# Supplementary material for: In silico evidence implicating novel mechanisms of Prunella vulgaris L. as a potential botanical drug against COVID-19-associated acute kidney injury
Source: Front Pharmacol. 2023 May 18;14:1188086. doi: 10.3389/fphar.2023.1188086 (PMC10232756; doi:10.3389/fphar.2023.1188086)
Supplement: Supplementary file 1 [file DataSheet3.ZIP]

Archive with 2 entries (2 files):
- RELA_Quercetin_Simulation track/Simulation track 10ns step size saved.pdb
- RELA_Quercetin_Simulation track/Simulation track 1ns step size saved.pdb
