# Supplementary material for: In silico evidence implicating novel mechanisms of Prunella vulgaris L. as a potential botanical drug against COVID-19-associated acute kidney injury
Source: Front Pharmacol. 2023 May 18;14:1188086. doi: 10.3389/fphar.2023.1188086 (PMC10232756; doi:10.3389/fphar.2023.1188086)
Supplement: Supplementary file 1 [file DataSheet3.ZIP › RELA_Quercetin_Simulation track/Simulation track 10ns step size saved.pdb]

CRYST1   64.467   80.235   83.670  90.00  90.00  90.00               1
MODEL     1
ATOM      1  N   ALA     1      35.992  22.257  52.889  1.00  0.00           N  
ATOM      2  H1  ALA     1      35.027  22.554  52.875  1.00  0.00           H  
ATOM      3  H2  ALA     1      36.282  22.424  53.842  1.00  0.00           H  
ATOM      4  H3  ALA     1      35.961  21.265  52.704  1.00  0.00           H  
ATOM      5  CA  ALA     1      36.790  22.954  51.861  1.00  0.00           C  
ATOM      6  HA  ALA     1      37.814  22.588  51.797  1.00  0.00           H  
ATOM      7  CB  ALA     1      36.119  22.628  50.510  1.00  0.00           C  
ATOM      8  HB1 ALA     1      35.227  23.251  50.457  1.00  0.00           H  
ATOM      9  HB2 ALA     1      36.810  22.954  49.733  1.00  0.00           H  
ATOM     10  HB3 ALA     1      35.983  21.558  50.354  1.00  0.00           H  
ATOM     11  C   ALA     1      36.865  24.467  52.039  1.00  0.00           C  
ATOM     12  O   ALA     1      36.055  25.083  52.804  1.00  0.00           O  
ATOM     13  N   TYR     2      37.880  25.077  51.390  1.00  0.00           N  
ATOM     14  H   TYR     2      38.531  24.615  50.771  1.00  0.00           H  
ATOM     15  CA  TYR     2      38.091  26.563  51.476  1.00  0.00           C  
ATOM     16  HA  TYR     2      37.065  26.913  51.592  1.00  0.00           H  
ATOM     17  CB  TYR     2      38.879  26.910  52.736  1.00  0.00           C  
ATOM     18  HB2 TYR     2      38.687  27.955  52.980  1.00  0.00           H  
ATOM     19  HB3 TYR     2      38.505  26.368  53.604  1.00  0.00           H  
ATOM     20  CG  TYR     2      40.342  26.927  52.818  1.00  0.00           C  
ATOM     21  CD1 TYR     2      40.998  25.961  53.543  1.00  0.00           C  
ATOM     22  HD1 TYR     2      40.453  25.155  54.010  1.00  0.00           H  
ATOM     23  CE1 TYR     2      42.404  25.835  53.497  1.00  0.00           C  
ATOM     24  HE1 TYR     2      42.950  24.988  53.885  1.00  0.00           H  
ATOM     25  CZ  TYR     2      43.151  26.794  52.857  1.00  0.00           C  
ATOM     26  OH  TYR     2      44.526  26.755  52.905  1.00  0.00           O  
ATOM     27  HH  TYR     2      44.733  27.635  52.583  1.00  0.00           H  
ATOM     28  CE2 TYR     2      42.458  27.842  52.124  1.00  0.00           C  
ATOM     29  HE2 TYR     2      42.905  28.694  51.634  1.00  0.00           H  
ATOM     30  CD2 TYR     2      41.026  27.875  52.070  1.00  0.00           C  
ATOM     31  HD2 TYR     2      40.506  28.633  51.502  1.00  0.00           H  
ATOM     32  C   TYR     2      38.602  27.205  50.121  1.00  0.00           C  
ATOM     33  O   TYR     2      39.484  26.643  49.455  1.00  0.00           O  
ATOM     34  N   VAL     3      38.058  28.364  49.881  1.00  0.00           N  
ATOM     35  H   VAL     3      37.390  28.728  50.545  1.00  0.00           H  
ATOM     36  CA  VAL     3      38.434  29.140  48.636  1.00  0.00           C  
ATOM     37  HA  VAL     3      38.498  28.363  47.874  1.00  0.00           H  
ATOM     38  CB  VAL     3      37.332  30.092  48.187  1.00  0.00           C  
ATOM     39  HB  VAL     3      37.306  30.947  48.862  1.00  0.00           H  
ATOM     40  CG1 VAL     3      37.718  30.610  46.811  1.00  0.00           C  
ATOM     41 HG11 VAL     3      37.559  29.722  46.199  1.00  0.00           H  
ATOM     42 HG12 VAL     3      36.813  31.174  46.583  1.00  0.00           H  
ATOM     43 HG13 VAL     3      38.612  31.229  46.743  1.00  0.00           H  
ATOM     44  CG2 VAL     3      35.971  29.293  48.233  1.00  0.00           C  
ATOM     45 HG21 VAL     3      35.580  29.288  49.250  1.00  0.00           H  
ATOM     46 HG22 VAL     3      35.143  29.812  47.750  1.00  0.00           H  
ATOM     47 HG23 VAL     3      36.064  28.324  47.742  1.00  0.00           H  
ATOM     48  C   VAL     3      39.786  29.956  48.838  1.00  0.00           C  
ATOM     49  O   VAL     3      40.089  30.563  49.895  1.00  0.00           O  
ATOM     50  N   GLU     4      40.523  30.124  47.721  1.00  0.00           N  
ATOM     51  H   GLU     4      40.330  29.610  46.874  1.00  0.00           H  
ATOM     52  CA  GLU     4      41.676  31.043  47.721  1.00  0.00           C  
ATOM     53  HA  GLU     4      41.562  31.813  48.484  1.00  0.00           H  
ATOM     54  CB  GLU     4      42.883  30.255  48.148  1.00  0.00           C  
ATOM     55  HB2 GLU     4      42.710  29.904  49.166  1.00  0.00           H  
ATOM     56  HB3 GLU     4      42.981  29.428  47.445  1.00  0.00           H  
ATOM     57  CG  GLU     4      44.141  30.989  48.159  1.00  0.00           C  
ATOM     58  HG2 GLU     4      44.518  31.091  47.141  1.00  0.00           H  
ATOM     59  HG3 GLU     4      44.001  31.890  48.756  1.00  0.00           H  
ATOM     60  CD  GLU     4      45.206  30.230  48.875  1.00  0.00           C  
ATOM     61  OE1 GLU     4      45.048  28.975  48.981  1.00  0.00           O  
ATOM     62  OE2 GLU     4      46.236  30.818  49.415  1.00  0.00           O  
ATOM     63  C   GLU     4      41.858  31.710  46.353  1.00  0.00           C  
ATOM     64  O   GLU     4      41.953  31.035  45.289  1.00  0.00           O  
ATOM     65  N   ILE     5      41.885  33.051  46.268  1.00  0.00           N  
ATOM     66  H   ILE     5      41.847  33.613  47.106  1.00  0.00           H  
ATOM     67  CA  ILE     5      42.068  33.719  44.926  1.00  0.00           C  
ATOM     68  HA  ILE     5      41.432  33.310  44.141  1.00  0.00           H  
ATOM     69  CB  ILE     5      41.385  35.147  44.919  1.00  0.00           C  
ATOM     70  HB  ILE     5      42.086  35.689  45.553  1.00  0.00           H  
ATOM     71  CG2 ILE     5      41.522  35.801  43.594  1.00  0.00           C  
ATOM     72 HG21 ILE     5      41.449  36.888  43.625  1.00  0.00           H  
ATOM     73 HG22 ILE     5      42.563  35.804  43.271  1.00  0.00           H  
ATOM     74 HG23 ILE     5      40.768  35.455  42.887  1.00  0.00           H  
ATOM     75  CG1 ILE     5      39.973  35.141  45.534  1.00  0.00           C  
ATOM     76 HG12 ILE     5      39.387  34.636  44.766  1.00  0.00           H  
ATOM     77 HG13 ILE     5      39.731  34.540  46.411  1.00  0.00           H  
ATOM     78  CD1 ILE     5      39.355  36.549  45.766  1.00  0.00           C  
ATOM     79 HD11 ILE     5      40.109  37.275  46.072  1.00  0.00           H  
ATOM     80 HD12 ILE     5      38.895  36.866  44.830  1.00  0.00           H  
ATOM     81 HD13 ILE     5      38.498  36.518  46.438  1.00  0.00           H  
ATOM     82  C   ILE     5      43.539  33.685  44.385  1.00  0.00           C  
ATOM     83  O   ILE     5      44.247  34.641  44.692  1.00  0.00           O  
ATOM     84  N   ILE     6      43.972  32.609  43.760  1.00  0.00           N  
ATOM     85  H   ILE     6      43.359  31.806  43.767  1.00  0.00           H  
ATOM     86  CA  ILE     6      45.377  32.425  43.281  1.00  0.00           C  
ATOM     87  HA  ILE     6      46.063  32.711  44.078  1.00  0.00           H  
ATOM     88  CB  ILE     6      45.613  30.915  43.057  1.00  0.00           C  
ATOM     89  HB  ILE     6      46.592  30.723  42.617  1.00  0.00           H  
ATOM     90  CG2 ILE     6      45.458  30.202  44.381  1.00  0.00           C  
ATOM     91 HG21 ILE     6      44.412  30.270  44.677  1.00  0.00           H  
ATOM     92 HG22 ILE     6      45.541  29.138  44.160  1.00  0.00           H  
ATOM     93 HG23 ILE     6      46.109  30.628  45.144  1.00  0.00           H  
ATOM     94  CG1 ILE     6      44.678  30.417  41.909  1.00  0.00           C  
ATOM     95 HG12 ILE     6      43.610  30.472  42.120  1.00  0.00           H  
ATOM     96 HG13 ILE     6      44.908  30.968  40.997  1.00  0.00           H  
ATOM     97  CD1 ILE     6      44.993  28.969  41.406  1.00  0.00           C  
ATOM     98 HD11 ILE     6      46.057  28.767  41.285  1.00  0.00           H  
ATOM     99 HD12 ILE     6      44.585  28.309  42.171  1.00  0.00           H  
ATOM    100 HD13 ILE     6      44.438  28.830  40.478  1.00  0.00           H  
ATOM    101  C   ILE     6      45.738  33.381  42.147  1.00  0.00           C  
ATOM    102  O   ILE     6      46.896  33.615  41.866  1.00  0.00           O  
ATOM    103  N   GLU     7      44.792  34.129  41.528  1.00  0.00           N  
ATOM    104  H   GLU     7      43.841  33.817  41.664  1.00  0.00           H  
ATOM    105  CA  GLU     7      45.092  35.250  40.678  1.00  0.00           C  
ATOM    106  HA  GLU     7      46.107  35.561  40.926  1.00  0.00           H  
ATOM    107  CB  GLU     7      45.025  34.850  39.178  1.00  0.00           C  
ATOM    108  HB2 GLU     7      45.621  33.953  39.006  1.00  0.00           H  
ATOM    109  HB3 GLU     7      44.018  34.504  38.948  1.00  0.00           H  
ATOM    110  CG  GLU     7      45.337  36.057  38.272  1.00  0.00           C  
ATOM    111  HG2 GLU     7      44.710  36.077  37.380  1.00  0.00           H  
ATOM    112  HG3 GLU     7      45.202  36.979  38.837  1.00  0.00           H  
ATOM    113  CD  GLU     7      46.727  36.058  37.675  1.00  0.00           C  
ATOM    114  OE1 GLU     7      47.461  35.055  37.894  1.00  0.00           O  
ATOM    115  OE2 GLU     7      47.153  36.965  36.934  1.00  0.00           O  
ATOM    116  C   GLU     7      44.105  36.386  40.951  1.00  0.00           C  
ATOM    117  O   GLU     7      42.878  36.324  40.714  1.00  0.00           O  
ATOM    118  N   GLN     8      44.623  37.404  41.588  1.00  0.00           N  
ATOM    119  H   GLN     8      45.604  37.366  41.825  1.00  0.00           H  
ATOM    120  CA  GLN     8      43.791  38.584  41.933  1.00  0.00           C  
ATOM    121  HA  GLN     8      42.821  38.217  42.269  1.00  0.00           H  
ATOM    122  CB  GLN     8      44.439  39.401  43.048  1.00  0.00           C  
ATOM    123  HB2 GLN     8      45.424  39.729  42.715  1.00  0.00           H  
ATOM    124  HB3 GLN     8      43.936  40.344  43.259  1.00  0.00           H  
ATOM    125  CG  GLN     8      44.572  38.742  44.435  1.00  0.00           C  
ATOM    126  HG2 GLN     8      44.938  37.722  44.318  1.00  0.00           H  
ATOM    127  HG3 GLN     8      45.269  39.437  44.903  1.00  0.00           H  
ATOM    128  CD  GLN     8      43.223  38.701  45.176  1.00  0.00           C  
ATOM    129  OE1 GLN     8      42.275  39.334  44.942  1.00  0.00           O  
ATOM    130  NE2 GLN     8      43.252  37.993  46.260  1.00  0.00           N  
ATOM    131 HE21 GLN     8      42.568  38.285  46.944  1.00  0.00           H  
ATOM    132 HE22 GLN     8      44.073  37.492  46.567  1.00  0.00           H  
ATOM    133  C   GLN     8      43.555  39.538  40.673  1.00  0.00           C  
ATOM    134  O   GLN     8      44.269  39.542  39.689  1.00  0.00           O  
ATOM    135  N   PRO     9      42.623  40.532  40.742  1.00  0.00           N  
ATOM    136  CD  PRO     9      41.571  40.571  41.686  1.00  0.00           C  
ATOM    137  HD2 PRO     9      41.955  40.338  42.679  1.00  0.00           H  
ATOM    138  HD3 PRO     9      40.720  39.968  41.370  1.00  0.00           H  
ATOM    139  CG  PRO     9      41.165  42.093  41.716  1.00  0.00           C  
ATOM    140  HG2 PRO     9      41.960  42.608  42.254  1.00  0.00           H  
ATOM    141  HG3 PRO     9      40.220  42.294  42.222  1.00  0.00           H  
ATOM    142  CB  PRO     9      41.206  42.415  40.202  1.00  0.00           C  
ATOM    143  HB2 PRO     9      41.383  43.481  40.057  1.00  0.00           H  
ATOM    144  HB3 PRO     9      40.383  42.004  39.618  1.00  0.00           H  
ATOM    145  CA  PRO     9      42.484  41.638  39.765  1.00  0.00           C  
ATOM    146  HA  PRO     9      42.223  41.222  38.791  1.00  0.00           H  
ATOM    147  C   PRO     9      43.818  42.447  39.611  1.00  0.00           C  
ATOM    148  O   PRO     9      44.528  42.673  40.581  1.00  0.00           O  
ATOM    149  N   LYS    10      44.051  42.897  38.357  1.00  0.00           N  
ATOM    150  H   LYS    10      43.411  42.830  37.578  1.00  0.00           H  
ATOM    151  CA  LYS    10      45.088  43.931  38.134  1.00  0.00           C  
ATOM    152  HA  LYS    10      45.940  43.734  38.785  1.00  0.00           H  
ATOM    153  CB  LYS    10      45.430  43.964  36.652  1.00  0.00           C  
ATOM    154  HB2 LYS    10      45.746  42.955  36.389  1.00  0.00           H  
ATOM    155  HB3 LYS    10      44.544  44.164  36.051  1.00  0.00           H  
ATOM    156  CG  LYS    10      46.546  44.945  36.223  1.00  0.00           C  
ATOM    157  HG2 LYS    10      46.443  44.973  35.138  1.00  0.00           H  
ATOM    158  HG3 LYS    10      46.370  45.928  36.660  1.00  0.00           H  
ATOM    159  CD  LYS    10      47.936  44.556  36.664  1.00  0.00           C  
ATOM    160  HD2 LYS    10      47.954  44.409  37.744  1.00  0.00           H  
ATOM    161  HD3 LYS    10      48.164  43.594  36.206  1.00  0.00           H  
ATOM    162  CE  LYS    10      49.072  45.447  36.225  1.00  0.00           C  
ATOM    163  HE2 LYS    10      50.030  44.995  36.484  1.00  0.00           H  
ATOM    164  HE3 LYS    10      49.107  45.383  35.137  1.00  0.00           H  
ATOM    165  NZ  LYS    10      48.875  46.842  36.620  1.00  0.00           N  
ATOM    166  HZ1 LYS    10      48.928  46.845  37.629  1.00  0.00           H  
ATOM    167  HZ2 LYS    10      49.643  47.453  36.380  1.00  0.00           H  
ATOM    168  HZ3 LYS    10      48.013  47.201  36.234  1.00  0.00           H  
ATOM    169  C   LYS    10      44.347  45.208  38.612  1.00  0.00           C  
ATOM    170  O   LYS    10      43.282  45.598  38.044  1.00  0.00           O  
ATOM    171  N   GLN    11      44.787  45.695  39.766  1.00  0.00           N  
ATOM    172  H   GLN    11      45.633  45.343  40.190  1.00  0.00           H  
ATOM    173  CA  GLN    11      44.009  46.671  40.525  1.00  0.00           C  
ATOM    174  HA  GLN    11      43.097  46.218  40.914  1.00  0.00           H  
ATOM    175  CB  GLN    11      44.828  47.102  41.755  1.00  0.00           C  
ATOM    176  HB2 GLN    11      45.747  47.635  41.510  1.00  0.00           H  
ATOM    177  HB3 GLN    11      44.238  47.835  42.306  1.00  0.00           H  
ATOM    178  CG  GLN    11      45.080  45.865  42.732  1.00  0.00           C  
ATOM    179  HG2 GLN    11      44.124  45.658  43.213  1.00  0.00           H  
ATOM    180  HG3 GLN    11      45.408  44.964  42.213  1.00  0.00           H  
ATOM    181  CD  GLN    11      45.926  46.132  44.011  1.00  0.00           C  
ATOM    182  OE1 GLN    11      46.146  47.227  44.378  1.00  0.00           O  
ATOM    183  NE2 GLN    11      46.443  45.103  44.630  1.00  0.00           N  
ATOM    184 HE21 GLN    11      47.044  45.264  45.426  1.00  0.00           H  
ATOM    185 HE22 GLN    11      46.365  44.134  44.355  1.00  0.00           H  
ATOM    186  C   GLN    11      43.589  47.910  39.738  1.00  0.00           C  
ATOM    187  O   GLN    11      42.489  48.394  39.798  1.00  0.00           O  
ATOM    188  N   ARG    12      44.547  48.471  39.016  1.00  0.00           N  
ATOM    189  H   ARG    12      45.502  48.260  39.270  1.00  0.00           H  
ATOM    190  CA  ARG    12      44.357  49.542  38.000  1.00  0.00           C  
ATOM    191  HA  ARG    12      43.301  49.764  37.847  1.00  0.00           H  
ATOM    192  CB  ARG    12      45.066  50.789  38.436  1.00  0.00           C  
ATOM    193  HB2 ARG    12      46.021  50.428  38.819  1.00  0.00           H  
ATOM    194  HB3 ARG    12      45.036  51.514  37.624  1.00  0.00           H  
ATOM    195  CG  ARG    12      44.421  51.498  39.682  1.00  0.00           C  
ATOM    196  HG2 ARG    12      43.444  51.906  39.423  1.00  0.00           H  
ATOM    197  HG3 ARG    12      44.383  50.792  40.512  1.00  0.00           H  
ATOM    198  CD  ARG    12      45.291  52.604  40.192  1.00  0.00           C  
ATOM    199  HD2 ARG    12      46.346  52.331  40.226  1.00  0.00           H  
ATOM    200  HD3 ARG    12      45.094  53.474  39.566  1.00  0.00           H  
ATOM    201  NE  ARG    12      45.006  52.924  41.586  1.00  0.00           N  
ATOM    202  HE  ARG    12      44.710  52.106  42.099  1.00  0.00           H  
ATOM    203  CZ  ARG    12      44.871  54.062  42.221  1.00  0.00           C  
ATOM    204  NH1 ARG    12      44.967  55.185  41.566  1.00  0.00           N  
ATOM    205 HH11 ARG    12      44.976  55.113  40.559  1.00  0.00           H  
ATOM    206 HH12 ARG    12      44.656  56.039  42.008  1.00  0.00           H  
ATOM    207  NH2 ARG    12      44.395  54.046  43.439  1.00  0.00           N  
ATOM    208 HH21 ARG    12      44.399  53.196  43.984  1.00  0.00           H  
ATOM    209 HH22 ARG    12      44.226  54.916  43.924  1.00  0.00           H  
ATOM    210  C   ARG    12      44.911  49.043  36.650  1.00  0.00           C  
ATOM    211  O   ARG    12      45.993  48.450  36.573  1.00  0.00           O  
ATOM    212  N   GLY    13      44.067  49.243  35.614  1.00  0.00           N  
ATOM    213  H   GLY    13      43.258  49.817  35.805  1.00  0.00           H  
ATOM    214  CA  GLY    13      44.467  48.821  34.247  1.00  0.00           C  
ATOM    215  HA2 GLY    13      45.380  49.354  33.982  1.00  0.00           H  
ATOM    216  HA3 GLY    13      44.782  47.779  34.322  1.00  0.00           H  
ATOM    217  C   GLY    13      43.436  48.828  33.136  1.00  0.00           C  
ATOM    218  O   GLY    13      43.771  48.949  31.953  1.00  0.00           O  
ATOM    219  N   MET    14      42.159  48.792  33.443  1.00  0.00           N  
ATOM    220  H   MET    14      42.139  48.913  34.446  1.00  0.00           H  
ATOM    221  CA  MET    14      40.901  48.833  32.692  1.00  0.00           C  
ATOM    222  HA  MET    14      41.133  49.194  31.691  1.00  0.00           H  
ATOM    223  CB  MET    14      40.364  47.405  32.450  1.00  0.00           C  
ATOM    224  HB2 MET    14      39.661  47.349  31.618  1.00  0.00           H  
ATOM    225  HB3 MET    14      41.150  46.674  32.260  1.00  0.00           H  
ATOM    226  CG  MET    14      39.506  46.806  33.572  1.00  0.00           C  
ATOM    227  HG2 MET    14      39.534  45.725  33.433  1.00  0.00           H  
ATOM    228  HG3 MET    14      39.973  47.050  34.526  1.00  0.00           H  
ATOM    229  SD  MET    14      37.719  47.386  33.735  1.00  0.00           S  
ATOM    230  CE  MET    14      36.875  46.629  32.277  1.00  0.00           C  
ATOM    231  HE1 MET    14      36.806  45.575  32.546  1.00  0.00           H  
ATOM    232  HE2 MET    14      35.891  47.050  32.071  1.00  0.00           H  
ATOM    233  HE3 MET    14      37.491  46.837  31.403  1.00  0.00           H  
ATOM    234  C   MET    14      39.904  49.816  33.335  1.00  0.00           C  
ATOM    235  O   MET    14      39.980  50.098  34.546  1.00  0.00           O  
ATOM    236  N   ARG    15      39.009  50.378  32.576  1.00  0.00           N  
ATOM    237  H   ARG    15      39.000  50.079  31.611  1.00  0.00           H  
ATOM    238  CA  ARG    15      38.029  51.470  32.904  1.00  0.00           C  
ATOM    239  HA  ARG    15      38.230  51.811  33.920  1.00  0.00           H  
ATOM    240  CB  ARG    15      38.242  52.645  31.854  1.00  0.00           C  
ATOM    241  HB2 ARG    15      38.041  52.261  30.854  1.00  0.00           H  
ATOM    242  HB3 ARG    15      37.521  53.446  32.014  1.00  0.00           H  
ATOM    243  CG  ARG    15      39.671  53.251  32.076  1.00  0.00           C  
ATOM    244  HG2 ARG    15      39.862  53.239  33.149  1.00  0.00           H  
ATOM    245  HG3 ARG    15      40.515  52.693  31.671  1.00  0.00           H  
ATOM    246  CD  ARG    15      39.809  54.778  31.605  1.00  0.00           C  
ATOM    247  HD2 ARG    15      39.750  54.950  30.530  1.00  0.00           H  
ATOM    248  HD3 ARG    15      38.922  55.235  32.045  1.00  0.00           H  
ATOM    249  NE  ARG    15      41.076  55.337  32.051  1.00  0.00           N  
ATOM    250  HE  ARG    15      41.941  55.147  31.565  1.00  0.00           H  
ATOM    251  CZ  ARG    15      41.416  55.957  33.206  1.00  0.00           C  
ATOM    252  NH1 ARG    15      42.640  56.280  33.287  1.00  0.00           N  
ATOM    253 HH11 ARG    15      43.242  56.183  32.481  1.00  0.00           H  
ATOM    254 HH12 ARG    15      42.984  56.758  34.108  1.00  0.00           H  
ATOM    255  NH2 ARG    15      40.565  56.163  34.159  1.00  0.00           N  
ATOM    256 HH21 ARG    15      39.617  55.968  33.870  1.00  0.00           H  
ATOM    257 HH22 ARG    15      40.778  56.453  35.103  1.00  0.00           H  
ATOM    258  C   ARG    15      36.600  51.101  32.805  1.00  0.00           C  
ATOM    259  O   ARG    15      36.210  50.347  31.960  1.00  0.00           O  
ATOM    260  N   PHE    16      35.710  51.593  33.667  1.00  0.00           N  
ATOM    261  H   PHE    16      36.018  52.138  34.459  1.00  0.00           H  
ATOM    262  CA  PHE    16      34.329  51.108  33.763  1.00  0.00           C  
ATOM    263  HA  PHE    16      34.324  50.021  33.687  1.00  0.00           H  
ATOM    264  CB  PHE    16      33.686  51.354  35.144  1.00  0.00           C  
ATOM    265  HB2 PHE    16      33.426  52.408  35.245  1.00  0.00           H  
ATOM    266  HB3 PHE    16      32.823  50.692  35.085  1.00  0.00           H  
ATOM    267  CG  PHE    16      34.395  50.829  36.455  1.00  0.00           C  
ATOM    268  CD1 PHE    16      35.367  49.799  36.428  1.00  0.00           C  
ATOM    269  HD1 PHE    16      35.714  49.306  35.533  1.00  0.00           H  
ATOM    270  CE1 PHE    16      35.889  49.349  37.631  1.00  0.00           C  
ATOM    271  HE1 PHE    16      36.551  48.506  37.498  1.00  0.00           H  
ATOM    272  CZ  PHE    16      35.472  49.777  38.907  1.00  0.00           C  
ATOM    273  HZ  PHE    16      35.881  49.334  39.803  1.00  0.00           H  
ATOM    274  CE2 PHE    16      34.576  50.924  38.888  1.00  0.00           C  
ATOM    275  HE2 PHE    16      34.316  51.370  39.837  1.00  0.00           H  
ATOM    276  CD2 PHE    16      33.977  51.352  37.710  1.00  0.00           C  
ATOM    277  HD2 PHE    16      33.291  52.184  37.757  1.00  0.00           H  
ATOM    278  C   PHE    16      33.415  51.713  32.634  1.00  0.00           C  
ATOM    279  O   PHE    16      33.553  52.921  32.330  1.00  0.00           O  
ATOM    280  N   ARG    17      32.595  50.969  31.924  1.00  0.00           N  
ATOM    281  H   ARG    17      32.570  49.997  32.195  1.00  0.00           H  
ATOM    282  CA  ARG    17      31.581  51.449  30.964  1.00  0.00           C  
ATOM    283  HA  ARG    17      32.005  52.158  30.253  1.00  0.00           H  
ATOM    284  CB  ARG    17      31.149  50.354  29.911  1.00  0.00           C  
ATOM    285  HB2 ARG    17      30.488  50.743  29.137  1.00  0.00           H  
ATOM    286  HB3 ARG    17      32.058  49.929  29.484  1.00  0.00           H  
ATOM    287  CG  ARG    17      30.451  49.111  30.508  1.00  0.00           C  
ATOM    288  HG2 ARG    17      31.019  48.726  31.355  1.00  0.00           H  
ATOM    289  HG3 ARG    17      29.386  49.296  30.648  1.00  0.00           H  
ATOM    290  CD  ARG    17      30.448  47.961  29.463  1.00  0.00           C  
ATOM    291  HD2 ARG    17      29.816  47.146  29.815  1.00  0.00           H  
ATOM    292  HD3 ARG    17      30.158  48.211  28.442  1.00  0.00           H  
ATOM    293  NE  ARG    17      31.810  47.499  29.379  1.00  0.00           N  
ATOM    294  HE  ARG    17      32.487  48.171  29.710  1.00  0.00           H  
ATOM    295  CZ  ARG    17      32.319  46.312  29.412  1.00  0.00           C  
ATOM    296  NH1 ARG    17      31.660  45.237  29.186  1.00  0.00           N  
ATOM    297 HH11 ARG    17      30.736  45.270  28.779  1.00  0.00           H  
ATOM    298 HH12 ARG    17      32.127  44.347  29.291  1.00  0.00           H  
ATOM    299  NH2 ARG    17      33.501  46.121  29.813  1.00  0.00           N  
ATOM    300 HH21 ARG    17      34.092  46.865  30.156  1.00  0.00           H  
ATOM    301 HH22 ARG    17      33.793  45.155  29.781  1.00  0.00           H  
ATOM    302  C   ARG    17      30.285  52.130  31.538  1.00  0.00           C  
ATOM    303  O   ARG    17      29.777  51.592  32.509  1.00  0.00           O  
ATOM    304  N   TYR    18      29.633  53.005  30.805  1.00  0.00           N  
ATOM    305  H   TYR    18      30.050  53.279  29.927  1.00  0.00           H  
ATOM    306  CA  TYR    18      28.304  53.545  30.962  1.00  0.00           C  
ATOM    307  HA  TYR    18      27.994  53.339  31.986  1.00  0.00           H  
ATOM    308  CB  TYR    18      28.342  55.074  30.848  1.00  0.00           C  
ATOM    309  HB2 TYR    18      29.005  55.302  30.014  1.00  0.00           H  
ATOM    310  HB3 TYR    18      27.368  55.540  30.700  1.00  0.00           H  
ATOM    311  CG  TYR    18      28.994  55.596  32.108  1.00  0.00           C  
ATOM    312  CD1 TYR    18      28.238  55.903  33.281  1.00  0.00           C  
ATOM    313  HD1 TYR    18      27.168  55.764  33.236  1.00  0.00           H  
ATOM    314  CE1 TYR    18      28.884  56.402  34.436  1.00  0.00           C  
ATOM    315  HE1 TYR    18      28.278  56.524  35.322  1.00  0.00           H  
ATOM    316  CZ  TYR    18      30.280  56.568  34.424  1.00  0.00           C  
ATOM    317  OH  TYR    18      30.961  57.099  35.477  1.00  0.00           O  
ATOM    318  HH  TYR    18      30.520  57.349  36.292  1.00  0.00           H  
ATOM    319  CE2 TYR    18      31.002  56.427  33.207  1.00  0.00           C  
ATOM    320  HE2 TYR    18      32.053  56.674  33.177  1.00  0.00           H  
ATOM    321  CD2 TYR    18      30.338  55.851  32.107  1.00  0.00           C  
ATOM    322  HD2 TYR    18      30.808  55.803  31.136  1.00  0.00           H  
ATOM    323  C   TYR    18      27.283  52.845  29.997  1.00  0.00           C  
ATOM    324  O   TYR    18      27.702  52.211  29.027  1.00  0.00           O  
ATOM    325  N   LYS    19      26.000  52.834  30.320  1.00  0.00           N  
ATOM    326  H   LYS    19      25.668  53.195  31.203  1.00  0.00           H  
ATOM    327  CA  LYS    19      24.970  52.193  29.465  1.00  0.00           C  
ATOM    328  HA  LYS    19      25.306  51.202  29.161  1.00  0.00           H  
ATOM    329  CB  LYS    19      23.638  52.060  30.182  1.00  0.00           C  
ATOM    330  HB2 LYS    19      23.274  52.999  30.599  1.00  0.00           H  
ATOM    331  HB3 LYS    19      22.909  51.919  29.384  1.00  0.00           H  
ATOM    332  CG  LYS    19      23.612  50.941  31.257  1.00  0.00           C  
ATOM    333  HG2 LYS    19      23.732  49.998  30.723  1.00  0.00           H  
ATOM    334  HG3 LYS    19      24.485  51.027  31.903  1.00  0.00           H  
ATOM    335  CD  LYS    19      22.301  50.860  32.040  1.00  0.00           C  
ATOM    336  HD2 LYS    19      22.298  50.061  32.781  1.00  0.00           H  
ATOM    337  HD3 LYS    19      22.229  51.741  32.679  1.00  0.00           H  
ATOM    338  CE  LYS    19      21.076  50.713  31.184  1.00  0.00           C  
ATOM    339  HE2 LYS    19      20.147  50.749  31.753  1.00  0.00           H  
ATOM    340  HE3 LYS    19      21.105  51.664  30.653  1.00  0.00           H  
ATOM    341  NZ  LYS    19      21.023  49.507  30.305  1.00  0.00           N  
ATOM    342  HZ1 LYS    19      20.955  48.684  30.887  1.00  0.00           H  
ATOM    343  HZ2 LYS    19      20.174  49.561  29.762  1.00  0.00           H  
ATOM    344  HZ3 LYS    19      21.690  49.428  29.551  1.00  0.00           H  
ATOM    345  C   LYS    19      24.749  52.926  28.077  1.00  0.00           C  
ATOM    346  O   LYS    19      24.140  53.959  27.993  1.00  0.00           O  
ATOM    347  N   CYS    20      25.453  52.397  27.117  1.00  0.00           N  
ATOM    348  H   CYS    20      26.138  51.733  27.450  1.00  0.00           H  
ATOM    349  CA  CYS    20      25.552  52.877  25.703  1.00  0.00           C  
ATOM    350  HA  CYS    20      24.563  53.133  25.322  1.00  0.00           H  
ATOM    351  CB  CYS    20      26.352  54.148  25.756  1.00  0.00           C  
ATOM    352  HB2 CYS    20      26.317  54.585  24.758  1.00  0.00           H  
ATOM    353  HB3 CYS    20      25.915  54.759  26.546  1.00  0.00           H  
ATOM    354  SG  CYS    20      28.107  54.050  26.250  1.00  0.00           S  
ATOM    355  HG  CYS    20      28.454  53.223  25.260  1.00  0.00           H  
ATOM    356  C   CYS    20      26.170  51.897  24.728  1.00  0.00           C  
ATOM    357  O   CYS    20      26.656  50.829  25.081  1.00  0.00           O  
ATOM    358  N   GLU    21      26.297  52.354  23.442  1.00  0.00           N  
ATOM    359  H   GLU    21      25.919  53.228  23.106  1.00  0.00           H  
ATOM    360  CA  GLU    21      27.119  51.632  22.412  1.00  0.00           C  
ATOM    361  HA  GLU    21      26.812  50.588  22.354  1.00  0.00           H  
ATOM    362  CB  GLU    21      26.797  52.143  21.027  1.00  0.00           C  
ATOM    363  HB2 GLU    21      26.879  53.217  20.862  1.00  0.00           H  
ATOM    364  HB3 GLU    21      27.576  51.689  20.414  1.00  0.00           H  
ATOM    365  CG  GLU    21      25.451  51.692  20.477  1.00  0.00           C  
ATOM    366  HG2 GLU    21      24.674  52.123  21.108  1.00  0.00           H  
ATOM    367  HG3 GLU    21      25.364  52.102  19.471  1.00  0.00           H  
ATOM    368  CD  GLU    21      25.264  50.155  20.496  1.00  0.00           C  
ATOM    369  OE1 GLU    21      26.210  49.433  20.189  1.00  0.00           O  
ATOM    370  OE2 GLU    21      24.198  49.732  20.980  1.00  0.00           O  
ATOM    371  C   GLU    21      28.632  51.761  22.760  1.00  0.00           C  
ATOM    372  O   GLU    21      28.981  52.697  23.508  1.00  0.00           O  
ATOM    373  N   GLY    22      29.531  50.821  22.421  1.00  0.00           N  
ATOM    374  H   GLY    22      29.353  49.964  21.917  1.00  0.00           H  
ATOM    375  CA  GLY    22      30.962  51.013  22.774  1.00  0.00           C  
ATOM    376  HA2 GLY    22      31.223  52.035  22.499  1.00  0.00           H  
ATOM    377  HA3 GLY    22      31.034  50.872  23.853  1.00  0.00           H  
ATOM    378  C   GLY    22      31.951  50.047  22.105  1.00  0.00           C  
ATOM    379  O   GLY    22      31.536  49.050  21.547  1.00  0.00           O  
ATOM    380  N   ARG    23      33.237  50.306  22.156  1.00  0.00           N  
ATOM    381  H   ARG    23      33.559  51.195  22.513  1.00  0.00           H  
ATOM    382  CA  ARG    23      34.173  49.464  21.401  1.00  0.00           C  
ATOM    383  HA  ARG    23      33.915  49.280  20.358  1.00  0.00           H  
ATOM    384  CB  ARG    23      35.513  50.272  21.417  1.00  0.00           C  
ATOM    385  HB2 ARG    23      36.204  49.912  20.655  1.00  0.00           H  
ATOM    386  HB3 ARG    23      35.335  51.317  21.164  1.00  0.00           H  
ATOM    387  CG  ARG    23      36.206  50.085  22.794  1.00  0.00           C  
ATOM    388  HG2 ARG    23      35.641  50.588  23.579  1.00  0.00           H  
ATOM    389  HG3 ARG    23      36.432  49.055  23.071  1.00  0.00           H  
ATOM    390  CD  ARG    23      37.517  50.778  22.671  1.00  0.00           C  
ATOM    391  HD2 ARG    23      38.082  50.209  21.933  1.00  0.00           H  
ATOM    392  HD3 ARG    23      37.402  51.831  22.414  1.00  0.00           H  
ATOM    393  NE  ARG    23      38.367  50.660  23.896  1.00  0.00           N  
ATOM    394  HE  ARG    23      37.943  50.334  24.752  1.00  0.00           H  
ATOM    395  CZ  ARG    23      39.572  51.228  24.018  1.00  0.00           C  
ATOM    396  NH1 ARG    23      40.291  51.734  23.081  1.00  0.00           N  
ATOM    397 HH11 ARG    23      40.037  51.651  22.107  1.00  0.00           H  
ATOM    398 HH12 ARG    23      41.064  52.344  23.307  1.00  0.00           H  
ATOM    399  NH2 ARG    23      40.076  51.249  25.228  1.00  0.00           N  
ATOM    400 HH21 ARG    23      39.623  50.739  25.972  1.00  0.00           H  
ATOM    401 HH22 ARG    23      40.998  51.529  25.531  1.00  0.00           H  
ATOM    402  C   ARG    23      34.302  48.023  21.895  1.00  0.00           C  
ATOM    403  O   ARG    23      34.852  47.265  21.055  1.00  0.00           O  
ATOM    404  N   SER    24      33.836  47.620  23.081  1.00  0.00           N  
ATOM    405  H   SER    24      33.317  48.278  23.643  1.00  0.00           H  
ATOM    406  CA  SER    24      34.139  46.279  23.584  1.00  0.00           C  
ATOM    407  HA  SER    24      34.003  45.513  22.821  1.00  0.00           H  
ATOM    408  CB  SER    24      35.659  46.177  24.062  1.00  0.00           C  
ATOM    409  HB2 SER    24      35.888  45.133  24.272  1.00  0.00           H  
ATOM    410  HB3 SER    24      36.349  46.673  23.379  1.00  0.00           H  
ATOM    411  OG  SER    24      35.652  46.834  25.330  1.00  0.00           O  
ATOM    412  HG  SER    24      36.569  46.831  25.614  1.00  0.00           H  
ATOM    413  C   SER    24      33.234  45.837  24.707  1.00  0.00           C  
ATOM    414  O   SER    24      32.570  46.736  25.331  1.00  0.00           O  
ATOM    415  N   ALA    25      33.296  44.545  25.058  1.00  0.00           N  
ATOM    416  H   ALA    25      33.963  44.025  24.505  1.00  0.00           H  
ATOM    417  CA  ALA    25      32.823  43.931  26.314  1.00  0.00           C  
ATOM    418  HA  ALA    25      32.283  44.632  26.951  1.00  0.00           H  
ATOM    419  CB  ALA    25      31.889  42.740  26.058  1.00  0.00           C  
ATOM    420  HB1 ALA    25      31.156  43.010  25.299  1.00  0.00           H  
ATOM    421  HB2 ALA    25      32.571  41.939  25.773  1.00  0.00           H  
ATOM    422  HB3 ALA    25      31.389  42.502  26.997  1.00  0.00           H  
ATOM    423  C   ALA    25      34.131  43.509  27.137  1.00  0.00           C  
ATOM    424  O   ALA    25      34.303  42.378  27.546  1.00  0.00           O  
ATOM    425  N   GLY    26      34.992  44.465  27.276  1.00  0.00           N  
ATOM    426  H   GLY    26      34.882  45.311  26.737  1.00  0.00           H  
ATOM    427  CA  GLY    26      36.242  44.448  27.988  1.00  0.00           C  
ATOM    428  HA2 GLY    26      37.004  43.979  27.365  1.00  0.00           H  
ATOM    429  HA3 GLY    26      36.532  45.498  28.034  1.00  0.00           H  
ATOM    430  C   GLY    26      36.221  43.793  29.360  1.00  0.00           C  
ATOM    431  O   GLY    26      35.239  43.988  30.118  1.00  0.00           O  
ATOM    432  N   SER    27      37.205  42.943  29.690  1.00  0.00           N  
ATOM    433  H   SER    27      37.925  42.782  29.000  1.00  0.00           H  
ATOM    434  CA  SER    27      37.192  42.141  30.975  1.00  0.00           C  
ATOM    435  HA  SER    27      36.242  42.365  31.460  1.00  0.00           H  
ATOM    436  CB  SER    27      37.265  40.683  30.674  1.00  0.00           C  
ATOM    437  HB2 SER    27      37.486  40.089  31.560  1.00  0.00           H  
ATOM    438  HB3 SER    27      36.304  40.397  30.245  1.00  0.00           H  
ATOM    439  OG  SER    27      38.238  40.453  29.714  1.00  0.00           O  
ATOM    440  HG  SER    27      37.852  39.905  29.027  1.00  0.00           H  
ATOM    441  C   SER    27      38.367  42.444  31.891  1.00  0.00           C  
ATOM    442  O   SER    27      39.353  43.015  31.436  1.00  0.00           O  
ATOM    443  N   ILE    28      38.204  42.205  33.159  1.00  0.00           N  
ATOM    444  H   ILE    28      37.411  41.606  33.338  1.00  0.00           H  
ATOM    445  CA  ILE    28      39.149  42.356  34.203  1.00  0.00           C  
ATOM    446  HA  ILE    28      39.390  43.418  34.238  1.00  0.00           H  
ATOM    447  CB  ILE    28      38.517  42.060  35.601  1.00  0.00           C  
ATOM    448  HB  ILE    28      38.437  40.986  35.770  1.00  0.00           H  
ATOM    449  CG2 ILE    28      39.492  42.536  36.637  1.00  0.00           C  
ATOM    450 HG21 ILE    28      39.928  43.511  36.418  1.00  0.00           H  
ATOM    451 HG22 ILE    28      39.003  42.550  37.611  1.00  0.00           H  
ATOM    452 HG23 ILE    28      40.314  41.825  36.713  1.00  0.00           H  
ATOM    453  CG1 ILE    28      37.094  42.666  35.756  1.00  0.00           C  
ATOM    454 HG12 ILE    28      37.259  43.737  35.640  1.00  0.00           H  
ATOM    455 HG13 ILE    28      36.374  42.314  35.017  1.00  0.00           H  
ATOM    456  CD1 ILE    28      36.436  42.303  37.025  1.00  0.00           C  
ATOM    457 HD11 ILE    28      35.431  42.724  37.041  1.00  0.00           H  
ATOM    458 HD12 ILE    28      36.495  41.243  37.273  1.00  0.00           H  
ATOM    459 HD13 ILE    28      37.098  42.744  37.770  1.00  0.00           H  
ATOM    460  C   ILE    28      40.494  41.569  34.083  1.00  0.00           C  
ATOM    461  O   ILE    28      40.491  40.363  34.301  1.00  0.00           O  
ATOM    462  N   PRO    29      41.638  42.194  33.801  1.00  0.00           N  
ATOM    463  CD  PRO    29      41.795  43.645  33.579  1.00  0.00           C  
ATOM    464  HD2 PRO    29      41.937  44.094  34.563  1.00  0.00           H  
ATOM    465  HD3 PRO    29      40.945  44.154  33.125  1.00  0.00           H  
ATOM    466  CG  PRO    29      42.950  43.715  32.670  1.00  0.00           C  
ATOM    467  HG2 PRO    29      43.444  44.667  32.860  1.00  0.00           H  
ATOM    468  HG3 PRO    29      42.771  43.646  31.597  1.00  0.00           H  
ATOM    469  CB  PRO    29      43.828  42.619  33.257  1.00  0.00           C  
ATOM    470  HB2 PRO    29      44.441  43.073  34.037  1.00  0.00           H  
ATOM    471  HB3 PRO    29      44.528  42.275  32.495  1.00  0.00           H  
ATOM    472  CA  PRO    29      42.906  41.555  33.775  1.00  0.00           C  
ATOM    473  HA  PRO    29      42.851  40.756  33.035  1.00  0.00           H  
ATOM    474  C   PRO    29      43.246  41.017  35.169  1.00  0.00           C  
ATOM    475  O   PRO    29      42.960  41.632  36.216  1.00  0.00           O  
ATOM    476  N   GLY    30      44.068  40.043  35.226  1.00  0.00           N  
ATOM    477  H   GLY    30      44.464  39.680  34.371  1.00  0.00           H  
ATOM    478  CA  GLY    30      44.682  39.583  36.455  1.00  0.00           C  
ATOM    479  HA2 GLY    30      44.080  39.913  37.301  1.00  0.00           H  
ATOM    480  HA3 GLY    30      44.672  38.495  36.387  1.00  0.00           H  
ATOM    481  C   GLY    30      46.083  40.064  36.795  1.00  0.00           C  
ATOM    482  O   GLY    30      46.821  40.615  35.968  1.00  0.00           O  
ATOM    483  N   GLU    31      46.460  39.832  38.012  1.00  0.00           N  
ATOM    484  H   GLU    31      45.809  39.429  38.671  1.00  0.00           H  
ATOM    485  CA  GLU    31      47.709  40.363  38.596  1.00  0.00           C  
ATOM    486  HA  GLU    31      47.624  41.447  38.529  1.00  0.00           H  
ATOM    487  CB  GLU    31      47.830  39.975  40.108  1.00  0.00           C  
ATOM    488  HB2 GLU    31      48.775  40.431  40.401  1.00  0.00           H  
ATOM    489  HB3 GLU    31      47.134  40.475  40.781  1.00  0.00           H  
ATOM    490  CG  GLU    31      48.034  38.498  40.391  1.00  0.00           C  
ATOM    491  HG2 GLU    31      47.261  37.872  39.945  1.00  0.00           H  
ATOM    492  HG3 GLU    31      48.975  38.200  39.928  1.00  0.00           H  
ATOM    493  CD  GLU    31      48.057  38.249  41.895  1.00  0.00           C  
ATOM    494  OE1 GLU    31      48.497  39.123  42.623  1.00  0.00           O  
ATOM    495  OE2 GLU    31      47.368  37.293  42.327  1.00  0.00           O  
ATOM    496  C   GLU    31      48.980  40.034  37.866  1.00  0.00           C  
ATOM    497  O   GLU    31      49.869  40.824  38.021  1.00  0.00           O  
ATOM    498  N   ARG    32      49.057  38.969  37.046  1.00  0.00           N  
ATOM    499  H   ARG    32      48.250  38.364  37.098  1.00  0.00           H  
ATOM    500  CA  ARG    32      50.218  38.517  36.273  1.00  0.00           C  
ATOM    501  HA  ARG    32      51.140  38.931  36.680  1.00  0.00           H  
ATOM    502  CB  ARG    32      50.288  36.945  36.203  1.00  0.00           C  
ATOM    503  HB2 ARG    32      49.363  36.561  35.776  1.00  0.00           H  
ATOM    504  HB3 ARG    32      51.150  36.586  35.640  1.00  0.00           H  
ATOM    505  CG  ARG    32      50.555  36.517  37.641  1.00  0.00           C  
ATOM    506  HG2 ARG    32      51.458  37.052  37.935  1.00  0.00           H  
ATOM    507  HG3 ARG    32      49.769  36.820  38.333  1.00  0.00           H  
ATOM    508  CD  ARG    32      50.807  35.002  37.756  1.00  0.00           C  
ATOM    509  HD2 ARG    32      49.932  34.414  37.480  1.00  0.00           H  
ATOM    510  HD3 ARG    32      51.680  34.780  37.143  1.00  0.00           H  
ATOM    511  NE  ARG    32      51.160  34.630  39.121  1.00  0.00           N  
ATOM    512  HE  ARG    32      52.131  34.372  39.226  1.00  0.00           H  
ATOM    513  CZ  ARG    32      50.342  34.542  40.131  1.00  0.00           C  
ATOM    514  NH1 ARG    32      49.045  34.899  40.098  1.00  0.00           N  
ATOM    515 HH11 ARG    32      48.737  35.077  39.152  1.00  0.00           H  
ATOM    516 HH12 ARG    32      48.453  34.640  40.874  1.00  0.00           H  
ATOM    517  NH2 ARG    32      50.765  34.152  41.317  1.00  0.00           N  
ATOM    518 HH21 ARG    32      51.744  33.935  41.434  1.00  0.00           H  
ATOM    519 HH22 ARG    32      50.181  34.421  42.096  1.00  0.00           H  
ATOM    520  C   ARG    32      50.115  39.049  34.858  1.00  0.00           C  
ATOM    521  O   ARG    32      50.902  38.699  33.965  1.00  0.00           O  
ATOM    522  N   SER    33      49.032  39.814  34.466  1.00  0.00           N  
ATOM    523  H   SER    33      48.298  39.882  35.157  1.00  0.00           H  
ATOM    524  CA  SER    33      48.915  40.461  33.182  1.00  0.00           C  
ATOM    525  HA  SER    33      48.745  39.631  32.496  1.00  0.00           H  
ATOM    526  CB  SER    33      47.603  41.233  33.067  1.00  0.00           C  
ATOM    527  HB2 SER    33      47.806  41.984  33.831  1.00  0.00           H  
ATOM    528  HB3 SER    33      47.588  41.694  32.079  1.00  0.00           H  
ATOM    529  OG  SER    33      46.444  40.441  33.289  1.00  0.00           O  
ATOM    530  HG  SER    33      46.443  40.266  34.233  1.00  0.00           H  
ATOM    531  C   SER    33      50.068  41.382  32.735  1.00  0.00           C  
ATOM    532  O   SER    33      50.741  42.003  33.520  1.00  0.00           O  
ATOM    533  N   THR    34      50.214  41.436  31.432  1.00  0.00           N  
ATOM    534  H   THR    34      49.806  40.720  30.847  1.00  0.00           H  
ATOM    535  CA  THR    34      51.209  42.269  30.714  1.00  0.00           C  
ATOM    536  HA  THR    34      51.287  43.234  31.215  1.00  0.00           H  
ATOM    537  CB  THR    34      52.550  41.604  30.569  1.00  0.00           C  
ATOM    538  HB  THR    34      53.290  42.189  30.023  1.00  0.00           H  
ATOM    539  CG2 THR    34      53.295  41.131  31.834  1.00  0.00           C  
ATOM    540 HG21 THR    34      52.631  40.479  32.401  1.00  0.00           H  
ATOM    541 HG22 THR    34      54.195  40.585  31.549  1.00  0.00           H  
ATOM    542 HG23 THR    34      53.378  42.097  32.333  1.00  0.00           H  
ATOM    543  OG1 THR    34      52.373  40.465  29.745  1.00  0.00           O  
ATOM    544  HG1 THR    34      52.134  39.665  30.219  1.00  0.00           H  
ATOM    545  C   THR    34      50.580  42.711  29.361  1.00  0.00           C  
ATOM    546  O   THR    34      49.538  42.201  29.025  1.00  0.00           O  
ATOM    547  N   ASP    35      51.145  43.674  28.685  1.00  0.00           N  
ATOM    548  H   ASP    35      52.023  44.095  28.952  1.00  0.00           H  
ATOM    549  CA  ASP    35      50.497  44.212  27.448  1.00  0.00           C  
ATOM    550  HA  ASP    35      49.488  44.421  27.801  1.00  0.00           H  
ATOM    551  CB  ASP    35      51.102  45.533  27.045  1.00  0.00           C  
ATOM    552  HB2 ASP    35      52.122  45.314  26.729  1.00  0.00           H  
ATOM    553  HB3 ASP    35      50.707  45.920  26.106  1.00  0.00           H  
ATOM    554  CG  ASP    35      51.117  46.559  28.142  1.00  0.00           C  
ATOM    555  OD1 ASP    35      50.532  46.384  29.251  1.00  0.00           O  
ATOM    556  OD2 ASP    35      51.758  47.588  27.908  1.00  0.00           O  
ATOM    557  C   ASP    35      50.478  43.151  26.294  1.00  0.00           C  
ATOM    558  O   ASP    35      49.462  43.038  25.618  1.00  0.00           O  
ATOM    559  N   THR    36      51.458  42.238  26.205  1.00  0.00           N  
ATOM    560  H   THR    36      52.262  42.393  26.796  1.00  0.00           H  
ATOM    561  CA  THR    36      51.415  40.939  25.445  1.00  0.00           C  
ATOM    562  HA  THR    36      51.100  41.193  24.433  1.00  0.00           H  
ATOM    563  CB  THR    36      52.829  40.509  25.130  1.00  0.00           C  
ATOM    564  HB  THR    36      53.286  40.428  26.116  1.00  0.00           H  
ATOM    565  CG2 THR    36      53.006  39.154  24.405  1.00  0.00           C  
ATOM    566 HG21 THR    36      52.269  39.186  23.603  1.00  0.00           H  
ATOM    567 HG22 THR    36      54.022  39.060  24.020  1.00  0.00           H  
ATOM    568 HG23 THR    36      52.861  38.331  25.105  1.00  0.00           H  
ATOM    569  OG1 THR    36      53.581  41.379  24.382  1.00  0.00           O  
ATOM    570  HG1 THR    36      54.013  42.011  24.962  1.00  0.00           H  
ATOM    571  C   THR    36      50.524  39.831  25.941  1.00  0.00           C  
ATOM    572  O   THR    36      49.809  39.289  25.064  1.00  0.00           O  
ATOM    573  N   THR    37      50.368  39.589  27.243  1.00  0.00           N  
ATOM    574  H   THR    37      50.934  40.123  27.887  1.00  0.00           H  
ATOM    575  CA  THR    37      49.743  38.355  27.825  1.00  0.00           C  
ATOM    576  HA  THR    37      49.197  37.944  26.976  1.00  0.00           H  
ATOM    577  CB  THR    37      50.775  37.415  28.429  1.00  0.00           C  
ATOM    578  HB  THR    37      51.423  38.025  29.059  1.00  0.00           H  
ATOM    579  CG2 THR    37      50.255  36.273  29.264  1.00  0.00           C  
ATOM    580 HG21 THR    37      49.601  35.663  28.641  1.00  0.00           H  
ATOM    581 HG22 THR    37      51.101  35.622  29.484  1.00  0.00           H  
ATOM    582 HG23 THR    37      49.748  36.633  30.159  1.00  0.00           H  
ATOM    583  OG1 THR    37      51.656  36.963  27.392  1.00  0.00           O  
ATOM    584  HG1 THR    37      51.020  36.594  26.775  1.00  0.00           H  
ATOM    585  C   THR    37      48.875  38.894  28.943  1.00  0.00           C  
ATOM    586  O   THR    37      49.197  39.221  30.048  1.00  0.00           O  
ATOM    587  N   LYS    38      47.562  38.936  28.675  1.00  0.00           N  
ATOM    588  H   LYS    38      47.230  38.849  27.725  1.00  0.00           H  
ATOM    589  CA  LYS    38      46.452  39.189  29.625  1.00  0.00           C  
ATOM    590  HA  LYS    38      46.778  39.790  30.474  1.00  0.00           H  
ATOM    591  CB  LYS    38      45.270  39.837  28.897  1.00  0.00           C  
ATOM    592  HB2 LYS    38      45.584  40.835  28.593  1.00  0.00           H  
ATOM    593  HB3 LYS    38      44.984  39.224  28.042  1.00  0.00           H  
ATOM    594  CG  LYS    38      44.081  40.163  29.725  1.00  0.00           C  
ATOM    595  HG2 LYS    38      43.773  39.245  30.226  1.00  0.00           H  
ATOM    596  HG3 LYS    38      44.497  40.883  30.430  1.00  0.00           H  
ATOM    597  CD  LYS    38      42.961  40.825  28.920  1.00  0.00           C  
ATOM    598  HD2 LYS    38      43.323  41.709  28.395  1.00  0.00           H  
ATOM    599  HD3 LYS    38      42.595  40.033  28.267  1.00  0.00           H  
ATOM    600  CE  LYS    38      41.888  41.235  29.922  1.00  0.00           C  
ATOM    601  HE2 LYS    38      41.464  40.328  30.351  1.00  0.00           H  
ATOM    602  HE3 LYS    38      42.269  41.976  30.625  1.00  0.00           H  
ATOM    603  NZ  LYS    38      40.847  42.054  29.202  1.00  0.00           N  
ATOM    604  HZ1 LYS    38      40.172  42.482  29.819  1.00  0.00           H  
ATOM    605  HZ2 LYS    38      41.203  42.840  28.678  1.00  0.00           H  
ATOM    606  HZ3 LYS    38      40.325  41.433  28.601  1.00  0.00           H  
ATOM    607  C   LYS    38      46.027  37.888  30.282  1.00  0.00           C  
ATOM    608  O   LYS    38      45.625  36.880  29.641  1.00  0.00           O  
ATOM    609  N   THR    39      46.129  37.865  31.619  1.00  0.00           N  
ATOM    610  H   THR    39      46.363  38.724  32.095  1.00  0.00           H  
ATOM    611  CA  THR    39      45.505  36.795  32.416  1.00  0.00           C  
ATOM    612  HA  THR    39      45.445  35.937  31.747  1.00  0.00           H  
ATOM    613  CB  THR    39      46.337  36.405  33.627  1.00  0.00           C  
ATOM    614  HB  THR    39      45.828  35.627  34.194  1.00  0.00           H  
ATOM    615  CG2 THR    39      47.641  35.767  33.153  1.00  0.00           C  
ATOM    616 HG21 THR    39      48.302  35.527  33.985  1.00  0.00           H  
ATOM    617 HG22 THR    39      47.466  34.804  32.674  1.00  0.00           H  
ATOM    618 HG23 THR    39      48.136  36.473  32.487  1.00  0.00           H  
ATOM    619  OG1 THR    39      46.586  37.473  34.451  1.00  0.00           O  
ATOM    620  HG1 THR    39      46.885  37.228  35.329  1.00  0.00           H  
ATOM    621  C   THR    39      44.131  37.237  32.932  1.00  0.00           C  
ATOM    622  O   THR    39      43.791  38.440  32.794  1.00  0.00           O  
ATOM    623  N   HIE    40      43.383  36.387  33.550  1.00  0.00           N  
ATOM    624  H   HIE    40      43.744  35.451  33.663  1.00  0.00           H  
ATOM    625  CA  HIE    40      42.103  36.659  34.216  1.00  0.00           C  
ATOM    626  HA  HIE    40      42.042  37.738  34.363  1.00  0.00           H  
ATOM    627  CB  HIE    40      40.841  36.148  33.431  1.00  0.00           C  
ATOM    628  HB2 HIE    40      40.825  35.070  33.274  1.00  0.00           H  
ATOM    629  HB3 HIE    40      39.982  36.199  34.099  1.00  0.00           H  
ATOM    630  CG  HIE    40      40.688  36.850  32.091  1.00  0.00           C  
ATOM    631  ND1 HIE    40      41.093  36.359  30.874  1.00  0.00           N  
ATOM    632  CE1 HIE    40      40.732  37.230  29.896  1.00  0.00           C  
ATOM    633  HE1 HIE    40      41.007  37.258  28.852  1.00  0.00           H  
ATOM    634  NE2 HIE    40      40.200  38.322  30.500  1.00  0.00           N  
ATOM    635  HE2 HIE    40      39.593  39.002  30.065  1.00  0.00           H  
ATOM    636  CD2 HIE    40      40.183  38.122  31.899  1.00  0.00           C  
ATOM    637  HD2 HIE    40      39.639  38.678  32.647  1.00  0.00           H  
ATOM    638  C   HIE    40      42.089  36.154  35.672  1.00  0.00           C  
ATOM    639  O   HIE    40      42.840  35.165  35.982  1.00  0.00           O  
ATOM    640  N   PRO    41      41.426  36.834  36.638  1.00  0.00           N  
ATOM    641  CD  PRO    41      40.735  38.146  36.507  1.00  0.00           C  
ATOM    642  HD2 PRO    41      39.710  37.900  36.228  1.00  0.00           H  
ATOM    643  HD3 PRO    41      41.326  38.780  35.847  1.00  0.00           H  
ATOM    644  CG  PRO    41      40.646  38.729  37.900  1.00  0.00           C  
ATOM    645  HG2 PRO    41      39.822  39.424  38.061  1.00  0.00           H  
ATOM    646  HG3 PRO    41      41.507  39.294  38.256  1.00  0.00           H  
ATOM    647  CB  PRO    41      40.307  37.522  38.651  1.00  0.00           C  
ATOM    648  HB2 PRO    41      39.280  37.298  38.364  1.00  0.00           H  
ATOM    649  HB3 PRO    41      40.570  37.673  39.698  1.00  0.00           H  
ATOM    650  CA  PRO    41      41.269  36.428  38.093  1.00  0.00           C  
ATOM    651  HA  PRO    41      42.220  36.539  38.613  1.00  0.00           H  
ATOM    652  C   PRO    41      40.834  35.010  38.262  1.00  0.00           C  
ATOM    653  O   PRO    41      40.075  34.511  37.387  1.00  0.00           O  
ATOM    654  N   THR    42      41.386  34.231  39.181  1.00  0.00           N  
ATOM    655  H   THR    42      41.905  34.746  39.879  1.00  0.00           H  
ATOM    656  CA  THR    42      41.247  32.736  39.281  1.00  0.00           C  
ATOM    657  HA  THR    42      40.336  32.492  38.735  1.00  0.00           H  
ATOM    658  CB  THR    42      42.401  32.131  38.542  1.00  0.00           C  
ATOM    659  HB  THR    42      43.337  32.572  38.885  1.00  0.00           H  
ATOM    660  CG2 THR    42      42.459  30.652  38.660  1.00  0.00           C  
ATOM    661 HG21 THR    42      41.501  30.199  38.406  1.00  0.00           H  
ATOM    662 HG22 THR    42      43.145  30.276  37.901  1.00  0.00           H  
ATOM    663 HG23 THR    42      42.760  30.216  39.613  1.00  0.00           H  
ATOM    664  OG1 THR    42      42.426  32.401  37.160  1.00  0.00           O  
ATOM    665  HG1 THR    42      42.462  33.337  36.946  1.00  0.00           H  
ATOM    666  C   THR    42      41.168  32.400  40.767  1.00  0.00           C  
ATOM    667  O   THR    42      41.718  33.128  41.615  1.00  0.00           O  
ATOM    668  N   ILE    43      40.536  31.307  41.097  1.00  0.00           N  
ATOM    669  H   ILE    43      40.012  30.844  40.369  1.00  0.00           H  
ATOM    670  CA  ILE    43      40.420  30.686  42.437  1.00  0.00           C  
ATOM    671  HA  ILE    43      41.108  31.195  43.112  1.00  0.00           H  
ATOM    672  CB  ILE    43      38.945  30.921  43.088  1.00  0.00           C  
ATOM    673  HB  ILE    43      38.916  30.701  44.155  1.00  0.00           H  
ATOM    674  CG2 ILE    43      38.551  32.428  43.030  1.00  0.00           C  
ATOM    675 HG21 ILE    43      39.315  33.098  43.425  1.00  0.00           H  
ATOM    676 HG22 ILE    43      38.465  32.639  41.964  1.00  0.00           H  
ATOM    677 HG23 ILE    43      37.587  32.662  43.482  1.00  0.00           H  
ATOM    678  CG1 ILE    43      37.885  30.050  42.409  1.00  0.00           C  
ATOM    679 HG12 ILE    43      37.796  30.136  41.326  1.00  0.00           H  
ATOM    680 HG13 ILE    43      37.972  28.984  42.622  1.00  0.00           H  
ATOM    681  CD1 ILE    43      36.460  30.317  42.880  1.00  0.00           C  
ATOM    682 HD11 ILE    43      36.488  30.056  43.938  1.00  0.00           H  
ATOM    683 HD12 ILE    43      36.148  31.346  42.702  1.00  0.00           H  
ATOM    684 HD13 ILE    43      35.720  29.628  42.472  1.00  0.00           H  
ATOM    685  C   ILE    43      40.838  29.211  42.438  1.00  0.00           C  
ATOM    686  O   ILE    43      40.810  28.528  41.436  1.00  0.00           O  
ATOM    687  N   LYS    44      41.180  28.776  43.632  1.00  0.00           N  
ATOM    688  H   LYS    44      41.184  29.434  44.399  1.00  0.00           H  
ATOM    689  CA  LYS    44      41.427  27.402  44.057  1.00  0.00           C  
ATOM    690  HA  LYS    44      41.286  26.702  43.234  1.00  0.00           H  
ATOM    691  CB  LYS    44      42.823  27.242  44.642  1.00  0.00           C  
ATOM    692  HB2 LYS    44      43.467  27.531  43.811  1.00  0.00           H  
ATOM    693  HB3 LYS    44      42.910  27.938  45.477  1.00  0.00           H  
ATOM    694  CG  LYS    44      43.258  25.844  45.147  1.00  0.00           C  
ATOM    695  HG2 LYS    44      42.614  25.524  45.967  1.00  0.00           H  
ATOM    696  HG3 LYS    44      43.096  25.137  44.333  1.00  0.00           H  
ATOM    697  CD  LYS    44      44.659  25.728  45.632  1.00  0.00           C  
ATOM    698  HD2 LYS    44      45.294  26.268  44.930  1.00  0.00           H  
ATOM    699  HD3 LYS    44      44.683  26.256  46.585  1.00  0.00           H  
ATOM    700  CE  LYS    44      44.985  24.271  45.736  1.00  0.00           C  
ATOM    701  HE2 LYS    44      44.462  23.829  46.584  1.00  0.00           H  
ATOM    702  HE3 LYS    44      44.634  23.801  44.818  1.00  0.00           H  
ATOM    703  NZ  LYS    44      46.382  24.097  45.987  1.00  0.00           N  
ATOM    704  HZ1 LYS    44      46.518  23.360  46.663  1.00  0.00           H  
ATOM    705  HZ2 LYS    44      46.827  23.799  45.130  1.00  0.00           H  
ATOM    706  HZ3 LYS    44      46.737  24.959  46.376  1.00  0.00           H  
ATOM    707  C   LYS    44      40.440  27.043  45.171  1.00  0.00           C  
ATOM    708  O   LYS    44      40.164  27.827  46.006  1.00  0.00           O  
ATOM    709  N   ILE    45      39.903  25.863  45.163  1.00  0.00           N  
ATOM    710  H   ILE    45      40.125  25.302  44.354  1.00  0.00           H  
ATOM    711  CA  ILE    45      39.033  25.199  46.207  1.00  0.00           C  
ATOM    712  HA  ILE    45      38.740  25.875  47.011  1.00  0.00           H  
ATOM    713  CB  ILE    45      37.780  24.764  45.433  1.00  0.00           C  
ATOM    714  HB  ILE    45      37.956  23.826  44.907  1.00  0.00           H  
ATOM    715  CG2 ILE    45      36.762  24.463  46.541  1.00  0.00           C  
ATOM    716 HG21 ILE    45      36.461  25.396  47.018  1.00  0.00           H  
ATOM    717 HG22 ILE    45      35.875  23.928  46.204  1.00  0.00           H  
ATOM    718 HG23 ILE    45      37.190  23.705  47.197  1.00  0.00           H  
ATOM    719  CG1 ILE    45      37.179  25.843  44.449  1.00  0.00           C  
ATOM    720 HG12 ILE    45      37.901  26.079  43.667  1.00  0.00           H  
ATOM    721 HG13 ILE    45      36.393  25.381  43.851  1.00  0.00           H  
ATOM    722  CD1 ILE    45      36.715  27.173  45.108  1.00  0.00           C  
ATOM    723 HD11 ILE    45      36.401  27.868  44.330  1.00  0.00           H  
ATOM    724 HD12 ILE    45      35.831  27.013  45.727  1.00  0.00           H  
ATOM    725 HD13 ILE    45      37.470  27.690  45.700  1.00  0.00           H  
ATOM    726  C   ILE    45      39.878  24.094  46.972  1.00  0.00           C  
ATOM    727  O   ILE    45      40.032  22.931  46.556  1.00  0.00           O  
ATOM    728  N   ASN    46      40.639  24.433  48.076  1.00  0.00           N  
ATOM    729  H   ASN    46      40.674  25.422  48.278  1.00  0.00           H  
ATOM    730  CA  ASN    46      41.503  23.526  48.942  1.00  0.00           C  
ATOM    731  HA  ASN    46      42.323  23.047  48.406  1.00  0.00           H  
ATOM    732  CB  ASN    46      42.255  24.421  49.969  1.00  0.00           C  
ATOM    733  HB2 ASN    46      41.587  24.786  50.749  1.00  0.00           H  
ATOM    734  HB3 ASN    46      42.892  23.743  50.536  1.00  0.00           H  
ATOM    735  CG  ASN    46      43.035  25.470  49.245  1.00  0.00           C  
ATOM    736  OD1 ASN    46      44.127  25.295  48.743  1.00  0.00           O  
ATOM    737  ND2 ASN    46      42.493  26.679  49.268  1.00  0.00           N  
ATOM    738 HD21 ASN    46      43.026  27.415  48.827  1.00  0.00           H  
ATOM    739 HD22 ASN    46      41.725  26.899  49.886  1.00  0.00           H  
ATOM    740  C   ASN    46      40.719  22.455  49.638  1.00  0.00           C  
ATOM    741  O   ASN    46      39.721  22.737  50.312  1.00  0.00           O  
ATOM    742  N   GLY    47      41.268  21.227  49.575  1.00  0.00           N  
ATOM    743  H   GLY    47      42.078  21.174  48.975  1.00  0.00           H  
ATOM    744  CA  GLY    47      40.700  19.993  50.109  1.00  0.00           C  
ATOM    745  HA2 GLY    47      41.409  19.166  50.157  1.00  0.00           H  
ATOM    746  HA3 GLY    47      40.352  20.240  51.112  1.00  0.00           H  
ATOM    747  C   GLY    47      39.513  19.547  49.238  1.00  0.00           C  
ATOM    748  O   GLY    47      38.724  18.750  49.766  1.00  0.00           O  
ATOM    749  N   TYR    48      39.277  20.012  48.021  1.00  0.00           N  
ATOM    750  H   TYR    48      39.886  20.768  47.741  1.00  0.00           H  
ATOM    751  CA  TYR    48      38.158  19.664  47.110  1.00  0.00           C  
ATOM    752  HA  TYR    48      38.038  18.589  47.248  1.00  0.00           H  
ATOM    753  CB  TYR    48      36.930  20.379  47.651  1.00  0.00           C  
ATOM    754  HB2 TYR    48      36.849  20.205  48.724  1.00  0.00           H  
ATOM    755  HB3 TYR    48      37.039  21.438  47.416  1.00  0.00           H  
ATOM    756  CG  TYR    48      35.646  19.923  46.963  1.00  0.00           C  
ATOM    757  CD1 TYR    48      34.931  18.775  47.272  1.00  0.00           C  
ATOM    758  HD1 TYR    48      35.305  18.073  48.002  1.00  0.00           H  
ATOM    759  CE1 TYR    48      33.702  18.438  46.599  1.00  0.00           C  
ATOM    760  HE1 TYR    48      33.234  17.512  46.897  1.00  0.00           H  
ATOM    761  CZ  TYR    48      33.220  19.355  45.613  1.00  0.00           C  
ATOM    762  OH  TYR    48      32.108  19.161  44.832  1.00  0.00           O  
ATOM    763  HH  TYR    48      31.832  19.961  44.378  1.00  0.00           H  
ATOM    764  CE2 TYR    48      33.981  20.540  45.336  1.00  0.00           C  
ATOM    765  HE2 TYR    48      33.684  21.168  44.508  1.00  0.00           H  
ATOM    766  CD2 TYR    48      35.125  20.845  46.013  1.00  0.00           C  
ATOM    767  HD2 TYR    48      35.673  21.731  45.726  1.00  0.00           H  
ATOM    768  C   TYR    48      38.289  19.895  45.544  1.00  0.00           C  
ATOM    769  O   TYR    48      39.143  20.645  45.016  1.00  0.00           O  
ATOM    770  N   THR    49      37.583  19.095  44.784  1.00  0.00           N  
ATOM    771  H   THR    49      36.834  18.514  45.132  1.00  0.00           H  
ATOM    772  CA  THR    49      37.564  19.247  43.331  1.00  0.00           C  
ATOM    773  HA  THR    49      37.681  20.233  42.882  1.00  0.00           H  
ATOM    774  CB  THR    49      38.728  18.484  42.609  1.00  0.00           C  
ATOM    775  HB  THR    49      39.680  18.844  43.001  1.00  0.00           H  
ATOM    776  CG2 THR    49      38.666  17.010  42.547  1.00  0.00           C  
ATOM    777 HG21 THR    49      39.448  16.655  41.876  1.00  0.00           H  
ATOM    778 HG22 THR    49      38.691  16.689  43.588  1.00  0.00           H  
ATOM    779 HG23 THR    49      37.707  16.635  42.188  1.00  0.00           H  
ATOM    780  OG1 THR    49      38.714  18.923  41.243  1.00  0.00           O  
ATOM    781  HG1 THR    49      39.308  18.310  40.804  1.00  0.00           H  
ATOM    782  C   THR    49      36.268  18.770  42.841  1.00  0.00           C  
ATOM    783  O   THR    49      35.675  17.785  43.317  1.00  0.00           O  
ATOM    784  N   GLY    50      35.698  19.538  41.913  1.00  0.00           N  
ATOM    785  H   GLY    50      36.266  20.290  41.549  1.00  0.00           H  
ATOM    786  CA  GLY    50      34.461  19.284  41.140  1.00  0.00           C  
ATOM    787  HA2 GLY    50      34.745  19.420  40.097  1.00  0.00           H  
ATOM    788  HA3 GLY    50      34.283  18.210  41.190  1.00  0.00           H  
ATOM    789  C   GLY    50      33.201  20.100  41.562  1.00  0.00           C  
ATOM    790  O   GLY    50      33.291  21.275  41.813  1.00  0.00           O  
ATOM    791  N   PRO    51      32.057  19.465  41.576  1.00  0.00           N  
ATOM    792  CD  PRO    51      31.772  18.015  41.540  1.00  0.00           C  
ATOM    793  HD2 PRO    51      32.158  17.440  42.381  1.00  0.00           H  
ATOM    794  HD3 PRO    51      32.136  17.594  40.602  1.00  0.00           H  
ATOM    795  CG  PRO    51      30.251  17.775  41.477  1.00  0.00           C  
ATOM    796  HG2 PRO    51      29.810  17.739  42.473  1.00  0.00           H  
ATOM    797  HG3 PRO    51      30.073  16.873  40.891  1.00  0.00           H  
ATOM    798  CB  PRO    51      29.847  19.057  40.760  1.00  0.00           C  
ATOM    799  HB2 PRO    51      28.809  19.382  40.832  1.00  0.00           H  
ATOM    800  HB3 PRO    51      30.068  18.913  39.703  1.00  0.00           H  
ATOM    801  CA  PRO    51      30.832  20.156  41.209  1.00  0.00           C  
ATOM    802  HA  PRO    51      31.045  20.811  40.364  1.00  0.00           H  
ATOM    803  C   PRO    51      30.135  20.994  42.305  1.00  0.00           C  
ATOM    804  O   PRO    51      30.470  20.892  43.505  1.00  0.00           O  
ATOM    805  N   GLY    52      29.076  21.788  41.911  1.00  0.00           N  
ATOM    806  H   GLY    52      28.945  21.777  40.910  1.00  0.00           H  
ATOM    807  CA  GLY    52      28.553  22.938  42.627  1.00  0.00           C  
ATOM    808  HA2 GLY    52      27.597  22.795  43.130  1.00  0.00           H  
ATOM    809  HA3 GLY    52      29.304  23.204  43.371  1.00  0.00           H  
ATOM    810  C   GLY    52      28.292  24.167  41.740  1.00  0.00           C  
ATOM    811  O   GLY    52      28.066  24.068  40.576  1.00  0.00           O  
ATOM    812  N   THR    53      28.133  25.356  42.365  1.00  0.00           N  
ATOM    813  H   THR    53      28.302  25.468  43.354  1.00  0.00           H  
ATOM    814  CA  THR    53      27.769  26.663  41.687  1.00  0.00           C  
ATOM    815  HA  THR    53      28.119  26.626  40.656  1.00  0.00           H  
ATOM    816  CB  THR    53      26.227  26.718  41.804  1.00  0.00           C  
ATOM    817  HB  THR    53      26.039  26.567  42.867  1.00  0.00           H  
ATOM    818  CG2 THR    53      25.476  27.961  41.435  1.00  0.00           C  
ATOM    819 HG21 THR    53      26.008  28.789  41.904  1.00  0.00           H  
ATOM    820 HG22 THR    53      25.581  28.217  40.381  1.00  0.00           H  
ATOM    821 HG23 THR    53      24.439  27.929  41.769  1.00  0.00           H  
ATOM    822  OG1 THR    53      25.608  25.695  41.064  1.00  0.00           O  
ATOM    823  HG1 THR    53      26.247  25.073  40.709  1.00  0.00           H  
ATOM    824  C   THR    53      28.589  27.805  42.432  1.00  0.00           C  
ATOM    825  O   THR    53      29.059  27.659  43.581  1.00  0.00           O  
ATOM    826  N   VAL    54      28.730  28.914  41.740  1.00  0.00           N  
ATOM    827  H   VAL    54      28.424  28.866  40.779  1.00  0.00           H  
ATOM    828  CA  VAL    54      29.488  30.106  42.201  1.00  0.00           C  
ATOM    829  HA  VAL    54      29.460  30.139  43.290  1.00  0.00           H  
ATOM    830  CB  VAL    54      30.958  29.948  41.752  1.00  0.00           C  
ATOM    831  HB  VAL    54      31.377  28.994  42.072  1.00  0.00           H  
ATOM    832  CG1 VAL    54      31.093  30.005  40.204  1.00  0.00           C  
ATOM    833 HG11 VAL    54      30.369  29.397  39.662  1.00  0.00           H  
ATOM    834 HG12 VAL    54      31.104  31.067  39.959  1.00  0.00           H  
ATOM    835 HG13 VAL    54      32.083  29.616  39.968  1.00  0.00           H  
ATOM    836  CG2 VAL    54      31.880  31.086  42.197  1.00  0.00           C  
ATOM    837 HG21 VAL    54      31.955  31.135  43.283  1.00  0.00           H  
ATOM    838 HG22 VAL    54      32.879  31.029  41.765  1.00  0.00           H  
ATOM    839 HG23 VAL    54      31.452  32.059  41.954  1.00  0.00           H  
ATOM    840  C   VAL    54      28.874  31.362  41.697  1.00  0.00           C  
ATOM    841  O   VAL    54      28.640  31.649  40.530  1.00  0.00           O  
ATOM    842  N   ARG    55      28.416  32.207  42.664  1.00  0.00           N  
ATOM    843  H   ARG    55      28.556  32.060  43.653  1.00  0.00           H  
ATOM    844  CA  ARG    55      27.918  33.572  42.468  1.00  0.00           C  
ATOM    845  HA  ARG    55      27.583  33.692  41.437  1.00  0.00           H  
ATOM    846  CB  ARG    55      26.639  33.771  43.334  1.00  0.00           C  
ATOM    847  HB2 ARG    55      25.865  33.067  43.032  1.00  0.00           H  
ATOM    848  HB3 ARG    55      26.864  33.689  44.397  1.00  0.00           H  
ATOM    849  CG  ARG    55      26.190  35.216  43.049  1.00  0.00           C  
ATOM    850  HG2 ARG    55      26.894  35.941  43.459  1.00  0.00           H  
ATOM    851  HG3 ARG    55      26.166  35.278  41.961  1.00  0.00           H  
ATOM    852  CD  ARG    55      24.821  35.476  43.656  1.00  0.00           C  
ATOM    853  HD2 ARG    55      24.746  35.223  44.713  1.00  0.00           H  
ATOM    854  HD3 ARG    55      24.571  36.535  43.590  1.00  0.00           H  
ATOM    855  NE  ARG    55      23.740  34.711  42.957  1.00  0.00           N  
ATOM    856  HE  ARG    55      24.004  33.806  42.595  1.00  0.00           H  
ATOM    857  CZ  ARG    55      22.444  34.822  43.064  1.00  0.00           C  
ATOM    858  NH1 ARG    55      21.977  35.757  43.893  1.00  0.00           N  
ATOM    859 HH11 ARG    55      22.537  36.197  44.609  1.00  0.00           H  
ATOM    860 HH12 ARG    55      20.973  35.860  43.939  1.00  0.00           H  
ATOM    861  NH2 ARG    55      21.541  34.098  42.455  1.00  0.00           N  
ATOM    862 HH21 ARG    55      21.920  33.306  41.957  1.00  0.00           H  
ATOM    863 HH22 ARG    55      20.593  34.292  42.746  1.00  0.00           H  
ATOM    864  C   ARG    55      29.113  34.590  42.695  1.00  0.00           C  
ATOM    865  O   ARG    55      29.881  34.498  43.685  1.00  0.00           O  
ATOM    866  N   ILE    56      29.198  35.556  41.802  1.00  0.00           N  
ATOM    867  H   ILE    56      28.524  35.631  41.053  1.00  0.00           H  
ATOM    868  CA  ILE    56      30.270  36.530  41.812  1.00  0.00           C  
ATOM    869  HA  ILE    56      30.990  36.367  42.614  1.00  0.00           H  
ATOM    870  CB  ILE    56      31.175  36.257  40.587  1.00  0.00           C  
ATOM    871  HB  ILE    56      30.600  36.318  39.663  1.00  0.00           H  
ATOM    872  CG2 ILE    56      32.319  37.300  40.625  1.00  0.00           C  
ATOM    873 HG21 ILE    56      33.099  37.150  39.878  1.00  0.00           H  
ATOM    874 HG22 ILE    56      31.927  38.317  40.603  1.00  0.00           H  
ATOM    875 HG23 ILE    56      32.711  37.243  41.641  1.00  0.00           H  
ATOM    876  CG1 ILE    56      31.941  34.897  40.825  1.00  0.00           C  
ATOM    877 HG12 ILE    56      32.548  34.955  41.728  1.00  0.00           H  
ATOM    878 HG13 ILE    56      31.223  34.101  41.019  1.00  0.00           H  
ATOM    879  CD1 ILE    56      32.763  34.227  39.718  1.00  0.00           C  
ATOM    880 HD11 ILE    56      33.528  34.931  39.392  1.00  0.00           H  
ATOM    881 HD12 ILE    56      33.373  33.465  40.203  1.00  0.00           H  
ATOM    882 HD13 ILE    56      32.235  33.880  38.830  1.00  0.00           H  
ATOM    883  C   ILE    56      29.612  37.924  41.840  1.00  0.00           C  
ATOM    884  O   ILE    56      28.649  38.092  41.197  1.00  0.00           O  
ATOM    885  N   SER    57      30.017  38.840  42.689  1.00  0.00           N  
ATOM    886  H   SER    57      30.817  38.741  43.298  1.00  0.00           H  
ATOM    887  CA  SER    57      29.240  40.066  42.960  1.00  0.00           C  
ATOM    888  HA  SER    57      28.629  40.347  42.102  1.00  0.00           H  
ATOM    889  CB  SER    57      28.165  39.780  44.085  1.00  0.00           C  
ATOM    890  HB2 SER    57      27.774  40.753  44.382  1.00  0.00           H  
ATOM    891  HB3 SER    57      27.471  39.059  43.651  1.00  0.00           H  
ATOM    892  OG  SER    57      28.841  39.251  45.239  1.00  0.00           O  
ATOM    893  HG  SER    57      28.644  38.312  45.279  1.00  0.00           H  
ATOM    894  C   SER    57      30.139  41.259  43.382  1.00  0.00           C  
ATOM    895  O   SER    57      31.296  41.069  43.849  1.00  0.00           O  
ATOM    896  N   LEU    58      29.742  42.541  43.175  1.00  0.00           N  
ATOM    897  H   LEU    58      28.836  42.724  42.769  1.00  0.00           H  
ATOM    898  CA  LEU    58      30.494  43.770  43.492  1.00  0.00           C  
ATOM    899  HA  LEU    58      31.557  43.530  43.521  1.00  0.00           H  
ATOM    900  CB  LEU    58      30.398  44.871  42.351  1.00  0.00           C  
ATOM    901  HB2 LEU    58      29.415  45.328  42.463  1.00  0.00           H  
ATOM    902  HB3 LEU    58      31.042  45.738  42.493  1.00  0.00           H  
ATOM    903  CG  LEU    58      30.608  44.406  40.921  1.00  0.00           C  
ATOM    904  HG  LEU    58      29.772  43.763  40.647  1.00  0.00           H  
ATOM    905  CD1 LEU    58      30.540  45.540  39.903  1.00  0.00           C  
ATOM    906 HD11 LEU    58      31.490  46.075  39.923  1.00  0.00           H  
ATOM    907 HD12 LEU    58      30.418  45.127  38.902  1.00  0.00           H  
ATOM    908 HD13 LEU    58      29.748  46.246  40.153  1.00  0.00           H  
ATOM    909  CD2 LEU    58      31.937  43.654  40.782  1.00  0.00           C  
ATOM    910 HD21 LEU    58      31.877  42.659  41.223  1.00  0.00           H  
ATOM    911 HD22 LEU    58      32.175  43.651  39.719  1.00  0.00           H  
ATOM    912 HD23 LEU    58      32.726  44.181  41.318  1.00  0.00           H  
ATOM    913  C   LEU    58      30.168  44.358  44.947  1.00  0.00           C  
ATOM    914  O   LEU    58      28.996  44.714  45.329  1.00  0.00           O  
ATOM    915  N   VAL    59      31.216  44.590  45.801  1.00  0.00           N  
ATOM    916  H   VAL    59      32.149  44.313  45.531  1.00  0.00           H  
ATOM    917  CA  VAL    59      30.991  45.041  47.190  1.00  0.00           C  
ATOM    918  HA  VAL    59      29.977  45.404  47.361  1.00  0.00           H  
ATOM    919  CB  VAL    59      31.135  43.916  48.237  1.00  0.00           C  
ATOM    920  HB  VAL    59      31.002  44.358  49.225  1.00  0.00           H  
ATOM    921  CG1 VAL    59      30.117  42.782  47.953  1.00  0.00           C  
ATOM    922 HG11 VAL    59      30.001  42.142  48.827  1.00  0.00           H  
ATOM    923 HG12 VAL    59      29.147  43.269  48.056  1.00  0.00           H  
ATOM    924 HG13 VAL    59      30.257  42.330  46.971  1.00  0.00           H  
ATOM    925  CG2 VAL    59      32.499  43.272  48.167  1.00  0.00           C  
ATOM    926 HG21 VAL    59      33.371  43.927  48.197  1.00  0.00           H  
ATOM    927 HG22 VAL    59      32.623  42.646  49.051  1.00  0.00           H  
ATOM    928 HG23 VAL    59      32.615  42.657  47.275  1.00  0.00           H  
ATOM    929  C   VAL    59      31.961  46.154  47.624  1.00  0.00           C  
ATOM    930  O   VAL    59      33.015  46.406  47.008  1.00  0.00           O  
ATOM    931  N   THR    60      31.623  46.866  48.696  1.00  0.00           N  
ATOM    932  H   THR    60      30.715  46.698  49.103  1.00  0.00           H  
ATOM    933  CA  THR    60      32.385  47.976  49.230  1.00  0.00           C  
ATOM    934  HA  THR    60      32.287  48.755  48.474  1.00  0.00           H  
ATOM    935  CB  THR    60      31.656  48.566  50.516  1.00  0.00           C  
ATOM    936  HB  THR    60      32.310  49.270  51.031  1.00  0.00           H  
ATOM    937  CG2 THR    60      30.368  49.175  50.101  1.00  0.00           C  
ATOM    938 HG21 THR    60      29.686  48.509  49.571  1.00  0.00           H  
ATOM    939 HG22 THR    60      29.768  49.308  51.002  1.00  0.00           H  
ATOM    940 HG23 THR    60      30.417  50.131  49.580  1.00  0.00           H  
ATOM    941  OG1 THR    60      31.379  47.492  51.415  1.00  0.00           O  
ATOM    942  HG1 THR    60      32.061  47.511  52.091  1.00  0.00           H  
ATOM    943  C   THR    60      33.880  47.739  49.581  1.00  0.00           C  
ATOM    944  O   THR    60      34.080  46.654  50.156  1.00  0.00           O  
ATOM    945  N   LYS    61      34.794  48.635  49.166  1.00  0.00           N  
ATOM    946  H   LYS    61      34.508  49.511  48.752  1.00  0.00           H  
ATOM    947  CA  LYS    61      36.260  48.420  49.411  1.00  0.00           C  
ATOM    948  HA  LYS    61      36.593  47.480  48.970  1.00  0.00           H  
ATOM    949  CB  LYS    61      37.033  49.476  48.580  1.00  0.00           C  
ATOM    950  HB2 LYS    61      36.768  49.303  47.537  1.00  0.00           H  
ATOM    951  HB3 LYS    61      36.621  50.463  48.789  1.00  0.00           H  
ATOM    952  CG  LYS    61      38.549  49.436  48.822  1.00  0.00           C  
ATOM    953  HG2 LYS    61      38.695  49.784  49.845  1.00  0.00           H  
ATOM    954  HG3 LYS    61      38.917  48.431  48.613  1.00  0.00           H  
ATOM    955  CD  LYS    61      39.264  50.403  47.810  1.00  0.00           C  
ATOM    956  HD2 LYS    61      40.319  50.129  47.798  1.00  0.00           H  
ATOM    957  HD3 LYS    61      38.878  50.204  46.810  1.00  0.00           H  
ATOM    958  CE  LYS    61      39.183  51.895  48.140  1.00  0.00           C  
ATOM    959  HE2 LYS    61      39.203  52.538  47.260  1.00  0.00           H  
ATOM    960  HE3 LYS    61      38.241  52.068  48.660  1.00  0.00           H  
ATOM    961  NZ  LYS    61      40.361  52.271  48.915  1.00  0.00           N  
ATOM    962  HZ1 LYS    61      40.963  52.889  48.390  1.00  0.00           H  
ATOM    963  HZ2 LYS    61      40.211  52.825  49.746  1.00  0.00           H  
ATOM    964  HZ3 LYS    61      40.825  51.420  49.198  1.00  0.00           H  
ATOM    965  C   LYS    61      36.597  48.415  50.919  1.00  0.00           C  
ATOM    966  O   LYS    61      37.398  47.546  51.382  1.00  0.00           O  
ATOM    967  N   ASP    62      35.927  49.246  51.743  1.00  0.00           N  
ATOM    968  H   ASP    62      35.251  49.873  51.330  1.00  0.00           H  
ATOM    969  CA  ASP    62      35.965  49.096  53.222  1.00  0.00           C  
ATOM    970  HA  ASP    62      36.829  48.504  53.523  1.00  0.00           H  
ATOM    971  CB  ASP    62      36.175  50.530  53.781  1.00  0.00           C  
ATOM    972  HB2 ASP    62      35.497  51.174  53.220  1.00  0.00           H  
ATOM    973  HB3 ASP    62      35.926  50.607  54.839  1.00  0.00           H  
ATOM    974  CG  ASP    62      37.599  50.877  53.638  1.00  0.00           C  
ATOM    975  OD1 ASP    62      38.539  50.120  53.959  1.00  0.00           O  
ATOM    976  OD2 ASP    62      37.865  52.009  53.121  1.00  0.00           O  
ATOM    977  C   ASP    62      34.658  48.410  53.744  1.00  0.00           C  
ATOM    978  O   ASP    62      33.609  48.478  53.069  1.00  0.00           O  
ATOM    979  N   PRO    63      34.611  47.934  55.031  1.00  0.00           N  
ATOM    980  CD  PRO    63      35.720  47.752  55.971  1.00  0.00           C  
ATOM    981  HD2 PRO    63      36.227  48.717  55.973  1.00  0.00           H  
ATOM    982  HD3 PRO    63      36.396  46.950  55.675  1.00  0.00           H  
ATOM    983  CG  PRO    63      35.202  47.407  57.386  1.00  0.00           C  
ATOM    984  HG2 PRO    63      34.937  48.373  57.816  1.00  0.00           H  
ATOM    985  HG3 PRO    63      35.828  46.717  57.950  1.00  0.00           H  
ATOM    986  CB  PRO    63      33.885  46.767  56.934  1.00  0.00           C  
ATOM    987  HB2 PRO    63      33.194  46.845  57.774  1.00  0.00           H  
ATOM    988  HB3 PRO    63      34.014  45.694  56.791  1.00  0.00           H  
ATOM    989  CA  PRO    63      33.437  47.435  55.649  1.00  0.00           C  
ATOM    990  HA  PRO    63      32.944  46.694  55.020  1.00  0.00           H  
ATOM    991  C   PRO    63      32.352  48.463  55.961  1.00  0.00           C  
ATOM    992  O   PRO    63      32.589  49.629  55.902  1.00  0.00           O  
ATOM    993  N   PRO    64      31.155  48.023  56.406  1.00  0.00           N  
ATOM    994  CD  PRO    64      30.072  48.841  57.004  1.00  0.00           C  
ATOM    995  HD2 PRO    64      29.969  49.735  56.388  1.00  0.00           H  
ATOM    996  HD3 PRO    64      30.417  49.118  58.001  1.00  0.00           H  
ATOM    997  CG  PRO    64      28.849  48.069  57.178  1.00  0.00           C  
ATOM    998  HG2 PRO    64      28.104  48.143  56.385  1.00  0.00           H  
ATOM    999  HG3 PRO    64      28.303  48.389  58.065  1.00  0.00           H  
ATOM   1000  CB  PRO    64      29.394  46.644  57.250  1.00  0.00           C  
ATOM   1001  HB2 PRO    64      28.607  45.977  56.897  1.00  0.00           H  
ATOM   1002  HB3 PRO    64      29.694  46.352  58.256  1.00  0.00           H  
ATOM   1003  CA  PRO    64      30.627  46.640  56.355  1.00  0.00           C  
ATOM   1004  HA  PRO    64      31.384  45.980  56.780  1.00  0.00           H  
ATOM   1005  C   PRO    64      30.377  46.265  54.845  1.00  0.00           C  
ATOM   1006  O   PRO    64      30.318  47.148  53.982  1.00  0.00           O  
ATOM   1007  N   HIE    65      30.197  45.007  54.468  1.00  0.00           N  
ATOM   1008  H   HIE    65      30.130  44.313  55.199  1.00  0.00           H  
ATOM   1009  CA  HIE    65      30.301  44.550  53.043  1.00  0.00           C  
ATOM   1010  HA  HIE    65      31.103  45.182  52.661  1.00  0.00           H  
ATOM   1011  CB  HIE    65      30.814  43.140  53.026  1.00  0.00           C  
ATOM   1012  HB2 HIE    65      30.057  42.499  53.476  1.00  0.00           H  
ATOM   1013  HB3 HIE    65      31.018  42.747  52.030  1.00  0.00           H  
ATOM   1014  CG  HIE    65      32.132  42.948  53.764  1.00  0.00           C  
ATOM   1015  ND1 HIE    65      33.149  43.859  53.719  1.00  0.00           N  
ATOM   1016  CE1 HIE    65      34.086  43.403  54.583  1.00  0.00           C  
ATOM   1017  HE1 HIE    65      35.021  43.901  54.793  1.00  0.00           H  
ATOM   1018  NE2 HIE    65      33.665  42.305  55.217  1.00  0.00           N  
ATOM   1019  HE2 HIE    65      34.146  41.761  55.919  1.00  0.00           H  
ATOM   1020  CD2 HIE    65      32.415  41.944  54.621  1.00  0.00           C  
ATOM   1021  HD2 HIE    65      31.807  41.066  54.781  1.00  0.00           H  
ATOM   1022  C   HIE    65      29.017  44.693  52.215  1.00  0.00           C  
ATOM   1023  O   HIE    65      28.379  43.706  51.845  1.00  0.00           O  
ATOM   1024  N   ARG    66      28.597  45.961  51.942  1.00  0.00           N  
ATOM   1025  H   ARG    66      29.076  46.723  52.401  1.00  0.00           H  
ATOM   1026  CA  ARG    66      27.328  46.228  51.178  1.00  0.00           C  
ATOM   1027  HA  ARG    66      26.560  45.574  51.592  1.00  0.00           H  
ATOM   1028  CB  ARG    66      27.021  47.713  51.234  1.00  0.00           C  
ATOM   1029  HB2 ARG    66      27.812  48.304  50.773  1.00  0.00           H  
ATOM   1030  HB3 ARG    66      26.181  47.948  50.580  1.00  0.00           H  
ATOM   1031  CG  ARG    66      26.827  48.250  52.588  1.00  0.00           C  
ATOM   1032  HG2 ARG    66      25.942  47.790  53.028  1.00  0.00           H  
ATOM   1033  HG3 ARG    66      27.726  48.169  53.199  1.00  0.00           H  
ATOM   1034  CD  ARG    66      26.531  49.780  52.463  1.00  0.00           C  
ATOM   1035  HD2 ARG    66      25.881  50.008  51.619  1.00  0.00           H  
ATOM   1036  HD3 ARG    66      25.993  50.137  53.342  1.00  0.00           H  
ATOM   1037  NE  ARG    66      27.754  50.644  52.329  1.00  0.00           N  
ATOM   1038  HE  ARG    66      28.676  50.273  52.514  1.00  0.00           H  
ATOM   1039  CZ  ARG    66      27.768  51.860  51.950  1.00  0.00           C  
ATOM   1040  NH1 ARG    66      26.686  52.538  51.652  1.00  0.00           N  
ATOM   1041 HH11 ARG    66      25.729  52.270  51.832  1.00  0.00           H  
ATOM   1042 HH12 ARG    66      26.777  53.420  51.170  1.00  0.00           H  
ATOM   1043  NH2 ARG    66      28.952  52.416  51.777  1.00  0.00           N  
ATOM   1044 HH21 ARG    66      29.788  51.871  51.934  1.00  0.00           H  
ATOM   1045 HH22 ARG    66      29.009  53.420  51.690  1.00  0.00           H  
ATOM   1046  C   ARG    66      27.510  45.818  49.744  1.00  0.00           C  
ATOM   1047  O   ARG    66      28.617  45.815  49.148  1.00  0.00           O  
ATOM   1048  N   PRO    67      26.358  45.518  49.048  1.00  0.00           N  
ATOM   1049  CD  PRO    67      25.075  45.231  49.674  1.00  0.00           C  
ATOM   1050  HD2 PRO    67      24.816  45.986  50.417  1.00  0.00           H  
ATOM   1051  HD3 PRO    67      25.135  44.244  50.131  1.00  0.00           H  
ATOM   1052  CG  PRO    67      24.109  45.232  48.555  1.00  0.00           C  
ATOM   1053  HG2 PRO    67      23.679  46.185  48.247  1.00  0.00           H  
ATOM   1054  HG3 PRO    67      23.311  44.521  48.773  1.00  0.00           H  
ATOM   1055  CB  PRO    67      24.945  44.717  47.346  1.00  0.00           C  
ATOM   1056  HB2 PRO    67      24.556  45.023  46.375  1.00  0.00           H  
ATOM   1057  HB3 PRO    67      25.015  43.630  47.307  1.00  0.00           H  
ATOM   1058  CA  PRO    67      26.268  45.369  47.571  1.00  0.00           C  
ATOM   1059  HA  PRO    67      27.047  44.670  47.267  1.00  0.00           H  
ATOM   1060  C   PRO    67      26.411  46.768  46.833  1.00  0.00           C  
ATOM   1061  O   PRO    67      25.711  47.720  47.069  1.00  0.00           O  
ATOM   1062  N   HIE    68      27.304  46.780  45.900  1.00  0.00           N  
ATOM   1063  H   HIE    68      27.870  45.955  45.759  1.00  0.00           H  
ATOM   1064  CA  HIE    68      27.785  47.953  45.138  1.00  0.00           C  
ATOM   1065  HA  HIE    68      27.723  48.820  45.796  1.00  0.00           H  
ATOM   1066  CB  HIE    68      29.284  47.991  44.854  1.00  0.00           C  
ATOM   1067  HB2 HIE    68      29.726  47.615  45.777  1.00  0.00           H  
ATOM   1068  HB3 HIE    68      29.538  47.370  43.995  1.00  0.00           H  
ATOM   1069  CG  HIE    68      29.861  49.323  44.448  1.00  0.00           C  
ATOM   1070  ND1 HIE    68      29.835  49.881  43.217  1.00  0.00           N  
ATOM   1071  CE1 HIE    68      30.384  51.123  43.421  1.00  0.00           C  
ATOM   1072  HE1 HIE    68      30.615  51.741  42.566  1.00  0.00           H  
ATOM   1073  NE2 HIE    68      30.612  51.378  44.718  1.00  0.00           N  
ATOM   1074  HE2 HIE    68      31.009  52.253  45.030  1.00  0.00           H  
ATOM   1075  CD2 HIE    68      30.436  50.196  45.363  1.00  0.00           C  
ATOM   1076  HD2 HIE    68      30.766  49.888  46.344  1.00  0.00           H  
ATOM   1077  C   HIE    68      26.901  48.362  43.972  1.00  0.00           C  
ATOM   1078  O   HIE    68      26.436  47.501  43.266  1.00  0.00           O  
ATOM   1079  N   PRO    69      26.511  49.660  43.858  1.00  0.00           N  
ATOM   1080  CD  PRO    69      26.749  50.721  44.739  1.00  0.00           C  
ATOM   1081  HD2 PRO    69      27.809  50.666  44.988  1.00  0.00           H  
ATOM   1082  HD3 PRO    69      26.220  50.567  45.679  1.00  0.00           H  
ATOM   1083  CG  PRO    69      26.451  52.015  44.011  1.00  0.00           C  
ATOM   1084  HG2 PRO    69      27.373  52.219  43.467  1.00  0.00           H  
ATOM   1085  HG3 PRO    69      26.264  52.811  44.731  1.00  0.00           H  
ATOM   1086  CB  PRO    69      25.352  51.575  43.054  1.00  0.00           C  
ATOM   1087  HB2 PRO    69      25.324  52.137  42.121  1.00  0.00           H  
ATOM   1088  HB3 PRO    69      24.420  51.636  43.617  1.00  0.00           H  
ATOM   1089  CA  PRO    69      25.630  50.067  42.762  1.00  0.00           C  
ATOM   1090  HA  PRO    69      24.618  49.696  42.924  1.00  0.00           H  
ATOM   1091  C   PRO    69      26.205  49.801  41.322  1.00  0.00           C  
ATOM   1092  O   PRO    69      25.470  49.834  40.304  1.00  0.00           O  
ATOM   1093  N   HIE    70      27.476  49.431  41.125  1.00  0.00           N  
ATOM   1094  H   HIE    70      28.047  49.397  41.958  1.00  0.00           H  
ATOM   1095  CA  HIE    70      28.091  48.948  39.910  1.00  0.00           C  
ATOM   1096  HA  HIE    70      27.793  49.521  39.033  1.00  0.00           H  
ATOM   1097  CB  HIE    70      29.608  49.091  39.926  1.00  0.00           C  
ATOM   1098  HB2 HIE    70      30.008  48.648  40.839  1.00  0.00           H  
ATOM   1099  HB3 HIE    70      30.169  48.497  39.205  1.00  0.00           H  
ATOM   1100  CG  HIE    70      30.071  50.488  40.000  1.00  0.00           C  
ATOM   1101  ND1 HIE    70      29.341  51.621  39.723  1.00  0.00           N  
ATOM   1102  CE1 HIE    70      30.234  52.589  39.778  1.00  0.00           C  
ATOM   1103  HE1 HIE    70      30.034  53.633  39.588  1.00  0.00           H  
ATOM   1104  NE2 HIE    70      31.464  52.170  39.980  1.00  0.00           N  
ATOM   1105  HE2 HIE    70      32.153  52.863  40.237  1.00  0.00           H  
ATOM   1106  CD2 HIE    70      31.393  50.811  40.162  1.00  0.00           C  
ATOM   1107  HD2 HIE    70      32.243  50.167  40.333  1.00  0.00           H  
ATOM   1108  C   HIE    70      27.660  47.491  39.715  1.00  0.00           C  
ATOM   1109  O   HIE    70      27.212  46.787  40.638  1.00  0.00           O  
ATOM   1110  N   GLU    71      27.806  47.038  38.476  1.00  0.00           N  
ATOM   1111  H   GLU    71      28.219  47.606  37.750  1.00  0.00           H  
ATOM   1112  CA  GLU    71      27.348  45.653  38.081  1.00  0.00           C  
ATOM   1113  HA  GLU    71      27.210  44.963  38.914  1.00  0.00           H  
ATOM   1114  CB  GLU    71      25.947  45.951  37.523  1.00  0.00           C  
ATOM   1115  HB2 GLU    71      25.443  44.996  37.374  1.00  0.00           H  
ATOM   1116  HB3 GLU    71      25.368  46.510  38.259  1.00  0.00           H  
ATOM   1117  CG  GLU    71      25.871  46.711  36.169  1.00  0.00           C  
ATOM   1118  HG2 GLU    71      26.584  47.532  36.251  1.00  0.00           H  
ATOM   1119  HG3 GLU    71      26.084  45.925  35.445  1.00  0.00           H  
ATOM   1120  CD  GLU    71      24.450  47.272  35.852  1.00  0.00           C  
ATOM   1121  OE1 GLU    71      24.342  48.210  35.055  1.00  0.00           O  
ATOM   1122  OE2 GLU    71      23.439  46.821  36.476  1.00  0.00           O  
ATOM   1123  C   GLU    71      28.167  44.976  36.981  1.00  0.00           C  
ATOM   1124  O   GLU    71      28.966  45.567  36.343  1.00  0.00           O  
ATOM   1125  N   LEU    72      28.113  43.666  36.978  1.00  0.00           N  
ATOM   1126  H   LEU    72      27.279  43.307  37.420  1.00  0.00           H  
ATOM   1127  CA  LEU    72      29.021  42.781  36.064  1.00  0.00           C  
ATOM   1128  HA  LEU    72      29.957  43.306  35.876  1.00  0.00           H  
ATOM   1129  CB  LEU    72      29.296  41.420  36.755  1.00  0.00           C  
ATOM   1130  HB2 LEU    72      28.295  41.049  36.976  1.00  0.00           H  
ATOM   1131  HB3 LEU    72      29.692  40.761  35.982  1.00  0.00           H  
ATOM   1132  CG  LEU    72      30.164  41.517  38.015  1.00  0.00           C  
ATOM   1133  HG  LEU    72      30.379  42.578  38.140  1.00  0.00           H  
ATOM   1134  CD1 LEU    72      29.557  40.983  39.316  1.00  0.00           C  
ATOM   1135 HD11 LEU    72      29.394  39.907  39.259  1.00  0.00           H  
ATOM   1136 HD12 LEU    72      30.265  41.253  40.100  1.00  0.00           H  
ATOM   1137 HD13 LEU    72      28.590  41.430  39.548  1.00  0.00           H  
ATOM   1138  CD2 LEU    72      31.433  40.754  37.768  1.00  0.00           C  
ATOM   1139 HD21 LEU    72      31.841  41.199  36.861  1.00  0.00           H  
ATOM   1140 HD22 LEU    72      32.067  40.845  38.650  1.00  0.00           H  
ATOM   1141 HD23 LEU    72      31.266  39.701  37.541  1.00  0.00           H  
ATOM   1142  C   LEU    72      28.302  42.595  34.693  1.00  0.00           C  
ATOM   1143  O   LEU    72      27.071  42.718  34.573  1.00  0.00           O  
ATOM   1144  N   VAL    73      29.052  42.370  33.616  1.00  0.00           N  
ATOM   1145  H   VAL    73      30.059  42.434  33.671  1.00  0.00           H  
ATOM   1146  CA  VAL    73      28.365  42.421  32.274  1.00  0.00           C  
ATOM   1147  HA  VAL    73      27.362  41.999  32.346  1.00  0.00           H  
ATOM   1148  CB  VAL    73      28.187  43.868  31.746  1.00  0.00           C  
ATOM   1149  HB  VAL    73      27.877  43.817  30.702  1.00  0.00           H  
ATOM   1150  CG1 VAL    73      27.188  44.733  32.570  1.00  0.00           C  
ATOM   1151 HG11 VAL    73      27.565  44.935  33.572  1.00  0.00           H  
ATOM   1152 HG12 VAL    73      27.025  45.660  32.019  1.00  0.00           H  
ATOM   1153 HG13 VAL    73      26.205  44.263  32.560  1.00  0.00           H  
ATOM   1154  CG2 VAL    73      29.583  44.563  31.835  1.00  0.00           C  
ATOM   1155 HG21 VAL    73      30.365  43.912  31.445  1.00  0.00           H  
ATOM   1156 HG22 VAL    73      29.673  45.367  31.105  1.00  0.00           H  
ATOM   1157 HG23 VAL    73      29.829  44.921  32.835  1.00  0.00           H  
ATOM   1158  C   VAL    73      29.091  41.554  31.232  1.00  0.00           C  
ATOM   1159  O   VAL    73      30.307  41.402  31.338  1.00  0.00           O  
ATOM   1160  N   GLY    74      28.385  40.892  30.261  1.00  0.00           N  
ATOM   1161  H   GLY    74      27.385  41.028  30.253  1.00  0.00           H  
ATOM   1162  CA  GLY    74      28.881  39.793  29.396  1.00  0.00           C  
ATOM   1163  HA2 GLY    74      28.807  40.061  28.342  1.00  0.00           H  
ATOM   1164  HA3 GLY    74      29.856  39.431  29.723  1.00  0.00           H  
ATOM   1165  C   GLY    74      28.147  38.481  29.621  1.00  0.00           C  
ATOM   1166  O   GLY    74      27.006  38.393  30.109  1.00  0.00           O  
ATOM   1167  N   LYS    75      28.775  37.328  29.213  1.00  0.00           N  
ATOM   1168  H   LYS    75      29.703  37.486  28.847  1.00  0.00           H  
ATOM   1169  CA  LYS    75      28.414  35.974  29.539  1.00  0.00           C  
ATOM   1170  HA  LYS    75      27.484  35.829  28.989  1.00  0.00           H  
ATOM   1171  CB  LYS    75      29.351  34.922  28.874  1.00  0.00           C  
ATOM   1172  HB2 LYS    75      29.394  35.309  27.856  1.00  0.00           H  
ATOM   1173  HB3 LYS    75      30.338  34.853  29.331  1.00  0.00           H  
ATOM   1174  CG  LYS    75      28.830  33.480  28.747  1.00  0.00           C  
ATOM   1175  HG2 LYS    75      29.423  32.797  28.139  1.00  0.00           H  
ATOM   1176  HG3 LYS    75      28.823  32.968  29.710  1.00  0.00           H  
ATOM   1177  CD  LYS    75      27.352  33.410  28.416  1.00  0.00           C  
ATOM   1178  HD2 LYS    75      26.741  33.748  29.253  1.00  0.00           H  
ATOM   1179  HD3 LYS    75      27.163  34.071  27.570  1.00  0.00           H  
ATOM   1180  CE  LYS    75      26.952  32.007  27.956  1.00  0.00           C  
ATOM   1181  HE2 LYS    75      26.051  31.995  27.344  1.00  0.00           H  
ATOM   1182  HE3 LYS    75      27.667  31.527  27.288  1.00  0.00           H  
ATOM   1183  NZ  LYS    75      26.618  31.064  29.036  1.00  0.00           N  
ATOM   1184  HZ1 LYS    75      25.866  31.245  29.685  1.00  0.00           H  
ATOM   1185  HZ2 LYS    75      26.349  30.198  28.590  1.00  0.00           H  
ATOM   1186  HZ3 LYS    75      27.394  30.902  29.662  1.00  0.00           H  
ATOM   1187  C   LYS    75      28.025  35.661  30.959  1.00  0.00           C  
ATOM   1188  O   LYS    75      28.797  36.029  31.860  1.00  0.00           O  
ATOM   1189  N   ASP    76      26.782  35.254  31.315  1.00  0.00           N  
ATOM   1190  H   ASP    76      26.063  35.316  30.608  1.00  0.00           H  
ATOM   1191  CA  ASP    76      26.292  34.890  32.584  1.00  0.00           C  
ATOM   1192  HA  ASP    76      25.231  34.664  32.472  1.00  0.00           H  
ATOM   1193  CB  ASP    76      26.942  33.530  32.985  1.00  0.00           C  
ATOM   1194  HB2 ASP    76      28.025  33.646  33.011  1.00  0.00           H  
ATOM   1195  HB3 ASP    76      26.569  33.115  33.921  1.00  0.00           H  
ATOM   1196  CG  ASP    76      26.633  32.414  31.933  1.00  0.00           C  
ATOM   1197  OD1 ASP    76      25.529  32.380  31.338  1.00  0.00           O  
ATOM   1198  OD2 ASP    76      27.499  31.568  31.629  1.00  0.00           O  
ATOM   1199  C   ASP    76      26.246  35.912  33.688  1.00  0.00           C  
ATOM   1200  O   ASP    76      25.974  35.509  34.813  1.00  0.00           O  
ATOM   1201  N   CYS    77      26.542  37.207  33.489  1.00  0.00           N  
ATOM   1202  H   CYS    77      26.919  37.465  32.588  1.00  0.00           H  
ATOM   1203  CA  CYS    77      26.258  38.321  34.377  1.00  0.00           C  
ATOM   1204  HA  CYS    77      26.514  37.916  35.356  1.00  0.00           H  
ATOM   1205  CB  CYS    77      27.200  39.463  34.071  1.00  0.00           C  
ATOM   1206  HB2 CYS    77      26.876  39.982  33.168  1.00  0.00           H  
ATOM   1207  HB3 CYS    77      27.201  40.137  34.928  1.00  0.00           H  
ATOM   1208  SG  CYS    77      28.967  38.906  33.842  1.00  0.00           S  
ATOM   1209  HG  CYS    77      28.698  38.208  32.735  1.00  0.00           H  
ATOM   1210  C   CYS    77      24.678  38.654  34.297  1.00  0.00           C  
ATOM   1211  O   CYS    77      24.204  38.749  33.147  1.00  0.00           O  
ATOM   1212  N   ARG    78      24.020  38.885  35.442  1.00  0.00           N  
ATOM   1213  H   ARG    78      24.637  38.910  36.242  1.00  0.00           H  
ATOM   1214  CA  ARG    78      22.634  39.483  35.583  1.00  0.00           C  
ATOM   1215  HA  ARG    78      22.442  40.230  34.813  1.00  0.00           H  
ATOM   1216  CB  ARG    78      21.635  38.292  35.294  1.00  0.00           C  
ATOM   1217  HB2 ARG    78      20.619  38.683  35.234  1.00  0.00           H  
ATOM   1218  HB3 ARG    78      21.877  37.835  34.334  1.00  0.00           H  
ATOM   1219  CG  ARG    78      21.594  37.268  36.419  1.00  0.00           C  
ATOM   1220  HG2 ARG    78      22.439  36.583  36.496  1.00  0.00           H  
ATOM   1221  HG3 ARG    78      21.531  37.769  37.385  1.00  0.00           H  
ATOM   1222  CD  ARG    78      20.422  36.276  36.235  1.00  0.00           C  
ATOM   1223  HD2 ARG    78      20.183  36.078  35.191  1.00  0.00           H  
ATOM   1224  HD3 ARG    78      20.763  35.397  36.783  1.00  0.00           H  
ATOM   1225  NE  ARG    78      19.187  36.726  36.894  1.00  0.00           N  
ATOM   1226  HE  ARG    78      19.357  37.512  37.505  1.00  0.00           H  
ATOM   1227  CZ  ARG    78      18.063  36.120  37.097  1.00  0.00           C  
ATOM   1228  NH1 ARG    78      17.196  36.633  37.910  1.00  0.00           N  
ATOM   1229 HH11 ARG    78      17.437  37.519  38.328  1.00  0.00           H  
ATOM   1230 HH12 ARG    78      16.415  36.086  38.243  1.00  0.00           H  
ATOM   1231  NH2 ARG    78      17.654  34.941  36.568  1.00  0.00           N  
ATOM   1232 HH21 ARG    78      18.383  34.428  36.092  1.00  0.00           H  
ATOM   1233 HH22 ARG    78      16.736  34.528  36.652  1.00  0.00           H  
ATOM   1234  C   ARG    78      22.355  40.156  36.898  1.00  0.00           C  
ATOM   1235  O   ARG    78      23.057  39.840  37.861  1.00  0.00           O  
ATOM   1236  N   ASP    79      21.466  41.096  36.998  1.00  0.00           N  
ATOM   1237  H   ASP    79      20.932  41.336  36.176  1.00  0.00           H  
ATOM   1238  CA  ASP    79      20.954  41.666  38.263  1.00  0.00           C  
ATOM   1239  HA  ASP    79      20.344  42.540  38.035  1.00  0.00           H  
ATOM   1240  CB  ASP    79      20.050  40.617  39.036  1.00  0.00           C  
ATOM   1241  HB2 ASP    79      20.701  39.822  39.400  1.00  0.00           H  
ATOM   1242  HB3 ASP    79      19.638  41.050  39.947  1.00  0.00           H  
ATOM   1243  CG  ASP    79      18.835  40.033  38.169  1.00  0.00           C  
ATOM   1244  OD1 ASP    79      18.454  40.684  37.206  1.00  0.00           O  
ATOM   1245  OD2 ASP    79      18.264  39.006  38.662  1.00  0.00           O  
ATOM   1246  C   ASP    79      22.027  42.364  39.199  1.00  0.00           C  
ATOM   1247  O   ASP    79      21.851  42.465  40.400  1.00  0.00           O  
ATOM   1248  N   GLY    80      23.148  42.741  38.663  1.00  0.00           N  
ATOM   1249  H   GLY    80      23.233  42.490  37.688  1.00  0.00           H  
ATOM   1250  CA  GLY    80      24.244  43.257  39.544  1.00  0.00           C  
ATOM   1251  HA2 GLY    80      24.911  43.935  39.011  1.00  0.00           H  
ATOM   1252  HA3 GLY    80      23.912  43.852  40.394  1.00  0.00           H  
ATOM   1253  C   GLY    80      25.189  42.175  40.124  1.00  0.00           C  
ATOM   1254  O   GLY    80      25.992  42.407  41.059  1.00  0.00           O  
ATOM   1255  N   TYR    81      25.119  40.957  39.644  1.00  0.00           N  
ATOM   1256  H   TYR    81      24.355  40.763  39.013  1.00  0.00           H  
ATOM   1257  CA  TYR    81      26.055  39.849  39.818  1.00  0.00           C  
ATOM   1258  HA  TYR    81      26.997  40.232  40.211  1.00  0.00           H  
ATOM   1259  CB  TYR    81      25.424  38.955  41.007  1.00  0.00           C  
ATOM   1260  HB2 TYR    81      26.015  38.089  41.308  1.00  0.00           H  
ATOM   1261  HB3 TYR    81      25.286  39.550  41.909  1.00  0.00           H  
ATOM   1262  CG  TYR    81      24.015  38.262  40.802  1.00  0.00           C  
ATOM   1263  CD1 TYR    81      23.850  36.994  40.149  1.00  0.00           C  
ATOM   1264  HD1 TYR    81      24.682  36.430  39.753  1.00  0.00           H  
ATOM   1265  CE1 TYR    81      22.583  36.446  39.952  1.00  0.00           C  
ATOM   1266  HE1 TYR    81      22.620  35.451  39.533  1.00  0.00           H  
ATOM   1267  CZ  TYR    81      21.470  37.077  40.393  1.00  0.00           C  
ATOM   1268  OH  TYR    81      20.337  36.362  40.338  1.00  0.00           O  
ATOM   1269  HH  TYR    81      20.480  35.558  39.833  1.00  0.00           H  
ATOM   1270  CE2 TYR    81      21.621  38.264  41.152  1.00  0.00           C  
ATOM   1271  HE2 TYR    81      20.720  38.692  41.566  1.00  0.00           H  
ATOM   1272  CD2 TYR    81      22.888  38.852  41.374  1.00  0.00           C  
ATOM   1273  HD2 TYR    81      23.003  39.729  41.994  1.00  0.00           H  
ATOM   1274  C   TYR    81      26.424  39.135  38.530  1.00  0.00           C  
ATOM   1275  O   TYR    81      25.957  39.445  37.437  1.00  0.00           O  
ATOM   1276  N   TYR    82      27.108  38.015  38.677  1.00  0.00           N  
ATOM   1277  H   TYR    82      27.449  37.793  39.602  1.00  0.00           H  
ATOM   1278  CA  TYR    82      27.280  36.894  37.710  1.00  0.00           C  
ATOM   1279  HA  TYR    82      26.539  36.919  36.911  1.00  0.00           H  
ATOM   1280  CB  TYR    82      28.681  36.897  37.087  1.00  0.00           C  
ATOM   1281  HB2 TYR    82      28.767  37.731  36.390  1.00  0.00           H  
ATOM   1282  HB3 TYR    82      29.335  37.280  37.871  1.00  0.00           H  
ATOM   1283  CG  TYR    82      29.282  35.697  36.487  1.00  0.00           C  
ATOM   1284  CD1 TYR    82      29.822  34.699  37.298  1.00  0.00           C  
ATOM   1285  HD1 TYR    82      29.889  34.892  38.359  1.00  0.00           H  
ATOM   1286  CE1 TYR    82      30.375  33.548  36.813  1.00  0.00           C  
ATOM   1287  HE1 TYR    82      30.738  32.777  37.477  1.00  0.00           H  
ATOM   1288  CZ  TYR    82      30.700  33.494  35.408  1.00  0.00           C  
ATOM   1289  OH  TYR    82      31.388  32.432  34.901  1.00  0.00           O  
ATOM   1290  HH  TYR    82      31.385  31.705  35.528  1.00  0.00           H  
ATOM   1291  CE2 TYR    82      30.135  34.482  34.575  1.00  0.00           C  
ATOM   1292  HE2 TYR    82      30.300  34.449  33.509  1.00  0.00           H  
ATOM   1293  CD2 TYR    82      29.397  35.508  35.124  1.00  0.00           C  
ATOM   1294  HD2 TYR    82      28.949  36.260  34.493  1.00  0.00           H  
ATOM   1295  C   TYR    82      27.156  35.585  38.445  1.00  0.00           C  
ATOM   1296  O   TYR    82      27.550  35.396  39.644  1.00  0.00           O  
ATOM   1297  N   GLU    83      26.615  34.563  37.797  1.00  0.00           N  
ATOM   1298  H   GLU    83      26.466  34.586  36.798  1.00  0.00           H  
ATOM   1299  CA  GLU    83      26.518  33.212  38.395  1.00  0.00           C  
ATOM   1300  HA  GLU    83      27.324  33.128  39.124  1.00  0.00           H  
ATOM   1301  CB  GLU    83      25.091  33.135  39.090  1.00  0.00           C  
ATOM   1302  HB2 GLU    83      25.030  33.997  39.754  1.00  0.00           H  
ATOM   1303  HB3 GLU    83      24.277  33.333  38.393  1.00  0.00           H  
ATOM   1304  CG  GLU    83      24.738  31.836  39.903  1.00  0.00           C  
ATOM   1305  HG2 GLU    83      24.406  31.036  39.242  1.00  0.00           H  
ATOM   1306  HG3 GLU    83      25.566  31.524  40.539  1.00  0.00           H  
ATOM   1307  CD  GLU    83      23.586  32.151  40.805  1.00  0.00           C  
ATOM   1308  OE1 GLU    83      23.678  32.108  42.062  1.00  0.00           O  
ATOM   1309  OE2 GLU    83      22.447  32.390  40.260  1.00  0.00           O  
ATOM   1310  C   GLU    83      26.586  32.102  37.425  1.00  0.00           C  
ATOM   1311  O   GLU    83      25.985  32.051  36.386  1.00  0.00           O  
ATOM   1312  N   ALA    84      27.263  31.097  37.899  1.00  0.00           N  
ATOM   1313  H   ALA    84      27.688  31.153  38.814  1.00  0.00           H  
ATOM   1314  CA  ALA    84      27.534  29.886  37.097  1.00  0.00           C  
ATOM   1315  HA  ALA    84      26.739  29.671  36.383  1.00  0.00           H  
ATOM   1316  CB  ALA    84      28.851  30.136  36.401  1.00  0.00           C  
ATOM   1317  HB1 ALA    84      29.243  29.362  35.741  1.00  0.00           H  
ATOM   1318  HB2 ALA    84      28.791  31.067  35.838  1.00  0.00           H  
ATOM   1319  HB3 ALA    84      29.682  30.213  37.102  1.00  0.00           H  
ATOM   1320  C   ALA    84      27.568  28.555  37.881  1.00  0.00           C  
ATOM   1321  O   ALA    84      27.691  28.565  39.073  1.00  0.00           O  
ATOM   1322  N   ASP    85      27.430  27.392  37.189  1.00  0.00           N  
ATOM   1323  H   ASP    85      27.261  27.447  36.194  1.00  0.00           H  
ATOM   1324  CA  ASP    85      27.560  25.997  37.614  1.00  0.00           C  
ATOM   1325  HA  ASP    85      27.295  25.909  38.668  1.00  0.00           H  
ATOM   1326  CB  ASP    85      26.635  25.115  36.766  1.00  0.00           C  
ATOM   1327  HB2 ASP    85      26.675  24.053  37.009  1.00  0.00           H  
ATOM   1328  HB3 ASP    85      25.582  25.252  37.012  1.00  0.00           H  
ATOM   1329  CG  ASP    85      26.854  25.113  35.275  1.00  0.00           C  
ATOM   1330  OD1 ASP    85      27.183  24.093  34.684  1.00  0.00           O  
ATOM   1331  OD2 ASP    85      26.676  26.217  34.669  1.00  0.00           O  
ATOM   1332  C   ASP    85      29.070  25.531  37.395  1.00  0.00           C  
ATOM   1333  O   ASP    85      29.715  25.970  36.447  1.00  0.00           O  
ATOM   1334  N   LEU    86      29.637  24.753  38.344  1.00  0.00           N  
ATOM   1335  H   LEU    86      29.093  24.521  39.164  1.00  0.00           H  
ATOM   1336  CA  LEU    86      31.062  24.401  38.274  1.00  0.00           C  
ATOM   1337  HA  LEU    86      31.629  25.308  38.063  1.00  0.00           H  
ATOM   1338  CB  LEU    86      31.680  24.093  39.664  1.00  0.00           C  
ATOM   1339  HB2 LEU    86      31.177  23.227  40.094  1.00  0.00           H  
ATOM   1340  HB3 LEU    86      32.726  23.822  39.518  1.00  0.00           H  
ATOM   1341  CG  LEU    86      31.594  25.235  40.660  1.00  0.00           C  
ATOM   1342  HG  LEU    86      30.604  25.685  40.575  1.00  0.00           H  
ATOM   1343  CD1 LEU    86      31.894  24.639  42.042  1.00  0.00           C  
ATOM   1344 HD11 LEU    86      32.896  24.212  42.018  1.00  0.00           H  
ATOM   1345 HD12 LEU    86      31.733  25.359  42.844  1.00  0.00           H  
ATOM   1346 HD13 LEU    86      31.190  23.851  42.311  1.00  0.00           H  
ATOM   1347  CD2 LEU    86      32.579  26.350  40.297  1.00  0.00           C  
ATOM   1348 HD21 LEU    86      32.505  27.267  40.880  1.00  0.00           H  
ATOM   1349 HD22 LEU    86      33.533  25.951  40.642  1.00  0.00           H  
ATOM   1350 HD23 LEU    86      32.743  26.464  39.225  1.00  0.00           H  
ATOM   1351  C   LEU    86      31.455  23.252  37.354  1.00  0.00           C  
ATOM   1352  O   LEU    86      30.628  22.303  37.196  1.00  0.00           O  
ATOM   1353  N   CYS    87      32.618  23.317  36.696  1.00  0.00           N  
ATOM   1354  H   CYS    87      33.057  24.226  36.721  1.00  0.00           H  
ATOM   1355  CA  CYS    87      33.211  22.258  35.951  1.00  0.00           C  
ATOM   1356  HA  CYS    87      32.450  21.912  35.251  1.00  0.00           H  
ATOM   1357  CB  CYS    87      34.426  22.747  35.198  1.00  0.00           C  
ATOM   1358  HB2 CYS    87      34.226  23.397  34.346  1.00  0.00           H  
ATOM   1359  HB3 CYS    87      35.085  23.287  35.877  1.00  0.00           H  
ATOM   1360  SG  CYS    87      35.419  21.325  34.649  1.00  0.00           S  
ATOM   1361  HG  CYS    87      35.317  21.460  33.324  1.00  0.00           H  
ATOM   1362  C   CYS    87      33.430  21.063  36.913  1.00  0.00           C  
ATOM   1363  O   CYS    87      34.108  21.225  37.970  1.00  0.00           O  
ATOM   1364  N   PRO    88      32.985  19.851  36.574  1.00  0.00           N  
ATOM   1365  CD  PRO    88      32.390  19.543  35.290  1.00  0.00           C  
ATOM   1366  HD2 PRO    88      33.032  19.831  34.458  1.00  0.00           H  
ATOM   1367  HD3 PRO    88      31.433  20.056  35.198  1.00  0.00           H  
ATOM   1368  CG  PRO    88      32.220  18.048  35.298  1.00  0.00           C  
ATOM   1369  HG2 PRO    88      33.217  17.668  35.075  1.00  0.00           H  
ATOM   1370  HG3 PRO    88      31.395  17.739  34.655  1.00  0.00           H  
ATOM   1371  CB  PRO    88      32.025  17.657  36.689  1.00  0.00           C  
ATOM   1372  HB2 PRO    88      32.427  16.667  36.905  1.00  0.00           H  
ATOM   1373  HB3 PRO    88      30.975  17.720  36.974  1.00  0.00           H  
ATOM   1374  CA  PRO    88      32.824  18.666  37.459  1.00  0.00           C  
ATOM   1375  HA  PRO    88      32.272  18.900  38.370  1.00  0.00           H  
ATOM   1376  C   PRO    88      34.160  18.010  37.865  1.00  0.00           C  
ATOM   1377  O   PRO    88      34.168  17.156  38.749  1.00  0.00           O  
ATOM   1378  N   ASP    89      35.277  18.479  37.232  1.00  0.00           N  
ATOM   1379  H   ASP    89      35.037  19.215  36.582  1.00  0.00           H  
ATOM   1380  CA  ASP    89      36.552  17.832  37.361  1.00  0.00           C  
ATOM   1381  HA  ASP    89      36.418  17.085  38.144  1.00  0.00           H  
ATOM   1382  CB  ASP    89      36.850  17.001  36.094  1.00  0.00           C  
ATOM   1383  HB2 ASP    89      36.894  17.772  35.324  1.00  0.00           H  
ATOM   1384  HB3 ASP    89      37.793  16.454  36.084  1.00  0.00           H  
ATOM   1385  CG  ASP    89      35.891  15.894  35.885  1.00  0.00           C  
ATOM   1386  OD1 ASP    89      35.319  15.821  34.811  1.00  0.00           O  
ATOM   1387  OD2 ASP    89      35.643  15.112  36.855  1.00  0.00           O  
ATOM   1388  C   ASP    89      37.721  18.762  37.718  1.00  0.00           C  
ATOM   1389  O   ASP    89      38.794  18.221  37.994  1.00  0.00           O  
ATOM   1390  N   ARG    90      37.464  20.041  37.999  1.00  0.00           N  
ATOM   1391  H   ARG    90      36.553  20.427  37.793  1.00  0.00           H  
ATOM   1392  CA  ARG    90      38.495  20.930  38.442  1.00  0.00           C  
ATOM   1393  HA  ARG    90      39.465  20.450  38.573  1.00  0.00           H  
ATOM   1394  CB  ARG    90      38.666  21.973  37.282  1.00  0.00           C  
ATOM   1395  HB2 ARG    90      37.757  22.511  37.011  1.00  0.00           H  
ATOM   1396  HB3 ARG    90      39.296  22.767  37.684  1.00  0.00           H  
ATOM   1397  CG  ARG    90      39.329  21.388  35.989  1.00  0.00           C  
ATOM   1398  HG2 ARG    90      40.344  21.253  36.363  1.00  0.00           H  
ATOM   1399  HG3 ARG    90      38.869  20.453  35.670  1.00  0.00           H  
ATOM   1400  CD  ARG    90      39.282  22.413  34.858  1.00  0.00           C  
ATOM   1401  HD2 ARG    90      38.234  22.393  34.556  1.00  0.00           H  
ATOM   1402  HD3 ARG    90      39.462  23.413  35.253  1.00  0.00           H  
ATOM   1403  NE  ARG    90      40.159  22.044  33.715  1.00  0.00           N  
ATOM   1404  HE  ARG    90      40.803  21.294  33.921  1.00  0.00           H  
ATOM   1405  CZ  ARG    90      39.995  22.185  32.392  1.00  0.00           C  
ATOM   1406  NH1 ARG    90      40.881  21.714  31.495  1.00  0.00           N  
ATOM   1407 HH11 ARG    90      41.730  21.272  31.818  1.00  0.00           H  
ATOM   1408 HH12 ARG    90      40.770  21.920  30.513  1.00  0.00           H  
ATOM   1409  NH2 ARG    90      38.965  22.860  31.846  1.00  0.00           N  
ATOM   1410 HH21 ARG    90      38.381  23.421  32.450  1.00  0.00           H  
ATOM   1411 HH22 ARG    90      38.843  22.827  30.844  1.00  0.00           H  
ATOM   1412  C   ARG    90      38.291  21.586  39.871  1.00  0.00           C  
ATOM   1413  O   ARG    90      37.149  21.752  40.337  1.00  0.00           O  
ATOM   1414  N   SER    91      39.402  21.969  40.533  1.00  0.00           N  
ATOM   1415  H   SER    91      40.241  21.579  40.130  1.00  0.00           H  
ATOM   1416  CA  SER    91      39.577  22.867  41.624  1.00  0.00           C  
ATOM   1417  HA  SER    91      38.631  22.913  42.163  1.00  0.00           H  
ATOM   1418  CB  SER    91      40.578  22.400  42.656  1.00  0.00           C  
ATOM   1419  HB2 SER    91      40.212  21.507  43.163  1.00  0.00           H  
ATOM   1420  HB3 SER    91      41.550  22.128  42.246  1.00  0.00           H  
ATOM   1421  OG  SER    91      40.806  23.395  43.645  1.00  0.00           O  
ATOM   1422  HG  SER    91      40.534  22.926  44.438  1.00  0.00           H  
ATOM   1423  C   SER    91      39.981  24.229  41.146  1.00  0.00           C  
ATOM   1424  O   SER    91      39.679  25.263  41.752  1.00  0.00           O  
ATOM   1425  N   ILE    92      40.813  24.306  40.129  1.00  0.00           N  
ATOM   1426  H   ILE    92      40.897  23.489  39.541  1.00  0.00           H  
ATOM   1427  CA  ILE    92      41.290  25.598  39.631  1.00  0.00           C  
ATOM   1428  HA  ILE    92      41.467  26.336  40.413  1.00  0.00           H  
ATOM   1429  CB  ILE    92      42.503  25.391  38.754  1.00  0.00           C  
ATOM   1430  HB  ILE    92      42.328  24.649  37.975  1.00  0.00           H  
ATOM   1431  CG2 ILE    92      42.948  26.754  37.995  1.00  0.00           C  
ATOM   1432 HG21 ILE    92      43.067  27.631  38.631  1.00  0.00           H  
ATOM   1433 HG22 ILE    92      43.918  26.530  37.551  1.00  0.00           H  
ATOM   1434 HG23 ILE    92      42.281  26.986  37.165  1.00  0.00           H  
ATOM   1435  CG1 ILE    92      43.613  24.811  39.660  1.00  0.00           C  
ATOM   1436 HG12 ILE    92      43.111  24.116  40.333  1.00  0.00           H  
ATOM   1437 HG13 ILE    92      44.324  24.305  39.006  1.00  0.00           H  
ATOM   1438  CD1 ILE    92      44.368  25.782  40.612  1.00  0.00           C  
ATOM   1439 HD11 ILE    92      44.744  25.211  41.461  1.00  0.00           H  
ATOM   1440 HD12 ILE    92      45.240  26.240  40.145  1.00  0.00           H  
ATOM   1441 HD13 ILE    92      43.706  26.553  41.006  1.00  0.00           H  
ATOM   1442  C   ILE    92      40.188  26.136  38.699  1.00  0.00           C  
ATOM   1443  O   ILE    92      39.843  25.557  37.624  1.00  0.00           O  
ATOM   1444  N   HIE    93      39.662  27.321  38.979  1.00  0.00           N  
ATOM   1445  H   HIE    93      39.894  27.724  39.876  1.00  0.00           H  
ATOM   1446  CA  HIE    93      38.455  27.850  38.337  1.00  0.00           C  
ATOM   1447  HA  HIE    93      38.201  27.463  37.351  1.00  0.00           H  
ATOM   1448  CB  HIE    93      37.198  27.714  39.284  1.00  0.00           C  
ATOM   1449  HB2 HIE    93      37.430  28.103  40.276  1.00  0.00           H  
ATOM   1450  HB3 HIE    93      36.340  28.299  38.951  1.00  0.00           H  
ATOM   1451  CG  HIE    93      36.695  26.295  39.420  1.00  0.00           C  
ATOM   1452  ND1 HIE    93      35.984  25.599  38.397  1.00  0.00           N  
ATOM   1453  CE1 HIE    93      35.629  24.412  38.902  1.00  0.00           C  
ATOM   1454  HE1 HIE    93      35.288  23.587  38.295  1.00  0.00           H  
ATOM   1455  NE2 HIE    93      35.966  24.379  40.188  1.00  0.00           N  
ATOM   1456  HE2 HIE    93      35.863  23.571  40.784  1.00  0.00           H  
ATOM   1457  CD2 HIE    93      36.625  25.516  40.539  1.00  0.00           C  
ATOM   1458  HD2 HIE    93      37.058  25.759  41.498  1.00  0.00           H  
ATOM   1459  C   HIE    93      38.755  29.344  38.009  1.00  0.00           C  
ATOM   1460  O   HIE    93      38.978  30.096  38.942  1.00  0.00           O  
ATOM   1461  N   SER    94      38.943  29.728  36.709  1.00  0.00           N  
ATOM   1462  H   SER    94      39.145  29.033  36.005  1.00  0.00           H  
ATOM   1463  CA  SER    94      39.127  31.137  36.373  1.00  0.00           C  
ATOM   1464  HA  SER    94      39.539  31.708  37.206  1.00  0.00           H  
ATOM   1465  CB  SER    94      40.122  31.134  35.139  1.00  0.00           C  
ATOM   1466  HB2 SER    94      39.623  30.571  34.350  1.00  0.00           H  
ATOM   1467  HB3 SER    94      40.164  32.158  34.768  1.00  0.00           H  
ATOM   1468  OG  SER    94      41.390  30.589  35.407  1.00  0.00           O  
ATOM   1469  HG  SER    94      41.834  31.142  36.054  1.00  0.00           H  
ATOM   1470  C   SER    94      37.859  31.759  35.846  1.00  0.00           C  
ATOM   1471  O   SER    94      36.903  31.035  35.596  1.00  0.00           O  
ATOM   1472  N   PHE    95      37.838  33.123  35.521  1.00  0.00           N  
ATOM   1473  H   PHE    95      38.620  33.662  35.863  1.00  0.00           H  
ATOM   1474  CA  PHE    95      36.655  33.826  34.937  1.00  0.00           C  
ATOM   1475  HA  PHE    95      35.941  33.201  34.399  1.00  0.00           H  
ATOM   1476  CB  PHE    95      35.834  34.423  36.129  1.00  0.00           C  
ATOM   1477  HB2 PHE    95      36.350  35.317  36.481  1.00  0.00           H  
ATOM   1478  HB3 PHE    95      34.831  34.729  35.832  1.00  0.00           H  
ATOM   1479  CG  PHE    95      35.703  33.521  37.348  1.00  0.00           C  
ATOM   1480  CD1 PHE    95      34.616  32.661  37.375  1.00  0.00           C  
ATOM   1481  HD1 PHE    95      33.835  32.687  36.628  1.00  0.00           H  
ATOM   1482  CE1 PHE    95      34.517  31.648  38.406  1.00  0.00           C  
ATOM   1483  HE1 PHE    95      33.546  31.183  38.493  1.00  0.00           H  
ATOM   1484  CZ  PHE    95      35.511  31.474  39.343  1.00  0.00           C  
ATOM   1485  HZ  PHE    95      35.437  30.693  40.086  1.00  0.00           H  
ATOM   1486  CE2 PHE    95      36.602  32.415  39.331  1.00  0.00           C  
ATOM   1487  HE2 PHE    95      37.467  32.340  39.974  1.00  0.00           H  
ATOM   1488  CD2 PHE    95      36.687  33.380  38.285  1.00  0.00           C  
ATOM   1489  HD2 PHE    95      37.548  34.032  38.276  1.00  0.00           H  
ATOM   1490  C   PHE    95      37.123  34.985  34.030  1.00  0.00           C  
ATOM   1491  O   PHE    95      37.598  36.046  34.432  1.00  0.00           O  
ATOM   1492  N   GLN    96      36.878  34.764  32.665  1.00  0.00           N  
ATOM   1493  H   GLN    96      36.578  33.821  32.461  1.00  0.00           H  
ATOM   1494  CA  GLN    96      37.428  35.659  31.662  1.00  0.00           C  
ATOM   1495  HA  GLN    96      38.200  36.311  32.071  1.00  0.00           H  
ATOM   1496  CB  GLN    96      38.031  34.773  30.558  1.00  0.00           C  
ATOM   1497  HB2 GLN    96      37.277  34.340  29.901  1.00  0.00           H  
ATOM   1498  HB3 GLN    96      38.670  35.415  29.952  1.00  0.00           H  
ATOM   1499  CG  GLN    96      38.815  33.608  31.039  1.00  0.00           C  
ATOM   1500  HG2 GLN    96      39.400  33.865  31.923  1.00  0.00           H  
ATOM   1501  HG3 GLN    96      38.100  32.857  31.376  1.00  0.00           H  
ATOM   1502  CD  GLN    96      39.680  33.061  29.885  1.00  0.00           C  
ATOM   1503  OE1 GLN    96      39.369  31.971  29.387  1.00  0.00           O  
ATOM   1504  NE2 GLN    96      40.654  33.759  29.379  1.00  0.00           N  
ATOM   1505 HE21 GLN    96      41.201  33.362  28.629  1.00  0.00           H  
ATOM   1506 HE22 GLN    96      40.887  34.633  29.828  1.00  0.00           H  
ATOM   1507  C   GLN    96      36.353  36.560  31.011  1.00  0.00           C  
ATOM   1508  O   GLN    96      36.641  37.613  30.427  1.00  0.00           O  
ATOM   1509  N   ASN    97      35.046  36.358  31.215  1.00  0.00           N  
ATOM   1510  H   ASN    97      34.897  35.460  31.652  1.00  0.00           H  
ATOM   1511  CA  ASN    97      33.990  37.082  30.496  1.00  0.00           C  
ATOM   1512  HA  ASN    97      34.434  37.529  29.606  1.00  0.00           H  
ATOM   1513  CB  ASN    97      32.819  36.230  30.049  1.00  0.00           C  
ATOM   1514  HB2 ASN    97      32.552  35.573  30.876  1.00  0.00           H  
ATOM   1515  HB3 ASN    97      32.032  36.939  29.791  1.00  0.00           H  
ATOM   1516  CG  ASN    97      33.297  35.378  28.918  1.00  0.00           C  
ATOM   1517  OD1 ASN    97      33.565  34.147  29.062  1.00  0.00           O  
ATOM   1518  ND2 ASN    97      33.586  35.922  27.745  1.00  0.00           N  
ATOM   1519 HD21 ASN    97      33.871  35.263  27.034  1.00  0.00           H  
ATOM   1520 HD22 ASN    97      33.548  36.908  27.531  1.00  0.00           H  
ATOM   1521  C   ASN    97      33.514  38.217  31.464  1.00  0.00           C  
ATOM   1522  O   ASN    97      32.596  38.905  31.029  1.00  0.00           O  
ATOM   1523  N   LEU    98      34.110  38.425  32.619  1.00  0.00           N  
ATOM   1524  H   LEU    98      34.755  37.681  32.846  1.00  0.00           H  
ATOM   1525  CA  LEU    98      33.697  39.428  33.615  1.00  0.00           C  
ATOM   1526  HA  LEU    98      32.620  39.597  33.645  1.00  0.00           H  
ATOM   1527  CB  LEU    98      34.220  38.997  34.965  1.00  0.00           C  
ATOM   1528  HB2 LEU    98      35.300  38.854  34.930  1.00  0.00           H  
ATOM   1529  HB3 LEU    98      34.072  39.828  35.654  1.00  0.00           H  
ATOM   1530  CG  LEU    98      33.764  37.570  35.450  1.00  0.00           C  
ATOM   1531  HG  LEU    98      34.104  36.786  34.773  1.00  0.00           H  
ATOM   1532  CD1 LEU    98      34.141  37.442  36.937  1.00  0.00           C  
ATOM   1533 HD11 LEU    98      33.624  38.222  37.495  1.00  0.00           H  
ATOM   1534 HD12 LEU    98      33.771  36.453  37.209  1.00  0.00           H  
ATOM   1535 HD13 LEU    98      35.226  37.501  37.013  1.00  0.00           H  
ATOM   1536  CD2 LEU    98      32.196  37.569  35.471  1.00  0.00           C  
ATOM   1537 HD21 LEU    98      31.652  37.921  34.594  1.00  0.00           H  
ATOM   1538 HD22 LEU    98      31.840  36.540  35.518  1.00  0.00           H  
ATOM   1539 HD23 LEU    98      31.848  38.203  36.287  1.00  0.00           H  
ATOM   1540  C   LEU    98      34.299  40.769  33.252  1.00  0.00           C  
ATOM   1541  O   LEU    98      35.518  40.949  33.200  1.00  0.00           O  
ATOM   1542  N   GLY    99      33.422  41.760  32.988  1.00  0.00           N  
ATOM   1543  H   GLY    99      32.477  41.451  32.806  1.00  0.00           H  
ATOM   1544  CA  GLY    99      33.659  43.188  33.121  1.00  0.00           C  
ATOM   1545  HA2 GLY    99      34.675  43.427  33.436  1.00  0.00           H  
ATOM   1546  HA3 GLY    99      33.533  43.632  32.134  1.00  0.00           H  
ATOM   1547  C   GLY    99      32.690  43.898  34.088  1.00  0.00           C  
ATOM   1548  O   GLY    99      31.743  43.321  34.544  1.00  0.00           O  
ATOM   1549  N   ILE   100      32.905  45.205  34.317  1.00  0.00           N  
ATOM   1550  H   ILE   100      33.653  45.672  33.826  1.00  0.00           H  
ATOM   1551  CA  ILE   100      32.141  46.059  35.243  1.00  0.00           C  
ATOM   1552  HA  ILE   100      31.338  45.570  35.794  1.00  0.00           H  
ATOM   1553  CB  ILE   100      33.030  46.647  36.434  1.00  0.00           C  
ATOM   1554  HB  ILE   100      33.872  47.151  35.960  1.00  0.00           H  
ATOM   1555  CG2 ILE   100      32.209  47.715  37.270  1.00  0.00           C  
ATOM   1556 HG21 ILE   100      32.118  48.681  36.775  1.00  0.00           H  
ATOM   1557 HG22 ILE   100      31.195  47.372  37.478  1.00  0.00           H  
ATOM   1558 HG23 ILE   100      32.637  48.032  38.221  1.00  0.00           H  
ATOM   1559  CG1 ILE   100      33.432  45.488  37.289  1.00  0.00           C  
ATOM   1560 HG12 ILE   100      32.559  45.115  37.824  1.00  0.00           H  
ATOM   1561 HG13 ILE   100      33.840  44.707  36.648  1.00  0.00           H  
ATOM   1562  CD1 ILE   100      34.596  45.803  38.319  1.00  0.00           C  
ATOM   1563 HD11 ILE   100      35.406  46.302  37.787  1.00  0.00           H  
ATOM   1564 HD12 ILE   100      34.312  46.494  39.112  1.00  0.00           H  
ATOM   1565 HD13 ILE   100      34.887  44.858  38.778  1.00  0.00           H  
ATOM   1566  C   ILE   100      31.509  47.217  34.517  1.00  0.00           C  
ATOM   1567  O   ILE   100      32.234  47.917  33.822  1.00  0.00           O  
ATOM   1568  N   GLN   101      30.200  47.474  34.690  1.00  0.00           N  
ATOM   1569  H   GLN   101      29.619  46.900  35.284  1.00  0.00           H  
ATOM   1570  CA  GLN   101      29.530  48.665  34.151  1.00  0.00           C  
ATOM   1571  HA  GLN   101      30.189  49.186  33.456  1.00  0.00           H  
ATOM   1572  CB  GLN   101      28.229  48.160  33.406  1.00  0.00           C  
ATOM   1573  HB2 GLN   101      28.598  47.568  32.569  1.00  0.00           H  
ATOM   1574  HB3 GLN   101      27.740  47.488  34.111  1.00  0.00           H  
ATOM   1575  CG  GLN   101      27.200  49.128  32.924  1.00  0.00           C  
ATOM   1576  HG2 GLN   101      26.671  49.574  33.766  1.00  0.00           H  
ATOM   1577  HG3 GLN   101      27.704  50.022  32.555  1.00  0.00           H  
ATOM   1578  CD  GLN   101      26.196  48.461  31.976  1.00  0.00           C  
ATOM   1579  OE1 GLN   101      26.468  48.262  30.851  1.00  0.00           O  
ATOM   1580  NE2 GLN   101      25.133  47.945  32.440  1.00  0.00           N  
ATOM   1581 HE21 GLN   101      24.563  47.301  31.910  1.00  0.00           H  
ATOM   1582 HE22 GLN   101      24.871  48.065  33.408  1.00  0.00           H  
ATOM   1583  C   GLN   101      29.262  49.577  35.388  1.00  0.00           C  
ATOM   1584  O   GLN   101      28.961  49.148  36.484  1.00  0.00           O  
ATOM   1585  N   CYS   102      29.477  50.886  35.169  1.00  0.00           N  
ATOM   1586  H   CYS   102      29.826  51.075  34.240  1.00  0.00           H  
ATOM   1587  CA  CYS   102      29.372  51.949  36.102  1.00  0.00           C  
ATOM   1588  HA  CYS   102      29.845  51.672  37.044  1.00  0.00           H  
ATOM   1589  CB  CYS   102      30.196  53.194  35.600  1.00  0.00           C  
ATOM   1590  HB2 CYS   102      31.152  52.821  35.235  1.00  0.00           H  
ATOM   1591  HB3 CYS   102      29.657  53.680  34.786  1.00  0.00           H  
ATOM   1592  SG  CYS   102      30.315  54.224  36.993  1.00  0.00           S  
ATOM   1593  HG  CYS   102      30.851  55.306  36.420  1.00  0.00           H  
ATOM   1594  C   CYS   102      27.907  52.446  36.278  1.00  0.00           C  
ATOM   1595  O   CYS   102      27.178  52.472  35.311  1.00  0.00           O  
ATOM   1596  N   VAL   103      27.530  52.881  37.464  1.00  0.00           N  
ATOM   1597  H   VAL   103      28.039  52.681  38.313  1.00  0.00           H  
ATOM   1598  CA  VAL   103      26.297  53.626  37.691  1.00  0.00           C  
ATOM   1599  HA  VAL   103      25.559  53.115  37.073  1.00  0.00           H  
ATOM   1600  CB  VAL   103      25.770  53.445  39.184  1.00  0.00           C  
ATOM   1601  HB  VAL   103      25.745  52.384  39.435  1.00  0.00           H  
ATOM   1602  CG1 VAL   103      26.625  54.189  40.237  1.00  0.00           C  
ATOM   1603 HG11 VAL   103      26.378  55.248  40.165  1.00  0.00           H  
ATOM   1604 HG12 VAL   103      26.303  53.826  41.213  1.00  0.00           H  
ATOM   1605 HG13 VAL   103      27.703  54.134  40.085  1.00  0.00           H  
ATOM   1606  CG2 VAL   103      24.239  53.777  39.108  1.00  0.00           C  
ATOM   1607 HG21 VAL   103      23.706  53.552  40.032  1.00  0.00           H  
ATOM   1608 HG22 VAL   103      24.227  54.827  38.817  1.00  0.00           H  
ATOM   1609 HG23 VAL   103      23.779  53.243  38.276  1.00  0.00           H  
ATOM   1610  C   VAL   103      26.375  55.105  37.351  1.00  0.00           C  
ATOM   1611  O   VAL   103      27.393  55.815  37.555  1.00  0.00           O  
ATOM   1612  N   LYS   104      25.300  55.728  36.890  1.00  0.00           N  
ATOM   1613  H   LYS   104      24.578  55.249  36.371  1.00  0.00           H  
ATOM   1614  CA  LYS   104      25.078  57.128  36.899  1.00  0.00           C  
ATOM   1615  HA  LYS   104      26.003  57.632  36.618  1.00  0.00           H  
ATOM   1616  CB  LYS   104      23.965  57.378  35.821  1.00  0.00           C  
ATOM   1617  HB2 LYS   104      23.115  56.725  36.020  1.00  0.00           H  
ATOM   1618  HB3 LYS   104      23.656  58.404  36.024  1.00  0.00           H  
ATOM   1619  CG  LYS   104      24.534  57.371  34.414  1.00  0.00           C  
ATOM   1620  HG2 LYS   104      25.339  58.105  34.379  1.00  0.00           H  
ATOM   1621  HG3 LYS   104      24.961  56.374  34.311  1.00  0.00           H  
ATOM   1622  CD  LYS   104      23.465  57.538  33.369  1.00  0.00           C  
ATOM   1623  HD2 LYS   104      22.520  57.065  33.633  1.00  0.00           H  
ATOM   1624  HD3 LYS   104      23.226  58.599  33.297  1.00  0.00           H  
ATOM   1625  CE  LYS   104      23.934  57.086  31.968  1.00  0.00           C  
ATOM   1626  HE2 LYS   104      24.848  57.611  31.690  1.00  0.00           H  
ATOM   1627  HE3 LYS   104      24.212  56.034  32.042  1.00  0.00           H  
ATOM   1628  NZ  LYS   104      22.887  57.142  30.939  1.00  0.00           N  
ATOM   1629  HZ1 LYS   104      22.587  58.101  30.843  1.00  0.00           H  
ATOM   1630  HZ2 LYS   104      23.265  56.762  30.083  1.00  0.00           H  
ATOM   1631  HZ3 LYS   104      22.126  56.550  31.241  1.00  0.00           H  
ATOM   1632  C   LYS   104      24.623  57.642  38.263  1.00  0.00           C  
ATOM   1633  O   LYS   104      23.569  57.210  38.701  1.00  0.00           O  
ATOM   1634  N   LYS   105      25.345  58.646  38.851  1.00  0.00           N  
ATOM   1635  H   LYS   105      26.162  59.079  38.445  1.00  0.00           H  
ATOM   1636  CA  LYS   105      25.019  59.143  40.237  1.00  0.00           C  
ATOM   1637  HA  LYS   105      25.093  58.292  40.915  1.00  0.00           H  
ATOM   1638  CB  LYS   105      26.032  60.234  40.733  1.00  0.00           C  
ATOM   1639  HB2 LYS   105      27.044  59.872  40.547  1.00  0.00           H  
ATOM   1640  HB3 LYS   105      25.955  61.164  40.170  1.00  0.00           H  
ATOM   1641  CG  LYS   105      25.827  60.530  42.238  1.00  0.00           C  
ATOM   1642  HG2 LYS   105      24.944  61.161  42.341  1.00  0.00           H  
ATOM   1643  HG3 LYS   105      25.675  59.585  42.758  1.00  0.00           H  
ATOM   1644  CD  LYS   105      27.107  61.122  42.867  1.00  0.00           C  
ATOM   1645  HD2 LYS   105      27.955  60.437  42.875  1.00  0.00           H  
ATOM   1646  HD3 LYS   105      27.278  62.035  42.297  1.00  0.00           H  
ATOM   1647  CE  LYS   105      26.742  61.588  44.297  1.00  0.00           C  
ATOM   1648  HE2 LYS   105      25.948  62.327  44.191  1.00  0.00           H  
ATOM   1649  HE3 LYS   105      26.388  60.787  44.945  1.00  0.00           H  
ATOM   1650  NZ  LYS   105      27.804  62.448  44.953  1.00  0.00           N  
ATOM   1651  HZ1 LYS   105      28.661  61.958  45.165  1.00  0.00           H  
ATOM   1652  HZ2 LYS   105      28.151  63.232  44.419  1.00  0.00           H  
ATOM   1653  HZ3 LYS   105      27.361  62.855  45.765  1.00  0.00           H  
ATOM   1654  C   LYS   105      23.599  59.527  40.467  1.00  0.00           C  
ATOM   1655  O   LYS   105      23.077  59.091  41.507  1.00  0.00           O  
ATOM   1656  N   ARG   106      22.928  60.257  39.580  1.00  0.00           N  
ATOM   1657  H   ARG   106      23.500  60.604  38.824  1.00  0.00           H  
ATOM   1658  CA  ARG   106      21.568  60.647  39.670  1.00  0.00           C  
ATOM   1659  HA  ARG   106      21.417  61.298  40.531  1.00  0.00           H  
ATOM   1660  CB  ARG   106      21.212  61.520  38.458  1.00  0.00           C  
ATOM   1661  HB2 ARG   106      21.489  60.981  37.552  1.00  0.00           H  
ATOM   1662  HB3 ARG   106      20.127  61.436  38.401  1.00  0.00           H  
ATOM   1663  CG  ARG   106      21.680  63.000  38.361  1.00  0.00           C  
ATOM   1664  HG2 ARG   106      22.743  63.075  38.591  1.00  0.00           H  
ATOM   1665  HG3 ARG   106      21.460  63.235  37.320  1.00  0.00           H  
ATOM   1666  CD  ARG   106      20.924  64.005  39.245  1.00  0.00           C  
ATOM   1667  HD2 ARG   106      21.062  65.000  38.821  1.00  0.00           H  
ATOM   1668  HD3 ARG   106      19.869  63.731  39.235  1.00  0.00           H  
ATOM   1669  NE  ARG   106      21.318  63.944  40.638  1.00  0.00           N  
ATOM   1670  HE  ARG   106      20.893  63.205  41.179  1.00  0.00           H  
ATOM   1671  CZ  ARG   106      22.531  64.332  41.138  1.00  0.00           C  
ATOM   1672  NH1 ARG   106      23.208  65.084  40.370  1.00  0.00           N  
ATOM   1673 HH11 ARG   106      22.885  65.363  39.455  1.00  0.00           H  
ATOM   1674 HH12 ARG   106      24.023  65.561  40.729  1.00  0.00           H  
ATOM   1675  NH2 ARG   106      23.033  63.843  42.228  1.00  0.00           N  
ATOM   1676 HH21 ARG   106      22.452  63.309  42.858  1.00  0.00           H  
ATOM   1677 HH22 ARG   106      23.973  64.086  42.506  1.00  0.00           H  
ATOM   1678  C   ARG   106      20.649  59.425  39.917  1.00  0.00           C  
ATOM   1679  O   ARG   106      19.594  59.467  40.527  1.00  0.00           O  
ATOM   1680  N   ASP   107      21.044  58.195  39.462  1.00  0.00           N  
ATOM   1681  H   ASP   107      21.936  58.047  39.011  1.00  0.00           H  
ATOM   1682  CA  ASP   107      20.267  56.959  39.532  1.00  0.00           C  
ATOM   1683  HA  ASP   107      19.221  57.234  39.664  1.00  0.00           H  
ATOM   1684  CB  ASP   107      20.231  56.298  38.129  1.00  0.00           C  
ATOM   1685  HB2 ASP   107      21.145  55.747  37.904  1.00  0.00           H  
ATOM   1686  HB3 ASP   107      19.550  55.455  38.244  1.00  0.00           H  
ATOM   1687  CG  ASP   107      19.865  57.102  36.859  1.00  0.00           C  
ATOM   1688  OD1 ASP   107      19.405  58.289  36.901  1.00  0.00           O  
ATOM   1689  OD2 ASP   107      20.136  56.528  35.815  1.00  0.00           O  
ATOM   1690  C   ASP   107      20.776  55.972  40.604  1.00  0.00           C  
ATOM   1691  O   ASP   107      20.255  54.821  40.590  1.00  0.00           O  
ATOM   1692  N   LEU   108      21.643  56.424  41.480  1.00  0.00           N  
ATOM   1693  H   LEU   108      22.016  57.356  41.364  1.00  0.00           H  
ATOM   1694  CA  LEU   108      22.284  55.605  42.502  1.00  0.00           C  
ATOM   1695  HA  LEU   108      22.854  54.775  42.084  1.00  0.00           H  
ATOM   1696  CB  LEU   108      23.274  56.443  43.348  1.00  0.00           C  
ATOM   1697  HB2 LEU   108      23.738  56.973  42.516  1.00  0.00           H  
ATOM   1698  HB3 LEU   108      22.689  57.113  43.979  1.00  0.00           H  
ATOM   1699  CG  LEU   108      24.368  55.683  44.150  1.00  0.00           C  
ATOM   1700  HG  LEU   108      24.953  55.043  43.490  1.00  0.00           H  
ATOM   1701  CD1 LEU   108      25.360  56.715  44.710  1.00  0.00           C  
ATOM   1702 HD11 LEU   108      24.790  57.424  45.311  1.00  0.00           H  
ATOM   1703 HD12 LEU   108      26.122  56.200  45.296  1.00  0.00           H  
ATOM   1704 HD13 LEU   108      25.792  57.180  43.824  1.00  0.00           H  
ATOM   1705  CD2 LEU   108      23.745  54.993  45.392  1.00  0.00           C  
ATOM   1706 HD21 LEU   108      24.548  54.646  46.041  1.00  0.00           H  
ATOM   1707 HD22 LEU   108      23.111  55.680  45.954  1.00  0.00           H  
ATOM   1708 HD23 LEU   108      23.201  54.100  45.084  1.00  0.00           H  
ATOM   1709  C   LEU   108      21.230  54.941  43.305  1.00  0.00           C  
ATOM   1710  O   LEU   108      21.219  53.755  43.422  1.00  0.00           O  
ATOM   1711  N   GLU   109      20.243  55.676  43.729  1.00  0.00           N  
ATOM   1712  H   GLU   109      20.351  56.679  43.686  1.00  0.00           H  
ATOM   1713  CA  GLU   109      19.153  55.121  44.604  1.00  0.00           C  
ATOM   1714  HA  GLU   109      19.656  54.562  45.392  1.00  0.00           H  
ATOM   1715  CB  GLU   109      18.327  56.146  45.347  1.00  0.00           C  
ATOM   1716  HB2 GLU   109      17.528  56.600  44.760  1.00  0.00           H  
ATOM   1717  HB3 GLU   109      17.777  55.525  46.053  1.00  0.00           H  
ATOM   1718  CG  GLU   109      19.147  57.242  46.002  1.00  0.00           C  
ATOM   1719  HG2 GLU   109      20.101  56.923  46.419  1.00  0.00           H  
ATOM   1720  HG3 GLU   109      19.534  57.989  45.309  1.00  0.00           H  
ATOM   1721  CD  GLU   109      18.361  57.911  47.095  1.00  0.00           C  
ATOM   1722  OE1 GLU   109      17.783  57.219  47.960  1.00  0.00           O  
ATOM   1723  OE2 GLU   109      18.246  59.133  47.025  1.00  0.00           O  
ATOM   1724  C   GLU   109      18.314  54.035  43.908  1.00  0.00           C  
ATOM   1725  O   GLU   109      17.910  53.031  44.520  1.00  0.00           O  
ATOM   1726  N   GLN   110      18.190  54.160  42.596  1.00  0.00           N  
ATOM   1727  H   GLN   110      18.788  54.795  42.088  1.00  0.00           H  
ATOM   1728  CA  GLN   110      17.512  53.104  41.755  1.00  0.00           C  
ATOM   1729  HA  GLN   110      16.580  52.895  42.280  1.00  0.00           H  
ATOM   1730  CB  GLN   110      17.234  53.664  40.380  1.00  0.00           C  
ATOM   1731  HB2 GLN   110      18.148  54.018  39.903  1.00  0.00           H  
ATOM   1732  HB3 GLN   110      16.904  52.779  39.835  1.00  0.00           H  
ATOM   1733  CG  GLN   110      16.055  54.676  40.359  1.00  0.00           C  
ATOM   1734  HG2 GLN   110      15.095  54.214  40.126  1.00  0.00           H  
ATOM   1735  HG3 GLN   110      15.945  55.136  41.341  1.00  0.00           H  
ATOM   1736  CD  GLN   110      16.220  55.776  39.311  1.00  0.00           C  
ATOM   1737  OE1 GLN   110      16.602  55.500  38.194  1.00  0.00           O  
ATOM   1738  NE2 GLN   110      15.752  56.972  39.554  1.00  0.00           N  
ATOM   1739 HE21 GLN   110      15.880  57.684  38.850  1.00  0.00           H  
ATOM   1740 HE22 GLN   110      15.244  57.226  40.389  1.00  0.00           H  
ATOM   1741  C   GLN   110      18.395  51.885  41.646  1.00  0.00           C  
ATOM   1742  O   GLN   110      17.844  50.796  41.864  1.00  0.00           O  
ATOM   1743  N   ALA   111      19.723  51.983  41.566  1.00  0.00           N  
ATOM   1744  H   ALA   111      20.054  52.933  41.656  1.00  0.00           H  
ATOM   1745  CA  ALA   111      20.526  50.721  41.631  1.00  0.00           C  
ATOM   1746  HA  ALA   111      20.117  50.021  40.902  1.00  0.00           H  
ATOM   1747  CB  ALA   111      21.960  51.123  41.212  1.00  0.00           C  
ATOM   1748  HB1 ALA   111      22.250  51.913  41.905  1.00  0.00           H  
ATOM   1749  HB2 ALA   111      22.595  50.259  41.407  1.00  0.00           H  
ATOM   1750  HB3 ALA   111      21.962  51.430  40.166  1.00  0.00           H  
ATOM   1751  C   ALA   111      20.594  50.100  43.025  1.00  0.00           C  
ATOM   1752  O   ALA   111      20.764  48.906  43.050  1.00  0.00           O  
ATOM   1753  N   ILE   112      20.405  50.776  44.169  1.00  0.00           N  
ATOM   1754  H   ILE   112      20.205  51.763  44.101  1.00  0.00           H  
ATOM   1755  CA  ILE   112      20.135  50.194  45.469  1.00  0.00           C  
ATOM   1756  HA  ILE   112      20.843  49.365  45.466  1.00  0.00           H  
ATOM   1757  CB  ILE   112      20.549  51.167  46.584  1.00  0.00           C  
ATOM   1758  HB  ILE   112      20.079  52.150  46.541  1.00  0.00           H  
ATOM   1759  CG2 ILE   112      20.225  50.647  47.999  1.00  0.00           C  
ATOM   1760 HG21 ILE   112      20.612  49.649  48.206  1.00  0.00           H  
ATOM   1761 HG22 ILE   112      20.663  51.286  48.766  1.00  0.00           H  
ATOM   1762 HG23 ILE   112      19.152  50.456  48.004  1.00  0.00           H  
ATOM   1763  CG1 ILE   112      22.002  51.518  46.514  1.00  0.00           C  
ATOM   1764 HG12 ILE   112      22.118  51.940  45.516  1.00  0.00           H  
ATOM   1765 HG13 ILE   112      22.231  52.327  47.208  1.00  0.00           H  
ATOM   1766  CD1 ILE   112      23.045  50.358  46.708  1.00  0.00           C  
ATOM   1767 HD11 ILE   112      22.931  49.927  47.702  1.00  0.00           H  
ATOM   1768 HD12 ILE   112      22.861  49.540  46.012  1.00  0.00           H  
ATOM   1769 HD13 ILE   112      24.062  50.746  46.643  1.00  0.00           H  
ATOM   1770  C   ILE   112      18.692  49.667  45.549  1.00  0.00           C  
ATOM   1771  O   ILE   112      18.554  48.606  46.089  1.00  0.00           O  
ATOM   1772  N   SER   113      17.638  50.311  45.090  1.00  0.00           N  
ATOM   1773  H   SER   113      17.794  51.279  44.848  1.00  0.00           H  
ATOM   1774  CA  SER   113      16.253  49.783  45.107  1.00  0.00           C  
ATOM   1775  HA  SER   113      15.858  49.697  46.119  1.00  0.00           H  
ATOM   1776  CB  SER   113      15.283  50.668  44.374  1.00  0.00           C  
ATOM   1777  HB2 SER   113      15.458  51.703  44.670  1.00  0.00           H  
ATOM   1778  HB3 SER   113      15.393  50.647  43.290  1.00  0.00           H  
ATOM   1779  OG  SER   113      13.979  50.373  44.807  1.00  0.00           O  
ATOM   1780  HG  SER   113      13.436  51.118  44.540  1.00  0.00           H  
ATOM   1781  C   SER   113      16.225  48.398  44.431  1.00  0.00           C  
ATOM   1782  O   SER   113      15.578  47.419  44.897  1.00  0.00           O  
ATOM   1783  N   GLN   114      16.872  48.214  43.243  1.00  0.00           N  
ATOM   1784  H   GLN   114      17.257  49.032  42.792  1.00  0.00           H  
ATOM   1785  CA  GLN   114      17.041  46.959  42.566  1.00  0.00           C  
ATOM   1786  HA  GLN   114      16.047  46.592  42.309  1.00  0.00           H  
ATOM   1787  CB  GLN   114      17.639  47.211  41.113  1.00  0.00           C  
ATOM   1788  HB2 GLN   114      16.932  47.826  40.557  1.00  0.00           H  
ATOM   1789  HB3 GLN   114      18.553  47.805  41.125  1.00  0.00           H  
ATOM   1790  CG  GLN   114      17.861  45.967  40.231  1.00  0.00           C  
ATOM   1791  HG2 GLN   114      16.925  45.410  40.245  1.00  0.00           H  
ATOM   1792  HG3 GLN   114      18.035  46.340  39.222  1.00  0.00           H  
ATOM   1793  CD  GLN   114      19.104  45.150  40.603  1.00  0.00           C  
ATOM   1794  OE1 GLN   114      19.981  45.547  41.420  1.00  0.00           O  
ATOM   1795  NE2 GLN   114      19.422  44.011  40.087  1.00  0.00           N  
ATOM   1796 HE21 GLN   114      20.207  43.592  40.565  1.00  0.00           H  
ATOM   1797 HE22 GLN   114      18.812  43.590  39.401  1.00  0.00           H  
ATOM   1798  C   GLN   114      17.779  45.887  43.429  1.00  0.00           C  
ATOM   1799  O   GLN   114      17.271  44.733  43.608  1.00  0.00           O  
ATOM   1800  N   ARG   115      18.827  46.220  44.154  1.00  0.00           N  
ATOM   1801  H   ARG   115      19.272  47.122  44.072  1.00  0.00           H  
ATOM   1802  CA  ARG   115      19.462  45.236  45.075  1.00  0.00           C  
ATOM   1803  HA  ARG   115      19.688  44.328  44.517  1.00  0.00           H  
ATOM   1804  CB  ARG   115      20.809  45.819  45.591  1.00  0.00           C  
ATOM   1805  HB2 ARG   115      20.771  46.836  45.982  1.00  0.00           H  
ATOM   1806  HB3 ARG   115      21.228  45.108  46.302  1.00  0.00           H  
ATOM   1807  CG  ARG   115      21.734  45.760  44.340  1.00  0.00           C  
ATOM   1808  HG2 ARG   115      22.046  44.761  44.033  1.00  0.00           H  
ATOM   1809  HG3 ARG   115      21.149  46.073  43.475  1.00  0.00           H  
ATOM   1810  CD  ARG   115      22.887  46.725  44.495  1.00  0.00           C  
ATOM   1811  HD2 ARG   115      22.551  47.762  44.515  1.00  0.00           H  
ATOM   1812  HD3 ARG   115      23.528  46.527  45.355  1.00  0.00           H  
ATOM   1813  NE  ARG   115      23.763  46.660  43.273  1.00  0.00           N  
ATOM   1814  HE  ARG   115      24.709  46.400  43.512  1.00  0.00           H  
ATOM   1815  CZ  ARG   115      23.545  46.904  41.958  1.00  0.00           C  
ATOM   1816  NH1 ARG   115      22.462  47.371  41.498  1.00  0.00           N  
ATOM   1817 HH11 ARG   115      21.669  47.516  42.107  1.00  0.00           H  
ATOM   1818 HH12 ARG   115      22.289  47.514  40.514  1.00  0.00           H  
ATOM   1819  NH2 ARG   115      24.480  46.799  41.069  1.00  0.00           N  
ATOM   1820 HH21 ARG   115      25.461  46.811  41.309  1.00  0.00           H  
ATOM   1821 HH22 ARG   115      24.274  47.213  40.171  1.00  0.00           H  
ATOM   1822  C   ARG   115      18.588  44.796  46.255  1.00  0.00           C  
ATOM   1823  O   ARG   115      18.646  43.647  46.732  1.00  0.00           O  
ATOM   1824  N   ILE   116      17.708  45.662  46.730  1.00  0.00           N  
ATOM   1825  H   ILE   116      17.717  46.610  46.379  1.00  0.00           H  
ATOM   1826  CA  ILE   116      16.727  45.347  47.807  1.00  0.00           C  
ATOM   1827  HA  ILE   116      17.180  44.775  48.617  1.00  0.00           H  
ATOM   1828  CB  ILE   116      16.146  46.665  48.340  1.00  0.00           C  
ATOM   1829  HB  ILE   116      15.886  47.270  47.472  1.00  0.00           H  
ATOM   1830  CG2 ILE   116      14.913  46.345  49.228  1.00  0.00           C  
ATOM   1831 HG21 ILE   116      14.076  45.947  48.653  1.00  0.00           H  
ATOM   1832 HG22 ILE   116      15.220  45.705  50.056  1.00  0.00           H  
ATOM   1833 HG23 ILE   116      14.591  47.267  49.712  1.00  0.00           H  
ATOM   1834  CG1 ILE   116      17.277  47.370  49.084  1.00  0.00           C  
ATOM   1835 HG12 ILE   116      17.626  46.800  49.945  1.00  0.00           H  
ATOM   1836 HG13 ILE   116      18.128  47.414  48.404  1.00  0.00           H  
ATOM   1837  CD1 ILE   116      16.859  48.765  49.420  1.00  0.00           C  
ATOM   1838 HD11 ILE   116      16.481  49.438  48.650  1.00  0.00           H  
ATOM   1839 HD12 ILE   116      16.055  48.700  50.154  1.00  0.00           H  
ATOM   1840 HD13 ILE   116      17.740  49.226  49.866  1.00  0.00           H  
ATOM   1841  C   ILE   116      15.649  44.380  47.211  1.00  0.00           C  
ATOM   1842  O   ILE   116      15.474  43.365  47.751  1.00  0.00           O  
ATOM   1843  N   GLN   117      15.141  44.756  46.001  1.00  0.00           N  
ATOM   1844  H   GLN   117      15.438  45.602  45.536  1.00  0.00           H  
ATOM   1845  CA  GLN   117      14.050  43.949  45.380  1.00  0.00           C  
ATOM   1846  HA  GLN   117      13.267  43.839  46.130  1.00  0.00           H  
ATOM   1847  CB  GLN   117      13.329  44.724  44.270  1.00  0.00           C  
ATOM   1848  HB2 GLN   117      14.079  45.103  43.576  1.00  0.00           H  
ATOM   1849  HB3 GLN   117      12.681  44.011  43.761  1.00  0.00           H  
ATOM   1850  CG  GLN   117      12.469  45.918  44.628  1.00  0.00           C  
ATOM   1851  HG2 GLN   117      11.569  45.596  45.150  1.00  0.00           H  
ATOM   1852  HG3 GLN   117      12.976  46.622  45.288  1.00  0.00           H  
ATOM   1853  CD  GLN   117      12.175  46.703  43.358  1.00  0.00           C  
ATOM   1854  OE1 GLN   117      11.308  46.390  42.549  1.00  0.00           O  
ATOM   1855  NE2 GLN   117      12.930  47.768  43.095  1.00  0.00           N  
ATOM   1856 HE21 GLN   117      12.619  48.465  42.433  1.00  0.00           H  
ATOM   1857 HE22 GLN   117      13.740  47.926  43.677  1.00  0.00           H  
ATOM   1858  C   GLN   117      14.463  42.517  44.949  1.00  0.00           C  
ATOM   1859  O   GLN   117      13.768  41.483  45.064  1.00  0.00           O  
ATOM   1860  N   THR   118      15.685  42.423  44.434  1.00  0.00           N  
ATOM   1861  H   THR   118      16.159  43.267  44.144  1.00  0.00           H  
ATOM   1862  CA  THR   118      16.282  41.135  44.012  1.00  0.00           C  
ATOM   1863  HA  THR   118      15.489  40.534  43.567  1.00  0.00           H  
ATOM   1864  CB  THR   118      17.266  41.384  42.885  1.00  0.00           C  
ATOM   1865  HB  THR   118      17.571  40.386  42.572  1.00  0.00           H  
ATOM   1866  CG2 THR   118      16.753  42.034  41.613  1.00  0.00           C  
ATOM   1867 HG21 THR   118      16.206  41.304  41.016  1.00  0.00           H  
ATOM   1868 HG22 THR   118      16.068  42.860  41.806  1.00  0.00           H  
ATOM   1869 HG23 THR   118      17.635  42.284  41.024  1.00  0.00           H  
ATOM   1870  OG1 THR   118      18.304  42.162  43.424  1.00  0.00           O  
ATOM   1871  HG1 THR   118      17.911  43.037  43.399  1.00  0.00           H  
ATOM   1872  C   THR   118      16.908  40.383  45.158  1.00  0.00           C  
ATOM   1873  O   THR   118      17.285  39.194  45.037  1.00  0.00           O  
ATOM   1874  N   ASN   119      17.140  41.044  46.281  1.00  0.00           N  
ATOM   1875  H   ASN   119      16.930  42.032  46.277  1.00  0.00           H  
ATOM   1876  CA  ASN   119      17.911  40.521  47.376  1.00  0.00           C  
ATOM   1877  HA  ASN   119      17.934  41.347  48.087  1.00  0.00           H  
ATOM   1878  CB  ASN   119      17.047  39.425  48.001  1.00  0.00           C  
ATOM   1879  HB2 ASN   119      16.948  38.513  47.412  1.00  0.00           H  
ATOM   1880  HB3 ASN   119      17.596  39.084  48.879  1.00  0.00           H  
ATOM   1881  CG  ASN   119      15.752  39.845  48.539  1.00  0.00           C  
ATOM   1882  OD1 ASN   119      15.837  40.340  49.673  1.00  0.00           O  
ATOM   1883  ND2 ASN   119      14.610  39.724  47.903  1.00  0.00           N  
ATOM   1884 HD21 ASN   119      13.727  40.075  48.246  1.00  0.00           H  
ATOM   1885 HD22 ASN   119      14.640  39.260  47.007  1.00  0.00           H  
ATOM   1886  C   ASN   119      19.425  40.227  47.172  1.00  0.00           C  
ATOM   1887  O   ASN   119      20.026  39.364  47.864  1.00  0.00           O  
ATOM   1888  N   ASN   120      19.987  40.967  46.226  1.00  0.00           N  
ATOM   1889  H   ASN   120      19.365  41.556  45.691  1.00  0.00           H  
ATOM   1890  CA  ASN   120      21.433  40.966  45.991  1.00  0.00           C  
ATOM   1891  HA  ASN   120      21.701  39.913  45.902  1.00  0.00           H  
ATOM   1892  CB  ASN   120      21.731  41.699  44.655  1.00  0.00           C  
ATOM   1893  HB2 ASN   120      21.167  41.245  43.840  1.00  0.00           H  
ATOM   1894  HB3 ASN   120      21.423  42.742  44.590  1.00  0.00           H  
ATOM   1895  CG  ASN   120      23.197  41.682  44.220  1.00  0.00           C  
ATOM   1896  OD1 ASN   120      24.098  41.340  44.987  1.00  0.00           O  
ATOM   1897  ND2 ASN   120      23.531  42.088  43.015  1.00  0.00           N  
ATOM   1898 HD21 ASN   120      24.494  41.992  42.726  1.00  0.00           H  
ATOM   1899 HD22 ASN   120      22.787  42.309  42.369  1.00  0.00           H  
ATOM   1900  C   ASN   120      22.188  41.666  47.177  1.00  0.00           C  
ATOM   1901  O   ASN   120      22.382  42.925  47.236  1.00  0.00           O  
ATOM   1902  N   ASN   121      22.562  40.910  48.204  1.00  0.00           N  
ATOM   1903  H   ASN   121      22.539  39.906  48.096  1.00  0.00           H  
ATOM   1904  CA  ASN   121      23.079  41.345  49.506  1.00  0.00           C  
ATOM   1905  HA  ASN   121      23.717  42.209  49.321  1.00  0.00           H  
ATOM   1906  CB  ASN   121      21.974  41.750  50.416  1.00  0.00           C  
ATOM   1907  HB2 ASN   121      21.321  42.507  49.982  1.00  0.00           H  
ATOM   1908  HB3 ASN   121      21.360  40.860  50.553  1.00  0.00           H  
ATOM   1909  CG  ASN   121      22.463  42.223  51.772  1.00  0.00           C  
ATOM   1910  OD1 ASN   121      23.623  42.356  52.170  1.00  0.00           O  
ATOM   1911  ND2 ASN   121      21.472  42.649  52.541  1.00  0.00           N  
ATOM   1912 HD21 ASN   121      21.604  43.114  53.428  1.00  0.00           H  
ATOM   1913 HD22 ASN   121      20.541  42.472  52.192  1.00  0.00           H  
ATOM   1914  C   ASN   121      24.000  40.267  50.032  1.00  0.00           C  
ATOM   1915  O   ASN   121      23.654  39.432  50.881  1.00  0.00           O  
ATOM   1916  N   PRO   122      25.226  40.124  49.459  1.00  0.00           N  
ATOM   1917  CD  PRO   122      25.765  40.906  48.371  1.00  0.00           C  
ATOM   1918  HD2 PRO   122      25.797  41.956  48.662  1.00  0.00           H  
ATOM   1919  HD3 PRO   122      25.224  40.660  47.458  1.00  0.00           H  
ATOM   1920  CG  PRO   122      27.221  40.433  48.317  1.00  0.00           C  
ATOM   1921  HG2 PRO   122      27.741  40.919  49.142  1.00  0.00           H  
ATOM   1922  HG3 PRO   122      27.678  40.672  47.356  1.00  0.00           H  
ATOM   1923  CB  PRO   122      27.215  38.944  48.642  1.00  0.00           C  
ATOM   1924  HB2 PRO   122      28.150  38.530  49.019  1.00  0.00           H  
ATOM   1925  HB3 PRO   122      27.021  38.451  47.689  1.00  0.00           H  
ATOM   1926  CA  PRO   122      25.978  38.899  49.639  1.00  0.00           C  
ATOM   1927  HA  PRO   122      25.405  38.074  49.216  1.00  0.00           H  
ATOM   1928  C   PRO   122      26.425  38.551  51.061  1.00  0.00           C  
ATOM   1929  O   PRO   122      26.550  37.391  51.438  1.00  0.00           O  
ATOM   1930  N   PHE   123      26.494  39.566  51.972  1.00  0.00           N  
ATOM   1931  H   PHE   123      26.229  40.488  51.657  1.00  0.00           H  
ATOM   1932  CA  PHE   123      26.901  39.519  53.383  1.00  0.00           C  
ATOM   1933  HA  PHE   123      27.085  38.490  53.691  1.00  0.00           H  
ATOM   1934  CB  PHE   123      28.186  40.320  53.602  1.00  0.00           C  
ATOM   1935  HB2 PHE   123      27.990  41.356  53.323  1.00  0.00           H  
ATOM   1936  HB3 PHE   123      28.451  40.401  54.656  1.00  0.00           H  
ATOM   1937  CG  PHE   123      29.445  39.825  52.953  1.00  0.00           C  
ATOM   1938  CD1 PHE   123      29.772  40.243  51.689  1.00  0.00           C  
ATOM   1939  HD1 PHE   123      29.170  41.010  51.225  1.00  0.00           H  
ATOM   1940  CE1 PHE   123      30.828  39.518  51.012  1.00  0.00           C  
ATOM   1941  HE1 PHE   123      31.110  39.781  50.003  1.00  0.00           H  
ATOM   1942  CZ  PHE   123      31.698  38.770  51.770  1.00  0.00           C  
ATOM   1943  HZ  PHE   123      32.625  38.379  51.377  1.00  0.00           H  
ATOM   1944  CE2 PHE   123      31.402  38.431  53.095  1.00  0.00           C  
ATOM   1945  HE2 PHE   123      32.081  37.793  53.640  1.00  0.00           H  
ATOM   1946  CD2 PHE   123      30.222  38.949  53.659  1.00  0.00           C  
ATOM   1947  HD2 PHE   123      29.841  38.708  54.640  1.00  0.00           H  
ATOM   1948  C   PHE   123      25.788  40.094  54.290  1.00  0.00           C  
ATOM   1949  O   PHE   123      26.071  40.369  55.455  1.00  0.00           O  
ATOM   1950  N   HIE   124      24.584  40.178  53.791  1.00  0.00           N  
ATOM   1951  H   HIE   124      24.459  39.973  52.810  1.00  0.00           H  
ATOM   1952  CA  HIE   124      23.407  40.448  54.562  1.00  0.00           C  
ATOM   1953  HA  HIE   124      22.592  40.602  53.855  1.00  0.00           H  
ATOM   1954  CB  HIE   124      23.114  39.234  55.466  1.00  0.00           C  
ATOM   1955  HB2 HIE   124      23.875  39.176  56.244  1.00  0.00           H  
ATOM   1956  HB3 HIE   124      22.137  39.424  55.913  1.00  0.00           H  
ATOM   1957  CG  HIE   124      23.136  37.938  54.699  1.00  0.00           C  
ATOM   1958  ND1 HIE   124      23.552  36.750  55.263  1.00  0.00           N  
ATOM   1959  CE1 HIE   124      23.318  35.784  54.328  1.00  0.00           C  
ATOM   1960  HE1 HIE   124      23.527  34.734  54.470  1.00  0.00           H  
ATOM   1961  NE2 HIE   124      22.771  36.320  53.245  1.00  0.00           N  
ATOM   1962  HE2 HIE   124      22.578  35.900  52.347  1.00  0.00           H  
ATOM   1963  CD2 HIE   124      22.705  37.660  53.426  1.00  0.00           C  
ATOM   1964  HD2 HIE   124      22.365  38.400  52.716  1.00  0.00           H  
ATOM   1965  C   HIE   124      23.358  41.724  55.371  1.00  0.00           C  
ATOM   1966  O   HIE   124      22.792  41.830  56.442  1.00  0.00           O  
ATOM   1967  N   VAL   125      24.065  42.759  54.860  1.00  0.00           N  
ATOM   1968  H   VAL   125      24.619  42.656  54.022  1.00  0.00           H  
ATOM   1969  CA  VAL   125      24.397  44.006  55.631  1.00  0.00           C  
ATOM   1970  HA  VAL   125      24.667  43.666  56.631  1.00  0.00           H  
ATOM   1971  CB  VAL   125      25.572  44.688  54.971  1.00  0.00           C  
ATOM   1972  HB  VAL   125      25.395  44.776  53.899  1.00  0.00           H  
ATOM   1973  CG1 VAL   125      25.889  46.125  55.489  1.00  0.00           C  
ATOM   1974 HG11 VAL   125      25.812  46.125  56.577  1.00  0.00           H  
ATOM   1975 HG12 VAL   125      26.905  46.412  55.218  1.00  0.00           H  
ATOM   1976 HG13 VAL   125      25.316  46.875  54.945  1.00  0.00           H  
ATOM   1977  CG2 VAL   125      26.838  43.890  55.221  1.00  0.00           C  
ATOM   1978 HG21 VAL   125      27.544  44.267  54.481  1.00  0.00           H  
ATOM   1979 HG22 VAL   125      27.213  43.917  56.244  1.00  0.00           H  
ATOM   1980 HG23 VAL   125      26.691  42.863  54.886  1.00  0.00           H  
ATOM   1981  C   VAL   125      23.104  44.873  55.637  1.00  0.00           C  
ATOM   1982  O   VAL   125      22.515  45.039  54.555  1.00  0.00           O  
ATOM   1983  N   PRO   126      22.634  45.391  56.819  1.00  0.00           N  
ATOM   1984  CD  PRO   126      23.276  45.356  58.102  1.00  0.00           C  
ATOM   1985  HD2 PRO   126      24.043  46.129  58.134  1.00  0.00           H  
ATOM   1986  HD3 PRO   126      23.763  44.401  58.301  1.00  0.00           H  
ATOM   1987  CG  PRO   126      22.178  45.532  59.127  1.00  0.00           C  
ATOM   1988  HG2 PRO   126      22.497  45.927  60.092  1.00  0.00           H  
ATOM   1989  HG3 PRO   126      21.683  44.586  59.345  1.00  0.00           H  
ATOM   1990  CB  PRO   126      21.222  46.455  58.328  1.00  0.00           C  
ATOM   1991  HB2 PRO   126      21.554  47.492  58.366  1.00  0.00           H  
ATOM   1992  HB3 PRO   126      20.204  46.316  58.690  1.00  0.00           H  
ATOM   1993  CA  PRO   126      21.288  45.990  56.934  1.00  0.00           C  
ATOM   1994  HA  PRO   126      20.578  45.171  56.818  1.00  0.00           H  
ATOM   1995  C   PRO   126      21.096  47.058  55.840  1.00  0.00           C  
ATOM   1996  O   PRO   126      22.014  47.750  55.486  1.00  0.00           O  
ATOM   1997  N   ILE   127      19.881  47.190  55.316  1.00  0.00           N  
ATOM   1998  H   ILE   127      19.155  46.622  55.729  1.00  0.00           H  
ATOM   1999  CA  ILE   127      19.508  48.214  54.247  1.00  0.00           C  
ATOM   2000  HA  ILE   127      20.185  48.097  53.400  1.00  0.00           H  
ATOM   2001  CB  ILE   127      18.130  47.897  53.763  1.00  0.00           C  
ATOM   2002  HB  ILE   127      17.466  47.684  54.601  1.00  0.00           H  
ATOM   2003  CG2 ILE   127      17.464  49.041  53.004  1.00  0.00           C  
ATOM   2004 HG21 ILE   127      18.068  49.424  52.182  1.00  0.00           H  
ATOM   2005 HG22 ILE   127      16.389  48.908  52.878  1.00  0.00           H  
ATOM   2006 HG23 ILE   127      17.469  49.901  53.674  1.00  0.00           H  
ATOM   2007  CG1 ILE   127      17.941  46.675  52.782  1.00  0.00           C  
ATOM   2008 HG12 ILE   127      16.881  46.575  52.550  1.00  0.00           H  
ATOM   2009 HG13 ILE   127      18.439  47.003  51.869  1.00  0.00           H  
ATOM   2010  CD1 ILE   127      18.586  45.286  53.134  1.00  0.00           C  
ATOM   2011 HD11 ILE   127      18.315  44.945  54.133  1.00  0.00           H  
ATOM   2012 HD12 ILE   127      18.089  44.552  52.499  1.00  0.00           H  
ATOM   2013 HD13 ILE   127      19.655  45.317  52.924  1.00  0.00           H  
ATOM   2014  C   ILE   127      19.665  49.676  54.806  1.00  0.00           C  
ATOM   2015  O   ILE   127      20.062  50.512  53.945  1.00  0.00           O  
ATOM   2016  N   GLU   128      19.464  50.071  56.078  1.00  0.00           N  
ATOM   2017  H   GLU   128      19.133  49.441  56.794  1.00  0.00           H  
ATOM   2018  CA  GLU   128      19.743  51.487  56.515  1.00  0.00           C  
ATOM   2019  HA  GLU   128      19.100  52.147  55.933  1.00  0.00           H  
ATOM   2020  CB  GLU   128      19.478  51.703  58.009  1.00  0.00           C  
ATOM   2021  HB2 GLU   128      19.819  52.705  58.268  1.00  0.00           H  
ATOM   2022  HB3 GLU   128      18.421  51.745  58.271  1.00  0.00           H  
ATOM   2023  CG  GLU   128      20.107  50.680  59.037  1.00  0.00           C  
ATOM   2024  HG2 GLU   128      21.167  50.554  58.820  1.00  0.00           H  
ATOM   2025  HG3 GLU   128      20.043  51.181  60.003  1.00  0.00           H  
ATOM   2026  CD  GLU   128      19.412  49.325  59.230  1.00  0.00           C  
ATOM   2027  OE1 GLU   128      18.513  48.953  58.397  1.00  0.00           O  
ATOM   2028  OE2 GLU   128      19.632  48.658  60.250  1.00  0.00           O  
ATOM   2029  C   GLU   128      21.174  51.976  56.144  1.00  0.00           C  
ATOM   2030  O   GLU   128      21.507  53.131  55.746  1.00  0.00           O  
ATOM   2031  N   GLU   129      22.098  51.030  56.016  1.00  0.00           N  
ATOM   2032  H   GLU   129      21.765  50.084  56.135  1.00  0.00           H  
ATOM   2033  CA  GLU   129      23.519  51.221  55.558  1.00  0.00           C  
ATOM   2034  HA  GLU   129      23.960  52.116  55.997  1.00  0.00           H  
ATOM   2035  CB  GLU   129      24.410  49.949  55.912  1.00  0.00           C  
ATOM   2036  HB2 GLU   129      24.019  49.472  56.810  1.00  0.00           H  
ATOM   2037  HB3 GLU   129      24.333  49.166  55.157  1.00  0.00           H  
ATOM   2038  CG  GLU   129      25.872  50.322  56.280  1.00  0.00           C  
ATOM   2039  HG2 GLU   129      26.265  49.320  56.450  1.00  0.00           H  
ATOM   2040  HG3 GLU   129      26.194  50.797  55.354  1.00  0.00           H  
ATOM   2041  CD  GLU   129      26.057  51.308  57.440  1.00  0.00           C  
ATOM   2042  OE1 GLU   129      26.218  50.798  58.605  1.00  0.00           O  
ATOM   2043  OE2 GLU   129      26.074  52.548  57.268  1.00  0.00           O  
ATOM   2044  C   GLU   129      23.630  51.367  54.041  1.00  0.00           C  
ATOM   2045  O   GLU   129      24.551  51.992  53.561  1.00  0.00           O  
ATOM   2046  N   GLN   130      22.717  50.820  53.285  1.00  0.00           N  
ATOM   2047  H   GLN   130      21.841  50.615  53.744  1.00  0.00           H  
ATOM   2048  CA  GLN   130      22.637  50.878  51.836  1.00  0.00           C  
ATOM   2049  HA  GLN   130      23.656  50.882  51.450  1.00  0.00           H  
ATOM   2050  CB  GLN   130      21.900  49.623  51.251  1.00  0.00           C  
ATOM   2051  HB2 GLN   130      20.861  49.668  51.580  1.00  0.00           H  
ATOM   2052  HB3 GLN   130      22.004  49.712  50.170  1.00  0.00           H  
ATOM   2053  CG  GLN   130      22.597  48.326  51.854  1.00  0.00           C  
ATOM   2054  HG2 GLN   130      23.653  48.322  51.583  1.00  0.00           H  
ATOM   2055  HG3 GLN   130      22.542  48.170  52.931  1.00  0.00           H  
ATOM   2056  CD  GLN   130      22.087  47.041  51.177  1.00  0.00           C  
ATOM   2057  OE1 GLN   130      21.618  47.011  50.069  1.00  0.00           O  
ATOM   2058  NE2 GLN   130      22.157  45.935  51.900  1.00  0.00           N  
ATOM   2059 HE21 GLN   130      21.649  45.177  51.466  1.00  0.00           H  
ATOM   2060 HE22 GLN   130      22.463  45.914  52.862  1.00  0.00           H  
ATOM   2061  C   GLN   130      21.846  52.130  51.411  1.00  0.00           C  
ATOM   2062  O   GLN   130      22.113  52.629  50.343  1.00  0.00           O  
ATOM   2063  N   ARG   131      21.044  52.714  52.313  1.00  0.00           N  
ATOM   2064  H   ARG   131      20.833  52.091  53.079  1.00  0.00           H  
ATOM   2065  CA  ARG   131      20.453  54.007  52.168  1.00  0.00           C  
ATOM   2066  HA  ARG   131      20.426  54.409  51.155  1.00  0.00           H  
ATOM   2067  CB  ARG   131      19.018  53.992  52.732  1.00  0.00           C  
ATOM   2068  HB2 ARG   131      19.091  53.835  53.809  1.00  0.00           H  
ATOM   2069  HB3 ARG   131      18.594  54.992  52.639  1.00  0.00           H  
ATOM   2070  CG  ARG   131      18.140  52.914  52.136  1.00  0.00           C  
ATOM   2071  HG2 ARG   131      18.611  51.948  52.320  1.00  0.00           H  
ATOM   2072  HG3 ARG   131      17.161  52.962  52.612  1.00  0.00           H  
ATOM   2073  CD  ARG   131      17.905  53.097  50.625  1.00  0.00           C  
ATOM   2074  HD2 ARG   131      17.828  54.178  50.506  1.00  0.00           H  
ATOM   2075  HD3 ARG   131      18.822  52.704  50.185  1.00  0.00           H  
ATOM   2076  NE  ARG   131      16.689  52.452  50.136  1.00  0.00           N  
ATOM   2077  HE  ARG   131      16.068  52.110  50.856  1.00  0.00           H  
ATOM   2078  CZ  ARG   131      16.242  52.521  48.925  1.00  0.00           C  
ATOM   2079  NH1 ARG   131      16.824  53.224  48.029  1.00  0.00           N  
ATOM   2080 HH11 ARG   131      17.565  53.880  48.230  1.00  0.00           H  
ATOM   2081 HH12 ARG   131      16.288  53.321  47.178  1.00  0.00           H  
ATOM   2082  NH2 ARG   131      15.092  52.028  48.526  1.00  0.00           N  
ATOM   2083 HH21 ARG   131      14.616  51.427  49.183  1.00  0.00           H  
ATOM   2084 HH22 ARG   131      14.781  52.343  47.618  1.00  0.00           H  
ATOM   2085  C   ARG   131      21.420  55.011  52.833  1.00  0.00           C  
ATOM   2086  O   ARG   131      20.986  55.877  53.583  1.00  0.00           O  
ATOM   2087  N   GLY   132      22.707  54.959  52.358  1.00  0.00           N  
ATOM   2088  H   GLY   132      22.902  54.165  51.764  1.00  0.00           H  
ATOM   2089  CA  GLY   132      23.875  55.733  52.800  1.00  0.00           C  
ATOM   2090  HA2 GLY   132      23.615  56.773  53.000  1.00  0.00           H  
ATOM   2091  HA3 GLY   132      24.341  55.369  53.715  1.00  0.00           H  
ATOM   2092  C   GLY   132      24.957  55.832  51.662  1.00  0.00           C  
ATOM   2093  O   GLY   132      24.984  55.024  50.720  1.00  0.00           O  
ATOM   2094  N   ASP   133      25.810  56.816  51.777  1.00  0.00           N  
ATOM   2095  H   ASP   133      25.715  57.499  52.516  1.00  0.00           H  
ATOM   2096  CA  ASP   133      26.826  57.206  50.807  1.00  0.00           C  
ATOM   2097  HA  ASP   133      26.332  57.642  49.939  1.00  0.00           H  
ATOM   2098  CB  ASP   133      27.757  58.293  51.392  1.00  0.00           C  
ATOM   2099  HB2 ASP   133      28.139  57.999  52.369  1.00  0.00           H  
ATOM   2100  HB3 ASP   133      28.639  58.426  50.765  1.00  0.00           H  
ATOM   2101  CG  ASP   133      27.126  59.665  51.599  1.00  0.00           C  
ATOM   2102  OD1 ASP   133      27.906  60.614  51.941  1.00  0.00           O  
ATOM   2103  OD2 ASP   133      25.923  59.866  51.488  1.00  0.00           O  
ATOM   2104  C   ASP   133      27.680  55.955  50.377  1.00  0.00           C  
ATOM   2105  O   ASP   133      28.251  55.161  51.154  1.00  0.00           O  
ATOM   2106  N   TYR   134      28.071  55.919  49.095  1.00  0.00           N  
ATOM   2107  H   TYR   134      27.607  56.582  48.491  1.00  0.00           H  
ATOM   2108  CA  TYR   134      28.989  54.999  48.468  1.00  0.00           C  
ATOM   2109  HA  TYR   134      29.374  54.310  49.219  1.00  0.00           H  
ATOM   2110  CB  TYR   134      28.254  54.238  47.403  1.00  0.00           C  
ATOM   2111  HB2 TYR   134      27.634  54.863  46.761  1.00  0.00           H  
ATOM   2112  HB3 TYR   134      29.025  53.858  46.733  1.00  0.00           H  
ATOM   2113  CG  TYR   134      27.469  52.999  47.886  1.00  0.00           C  
ATOM   2114  CD1 TYR   134      26.083  53.084  48.359  1.00  0.00           C  
ATOM   2115  HD1 TYR   134      25.599  54.045  48.272  1.00  0.00           H  
ATOM   2116  CE1 TYR   134      25.395  51.941  48.845  1.00  0.00           C  
ATOM   2117  HE1 TYR   134      24.362  51.974  49.159  1.00  0.00           H  
ATOM   2118  CZ  TYR   134      25.965  50.665  48.606  1.00  0.00           C  
ATOM   2119  OH  TYR   134      25.291  49.534  48.971  1.00  0.00           O  
ATOM   2120  HH  TYR   134      25.129  48.922  48.250  1.00  0.00           H  
ATOM   2121  CE2 TYR   134      27.293  50.597  48.060  1.00  0.00           C  
ATOM   2122  HE2 TYR   134      27.709  49.601  48.019  1.00  0.00           H  
ATOM   2123  CD2 TYR   134      28.042  51.713  47.719  1.00  0.00           C  
ATOM   2124  HD2 TYR   134      29.019  51.607  47.270  1.00  0.00           H  
ATOM   2125  C   TYR   134      30.107  55.783  47.872  1.00  0.00           C  
ATOM   2126  O   TYR   134      29.860  56.811  47.163  1.00  0.00           O  
ATOM   2127  N   ASP   135      31.377  55.360  47.959  1.00  0.00           N  
ATOM   2128  H   ASP   135      31.524  54.530  48.516  1.00  0.00           H  
ATOM   2129  CA  ASP   135      32.417  55.603  46.965  1.00  0.00           C  
ATOM   2130  HA  ASP   135      32.400  56.662  46.706  1.00  0.00           H  
ATOM   2131  CB  ASP   135      33.693  55.112  47.521  1.00  0.00           C  
ATOM   2132  HB2 ASP   135      33.903  55.589  48.478  1.00  0.00           H  
ATOM   2133  HB3 ASP   135      33.623  54.034  47.661  1.00  0.00           H  
ATOM   2134  CG  ASP   135      34.878  55.394  46.617  1.00  0.00           C  
ATOM   2135  OD1 ASP   135      34.822  56.250  45.750  1.00  0.00           O  
ATOM   2136  OD2 ASP   135      35.895  54.629  46.562  1.00  0.00           O  
ATOM   2137  C   ASP   135      32.152  54.787  45.679  1.00  0.00           C  
ATOM   2138  O   ASP   135      31.892  53.551  45.789  1.00  0.00           O  
ATOM   2139  N   LEU   136      32.186  55.426  44.527  1.00  0.00           N  
ATOM   2140  H   LEU   136      32.455  56.400  44.538  1.00  0.00           H  
ATOM   2141  CA  LEU   136      31.982  54.804  43.202  1.00  0.00           C  
ATOM   2142  HA  LEU   136      31.450  53.862  43.341  1.00  0.00           H  
ATOM   2143  CB  LEU   136      31.132  55.718  42.370  1.00  0.00           C  
ATOM   2144  HB2 LEU   136      31.625  56.669  42.171  1.00  0.00           H  
ATOM   2145  HB3 LEU   136      31.112  55.265  41.379  1.00  0.00           H  
ATOM   2146  CG  LEU   136      29.697  56.061  42.883  1.00  0.00           C  
ATOM   2147  HG  LEU   136      29.760  56.644  43.802  1.00  0.00           H  
ATOM   2148  CD1 LEU   136      28.903  56.853  41.837  1.00  0.00           C  
ATOM   2149 HD11 LEU   136      29.143  57.911  41.943  1.00  0.00           H  
ATOM   2150 HD12 LEU   136      28.973  56.585  40.783  1.00  0.00           H  
ATOM   2151 HD13 LEU   136      27.820  56.815  41.957  1.00  0.00           H  
ATOM   2152  CD2 LEU   136      28.991  54.758  43.133  1.00  0.00           C  
ATOM   2153 HD21 LEU   136      27.933  54.851  43.377  1.00  0.00           H  
ATOM   2154 HD22 LEU   136      28.962  54.152  42.228  1.00  0.00           H  
ATOM   2155 HD23 LEU   136      29.477  54.305  43.998  1.00  0.00           H  
ATOM   2156  C   LEU   136      33.226  54.376  42.457  1.00  0.00           C  
ATOM   2157  O   LEU   136      33.195  53.841  41.351  1.00  0.00           O  
ATOM   2158  N   ASN   137      34.439  54.792  42.921  1.00  0.00           N  
ATOM   2159  H   ASN   137      34.415  55.206  43.842  1.00  0.00           H  
ATOM   2160  CA  ASN   137      35.676  54.856  42.262  1.00  0.00           C  
ATOM   2161  HA  ASN   137      35.549  55.190  41.232  1.00  0.00           H  
ATOM   2162  CB  ASN   137      36.478  55.913  43.063  1.00  0.00           C  
ATOM   2163  HB2 ASN   137      36.029  56.906  43.040  1.00  0.00           H  
ATOM   2164  HB3 ASN   137      36.481  55.485  44.066  1.00  0.00           H  
ATOM   2165  CG  ASN   137      37.961  56.184  42.631  1.00  0.00           C  
ATOM   2166  OD1 ASN   137      38.189  56.670  41.565  1.00  0.00           O  
ATOM   2167  ND2 ASN   137      38.835  56.156  43.565  1.00  0.00           N  
ATOM   2168 HD21 ASN   137      39.814  56.323  43.379  1.00  0.00           H  
ATOM   2169 HD22 ASN   137      38.591  55.849  44.496  1.00  0.00           H  
ATOM   2170  C   ASN   137      36.381  53.486  42.139  1.00  0.00           C  
ATOM   2171  O   ASN   137      37.174  53.329  41.153  1.00  0.00           O  
ATOM   2172  N   ALA   138      36.014  52.597  43.100  1.00  0.00           N  
ATOM   2173  H   ALA   138      35.535  53.092  43.839  1.00  0.00           H  
ATOM   2174  CA  ALA   138      36.563  51.218  43.339  1.00  0.00           C  
ATOM   2175  HA  ALA   138      36.654  50.884  42.305  1.00  0.00           H  
ATOM   2176  CB  ALA   138      37.936  51.272  44.024  1.00  0.00           C  
ATOM   2177  HB1 ALA   138      38.317  50.254  44.096  1.00  0.00           H  
ATOM   2178  HB2 ALA   138      38.535  51.985  43.457  1.00  0.00           H  
ATOM   2179  HB3 ALA   138      37.908  51.719  45.018  1.00  0.00           H  
ATOM   2180  C   ALA   138      35.636  50.216  44.028  1.00  0.00           C  
ATOM   2181  O   ALA   138      34.818  50.520  44.912  1.00  0.00           O  
ATOM   2182  N   VAL   139      35.772  48.889  43.706  1.00  0.00           N  
ATOM   2183  H   VAL   139      36.514  48.600  43.085  1.00  0.00           H  
ATOM   2184  CA  VAL   139      34.951  47.761  44.246  1.00  0.00           C  
ATOM   2185  HA  VAL   139      34.439  48.042  45.166  1.00  0.00           H  
ATOM   2186  CB  VAL   139      33.789  47.331  43.272  1.00  0.00           C  
ATOM   2187  HB  VAL   139      33.245  46.531  43.774  1.00  0.00           H  
ATOM   2188  CG1 VAL   139      32.843  48.553  42.957  1.00  0.00           C  
ATOM   2189 HG11 VAL   139      32.044  48.280  42.269  1.00  0.00           H  
ATOM   2190 HG12 VAL   139      32.353  48.982  43.831  1.00  0.00           H  
ATOM   2191 HG13 VAL   139      33.381  49.313  42.391  1.00  0.00           H  
ATOM   2192  CG2 VAL   139      34.157  46.605  41.964  1.00  0.00           C  
ATOM   2193 HG21 VAL   139      33.220  46.309  41.493  1.00  0.00           H  
ATOM   2194 HG22 VAL   139      34.623  47.235  41.206  1.00  0.00           H  
ATOM   2195 HG23 VAL   139      34.763  45.723  42.173  1.00  0.00           H  
ATOM   2196  C   VAL   139      35.870  46.631  44.511  1.00  0.00           C  
ATOM   2197  O   VAL   139      36.755  46.428  43.692  1.00  0.00           O  
ATOM   2198  N   ARG   140      35.555  45.940  45.566  1.00  0.00           N  
ATOM   2199  H   ARG   140      34.725  46.205  46.077  1.00  0.00           H  
ATOM   2200  CA  ARG   140      35.977  44.498  45.733  1.00  0.00           C  
ATOM   2201  HA  ARG   140      36.959  44.413  45.268  1.00  0.00           H  
ATOM   2202  CB  ARG   140      36.123  44.131  47.188  1.00  0.00           C  
ATOM   2203  HB2 ARG   140      35.183  44.365  47.686  1.00  0.00           H  
ATOM   2204  HB3 ARG   140      36.306  43.056  47.173  1.00  0.00           H  
ATOM   2205  CG  ARG   140      37.358  44.705  47.918  1.00  0.00           C  
ATOM   2206  HG2 ARG   140      38.239  44.323  47.403  1.00  0.00           H  
ATOM   2207  HG3 ARG   140      37.352  45.793  47.858  1.00  0.00           H  
ATOM   2208  CD  ARG   140      37.363  44.250  49.423  1.00  0.00           C  
ATOM   2209  HD2 ARG   140      36.385  44.500  49.835  1.00  0.00           H  
ATOM   2210  HD3 ARG   140      37.483  43.174  49.553  1.00  0.00           H  
ATOM   2211  NE  ARG   140      38.235  45.088  50.296  1.00  0.00           N  
ATOM   2212  HE  ARG   140      37.825  45.810  50.870  1.00  0.00           H  
ATOM   2213  CZ  ARG   140      39.533  45.052  50.513  1.00  0.00           C  
ATOM   2214  NH1 ARG   140      40.264  44.153  49.976  1.00  0.00           N  
ATOM   2215 HH11 ARG   140      39.820  43.423  49.438  1.00  0.00           H  
ATOM   2216 HH12 ARG   140      41.238  44.410  50.047  1.00  0.00           H  
ATOM   2217  NH2 ARG   140      40.069  45.829  51.347  1.00  0.00           N  
ATOM   2218 HH21 ARG   140      39.451  46.327  51.971  1.00  0.00           H  
ATOM   2219 HH22 ARG   140      41.060  45.858  51.540  1.00  0.00           H  
ATOM   2220  C   ARG   140      35.091  43.589  44.965  1.00  0.00           C  
ATOM   2221  O   ARG   140      33.855  43.785  44.889  1.00  0.00           O  
ATOM   2222  N   LEU   141      35.659  42.496  44.408  1.00  0.00           N  
ATOM   2223  H   LEU   141      36.654  42.323  44.442  1.00  0.00           H  
ATOM   2224  CA  LEU   141      34.829  41.279  44.081  1.00  0.00           C  
ATOM   2225  HA  LEU   141      33.881  41.682  43.724  1.00  0.00           H  
ATOM   2226  CB  LEU   141      35.514  40.384  43.076  1.00  0.00           C  
ATOM   2227  HB2 LEU   141      36.465  40.054  43.494  1.00  0.00           H  
ATOM   2228  HB3 LEU   141      34.957  39.483  42.819  1.00  0.00           H  
ATOM   2229  CG  LEU   141      36.052  41.034  41.799  1.00  0.00           C  
ATOM   2230  HG  LEU   141      36.800  41.744  42.149  1.00  0.00           H  
ATOM   2231  CD1 LEU   141      36.662  39.970  40.876  1.00  0.00           C  
ATOM   2232 HD11 LEU   141      36.932  40.521  39.975  1.00  0.00           H  
ATOM   2233 HD12 LEU   141      37.489  39.486  41.396  1.00  0.00           H  
ATOM   2234 HD13 LEU   141      35.903  39.235  40.606  1.00  0.00           H  
ATOM   2235  CD2 LEU   141      34.898  41.729  41.023  1.00  0.00           C  
ATOM   2236 HD21 LEU   141      34.431  42.523  41.605  1.00  0.00           H  
ATOM   2237 HD22 LEU   141      35.255  42.196  40.105  1.00  0.00           H  
ATOM   2238 HD23 LEU   141      34.154  40.955  40.838  1.00  0.00           H  
ATOM   2239  C   LEU   141      34.494  40.478  45.322  1.00  0.00           C  
ATOM   2240  O   LEU   141      35.396  40.246  46.179  1.00  0.00           O  
ATOM   2241  N   CYS   142      33.226  40.076  45.576  1.00  0.00           N  
ATOM   2242  H   CYS   142      32.498  40.362  44.936  1.00  0.00           H  
ATOM   2243  CA  CYS   142      32.952  38.925  46.363  1.00  0.00           C  
ATOM   2244  HA  CYS   142      33.649  38.811  47.194  1.00  0.00           H  
ATOM   2245  CB  CYS   142      31.731  39.096  47.180  1.00  0.00           C  
ATOM   2246  HB2 CYS   142      31.873  39.986  47.794  1.00  0.00           H  
ATOM   2247  HB3 CYS   142      30.818  39.164  46.589  1.00  0.00           H  
ATOM   2248  SG  CYS   142      31.529  37.697  48.310  1.00  0.00           S  
ATOM   2249  HG  CYS   142      30.702  36.925  47.599  1.00  0.00           H  
ATOM   2250  C   CYS   142      32.804  37.636  45.514  1.00  0.00           C  
ATOM   2251  O   CYS   142      32.185  37.663  44.411  1.00  0.00           O  
ATOM   2252  N   PHE   143      33.326  36.434  46.013  1.00  0.00           N  
ATOM   2253  H   PHE   143      33.894  36.486  46.846  1.00  0.00           H  
ATOM   2254  CA  PHE   143      33.056  35.172  45.455  1.00  0.00           C  
ATOM   2255  HA  PHE   143      32.547  35.275  44.497  1.00  0.00           H  
ATOM   2256  CB  PHE   143      34.436  34.469  45.085  1.00  0.00           C  
ATOM   2257  HB2 PHE   143      35.099  34.471  45.950  1.00  0.00           H  
ATOM   2258  HB3 PHE   143      34.334  33.443  44.731  1.00  0.00           H  
ATOM   2259  CG  PHE   143      35.193  35.097  43.899  1.00  0.00           C  
ATOM   2260  CD1 PHE   143      36.025  36.183  44.045  1.00  0.00           C  
ATOM   2261  HD1 PHE   143      36.186  36.725  44.966  1.00  0.00           H  
ATOM   2262  CE1 PHE   143      36.639  36.740  42.882  1.00  0.00           C  
ATOM   2263  HE1 PHE   143      37.365  37.534  42.979  1.00  0.00           H  
ATOM   2264  CZ  PHE   143      36.359  36.174  41.614  1.00  0.00           C  
ATOM   2265  HZ  PHE   143      36.698  36.683  40.724  1.00  0.00           H  
ATOM   2266  CE2 PHE   143      35.639  34.986  41.560  1.00  0.00           C  
ATOM   2267  HE2 PHE   143      35.630  34.462  40.615  1.00  0.00           H  
ATOM   2268  CD2 PHE   143      35.055  34.436  42.686  1.00  0.00           C  
ATOM   2269  HD2 PHE   143      34.522  33.497  42.728  1.00  0.00           H  
ATOM   2270  C   PHE   143      32.284  34.355  46.566  1.00  0.00           C  
ATOM   2271  O   PHE   143      32.814  34.087  47.638  1.00  0.00           O  
ATOM   2272  N   GLN   144      31.005  33.967  46.211  1.00  0.00           N  
ATOM   2273  H   GLN   144      30.566  34.415  45.420  1.00  0.00           H  
ATOM   2274  CA  GLN   144      30.178  32.981  46.865  1.00  0.00           C  
ATOM   2275  HA  GLN   144      30.561  32.850  47.877  1.00  0.00           H  
ATOM   2276  CB  GLN   144      28.622  33.553  46.916  1.00  0.00           C  
ATOM   2277  HB2 GLN   144      28.174  33.440  45.929  1.00  0.00           H  
ATOM   2278  HB3 GLN   144      28.123  32.900  47.632  1.00  0.00           H  
ATOM   2279  CG  GLN   144      28.316  34.907  47.502  1.00  0.00           C  
ATOM   2280  HG2 GLN   144      27.477  34.780  48.187  1.00  0.00           H  
ATOM   2281  HG3 GLN   144      29.196  35.268  48.033  1.00  0.00           H  
ATOM   2282  CD  GLN   144      27.965  35.975  46.475  1.00  0.00           C  
ATOM   2283  OE1 GLN   144      28.842  36.576  45.841  1.00  0.00           O  
ATOM   2284  NE2 GLN   144      26.734  36.197  46.177  1.00  0.00           N  
ATOM   2285 HE21 GLN   144      26.560  37.054  45.671  1.00  0.00           H  
ATOM   2286 HE22 GLN   144      26.065  35.828  46.837  1.00  0.00           H  
ATOM   2287  C   GLN   144      30.261  31.568  46.276  1.00  0.00           C  
ATOM   2288  O   GLN   144      29.484  31.240  45.399  1.00  0.00           O  
ATOM   2289  N   VAL   145      31.018  30.636  46.880  1.00  0.00           N  
ATOM   2290  H   VAL   145      31.551  30.921  47.690  1.00  0.00           H  
ATOM   2291  CA  VAL   145      31.061  29.231  46.414  1.00  0.00           C  
ATOM   2292  HA  VAL   145      30.672  29.190  45.397  1.00  0.00           H  
ATOM   2293  CB  VAL   145      32.538  28.753  46.332  1.00  0.00           C  
ATOM   2294  HB  VAL   145      32.990  28.711  47.323  1.00  0.00           H  
ATOM   2295  CG1 VAL   145      32.509  27.336  45.877  1.00  0.00           C  
ATOM   2296 HG11 VAL   145      33.483  26.936  45.597  1.00  0.00           H  
ATOM   2297 HG12 VAL   145      32.182  26.751  46.738  1.00  0.00           H  
ATOM   2298 HG13 VAL   145      31.789  27.031  45.118  1.00  0.00           H  
ATOM   2299  CG2 VAL   145      33.358  29.635  45.342  1.00  0.00           C  
ATOM   2300 HG21 VAL   145      33.447  30.684  45.623  1.00  0.00           H  
ATOM   2301 HG22 VAL   145      34.424  29.411  45.340  1.00  0.00           H  
ATOM   2302 HG23 VAL   145      32.890  29.556  44.361  1.00  0.00           H  
ATOM   2303  C   VAL   145      30.178  28.208  47.201  1.00  0.00           C  
ATOM   2304  O   VAL   145      30.308  28.011  48.410  1.00  0.00           O  
ATOM   2305  N   THR   146      29.275  27.495  46.501  1.00  0.00           N  
ATOM   2306  H   THR   146      29.195  27.699  45.515  1.00  0.00           H  
ATOM   2307  CA  THR   146      28.706  26.227  46.911  1.00  0.00           C  
ATOM   2308  HA  THR   146      28.587  26.265  47.993  1.00  0.00           H  
ATOM   2309  CB  THR   146      27.296  26.061  46.370  1.00  0.00           C  
ATOM   2310  HB  THR   146      27.302  25.979  45.283  1.00  0.00           H  
ATOM   2311  CG2 THR   146      26.564  24.874  46.945  1.00  0.00           C  
ATOM   2312 HG21 THR   146      25.532  24.857  46.595  1.00  0.00           H  
ATOM   2313 HG22 THR   146      27.034  23.938  46.643  1.00  0.00           H  
ATOM   2314 HG23 THR   146      26.596  24.850  48.034  1.00  0.00           H  
ATOM   2315  OG1 THR   146      26.512  27.125  46.672  1.00  0.00           O  
ATOM   2316  HG1 THR   146      26.877  27.855  46.167  1.00  0.00           H  
ATOM   2317  C   THR   146      29.597  25.056  46.500  1.00  0.00           C  
ATOM   2318  O   THR   146      29.849  24.962  45.339  1.00  0.00           O  
ATOM   2319  N   VAL   147      30.085  24.262  47.463  1.00  0.00           N  
ATOM   2320  H   VAL   147      29.833  24.460  48.421  1.00  0.00           H  
ATOM   2321  CA  VAL   147      30.570  22.867  47.142  1.00  0.00           C  
ATOM   2322  HA  VAL   147      30.807  22.838  46.079  1.00  0.00           H  
ATOM   2323  CB  VAL   147      31.838  22.440  47.994  1.00  0.00           C  
ATOM   2324  HB  VAL   147      32.112  21.417  47.736  1.00  0.00           H  
ATOM   2325  CG1 VAL   147      33.081  23.237  47.664  1.00  0.00           C  
ATOM   2326 HG11 VAL   147      34.050  22.983  48.095  1.00  0.00           H  
ATOM   2327 HG12 VAL   147      33.257  23.316  46.591  1.00  0.00           H  
ATOM   2328 HG13 VAL   147      32.688  24.185  48.029  1.00  0.00           H  
ATOM   2329  CG2 VAL   147      31.632  22.491  49.489  1.00  0.00           C  
ATOM   2330 HG21 VAL   147      30.778  21.865  49.749  1.00  0.00           H  
ATOM   2331 HG22 VAL   147      32.547  22.138  49.965  1.00  0.00           H  
ATOM   2332 HG23 VAL   147      31.413  23.518  49.780  1.00  0.00           H  
ATOM   2333  C   VAL   147      29.310  21.954  47.352  1.00  0.00           C  
ATOM   2334  O   VAL   147      28.241  22.388  47.866  1.00  0.00           O  
ATOM   2335  N   ARG   148      29.493  20.674  46.935  1.00  0.00           N  
ATOM   2336  H   ARG   148      30.382  20.360  46.573  1.00  0.00           H  
ATOM   2337  CA  ARG   148      28.563  19.609  47.271  1.00  0.00           C  
ATOM   2338  HA  ARG   148      27.681  20.052  47.735  1.00  0.00           H  
ATOM   2339  CB  ARG   148      28.020  18.967  45.977  1.00  0.00           C  
ATOM   2340  HB2 ARG   148      28.849  18.606  45.368  1.00  0.00           H  
ATOM   2341  HB3 ARG   148      27.301  18.163  46.135  1.00  0.00           H  
ATOM   2342  CG  ARG   148      27.327  20.035  45.062  1.00  0.00           C  
ATOM   2343  HG2 ARG   148      26.576  20.547  45.664  1.00  0.00           H  
ATOM   2344  HG3 ARG   148      27.948  20.873  44.747  1.00  0.00           H  
ATOM   2345  CD  ARG   148      26.828  19.385  43.796  1.00  0.00           C  
ATOM   2346  HD2 ARG   148      27.683  19.007  43.235  1.00  0.00           H  
ATOM   2347  HD3 ARG   148      26.280  18.505  44.134  1.00  0.00           H  
ATOM   2348  NE  ARG   148      25.972  20.268  42.976  1.00  0.00           N  
ATOM   2349  HE  ARG   148      26.390  20.579  42.110  1.00  0.00           H  
ATOM   2350  CZ  ARG   148      24.751  20.672  43.202  1.00  0.00           C  
ATOM   2351  NH1 ARG   148      23.989  20.291  44.200  1.00  0.00           N  
ATOM   2352 HH11 ARG   148      24.189  19.395  44.621  1.00  0.00           H  
ATOM   2353 HH12 ARG   148      23.098  20.731  44.381  1.00  0.00           H  
ATOM   2354  NH2 ARG   148      24.268  21.552  42.418  1.00  0.00           N  
ATOM   2355 HH21 ARG   148      24.814  21.751  41.592  1.00  0.00           H  
ATOM   2356 HH22 ARG   148      23.311  21.868  42.489  1.00  0.00           H  
ATOM   2357  C   ARG   148      29.193  18.518  48.188  1.00  0.00           C  
ATOM   2358  O   ARG   148      30.383  18.335  48.187  1.00  0.00           O  
ATOM   2359  N   ASP   149      28.404  17.950  49.104  1.00  0.00           N  
ATOM   2360  H   ASP   149      27.400  17.934  48.991  1.00  0.00           H  
ATOM   2361  CA  ASP   149      28.880  16.935  50.043  1.00  0.00           C  
ATOM   2362  HA  ASP   149      29.857  17.284  50.379  1.00  0.00           H  
ATOM   2363  CB  ASP   149      28.063  16.921  51.331  1.00  0.00           C  
ATOM   2364  HB2 ASP   149      28.722  16.618  52.144  1.00  0.00           H  
ATOM   2365  HB3 ASP   149      27.765  17.946  51.548  1.00  0.00           H  
ATOM   2366  CG  ASP   149      26.787  16.141  51.302  1.00  0.00           C  
ATOM   2367  OD1 ASP   149      26.256  15.654  50.223  1.00  0.00           O  
ATOM   2368  OD2 ASP   149      26.232  15.939  52.399  1.00  0.00           O  
ATOM   2369  C   ASP   149      29.021  15.551  49.342  1.00  0.00           C  
ATOM   2370  O   ASP   149      28.758  15.404  48.158  1.00  0.00           O  
ATOM   2371  N   PRO   150      29.573  14.497  50.020  1.00  0.00           N  
ATOM   2372  CD  PRO   150      29.975  14.439  51.387  1.00  0.00           C  
ATOM   2373  HD2 PRO   150      29.140  14.111  52.006  1.00  0.00           H  
ATOM   2374  HD3 PRO   150      30.400  15.392  51.704  1.00  0.00           H  
ATOM   2375  CG  PRO   150      31.064  13.375  51.405  1.00  0.00           C  
ATOM   2376  HG2 PRO   150      31.205  12.925  52.388  1.00  0.00           H  
ATOM   2377  HG3 PRO   150      31.994  13.853  51.098  1.00  0.00           H  
ATOM   2378  CB  PRO   150      30.570  12.358  50.358  1.00  0.00           C  
ATOM   2379  HB2 PRO   150      29.990  11.578  50.851  1.00  0.00           H  
ATOM   2380  HB3 PRO   150      31.405  11.898  49.830  1.00  0.00           H  
ATOM   2381  CA  PRO   150      29.693  13.186  49.399  1.00  0.00           C  
ATOM   2382  HA  PRO   150      30.324  13.414  48.540  1.00  0.00           H  
ATOM   2383  C   PRO   150      28.399  12.504  48.860  1.00  0.00           C  
ATOM   2384  O   PRO   150      28.399  11.466  48.209  1.00  0.00           O  
ATOM   2385  N   ALA   151      27.220  13.165  49.146  1.00  0.00           N  
ATOM   2386  H   ALA   151      27.205  14.005  49.707  1.00  0.00           H  
ATOM   2387  CA  ALA   151      25.935  12.687  48.599  1.00  0.00           C  
ATOM   2388  HA  ALA   151      26.068  11.801  47.979  1.00  0.00           H  
ATOM   2389  CB  ALA   151      25.103  12.151  49.741  1.00  0.00           C  
ATOM   2390  HB1 ALA   151      24.151  11.949  49.251  1.00  0.00           H  
ATOM   2391  HB2 ALA   151      25.598  11.330  50.260  1.00  0.00           H  
ATOM   2392  HB3 ALA   151      24.954  12.859  50.555  1.00  0.00           H  
ATOM   2393  C   ALA   151      25.185  13.709  47.674  1.00  0.00           C  
ATOM   2394  O   ALA   151      23.955  13.631  47.512  1.00  0.00           O  
ATOM   2395  N   GLY   152      25.963  14.588  47.070  1.00  0.00           N  
ATOM   2396  H   GLY   152      26.950  14.526  47.276  1.00  0.00           H  
ATOM   2397  CA  GLY   152      25.528  15.598  46.092  1.00  0.00           C  
ATOM   2398  HA2 GLY   152      26.294  15.776  45.337  1.00  0.00           H  
ATOM   2399  HA3 GLY   152      24.649  15.177  45.603  1.00  0.00           H  
ATOM   2400  C   GLY   152      25.017  16.927  46.691  1.00  0.00           C  
ATOM   2401  O   GLY   152      24.761  17.871  45.884  1.00  0.00           O  
ATOM   2402  N   ARG   153      24.743  17.014  48.009  1.00  0.00           N  
ATOM   2403  H   ARG   153      25.145  16.337  48.641  1.00  0.00           H  
ATOM   2404  CA  ARG   153      23.939  18.100  48.667  1.00  0.00           C  
ATOM   2405  HA  ARG   153      23.048  18.277  48.064  1.00  0.00           H  
ATOM   2406  CB  ARG   153      23.522  17.590  50.121  1.00  0.00           C  
ATOM   2407  HB2 ARG   153      24.356  17.498  50.816  1.00  0.00           H  
ATOM   2408  HB3 ARG   153      22.830  18.294  50.583  1.00  0.00           H  
ATOM   2409  CG  ARG   153      22.823  16.152  50.058  1.00  0.00           C  
ATOM   2410  HG2 ARG   153      23.559  15.368  49.880  1.00  0.00           H  
ATOM   2411  HG3 ARG   153      22.347  15.998  51.027  1.00  0.00           H  
ATOM   2412  CD  ARG   153      21.801  15.973  48.970  1.00  0.00           C  
ATOM   2413  HD2 ARG   153      22.193  16.266  47.995  1.00  0.00           H  
ATOM   2414  HD3 ARG   153      21.644  14.904  48.829  1.00  0.00           H  
ATOM   2415  NE  ARG   153      20.572  16.633  49.433  1.00  0.00           N  
ATOM   2416  HE  ARG   153      20.507  17.009  50.368  1.00  0.00           H  
ATOM   2417  CZ  ARG   153      19.525  16.993  48.679  1.00  0.00           C  
ATOM   2418  NH1 ARG   153      19.613  16.874  47.388  1.00  0.00           N  
ATOM   2419 HH11 ARG   153      20.542  16.802  46.999  1.00  0.00           H  
ATOM   2420 HH12 ARG   153      18.880  17.131  46.743  1.00  0.00           H  
ATOM   2421  NH2 ARG   153      18.481  17.515  49.186  1.00  0.00           N  
ATOM   2422 HH21 ARG   153      18.373  17.757  50.160  1.00  0.00           H  
ATOM   2423 HH22 ARG   153      17.735  17.907  48.629  1.00  0.00           H  
ATOM   2424  C   ARG   153      24.767  19.387  48.825  1.00  0.00           C  
ATOM   2425  O   ARG   153      25.936  19.310  49.159  1.00  0.00           O  
ATOM   2426  N   PRO   154      24.162  20.551  48.544  1.00  0.00           N  
ATOM   2427  CD  PRO   154      22.738  20.756  48.396  1.00  0.00           C  
ATOM   2428  HD2 PRO   154      22.060  20.132  48.978  1.00  0.00           H  
ATOM   2429  HD3 PRO   154      22.553  20.526  47.347  1.00  0.00           H  
ATOM   2430  CG  PRO   154      22.556  22.301  48.548  1.00  0.00           C  
ATOM   2431  HG2 PRO   154      22.318  22.501  49.592  1.00  0.00           H  
ATOM   2432  HG3 PRO   154      21.728  22.722  47.978  1.00  0.00           H  
ATOM   2433  CB  PRO   154      23.893  22.890  48.135  1.00  0.00           C  
ATOM   2434  HB2 PRO   154      24.137  23.835  48.620  1.00  0.00           H  
ATOM   2435  HB3 PRO   154      24.064  23.036  47.068  1.00  0.00           H  
ATOM   2436  CA  PRO   154      24.894  21.836  48.601  1.00  0.00           C  
ATOM   2437  HA  PRO   154      25.693  21.859  47.859  1.00  0.00           H  
ATOM   2438  C   PRO   154      25.485  22.150  49.983  1.00  0.00           C  
ATOM   2439  O   PRO   154      24.850  21.935  51.020  1.00  0.00           O  
ATOM   2440  N   LEU   155      26.553  22.929  50.044  1.00  0.00           N  
ATOM   2441  H   LEU   155      27.034  23.046  49.163  1.00  0.00           H  
ATOM   2442  CA  LEU   155      27.108  23.595  51.201  1.00  0.00           C  
ATOM   2443  HA  LEU   155      26.238  23.624  51.856  1.00  0.00           H  
ATOM   2444  CB  LEU   155      28.106  22.584  51.799  1.00  0.00           C  
ATOM   2445  HB2 LEU   155      27.500  21.756  52.167  1.00  0.00           H  
ATOM   2446  HB3 LEU   155      28.669  22.294  50.912  1.00  0.00           H  
ATOM   2447  CG  LEU   155      29.119  22.843  52.936  1.00  0.00           C  
ATOM   2448  HG  LEU   155      29.682  23.742  52.684  1.00  0.00           H  
ATOM   2449  CD1 LEU   155      28.401  23.194  54.321  1.00  0.00           C  
ATOM   2450 HD11 LEU   155      29.198  23.312  55.056  1.00  0.00           H  
ATOM   2451 HD12 LEU   155      27.770  24.064  54.140  1.00  0.00           H  
ATOM   2452 HD13 LEU   155      27.817  22.333  54.647  1.00  0.00           H  
ATOM   2453  CD2 LEU   155      30.073  21.686  53.217  1.00  0.00           C  
ATOM   2454 HD21 LEU   155      30.493  21.404  52.251  1.00  0.00           H  
ATOM   2455 HD22 LEU   155      30.839  21.756  53.990  1.00  0.00           H  
ATOM   2456 HD23 LEU   155      29.367  20.930  53.559  1.00  0.00           H  
ATOM   2457  C   LEU   155      27.786  24.942  50.901  1.00  0.00           C  
ATOM   2458  O   LEU   155      28.869  24.922  50.271  1.00  0.00           O  
ATOM   2459  N   LEU   156      27.069  26.010  51.166  1.00  0.00           N  
ATOM   2460  H   LEU   156      26.204  25.904  51.677  1.00  0.00           H  
ATOM   2461  CA  LEU   156      27.559  27.365  50.823  1.00  0.00           C  
ATOM   2462  HA  LEU   156      27.919  27.311  49.796  1.00  0.00           H  
ATOM   2463  CB  LEU   156      26.504  28.448  50.836  1.00  0.00           C  
ATOM   2464  HB2 LEU   156      25.666  28.028  50.279  1.00  0.00           H  
ATOM   2465  HB3 LEU   156      26.127  28.507  51.857  1.00  0.00           H  
ATOM   2466  CG  LEU   156      26.876  29.825  50.322  1.00  0.00           C  
ATOM   2467  HG  LEU   156      27.744  30.198  50.867  1.00  0.00           H  
ATOM   2468  CD1 LEU   156      27.382  29.801  48.888  1.00  0.00           C  
ATOM   2469 HD11 LEU   156      28.427  29.499  48.959  1.00  0.00           H  
ATOM   2470 HD12 LEU   156      26.808  29.024  48.383  1.00  0.00           H  
ATOM   2471 HD13 LEU   156      27.249  30.786  48.441  1.00  0.00           H  
ATOM   2472  CD2 LEU   156      25.613  30.713  50.486  1.00  0.00           C  
ATOM   2473 HD21 LEU   156      24.748  30.290  49.976  1.00  0.00           H  
ATOM   2474 HD22 LEU   156      25.296  30.637  51.526  1.00  0.00           H  
ATOM   2475 HD23 LEU   156      25.692  31.762  50.198  1.00  0.00           H  
ATOM   2476  C   LEU   156      28.668  27.737  51.707  1.00  0.00           C  
ATOM   2477  O   LEU   156      28.584  27.784  52.960  1.00  0.00           O  
ATOM   2478  N   LEU   157      29.844  28.037  51.169  1.00  0.00           N  
ATOM   2479  H   LEU   157      29.794  27.831  50.182  1.00  0.00           H  
ATOM   2480  CA  LEU   157      31.080  28.404  51.930  1.00  0.00           C  
ATOM   2481  HA  LEU   157      31.163  27.836  52.856  1.00  0.00           H  
ATOM   2482  CB  LEU   157      32.339  28.165  51.023  1.00  0.00           C  
ATOM   2483  HB2 LEU   157      32.241  28.817  50.155  1.00  0.00           H  
ATOM   2484  HB3 LEU   157      33.119  28.537  51.688  1.00  0.00           H  
ATOM   2485  CG  LEU   157      32.711  26.691  50.657  1.00  0.00           C  
ATOM   2486  HG  LEU   157      32.112  26.427  49.786  1.00  0.00           H  
ATOM   2487  CD1 LEU   157      34.180  26.591  50.145  1.00  0.00           C  
ATOM   2488 HD11 LEU   157      34.171  26.941  49.113  1.00  0.00           H  
ATOM   2489 HD12 LEU   157      34.949  27.079  50.744  1.00  0.00           H  
ATOM   2490 HD13 LEU   157      34.496  25.548  50.111  1.00  0.00           H  
ATOM   2491  CD2 LEU   157      32.439  25.744  51.805  1.00  0.00           C  
ATOM   2492 HD21 LEU   157      33.062  26.166  52.594  1.00  0.00           H  
ATOM   2493 HD22 LEU   157      31.403  25.674  52.137  1.00  0.00           H  
ATOM   2494 HD23 LEU   157      32.864  24.766  51.583  1.00  0.00           H  
ATOM   2495  C   LEU   157      31.032  29.866  52.456  1.00  0.00           C  
ATOM   2496  O   LEU   157      30.159  30.595  52.005  1.00  0.00           O  
ATOM   2497  N   THR   158      32.040  30.344  53.202  1.00  0.00           N  
ATOM   2498  H   THR   158      32.708  29.738  53.657  1.00  0.00           H  
ATOM   2499  CA  THR   158      32.031  31.757  53.602  1.00  0.00           C  
ATOM   2500  HA  THR   158      31.060  32.165  53.882  1.00  0.00           H  
ATOM   2501  CB  THR   158      32.980  31.952  54.909  1.00  0.00           C  
ATOM   2502  HB  THR   158      34.022  31.705  54.705  1.00  0.00           H  
ATOM   2503  CG2 THR   158      32.988  33.405  55.382  1.00  0.00           C  
ATOM   2504 HG21 THR   158      32.042  33.820  55.732  1.00  0.00           H  
ATOM   2505 HG22 THR   158      33.722  33.575  56.170  1.00  0.00           H  
ATOM   2506 HG23 THR   158      33.208  34.058  54.537  1.00  0.00           H  
ATOM   2507  OG1 THR   158      32.528  31.035  55.955  1.00  0.00           O  
ATOM   2508  HG1 THR   158      32.503  30.142  55.602  1.00  0.00           H  
ATOM   2509  C   THR   158      32.697  32.548  52.525  1.00  0.00           C  
ATOM   2510  O   THR   158      33.855  32.258  52.130  1.00  0.00           O  
ATOM   2511  N   PRO   159      32.031  33.550  51.994  1.00  0.00           N  
ATOM   2512  CD  PRO   159      30.717  34.112  52.394  1.00  0.00           C  
ATOM   2513  HD2 PRO   159      30.863  34.853  53.180  1.00  0.00           H  
ATOM   2514  HD3 PRO   159      30.025  33.397  52.841  1.00  0.00           H  
ATOM   2515  CG  PRO   159      30.131  34.786  51.176  1.00  0.00           C  
ATOM   2516  HG2 PRO   159      29.408  35.592  51.299  1.00  0.00           H  
ATOM   2517  HG3 PRO   159      29.569  34.081  50.563  1.00  0.00           H  
ATOM   2518  CB  PRO   159      31.320  35.127  50.403  1.00  0.00           C  
ATOM   2519  HB2 PRO   159      31.697  36.115  50.664  1.00  0.00           H  
ATOM   2520  HB3 PRO   159      31.132  35.011  49.335  1.00  0.00           H  
ATOM   2521  CA  PRO   159      32.503  34.269  50.812  1.00  0.00           C  
ATOM   2522  HA  PRO   159      32.666  33.528  50.029  1.00  0.00           H  
ATOM   2523  C   PRO   159      33.755  35.096  50.893  1.00  0.00           C  
ATOM   2524  O   PRO   159      33.892  35.808  51.875  1.00  0.00           O  
ATOM   2525  N   VAL   160      34.553  34.998  49.888  1.00  0.00           N  
ATOM   2526  H   VAL   160      34.244  34.313  49.213  1.00  0.00           H  
ATOM   2527  CA  VAL   160      35.968  35.565  49.876  1.00  0.00           C  
ATOM   2528  HA  VAL   160      36.294  35.762  50.898  1.00  0.00           H  
ATOM   2529  CB  VAL   160      37.057  34.557  49.504  1.00  0.00           C  
ATOM   2530  HB  VAL   160      38.015  35.069  49.414  1.00  0.00           H  
ATOM   2531  CG1 VAL   160      37.087  33.488  50.595  1.00  0.00           C  
ATOM   2532 HG11 VAL   160      37.840  32.730  50.377  1.00  0.00           H  
ATOM   2533 HG12 VAL   160      37.289  33.969  51.552  1.00  0.00           H  
ATOM   2534 HG13 VAL   160      36.155  32.924  50.608  1.00  0.00           H  
ATOM   2535  CG2 VAL   160      36.831  33.821  48.157  1.00  0.00           C  
ATOM   2536 HG21 VAL   160      36.778  34.516  47.319  1.00  0.00           H  
ATOM   2537 HG22 VAL   160      37.685  33.156  48.025  1.00  0.00           H  
ATOM   2538 HG23 VAL   160      35.970  33.152  48.151  1.00  0.00           H  
ATOM   2539  C   VAL   160      36.130  36.891  49.137  1.00  0.00           C  
ATOM   2540  O   VAL   160      35.742  36.915  47.960  1.00  0.00           O  
ATOM   2541  N   LEU   161      36.884  37.874  49.703  1.00  0.00           N  
ATOM   2542  H   LEU   161      37.362  37.697  50.575  1.00  0.00           H  
ATOM   2543  CA  LEU   161      37.069  39.143  48.992  1.00  0.00           C  
ATOM   2544  HA  LEU   161      36.369  39.150  48.157  1.00  0.00           H  
ATOM   2545  CB  LEU   161      36.833  40.361  49.841  1.00  0.00           C  
ATOM   2546  HB2 LEU   161      37.626  40.514  50.573  1.00  0.00           H  
ATOM   2547  HB3 LEU   161      36.865  41.176  49.118  1.00  0.00           H  
ATOM   2548  CG  LEU   161      35.517  40.385  50.579  1.00  0.00           C  
ATOM   2549  HG  LEU   161      35.289  39.738  51.426  1.00  0.00           H  
ATOM   2550  CD1 LEU   161      35.417  41.773  51.257  1.00  0.00           C  
ATOM   2551 HD11 LEU   161      35.628  42.532  50.505  1.00  0.00           H  
ATOM   2552 HD12 LEU   161      34.379  41.932  51.551  1.00  0.00           H  
ATOM   2553 HD13 LEU   161      35.989  41.853  52.181  1.00  0.00           H  
ATOM   2554  CD2 LEU   161      34.374  40.155  49.556  1.00  0.00           C  
ATOM   2555 HD21 LEU   161      34.183  39.084  49.617  1.00  0.00           H  
ATOM   2556 HD22 LEU   161      33.424  40.581  49.876  1.00  0.00           H  
ATOM   2557 HD23 LEU   161      34.633  40.586  48.588  1.00  0.00           H  
ATOM   2558  C   LEU   161      38.411  39.336  48.234  1.00  0.00           C  
ATOM   2559  O   LEU   161      39.440  39.025  48.812  1.00  0.00           O  
ATOM   2560  N   SER   162      38.374  40.004  47.059  1.00  0.00           N  
ATOM   2561  H   SER   162      37.475  40.343  46.750  1.00  0.00           H  
ATOM   2562  CA  SER   162      39.549  40.357  46.266  1.00  0.00           C  
ATOM   2563  HA  SER   162      40.356  39.638  46.407  1.00  0.00           H  
ATOM   2564  CB  SER   162      39.233  40.371  44.737  1.00  0.00           C  
ATOM   2565  HB2 SER   162      40.140  40.612  44.182  1.00  0.00           H  
ATOM   2566  HB3 SER   162      38.857  39.397  44.423  1.00  0.00           H  
ATOM   2567  OG  SER   162      38.310  41.427  44.453  1.00  0.00           O  
ATOM   2568  HG  SER   162      38.836  42.220  44.580  1.00  0.00           H  
ATOM   2569  C   SER   162      40.083  41.664  46.719  1.00  0.00           C  
ATOM   2570  O   SER   162      39.508  42.404  47.529  1.00  0.00           O  
ATOM   2571  N   HIE   163      41.325  41.905  46.238  1.00  0.00           N  
ATOM   2572  H   HIE   163      41.750  41.240  45.608  1.00  0.00           H  
ATOM   2573  CA  HIE   163      41.854  43.241  46.113  1.00  0.00           C  
ATOM   2574  HA  HIE   163      41.927  43.642  47.124  1.00  0.00           H  
ATOM   2575  CB  HIE   163      43.292  43.138  45.555  1.00  0.00           C  
ATOM   2576  HB2 HIE   163      43.273  42.661  44.575  1.00  0.00           H  
ATOM   2577  HB3 HIE   163      43.601  44.176  45.434  1.00  0.00           H  
ATOM   2578  CG  HIE   163      44.382  42.513  46.433  1.00  0.00           C  
ATOM   2579  ND1 HIE   163      45.743  42.482  46.119  1.00  0.00           N  
ATOM   2580  CE1 HIE   163      46.302  41.670  47.043  1.00  0.00           C  
ATOM   2581  HE1 HIE   163      47.323  41.336  46.933  1.00  0.00           H  
ATOM   2582  NE2 HIE   163      45.350  41.146  47.852  1.00  0.00           N  
ATOM   2583  HE2 HIE   163      45.467  40.422  48.546  1.00  0.00           H  
ATOM   2584  CD2 HIE   163      44.155  41.654  47.477  1.00  0.00           C  
ATOM   2585  HD2 HIE   163      43.212  41.423  47.950  1.00  0.00           H  
ATOM   2586  C   HIE   163      40.900  44.148  45.201  1.00  0.00           C  
ATOM   2587  O   HIE   163      40.010  43.575  44.524  1.00  0.00           O  
ATOM   2588  N   PRO   164      40.911  45.519  45.324  1.00  0.00           N  
ATOM   2589  CD  PRO   164      41.832  46.343  46.133  1.00  0.00           C  
ATOM   2590  HD2 PRO   164      42.639  46.605  45.448  1.00  0.00           H  
ATOM   2591  HD3 PRO   164      42.199  45.735  46.960  1.00  0.00           H  
ATOM   2592  CG  PRO   164      41.048  47.592  46.502  1.00  0.00           C  
ATOM   2593  HG2 PRO   164      41.760  48.355  46.818  1.00  0.00           H  
ATOM   2594  HG3 PRO   164      40.482  47.401  47.414  1.00  0.00           H  
ATOM   2595  CB  PRO   164      40.144  47.835  45.306  1.00  0.00           C  
ATOM   2596  HB2 PRO   164      40.693  48.508  44.647  1.00  0.00           H  
ATOM   2597  HB3 PRO   164      39.168  48.192  45.635  1.00  0.00           H  
ATOM   2598  CA  PRO   164      39.945  46.429  44.622  1.00  0.00           C  
ATOM   2599  HA  PRO   164      38.921  46.093  44.787  1.00  0.00           H  
ATOM   2600  C   PRO   164      40.329  46.521  43.161  1.00  0.00           C  
ATOM   2601  O   PRO   164      41.498  46.550  42.789  1.00  0.00           O  
ATOM   2602  N   ILE   165      39.302  46.478  42.315  1.00  0.00           N  
ATOM   2603  H   ILE   165      38.359  46.486  42.677  1.00  0.00           H  
ATOM   2604  CA  ILE   165      39.364  47.148  40.969  1.00  0.00           C  
ATOM   2605  HA  ILE   165      40.371  47.128  40.553  1.00  0.00           H  
ATOM   2606  CB  ILE   165      38.531  46.554  39.860  1.00  0.00           C  
ATOM   2607  HB  ILE   165      37.458  46.678  40.006  1.00  0.00           H  
ATOM   2608  CG2 ILE   165      38.905  47.232  38.529  1.00  0.00           C  
ATOM   2609 HG21 ILE   165      39.959  47.004  38.367  1.00  0.00           H  
ATOM   2610 HG22 ILE   165      38.448  46.782  37.648  1.00  0.00           H  
ATOM   2611 HG23 ILE   165      38.741  48.304  38.644  1.00  0.00           H  
ATOM   2612  CG1 ILE   165      38.874  45.060  39.769  1.00  0.00           C  
ATOM   2613 HG12 ILE   165      38.669  44.646  38.782  1.00  0.00           H  
ATOM   2614 HG13 ILE   165      39.933  45.041  40.027  1.00  0.00           H  
ATOM   2615  CD1 ILE   165      38.205  44.040  40.729  1.00  0.00           C  
ATOM   2616 HD11 ILE   165      38.153  43.007  40.384  1.00  0.00           H  
ATOM   2617 HD12 ILE   165      38.829  44.132  41.618  1.00  0.00           H  
ATOM   2618 HD13 ILE   165      37.196  44.416  40.901  1.00  0.00           H  
ATOM   2619  C   ILE   165      39.081  48.600  41.196  1.00  0.00           C  
ATOM   2620  O   ILE   165      38.038  48.896  41.768  1.00  0.00           O  
ATOM   2621  N   PHE   166      39.982  49.494  40.689  1.00  0.00           N  
ATOM   2622  H   PHE   166      40.769  49.114  40.183  1.00  0.00           H  
ATOM   2623  CA  PHE   166      39.642  50.955  40.652  1.00  0.00           C  
ATOM   2624  HA  PHE   166      38.746  51.099  41.255  1.00  0.00           H  
ATOM   2625  CB  PHE   166      40.842  51.794  41.077  1.00  0.00           C  
ATOM   2626  HB2 PHE   166      41.689  51.422  40.502  1.00  0.00           H  
ATOM   2627  HB3 PHE   166      40.650  52.839  40.834  1.00  0.00           H  
ATOM   2628  CG  PHE   166      41.298  51.577  42.510  1.00  0.00           C  
ATOM   2629  CD1 PHE   166      41.275  52.655  43.380  1.00  0.00           C  
ATOM   2630  HD1 PHE   166      40.816  53.601  43.133  1.00  0.00           H  
ATOM   2631  CE1 PHE   166      41.907  52.575  44.633  1.00  0.00           C  
ATOM   2632  HE1 PHE   166      41.814  53.425  45.292  1.00  0.00           H  
ATOM   2633  CZ  PHE   166      42.495  51.345  45.076  1.00  0.00           C  
ATOM   2634  HZ  PHE   166      42.785  51.173  46.102  1.00  0.00           H  
ATOM   2635  CE2 PHE   166      42.542  50.291  44.139  1.00  0.00           C  
ATOM   2636  HE2 PHE   166      43.002  49.341  44.371  1.00  0.00           H  
ATOM   2637  CD2 PHE   166      41.999  50.416  42.856  1.00  0.00           C  
ATOM   2638  HD2 PHE   166      42.052  49.571  42.185  1.00  0.00           H  
ATOM   2639  C   PHE   166      39.296  51.293  39.219  1.00  0.00           C  
ATOM   2640  O   PHE   166      39.932  50.923  38.214  1.00  0.00           O  
ATOM   2641  N   ASP   167      38.267  52.055  39.009  1.00  0.00           N  
ATOM   2642  H   ASP   167      37.801  52.433  39.821  1.00  0.00           H  
ATOM   2643  CA  ASP   167      38.065  52.853  37.745  1.00  0.00           C  
ATOM   2644  HA  ASP   167      38.047  52.046  37.013  1.00  0.00           H  
ATOM   2645  CB  ASP   167      36.753  53.747  37.847  1.00  0.00           C  
ATOM   2646  HB2 ASP   167      35.932  53.192  38.299  1.00  0.00           H  
ATOM   2647  HB3 ASP   167      36.993  54.582  38.506  1.00  0.00           H  
ATOM   2648  CG  ASP   167      36.212  54.216  36.508  1.00  0.00           C  
ATOM   2649  OD1 ASP   167      36.419  53.597  35.451  1.00  0.00           O  
ATOM   2650  OD2 ASP   167      35.706  55.340  36.387  1.00  0.00           O  
ATOM   2651  C   ASP   167      39.131  53.814  37.433  1.00  0.00           C  
ATOM   2652  O   ASP   167      39.391  54.132  36.248  1.00  0.00           O  
ATOM   2653  N   ASN   168      39.845  54.206  38.536  1.00  0.00           N  
ATOM   2654  H   ASN   168      39.507  53.717  39.353  1.00  0.00           H  
ATOM   2655  CA  ASN   168      40.988  55.034  38.594  1.00  0.00           C  
ATOM   2656  HA  ASN   168      41.411  54.989  39.598  1.00  0.00           H  
ATOM   2657  CB  ASN   168      42.096  54.467  37.671  1.00  0.00           C  
ATOM   2658  HB2 ASN   168      42.176  53.401  37.888  1.00  0.00           H  
ATOM   2659  HB3 ASN   168      41.770  54.570  36.637  1.00  0.00           H  
ATOM   2660  CG  ASN   168      43.469  55.095  37.895  1.00  0.00           C  
ATOM   2661  OD1 ASN   168      43.885  55.447  38.989  1.00  0.00           O  
ATOM   2662  ND2 ASN   168      44.249  55.317  36.860  1.00  0.00           N  
ATOM   2663 HD21 ASN   168      45.098  55.798  37.121  1.00  0.00           H  
ATOM   2664 HD22 ASN   168      43.984  55.034  35.928  1.00  0.00           H  
ATOM   2665  C   ASN   168      40.662  56.501  38.197  1.00  0.00           C  
ATOM   2666  O   ASN   168      40.495  57.329  39.106  1.00  0.00           O  
ATOM   2667  OXT ASN   168      40.678  56.771  36.948  1.00  0.00           O  
TER    2668      ASN   168 
ATOM   2668  N   PHE   169      28.930  50.680  -3.140  1.00  0.00           N  
ATOM   2669  H1  PHE   169      28.310  51.065  -3.838  1.00  0.00           H  
ATOM   2670  H2  PHE   169      28.452  50.590  -2.254  1.00  0.00           H  
ATOM   2671  H3  PHE   169      28.968  49.712  -3.426  1.00  0.00           H  
ATOM   2672  CA  PHE   169      30.187  51.363  -3.063  1.00  0.00           C  
ATOM   2673  HA  PHE   169      30.427  51.749  -4.054  1.00  0.00           H  
ATOM   2674  CB  PHE   169      30.216  52.584  -2.123  1.00  0.00           C  
ATOM   2675  HB2 PHE   169      29.835  52.249  -1.158  1.00  0.00           H  
ATOM   2676  HB3 PHE   169      31.269  52.847  -2.022  1.00  0.00           H  
ATOM   2677  CG  PHE   169      29.410  53.798  -2.650  1.00  0.00           C  
ATOM   2678  CD1 PHE   169      30.029  54.667  -3.568  1.00  0.00           C  
ATOM   2679  HD1 PHE   169      31.031  54.514  -3.941  1.00  0.00           H  
ATOM   2680  CE1 PHE   169      29.299  55.820  -3.972  1.00  0.00           C  
ATOM   2681  HE1 PHE   169      29.886  56.505  -4.566  1.00  0.00           H  
ATOM   2682  CZ  PHE   169      28.059  56.062  -3.444  1.00  0.00           C  
ATOM   2683  HZ  PHE   169      27.496  56.903  -3.821  1.00  0.00           H  
ATOM   2684  CE2 PHE   169      27.414  55.195  -2.488  1.00  0.00           C  
ATOM   2685  HE2 PHE   169      26.467  55.289  -1.979  1.00  0.00           H  
ATOM   2686  CD2 PHE   169      28.146  54.050  -2.092  1.00  0.00           C  
ATOM   2687  HD2 PHE   169      27.560  53.294  -1.590  1.00  0.00           H  
ATOM   2688  C   PHE   169      31.210  50.371  -2.528  1.00  0.00           C  
ATOM   2689  O   PHE   169      30.853  49.301  -1.935  1.00  0.00           O  
ATOM   2690  N   PRO   170      32.526  50.523  -2.836  1.00  0.00           N  
ATOM   2691  CD  PRO   170      33.051  51.631  -3.587  1.00  0.00           C  
ATOM   2692  HD2 PRO   170      33.409  52.415  -2.919  1.00  0.00           H  
ATOM   2693  HD3 PRO   170      32.335  51.956  -4.342  1.00  0.00           H  
ATOM   2694  CG  PRO   170      34.176  51.099  -4.457  1.00  0.00           C  
ATOM   2695  HG2 PRO   170      34.914  51.872  -4.672  1.00  0.00           H  
ATOM   2696  HG3 PRO   170      33.828  50.574  -5.346  1.00  0.00           H  
ATOM   2697  CB  PRO   170      34.805  50.130  -3.346  1.00  0.00           C  
ATOM   2698  HB2 PRO   170      35.401  50.815  -2.743  1.00  0.00           H  
ATOM   2699  HB3 PRO   170      35.324  49.342  -3.893  1.00  0.00           H  
ATOM   2700  CA  PRO   170      33.553  49.510  -2.695  1.00  0.00           C  
ATOM   2701  HA  PRO   170      33.345  48.662  -3.348  1.00  0.00           H  
ATOM   2702  C   PRO   170      33.790  49.002  -1.282  1.00  0.00           C  
ATOM   2703  O   PRO   170      33.482  49.631  -0.320  1.00  0.00           O  
ATOM   2704  N   ASP   171      34.357  47.764  -1.171  1.00  0.00           N  
ATOM   2705  H   ASP   171      34.550  47.169  -1.964  1.00  0.00           H  
ATOM   2706  CA  ASP   171      34.495  47.093   0.116  1.00  0.00           C  
ATOM   2707  HA  ASP   171      34.531  47.755   0.981  1.00  0.00           H  
ATOM   2708  CB  ASP   171      33.220  46.172   0.377  1.00  0.00           C  
ATOM   2709  HB2 ASP   171      33.324  45.654   1.330  1.00  0.00           H  
ATOM   2710  HB3 ASP   171      32.362  46.838   0.463  1.00  0.00           H  
ATOM   2711  CG  ASP   171      32.979  45.172  -0.750  1.00  0.00           C  
ATOM   2712  OD1 ASP   171      31.852  44.595  -0.843  1.00  0.00           O  
ATOM   2713  OD2 ASP   171      33.858  44.987  -1.654  1.00  0.00           O  
ATOM   2714  C   ASP   171      35.777  46.230   0.144  1.00  0.00           C  
ATOM   2715  O   ASP   171      36.571  46.145  -0.779  1.00  0.00           O  
ATOM   2716  N   LEU   172      35.868  45.415   1.202  1.00  0.00           N  
ATOM   2717  H   LEU   172      35.318  45.594   2.029  1.00  0.00           H  
ATOM   2718  CA  LEU   172      36.999  44.544   1.458  1.00  0.00           C  
ATOM   2719  HA  LEU   172      37.798  44.846   0.782  1.00  0.00           H  
ATOM   2720  CB  LEU   172      37.581  44.631   2.879  1.00  0.00           C  
ATOM   2721  HB2 LEU   172      36.735  44.289   3.475  1.00  0.00           H  
ATOM   2722  HB3 LEU   172      38.473  44.017   3.001  1.00  0.00           H  
ATOM   2723  CG  LEU   172      38.014  46.028   3.222  1.00  0.00           C  
ATOM   2724  HG  LEU   172      37.147  46.672   3.078  1.00  0.00           H  
ATOM   2725  CD1 LEU   172      38.373  46.137   4.753  1.00  0.00           C  
ATOM   2726 HD11 LEU   172      37.485  46.098   5.384  1.00  0.00           H  
ATOM   2727 HD12 LEU   172      38.985  45.261   4.970  1.00  0.00           H  
ATOM   2728 HD13 LEU   172      38.868  47.100   4.878  1.00  0.00           H  
ATOM   2729  CD2 LEU   172      39.191  46.515   2.405  1.00  0.00           C  
ATOM   2730 HD21 LEU   172      40.022  45.815   2.320  1.00  0.00           H  
ATOM   2731 HD22 LEU   172      38.879  46.781   1.395  1.00  0.00           H  
ATOM   2732 HD23 LEU   172      39.530  47.427   2.896  1.00  0.00           H  
ATOM   2733  C   LEU   172      36.483  43.145   1.149  1.00  0.00           C  
ATOM   2734  O   LEU   172      35.417  42.836   1.715  1.00  0.00           O  
ATOM   2735  N   PRO   173      37.257  42.277   0.432  1.00  0.00           N  
ATOM   2736  CD  PRO   173      38.569  42.492  -0.157  1.00  0.00           C  
ATOM   2737  HD2 PRO   173      39.259  42.629   0.675  1.00  0.00           H  
ATOM   2738  HD3 PRO   173      38.575  43.414  -0.737  1.00  0.00           H  
ATOM   2739  CG  PRO   173      38.973  41.237  -0.920  1.00  0.00           C  
ATOM   2740  HG2 PRO   173      39.682  40.576  -0.421  1.00  0.00           H  
ATOM   2741  HG3 PRO   173      39.279  41.429  -1.948  1.00  0.00           H  
ATOM   2742  CB  PRO   173      37.620  40.482  -0.915  1.00  0.00           C  
ATOM   2743  HB2 PRO   173      37.775  39.403  -0.909  1.00  0.00           H  
ATOM   2744  HB3 PRO   173      37.112  40.798  -1.826  1.00  0.00           H  
ATOM   2745  CA  PRO   173      36.798  40.913   0.244  1.00  0.00           C  
ATOM   2746  HA  PRO   173      35.734  40.758   0.065  1.00  0.00           H  
ATOM   2747  C   PRO   173      36.915  39.974   1.500  1.00  0.00           C  
ATOM   2748  O   PRO   173      36.177  39.017   1.554  1.00  0.00           O  
ATOM   2749  N   GLU   174      37.497  40.430   2.591  1.00  0.00           N  
ATOM   2750  H   GLU   174      38.068  41.254   2.465  1.00  0.00           H  
ATOM   2751  CA  GLU   174      37.416  40.053   4.001  1.00  0.00           C  
ATOM   2752  HA  GLU   174      37.519  38.976   4.133  1.00  0.00           H  
ATOM   2753  CB  GLU   174      38.534  40.761   4.755  1.00  0.00           C  
ATOM   2754  HB2 GLU   174      38.515  41.814   4.473  1.00  0.00           H  
ATOM   2755  HB3 GLU   174      38.382  40.707   5.834  1.00  0.00           H  
ATOM   2756  CG  GLU   174      40.009  40.372   4.500  1.00  0.00           C  
ATOM   2757  HG2 GLU   174      40.259  40.756   3.510  1.00  0.00           H  
ATOM   2758  HG3 GLU   174      40.659  40.818   5.252  1.00  0.00           H  
ATOM   2759  CD  GLU   174      40.213  38.815   4.410  1.00  0.00           C  
ATOM   2760  OE1 GLU   174      40.352  38.265   3.283  1.00  0.00           O  
ATOM   2761  OE2 GLU   174      40.108  38.165   5.536  1.00  0.00           O  
ATOM   2762  C   GLU   174      35.994  40.274   4.598  1.00  0.00           C  
ATOM   2763  O   GLU   174      35.639  39.515   5.477  1.00  0.00           O  
ATOM   2764  N   HIE   175      35.206  41.167   4.090  1.00  0.00           N  
ATOM   2765  H   HIE   175      35.621  41.720   3.354  1.00  0.00           H  
ATOM   2766  CA  HIE   175      33.792  41.458   4.416  1.00  0.00           C  
ATOM   2767  HA  HIE   175      33.575  41.031   5.395  1.00  0.00           H  
ATOM   2768  CB  HIE   175      33.553  42.992   4.416  1.00  0.00           C  
ATOM   2769  HB2 HIE   175      33.734  43.349   3.402  1.00  0.00           H  
ATOM   2770  HB3 HIE   175      32.542  43.219   4.755  1.00  0.00           H  
ATOM   2771  CG  HIE   175      34.422  43.782   5.323  1.00  0.00           C  
ATOM   2772  ND1 HIE   175      34.450  45.130   5.274  1.00  0.00           N  
ATOM   2773  CE1 HIE   175      35.103  45.470   6.438  1.00  0.00           C  
ATOM   2774  HE1 HIE   175      35.487  46.459   6.642  1.00  0.00           H  
ATOM   2775  NE2 HIE   175      35.450  44.392   7.175  1.00  0.00           N  
ATOM   2776  HE2 HIE   175      35.775  44.396   8.132  1.00  0.00           H  
ATOM   2777  CD2 HIE   175      35.015  43.297   6.472  1.00  0.00           C  
ATOM   2778  HD2 HIE   175      35.140  42.263   6.757  1.00  0.00           H  
ATOM   2779  C   HIE   175      32.741  40.734   3.410  1.00  0.00           C  
ATOM   2780  O   HIE   175      31.589  40.578   3.819  1.00  0.00           O  
ATOM   2781  N   GLN   176      33.174  40.495   2.183  1.00  0.00           N  
ATOM   2782  H   GLN   176      34.072  40.893   1.950  1.00  0.00           H  
ATOM   2783  CA  GLN   176      32.188  40.183   1.118  1.00  0.00           C  
ATOM   2784  HA  GLN   176      31.451  40.978   1.010  1.00  0.00           H  
ATOM   2785  CB  GLN   176      32.881  40.041  -0.243  1.00  0.00           C  
ATOM   2786  HB2 GLN   176      33.825  39.535  -0.039  1.00  0.00           H  
ATOM   2787  HB3 GLN   176      32.224  39.481  -0.909  1.00  0.00           H  
ATOM   2788  CG  GLN   176      32.912  41.378  -0.960  1.00  0.00           C  
ATOM   2789  HG2 GLN   176      31.877  41.665  -1.144  1.00  0.00           H  
ATOM   2790  HG3 GLN   176      33.323  42.136  -0.293  1.00  0.00           H  
ATOM   2791  CD  GLN   176      33.698  41.306  -2.316  1.00  0.00           C  
ATOM   2792  OE1 GLN   176      34.034  40.214  -2.839  1.00  0.00           O  
ATOM   2793  NE2 GLN   176      33.909  42.417  -2.949  1.00  0.00           N  
ATOM   2794 HE21 GLN   176      34.601  42.340  -3.681  1.00  0.00           H  
ATOM   2795 HE22 GLN   176      33.611  43.254  -2.468  1.00  0.00           H  
ATOM   2796  C   GLN   176      31.367  38.905   1.341  1.00  0.00           C  
ATOM   2797  O   GLN   176      30.208  38.832   0.850  1.00  0.00           O  
ATOM   2798  N   ASP   177      31.858  37.963   2.198  1.00  0.00           N  
ATOM   2799  H   ASP   177      32.829  38.057   2.460  1.00  0.00           H  
ATOM   2800  CA  ASP   177      31.031  36.821   2.672  1.00  0.00           C  
ATOM   2801  HA  ASP   177      30.307  36.557   1.901  1.00  0.00           H  
ATOM   2802  CB  ASP   177      31.744  35.523   2.718  1.00  0.00           C  
ATOM   2803  HB2 ASP   177      31.161  34.713   3.157  1.00  0.00           H  
ATOM   2804  HB3 ASP   177      31.874  35.238   1.674  1.00  0.00           H  
ATOM   2805  CG  ASP   177      33.185  35.548   3.306  1.00  0.00           C  
ATOM   2806  OD1 ASP   177      33.301  34.758   4.260  1.00  0.00           O  
ATOM   2807  OD2 ASP   177      33.944  36.519   3.223  1.00  0.00           O  
ATOM   2808  C   ASP   177      30.253  37.215   3.998  1.00  0.00           C  
ATOM   2809  O   ASP   177      30.829  37.714   4.968  1.00  0.00           O  
ATOM   2810  N   ASN   178      28.997  36.836   4.001  1.00  0.00           N  
ATOM   2811  H   ASN   178      28.609  36.272   3.258  1.00  0.00           H  
ATOM   2812  CA  ASN   178      28.103  37.038   5.088  1.00  0.00           C  
ATOM   2813  HA  ASN   178      27.095  36.738   4.802  1.00  0.00           H  
ATOM   2814  CB  ASN   178      28.503  36.049   6.222  1.00  0.00           C  
ATOM   2815  HB2 ASN   178      28.639  35.093   5.716  1.00  0.00           H  
ATOM   2816  HB3 ASN   178      29.420  36.435   6.668  1.00  0.00           H  
ATOM   2817  CG  ASN   178      27.399  35.804   7.201  1.00  0.00           C  
ATOM   2818  OD1 ASN   178      27.581  36.084   8.331  1.00  0.00           O  
ATOM   2819  ND2 ASN   178      26.332  35.027   6.985  1.00  0.00           N  
ATOM   2820 HD21 ASN   178      25.777  34.825   7.804  1.00  0.00           H  
ATOM   2821 HD22 ASN   178      26.215  34.545   6.105  1.00  0.00           H  
ATOM   2822  C   ASN   178      28.081  38.530   5.527  1.00  0.00           C  
ATOM   2823  O   ASN   178      28.100  38.757   6.745  1.00  0.00           O  
ATOM   2824  N   PRO   179      27.999  39.564   4.615  1.00  0.00           N  
ATOM   2825  CD  PRO   179      27.817  39.427   3.216  1.00  0.00           C  
ATOM   2826  HD2 PRO   179      26.965  38.759   3.092  1.00  0.00           H  
ATOM   2827  HD3 PRO   179      28.688  38.952   2.764  1.00  0.00           H  
ATOM   2828  CG  PRO   179      27.620  40.815   2.678  1.00  0.00           C  
ATOM   2829  HG2 PRO   179      26.588  41.119   2.852  1.00  0.00           H  
ATOM   2830  HG3 PRO   179      27.886  41.030   1.643  1.00  0.00           H  
ATOM   2831  CB  PRO   179      28.440  41.651   3.640  1.00  0.00           C  
ATOM   2832  HB2 PRO   179      28.153  42.687   3.820  1.00  0.00           H  
ATOM   2833  HB3 PRO   179      29.503  41.634   3.403  1.00  0.00           H  
ATOM   2834  CA  PRO   179      28.193  40.949   4.951  1.00  0.00           C  
ATOM   2835  HA  PRO   179      29.060  41.112   5.591  1.00  0.00           H  
ATOM   2836  C   PRO   179      27.003  41.528   5.728  1.00  0.00           C  
ATOM   2837  O   PRO   179      25.886  41.090   5.557  1.00  0.00           O  
ATOM   2838  N   SER   180      27.227  42.665   6.401  1.00  0.00           N  
ATOM   2839  H   SER   180      28.194  42.956   6.407  1.00  0.00           H  
ATOM   2840  CA  SER   180      26.219  43.456   7.013  1.00  0.00           C  
ATOM   2841  HA  SER   180      25.836  42.808   7.801  1.00  0.00           H  
ATOM   2842  CB  SER   180      26.754  44.527   7.848  1.00  0.00           C  
ATOM   2843  HB2 SER   180      27.248  44.090   8.715  1.00  0.00           H  
ATOM   2844  HB3 SER   180      27.468  45.118   7.275  1.00  0.00           H  
ATOM   2845  OG  SER   180      25.673  45.307   8.380  1.00  0.00           O  
ATOM   2846  HG  SER   180      25.057  44.654   8.720  1.00  0.00           H  
ATOM   2847  C   SER   180      25.104  43.932   6.049  1.00  0.00           C  
ATOM   2848  O   SER   180      25.266  44.739   5.127  1.00  0.00           O  
ATOM   2849  N   GLN   181      23.885  43.537   6.336  1.00  0.00           N  
ATOM   2850  H   GLN   181      23.728  42.871   7.079  1.00  0.00           H  
ATOM   2851  CA  GLN   181      22.641  43.980   5.695  1.00  0.00           C  
ATOM   2852  HA  GLN   181      22.832  43.822   4.633  1.00  0.00           H  
ATOM   2853  CB  GLN   181      21.517  43.098   6.228  1.00  0.00           C  
ATOM   2854  HB2 GLN   181      21.421  43.309   7.293  1.00  0.00           H  
ATOM   2855  HB3 GLN   181      20.565  43.373   5.774  1.00  0.00           H  
ATOM   2856  CG  GLN   181      21.734  41.590   6.023  1.00  0.00           C  
ATOM   2857  HG2 GLN   181      22.707  41.332   6.441  1.00  0.00           H  
ATOM   2858  HG3 GLN   181      20.967  40.959   6.470  1.00  0.00           H  
ATOM   2859  CD  GLN   181      21.700  41.349   4.553  1.00  0.00           C  
ATOM   2860  OE1 GLN   181      21.130  42.046   3.695  1.00  0.00           O  
ATOM   2861  NE2 GLN   181      22.407  40.389   4.049  1.00  0.00           N  
ATOM   2862 HE21 GLN   181      22.445  40.336   3.041  1.00  0.00           H  
ATOM   2863 HE22 GLN   181      22.673  39.640   4.671  1.00  0.00           H  
ATOM   2864  C   GLN   181      22.342  45.418   6.051  1.00  0.00           C  
ATOM   2865  O   GLN   181      22.096  46.272   5.166  1.00  0.00           O  
ATOM   2866  N   LEU   182      22.457  45.731   7.347  1.00  0.00           N  
ATOM   2867  H   LEU   182      22.650  45.068   8.084  1.00  0.00           H  
ATOM   2868  CA  LEU   182      22.299  47.075   7.874  1.00  0.00           C  
ATOM   2869  HA  LEU   182      21.302  47.372   7.547  1.00  0.00           H  
ATOM   2870  CB  LEU   182      22.181  47.081   9.402  1.00  0.00           C  
ATOM   2871  HB2 LEU   182      23.065  46.710   9.920  1.00  0.00           H  
ATOM   2872  HB3 LEU   182      22.126  48.142   9.645  1.00  0.00           H  
ATOM   2873  CG  LEU   182      20.933  46.322   9.900  1.00  0.00           C  
ATOM   2874  HG  LEU   182      20.605  45.593   9.160  1.00  0.00           H  
ATOM   2875  CD1 LEU   182      21.331  45.483  11.093  1.00  0.00           C  
ATOM   2876 HD11 LEU   182      20.463  45.260  11.712  1.00  0.00           H  
ATOM   2877 HD12 LEU   182      21.784  44.553  10.749  1.00  0.00           H  
ATOM   2878 HD13 LEU   182      22.103  45.875  11.754  1.00  0.00           H  
ATOM   2879  CD2 LEU   182      19.825  47.308  10.314  1.00  0.00           C  
ATOM   2880 HD21 LEU   182      19.518  47.847   9.418  1.00  0.00           H  
ATOM   2881 HD22 LEU   182      18.926  46.783  10.637  1.00  0.00           H  
ATOM   2882 HD23 LEU   182      20.100  48.059  11.055  1.00  0.00           H  
ATOM   2883  C   LEU   182      23.350  48.089   7.294  1.00  0.00           C  
ATOM   2884  O   LEU   182      23.050  49.277   7.080  1.00  0.00           O  
ATOM   2885  N   ARG   183      24.572  47.600   6.966  1.00  0.00           N  
ATOM   2886  H   ARG   183      24.722  46.621   7.166  1.00  0.00           H  
ATOM   2887  CA  ARG   183      25.658  48.410   6.380  1.00  0.00           C  
ATOM   2888  HA  ARG   183      25.678  49.418   6.795  1.00  0.00           H  
ATOM   2889  CB  ARG   183      27.003  47.646   6.530  1.00  0.00           C  
ATOM   2890  HB2 ARG   183      27.169  47.199   7.510  1.00  0.00           H  
ATOM   2891  HB3 ARG   183      27.006  46.792   5.853  1.00  0.00           H  
ATOM   2892  CG  ARG   183      28.209  48.534   6.126  1.00  0.00           C  
ATOM   2893  HG2 ARG   183      27.978  48.950   5.145  1.00  0.00           H  
ATOM   2894  HG3 ARG   183      28.343  49.353   6.833  1.00  0.00           H  
ATOM   2895  CD  ARG   183      29.543  47.880   6.148  1.00  0.00           C  
ATOM   2896  HD2 ARG   183      30.243  48.492   5.579  1.00  0.00           H  
ATOM   2897  HD3 ARG   183      29.814  47.823   7.202  1.00  0.00           H  
ATOM   2898  NE  ARG   183      29.595  46.596   5.521  1.00  0.00           N  
ATOM   2899  HE  ARG   183      29.484  45.779   6.106  1.00  0.00           H  
ATOM   2900  CZ  ARG   183      29.571  46.240   4.240  1.00  0.00           C  
ATOM   2901  NH1 ARG   183      29.453  47.060   3.217  1.00  0.00           N  
ATOM   2902 HH11 ARG   183      29.654  48.032   3.402  1.00  0.00           H  
ATOM   2903 HH12 ARG   183      29.400  46.768   2.252  1.00  0.00           H  
ATOM   2904  NH2 ARG   183      29.760  45.020   3.910  1.00  0.00           N  
ATOM   2905 HH21 ARG   183      29.904  44.389   4.685  1.00  0.00           H  
ATOM   2906 HH22 ARG   183      29.813  44.716   2.948  1.00  0.00           H  
ATOM   2907  C   ARG   183      25.346  48.674   4.851  1.00  0.00           C  
ATOM   2908  O   ARG   183      25.632  49.794   4.395  1.00  0.00           O  
ATOM   2909  N   LEU   184      24.739  47.734   4.162  1.00  0.00           N  
ATOM   2910  H   LEU   184      24.576  46.871   4.662  1.00  0.00           H  
ATOM   2911  CA  LEU   184      24.396  47.792   2.696  1.00  0.00           C  
ATOM   2912  HA  LEU   184      25.093  48.263   2.003  1.00  0.00           H  
ATOM   2913  CB  LEU   184      24.268  46.380   2.131  1.00  0.00           C  
ATOM   2914  HB2 LEU   184      23.794  45.688   2.827  1.00  0.00           H  
ATOM   2915  HB3 LEU   184      23.655  46.477   1.234  1.00  0.00           H  
ATOM   2916  CG  LEU   184      25.679  45.735   1.744  1.00  0.00           C  
ATOM   2917  HG  LEU   184      26.339  46.055   2.550  1.00  0.00           H  
ATOM   2918  CD1 LEU   184      25.496  44.194   1.567  1.00  0.00           C  
ATOM   2919 HD11 LEU   184      26.483  43.737   1.636  1.00  0.00           H  
ATOM   2920 HD12 LEU   184      24.911  43.729   2.361  1.00  0.00           H  
ATOM   2921 HD13 LEU   184      25.031  43.996   0.601  1.00  0.00           H  
ATOM   2922  CD2 LEU   184      26.326  46.327   0.466  1.00  0.00           C  
ATOM   2923 HD21 LEU   184      27.266  45.835   0.213  1.00  0.00           H  
ATOM   2924 HD22 LEU   184      25.761  46.062  -0.428  1.00  0.00           H  
ATOM   2925 HD23 LEU   184      26.333  47.405   0.621  1.00  0.00           H  
ATOM   2926  C   LEU   184      23.143  48.626   2.468  1.00  0.00           C  
ATOM   2927  O   LEU   184      22.792  49.209   1.459  1.00  0.00           O  
ATOM   2928  N   GLN   185      22.371  48.843   3.576  1.00  0.00           N  
ATOM   2929  H   GLN   185      22.579  48.249   4.365  1.00  0.00           H  
ATOM   2930  CA  GLN   185      21.066  49.581   3.763  1.00  0.00           C  
ATOM   2931  HA  GLN   185      20.528  49.602   2.816  1.00  0.00           H  
ATOM   2932  CB  GLN   185      20.194  48.897   4.787  1.00  0.00           C  
ATOM   2933  HB2 GLN   185      19.894  47.883   4.523  1.00  0.00           H  
ATOM   2934  HB3 GLN   185      20.703  48.873   5.750  1.00  0.00           H  
ATOM   2935  CG  GLN   185      18.841  49.567   4.973  1.00  0.00           C  
ATOM   2936  HG2 GLN   185      18.907  50.587   5.350  1.00  0.00           H  
ATOM   2937  HG3 GLN   185      18.344  49.647   4.006  1.00  0.00           H  
ATOM   2938  CD  GLN   185      17.995  48.784   5.934  1.00  0.00           C  
ATOM   2939  OE1 GLN   185      17.278  47.943   5.492  1.00  0.00           O  
ATOM   2940  NE2 GLN   185      18.201  49.086   7.239  1.00  0.00           N  
ATOM   2941 HE21 GLN   185      17.647  48.592   7.924  1.00  0.00           H  
ATOM   2942 HE22 GLN   185      18.797  49.872   7.455  1.00  0.00           H  
ATOM   2943  C   GLN   185      21.428  51.032   4.080  1.00  0.00           C  
ATOM   2944  O   GLN   185      20.961  51.996   3.408  1.00  0.00           O  
ATOM   2945  N   HIE   186      22.364  51.288   5.032  1.00  0.00           N  
ATOM   2946  H   HIE   186      22.832  50.525   5.499  1.00  0.00           H  
ATOM   2947  CA  HIE   186      22.938  52.662   5.174  1.00  0.00           C  
ATOM   2948  HA  HIE   186      22.112  53.358   5.320  1.00  0.00           H  
ATOM   2949  CB  HIE   186      23.782  52.655   6.391  1.00  0.00           C  
ATOM   2950  HB2 HIE   186      23.201  52.270   7.229  1.00  0.00           H  
ATOM   2951  HB3 HIE   186      24.718  52.156   6.140  1.00  0.00           H  
ATOM   2952  CG  HIE   186      23.964  54.072   6.876  1.00  0.00           C  
ATOM   2953  ND1 HIE   186      23.180  54.625   7.893  1.00  0.00           N  
ATOM   2954  CE1 HIE   186      23.611  55.879   8.061  1.00  0.00           C  
ATOM   2955  HE1 HIE   186      23.259  56.647   8.734  1.00  0.00           H  
ATOM   2956  NE2 HIE   186      24.577  56.115   7.196  1.00  0.00           N  
ATOM   2957  HE2 HIE   186      25.046  56.998   7.051  1.00  0.00           H  
ATOM   2958  CD2 HIE   186      24.805  54.986   6.405  1.00  0.00           C  
ATOM   2959  HD2 HIE   186      25.538  54.838   5.626  1.00  0.00           H  
ATOM   2960  C   HIE   186      23.703  53.163   3.903  1.00  0.00           C  
ATOM   2961  O   HIE   186      23.548  54.318   3.567  1.00  0.00           O  
ATOM   2962  N   ASP   187      24.433  52.356   3.176  1.00  0.00           N  
ATOM   2963  H   ASP   187      24.532  51.399   3.484  1.00  0.00           H  
ATOM   2964  CA  ASP   187      25.039  52.788   1.903  1.00  0.00           C  
ATOM   2965  HA  ASP   187      25.631  53.694   2.029  1.00  0.00           H  
ATOM   2966  CB  ASP   187      25.869  51.681   1.308  1.00  0.00           C  
ATOM   2967  HB2 ASP   187      25.503  50.672   1.497  1.00  0.00           H  
ATOM   2968  HB3 ASP   187      25.926  51.888   0.240  1.00  0.00           H  
ATOM   2969  CG  ASP   187      27.256  51.641   1.969  1.00  0.00           C  
ATOM   2970  OD1 ASP   187      27.699  52.544   2.745  1.00  0.00           O  
ATOM   2971  OD2 ASP   187      28.008  50.682   1.691  1.00  0.00           O  
ATOM   2972  C   ASP   187      23.999  53.200   0.777  1.00  0.00           C  
ATOM   2973  O   ASP   187      24.399  54.034  -0.091  1.00  0.00           O  
ATOM   2974  N   GLY   188      22.770  52.663   0.876  1.00  0.00           N  
ATOM   2975  H   GLY   188      22.692  51.971   1.608  1.00  0.00           H  
ATOM   2976  CA  GLY   188      21.629  53.027   0.081  1.00  0.00           C  
ATOM   2977  HA2 GLY   188      21.892  53.212  -0.960  1.00  0.00           H  
ATOM   2978  HA3 GLY   188      21.030  52.118   0.015  1.00  0.00           H  
ATOM   2979  C   GLY   188      20.828  54.236   0.600  1.00  0.00           C  
ATOM   2980  O   GLY   188      19.821  54.561  -0.009  1.00  0.00           O  
ATOM   2981  N   LEU   189      21.343  54.953   1.654  1.00  0.00           N  
ATOM   2982  H   LEU   189      22.178  54.654   2.136  1.00  0.00           H  
ATOM   2983  CA  LEU   189      20.889  56.231   2.105  1.00  0.00           C  
ATOM   2984  HA  LEU   189      20.061  56.602   1.500  1.00  0.00           H  
ATOM   2985  CB  LEU   189      20.313  56.067   3.499  1.00  0.00           C  
ATOM   2986  HB2 LEU   189      21.090  55.760   4.199  1.00  0.00           H  
ATOM   2987  HB3 LEU   189      19.994  57.075   3.764  1.00  0.00           H  
ATOM   2988  CG  LEU   189      19.239  55.021   3.611  1.00  0.00           C  
ATOM   2989  HG  LEU   189      19.522  53.980   3.458  1.00  0.00           H  
ATOM   2990  CD1 LEU   189      18.734  55.075   5.068  1.00  0.00           C  
ATOM   2991 HD11 LEU   189      17.993  54.330   5.357  1.00  0.00           H  
ATOM   2992 HD12 LEU   189      19.571  55.171   5.760  1.00  0.00           H  
ATOM   2993 HD13 LEU   189      18.165  55.985   5.262  1.00  0.00           H  
ATOM   2994  CD2 LEU   189      18.024  55.283   2.769  1.00  0.00           C  
ATOM   2995 HD21 LEU   189      17.417  54.381   2.842  1.00  0.00           H  
ATOM   2996 HD22 LEU   189      17.560  56.191   3.154  1.00  0.00           H  
ATOM   2997 HD23 LEU   189      18.206  55.418   1.703  1.00  0.00           H  
ATOM   2998  C   LEU   189      21.906  57.425   2.069  1.00  0.00           C  
ATOM   2999  O   LEU   189      21.700  58.465   1.443  1.00  0.00           O  
ATOM   3000  N   ALA   190      23.090  57.195   2.658  1.00  0.00           N  
ATOM   3001  H   ALA   190      23.103  56.297   3.120  1.00  0.00           H  
ATOM   3002  CA  ALA   190      24.305  58.012   2.751  1.00  0.00           C  
ATOM   3003  HA  ALA   190      24.088  59.078   2.678  1.00  0.00           H  
ATOM   3004  CB  ALA   190      25.037  57.722   4.111  1.00  0.00           C  
ATOM   3005  HB1 ALA   190      25.186  56.642   4.115  1.00  0.00           H  
ATOM   3006  HB2 ALA   190      25.946  58.317   4.197  1.00  0.00           H  
ATOM   3007  HB3 ALA   190      24.402  57.825   4.991  1.00  0.00           H  
ATOM   3008  C   ALA   190      25.270  57.646   1.533  1.00  0.00           C  
ATOM   3009  O   ALA   190      26.048  56.717   1.507  1.00  0.00           O  
ATOM   3010  N   THR   191      25.175  58.544   0.585  1.00  0.00           N  
ATOM   3011  H   THR   191      24.392  59.167   0.720  1.00  0.00           H  
ATOM   3012  CA  THR   191      25.697  58.275  -0.790  1.00  0.00           C  
ATOM   3013  HA  THR   191      26.282  57.360  -0.877  1.00  0.00           H  
ATOM   3014  CB  THR   191      24.523  58.191  -1.744  1.00  0.00           C  
ATOM   3015  HB  THR   191      24.946  57.833  -2.683  1.00  0.00           H  
ATOM   3016  CG2 THR   191      23.592  57.116  -1.362  1.00  0.00           C  
ATOM   3017 HG21 THR   191      22.898  56.899  -2.173  1.00  0.00           H  
ATOM   3018 HG22 THR   191      24.234  56.243  -1.246  1.00  0.00           H  
ATOM   3019 HG23 THR   191      23.047  57.416  -0.467  1.00  0.00           H  
ATOM   3020  OG1 THR   191      23.755  59.347  -1.815  1.00  0.00           O  
ATOM   3021  HG1 THR   191      23.340  59.528  -0.968  1.00  0.00           H  
ATOM   3022  C   THR   191      26.758  59.263  -1.225  1.00  0.00           C  
ATOM   3023  O   THR   191      27.582  58.949  -2.127  1.00  0.00           O  
ATOM   3024  N   ASP   192      26.777  60.521  -0.736  1.00  0.00           N  
ATOM   3025  H   ASP   192      26.009  60.683  -0.100  1.00  0.00           H  
ATOM   3026  CA  ASP   192      27.543  61.615  -1.322  1.00  0.00           C  
ATOM   3027  HA  ASP   192      27.409  61.493  -2.397  1.00  0.00           H  
ATOM   3028  CB  ASP   192      26.870  62.825  -0.814  1.00  0.00           C  
ATOM   3029  HB2 ASP   192      25.818  62.745  -1.085  1.00  0.00           H  
ATOM   3030  HB3 ASP   192      26.805  62.780   0.273  1.00  0.00           H  
ATOM   3031  CG  ASP   192      27.493  64.103  -1.344  1.00  0.00           C  
ATOM   3032  OD1 ASP   192      28.202  64.095  -2.362  1.00  0.00           O  
ATOM   3033  OD2 ASP   192      27.119  65.122  -0.727  1.00  0.00           O  
ATOM   3034  C   ASP   192      29.018  61.558  -0.873  1.00  0.00           C  
ATOM   3035  O   ASP   192      29.400  62.292   0.046  1.00  0.00           O  
ATOM   3036  N   ASP   193      29.785  60.839  -1.652  1.00  0.00           N  
ATOM   3037  H   ASP   193      29.354  60.309  -2.396  1.00  0.00           H  
ATOM   3038  CA  ASP   193      31.264  60.538  -1.474  1.00  0.00           C  
ATOM   3039  HA  ASP   193      31.391  60.150  -0.463  1.00  0.00           H  
ATOM   3040  CB  ASP   193      31.856  59.457  -2.480  1.00  0.00           C  
ATOM   3041  HB2 ASP   193      32.820  59.214  -2.031  1.00  0.00           H  
ATOM   3042  HB3 ASP   193      31.162  58.617  -2.458  1.00  0.00           H  
ATOM   3043  CG  ASP   193      32.199  59.869  -3.905  1.00  0.00           C  
ATOM   3044  OD1 ASP   193      33.163  59.459  -4.534  1.00  0.00           O  
ATOM   3045  OD2 ASP   193      31.320  60.537  -4.476  1.00  0.00           O  
ATOM   3046  C   ASP   193      32.141  61.800  -1.646  1.00  0.00           C  
ATOM   3047  O   ASP   193      33.377  61.616  -1.631  1.00  0.00           O  
ATOM   3048  N   LYS   194      31.630  63.041  -1.800  1.00  0.00           N  
ATOM   3049  H   LYS   194      30.645  63.145  -1.605  1.00  0.00           H  
ATOM   3050  CA  LYS   194      32.365  64.219  -2.314  1.00  0.00           C  
ATOM   3051  HA  LYS   194      33.123  63.821  -2.988  1.00  0.00           H  
ATOM   3052  CB  LYS   194      31.433  65.102  -3.146  1.00  0.00           C  
ATOM   3053  HB2 LYS   194      30.645  65.490  -2.501  1.00  0.00           H  
ATOM   3054  HB3 LYS   194      32.019  65.949  -3.502  1.00  0.00           H  
ATOM   3055  CG  LYS   194      30.724  64.396  -4.300  1.00  0.00           C  
ATOM   3056  HG2 LYS   194      30.115  63.579  -3.912  1.00  0.00           H  
ATOM   3057  HG3 LYS   194      29.968  65.095  -4.658  1.00  0.00           H  
ATOM   3058  CD  LYS   194      31.701  63.804  -5.464  1.00  0.00           C  
ATOM   3059  HD2 LYS   194      32.239  64.644  -5.903  1.00  0.00           H  
ATOM   3060  HD3 LYS   194      32.384  63.042  -5.088  1.00  0.00           H  
ATOM   3061  CE  LYS   194      30.907  63.090  -6.578  1.00  0.00           C  
ATOM   3062  HE2 LYS   194      30.369  63.854  -7.140  1.00  0.00           H  
ATOM   3063  HE3 LYS   194      31.481  62.540  -7.324  1.00  0.00           H  
ATOM   3064  NZ  LYS   194      29.854  62.121  -6.107  1.00  0.00           N  
ATOM   3065  HZ1 LYS   194      29.264  61.814  -6.868  1.00  0.00           H  
ATOM   3066  HZ2 LYS   194      30.189  61.348  -5.550  1.00  0.00           H  
ATOM   3067  HZ3 LYS   194      29.130  62.598  -5.588  1.00  0.00           H  
ATOM   3068  C   LYS   194      33.033  64.957  -1.275  1.00  0.00           C  
ATOM   3069  O   LYS   194      32.565  65.171  -0.134  1.00  0.00           O  
ATOM   3070  N   ALA   195      34.216  65.488  -1.552  1.00  0.00           N  
ATOM   3071  H   ALA   195      34.724  65.212  -2.380  1.00  0.00           H  
ATOM   3072  CA  ALA   195      34.907  66.378  -0.600  1.00  0.00           C  
ATOM   3073  HA  ALA   195      34.784  66.051   0.433  1.00  0.00           H  
ATOM   3074  CB  ALA   195      36.430  66.408  -0.966  1.00  0.00           C  
ATOM   3075  HB1 ALA   195      36.907  65.447  -0.775  1.00  0.00           H  
ATOM   3076  HB2 ALA   195      36.524  66.646  -2.025  1.00  0.00           H  
ATOM   3077  HB3 ALA   195      36.847  67.192  -0.334  1.00  0.00           H  
ATOM   3078  C   ALA   195      34.275  67.783  -0.832  1.00  0.00           C  
ATOM   3079  O   ALA   195      34.564  68.475  -1.826  1.00  0.00           O  
ATOM   3080  N   ARG   196      33.280  68.192   0.018  1.00  0.00           N  
ATOM   3081  H   ARG   196      32.803  67.460   0.525  1.00  0.00           H  
ATOM   3082  CA  ARG   196      32.717  69.522   0.027  1.00  0.00           C  
ATOM   3083  HA  ARG   196      33.352  70.133  -0.614  1.00  0.00           H  
ATOM   3084  CB  ARG   196      31.317  69.506  -0.633  1.00  0.00           C  
ATOM   3085  HB2 ARG   196      31.031  70.549  -0.770  1.00  0.00           H  
ATOM   3086  HB3 ARG   196      31.383  69.080  -1.634  1.00  0.00           H  
ATOM   3087  CG  ARG   196      30.284  68.774   0.173  1.00  0.00           C  
ATOM   3088  HG2 ARG   196      30.529  67.713   0.229  1.00  0.00           H  
ATOM   3089  HG3 ARG   196      30.266  69.255   1.152  1.00  0.00           H  
ATOM   3090  CD  ARG   196      28.856  68.927  -0.311  1.00  0.00           C  
ATOM   3091  HD2 ARG   196      28.439  69.869   0.047  1.00  0.00           H  
ATOM   3092  HD3 ARG   196      28.803  68.901  -1.399  1.00  0.00           H  
ATOM   3093  NE  ARG   196      27.944  67.813   0.082  1.00  0.00           N  
ATOM   3094  HE  ARG   196      27.808  67.042  -0.555  1.00  0.00           H  
ATOM   3095  CZ  ARG   196      27.024  67.819   1.001  1.00  0.00           C  
ATOM   3096  NH1 ARG   196      26.738  68.646   1.969  1.00  0.00           N  
ATOM   3097 HH11 ARG   196      27.304  69.463   2.147  1.00  0.00           H  
ATOM   3098 HH12 ARG   196      25.891  68.375   2.450  1.00  0.00           H  
ATOM   3099  NH2 ARG   196      26.207  66.863   0.959  1.00  0.00           N  
ATOM   3100 HH21 ARG   196      26.394  66.211   0.211  1.00  0.00           H  
ATOM   3101 HH22 ARG   196      25.403  66.811   1.568  1.00  0.00           H  
ATOM   3102  C   ARG   196      32.810  70.315   1.351  1.00  0.00           C  
ATOM   3103  O   ARG   196      32.289  71.417   1.402  1.00  0.00           O  
ATOM   3104  N   LEU   197      33.464  69.709   2.354  1.00  0.00           N  
ATOM   3105  H   LEU   197      33.718  68.759   2.125  1.00  0.00           H  
ATOM   3106  CA  LEU   197      33.554  70.277   3.754  1.00  0.00           C  
ATOM   3107  HA  LEU   197      33.111  71.273   3.786  1.00  0.00           H  
ATOM   3108  CB  LEU   197      32.847  69.382   4.749  1.00  0.00           C  
ATOM   3109  HB2 LEU   197      33.096  68.322   4.701  1.00  0.00           H  
ATOM   3110  HB3 LEU   197      33.075  69.767   5.742  1.00  0.00           H  
ATOM   3111  CG  LEU   197      31.295  69.237   4.552  1.00  0.00           C  
ATOM   3112  HG  LEU   197      31.269  68.715   3.595  1.00  0.00           H  
ATOM   3113  CD1 LEU   197      30.698  68.319   5.660  1.00  0.00           C  
ATOM   3114 HD11 LEU   197      31.089  67.301   5.675  1.00  0.00           H  
ATOM   3115 HD12 LEU   197      31.046  68.733   6.607  1.00  0.00           H  
ATOM   3116 HD13 LEU   197      29.617  68.195   5.601  1.00  0.00           H  
ATOM   3117  CD2 LEU   197      30.490  70.537   4.525  1.00  0.00           C  
ATOM   3118 HD21 LEU   197      30.452  70.931   5.540  1.00  0.00           H  
ATOM   3119 HD22 LEU   197      30.927  71.148   3.734  1.00  0.00           H  
ATOM   3120 HD23 LEU   197      29.476  70.270   4.229  1.00  0.00           H  
ATOM   3121  C   LEU   197      35.097  70.373   4.111  1.00  0.00           C  
ATOM   3122  O   LEU   197      35.817  69.446   3.801  1.00  0.00           O  
ATOM   3123  N   GLU   198      35.536  71.466   4.645  1.00  0.00           N  
ATOM   3124  H   GLU   198      34.826  72.179   4.732  1.00  0.00           H  
ATOM   3125  CA  GLU   198      36.888  71.733   5.170  1.00  0.00           C  
ATOM   3126  HA  GLU   198      37.549  71.712   4.303  1.00  0.00           H  
ATOM   3127  CB  GLU   198      36.904  73.137   5.847  1.00  0.00           C  
ATOM   3128  HB2 GLU   198      36.047  73.167   6.519  1.00  0.00           H  
ATOM   3129  HB3 GLU   198      37.845  73.289   6.376  1.00  0.00           H  
ATOM   3130  CG  GLU   198      36.834  74.270   4.841  1.00  0.00           C  
ATOM   3131  HG2 GLU   198      35.939  74.143   4.232  1.00  0.00           H  
ATOM   3132  HG3 GLU   198      36.811  75.241   5.335  1.00  0.00           H  
ATOM   3133  CD  GLU   198      37.955  74.313   3.774  1.00  0.00           C  
ATOM   3134  OE1 GLU   198      39.106  73.841   3.975  1.00  0.00           O  
ATOM   3135  OE2 GLU   198      37.712  74.732   2.619  1.00  0.00           O  
ATOM   3136  C   GLU   198      37.407  70.723   6.271  1.00  0.00           C  
ATOM   3137  O   GLU   198      36.955  70.822   7.418  1.00  0.00           O  
ATOM   3138  N   PRO   199      38.391  69.907   5.927  1.00  0.00           N  
ATOM   3139  CD  PRO   199      38.998  69.680   4.598  1.00  0.00           C  
ATOM   3140  HD2 PRO   199      39.810  70.381   4.404  1.00  0.00           H  
ATOM   3141  HD3 PRO   199      38.302  69.706   3.760  1.00  0.00           H  
ATOM   3142  CG  PRO   199      39.527  68.295   4.658  1.00  0.00           C  
ATOM   3143  HG2 PRO   199      40.371  68.093   3.999  1.00  0.00           H  
ATOM   3144  HG3 PRO   199      38.816  67.499   4.439  1.00  0.00           H  
ATOM   3145  CB  PRO   199      39.910  68.203   6.174  1.00  0.00           C  
ATOM   3146  HB2 PRO   199      40.854  68.717   6.356  1.00  0.00           H  
ATOM   3147  HB3 PRO   199      39.957  67.195   6.585  1.00  0.00           H  
ATOM   3148  CA  PRO   199      38.819  68.923   6.861  1.00  0.00           C  
ATOM   3149  HA  PRO   199      37.948  68.272   6.931  1.00  0.00           H  
ATOM   3150  C   PRO   199      39.247  69.463   8.273  1.00  0.00           C  
ATOM   3151  O   PRO   199      39.048  68.732   9.230  1.00  0.00           O  
ATOM   3152  N   MET   200      39.679  70.732   8.411  1.00  0.00           N  
ATOM   3153  H   MET   200      39.739  71.341   7.607  1.00  0.00           H  
ATOM   3154  CA  MET   200      40.130  71.300   9.701  1.00  0.00           C  
ATOM   3155  HA  MET   200      40.536  70.446  10.244  1.00  0.00           H  
ATOM   3156  CB  MET   200      41.147  72.427   9.570  1.00  0.00           C  
ATOM   3157  HB2 MET   200      40.714  73.230   8.974  1.00  0.00           H  
ATOM   3158  HB3 MET   200      41.239  72.825  10.581  1.00  0.00           H  
ATOM   3159  CG  MET   200      42.433  71.895   9.039  1.00  0.00           C  
ATOM   3160  HG2 MET   200      42.688  71.160   9.803  1.00  0.00           H  
ATOM   3161  HG3 MET   200      42.361  71.278   8.143  1.00  0.00           H  
ATOM   3162  SD  MET   200      43.952  72.941   8.915  1.00  0.00           S  
ATOM   3163  CE  MET   200      44.055  73.689  10.508  1.00  0.00           C  
ATOM   3164  HE1 MET   200      43.079  74.074  10.803  1.00  0.00           H  
ATOM   3165  HE2 MET   200      44.222  72.898  11.239  1.00  0.00           H  
ATOM   3166  HE3 MET   200      44.863  74.419  10.468  1.00  0.00           H  
ATOM   3167  C   MET   200      38.965  71.809  10.592  1.00  0.00           C  
ATOM   3168  O   MET   200      39.041  72.110  11.819  1.00  0.00           O  
ATOM   3169  N   CYS   201      37.814  71.748  10.012  1.00  0.00           N  
ATOM   3170  H   CYS   201      37.942  71.471   9.050  1.00  0.00           H  
ATOM   3171  CA  CYS   201      36.543  72.251  10.576  1.00  0.00           C  
ATOM   3172  HA  CYS   201      36.827  72.761  11.497  1.00  0.00           H  
ATOM   3173  CB  CYS   201      35.930  73.294   9.629  1.00  0.00           C  
ATOM   3174  HB2 CYS   201      35.673  72.774   8.706  1.00  0.00           H  
ATOM   3175  HB3 CYS   201      35.171  73.950  10.056  1.00  0.00           H  
ATOM   3176  SG  CYS   201      37.195  74.565   9.255  1.00  0.00           S  
ATOM   3177  HG  CYS   201      36.371  75.612   9.358  1.00  0.00           H  
ATOM   3178  C   CYS   201      35.542  71.230  10.969  1.00  0.00           C  
ATOM   3179  O   CYS   201      34.754  71.497  11.879  1.00  0.00           O  
ATOM   3180  N   LEU   202      35.740  69.940  10.526  1.00  0.00           N  
ATOM   3181  H   LEU   202      36.550  69.754   9.952  1.00  0.00           H  
ATOM   3182  CA  LEU   202      34.865  68.787  10.906  1.00  0.00           C  
ATOM   3183  HA  LEU   202      33.920  69.100  10.462  1.00  0.00           H  
ATOM   3184  CB  LEU   202      35.475  67.548  10.194  1.00  0.00           C  
ATOM   3185  HB2 LEU   202      36.523  67.505  10.492  1.00  0.00           H  
ATOM   3186  HB3 LEU   202      34.970  66.690  10.637  1.00  0.00           H  
ATOM   3187  CG  LEU   202      35.435  67.529   8.666  1.00  0.00           C  
ATOM   3188  HG  LEU   202      35.857  68.433   8.227  1.00  0.00           H  
ATOM   3189  CD1 LEU   202      36.358  66.494   8.068  1.00  0.00           C  
ATOM   3190 HD11 LEU   202      37.317  66.584   8.579  1.00  0.00           H  
ATOM   3191 HD12 LEU   202      36.009  65.477   8.251  1.00  0.00           H  
ATOM   3192 HD13 LEU   202      36.664  66.699   7.043  1.00  0.00           H  
ATOM   3193  CD2 LEU   202      34.033  67.345   8.149  1.00  0.00           C  
ATOM   3194 HD21 LEU   202      33.657  66.415   8.576  1.00  0.00           H  
ATOM   3195 HD22 LEU   202      33.302  68.085   8.474  1.00  0.00           H  
ATOM   3196 HD23 LEU   202      34.134  67.426   7.067  1.00  0.00           H  
ATOM   3197  C   LEU   202      34.740  68.490  12.433  1.00  0.00           C  
ATOM   3198  O   LEU   202      33.615  68.326  12.887  1.00  0.00           O  
ATOM   3199  N   ALA   203      35.734  68.684  13.370  1.00  0.00           N  
ATOM   3200  H   ALA   203      36.648  68.701  12.940  1.00  0.00           H  
ATOM   3201  CA  ALA   203      35.472  68.486  14.771  1.00  0.00           C  
ATOM   3202  HA  ALA   203      35.087  67.494  15.005  1.00  0.00           H  
ATOM   3203  CB  ALA   203      36.855  68.596  15.483  1.00  0.00           C  
ATOM   3204  HB1 ALA   203      36.769  68.356  16.542  1.00  0.00           H  
ATOM   3205  HB2 ALA   203      37.646  67.934  15.131  1.00  0.00           H  
ATOM   3206  HB3 ALA   203      37.239  69.614  15.419  1.00  0.00           H  
ATOM   3207  C   ALA   203      34.551  69.546  15.348  1.00  0.00           C  
ATOM   3208  O   ALA   203      33.892  69.314  16.363  1.00  0.00           O  
ATOM   3209  N   GLU   204      34.407  70.752  14.713  1.00  0.00           N  
ATOM   3210  H   GLU   204      34.810  70.762  13.787  1.00  0.00           H  
ATOM   3211  CA  GLU   204      33.456  71.832  15.085  1.00  0.00           C  
ATOM   3212  HA  GLU   204      33.570  72.069  16.143  1.00  0.00           H  
ATOM   3213  CB  GLU   204      33.765  73.153  14.322  1.00  0.00           C  
ATOM   3214  HB2 GLU   204      33.588  73.064  13.250  1.00  0.00           H  
ATOM   3215  HB3 GLU   204      33.198  73.975  14.760  1.00  0.00           H  
ATOM   3216  CG  GLU   204      35.264  73.558  14.373  1.00  0.00           C  
ATOM   3217  HG2 GLU   204      35.843  72.879  13.747  1.00  0.00           H  
ATOM   3218  HG3 GLU   204      35.283  74.584  14.005  1.00  0.00           H  
ATOM   3219  CD  GLU   204      35.831  73.583  15.808  1.00  0.00           C  
ATOM   3220  OE1 GLU   204      35.096  74.109  16.697  1.00  0.00           O  
ATOM   3221  OE2 GLU   204      36.959  73.013  16.021  1.00  0.00           O  
ATOM   3222  C   GLU   204      32.023  71.414  14.813  1.00  0.00           C  
ATOM   3223  O   GLU   204      31.001  71.723  15.512  1.00  0.00           O  
ATOM   3224  N   TYR   205      31.915  70.780  13.605  1.00  0.00           N  
ATOM   3225  H   TYR   205      32.700  70.663  12.980  1.00  0.00           H  
ATOM   3226  CA  TYR   205      30.683  70.241  13.128  1.00  0.00           C  
ATOM   3227  HA  TYR   205      29.926  71.018  13.238  1.00  0.00           H  
ATOM   3228  CB  TYR   205      30.882  69.925  11.656  1.00  0.00           C  
ATOM   3229  HB2 TYR   205      31.705  69.225  11.514  1.00  0.00           H  
ATOM   3230  HB3 TYR   205      30.086  69.325  11.216  1.00  0.00           H  
ATOM   3231  CG  TYR   205      31.383  71.043  10.703  1.00  0.00           C  
ATOM   3232  CD1 TYR   205      31.521  72.398  11.144  1.00  0.00           C  
ATOM   3233  HD1 TYR   205      31.213  72.657  12.146  1.00  0.00           H  
ATOM   3234  CE1 TYR   205      32.067  73.348  10.315  1.00  0.00           C  
ATOM   3235  HE1 TYR   205      32.136  74.375  10.643  1.00  0.00           H  
ATOM   3236  CZ  TYR   205      32.587  72.969   9.012  1.00  0.00           C  
ATOM   3237  OH  TYR   205      33.123  73.831   8.197  1.00  0.00           O  
ATOM   3238  HH  TYR   205      32.735  74.707   8.255  1.00  0.00           H  
ATOM   3239  CE2 TYR   205      32.620  71.651   8.672  1.00  0.00           C  
ATOM   3240  HE2 TYR   205      33.094  71.374   7.742  1.00  0.00           H  
ATOM   3241  CD2 TYR   205      31.874  70.738   9.425  1.00  0.00           C  
ATOM   3242  HD2 TYR   205      31.696  69.765   8.992  1.00  0.00           H  
ATOM   3243  C   TYR   205      30.172  68.921  13.950  1.00  0.00           C  
ATOM   3244  O   TYR   205      29.002  68.855  14.234  1.00  0.00           O  
ATOM   3245  N   LEU   206      31.163  68.087  14.394  1.00  0.00           N  
ATOM   3246  H   LEU   206      32.107  68.342  14.143  1.00  0.00           H  
ATOM   3247  CA  LEU   206      30.831  66.931  15.238  1.00  0.00           C  
ATOM   3248  HA  LEU   206      29.952  66.550  14.718  1.00  0.00           H  
ATOM   3249  CB  LEU   206      31.945  65.916  15.093  1.00  0.00           C  
ATOM   3250  HB2 LEU   206      32.137  65.747  14.034  1.00  0.00           H  
ATOM   3251  HB3 LEU   206      32.849  66.398  15.465  1.00  0.00           H  
ATOM   3252  CG  LEU   206      31.728  64.567  15.841  1.00  0.00           C  
ATOM   3253  HG  LEU   206      31.407  64.808  16.855  1.00  0.00           H  
ATOM   3254  CD1 LEU   206      30.653  63.789  15.154  1.00  0.00           C  
ATOM   3255 HD11 LEU   206      30.966  63.600  14.127  1.00  0.00           H  
ATOM   3256 HD12 LEU   206      30.547  62.794  15.587  1.00  0.00           H  
ATOM   3257 HD13 LEU   206      29.682  64.253  15.329  1.00  0.00           H  
ATOM   3258  CD2 LEU   206      32.984  63.753  15.949  1.00  0.00           C  
ATOM   3259 HD21 LEU   206      33.298  63.364  14.981  1.00  0.00           H  
ATOM   3260 HD22 LEU   206      33.832  64.305  16.355  1.00  0.00           H  
ATOM   3261 HD23 LEU   206      32.807  62.883  16.580  1.00  0.00           H  
ATOM   3262  C   LEU   206      30.532  67.344  16.699  1.00  0.00           C  
ATOM   3263  O   LEU   206      29.582  66.735  17.211  1.00  0.00           O  
ATOM   3264  N   ILE   207      31.341  68.228  17.319  1.00  0.00           N  
ATOM   3265  H   ILE   207      32.048  68.697  16.771  1.00  0.00           H  
ATOM   3266  CA  ILE   207      31.272  68.462  18.762  1.00  0.00           C  
ATOM   3267  HA  ILE   207      30.617  67.681  19.149  1.00  0.00           H  
ATOM   3268  CB  ILE   207      32.730  68.216  19.383  1.00  0.00           C  
ATOM   3269  HB  ILE   207      33.432  68.754  18.747  1.00  0.00           H  
ATOM   3270  CG2 ILE   207      32.868  68.650  20.815  1.00  0.00           C  
ATOM   3271 HG21 ILE   207      32.230  68.099  21.507  1.00  0.00           H  
ATOM   3272 HG22 ILE   207      33.873  68.498  21.208  1.00  0.00           H  
ATOM   3273 HG23 ILE   207      32.696  69.716  20.964  1.00  0.00           H  
ATOM   3274  CG1 ILE   207      33.124  66.695  19.257  1.00  0.00           C  
ATOM   3275 HG12 ILE   207      33.207  66.571  18.178  1.00  0.00           H  
ATOM   3276 HG13 ILE   207      34.096  66.540  19.726  1.00  0.00           H  
ATOM   3277  CD1 ILE   207      32.148  65.665  19.745  1.00  0.00           C  
ATOM   3278 HD11 ILE   207      31.289  65.696  19.074  1.00  0.00           H  
ATOM   3279 HD12 ILE   207      32.608  64.680  19.675  1.00  0.00           H  
ATOM   3280 HD13 ILE   207      31.806  65.866  20.760  1.00  0.00           H  
ATOM   3281  C   ILE   207      30.533  69.787  19.197  1.00  0.00           C  
ATOM   3282  O   ILE   207      30.764  70.876  18.700  1.00  0.00           O  
ATOM   3283  N   SER   208      29.633  69.766  20.222  1.00  0.00           N  
ATOM   3284  H   SER   208      29.514  68.913  20.751  1.00  0.00           H  
ATOM   3285  CA  SER   208      29.229  71.008  20.893  1.00  0.00           C  
ATOM   3286  HA  SER   208      29.132  71.841  20.197  1.00  0.00           H  
ATOM   3287  CB  SER   208      27.832  70.757  21.475  1.00  0.00           C  
ATOM   3288  HB2 SER   208      27.277  70.365  20.623  1.00  0.00           H  
ATOM   3289  HB3 SER   208      27.830  69.979  22.238  1.00  0.00           H  
ATOM   3290  OG  SER   208      27.232  71.977  22.035  1.00  0.00           O  
ATOM   3291  HG  SER   208      26.914  71.722  22.905  1.00  0.00           H  
ATOM   3292  C   SER   208      30.126  71.567  22.071  1.00  0.00           C  
ATOM   3293  O   SER   208      30.409  72.773  22.091  1.00  0.00           O  
ATOM   3294  N   GLY   209      30.566  70.701  22.991  1.00  0.00           N  
ATOM   3295  H   GLY   209      30.199  69.763  22.916  1.00  0.00           H  
ATOM   3296  CA  GLY   209      31.392  70.927  24.176  1.00  0.00           C  
ATOM   3297  HA2 GLY   209      32.337  71.363  23.850  1.00  0.00           H  
ATOM   3298  HA3 GLY   209      30.819  71.652  24.754  1.00  0.00           H  
ATOM   3299  C   GLY   209      31.562  69.726  25.076  1.00  0.00           C  
ATOM   3300  O   GLY   209      31.067  68.639  24.788  1.00  0.00           O  
ATOM   3301  N   PRO   210      32.192  69.925  26.237  1.00  0.00           N  
ATOM   3302  CD  PRO   210      32.999  71.100  26.689  1.00  0.00           C  
ATOM   3303  HD2 PRO   210      32.257  71.840  26.990  1.00  0.00           H  
ATOM   3304  HD3 PRO   210      33.522  71.534  25.837  1.00  0.00           H  
ATOM   3305  CG  PRO   210      33.935  70.717  27.860  1.00  0.00           C  
ATOM   3306  HG2 PRO   210      33.497  71.281  28.683  1.00  0.00           H  
ATOM   3307  HG3 PRO   210      34.948  71.058  27.644  1.00  0.00           H  
ATOM   3308  CB  PRO   210      33.668  69.211  28.017  1.00  0.00           C  
ATOM   3309  HB2 PRO   210      33.536  68.910  29.057  1.00  0.00           H  
ATOM   3310  HB3 PRO   210      34.537  68.655  27.664  1.00  0.00           H  
ATOM   3311  CA  PRO   210      32.492  68.759  27.086  1.00  0.00           C  
ATOM   3312  HA  PRO   210      32.789  67.916  26.461  1.00  0.00           H  
ATOM   3313  C   PRO   210      31.266  68.262  27.889  1.00  0.00           C  
ATOM   3314  O   PRO   210      30.445  69.117  28.345  1.00  0.00           O  
ATOM   3315  N   GLY   211      31.142  66.967  28.122  1.00  0.00           N  
ATOM   3316  H   GLY   211      31.682  66.353  27.529  1.00  0.00           H  
ATOM   3317  CA  GLY   211      30.181  66.384  29.058  1.00  0.00           C  
ATOM   3318  HA2 GLY   211      30.407  66.727  30.068  1.00  0.00           H  
ATOM   3319  HA3 GLY   211      29.136  66.549  28.796  1.00  0.00           H  
ATOM   3320  C   GLY   211      30.481  64.853  29.136  1.00  0.00           C  
ATOM   3321  O   GLY   211      30.941  64.218  28.166  1.00  0.00           O  
ATOM   3322  N   GLY   212      30.214  64.312  30.326  1.00  0.00           N  
ATOM   3323  H   GLY   212      29.806  64.959  30.986  1.00  0.00           H  
ATOM   3324  CA  GLY   212      30.184  62.857  30.538  1.00  0.00           C  
ATOM   3325  HA2 GLY   212      30.840  62.331  29.845  1.00  0.00           H  
ATOM   3326  HA3 GLY   212      30.669  62.648  31.492  1.00  0.00           H  
ATOM   3327  C   GLY   212      28.776  62.242  30.601  1.00  0.00           C  
ATOM   3328  O   GLY   212      27.777  62.892  30.884  1.00  0.00           O  
ATOM   3329  N   MET   213      28.661  60.871  30.414  1.00  0.00           N  
ATOM   3330  H   MET   213      29.485  60.329  30.196  1.00  0.00           H  
ATOM   3331  CA  MET   213      27.351  60.194  30.390  1.00  0.00           C  
ATOM   3332  HA  MET   213      26.629  60.638  29.705  1.00  0.00           H  
ATOM   3333  CB  MET   213      27.527  58.790  29.874  1.00  0.00           C  
ATOM   3334  HB2 MET   213      28.325  58.349  30.471  1.00  0.00           H  
ATOM   3335  HB3 MET   213      26.555  58.330  30.051  1.00  0.00           H  
ATOM   3336  CG  MET   213      27.747  58.768  28.422  1.00  0.00           C  
ATOM   3337  HG2 MET   213      27.503  57.760  28.089  1.00  0.00           H  
ATOM   3338  HG3 MET   213      27.093  59.506  27.957  1.00  0.00           H  
ATOM   3339  SD  MET   213      29.486  58.962  27.891  1.00  0.00           S  
ATOM   3340  CE  MET   213      29.815  57.332  27.223  1.00  0.00           C  
ATOM   3341  HE1 MET   213      29.106  57.135  26.420  1.00  0.00           H  
ATOM   3342  HE2 MET   213      30.870  57.275  26.953  1.00  0.00           H  
ATOM   3343  HE3 MET   213      29.678  56.608  28.027  1.00  0.00           H  
ATOM   3344  C   MET   213      26.671  60.166  31.775  1.00  0.00           C  
ATOM   3345  O   MET   213      25.441  60.181  31.775  1.00  0.00           O  
ATOM   3346  N   ASP   214      27.320  60.151  32.901  1.00  0.00           N  
ATOM   3347  H   ASP   214      28.326  60.063  32.912  1.00  0.00           H  
ATOM   3348  CA  ASP   214      26.802  60.561  34.223  1.00  0.00           C  
ATOM   3349  HA  ASP   214      25.834  60.079  34.357  1.00  0.00           H  
ATOM   3350  CB  ASP   214      27.728  59.946  35.347  1.00  0.00           C  
ATOM   3351  HB2 ASP   214      27.736  58.874  35.148  1.00  0.00           H  
ATOM   3352  HB3 ASP   214      28.716  60.406  35.319  1.00  0.00           H  
ATOM   3353  CG  ASP   214      27.312  60.256  36.764  1.00  0.00           C  
ATOM   3354  OD1 ASP   214      26.371  60.995  37.024  1.00  0.00           O  
ATOM   3355  OD2 ASP   214      27.844  59.672  37.720  1.00  0.00           O  
ATOM   3356  C   ASP   214      26.611  62.115  34.288  1.00  0.00           C  
ATOM   3357  O   ASP   214      27.664  62.735  34.200  1.00  0.00           O  
ATOM   3358  N   PRO   215      25.400  62.664  34.551  1.00  0.00           N  
ATOM   3359  CD  PRO   215      24.101  62.027  34.871  1.00  0.00           C  
ATOM   3360  HD2 PRO   215      24.057  61.866  35.948  1.00  0.00           H  
ATOM   3361  HD3 PRO   215      23.977  61.089  34.329  1.00  0.00           H  
ATOM   3362  CG  PRO   215      23.008  63.012  34.409  1.00  0.00           C  
ATOM   3363  HG2 PRO   215      22.071  62.838  34.938  1.00  0.00           H  
ATOM   3364  HG3 PRO   215      22.915  63.033  33.323  1.00  0.00           H  
ATOM   3365  CB  PRO   215      23.699  64.336  34.853  1.00  0.00           C  
ATOM   3366  HB2 PRO   215      23.496  64.477  35.915  1.00  0.00           H  
ATOM   3367  HB3 PRO   215      23.447  65.214  34.259  1.00  0.00           H  
ATOM   3368  CA  PRO   215      25.194  64.135  34.458  1.00  0.00           C  
ATOM   3369  HA  PRO   215      25.338  64.423  33.417  1.00  0.00           H  
ATOM   3370  C   PRO   215      26.153  64.798  35.527  1.00  0.00           C  
ATOM   3371  O   PRO   215      26.345  66.019  35.429  1.00  0.00           O  
ATOM   3372  N   ASP   216      26.616  64.076  36.565  1.00  0.00           N  
ATOM   3373  H   ASP   216      26.367  63.098  36.574  1.00  0.00           H  
ATOM   3374  CA  ASP   216      27.445  64.610  37.750  1.00  0.00           C  
ATOM   3375  HA  ASP   216      27.043  65.573  38.065  1.00  0.00           H  
ATOM   3376  CB  ASP   216      27.406  63.469  38.789  1.00  0.00           C  
ATOM   3377  HB2 ASP   216      26.359  63.313  39.052  1.00  0.00           H  
ATOM   3378  HB3 ASP   216      27.868  62.555  38.417  1.00  0.00           H  
ATOM   3379  CG  ASP   216      28.122  63.610  40.129  1.00  0.00           C  
ATOM   3380  OD1 ASP   216      27.860  64.569  40.878  1.00  0.00           O  
ATOM   3381  OD2 ASP   216      28.896  62.639  40.378  1.00  0.00           O  
ATOM   3382  C   ASP   216      28.863  64.864  37.324  1.00  0.00           C  
ATOM   3383  O   ASP   216      29.547  65.671  37.962  1.00  0.00           O  
ATOM   3384  N   ILE   217      29.388  64.127  36.356  1.00  0.00           N  
ATOM   3385  H   ILE   217      28.685  63.601  35.857  1.00  0.00           H  
ATOM   3386  CA  ILE   217      30.820  64.187  35.907  1.00  0.00           C  
ATOM   3387  HA  ILE   217      31.459  64.070  36.783  1.00  0.00           H  
ATOM   3388  CB  ILE   217      31.125  62.973  34.935  1.00  0.00           C  
ATOM   3389  HB  ILE   217      30.313  62.857  34.218  1.00  0.00           H  
ATOM   3390  CG2 ILE   217      32.329  63.175  34.086  1.00  0.00           C  
ATOM   3391 HG21 ILE   217      33.259  63.098  34.650  1.00  0.00           H  
ATOM   3392 HG22 ILE   217      32.240  62.532  33.210  1.00  0.00           H  
ATOM   3393 HG23 ILE   217      32.407  64.144  33.593  1.00  0.00           H  
ATOM   3394  CG1 ILE   217      31.337  61.684  35.778  1.00  0.00           C  
ATOM   3395 HG12 ILE   217      32.160  61.812  36.481  1.00  0.00           H  
ATOM   3396 HG13 ILE   217      30.445  61.548  36.388  1.00  0.00           H  
ATOM   3397  CD1 ILE   217      31.537  60.459  34.816  1.00  0.00           C  
ATOM   3398 HD11 ILE   217      32.506  60.511  34.318  1.00  0.00           H  
ATOM   3399 HD12 ILE   217      31.550  59.677  35.575  1.00  0.00           H  
ATOM   3400 HD13 ILE   217      30.696  60.250  34.155  1.00  0.00           H  
ATOM   3401  C   ILE   217      31.248  65.503  35.317  1.00  0.00           C  
ATOM   3402  O   ILE   217      30.641  66.001  34.403  1.00  0.00           O  
ATOM   3403  N   GLU   218      32.290  66.099  35.859  1.00  0.00           N  
ATOM   3404  H   GLU   218      32.732  65.647  36.647  1.00  0.00           H  
ATOM   3405  CA  GLU   218      33.088  67.262  35.294  1.00  0.00           C  
ATOM   3406  HA  GLU   218      32.510  67.798  34.541  1.00  0.00           H  
ATOM   3407  CB  GLU   218      33.384  68.286  36.360  1.00  0.00           C  
ATOM   3408  HB2 GLU   218      33.739  69.222  35.929  1.00  0.00           H  
ATOM   3409  HB3 GLU   218      32.487  68.451  36.957  1.00  0.00           H  
ATOM   3410  CG  GLU   218      34.346  67.954  37.584  1.00  0.00           C  
ATOM   3411  HG2 GLU   218      35.143  67.277  37.277  1.00  0.00           H  
ATOM   3412  HG3 GLU   218      34.900  68.846  37.878  1.00  0.00           H  
ATOM   3413  CD  GLU   218      33.742  67.185  38.790  1.00  0.00           C  
ATOM   3414  OE1 GLU   218      33.642  65.934  38.824  1.00  0.00           O  
ATOM   3415  OE2 GLU   218      33.224  67.887  39.676  1.00  0.00           O  
ATOM   3416  C   GLU   218      34.264  66.735  34.469  1.00  0.00           C  
ATOM   3417  O   GLU   218      35.021  65.946  35.020  1.00  0.00           O  
ATOM   3418  N   ILE   219      34.375  67.139  33.216  1.00  0.00           N  
ATOM   3419  H   ILE   219      33.645  67.777  32.931  1.00  0.00           H  
ATOM   3420  CA  ILE   219      35.499  66.888  32.274  1.00  0.00           C  
ATOM   3421  HA  ILE   219      35.810  65.852  32.137  1.00  0.00           H  
ATOM   3422  CB  ILE   219      34.997  67.277  30.823  1.00  0.00           C  
ATOM   3423  HB  ILE   219      34.851  68.354  30.737  1.00  0.00           H  
ATOM   3424  CG2 ILE   219      36.303  67.050  29.901  1.00  0.00           C  
ATOM   3425 HG21 ILE   219      36.802  66.107  30.127  1.00  0.00           H  
ATOM   3426 HG22 ILE   219      36.006  66.937  28.859  1.00  0.00           H  
ATOM   3427 HG23 ILE   219      36.931  67.929  30.047  1.00  0.00           H  
ATOM   3428  CG1 ILE   219      33.757  66.427  30.400  1.00  0.00           C  
ATOM   3429 HG12 ILE   219      32.862  66.481  31.019  1.00  0.00           H  
ATOM   3430 HG13 ILE   219      33.498  66.706  29.378  1.00  0.00           H  
ATOM   3431  CD1 ILE   219      33.955  64.937  30.314  1.00  0.00           C  
ATOM   3432 HD11 ILE   219      33.020  64.455  30.028  1.00  0.00           H  
ATOM   3433 HD12 ILE   219      34.669  64.735  29.515  1.00  0.00           H  
ATOM   3434 HD13 ILE   219      34.197  64.562  31.308  1.00  0.00           H  
ATOM   3435  C   ILE   219      36.753  67.684  32.724  1.00  0.00           C  
ATOM   3436  O   ILE   219      36.575  68.782  33.240  1.00  0.00           O  
ATOM   3437  N   ASP   220      37.972  67.133  32.615  1.00  0.00           N  
ATOM   3438  H   ASP   220      38.135  66.176  32.335  1.00  0.00           H  
ATOM   3439  CA  ASP   220      39.156  67.930  32.824  1.00  0.00           C  
ATOM   3440  HA  ASP   220      38.902  68.607  33.640  1.00  0.00           H  
ATOM   3441  CB  ASP   220      40.346  67.043  33.167  1.00  0.00           C  
ATOM   3442  HB2 ASP   220      40.328  66.777  34.224  1.00  0.00           H  
ATOM   3443  HB3 ASP   220      40.354  66.137  32.561  1.00  0.00           H  
ATOM   3444  CG  ASP   220      41.742  67.735  33.051  1.00  0.00           C  
ATOM   3445  OD1 ASP   220      41.983  68.891  33.429  1.00  0.00           O  
ATOM   3446  OD2 ASP   220      42.613  67.039  32.480  1.00  0.00           O  
ATOM   3447  C   ASP   220      39.385  68.864  31.642  1.00  0.00           C  
ATOM   3448  O   ASP   220      39.510  68.395  30.471  1.00  0.00           O  
ATOM   3449  N   ASP   221      39.571  70.116  31.925  1.00  0.00           N  
ATOM   3450  H   ASP   221      39.680  70.411  32.885  1.00  0.00           H  
ATOM   3451  CA  ASP   221      39.662  71.168  30.958  1.00  0.00           C  
ATOM   3452  HA  ASP   221      38.763  71.157  30.342  1.00  0.00           H  
ATOM   3453  CB  ASP   221      39.858  72.528  31.586  1.00  0.00           C  
ATOM   3454  HB2 ASP   221      40.643  72.307  32.310  1.00  0.00           H  
ATOM   3455  HB3 ASP   221      40.089  73.308  30.861  1.00  0.00           H  
ATOM   3456  CG  ASP   221      38.637  73.125  32.305  1.00  0.00           C  
ATOM   3457  OD1 ASP   221      37.443  72.702  32.107  1.00  0.00           O  
ATOM   3458  OD2 ASP   221      38.829  74.113  33.048  1.00  0.00           O  
ATOM   3459  C   ASP   221      40.913  70.949  30.074  1.00  0.00           C  
ATOM   3460  O   ASP   221      40.864  71.245  28.906  1.00  0.00           O  
ATOM   3461  N   ASP   222      41.932  70.291  30.568  1.00  0.00           N  
ATOM   3462  H   ASP   222      41.873  69.887  31.492  1.00  0.00           H  
ATOM   3463  CA  ASP   222      43.144  69.977  29.830  1.00  0.00           C  
ATOM   3464  HA  ASP   222      43.407  70.803  29.170  1.00  0.00           H  
ATOM   3465  CB  ASP   222      44.271  69.769  30.915  1.00  0.00           C  
ATOM   3466  HB2 ASP   222      44.301  70.497  31.726  1.00  0.00           H  
ATOM   3467  HB3 ASP   222      44.205  68.779  31.367  1.00  0.00           H  
ATOM   3468  CG  ASP   222      45.604  69.891  30.254  1.00  0.00           C  
ATOM   3469  OD1 ASP   222      45.867  70.784  29.396  1.00  0.00           O  
ATOM   3470  OD2 ASP   222      46.517  69.036  30.472  1.00  0.00           O  
ATOM   3471  C   ASP   222      43.002  68.709  28.956  1.00  0.00           C  
ATOM   3472  O   ASP   222      43.546  68.630  27.893  1.00  0.00           O  
ATOM   3473  N   THR   223      42.248  67.687  29.372  1.00  0.00           N  
ATOM   3474  H   THR   223      41.830  67.717  30.290  1.00  0.00           H  
ATOM   3475  CA  THR   223      41.896  66.493  28.568  1.00  0.00           C  
ATOM   3476  HA  THR   223      42.783  66.059  28.107  1.00  0.00           H  
ATOM   3477  CB  THR   223      41.218  65.422  29.512  1.00  0.00           C  
ATOM   3478  HB  THR   223      40.274  65.818  29.889  1.00  0.00           H  
ATOM   3479  CG2 THR   223      40.952  64.144  28.765  1.00  0.00           C  
ATOM   3480 HG21 THR   223      40.461  64.289  27.803  1.00  0.00           H  
ATOM   3481 HG22 THR   223      41.942  63.822  28.441  1.00  0.00           H  
ATOM   3482 HG23 THR   223      40.311  63.447  29.304  1.00  0.00           H  
ATOM   3483  OG1 THR   223      42.000  65.047  30.609  1.00  0.00           O  
ATOM   3484  HG1 THR   223      42.218  65.837  31.109  1.00  0.00           H  
ATOM   3485  C   THR   223      40.883  66.832  27.389  1.00  0.00           C  
ATOM   3486  O   THR   223      40.896  66.259  26.286  1.00  0.00           O  
ATOM   3487  N   TYR   224      39.901  67.676  27.729  1.00  0.00           N  
ATOM   3488  H   TYR   224      39.848  68.141  28.624  1.00  0.00           H  
ATOM   3489  CA  TYR   224      39.040  68.246  26.726  1.00  0.00           C  
ATOM   3490  HA  TYR   224      38.411  67.484  26.264  1.00  0.00           H  
ATOM   3491  CB  TYR   224      38.046  69.255  27.338  1.00  0.00           C  
ATOM   3492  HB2 TYR   224      37.426  68.664  28.011  1.00  0.00           H  
ATOM   3493  HB3 TYR   224      38.622  69.998  27.890  1.00  0.00           H  
ATOM   3494  CG  TYR   224      37.163  69.968  26.291  1.00  0.00           C  
ATOM   3495  CD1 TYR   224      36.297  69.169  25.521  1.00  0.00           C  
ATOM   3496  HD1 TYR   224      36.277  68.106  25.714  1.00  0.00           H  
ATOM   3497  CE1 TYR   224      35.454  69.723  24.511  1.00  0.00           C  
ATOM   3498  HE1 TYR   224      34.908  69.051  23.866  1.00  0.00           H  
ATOM   3499  CZ  TYR   224      35.535  71.091  24.268  1.00  0.00           C  
ATOM   3500  OH  TYR   224      34.702  71.596  23.321  1.00  0.00           O  
ATOM   3501  HH  TYR   224      34.931  72.496  23.079  1.00  0.00           H  
ATOM   3502  CE2 TYR   224      36.483  71.904  25.002  1.00  0.00           C  
ATOM   3503  HE2 TYR   224      36.639  72.960  24.839  1.00  0.00           H  
ATOM   3504  CD2 TYR   224      37.271  71.327  26.013  1.00  0.00           C  
ATOM   3505  HD2 TYR   224      38.063  71.918  26.448  1.00  0.00           H  
ATOM   3506  C   TYR   224      39.827  68.887  25.716  1.00  0.00           C  
ATOM   3507  O   TYR   224      39.696  68.481  24.564  1.00  0.00           O  
ATOM   3508  N   ASP   225      40.770  69.783  26.081  1.00  0.00           N  
ATOM   3509  H   ASP   225      40.840  69.838  27.087  1.00  0.00           H  
ATOM   3510  CA  ASP   225      41.601  70.559  25.134  1.00  0.00           C  
ATOM   3511  HA  ASP   225      40.876  70.943  24.417  1.00  0.00           H  
ATOM   3512  CB  ASP   225      42.315  71.807  25.702  1.00  0.00           C  
ATOM   3513  HB2 ASP   225      43.096  71.608  26.436  1.00  0.00           H  
ATOM   3514  HB3 ASP   225      42.788  72.211  24.806  1.00  0.00           H  
ATOM   3515  CG  ASP   225      41.346  72.908  26.071  1.00  0.00           C  
ATOM   3516  OD1 ASP   225      40.254  72.963  25.490  1.00  0.00           O  
ATOM   3517  OD2 ASP   225      41.736  73.785  26.829  1.00  0.00           O  
ATOM   3518  C   ASP   225      42.588  69.624  24.375  1.00  0.00           C  
ATOM   3519  O   ASP   225      42.753  69.823  23.183  1.00  0.00           O  
ATOM   3520  N   GLU   226      43.171  68.616  25.018  1.00  0.00           N  
ATOM   3521  H   GLU   226      43.017  68.664  26.015  1.00  0.00           H  
ATOM   3522  CA  GLU   226      44.038  67.613  24.522  1.00  0.00           C  
ATOM   3523  HA  GLU   226      44.894  68.026  23.987  1.00  0.00           H  
ATOM   3524  CB  GLU   226      44.544  66.626  25.690  1.00  0.00           C  
ATOM   3525  HB2 GLU   226      44.759  67.130  26.632  1.00  0.00           H  
ATOM   3526  HB3 GLU   226      43.836  65.803  25.781  1.00  0.00           H  
ATOM   3527  CG  GLU   226      45.822  65.841  25.302  1.00  0.00           C  
ATOM   3528  HG2 GLU   226      45.842  64.931  25.902  1.00  0.00           H  
ATOM   3529  HG3 GLU   226      45.696  65.483  24.280  1.00  0.00           H  
ATOM   3530  CD  GLU   226      47.127  66.618  25.415  1.00  0.00           C  
ATOM   3531  OE1 GLU   226      47.469  67.551  24.637  1.00  0.00           O  
ATOM   3532  OE2 GLU   226      47.876  66.235  26.334  1.00  0.00           O  
ATOM   3533  C   GLU   226      43.401  66.638  23.491  1.00  0.00           C  
ATOM   3534  O   GLU   226      43.941  66.380  22.413  1.00  0.00           O  
ATOM   3535  N   CYS   227      42.239  66.111  23.811  1.00  0.00           N  
ATOM   3536  H   CYS   227      41.841  66.439  24.679  1.00  0.00           H  
ATOM   3537  CA  CYS   227      41.543  65.155  22.925  1.00  0.00           C  
ATOM   3538  HA  CYS   227      42.220  64.395  22.537  1.00  0.00           H  
ATOM   3539  CB  CYS   227      40.417  64.457  23.729  1.00  0.00           C  
ATOM   3540  HB2 CYS   227      39.700  65.169  24.137  1.00  0.00           H  
ATOM   3541  HB3 CYS   227      39.839  63.844  23.037  1.00  0.00           H  
ATOM   3542  SG  CYS   227      41.073  63.332  24.956  1.00  0.00           S  
ATOM   3543  HG  CYS   227      41.628  64.309  25.678  1.00  0.00           H  
ATOM   3544  C   CYS   227      40.760  65.769  21.796  1.00  0.00           C  
ATOM   3545  O   CYS   227      40.494  65.122  20.842  1.00  0.00           O  
ATOM   3546  N   ARG   228      40.197  66.996  22.018  1.00  0.00           N  
ATOM   3547  H   ARG   228      40.375  67.464  22.895  1.00  0.00           H  
ATOM   3548  CA  ARG   228      39.583  67.711  20.848  1.00  0.00           C  
ATOM   3549  HA  ARG   228      38.812  67.045  20.461  1.00  0.00           H  
ATOM   3550  CB  ARG   228      38.901  69.018  21.433  1.00  0.00           C  
ATOM   3551  HB2 ARG   228      38.513  68.796  22.427  1.00  0.00           H  
ATOM   3552  HB3 ARG   228      39.684  69.776  21.460  1.00  0.00           H  
ATOM   3553  CG  ARG   228      37.688  69.458  20.562  1.00  0.00           C  
ATOM   3554  HG2 ARG   228      38.030  69.597  19.537  1.00  0.00           H  
ATOM   3555  HG3 ARG   228      36.914  68.692  20.585  1.00  0.00           H  
ATOM   3556  CD  ARG   228      37.236  70.770  21.162  1.00  0.00           C  
ATOM   3557  HD2 ARG   228      36.950  70.683  22.210  1.00  0.00           H  
ATOM   3558  HD3 ARG   228      38.051  71.494  21.141  1.00  0.00           H  
ATOM   3559  NE  ARG   228      36.116  71.325  20.484  1.00  0.00           N  
ATOM   3560  HE  ARG   228      35.209  71.161  20.896  1.00  0.00           H  
ATOM   3561  CZ  ARG   228      36.086  71.925  19.273  1.00  0.00           C  
ATOM   3562  NH1 ARG   228      37.138  72.006  18.535  1.00  0.00           N  
ATOM   3563 HH11 ARG   228      38.055  72.018  18.958  1.00  0.00           H  
ATOM   3564 HH12 ARG   228      36.969  72.245  17.568  1.00  0.00           H  
ATOM   3565  NH2 ARG   228      34.955  72.335  18.749  1.00  0.00           N  
ATOM   3566 HH21 ARG   228      34.152  72.398  19.359  1.00  0.00           H  
ATOM   3567 HH22 ARG   228      34.981  72.868  17.892  1.00  0.00           H  
ATOM   3568  C   ARG   228      40.490  68.034  19.704  1.00  0.00           C  
ATOM   3569  O   ARG   228      40.036  67.992  18.592  1.00  0.00           O  
ATOM   3570  N   GLU   229      41.769  68.330  20.002  1.00  0.00           N  
ATOM   3571  H   GLU   229      41.975  68.569  20.961  1.00  0.00           H  
ATOM   3572  CA  GLU   229      42.867  68.573  19.043  1.00  0.00           C  
ATOM   3573  HA  GLU   229      42.568  69.280  18.268  1.00  0.00           H  
ATOM   3574  CB  GLU   229      43.949  69.320  19.774  1.00  0.00           C  
ATOM   3575  HB2 GLU   229      43.482  70.191  20.236  1.00  0.00           H  
ATOM   3576  HB3 GLU   229      44.207  68.655  20.599  1.00  0.00           H  
ATOM   3577  CG  GLU   229      45.069  69.772  18.884  1.00  0.00           C  
ATOM   3578  HG2 GLU   229      44.680  70.070  17.910  1.00  0.00           H  
ATOM   3579  HG3 GLU   229      45.370  70.708  19.354  1.00  0.00           H  
ATOM   3580  CD  GLU   229      46.336  68.869  18.734  1.00  0.00           C  
ATOM   3581  OE1 GLU   229      46.413  67.791  19.363  1.00  0.00           O  
ATOM   3582  OE2 GLU   229      47.160  69.175  17.847  1.00  0.00           O  
ATOM   3583  C   GLU   229      43.245  67.335  18.304  1.00  0.00           C  
ATOM   3584  O   GLU   229      43.285  67.420  17.036  1.00  0.00           O  
ATOM   3585  N   VAL   230      43.281  66.144  19.048  1.00  0.00           N  
ATOM   3586  H   VAL   230      43.319  66.239  20.053  1.00  0.00           H  
ATOM   3587  CA  VAL   230      43.568  64.876  18.456  1.00  0.00           C  
ATOM   3588  HA  VAL   230      44.489  65.033  17.895  1.00  0.00           H  
ATOM   3589  CB  VAL   230      43.868  63.816  19.588  1.00  0.00           C  
ATOM   3590  HB  VAL   230      43.184  63.883  20.434  1.00  0.00           H  
ATOM   3591  CG1 VAL   230      43.804  62.376  19.086  1.00  0.00           C  
ATOM   3592 HG11 VAL   230      42.805  62.150  18.715  1.00  0.00           H  
ATOM   3593 HG12 VAL   230      44.475  62.354  18.227  1.00  0.00           H  
ATOM   3594 HG13 VAL   230      44.118  61.671  19.855  1.00  0.00           H  
ATOM   3595  CG2 VAL   230      45.271  63.969  20.135  1.00  0.00           C  
ATOM   3596 HG21 VAL   230      45.193  64.847  20.776  1.00  0.00           H  
ATOM   3597 HG22 VAL   230      45.583  63.145  20.776  1.00  0.00           H  
ATOM   3598 HG23 VAL   230      45.988  63.962  19.314  1.00  0.00           H  
ATOM   3599  C   VAL   230      42.408  64.473  17.544  1.00  0.00           C  
ATOM   3600  O   VAL   230      42.597  64.080  16.384  1.00  0.00           O  
ATOM   3601  N   LEU   231      41.165  64.505  18.098  1.00  0.00           N  
ATOM   3602  H   LEU   231      41.143  64.716  19.086  1.00  0.00           H  
ATOM   3603  CA  LEU   231      39.898  64.387  17.339  1.00  0.00           C  
ATOM   3604  HA  LEU   231      39.702  63.352  17.059  1.00  0.00           H  
ATOM   3605  CB  LEU   231      38.618  64.751  18.136  1.00  0.00           C  
ATOM   3606  HB2 LEU   231      38.484  64.103  19.002  1.00  0.00           H  
ATOM   3607  HB3 LEU   231      38.821  65.721  18.589  1.00  0.00           H  
ATOM   3608  CG  LEU   231      37.281  64.785  17.337  1.00  0.00           C  
ATOM   3609  HG  LEU   231      37.280  65.470  16.490  1.00  0.00           H  
ATOM   3610  CD1 LEU   231      36.963  63.336  16.911  1.00  0.00           C  
ATOM   3611 HD11 LEU   231      35.921  63.221  16.611  1.00  0.00           H  
ATOM   3612 HD12 LEU   231      37.600  63.089  16.062  1.00  0.00           H  
ATOM   3613 HD13 LEU   231      37.104  62.632  17.731  1.00  0.00           H  
ATOM   3614  CD2 LEU   231      36.231  65.368  18.287  1.00  0.00           C  
ATOM   3615 HD21 LEU   231      36.500  65.235  19.335  1.00  0.00           H  
ATOM   3616 HD22 LEU   231      36.215  66.417  17.993  1.00  0.00           H  
ATOM   3617 HD23 LEU   231      35.244  65.014  17.987  1.00  0.00           H  
ATOM   3618  C   LEU   231      39.985  65.213  16.010  1.00  0.00           C  
ATOM   3619  O   LEU   231      39.824  64.623  14.956  1.00  0.00           O  
ATOM   3620  N   SER   232      40.317  66.473  16.143  1.00  0.00           N  
ATOM   3621  H   SER   232      40.246  66.921  17.045  1.00  0.00           H  
ATOM   3622  CA  SER   232      40.447  67.436  15.020  1.00  0.00           C  
ATOM   3623  HA  SER   232      39.468  67.608  14.573  1.00  0.00           H  
ATOM   3624  CB  SER   232      40.691  68.813  15.522  1.00  0.00           C  
ATOM   3625  HB2 SER   232      39.781  69.016  16.087  1.00  0.00           H  
ATOM   3626  HB3 SER   232      41.548  68.916  16.188  1.00  0.00           H  
ATOM   3627  OG  SER   232      40.909  69.856  14.622  1.00  0.00           O  
ATOM   3628  HG  SER   232      40.150  70.437  14.527  1.00  0.00           H  
ATOM   3629  C   SER   232      41.539  67.086  13.998  1.00  0.00           C  
ATOM   3630  O   SER   232      41.225  67.217  12.798  1.00  0.00           O  
ATOM   3631  N   ARG   233      42.540  66.246  14.371  1.00  0.00           N  
ATOM   3632  H   ARG   233      42.637  66.027  15.352  1.00  0.00           H  
ATOM   3633  CA  ARG   233      43.530  65.591  13.440  1.00  0.00           C  
ATOM   3634  HA  ARG   233      43.729  66.103  12.498  1.00  0.00           H  
ATOM   3635  CB  ARG   233      44.856  65.624  14.144  1.00  0.00           C  
ATOM   3636  HB2 ARG   233      44.674  65.216  15.138  1.00  0.00           H  
ATOM   3637  HB3 ARG   233      45.512  64.938  13.607  1.00  0.00           H  
ATOM   3638  CG  ARG   233      45.446  67.061  14.119  1.00  0.00           C  
ATOM   3639  HG2 ARG   233      45.441  67.512  13.127  1.00  0.00           H  
ATOM   3640  HG3 ARG   233      44.866  67.725  14.761  1.00  0.00           H  
ATOM   3641  CD  ARG   233      46.857  67.039  14.596  1.00  0.00           C  
ATOM   3642  HD2 ARG   233      47.400  66.276  14.038  1.00  0.00           H  
ATOM   3643  HD3 ARG   233      47.343  67.996  14.407  1.00  0.00           H  
ATOM   3644  NE  ARG   233      47.031  66.796  16.013  1.00  0.00           N  
ATOM   3645  HE  ARG   233      47.008  67.596  16.628  1.00  0.00           H  
ATOM   3646  CZ  ARG   233      47.316  65.685  16.585  1.00  0.00           C  
ATOM   3647  NH1 ARG   233      47.619  64.562  15.999  1.00  0.00           N  
ATOM   3648 HH11 ARG   233      47.578  64.424  14.999  1.00  0.00           H  
ATOM   3649 HH12 ARG   233      48.012  63.855  16.602  1.00  0.00           H  
ATOM   3650  NH2 ARG   233      47.557  65.694  17.862  1.00  0.00           N  
ATOM   3651 HH21 ARG   233      47.285  66.466  18.453  1.00  0.00           H  
ATOM   3652 HH22 ARG   233      48.103  64.916  18.204  1.00  0.00           H  
ATOM   3653  C   ARG   233      43.041  64.217  13.035  1.00  0.00           C  
ATOM   3654  O   ARG   233      43.391  63.746  11.993  1.00  0.00           O  
ATOM   3655  N   ILE   234      42.164  63.498  13.718  1.00  0.00           N  
ATOM   3656  H   ILE   234      41.837  63.826  14.616  1.00  0.00           H  
ATOM   3657  CA  ILE   234      41.738  62.154  13.366  1.00  0.00           C  
ATOM   3658  HA  ILE   234      42.463  61.628  12.744  1.00  0.00           H  
ATOM   3659  CB  ILE   234      41.484  61.205  14.553  1.00  0.00           C  
ATOM   3660  HB  ILE   234      40.943  61.799  15.290  1.00  0.00           H  
ATOM   3661  CG2 ILE   234      40.647  60.013  14.113  1.00  0.00           C  
ATOM   3662 HG21 ILE   234      41.110  59.447  13.305  1.00  0.00           H  
ATOM   3663 HG22 ILE   234      40.548  59.266  14.901  1.00  0.00           H  
ATOM   3664 HG23 ILE   234      39.665  60.318  13.750  1.00  0.00           H  
ATOM   3665  CG1 ILE   234      42.876  60.752  15.123  1.00  0.00           C  
ATOM   3666 HG12 ILE   234      43.345  60.118  14.370  1.00  0.00           H  
ATOM   3667 HG13 ILE   234      43.547  61.536  15.476  1.00  0.00           H  
ATOM   3668  CD1 ILE   234      42.648  59.849  16.340  1.00  0.00           C  
ATOM   3669 HD11 ILE   234      41.954  60.410  16.966  1.00  0.00           H  
ATOM   3670 HD12 ILE   234      42.373  58.840  16.033  1.00  0.00           H  
ATOM   3671 HD13 ILE   234      43.542  59.842  16.964  1.00  0.00           H  
ATOM   3672  C   ILE   234      40.650  62.294  12.263  1.00  0.00           C  
ATOM   3673  O   ILE   234      40.658  61.529  11.267  1.00  0.00           O  
ATOM   3674  N   LEU   235      39.713  63.295  12.326  1.00  0.00           N  
ATOM   3675  H   LEU   235      39.719  63.813  13.193  1.00  0.00           H  
ATOM   3676  CA  LEU   235      38.729  63.714  11.316  1.00  0.00           C  
ATOM   3677  HA  LEU   235      38.256  62.780  11.010  1.00  0.00           H  
ATOM   3678  CB  LEU   235      37.723  64.673  11.960  1.00  0.00           C  
ATOM   3679  HB2 LEU   235      38.281  65.580  12.194  1.00  0.00           H  
ATOM   3680  HB3 LEU   235      37.034  65.018  11.190  1.00  0.00           H  
ATOM   3681  CG  LEU   235      36.893  64.176  13.153  1.00  0.00           C  
ATOM   3682  HG  LEU   235      37.583  63.876  13.941  1.00  0.00           H  
ATOM   3683  CD1 LEU   235      36.132  65.321  13.759  1.00  0.00           C  
ATOM   3684 HD11 LEU   235      36.850  66.062  14.111  1.00  0.00           H  
ATOM   3685 HD12 LEU   235      35.400  65.839  13.139  1.00  0.00           H  
ATOM   3686 HD13 LEU   235      35.597  65.014  14.658  1.00  0.00           H  
ATOM   3687  CD2 LEU   235      35.950  63.085  12.842  1.00  0.00           C  
ATOM   3688 HD21 LEU   235      35.709  62.584  13.779  1.00  0.00           H  
ATOM   3689 HD22 LEU   235      35.063  63.597  12.468  1.00  0.00           H  
ATOM   3690 HD23 LEU   235      36.425  62.432  12.109  1.00  0.00           H  
ATOM   3691  C   LEU   235      39.304  64.195  10.031  1.00  0.00           C  
ATOM   3692  O   LEU   235      38.673  64.025   8.971  1.00  0.00           O  
ATOM   3693  N   GLU   236      40.578  64.687  10.065  1.00  0.00           N  
ATOM   3694  H   GLU   236      41.040  65.024  10.897  1.00  0.00           H  
ATOM   3695  CA  GLU   236      41.161  65.280   8.831  1.00  0.00           C  
ATOM   3696  HA  GLU   236      40.402  65.894   8.347  1.00  0.00           H  
ATOM   3697  CB  GLU   236      42.292  66.212   9.270  1.00  0.00           C  
ATOM   3698  HB2 GLU   236      41.794  66.914   9.939  1.00  0.00           H  
ATOM   3699  HB3 GLU   236      42.970  65.601   9.866  1.00  0.00           H  
ATOM   3700  CG  GLU   236      43.020  66.991   8.128  1.00  0.00           C  
ATOM   3701  HG2 GLU   236      43.226  66.422   7.222  1.00  0.00           H  
ATOM   3702  HG3 GLU   236      42.252  67.674   7.765  1.00  0.00           H  
ATOM   3703  CD  GLU   236      44.238  67.856   8.591  1.00  0.00           C  
ATOM   3704  OE1 GLU   236      44.606  68.041   9.764  1.00  0.00           O  
ATOM   3705  OE2 GLU   236      44.931  68.387   7.674  1.00  0.00           O  
ATOM   3706  C   GLU   236      41.619  64.234   7.761  1.00  0.00           C  
ATOM   3707  O   GLU   236      41.322  64.341   6.576  1.00  0.00           O  
ATOM   3708  N   ASP   237      42.316  63.161   8.223  1.00  0.00           N  
ATOM   3709  H   ASP   237      42.558  63.155   9.204  1.00  0.00           H  
ATOM   3710  CA  ASP   237      42.665  62.009   7.402  1.00  0.00           C  
ATOM   3711  HA  ASP   237      43.210  62.405   6.545  1.00  0.00           H  
ATOM   3712  CB  ASP   237      43.546  61.088   8.195  1.00  0.00           C  
ATOM   3713  HB2 ASP   237      43.165  60.906   9.200  1.00  0.00           H  
ATOM   3714  HB3 ASP   237      43.620  60.107   7.727  1.00  0.00           H  
ATOM   3715  CG  ASP   237      45.044  61.543   8.411  1.00  0.00           C  
ATOM   3716  OD1 ASP   237      45.648  62.418   7.724  1.00  0.00           O  
ATOM   3717  OD2 ASP   237      45.676  60.952   9.341  1.00  0.00           O  
ATOM   3718  C   ASP   237      41.380  61.176   7.006  1.00  0.00           C  
ATOM   3719  O   ASP   237      41.346  60.695   5.841  1.00  0.00           O  
ATOM   3720  N   ALA   238      40.413  61.050   7.940  1.00  0.00           N  
ATOM   3721  H   ALA   238      40.616  61.332   8.888  1.00  0.00           H  
ATOM   3722  CA  ALA   238      39.129  60.316   7.658  1.00  0.00           C  
ATOM   3723  HA  ALA   238      39.480  59.341   7.319  1.00  0.00           H  
ATOM   3724  CB  ALA   238      38.232  60.281   8.905  1.00  0.00           C  
ATOM   3725  HB1 ALA   238      38.815  60.148   9.817  1.00  0.00           H  
ATOM   3726  HB2 ALA   238      37.681  61.181   9.177  1.00  0.00           H  
ATOM   3727  HB3 ALA   238      37.513  59.463   8.946  1.00  0.00           H  
ATOM   3728  C   ALA   238      38.426  60.815   6.401  1.00  0.00           C  
ATOM   3729  O   ALA   238      38.330  60.100   5.395  1.00  0.00           O  
ATOM   3730  N   TYR   239      38.008  62.113   6.454  1.00  0.00           N  
ATOM   3731  H   TYR   239      38.320  62.570   7.299  1.00  0.00           H  
ATOM   3732  CA  TYR   239      37.468  62.790   5.326  1.00  0.00           C  
ATOM   3733  HA  TYR   239      36.524  62.355   4.998  1.00  0.00           H  
ATOM   3734  CB  TYR   239      37.153  64.193   5.859  1.00  0.00           C  
ATOM   3735  HB2 TYR   239      36.787  64.140   6.885  1.00  0.00           H  
ATOM   3736  HB3 TYR   239      38.034  64.828   5.771  1.00  0.00           H  
ATOM   3737  CG  TYR   239      36.111  64.862   5.018  1.00  0.00           C  
ATOM   3738  CD1 TYR   239      34.695  64.667   5.204  1.00  0.00           C  
ATOM   3739  HD1 TYR   239      34.374  64.107   6.070  1.00  0.00           H  
ATOM   3740  CE1 TYR   239      33.735  65.272   4.405  1.00  0.00           C  
ATOM   3741  HE1 TYR   239      32.667  65.237   4.562  1.00  0.00           H  
ATOM   3742  CZ  TYR   239      34.209  66.048   3.307  1.00  0.00           C  
ATOM   3743  OH  TYR   239      33.297  66.681   2.524  1.00  0.00           O  
ATOM   3744  HH  TYR   239      32.359  66.506   2.626  1.00  0.00           H  
ATOM   3745  CE2 TYR   239      35.595  66.199   3.048  1.00  0.00           C  
ATOM   3746  HE2 TYR   239      35.938  66.850   2.257  1.00  0.00           H  
ATOM   3747  CD2 TYR   239      36.550  65.712   3.992  1.00  0.00           C  
ATOM   3748  HD2 TYR   239      37.592  65.885   3.764  1.00  0.00           H  
ATOM   3749  C   TYR   239      38.394  62.903   4.047  1.00  0.00           C  
ATOM   3750  O   TYR   239      37.825  62.807   2.933  1.00  0.00           O  
ATOM   3751  N   THR   240      39.674  63.124   4.193  1.00  0.00           N  
ATOM   3752  H   THR   240      40.126  63.422   5.046  1.00  0.00           H  
ATOM   3753  CA  THR   240      40.551  63.180   2.987  1.00  0.00           C  
ATOM   3754  HA  THR   240      39.981  63.631   2.175  1.00  0.00           H  
ATOM   3755  CB  THR   240      41.800  63.968   3.165  1.00  0.00           C  
ATOM   3756  HB  THR   240      42.427  63.855   2.281  1.00  0.00           H  
ATOM   3757  CG2 THR   240      41.578  65.524   3.365  1.00  0.00           C  
ATOM   3758 HG21 THR   240      41.651  65.959   2.369  1.00  0.00           H  
ATOM   3759 HG22 THR   240      40.580  65.808   3.700  1.00  0.00           H  
ATOM   3760 HG23 THR   240      42.352  66.026   3.945  1.00  0.00           H  
ATOM   3761  OG1 THR   240      42.480  63.384   4.205  1.00  0.00           O  
ATOM   3762  HG1 THR   240      42.053  63.708   5.002  1.00  0.00           H  
ATOM   3763  C   THR   240      40.857  61.784   2.291  1.00  0.00           C  
ATOM   3764  O   THR   240      41.194  61.733   1.101  1.00  0.00           O  
ATOM   3765  N   GLN   241      40.925  60.701   2.997  1.00  0.00           N  
ATOM   3766  H   GLN   241      40.812  60.842   3.991  1.00  0.00           H  
ATOM   3767  CA  GLN   241      41.365  59.383   2.562  1.00  0.00           C  
ATOM   3768  HA  GLN   241      41.807  59.503   1.573  1.00  0.00           H  
ATOM   3769  CB  GLN   241      42.452  58.762   3.502  1.00  0.00           C  
ATOM   3770  HB2 GLN   241      41.951  58.639   4.462  1.00  0.00           H  
ATOM   3771  HB3 GLN   241      42.694  57.855   2.948  1.00  0.00           H  
ATOM   3772  CG  GLN   241      43.549  59.765   3.683  1.00  0.00           C  
ATOM   3773  HG2 GLN   241      43.213  60.570   4.336  1.00  0.00           H  
ATOM   3774  HG3 GLN   241      44.369  59.192   4.116  1.00  0.00           H  
ATOM   3775  CD  GLN   241      44.146  60.463   2.436  1.00  0.00           C  
ATOM   3776  OE1 GLN   241      44.186  59.963   1.313  1.00  0.00           O  
ATOM   3777  NE2 GLN   241      44.747  61.604   2.601  1.00  0.00           N  
ATOM   3778 HE21 GLN   241      45.231  61.988   1.803  1.00  0.00           H  
ATOM   3779 HE22 GLN   241      44.972  61.996   3.504  1.00  0.00           H  
ATOM   3780  C   GLN   241      40.144  58.387   2.447  1.00  0.00           C  
ATOM   3781  O   GLN   241      40.080  57.646   1.434  1.00  0.00           O  
ATOM   3782  N   SER   242      39.156  58.352   3.328  1.00  0.00           N  
ATOM   3783  H   SER   242      39.101  59.055   4.050  1.00  0.00           H  
ATOM   3784  CA  SER   242      37.960  57.539   3.224  1.00  0.00           C  
ATOM   3785  HA  SER   242      38.150  56.659   2.608  1.00  0.00           H  
ATOM   3786  CB  SER   242      37.522  56.963   4.573  1.00  0.00           C  
ATOM   3787  HB2 SER   242      38.393  56.510   5.048  1.00  0.00           H  
ATOM   3788  HB3 SER   242      37.182  57.780   5.210  1.00  0.00           H  
ATOM   3789  OG  SER   242      36.470  56.024   4.373  1.00  0.00           O  
ATOM   3790  HG  SER   242      36.607  55.605   3.521  1.00  0.00           H  
ATOM   3791  C   SER   242      36.854  58.228   2.505  1.00  0.00           C  
ATOM   3792  O   SER   242      36.244  59.184   3.034  1.00  0.00           O  
ATOM   3793  N   GLY   243      36.543  57.690   1.302  1.00  0.00           N  
ATOM   3794  H   GLY   243      37.091  56.942   0.903  1.00  0.00           H  
ATOM   3795  CA  GLY   243      35.425  58.024   0.471  1.00  0.00           C  
ATOM   3796  HA2 GLY   243      35.439  59.091   0.248  1.00  0.00           H  
ATOM   3797  HA3 GLY   243      35.444  57.430  -0.443  1.00  0.00           H  
ATOM   3798  C   GLY   243      34.139  57.672   1.212  1.00  0.00           C  
ATOM   3799  O   GLY   243      33.278  58.562   1.285  1.00  0.00           O  
ATOM   3800  N   THR   244      34.094  56.483   1.931  1.00  0.00           N  
ATOM   3801  H   THR   244      34.744  55.747   1.694  1.00  0.00           H  
ATOM   3802  CA  THR   244      33.035  56.056   2.822  1.00  0.00           C  
ATOM   3803  HA  THR   244      32.050  55.979   2.363  1.00  0.00           H  
ATOM   3804  CB  THR   244      33.439  54.661   3.455  1.00  0.00           C  
ATOM   3805  HB  THR   244      34.162  54.864   4.245  1.00  0.00           H  
ATOM   3806  CG2 THR   244      32.304  53.831   4.194  1.00  0.00           C  
ATOM   3807 HG21 THR   244      31.754  53.232   3.469  1.00  0.00           H  
ATOM   3808 HG22 THR   244      32.845  53.246   4.938  1.00  0.00           H  
ATOM   3809 HG23 THR   244      31.802  54.587   4.798  1.00  0.00           H  
ATOM   3810  OG1 THR   244      33.896  53.751   2.450  1.00  0.00           O  
ATOM   3811  HG1 THR   244      34.822  53.925   2.264  1.00  0.00           H  
ATOM   3812  C   THR   244      32.862  57.016   4.027  1.00  0.00           C  
ATOM   3813  O   THR   244      31.742  57.442   4.379  1.00  0.00           O  
ATOM   3814  N   PHE   245      33.975  57.520   4.594  1.00  0.00           N  
ATOM   3815  H   PHE   245      34.915  57.282   4.313  1.00  0.00           H  
ATOM   3816  CA  PHE   245      33.838  58.504   5.629  1.00  0.00           C  
ATOM   3817  HA  PHE   245      33.117  58.145   6.362  1.00  0.00           H  
ATOM   3818  CB  PHE   245      35.161  58.895   6.357  1.00  0.00           C  
ATOM   3819  HB2 PHE   245      35.663  57.961   6.610  1.00  0.00           H  
ATOM   3820  HB3 PHE   245      35.745  59.567   5.729  1.00  0.00           H  
ATOM   3821  CG  PHE   245      34.917  59.650   7.645  1.00  0.00           C  
ATOM   3822  CD1 PHE   245      34.632  59.061   8.850  1.00  0.00           C  
ATOM   3823  HD1 PHE   245      34.581  57.987   8.951  1.00  0.00           H  
ATOM   3824  CE1 PHE   245      34.537  59.780  10.098  1.00  0.00           C  
ATOM   3825  HE1 PHE   245      34.413  59.225  11.017  1.00  0.00           H  
ATOM   3826  CZ  PHE   245      34.547  61.157  10.014  1.00  0.00           C  
ATOM   3827  HZ  PHE   245      34.211  61.608  10.937  1.00  0.00           H  
ATOM   3828  CE2 PHE   245      34.658  61.833   8.780  1.00  0.00           C  
ATOM   3829  HE2 PHE   245      34.535  62.902   8.683  1.00  0.00           H  
ATOM   3830  CD2 PHE   245      34.848  61.053   7.614  1.00  0.00           C  
ATOM   3831  HD2 PHE   245      34.948  61.507   6.640  1.00  0.00           H  
ATOM   3832  C   PHE   245      33.238  59.841   5.136  1.00  0.00           C  
ATOM   3833  O   PHE   245      32.444  60.535   5.814  1.00  0.00           O  
ATOM   3834  N   ARG   246      33.465  60.299   3.874  1.00  0.00           N  
ATOM   3835  H   ARG   246      34.094  59.834   3.236  1.00  0.00           H  
ATOM   3836  CA  ARG   246      32.831  61.526   3.335  1.00  0.00           C  
ATOM   3837  HA  ARG   246      32.964  62.343   4.045  1.00  0.00           H  
ATOM   3838  CB  ARG   246      33.428  61.945   1.970  1.00  0.00           C  
ATOM   3839  HB2 ARG   246      33.525  61.103   1.285  1.00  0.00           H  
ATOM   3840  HB3 ARG   246      32.722  62.660   1.547  1.00  0.00           H  
ATOM   3841  CG  ARG   246      34.795  62.539   2.195  1.00  0.00           C  
ATOM   3842  HG2 ARG   246      34.784  63.406   2.857  1.00  0.00           H  
ATOM   3843  HG3 ARG   246      35.477  61.878   2.729  1.00  0.00           H  
ATOM   3844  CD  ARG   246      35.385  63.095   0.888  1.00  0.00           C  
ATOM   3845  HD2 ARG   246      34.708  63.793   0.395  1.00  0.00           H  
ATOM   3846  HD3 ARG   246      36.316  63.596   1.152  1.00  0.00           H  
ATOM   3847  NE  ARG   246      35.764  62.008  -0.047  1.00  0.00           N  
ATOM   3848  HE  ARG   246      35.018  61.853  -0.710  1.00  0.00           H  
ATOM   3849  CZ  ARG   246      36.976  61.706  -0.467  1.00  0.00           C  
ATOM   3850  NH1 ARG   246      37.995  61.844   0.293  1.00  0.00           N  
ATOM   3851 HH11 ARG   246      37.941  62.193   1.239  1.00  0.00           H  
ATOM   3852 HH12 ARG   246      38.855  61.390   0.021  1.00  0.00           H  
ATOM   3853  NH2 ARG   246      37.037  61.094  -1.609  1.00  0.00           N  
ATOM   3854 HH21 ARG   246      36.180  60.935  -2.119  1.00  0.00           H  
ATOM   3855 HH22 ARG   246      37.919  60.797  -2.001  1.00  0.00           H  
ATOM   3856  C   ARG   246      31.359  61.350   3.145  1.00  0.00           C  
ATOM   3857  O   ARG   246      30.579  62.138   3.727  1.00  0.00           O  
ATOM   3858  N   ARG   247      30.897  60.195   2.580  1.00  0.00           N  
ATOM   3859  H   ARG   247      31.565  59.544   2.193  1.00  0.00           H  
ATOM   3860  CA  ARG   247      29.481  59.751   2.553  1.00  0.00           C  
ATOM   3861  HA  ARG   247      28.962  60.433   1.880  1.00  0.00           H  
ATOM   3862  CB  ARG   247      29.288  58.265   2.072  1.00  0.00           C  
ATOM   3863  HB2 ARG   247      29.825  57.574   2.722  1.00  0.00           H  
ATOM   3864  HB3 ARG   247      28.261  57.930   2.213  1.00  0.00           H  
ATOM   3865  CG  ARG   247      29.736  58.134   0.620  1.00  0.00           C  
ATOM   3866  HG2 ARG   247      29.262  58.988   0.136  1.00  0.00           H  
ATOM   3867  HG3 ARG   247      30.799  58.211   0.390  1.00  0.00           H  
ATOM   3868  CD  ARG   247      29.133  56.917  -0.013  1.00  0.00           C  
ATOM   3869  HD2 ARG   247      28.060  56.934   0.176  1.00  0.00           H  
ATOM   3870  HD3 ARG   247      29.254  57.002  -1.093  1.00  0.00           H  
ATOM   3871  NE  ARG   247      29.791  55.712   0.362  1.00  0.00           N  
ATOM   3872  HE  ARG   247      30.787  55.656   0.203  1.00  0.00           H  
ATOM   3873  CZ  ARG   247      29.242  54.678   1.016  1.00  0.00           C  
ATOM   3874  NH1 ARG   247      28.091  54.875   1.595  1.00  0.00           N  
ATOM   3875 HH11 ARG   247      27.430  55.628   1.470  1.00  0.00           H  
ATOM   3876 HH12 ARG   247      27.666  54.057   2.007  1.00  0.00           H  
ATOM   3877  NH2 ARG   247      29.918  53.567   1.155  1.00  0.00           N  
ATOM   3878 HH21 ARG   247      30.767  53.381   0.641  1.00  0.00           H  
ATOM   3879 HH22 ARG   247      29.506  52.841   1.724  1.00  0.00           H  
ATOM   3880  C   ARG   247      28.831  59.976   3.928  1.00  0.00           C  
ATOM   3881  O   ARG   247      27.823  60.722   3.952  1.00  0.00           O  
ATOM   3882  N   LEU   248      29.386  59.394   4.985  1.00  0.00           N  
ATOM   3883  H   LEU   248      30.227  58.869   4.794  1.00  0.00           H  
ATOM   3884  CA  LEU   248      28.686  59.230   6.251  1.00  0.00           C  
ATOM   3885  HA  LEU   248      27.624  59.014   6.139  1.00  0.00           H  
ATOM   3886  CB  LEU   248      29.463  58.184   7.148  1.00  0.00           C  
ATOM   3887  HB2 LEU   248      30.499  58.522   7.121  1.00  0.00           H  
ATOM   3888  HB3 LEU   248      29.036  58.316   8.143  1.00  0.00           H  
ATOM   3889  CG  LEU   248      29.244  56.755   6.630  1.00  0.00           C  
ATOM   3890  HG  LEU   248      29.631  56.752   5.611  1.00  0.00           H  
ATOM   3891  CD1 LEU   248      30.117  55.852   7.472  1.00  0.00           C  
ATOM   3892 HD11 LEU   248      29.847  55.846   8.528  1.00  0.00           H  
ATOM   3893 HD12 LEU   248      30.033  54.869   7.008  1.00  0.00           H  
ATOM   3894 HD13 LEU   248      31.171  56.122   7.400  1.00  0.00           H  
ATOM   3895  CD2 LEU   248      27.794  56.171   6.592  1.00  0.00           C  
ATOM   3896 HD21 LEU   248      27.840  55.102   6.385  1.00  0.00           H  
ATOM   3897 HD22 LEU   248      27.296  56.290   7.555  1.00  0.00           H  
ATOM   3898 HD23 LEU   248      27.235  56.656   5.792  1.00  0.00           H  
ATOM   3899  C   LEU   248      28.589  60.666   6.922  1.00  0.00           C  
ATOM   3900  O   LEU   248      27.508  61.060   7.409  1.00  0.00           O  
ATOM   3901  N   MET   249      29.703  61.464   6.751  1.00  0.00           N  
ATOM   3902  H   MET   249      30.448  61.158   6.143  1.00  0.00           H  
ATOM   3903  CA  MET   249      29.865  62.808   7.268  1.00  0.00           C  
ATOM   3904  HA  MET   249      29.587  62.838   8.322  1.00  0.00           H  
ATOM   3905  CB  MET   249      31.298  63.313   7.073  1.00  0.00           C  
ATOM   3906  HB2 MET   249      31.903  62.431   7.284  1.00  0.00           H  
ATOM   3907  HB3 MET   249      31.375  63.599   6.024  1.00  0.00           H  
ATOM   3908  CG  MET   249      31.758  64.558   7.844  1.00  0.00           C  
ATOM   3909  HG2 MET   249      32.783  64.726   7.512  1.00  0.00           H  
ATOM   3910  HG3 MET   249      31.247  65.446   7.473  1.00  0.00           H  
ATOM   3911  SD  MET   249      31.662  64.423   9.614  1.00  0.00           S  
ATOM   3912  CE  MET   249      30.466  65.732   9.915  1.00  0.00           C  
ATOM   3913  HE1 MET   249      30.897  66.672   9.570  1.00  0.00           H  
ATOM   3914  HE2 MET   249      29.543  65.544   9.368  1.00  0.00           H  
ATOM   3915  HE3 MET   249      30.350  65.848  10.993  1.00  0.00           H  
ATOM   3916  C   MET   249      28.968  63.830   6.500  1.00  0.00           C  
ATOM   3917  O   MET   249      28.245  64.553   7.127  1.00  0.00           O  
ATOM   3918  N   ASN   250      28.852  63.714   5.169  1.00  0.00           N  
ATOM   3919  H   ASN   250      29.558  63.179   4.684  1.00  0.00           H  
ATOM   3920  CA  ASN   250      28.105  64.673   4.277  1.00  0.00           C  
ATOM   3921  HA  ASN   250      28.340  65.708   4.527  1.00  0.00           H  
ATOM   3922  CB  ASN   250      28.554  64.508   2.803  1.00  0.00           C  
ATOM   3923  HB2 ASN   250      28.381  63.508   2.406  1.00  0.00           H  
ATOM   3924  HB3 ASN   250      27.908  65.132   2.186  1.00  0.00           H  
ATOM   3925  CG  ASN   250      29.898  65.005   2.345  1.00  0.00           C  
ATOM   3926  OD1 ASN   250      30.657  65.734   2.975  1.00  0.00           O  
ATOM   3927  ND2 ASN   250      30.301  64.590   1.196  1.00  0.00           N  
ATOM   3928 HD21 ASN   250      31.183  64.904   0.819  1.00  0.00           H  
ATOM   3929 HD22 ASN   250      29.840  63.818   0.736  1.00  0.00           H  
ATOM   3930  C   ASN   250      26.565  64.418   4.509  1.00  0.00           C  
ATOM   3931  O   ASN   250      25.836  65.404   4.521  1.00  0.00           O  
ATOM   3932  N   TYR   251      26.137  63.192   4.745  1.00  0.00           N  
ATOM   3933  H   TYR   251      26.805  62.441   4.648  1.00  0.00           H  
ATOM   3934  CA  TYR   251      24.826  62.835   5.189  1.00  0.00           C  
ATOM   3935  HA  TYR   251      24.081  63.171   4.467  1.00  0.00           H  
ATOM   3936  CB  TYR   251      24.774  61.305   5.221  1.00  0.00           C  
ATOM   3937  HB2 TYR   251      25.221  60.921   4.303  1.00  0.00           H  
ATOM   3938  HB3 TYR   251      25.424  60.913   6.003  1.00  0.00           H  
ATOM   3939  CG  TYR   251      23.387  60.690   5.270  1.00  0.00           C  
ATOM   3940  CD1 TYR   251      22.423  60.930   4.351  1.00  0.00           C  
ATOM   3941  HD1 TYR   251      22.631  61.488   3.450  1.00  0.00           H  
ATOM   3942  CE1 TYR   251      21.180  60.282   4.458  1.00  0.00           C  
ATOM   3943  HE1 TYR   251      20.505  60.383   3.622  1.00  0.00           H  
ATOM   3944  CZ  TYR   251      20.957  59.343   5.495  1.00  0.00           C  
ATOM   3945  OH  TYR   251      19.779  58.755   5.600  1.00  0.00           O  
ATOM   3946  HH  TYR   251      19.198  58.988   4.873  1.00  0.00           H  
ATOM   3947  CE2 TYR   251      21.837  59.429   6.645  1.00  0.00           C  
ATOM   3948  HE2 TYR   251      21.667  58.937   7.591  1.00  0.00           H  
ATOM   3949  CD2 TYR   251      23.076  60.103   6.500  1.00  0.00           C  
ATOM   3950  HD2 TYR   251      23.817  60.104   7.286  1.00  0.00           H  
ATOM   3951  C   TYR   251      24.545  63.479   6.556  1.00  0.00           C  
ATOM   3952  O   TYR   251      23.666  64.378   6.616  1.00  0.00           O  
ATOM   3953  N   ALA   252      25.298  63.136   7.599  1.00  0.00           N  
ATOM   3954  H   ALA   252      26.087  62.524   7.448  1.00  0.00           H  
ATOM   3955  CA  ALA   252      25.115  63.725   8.949  1.00  0.00           C  
ATOM   3956  HA  ALA   252      24.129  63.498   9.355  1.00  0.00           H  
ATOM   3957  CB  ALA   252      26.165  63.145   9.967  1.00  0.00           C  
ATOM   3958  HB1 ALA   252      26.159  63.760  10.867  1.00  0.00           H  
ATOM   3959  HB2 ALA   252      25.923  62.122  10.256  1.00  0.00           H  
ATOM   3960  HB3 ALA   252      27.209  63.174   9.656  1.00  0.00           H  
ATOM   3961  C   ALA   252      25.054  65.244   8.968  1.00  0.00           C  
ATOM   3962  O   ALA   252      24.211  65.748   9.700  1.00  0.00           O  
ATOM   3963  N   TYR   253      25.851  65.934   8.253  1.00  0.00           N  
ATOM   3964  H   TYR   253      26.552  65.450   7.710  1.00  0.00           H  
ATOM   3965  CA  TYR   253      25.889  67.459   8.124  1.00  0.00           C  
ATOM   3966  HA  TYR   253      25.974  67.883   9.124  1.00  0.00           H  
ATOM   3967  CB  TYR   253      27.211  67.933   7.498  1.00  0.00           C  
ATOM   3968  HB2 TYR   253      27.977  67.299   7.943  1.00  0.00           H  
ATOM   3969  HB3 TYR   253      27.204  67.676   6.439  1.00  0.00           H  
ATOM   3970  CG  TYR   253      27.617  69.324   7.723  1.00  0.00           C  
ATOM   3971  CD1 TYR   253      28.037  69.819   8.997  1.00  0.00           C  
ATOM   3972  HD1 TYR   253      27.965  69.111   9.810  1.00  0.00           H  
ATOM   3973  CE1 TYR   253      28.454  71.120   9.182  1.00  0.00           C  
ATOM   3974  HE1 TYR   253      28.750  71.497  10.149  1.00  0.00           H  
ATOM   3975  CZ  TYR   253      28.512  71.985   7.996  1.00  0.00           C  
ATOM   3976  OH  TYR   253      28.849  73.305   8.076  1.00  0.00           O  
ATOM   3977  HH  TYR   253      29.352  73.546   7.295  1.00  0.00           H  
ATOM   3978  CE2 TYR   253      28.028  71.526   6.779  1.00  0.00           C  
ATOM   3979  HE2 TYR   253      28.305  72.113   5.917  1.00  0.00           H  
ATOM   3980  CD2 TYR   253      27.609  70.183   6.619  1.00  0.00           C  
ATOM   3981  HD2 TYR   253      27.261  69.805   5.669  1.00  0.00           H  
ATOM   3982  C   TYR   253      24.702  68.154   7.438  1.00  0.00           C  
ATOM   3983  O   TYR   253      24.151  69.164   7.909  1.00  0.00           O  
ATOM   3984  N   ASP   254      24.252  67.621   6.282  1.00  0.00           N  
ATOM   3985  H   ASP   254      24.677  66.740   6.030  1.00  0.00           H  
ATOM   3986  CA  ASP   254      22.907  67.861   5.707  1.00  0.00           C  
ATOM   3987  HA  ASP   254      22.742  68.921   5.517  1.00  0.00           H  
ATOM   3988  CB  ASP   254      22.727  67.090   4.417  1.00  0.00           C  
ATOM   3989  HB2 ASP   254      22.917  66.085   4.794  1.00  0.00           H  
ATOM   3990  HB3 ASP   254      21.710  67.197   4.042  1.00  0.00           H  
ATOM   3991  CG  ASP   254      23.802  67.356   3.343  1.00  0.00           C  
ATOM   3992  OD1 ASP   254      24.369  68.459   3.378  1.00  0.00           O  
ATOM   3993  OD2 ASP   254      23.922  66.544   2.435  1.00  0.00           O  
ATOM   3994  C   ASP   254      21.733  67.475   6.649  1.00  0.00           C  
ATOM   3995  O   ASP   254      20.802  68.229   6.737  1.00  0.00           O  
ATOM   3996  N   GLN   255      21.811  66.355   7.385  1.00  0.00           N  
ATOM   3997  H   GLN   255      22.603  65.748   7.224  1.00  0.00           H  
ATOM   3998  CA  GLN   255      20.675  65.681   8.095  1.00  0.00           C  
ATOM   3999  HA  GLN   255      19.757  65.954   7.574  1.00  0.00           H  
ATOM   4000  CB  GLN   255      20.879  64.173   8.078  1.00  0.00           C  
ATOM   4001  HB2 GLN   255      21.871  63.953   8.472  1.00  0.00           H  
ATOM   4002  HB3 GLN   255      20.163  63.739   8.777  1.00  0.00           H  
ATOM   4003  CG  GLN   255      20.686  63.515   6.728  1.00  0.00           C  
ATOM   4004  HG2 GLN   255      20.873  64.117   5.839  1.00  0.00           H  
ATOM   4005  HG3 GLN   255      21.376  62.672   6.679  1.00  0.00           H  
ATOM   4006  CD  GLN   255      19.273  62.919   6.625  1.00  0.00           C  
ATOM   4007  OE1 GLN   255      18.874  61.903   7.121  1.00  0.00           O  
ATOM   4008  NE2 GLN   255      18.400  63.594   5.897  1.00  0.00           N  
ATOM   4009 HE21 GLN   255      17.408  63.442   6.013  1.00  0.00           H  
ATOM   4010 HE22 GLN   255      18.642  64.338   5.258  1.00  0.00           H  
ATOM   4011  C   GLN   255      20.564  66.199   9.486  1.00  0.00           C  
ATOM   4012  O   GLN   255      19.411  66.262   9.906  1.00  0.00           O  
ATOM   4013  N   GLU   256      21.633  66.409  10.258  1.00  0.00           N  
ATOM   4014  H   GLU   256      22.447  66.024   9.801  1.00  0.00           H  
ATOM   4015  CA  GLU   256      21.585  66.536  11.749  1.00  0.00           C  
ATOM   4016  HA  GLU   256      20.614  66.951  12.020  1.00  0.00           H  
ATOM   4017  CB  GLU   256      21.810  65.136  12.298  1.00  0.00           C  
ATOM   4018  HB2 GLU   256      21.078  64.533  11.760  1.00  0.00           H  
ATOM   4019  HB3 GLU   256      22.838  64.782  12.225  1.00  0.00           H  
ATOM   4020  CG  GLU   256      21.500  65.098  13.823  1.00  0.00           C  
ATOM   4021  HG2 GLU   256      22.201  65.705  14.396  1.00  0.00           H  
ATOM   4022  HG3 GLU   256      20.533  65.564  14.011  1.00  0.00           H  
ATOM   4023  CD  GLU   256      21.461  63.663  14.317  1.00  0.00           C  
ATOM   4024  OE1 GLU   256      22.032  62.701  13.684  1.00  0.00           O  
ATOM   4025  OE2 GLU   256      21.053  63.410  15.435  1.00  0.00           O  
ATOM   4026  C   GLU   256      22.597  67.487  12.316  1.00  0.00           C  
ATOM   4027  O   GLU   256      22.185  68.468  12.969  1.00  0.00           O  
ATOM   4028  N   LEU   257      23.898  67.372  11.981  1.00  0.00           N  
ATOM   4029  H   LEU   257      24.207  66.695  11.298  1.00  0.00           H  
ATOM   4030  CA  LEU   257      25.012  68.211  12.511  1.00  0.00           C  
ATOM   4031  HA  LEU   257      24.769  68.482  13.539  1.00  0.00           H  
ATOM   4032  CB  LEU   257      26.412  67.566  12.348  1.00  0.00           C  
ATOM   4033  HB2 LEU   257      26.473  67.543  11.260  1.00  0.00           H  
ATOM   4034  HB3 LEU   257      27.175  68.187  12.819  1.00  0.00           H  
ATOM   4035  CG  LEU   257      26.667  66.159  12.897  1.00  0.00           C  
ATOM   4036  HG  LEU   257      26.008  65.467  12.372  1.00  0.00           H  
ATOM   4037  CD1 LEU   257      28.066  65.705  12.479  1.00  0.00           C  
ATOM   4038 HD11 LEU   257      28.668  66.613  12.527  1.00  0.00           H  
ATOM   4039 HD12 LEU   257      28.396  64.879  13.108  1.00  0.00           H  
ATOM   4040 HD13 LEU   257      28.082  65.362  11.445  1.00  0.00           H  
ATOM   4041  CD2 LEU   257      26.587  66.084  14.420  1.00  0.00           C  
ATOM   4042 HD21 LEU   257      25.566  66.048  14.802  1.00  0.00           H  
ATOM   4043 HD22 LEU   257      27.069  65.195  14.828  1.00  0.00           H  
ATOM   4044 HD23 LEU   257      27.119  66.917  14.878  1.00  0.00           H  
ATOM   4045  C   LEU   257      24.978  69.617  11.915  1.00  0.00           C  
ATOM   4046  O   LEU   257      26.053  70.323  12.059  1.00  0.00           O  
ATOM   4047  N   HIE   258      23.921  70.110  11.293  1.00  0.00           N  
ATOM   4048  H   HIE   258      23.045  69.623  11.173  1.00  0.00           H  
ATOM   4049  CA  HIE   258      23.786  71.539  11.082  1.00  0.00           C  
ATOM   4050  HA  HIE   258      24.731  71.781  10.595  1.00  0.00           H  
ATOM   4051  CB  HIE   258      22.693  71.843  10.021  1.00  0.00           C  
ATOM   4052  HB2 HIE   258      22.606  72.925   9.919  1.00  0.00           H  
ATOM   4053  HB3 HIE   258      23.005  71.399   9.076  1.00  0.00           H  
ATOM   4054  CG  HIE   258      21.385  71.149  10.323  1.00  0.00           C  
ATOM   4055  ND1 HIE   258      20.419  71.437  11.234  1.00  0.00           N  
ATOM   4056  CE1 HIE   258      19.486  70.456  11.267  1.00  0.00           C  
ATOM   4057  HE1 HIE   258      18.710  70.385  12.015  1.00  0.00           H  
ATOM   4058  NE2 HIE   258      19.896  69.500  10.355  1.00  0.00           N  
ATOM   4059  HE2 HIE   258      19.316  68.722  10.075  1.00  0.00           H  
ATOM   4060  CD2 HIE   258      21.098  69.932   9.840  1.00  0.00           C  
ATOM   4061  HD2 HIE   258      21.833  69.382   9.271  1.00  0.00           H  
ATOM   4062  C   HIE   258      23.655  72.371  12.334  1.00  0.00           C  
ATOM   4063  O   HIE   258      24.353  73.373  12.453  1.00  0.00           O  
ATOM   4064  N   ASP   259      22.743  72.032  13.232  1.00  0.00           N  
ATOM   4065  H   ASP   259      22.268  71.151  13.097  1.00  0.00           H  
ATOM   4066  CA  ASP   259      22.494  72.798  14.488  1.00  0.00           C  
ATOM   4067  HA  ASP   259      22.620  73.827  14.151  1.00  0.00           H  
ATOM   4068  CB  ASP   259      21.014  72.557  14.823  1.00  0.00           C  
ATOM   4069  HB2 ASP   259      20.454  72.701  13.899  1.00  0.00           H  
ATOM   4070  HB3 ASP   259      20.877  71.502  15.057  1.00  0.00           H  
ATOM   4071  CG  ASP   259      20.362  73.320  15.981  1.00  0.00           C  
ATOM   4072  OD1 ASP   259      21.026  74.072  16.633  1.00  0.00           O  
ATOM   4073  OD2 ASP   259      19.119  73.043  16.184  1.00  0.00           O  
ATOM   4074  C   ASP   259      23.427  72.496  15.672  1.00  0.00           C  
ATOM   4075  O   ASP   259      23.619  71.310  15.952  1.00  0.00           O  
ATOM   4076  N   VAL   260      23.961  73.477  16.389  1.00  0.00           N  
ATOM   4077  H   VAL   260      23.963  74.450  16.120  1.00  0.00           H  
ATOM   4078  CA  VAL   260      24.739  73.290  17.603  1.00  0.00           C  
ATOM   4079  HA  VAL   260      25.613  72.657  17.447  1.00  0.00           H  
ATOM   4080  CB  VAL   260      25.058  74.592  18.234  1.00  0.00           C  
ATOM   4081  HB  VAL   260      24.184  75.211  18.438  1.00  0.00           H  
ATOM   4082  CG1 VAL   260      25.778  74.328  19.598  1.00  0.00           C  
ATOM   4083 HG11 VAL   260      26.495  73.516  19.476  1.00  0.00           H  
ATOM   4084 HG12 VAL   260      26.265  75.260  19.884  1.00  0.00           H  
ATOM   4085 HG13 VAL   260      25.134  74.068  20.438  1.00  0.00           H  
ATOM   4086  CG2 VAL   260      25.947  75.456  17.380  1.00  0.00           C  
ATOM   4087 HG21 VAL   260      25.543  75.483  16.368  1.00  0.00           H  
ATOM   4088 HG22 VAL   260      26.038  76.495  17.696  1.00  0.00           H  
ATOM   4089 HG23 VAL   260      26.886  74.904  17.325  1.00  0.00           H  
ATOM   4090  C   VAL   260      23.880  72.406  18.601  1.00  0.00           C  
ATOM   4091  O   VAL   260      24.361  71.631  19.404  1.00  0.00           O  
ATOM   4092  N   GLU   261      22.483  72.485  18.597  1.00  0.00           N  
ATOM   4093  H   GLU   261      21.983  73.144  18.017  1.00  0.00           H  
ATOM   4094  CA  GLU   261      21.698  71.685  19.605  1.00  0.00           C  
ATOM   4095  HA  GLU   261      22.030  71.748  20.641  1.00  0.00           H  
ATOM   4096  CB  GLU   261      20.242  72.219  19.663  1.00  0.00           C  
ATOM   4097  HB2 GLU   261      19.877  72.404  18.652  1.00  0.00           H  
ATOM   4098  HB3 GLU   261      19.605  71.437  20.077  1.00  0.00           H  
ATOM   4099  CG  GLU   261      20.074  73.509  20.530  1.00  0.00           C  
ATOM   4100  HG2 GLU   261      20.840  74.201  20.181  1.00  0.00           H  
ATOM   4101  HG3 GLU   261      19.055  73.880  20.420  1.00  0.00           H  
ATOM   4102  CD  GLU   261      20.400  73.249  22.040  1.00  0.00           C  
ATOM   4103  OE1 GLU   261      21.325  73.934  22.633  1.00  0.00           O  
ATOM   4104  OE2 GLU   261      19.789  72.388  22.701  1.00  0.00           O  
ATOM   4105  C   GLU   261      21.625  70.174  19.224  1.00  0.00           C  
ATOM   4106  O   GLU   261      21.304  69.414  20.188  1.00  0.00           O  
ATOM   4107  N   GLN   262      21.846  69.773  18.004  1.00  0.00           N  
ATOM   4108  H   GLN   262      21.922  70.560  17.376  1.00  0.00           H  
ATOM   4109  CA  GLN   262      21.937  68.374  17.534  1.00  0.00           C  
ATOM   4110  HA  GLN   262      21.362  67.779  18.243  1.00  0.00           H  
ATOM   4111  CB  GLN   262      21.168  68.282  16.151  1.00  0.00           C  
ATOM   4112  HB2 GLN   262      21.880  68.789  15.500  1.00  0.00           H  
ATOM   4113  HB3 GLN   262      21.127  67.240  15.833  1.00  0.00           H  
ATOM   4114  CG  GLN   262      19.787  68.934  16.217  1.00  0.00           C  
ATOM   4115  HG2 GLN   262      19.323  68.713  17.178  1.00  0.00           H  
ATOM   4116  HG3 GLN   262      19.820  70.015  16.077  1.00  0.00           H  
ATOM   4117  CD  GLN   262      18.860  68.386  15.126  1.00  0.00           C  
ATOM   4118  OE1 GLN   262      18.281  67.340  15.281  1.00  0.00           O  
ATOM   4119  NE2 GLN   262      18.861  68.827  13.924  1.00  0.00           N  
ATOM   4120 HE21 GLN   262      18.404  68.242  13.240  1.00  0.00           H  
ATOM   4121 HE22 GLN   262      19.489  69.550  13.603  1.00  0.00           H  
ATOM   4122  C   GLN   262      23.324  67.776  17.520  1.00  0.00           C  
ATOM   4123  O   GLN   262      23.431  66.559  17.309  1.00  0.00           O  
ATOM   4124  N   ARG   263      24.341  68.632  17.739  1.00  0.00           N  
ATOM   4125  H   ARG   263      24.147  69.620  17.822  1.00  0.00           H  
ATOM   4126  CA  ARG   263      25.735  68.133  17.987  1.00  0.00           C  
ATOM   4127  HA  ARG   263      26.083  67.655  17.071  1.00  0.00           H  
ATOM   4128  CB  ARG   263      26.708  69.349  18.308  1.00  0.00           C  
ATOM   4129  HB2 ARG   263      26.109  69.958  18.985  1.00  0.00           H  
ATOM   4130  HB3 ARG   263      27.647  68.943  18.683  1.00  0.00           H  
ATOM   4131  CG  ARG   263      26.947  70.111  17.059  1.00  0.00           C  
ATOM   4132  HG2 ARG   263      27.408  69.398  16.375  1.00  0.00           H  
ATOM   4133  HG3 ARG   263      26.015  70.481  16.631  1.00  0.00           H  
ATOM   4134  CD  ARG   263      27.913  71.269  17.187  1.00  0.00           C  
ATOM   4135  HD2 ARG   263      27.780  71.797  18.131  1.00  0.00           H  
ATOM   4136  HD3 ARG   263      28.921  70.878  17.052  1.00  0.00           H  
ATOM   4137  NE  ARG   263      27.729  72.345  16.177  1.00  0.00           N  
ATOM   4138  HE  ARG   263      27.665  73.248  16.624  1.00  0.00           H  
ATOM   4139  CZ  ARG   263      27.484  72.312  14.861  1.00  0.00           C  
ATOM   4140  NH1 ARG   263      27.409  71.206  14.234  1.00  0.00           N  
ATOM   4141 HH11 ARG   263      27.824  70.371  14.621  1.00  0.00           H  
ATOM   4142 HH12 ARG   263      27.092  71.100  13.281  1.00  0.00           H  
ATOM   4143  NH2 ARG   263      27.273  73.421  14.183  1.00  0.00           N  
ATOM   4144 HH21 ARG   263      27.589  74.265  14.638  1.00  0.00           H  
ATOM   4145 HH22 ARG   263      27.194  73.537  13.183  1.00  0.00           H  
ATOM   4146  C   ARG   263      25.977  67.066  19.105  1.00  0.00           C  
ATOM   4147  O   ARG   263      25.081  66.736  19.854  1.00  0.00           O  
ATOM   4148  N   TRP   264      27.198  66.483  19.123  1.00  0.00           N  
ATOM   4149  H   TRP   264      27.950  66.787  18.522  1.00  0.00           H  
ATOM   4150  CA  TRP   264      27.572  65.575  20.217  1.00  0.00           C  
ATOM   4151  HA  TRP   264      26.614  65.326  20.675  1.00  0.00           H  
ATOM   4152  CB  TRP   264      28.226  64.277  19.639  1.00  0.00           C  
ATOM   4153  HB2 TRP   264      29.152  64.667  19.217  1.00  0.00           H  
ATOM   4154  HB3 TRP   264      28.579  63.615  20.429  1.00  0.00           H  
ATOM   4155  CG  TRP   264      27.502  63.494  18.614  1.00  0.00           C  
ATOM   4156  CD1 TRP   264      27.386  63.919  17.359  1.00  0.00           C  
ATOM   4157  HD1 TRP   264      27.831  64.811  16.943  1.00  0.00           H  
ATOM   4158  NE1 TRP   264      26.469  63.166  16.715  1.00  0.00           N  
ATOM   4159  HE1 TRP   264      26.327  63.237  15.718  1.00  0.00           H  
ATOM   4160  CE2 TRP   264      26.045  62.135  17.469  1.00  0.00           C  
ATOM   4161  CZ2 TRP   264      25.303  60.942  17.228  1.00  0.00           C  
ATOM   4162  HZ2 TRP   264      24.848  60.743  16.269  1.00  0.00           H  
ATOM   4163  CH2 TRP   264      25.034  60.112  18.283  1.00  0.00           C  
ATOM   4164  HH2 TRP   264      24.413  59.242  18.127  1.00  0.00           H  
ATOM   4165  CZ3 TRP   264      25.611  60.303  19.563  1.00  0.00           C  
ATOM   4166  HZ3 TRP   264      25.537  59.557  20.340  1.00  0.00           H  
ATOM   4167  CE3 TRP   264      26.323  61.477  19.754  1.00  0.00           C  
ATOM   4168  HE3 TRP   264      26.730  61.618  20.744  1.00  0.00           H  
ATOM   4169  CD2 TRP   264      26.665  62.389  18.711  1.00  0.00           C  
ATOM   4170  C   TRP   264      28.359  66.278  21.282  1.00  0.00           C  
ATOM   4171  O   TRP   264      29.188  67.156  21.001  1.00  0.00           O  
ATOM   4172  N   LEU   265      28.156  65.925  22.548  1.00  0.00           N  
ATOM   4173  H   LEU   265      27.655  65.056  22.666  1.00  0.00           H  
ATOM   4174  CA  LEU   265      29.043  66.265  23.661  1.00  0.00           C  
ATOM   4175  HA  LEU   265      29.434  67.270  23.502  1.00  0.00           H  
ATOM   4176  CB  LEU   265      28.405  66.211  25.069  1.00  0.00           C  
ATOM   4177  HB2 LEU   265      28.042  65.189  25.181  1.00  0.00           H  
ATOM   4178  HB3 LEU   265      29.187  66.424  25.798  1.00  0.00           H  
ATOM   4179  CG  LEU   265      27.350  67.268  25.396  1.00  0.00           C  
ATOM   4180  HG  LEU   265      27.814  68.235  25.202  1.00  0.00           H  
ATOM   4181  CD1 LEU   265      26.040  67.250  24.541  1.00  0.00           C  
ATOM   4182 HD11 LEU   265      25.428  68.094  24.859  1.00  0.00           H  
ATOM   4183 HD12 LEU   265      26.170  67.558  23.504  1.00  0.00           H  
ATOM   4184 HD13 LEU   265      25.514  66.301  24.639  1.00  0.00           H  
ATOM   4185  CD2 LEU   265      26.766  67.263  26.884  1.00  0.00           C  
ATOM   4186 HD21 LEU   265      27.460  67.805  27.527  1.00  0.00           H  
ATOM   4187 HD22 LEU   265      25.837  67.828  26.956  1.00  0.00           H  
ATOM   4188 HD23 LEU   265      26.660  66.216  27.169  1.00  0.00           H  
ATOM   4189  C   LEU   265      30.268  65.292  23.707  1.00  0.00           C  
ATOM   4190  O   LEU   265      30.072  64.090  23.253  1.00  0.00           O  
ATOM   4191  N   LEU   266      31.440  65.814  24.088  1.00  0.00           N  
ATOM   4192  H   LEU   266      31.355  66.754  24.448  1.00  0.00           H  
ATOM   4193  CA  LEU   266      32.723  65.165  24.060  1.00  0.00           C  
ATOM   4194  HA  LEU   266      32.739  64.337  23.351  1.00  0.00           H  
ATOM   4195  CB  LEU   266      33.741  66.156  23.491  1.00  0.00           C  
ATOM   4196  HB2 LEU   266      33.441  66.471  22.491  1.00  0.00           H  
ATOM   4197  HB3 LEU   266      33.645  67.022  24.145  1.00  0.00           H  
ATOM   4198  CG  LEU   266      35.213  65.705  23.485  1.00  0.00           C  
ATOM   4199  HG  LEU   266      35.807  65.932  24.370  1.00  0.00           H  
ATOM   4200  CD1 LEU   266      35.486  64.204  23.271  1.00  0.00           C  
ATOM   4201 HD11 LEU   266      34.801  63.887  22.484  1.00  0.00           H  
ATOM   4202 HD12 LEU   266      36.520  64.009  22.988  1.00  0.00           H  
ATOM   4203 HD13 LEU   266      35.225  63.679  24.190  1.00  0.00           H  
ATOM   4204  CD2 LEU   266      36.017  66.427  22.403  1.00  0.00           C  
ATOM   4205 HD21 LEU   266      37.076  66.205  22.538  1.00  0.00           H  
ATOM   4206 HD22 LEU   266      35.658  66.194  21.400  1.00  0.00           H  
ATOM   4207 HD23 LEU   266      35.849  67.474  22.655  1.00  0.00           H  
ATOM   4208  C   LEU   266      33.011  64.562  25.455  1.00  0.00           C  
ATOM   4209  O   LEU   266      33.422  65.357  26.304  1.00  0.00           O  
ATOM   4210  N   GLY   267      33.003  63.236  25.680  1.00  0.00           N  
ATOM   4211  H   GLY   267      32.774  62.652  24.889  1.00  0.00           H  
ATOM   4212  CA  GLY   267      33.356  62.549  26.918  1.00  0.00           C  
ATOM   4213  HA2 GLY   267      33.021  63.104  27.794  1.00  0.00           H  
ATOM   4214  HA3 GLY   267      32.941  61.544  26.994  1.00  0.00           H  
ATOM   4215  C   GLY   267      34.835  62.389  27.041  1.00  0.00           C  
ATOM   4216  O   GLY   267      35.303  61.255  26.849  1.00  0.00           O  
ATOM   4217  N   ALA   268      35.601  63.393  27.359  1.00  0.00           N  
ATOM   4218  H   ALA   268      35.206  64.158  27.887  1.00  0.00           H  
ATOM   4219  CA  ALA   268      37.035  63.389  27.090  1.00  0.00           C  
ATOM   4220  HA  ALA   268      37.247  62.814  26.188  1.00  0.00           H  
ATOM   4221  CB  ALA   268      37.499  64.850  26.810  1.00  0.00           C  
ATOM   4222  HB1 ALA   268      38.473  65.102  27.230  1.00  0.00           H  
ATOM   4223  HB2 ALA   268      37.530  64.969  25.727  1.00  0.00           H  
ATOM   4224  HB3 ALA   268      36.721  65.516  27.183  1.00  0.00           H  
ATOM   4225  C   ALA   268      37.829  62.685  28.250  1.00  0.00           C  
ATOM   4226  O   ALA   268      37.627  63.046  29.414  1.00  0.00           O  
ATOM   4227  N   GLY   269      38.625  61.615  27.985  1.00  0.00           N  
ATOM   4228  H   GLY   269      38.794  61.306  27.039  1.00  0.00           H  
ATOM   4229  CA  GLY   269      39.154  60.782  29.038  1.00  0.00           C  
ATOM   4230  HA2 GLY   269      39.863  60.029  28.694  1.00  0.00           H  
ATOM   4231  HA3 GLY   269      39.701  61.363  29.781  1.00  0.00           H  
ATOM   4232  C   GLY   269      38.152  59.905  29.780  1.00  0.00           C  
ATOM   4233  O   GLY   269      38.576  59.341  30.795  1.00  0.00           O  
ATOM   4234  N   GLU   270      36.890  59.764  29.302  1.00  0.00           N  
ATOM   4235  H   GLU   270      36.701  60.273  28.451  1.00  0.00           H  
ATOM   4236  CA  GLU   270      35.919  58.670  29.684  1.00  0.00           C  
ATOM   4237  HA  GLU   270      36.214  58.336  30.678  1.00  0.00           H  
ATOM   4238  CB  GLU   270      34.490  59.222  29.603  1.00  0.00           C  
ATOM   4239  HB2 GLU   270      34.276  59.646  28.622  1.00  0.00           H  
ATOM   4240  HB3 GLU   270      33.728  58.470  29.808  1.00  0.00           H  
ATOM   4241  CG  GLU   270      34.248  60.438  30.520  1.00  0.00           C  
ATOM   4242  HG2 GLU   270      34.967  61.238  30.346  1.00  0.00           H  
ATOM   4243  HG3 GLU   270      33.295  60.932  30.332  1.00  0.00           H  
ATOM   4244  CD  GLU   270      34.342  60.018  31.983  1.00  0.00           C  
ATOM   4245  OE1 GLU   270      33.792  59.016  32.475  1.00  0.00           O  
ATOM   4246  OE2 GLU   270      35.092  60.763  32.719  1.00  0.00           O  
ATOM   4247  C   GLU   270      36.158  57.399  28.809  1.00  0.00           C  
ATOM   4248  O   GLU   270      36.719  57.459  27.735  1.00  0.00           O  
ATOM   4249  N   ASN   271      35.793  56.242  29.377  1.00  0.00           N  
ATOM   4250  H   ASN   271      35.288  56.316  30.249  1.00  0.00           H  
ATOM   4251  CA  ASN   271      35.936  54.961  28.673  1.00  0.00           C  
ATOM   4252  HA  ASN   271      36.996  54.811  28.470  1.00  0.00           H  
ATOM   4253  CB  ASN   271      35.434  53.839  29.554  1.00  0.00           C  
ATOM   4254  HB2 ASN   271      36.052  53.834  30.452  1.00  0.00           H  
ATOM   4255  HB3 ASN   271      34.424  54.115  29.856  1.00  0.00           H  
ATOM   4256  CG  ASN   271      35.418  52.488  28.892  1.00  0.00           C  
ATOM   4257  OD1 ASN   271      36.388  51.751  29.057  1.00  0.00           O  
ATOM   4258  ND2 ASN   271      34.405  52.132  28.195  1.00  0.00           N  
ATOM   4259 HD21 ASN   271      34.537  51.242  27.737  1.00  0.00           H  
ATOM   4260 HD22 ASN   271      33.591  52.715  28.066  1.00  0.00           H  
ATOM   4261  C   ASN   271      35.096  54.942  27.380  1.00  0.00           C  
ATOM   4262  O   ASN   271      33.902  55.233  27.453  1.00  0.00           O  
ATOM   4263  N   PHE   272      35.643  54.577  26.184  1.00  0.00           N  
ATOM   4264  H   PHE   272      36.576  54.198  26.263  1.00  0.00           H  
ATOM   4265  CA  PHE   272      35.075  54.686  24.886  1.00  0.00           C  
ATOM   4266  HA  PHE   272      35.177  55.739  24.626  1.00  0.00           H  
ATOM   4267  CB  PHE   272      36.016  54.007  23.816  1.00  0.00           C  
ATOM   4268  HB2 PHE   272      36.309  53.020  24.174  1.00  0.00           H  
ATOM   4269  HB3 PHE   272      35.356  53.835  22.965  1.00  0.00           H  
ATOM   4270  CG  PHE   272      37.197  54.793  23.431  1.00  0.00           C  
ATOM   4271  CD1 PHE   272      37.154  55.775  22.416  1.00  0.00           C  
ATOM   4272  HD1 PHE   272      36.166  56.050  22.076  1.00  0.00           H  
ATOM   4273  CE1 PHE   272      38.316  56.432  21.889  1.00  0.00           C  
ATOM   4274  HE1 PHE   272      38.208  57.319  21.283  1.00  0.00           H  
ATOM   4275  CZ  PHE   272      39.551  56.120  22.408  1.00  0.00           C  
ATOM   4276  HZ  PHE   272      40.457  56.546  22.003  1.00  0.00           H  
ATOM   4277  CE2 PHE   272      39.691  55.047  23.281  1.00  0.00           C  
ATOM   4278  HE2 PHE   272      40.648  54.664  23.603  1.00  0.00           H  
ATOM   4279  CD2 PHE   272      38.513  54.522  23.921  1.00  0.00           C  
ATOM   4280  HD2 PHE   272      38.625  53.722  24.638  1.00  0.00           H  
ATOM   4281  C   PHE   272      33.694  54.121  24.721  1.00  0.00           C  
ATOM   4282  O   PHE   272      33.483  52.958  24.990  1.00  0.00           O  
ATOM   4283  N   GLY   273      32.720  54.967  24.399  1.00  0.00           N  
ATOM   4284  H   GLY   273      32.908  55.943  24.217  1.00  0.00           H  
ATOM   4285  CA  GLY   273      31.368  54.652  24.230  1.00  0.00           C  
ATOM   4286  HA2 GLY   273      31.390  53.776  23.582  1.00  0.00           H  
ATOM   4287  HA3 GLY   273      30.853  54.522  25.182  1.00  0.00           H  
ATOM   4288  C   GLY   273      30.524  55.727  23.566  1.00  0.00           C  
ATOM   4289  O   GLY   273      30.838  56.911  23.640  1.00  0.00           O  
ATOM   4290  N   THR   274      29.481  55.392  22.785  1.00  0.00           N  
ATOM   4291  H   THR   274      29.194  54.425  22.736  1.00  0.00           H  
ATOM   4292  CA  THR   274      28.614  56.419  22.120  1.00  0.00           C  
ATOM   4293  HA  THR   274      28.940  57.384  22.509  1.00  0.00           H  
ATOM   4294  CB  THR   274      28.753  56.418  20.607  1.00  0.00           C  
ATOM   4295  HB  THR   274      28.562  55.389  20.302  1.00  0.00           H  
ATOM   4296  CG2 THR   274      27.768  57.330  19.805  1.00  0.00           C  
ATOM   4297 HG21 THR   274      27.818  58.369  20.130  1.00  0.00           H  
ATOM   4298 HG22 THR   274      27.907  57.340  18.724  1.00  0.00           H  
ATOM   4299 HG23 THR   274      26.770  56.973  20.060  1.00  0.00           H  
ATOM   4300  OG1 THR   274      30.052  56.675  20.108  1.00  0.00           O  
ATOM   4301  HG1 THR   274      30.086  56.888  19.173  1.00  0.00           H  
ATOM   4302  C   THR   274      27.143  56.279  22.546  1.00  0.00           C  
ATOM   4303  O   THR   274      26.547  55.162  22.484  1.00  0.00           O  
ATOM   4304  N   THR   275      26.499  57.393  22.992  1.00  0.00           N  
ATOM   4305  H   THR   275      26.891  58.322  22.938  1.00  0.00           H  
ATOM   4306  CA  THR   275      25.134  57.291  23.436  1.00  0.00           C  
ATOM   4307  HA  THR   275      24.882  56.310  23.840  1.00  0.00           H  
ATOM   4308  CB  THR   275      24.734  58.262  24.610  1.00  0.00           C  
ATOM   4309  HB  THR   275      23.821  57.987  25.137  1.00  0.00           H  
ATOM   4310  CG2 THR   275      25.732  58.179  25.770  1.00  0.00           C  
ATOM   4311 HG21 THR   275      25.454  58.680  26.698  1.00  0.00           H  
ATOM   4312 HG22 THR   275      25.794  57.151  26.126  1.00  0.00           H  
ATOM   4313 HG23 THR   275      26.756  58.466  25.530  1.00  0.00           H  
ATOM   4314  OG1 THR   275      24.641  59.642  24.317  1.00  0.00           O  
ATOM   4315  HG1 THR   275      23.942  59.738  23.666  1.00  0.00           H  
ATOM   4316  C   THR   275      24.141  57.502  22.258  1.00  0.00           C  
ATOM   4317  O   THR   275      23.451  58.549  22.148  1.00  0.00           O  
ATOM   4318  N   VAL   276      23.981  56.479  21.387  1.00  0.00           N  
ATOM   4319  H   VAL   276      24.347  55.574  21.648  1.00  0.00           H  
ATOM   4320  CA  VAL   276      23.137  56.546  20.201  1.00  0.00           C  
ATOM   4321  HA  VAL   276      23.508  57.342  19.555  1.00  0.00           H  
ATOM   4322  CB  VAL   276      23.198  55.267  19.293  1.00  0.00           C  
ATOM   4323  HB  VAL   276      22.897  54.385  19.858  1.00  0.00           H  
ATOM   4324  CG1 VAL   276      22.260  55.338  18.094  1.00  0.00           C  
ATOM   4325 HG11 VAL   276      22.597  56.162  17.466  1.00  0.00           H  
ATOM   4326 HG12 VAL   276      22.309  54.407  17.529  1.00  0.00           H  
ATOM   4327 HG13 VAL   276      21.240  55.624  18.353  1.00  0.00           H  
ATOM   4328  CG2 VAL   276      24.586  55.059  18.710  1.00  0.00           C  
ATOM   4329 HG21 VAL   276      25.184  54.752  19.568  1.00  0.00           H  
ATOM   4330 HG22 VAL   276      24.611  54.272  17.957  1.00  0.00           H  
ATOM   4331 HG23 VAL   276      24.903  56.016  18.295  1.00  0.00           H  
ATOM   4332  C   VAL   276      21.690  56.913  20.537  1.00  0.00           C  
ATOM   4333  O   VAL   276      21.026  57.761  19.926  1.00  0.00           O  
ATOM   4334  N   THR   277      21.145  56.307  21.561  1.00  0.00           N  
ATOM   4335  H   THR   277      21.735  55.795  22.201  1.00  0.00           H  
ATOM   4336  CA  THR   277      19.916  56.702  22.291  1.00  0.00           C  
ATOM   4337  HA  THR   277      19.689  57.725  21.992  1.00  0.00           H  
ATOM   4338  CB  THR   277      18.665  55.937  21.750  1.00  0.00           C  
ATOM   4339  HB  THR   277      17.895  56.063  22.511  1.00  0.00           H  
ATOM   4340  CG2 THR   277      18.103  56.344  20.339  1.00  0.00           C  
ATOM   4341 HG21 THR   277      17.810  57.391  20.266  1.00  0.00           H  
ATOM   4342 HG22 THR   277      18.898  56.281  19.596  1.00  0.00           H  
ATOM   4343 HG23 THR   277      17.286  55.674  20.070  1.00  0.00           H  
ATOM   4344  OG1 THR   277      18.961  54.573  21.568  1.00  0.00           O  
ATOM   4345  HG1 THR   277      19.103  54.198  22.440  1.00  0.00           H  
ATOM   4346  C   THR   277      19.997  56.707  23.812  1.00  0.00           C  
ATOM   4347  O   THR   277      21.035  56.240  24.365  1.00  0.00           O  
ATOM   4348  N   ASP   278      19.014  57.363  24.457  1.00  0.00           N  
ATOM   4349  H   ASP   278      18.206  57.649  23.922  1.00  0.00           H  
ATOM   4350  CA  ASP   278      18.956  57.348  25.917  1.00  0.00           C  
ATOM   4351  HA  ASP   278      19.948  57.502  26.341  1.00  0.00           H  
ATOM   4352  CB  ASP   278      17.919  58.362  26.340  1.00  0.00           C  
ATOM   4353  HB2 ASP   278      16.955  58.068  25.925  1.00  0.00           H  
ATOM   4354  HB3 ASP   278      17.911  58.302  27.428  1.00  0.00           H  
ATOM   4355  CG  ASP   278      18.293  59.728  25.832  1.00  0.00           C  
ATOM   4356  OD1 ASP   278      19.338  60.258  26.219  1.00  0.00           O  
ATOM   4357  OD2 ASP   278      17.432  60.321  25.166  1.00  0.00           O  
ATOM   4358  C   ASP   278      18.613  55.924  26.408  1.00  0.00           C  
ATOM   4359  O   ASP   278      18.132  55.077  25.626  1.00  0.00           O  
ATOM   4360  N   GLU   279      18.687  55.645  27.718  1.00  0.00           N  
ATOM   4361  H   GLU   279      18.951  56.367  28.374  1.00  0.00           H  
ATOM   4362  CA  GLU   279      18.453  54.357  28.369  1.00  0.00           C  
ATOM   4363  HA  GLU   279      18.109  53.693  27.576  1.00  0.00           H  
ATOM   4364  CB  GLU   279      19.800  53.807  28.841  1.00  0.00           C  
ATOM   4365  HB2 GLU   279      20.364  54.626  29.289  1.00  0.00           H  
ATOM   4366  HB3 GLU   279      19.714  53.118  29.681  1.00  0.00           H  
ATOM   4367  CG  GLU   279      20.679  53.149  27.720  1.00  0.00           C  
ATOM   4368  HG2 GLU   279      20.571  53.640  26.753  1.00  0.00           H  
ATOM   4369  HG3 GLU   279      21.698  53.133  28.108  1.00  0.00           H  
ATOM   4370  CD  GLU   279      20.299  51.687  27.450  1.00  0.00           C  
ATOM   4371  OE1 GLU   279      19.119  51.384  27.104  1.00  0.00           O  
ATOM   4372  OE2 GLU   279      21.212  50.828  27.439  1.00  0.00           O  
ATOM   4373  C   GLU   279      17.362  54.291  29.451  1.00  0.00           C  
ATOM   4374  O   GLU   279      17.121  53.206  30.016  1.00  0.00           O  
ATOM   4375  N   ASP   280      16.543  55.382  29.636  1.00  0.00           N  
ATOM   4376  H   ASP   280      16.668  56.209  29.070  1.00  0.00           H  
ATOM   4377  CA  ASP   280      15.640  55.499  30.824  1.00  0.00           C  
ATOM   4378  HA  ASP   280      15.450  54.538  31.301  1.00  0.00           H  
ATOM   4379  CB  ASP   280      16.341  56.362  31.842  1.00  0.00           C  
ATOM   4380  HB2 ASP   280      16.569  57.337  31.412  1.00  0.00           H  
ATOM   4381  HB3 ASP   280      15.686  56.486  32.704  1.00  0.00           H  
ATOM   4382  CG  ASP   280      17.637  55.767  32.371  1.00  0.00           C  
ATOM   4383  OD1 ASP   280      17.637  54.539  32.697  1.00  0.00           O  
ATOM   4384  OD2 ASP   280      18.694  56.414  32.534  1.00  0.00           O  
ATOM   4385  C   ASP   280      14.340  56.163  30.452  1.00  0.00           C  
ATOM   4386  O   ASP   280      14.363  57.068  29.604  1.00  0.00           O  
ATOM   4387  N   LEU   281      13.148  55.741  31.030  1.00  0.00           N  
ATOM   4388  H   LEU   281      13.171  54.912  31.606  1.00  0.00           H  
ATOM   4389  CA  LEU   281      11.863  56.388  30.953  1.00  0.00           C  
ATOM   4390  HA  LEU   281      11.685  56.701  29.924  1.00  0.00           H  
ATOM   4391  CB  LEU   281      10.672  55.429  31.361  1.00  0.00           C  
ATOM   4392  HB2 LEU   281      10.936  54.974  32.315  1.00  0.00           H  
ATOM   4393  HB3 LEU   281       9.873  56.111  31.653  1.00  0.00           H  
ATOM   4394  CG  LEU   281      10.290  54.490  30.253  1.00  0.00           C  
ATOM   4395  HG  LEU   281      10.397  54.998  29.294  1.00  0.00           H  
ATOM   4396  CD1 LEU   281      11.163  53.234  30.228  1.00  0.00           C  
ATOM   4397 HD11 LEU   281      12.199  53.482  30.000  1.00  0.00           H  
ATOM   4398 HD12 LEU   281      10.938  52.594  31.081  1.00  0.00           H  
ATOM   4399 HD13 LEU   281      10.747  52.675  29.390  1.00  0.00           H  
ATOM   4400  CD2 LEU   281       8.897  54.072  30.598  1.00  0.00           C  
ATOM   4401 HD21 LEU   281       8.564  53.459  29.761  1.00  0.00           H  
ATOM   4402 HD22 LEU   281       8.849  53.567  31.563  1.00  0.00           H  
ATOM   4403 HD23 LEU   281       8.203  54.909  30.518  1.00  0.00           H  
ATOM   4404  C   LEU   281      11.805  57.724  31.711  1.00  0.00           C  
ATOM   4405  O   LEU   281      11.323  57.870  32.787  1.00  0.00           O  
ATOM   4406  N   GLU   282      12.287  58.758  30.992  1.00  0.00           N  
ATOM   4407  H   GLU   282      12.639  58.512  30.077  1.00  0.00           H  
ATOM   4408  CA  GLU   282      12.436  60.141  31.425  1.00  0.00           C  
ATOM   4409  HA  GLU   282      11.759  60.491  32.206  1.00  0.00           H  
ATOM   4410  CB  GLU   282      13.957  60.274  31.895  1.00  0.00           C  
ATOM   4411  HB2 GLU   282      14.288  59.567  32.655  1.00  0.00           H  
ATOM   4412  HB3 GLU   282      14.399  60.153  30.906  1.00  0.00           H  
ATOM   4413  CG  GLU   282      14.172  61.702  32.354  1.00  0.00           C  
ATOM   4414  HG2 GLU   282      14.013  62.425  31.554  1.00  0.00           H  
ATOM   4415  HG3 GLU   282      13.374  61.930  33.060  1.00  0.00           H  
ATOM   4416  CD  GLU   282      15.569  62.068  32.944  1.00  0.00           C  
ATOM   4417  OE1 GLU   282      16.129  61.289  33.705  1.00  0.00           O  
ATOM   4418  OE2 GLU   282      16.161  63.118  32.666  1.00  0.00           O  
ATOM   4419  C   GLU   282      12.007  61.062  30.233  1.00  0.00           C  
ATOM   4420  O   GLU   282      12.481  60.960  29.114  1.00  0.00           O  
ATOM   4421  N   SER   283      10.981  61.808  30.508  1.00  0.00           N  
ATOM   4422  H   SER   283      10.501  61.838  31.396  1.00  0.00           H  
ATOM   4423  CA  SER   283      10.459  62.810  29.552  1.00  0.00           C  
ATOM   4424  HA  SER   283      10.244  62.256  28.639  1.00  0.00           H  
ATOM   4425  CB  SER   283       9.141  63.429  30.134  1.00  0.00           C  
ATOM   4426  HB2 SER   283       9.348  64.000  31.039  1.00  0.00           H  
ATOM   4427  HB3 SER   283       8.801  64.174  29.414  1.00  0.00           H  
ATOM   4428  OG  SER   283       8.184  62.390  30.334  1.00  0.00           O  
ATOM   4429  HG  SER   283       7.388  62.795  30.688  1.00  0.00           H  
ATOM   4430  C   SER   283      11.521  63.874  29.115  1.00  0.00           C  
ATOM   4431  O   SER   283      11.153  64.728  28.326  1.00  0.00           O  
ATOM   4432  N   SER   284      12.783  63.831  29.540  1.00  0.00           N  
ATOM   4433  H   SER   284      13.076  63.072  30.139  1.00  0.00           H  
ATOM   4434  CA  SER   284      13.751  64.940  29.178  1.00  0.00           C  
ATOM   4435  HA  SER   284      13.220  65.891  29.160  1.00  0.00           H  
ATOM   4436  CB  SER   284      14.949  64.992  30.269  1.00  0.00           C  
ATOM   4437  HB2 SER   284      15.541  65.907  30.235  1.00  0.00           H  
ATOM   4438  HB3 SER   284      14.557  64.946  31.285  1.00  0.00           H  
ATOM   4439  OG  SER   284      15.777  63.862  30.031  1.00  0.00           O  
ATOM   4440  HG  SER   284      15.972  63.510  30.902  1.00  0.00           H  
ATOM   4441  C   SER   284      14.378  64.700  27.848  1.00  0.00           C  
ATOM   4442  O   SER   284      14.501  63.618  27.349  1.00  0.00           O  
ATOM   4443  N   GLU   285      14.968  65.731  27.225  1.00  0.00           N  
ATOM   4444  H   GLU   285      14.846  66.682  27.543  1.00  0.00           H  
ATOM   4445  CA  GLU   285      15.821  65.636  25.989  1.00  0.00           C  
ATOM   4446  HA  GLU   285      15.113  65.277  25.241  1.00  0.00           H  
ATOM   4447  CB  GLU   285      16.399  66.975  25.530  1.00  0.00           C  
ATOM   4448  HB2 GLU   285      16.958  67.410  26.358  1.00  0.00           H  
ATOM   4449  HB3 GLU   285      17.100  66.807  24.713  1.00  0.00           H  
ATOM   4450  CG  GLU   285      15.248  67.978  25.171  1.00  0.00           C  
ATOM   4451  HG2 GLU   285      15.506  68.416  24.207  1.00  0.00           H  
ATOM   4452  HG3 GLU   285      14.322  67.461  24.923  1.00  0.00           H  
ATOM   4453  CD  GLU   285      15.113  69.042  26.200  1.00  0.00           C  
ATOM   4454  OE1 GLU   285      15.103  70.228  25.818  1.00  0.00           O  
ATOM   4455  OE2 GLU   285      14.858  68.699  27.327  1.00  0.00           O  
ATOM   4456  C   GLU   285      16.981  64.613  26.079  1.00  0.00           C  
ATOM   4457  O   GLU   285      17.492  64.187  25.061  1.00  0.00           O  
ATOM   4458  N   GLY   286      17.320  64.172  27.233  1.00  0.00           N  
ATOM   4459  H   GLY   286      16.981  64.678  28.039  1.00  0.00           H  
ATOM   4460  CA  GLY   286      18.331  63.194  27.372  1.00  0.00           C  
ATOM   4461  HA2 GLY   286      18.455  62.903  28.415  1.00  0.00           H  
ATOM   4462  HA3 GLY   286      18.142  62.372  26.680  1.00  0.00           H  
ATOM   4463  C   GLY   286      19.599  63.885  27.004  1.00  0.00           C  
ATOM   4464  O   GLY   286      19.747  65.087  27.247  1.00  0.00           O  
ATOM   4465  N   ARG   287      20.485  63.086  26.366  1.00  0.00           N  
ATOM   4466  H   ARG   287      20.272  62.148  26.059  1.00  0.00           H  
ATOM   4467  CA  ARG   287      21.926  63.514  26.110  1.00  0.00           C  
ATOM   4468  HA  ARG   287      21.944  64.597  25.982  1.00  0.00           H  
ATOM   4469  CB  ARG   287      22.780  63.170  27.366  1.00  0.00           C  
ATOM   4470  HB2 ARG   287      22.191  63.223  28.281  1.00  0.00           H  
ATOM   4471  HB3 ARG   287      23.084  62.128  27.262  1.00  0.00           H  
ATOM   4472  CG  ARG   287      23.971  64.150  27.519  1.00  0.00           C  
ATOM   4473  HG2 ARG   287      24.541  63.562  28.238  1.00  0.00           H  
ATOM   4474  HG3 ARG   287      24.453  64.281  26.550  1.00  0.00           H  
ATOM   4475  CD  ARG   287      23.627  65.448  28.217  1.00  0.00           C  
ATOM   4476  HD2 ARG   287      23.177  65.181  29.173  1.00  0.00           H  
ATOM   4477  HD3 ARG   287      24.579  65.949  28.393  1.00  0.00           H  
ATOM   4478  NE  ARG   287      22.814  66.440  27.481  1.00  0.00           N  
ATOM   4479  HE  ARG   287      22.537  66.136  26.558  1.00  0.00           H  
ATOM   4480  CZ  ARG   287      22.174  67.512  27.950  1.00  0.00           C  
ATOM   4481  NH1 ARG   287      22.188  67.840  29.215  1.00  0.00           N  
ATOM   4482 HH11 ARG   287      22.766  67.335  29.871  1.00  0.00           H  
ATOM   4483 HH12 ARG   287      21.887  68.768  29.475  1.00  0.00           H  
ATOM   4484  NH2 ARG   287      21.362  68.197  27.092  1.00  0.00           N  
ATOM   4485 HH21 ARG   287      20.990  67.814  26.235  1.00  0.00           H  
ATOM   4486 HH22 ARG   287      20.812  68.902  27.562  1.00  0.00           H  
ATOM   4487  C   ARG   287      22.560  62.887  24.921  1.00  0.00           C  
ATOM   4488  O   ARG   287      22.527  61.648  24.733  1.00  0.00           O  
ATOM   4489  N   LYS   288      23.311  63.587  24.069  1.00  0.00           N  
ATOM   4490  H   LYS   288      23.325  64.591  24.183  1.00  0.00           H  
ATOM   4491  CA  LYS   288      24.190  63.024  22.996  1.00  0.00           C  
ATOM   4492  HA  LYS   288      23.940  61.984  22.782  1.00  0.00           H  
ATOM   4493  CB  LYS   288      23.972  63.666  21.589  1.00  0.00           C  
ATOM   4494  HB2 LYS   288      24.194  64.732  21.643  1.00  0.00           H  
ATOM   4495  HB3 LYS   288      24.766  63.359  20.908  1.00  0.00           H  
ATOM   4496  CG  LYS   288      22.628  63.503  20.939  1.00  0.00           C  
ATOM   4497  HG2 LYS   288      22.506  62.443  20.718  1.00  0.00           H  
ATOM   4498  HG3 LYS   288      21.880  63.726  21.700  1.00  0.00           H  
ATOM   4499  CD  LYS   288      22.480  64.258  19.591  1.00  0.00           C  
ATOM   4500  HD2 LYS   288      21.443  64.210  19.256  1.00  0.00           H  
ATOM   4501  HD3 LYS   288      22.763  65.305  19.690  1.00  0.00           H  
ATOM   4502  CE  LYS   288      23.371  63.459  18.644  1.00  0.00           C  
ATOM   4503  HE2 LYS   288      24.388  63.677  18.969  1.00  0.00           H  
ATOM   4504  HE3 LYS   288      23.156  62.393  18.712  1.00  0.00           H  
ATOM   4505  NZ  LYS   288      23.170  63.854  17.279  1.00  0.00           N  
ATOM   4506  HZ1 LYS   288      23.264  64.859  17.246  1.00  0.00           H  
ATOM   4507  HZ2 LYS   288      23.900  63.468  16.697  1.00  0.00           H  
ATOM   4508  HZ3 LYS   288      22.262  63.550  16.958  1.00  0.00           H  
ATOM   4509  C   LYS   288      25.666  63.005  23.434  1.00  0.00           C  
ATOM   4510  O   LYS   288      26.271  64.052  23.415  1.00  0.00           O  
ATOM   4511  N   VAL   289      26.293  61.858  23.842  1.00  0.00           N  
ATOM   4512  H   VAL   289      25.745  61.091  24.205  1.00  0.00           H  
ATOM   4513  CA  VAL   289      27.778  61.928  24.226  1.00  0.00           C  
ATOM   4514  HA  VAL   289      28.040  62.981  24.122  1.00  0.00           H  
ATOM   4515  CB  VAL   289      28.046  61.685  25.659  1.00  0.00           C  
ATOM   4516  HB  VAL   289      27.946  60.617  25.850  1.00  0.00           H  
ATOM   4517  CG1 VAL   289      29.445  62.143  26.104  1.00  0.00           C  
ATOM   4518 HG11 VAL   289      29.561  63.227  26.141  1.00  0.00           H  
ATOM   4519 HG12 VAL   289      29.558  61.756  27.116  1.00  0.00           H  
ATOM   4520 HG13 VAL   289      30.222  61.696  25.484  1.00  0.00           H  
ATOM   4521  CG2 VAL   289      27.083  62.441  26.623  1.00  0.00           C  
ATOM   4522 HG21 VAL   289      27.209  63.516  26.496  1.00  0.00           H  
ATOM   4523 HG22 VAL   289      26.025  62.265  26.430  1.00  0.00           H  
ATOM   4524 HG23 VAL   289      27.356  62.092  27.618  1.00  0.00           H  
ATOM   4525  C   VAL   289      28.544  60.913  23.351  1.00  0.00           C  
ATOM   4526  O   VAL   289      28.301  59.713  23.280  1.00  0.00           O  
ATOM   4527  N   ILE   290      29.728  61.336  22.825  1.00  0.00           N  
ATOM   4528  H   ILE   290      30.021  62.294  22.956  1.00  0.00           H  
ATOM   4529  CA  ILE   290      30.856  60.477  22.335  1.00  0.00           C  
ATOM   4530  HA  ILE   290      30.531  59.437  22.314  1.00  0.00           H  
ATOM   4531  CB  ILE   290      31.310  60.753  20.834  1.00  0.00           C  
ATOM   4532  HB  ILE   290      31.873  61.685  20.894  1.00  0.00           H  
ATOM   4533  CG2 ILE   290      32.269  59.678  20.291  1.00  0.00           C  
ATOM   4534 HG21 ILE   290      31.714  58.797  19.969  1.00  0.00           H  
ATOM   4535 HG22 ILE   290      32.788  60.157  19.461  1.00  0.00           H  
ATOM   4536 HG23 ILE   290      32.879  59.354  21.135  1.00  0.00           H  
ATOM   4537  CG1 ILE   290      30.126  60.973  19.863  1.00  0.00           C  
ATOM   4538 HG12 ILE   290      29.544  60.068  19.690  1.00  0.00           H  
ATOM   4539 HG13 ILE   290      29.392  61.722  20.159  1.00  0.00           H  
ATOM   4540  CD1 ILE   290      30.583  61.472  18.485  1.00  0.00           C  
ATOM   4541 HD11 ILE   290      29.746  61.545  17.789  1.00  0.00           H  
ATOM   4542 HD12 ILE   290      31.152  62.387  18.648  1.00  0.00           H  
ATOM   4543 HD13 ILE   290      31.197  60.704  18.015  1.00  0.00           H  
ATOM   4544  C   ILE   290      32.112  60.496  23.211  1.00  0.00           C  
ATOM   4545  O   ILE   290      32.763  61.531  23.419  1.00  0.00           O  
ATOM   4546  N   ALA   291      32.352  59.379  23.978  1.00  0.00           N  
ATOM   4547  H   ALA   291      32.012  58.462  23.724  1.00  0.00           H  
ATOM   4548  CA  ALA   291      33.557  59.186  24.842  1.00  0.00           C  
ATOM   4549  HA  ALA   291      33.773  60.214  25.134  1.00  0.00           H  
ATOM   4550  CB  ALA   291      33.312  58.211  26.039  1.00  0.00           C  
ATOM   4551  HB1 ALA   291      32.497  58.604  26.646  1.00  0.00           H  
ATOM   4552  HB2 ALA   291      33.050  57.237  25.626  1.00  0.00           H  
ATOM   4553  HB3 ALA   291      34.249  57.995  26.553  1.00  0.00           H  
ATOM   4554  C   ALA   291      34.745  58.754  24.015  1.00  0.00           C  
ATOM   4555  O   ALA   291      34.652  57.903  23.154  1.00  0.00           O  
ATOM   4556  N   LEU   292      35.861  59.409  24.273  1.00  0.00           N  
ATOM   4557  H   LEU   292      35.826  60.117  24.993  1.00  0.00           H  
ATOM   4558  CA  LEU   292      37.071  59.314  23.537  1.00  0.00           C  
ATOM   4559  HA  LEU   292      37.174  58.331  23.076  1.00  0.00           H  
ATOM   4560  CB  LEU   292      37.120  60.466  22.501  1.00  0.00           C  
ATOM   4561  HB2 LEU   292      37.069  61.414  23.035  1.00  0.00           H  
ATOM   4562  HB3 LEU   292      38.100  60.489  22.023  1.00  0.00           H  
ATOM   4563  CG  LEU   292      36.133  60.412  21.313  1.00  0.00           C  
ATOM   4564  HG  LEU   292      35.097  60.438  21.652  1.00  0.00           H  
ATOM   4565  CD1 LEU   292      36.260  61.602  20.350  1.00  0.00           C  
ATOM   4566 HD11 LEU   292      36.289  62.512  20.949  1.00  0.00           H  
ATOM   4567 HD12 LEU   292      37.172  61.507  19.760  1.00  0.00           H  
ATOM   4568 HD13 LEU   292      35.409  61.559  19.670  1.00  0.00           H  
ATOM   4569  CD2 LEU   292      36.310  59.162  20.429  1.00  0.00           C  
ATOM   4570 HD21 LEU   292      35.875  58.342  20.999  1.00  0.00           H  
ATOM   4571 HD22 LEU   292      35.818  59.282  19.464  1.00  0.00           H  
ATOM   4572 HD23 LEU   292      37.372  58.970  20.273  1.00  0.00           H  
ATOM   4573  C   LEU   292      38.284  59.551  24.487  1.00  0.00           C  
ATOM   4574  O   LEU   292      38.267  60.529  25.299  1.00  0.00           O  
ATOM   4575  N   ASN   293      39.285  58.696  24.517  1.00  0.00           N  
ATOM   4576  H   ASN   293      39.317  57.839  23.984  1.00  0.00           H  
ATOM   4577  CA  ASN   293      40.386  58.810  25.495  1.00  0.00           C  
ATOM   4578  HA  ASN   293      40.526  59.852  25.781  1.00  0.00           H  
ATOM   4579  CB  ASN   293      40.023  58.103  26.689  1.00  0.00           C  
ATOM   4580  HB2 ASN   293      40.782  58.306  27.445  1.00  0.00           H  
ATOM   4581  HB3 ASN   293      39.070  58.506  27.033  1.00  0.00           H  
ATOM   4582  CG  ASN   293      39.967  56.597  26.675  1.00  0.00           C  
ATOM   4583  OD1 ASN   293      40.962  55.861  26.401  1.00  0.00           O  
ATOM   4584  ND2 ASN   293      38.840  55.926  26.933  1.00  0.00           N  
ATOM   4585 HD21 ASN   293      38.801  54.922  26.834  1.00  0.00           H  
ATOM   4586 HD22 ASN   293      38.029  56.397  27.309  1.00  0.00           H  
ATOM   4587  C   ASN   293      41.673  58.324  24.880  1.00  0.00           C  
ATOM   4588  O   ASN   293      41.698  57.530  23.921  1.00  0.00           O  
ATOM   4589  N   LEU   294      42.780  58.911  25.403  1.00  0.00           N  
ATOM   4590  H   LEU   294      42.695  59.332  26.317  1.00  0.00           H  
ATOM   4591  CA  LEU   294      44.187  58.725  24.992  1.00  0.00           C  
ATOM   4592  HA  LEU   294      44.215  58.232  24.021  1.00  0.00           H  
ATOM   4593  CB  LEU   294      44.825  60.058  24.821  1.00  0.00           C  
ATOM   4594  HB2 LEU   294      45.009  60.535  25.784  1.00  0.00           H  
ATOM   4595  HB3 LEU   294      45.765  59.851  24.309  1.00  0.00           H  
ATOM   4596  CG  LEU   294      44.139  61.063  23.852  1.00  0.00           C  
ATOM   4597  HG  LEU   294      43.117  61.248  24.180  1.00  0.00           H  
ATOM   4598  CD1 LEU   294      44.762  62.400  23.909  1.00  0.00           C  
ATOM   4599 HD11 LEU   294      45.845  62.509  23.859  1.00  0.00           H  
ATOM   4600 HD12 LEU   294      44.434  62.991  23.054  1.00  0.00           H  
ATOM   4601 HD13 LEU   294      44.449  62.828  24.861  1.00  0.00           H  
ATOM   4602  CD2 LEU   294      44.076  60.481  22.474  1.00  0.00           C  
ATOM   4603 HD21 LEU   294      45.032  60.704  22.001  1.00  0.00           H  
ATOM   4604 HD22 LEU   294      43.731  59.451  22.378  1.00  0.00           H  
ATOM   4605 HD23 LEU   294      43.345  61.118  21.977  1.00  0.00           H  
ATOM   4606  C   LEU   294      44.961  57.579  25.743  1.00  0.00           C  
ATOM   4607  O   LEU   294      46.117  57.412  25.283  1.00  0.00           O  
ATOM   4608  N   ASP   295      44.330  56.754  26.552  1.00  0.00           N  
ATOM   4609  H   ASP   295      43.359  56.902  26.790  1.00  0.00           H  
ATOM   4610  CA  ASP   295      44.967  55.625  27.264  1.00  0.00           C  
ATOM   4611  HA  ASP   295      45.956  55.891  27.638  1.00  0.00           H  
ATOM   4612  CB  ASP   295      44.052  55.042  28.327  1.00  0.00           C  
ATOM   4613  HB2 ASP   295      42.998  54.944  28.069  1.00  0.00           H  
ATOM   4614  HB3 ASP   295      44.429  54.075  28.660  1.00  0.00           H  
ATOM   4615  CG  ASP   295      44.093  55.842  29.636  1.00  0.00           C  
ATOM   4616  OD1 ASP   295      44.747  56.947  29.664  1.00  0.00           O  
ATOM   4617  OD2 ASP   295      43.459  55.497  30.647  1.00  0.00           O  
ATOM   4618  C   ASP   295      45.340  54.468  26.309  1.00  0.00           C  
ATOM   4619  O   ASP   295      46.057  53.504  26.560  1.00  0.00           O  
ATOM   4620  N   ASP   296      44.961  54.595  25.063  1.00  0.00           N  
ATOM   4621  H   ASP   296      44.295  55.265  24.706  1.00  0.00           H  
ATOM   4622  CA  ASP   296      45.444  53.752  23.911  1.00  0.00           C  
ATOM   4623  HA  ASP   296      45.118  52.728  24.095  1.00  0.00           H  
ATOM   4624  CB  ASP   296      44.508  54.042  22.717  1.00  0.00           C  
ATOM   4625  HB2 ASP   296      44.496  55.103  22.467  1.00  0.00           H  
ATOM   4626  HB3 ASP   296      44.880  53.559  21.814  1.00  0.00           H  
ATOM   4627  CG  ASP   296      43.122  53.500  22.893  1.00  0.00           C  
ATOM   4628  OD1 ASP   296      42.828  52.904  23.979  1.00  0.00           O  
ATOM   4629  OD2 ASP   296      42.237  53.623  21.985  1.00  0.00           O  
ATOM   4630  C   ASP   296      46.982  53.709  23.560  1.00  0.00           C  
ATOM   4631  O   ASP   296      47.364  52.714  22.890  1.00  0.00           O  
ATOM   4632  N   THR   297      47.807  54.422  24.323  1.00  0.00           N  
ATOM   4633  H   THR   297      47.376  55.035  25.000  1.00  0.00           H  
ATOM   4634  CA  THR   297      49.272  54.392  24.138  1.00  0.00           C  
ATOM   4635  HA  THR   297      49.489  53.446  23.642  1.00  0.00           H  
ATOM   4636  CB  THR   297      49.708  55.584  23.250  1.00  0.00           C  
ATOM   4637  HB  THR   297      50.783  55.473  23.105  1.00  0.00           H  
ATOM   4638  CG2 THR   297      48.988  55.428  21.915  1.00  0.00           C  
ATOM   4639 HG21 THR   297      49.371  56.221  21.273  1.00  0.00           H  
ATOM   4640 HG22 THR   297      49.340  54.540  21.390  1.00  0.00           H  
ATOM   4641 HG23 THR   297      47.900  55.380  21.960  1.00  0.00           H  
ATOM   4642  OG1 THR   297      49.408  56.891  23.802  1.00  0.00           O  
ATOM   4643  HG1 THR   297      48.552  57.118  23.432  1.00  0.00           H  
ATOM   4644  C   THR   297      50.049  54.524  25.533  1.00  0.00           C  
ATOM   4645  O   THR   297      51.276  54.598  25.541  1.00  0.00           O  
ATOM   4646  N   ASP   298      49.380  54.537  26.682  1.00  0.00           N  
ATOM   4647  H   ASP   298      48.370  54.517  26.683  1.00  0.00           H  
ATOM   4648  CA  ASP   298      50.038  54.579  27.990  1.00  0.00           C  
ATOM   4649  HA  ASP   298      51.019  55.051  27.955  1.00  0.00           H  
ATOM   4650  CB  ASP   298      49.057  55.264  28.966  1.00  0.00           C  
ATOM   4651  HB2 ASP   298      48.446  56.086  28.594  1.00  0.00           H  
ATOM   4652  HB3 ASP   298      48.366  54.450  29.184  1.00  0.00           H  
ATOM   4653  CG  ASP   298      49.753  55.763  30.195  1.00  0.00           C  
ATOM   4654  OD1 ASP   298      50.890  55.296  30.470  1.00  0.00           O  
ATOM   4655  OD2 ASP   298      49.126  56.458  31.118  1.00  0.00           O  
ATOM   4656  C   ASP   298      50.367  53.123  28.504  1.00  0.00           C  
ATOM   4657  O   ASP   298      49.549  52.228  28.652  1.00  0.00           O  
ATOM   4658  N   ASP   299      51.629  52.968  28.701  1.00  0.00           N  
ATOM   4659  H   ASP   299      52.314  53.634  28.371  1.00  0.00           H  
ATOM   4660  CA  ASP   299      52.268  51.767  29.369  1.00  0.00           C  
ATOM   4661  HA  ASP   299      52.276  50.966  28.629  1.00  0.00           H  
ATOM   4662  CB  ASP   299      53.747  52.150  29.651  1.00  0.00           C  
ATOM   4663  HB2 ASP   299      53.750  52.990  30.346  1.00  0.00           H  
ATOM   4664  HB3 ASP   299      54.291  51.339  30.136  1.00  0.00           H  
ATOM   4665  CG  ASP   299      54.501  52.531  28.362  1.00  0.00           C  
ATOM   4666  OD1 ASP   299      55.449  53.258  28.455  1.00  0.00           O  
ATOM   4667  OD2 ASP   299      54.030  52.347  27.252  1.00  0.00           O  
ATOM   4668  C   ASP   299      51.546  51.365  30.651  1.00  0.00           C  
ATOM   4669  O   ASP   299      51.557  50.191  30.952  1.00  0.00           O  
ATOM   4670  N   ASP   300      50.901  52.286  31.347  1.00  0.00           N  
ATOM   4671  H   ASP   300      51.001  53.214  30.961  1.00  0.00           H  
ATOM   4672  CA  ASP   300      50.212  51.975  32.607  1.00  0.00           C  
ATOM   4673  HA  ASP   300      50.725  51.185  33.155  1.00  0.00           H  
ATOM   4674  CB  ASP   300      49.914  53.397  33.334  1.00  0.00           C  
ATOM   4675  HB2 ASP   300      49.168  53.919  32.735  1.00  0.00           H  
ATOM   4676  HB3 ASP   300      49.325  53.151  34.217  1.00  0.00           H  
ATOM   4677  CG  ASP   300      51.114  54.166  33.721  1.00  0.00           C  
ATOM   4678  OD1 ASP   300      50.970  55.403  33.775  1.00  0.00           O  
ATOM   4679  OD2 ASP   300      52.136  53.597  34.240  1.00  0.00           O  
ATOM   4680  C   ASP   300      48.767  51.258  32.553  1.00  0.00           C  
ATOM   4681  O   ASP   300      48.353  50.660  33.515  1.00  0.00           O  
ATOM   4682  N   SER   301      48.147  51.257  31.402  1.00  0.00           N  
ATOM   4683  H   SER   301      48.681  51.714  30.677  1.00  0.00           H  
ATOM   4684  CA  SER   301      47.012  50.418  31.114  1.00  0.00           C  
ATOM   4685  HA  SER   301      46.280  50.485  31.918  1.00  0.00           H  
ATOM   4686  CB  SER   301      46.356  51.011  29.885  1.00  0.00           C  
ATOM   4687  HB2 SER   301      47.051  51.467  29.180  1.00  0.00           H  
ATOM   4688  HB3 SER   301      45.773  50.260  29.352  1.00  0.00           H  
ATOM   4689  OG  SER   301      45.594  52.092  30.401  1.00  0.00           O  
ATOM   4690  HG  SER   301      46.200  52.790  30.660  1.00  0.00           H  
ATOM   4691  C   SER   301      47.408  48.951  30.864  1.00  0.00           C  
ATOM   4692  O   SER   301      48.584  48.583  30.711  1.00  0.00           O  
ATOM   4693  N   ILE   302      46.349  48.113  30.887  1.00  0.00           N  
ATOM   4694  H   ILE   302      45.409  48.445  31.048  1.00  0.00           H  
ATOM   4695  CA  ILE   302      46.270  46.860  30.020  1.00  0.00           C  
ATOM   4696  HA  ILE   302      47.295  46.546  29.826  1.00  0.00           H  
ATOM   4697  CB  ILE   302      45.628  45.660  30.865  1.00  0.00           C  
ATOM   4698  HB  ILE   302      44.715  46.015  31.344  1.00  0.00           H  
ATOM   4699  CG2 ILE   302      45.343  44.494  29.864  1.00  0.00           C  
ATOM   4700 HG21 ILE   302      46.040  44.540  29.028  1.00  0.00           H  
ATOM   4701 HG22 ILE   302      45.603  43.520  30.278  1.00  0.00           H  
ATOM   4702 HG23 ILE   302      44.354  44.522  29.407  1.00  0.00           H  
ATOM   4703  CG1 ILE   302      46.535  45.119  31.981  1.00  0.00           C  
ATOM   4704 HG12 ILE   302      46.720  46.008  32.584  1.00  0.00           H  
ATOM   4705 HG13 ILE   302      45.936  44.465  32.614  1.00  0.00           H  
ATOM   4706  CD1 ILE   302      47.915  44.439  31.695  1.00  0.00           C  
ATOM   4707 HD11 ILE   302      47.950  43.773  30.832  1.00  0.00           H  
ATOM   4708 HD12 ILE   302      48.667  45.193  31.461  1.00  0.00           H  
ATOM   4709 HD13 ILE   302      48.346  43.810  32.474  1.00  0.00           H  
ATOM   4710  C   ILE   302      45.500  47.116  28.673  1.00  0.00           C  
ATOM   4711  O   ILE   302      44.347  47.463  28.678  1.00  0.00           O  
ATOM   4712  N   PRO   303      46.117  46.985  27.528  1.00  0.00           N  
ATOM   4713  CD  PRO   303      47.547  46.794  27.347  1.00  0.00           C  
ATOM   4714  HD2 PRO   303      47.822  45.873  27.861  1.00  0.00           H  
ATOM   4715  HD3 PRO   303      48.023  47.721  27.665  1.00  0.00           H  
ATOM   4716  CG  PRO   303      47.678  46.750  25.854  1.00  0.00           C  
ATOM   4717  HG2 PRO   303      47.723  45.683  25.637  1.00  0.00           H  
ATOM   4718  HG3 PRO   303      48.512  47.263  25.373  1.00  0.00           H  
ATOM   4719  CB  PRO   303      46.458  47.383  25.215  1.00  0.00           C  
ATOM   4720  HB2 PRO   303      46.216  46.909  24.264  1.00  0.00           H  
ATOM   4721  HB3 PRO   303      46.652  48.413  24.915  1.00  0.00           H  
ATOM   4722  CA  PRO   303      45.380  47.309  26.300  1.00  0.00           C  
ATOM   4723  HA  PRO   303      44.931  48.282  26.500  1.00  0.00           H  
ATOM   4724  C   PRO   303      44.292  46.315  25.925  1.00  0.00           C  
ATOM   4725  O   PRO   303      44.437  45.103  26.036  1.00  0.00           O  
ATOM   4726  N   GLU   304      43.233  46.910  25.341  1.00  0.00           N  
ATOM   4727  H   GLU   304      43.217  47.917  25.265  1.00  0.00           H  
ATOM   4728  CA  GLU   304      42.085  46.257  24.822  1.00  0.00           C  
ATOM   4729  HA  GLU   304      41.687  45.673  25.652  1.00  0.00           H  
ATOM   4730  CB  GLU   304      40.999  47.359  24.652  1.00  0.00           C  
ATOM   4731  HB2 GLU   304      40.782  47.804  25.623  1.00  0.00           H  
ATOM   4732  HB3 GLU   304      41.361  48.150  23.996  1.00  0.00           H  
ATOM   4733  CG  GLU   304      39.688  46.750  24.024  1.00  0.00           C  
ATOM   4734  HG2 GLU   304      39.044  47.567  23.701  1.00  0.00           H  
ATOM   4735  HG3 GLU   304      39.949  46.011  23.267  1.00  0.00           H  
ATOM   4736  CD  GLU   304      38.912  46.088  25.150  1.00  0.00           C  
ATOM   4737  OE1 GLU   304      38.139  46.831  25.858  1.00  0.00           O  
ATOM   4738  OE2 GLU   304      38.930  44.857  25.199  1.00  0.00           O  
ATOM   4739  C   GLU   304      42.511  45.484  23.534  1.00  0.00           C  
ATOM   4740  O   GLU   304      43.196  46.002  22.620  1.00  0.00           O  
ATOM   4741  N   TYR   305      42.113  44.216  23.376  1.00  0.00           N  
ATOM   4742  H   TYR   305      41.645  43.836  24.186  1.00  0.00           H  
ATOM   4743  CA  TYR   305      42.252  43.302  22.253  1.00  0.00           C  
ATOM   4744  HA  TYR   305      42.979  43.689  21.539  1.00  0.00           H  
ATOM   4745  CB  TYR   305      42.691  41.912  22.746  1.00  0.00           C  
ATOM   4746  HB2 TYR   305      42.153  41.465  23.582  1.00  0.00           H  
ATOM   4747  HB3 TYR   305      42.458  41.283  21.887  1.00  0.00           H  
ATOM   4748  CG  TYR   305      44.184  41.851  22.962  1.00  0.00           C  
ATOM   4749  CD1 TYR   305      44.731  42.076  24.235  1.00  0.00           C  
ATOM   4750  HD1 TYR   305      44.046  42.319  25.035  1.00  0.00           H  
ATOM   4751  CE1 TYR   305      46.121  41.971  24.484  1.00  0.00           C  
ATOM   4752  HE1 TYR   305      46.542  42.199  25.452  1.00  0.00           H  
ATOM   4753  CZ  TYR   305      46.965  41.634  23.383  1.00  0.00           C  
ATOM   4754  OH  TYR   305      48.272  41.780  23.486  1.00  0.00           O  
ATOM   4755  HH  TYR   305      48.535  42.146  24.334  1.00  0.00           H  
ATOM   4756  CE2 TYR   305      46.389  41.361  22.095  1.00  0.00           C  
ATOM   4757  HE2 TYR   305      47.023  41.080  21.267  1.00  0.00           H  
ATOM   4758  CD2 TYR   305      45.022  41.434  21.854  1.00  0.00           C  
ATOM   4759  HD2 TYR   305      44.586  41.274  20.879  1.00  0.00           H  
ATOM   4760  C   TYR   305      41.029  43.203  21.358  1.00  0.00           C  
ATOM   4761  O   TYR   305      39.883  43.269  21.887  1.00  0.00           O  
ATOM   4762  N   TYR   306      41.174  42.921  20.087  1.00  0.00           N  
ATOM   4763  H   TYR   306      42.114  42.919  19.719  1.00  0.00           H  
ATOM   4764  CA  TYR   306      40.184  42.366  19.202  1.00  0.00           C  
ATOM   4765  HA  TYR   306      39.420  42.001  19.888  1.00  0.00           H  
ATOM   4766  CB  TYR   306      39.556  43.560  18.346  1.00  0.00           C  
ATOM   4767  HB2 TYR   306      38.646  43.298  17.807  1.00  0.00           H  
ATOM   4768  HB3 TYR   306      39.137  44.180  19.138  1.00  0.00           H  
ATOM   4769  CG  TYR   306      40.540  44.237  17.412  1.00  0.00           C  
ATOM   4770  CD1 TYR   306      40.835  43.768  16.162  1.00  0.00           C  
ATOM   4771  HD1 TYR   306      40.339  42.874  15.813  1.00  0.00           H  
ATOM   4772  CE1 TYR   306      42.005  44.217  15.455  1.00  0.00           C  
ATOM   4773  HE1 TYR   306      42.274  43.752  14.519  1.00  0.00           H  
ATOM   4774  CZ  TYR   306      42.740  45.200  16.079  1.00  0.00           C  
ATOM   4775  OH  TYR   306      43.788  45.697  15.385  1.00  0.00           O  
ATOM   4776  HH  TYR   306      44.321  46.258  15.953  1.00  0.00           H  
ATOM   4777  CE2 TYR   306      42.333  45.795  17.226  1.00  0.00           C  
ATOM   4778  HE2 TYR   306      42.813  46.694  17.583  1.00  0.00           H  
ATOM   4779  CD2 TYR   306      41.296  45.298  17.929  1.00  0.00           C  
ATOM   4780  HD2 TYR   306      41.086  45.662  18.924  1.00  0.00           H  
ATOM   4781  C   TYR   306      40.588  41.202  18.278  1.00  0.00           C  
ATOM   4782  O   TYR   306      41.714  41.097  17.811  1.00  0.00           O  
ATOM   4783  N   GLU   307      39.597  40.307  18.086  1.00  0.00           N  
ATOM   4784  H   GLU   307      38.796  40.322  18.702  1.00  0.00           H  
ATOM   4785  CA  GLU   307      39.763  39.133  17.154  1.00  0.00           C  
ATOM   4786  HA  GLU   307      40.622  38.553  17.489  1.00  0.00           H  
ATOM   4787  CB  GLU   307      38.597  38.181  17.219  1.00  0.00           C  
ATOM   4788  HB2 GLU   307      38.389  37.991  18.272  1.00  0.00           H  
ATOM   4789  HB3 GLU   307      37.791  38.764  16.774  1.00  0.00           H  
ATOM   4790  CG  GLU   307      38.767  36.796  16.497  1.00  0.00           C  
ATOM   4791  HG2 GLU   307      37.768  36.483  16.193  1.00  0.00           H  
ATOM   4792  HG3 GLU   307      39.331  36.877  15.568  1.00  0.00           H  
ATOM   4793  CD  GLU   307      39.413  35.854  17.484  1.00  0.00           C  
ATOM   4794  OE1 GLU   307      38.683  35.129  18.183  1.00  0.00           O  
ATOM   4795  OE2 GLU   307      40.625  35.627  17.521  1.00  0.00           O  
ATOM   4796  C   GLU   307      39.955  39.630  15.715  1.00  0.00           C  
ATOM   4797  O   GLU   307      39.177  40.395  15.183  1.00  0.00           O  
ATOM   4798  N   SER   308      40.958  39.035  15.050  1.00  0.00           N  
ATOM   4799  H   SER   308      41.667  38.517  15.548  1.00  0.00           H  
ATOM   4800  CA  SER   308      41.414  39.478  13.674  1.00  0.00           C  
ATOM   4801  HA  SER   308      40.561  39.725  13.042  1.00  0.00           H  
ATOM   4802  CB  SER   308      42.386  40.653  13.830  1.00  0.00           C  
ATOM   4803  HB2 SER   308      42.255  41.258  12.933  1.00  0.00           H  
ATOM   4804  HB3 SER   308      42.047  41.201  14.709  1.00  0.00           H  
ATOM   4805  OG  SER   308      43.719  40.358  14.088  1.00  0.00           O  
ATOM   4806  HG  SER   308      43.731  40.031  14.990  1.00  0.00           H  
ATOM   4807  C   SER   308      42.070  38.455  12.811  1.00  0.00           C  
ATOM   4808  O   SER   308      42.229  37.230  13.170  1.00  0.00           O  
ATOM   4809  N   ASN   309      42.406  38.838  11.588  1.00  0.00           N  
ATOM   4810  H   ASN   309      42.110  39.767  11.325  1.00  0.00           H  
ATOM   4811  CA  ASN   309      43.100  38.125  10.574  1.00  0.00           C  
ATOM   4812  HA  ASN   309      42.507  37.233  10.369  1.00  0.00           H  
ATOM   4813  CB  ASN   309      43.335  38.971   9.355  1.00  0.00           C  
ATOM   4814  HB2 ASN   309      43.597  40.009   9.560  1.00  0.00           H  
ATOM   4815  HB3 ASN   309      44.167  38.554   8.787  1.00  0.00           H  
ATOM   4816  CG  ASN   309      42.152  38.919   8.410  1.00  0.00           C  
ATOM   4817  OD1 ASN   309      41.011  38.927   8.816  1.00  0.00           O  
ATOM   4818  ND2 ASN   309      42.316  38.877   7.112  1.00  0.00           N  
ATOM   4819 HD21 ASN   309      41.436  38.804   6.622  1.00  0.00           H  
ATOM   4820 HD22 ASN   309      43.253  38.844   6.734  1.00  0.00           H  
ATOM   4821  C   ASN   309      44.389  37.438  11.112  1.00  0.00           C  
ATOM   4822  O   ASN   309      44.744  36.324  10.807  1.00  0.00           O  
ATOM   4823  N   ASP   310      45.097  38.181  11.985  1.00  0.00           N  
ATOM   4824  H   ASP   310      44.803  39.132  12.154  1.00  0.00           H  
ATOM   4825  CA  ASP   310      46.203  37.742  12.829  1.00  0.00           C  
ATOM   4826  HA  ASP   310      46.783  36.980  12.307  1.00  0.00           H  
ATOM   4827  CB  ASP   310      47.262  38.940  12.852  1.00  0.00           C  
ATOM   4828  HB2 ASP   310      46.728  39.743  13.359  1.00  0.00           H  
ATOM   4829  HB3 ASP   310      48.142  38.561  13.373  1.00  0.00           H  
ATOM   4830  CG  ASP   310      47.625  39.367  11.463  1.00  0.00           C  
ATOM   4831  OD1 ASP   310      48.183  40.485  11.418  1.00  0.00           O  
ATOM   4832  OD2 ASP   310      47.674  38.614  10.435  1.00  0.00           O  
ATOM   4833  C   ASP   310      45.798  37.206  14.229  1.00  0.00           C  
ATOM   4834  O   ASP   310      46.593  37.375  15.183  1.00  0.00           O  
ATOM   4835  N   GLY   311      44.557  36.690  14.421  1.00  0.00           N  
ATOM   4836  H   GLY   311      43.943  36.758  13.622  1.00  0.00           H  
ATOM   4837  CA  GLY   311      43.905  36.360  15.745  1.00  0.00           C  
ATOM   4838  HA2 GLY   311      42.906  36.067  15.423  1.00  0.00           H  
ATOM   4839  HA3 GLY   311      44.443  35.511  16.165  1.00  0.00           H  
ATOM   4840  C   GLY   311      43.952  37.569  16.703  1.00  0.00           C  
ATOM   4841  O   GLY   311      43.859  38.729  16.140  1.00  0.00           O  
ATOM   4842  N   PRO   312      43.893  37.336  18.050  1.00  0.00           N  
ATOM   4843  CD  PRO   312      43.715  36.143  18.734  1.00  0.00           C  
ATOM   4844  HD2 PRO   312      44.706  35.721  18.905  1.00  0.00           H  
ATOM   4845  HD3 PRO   312      43.157  35.453  18.102  1.00  0.00           H  
ATOM   4846  CG  PRO   312      43.011  36.478  20.054  1.00  0.00           C  
ATOM   4847  HG2 PRO   312      43.145  35.746  20.850  1.00  0.00           H  
ATOM   4848  HG3 PRO   312      41.942  36.503  19.842  1.00  0.00           H  
ATOM   4849  CB  PRO   312      43.588  37.891  20.342  1.00  0.00           C  
ATOM   4850  HB2 PRO   312      44.552  37.841  20.847  1.00  0.00           H  
ATOM   4851  HB3 PRO   312      42.903  38.485  20.947  1.00  0.00           H  
ATOM   4852  CA  PRO   312      43.797  38.498  18.954  1.00  0.00           C  
ATOM   4853  HA  PRO   312      42.902  39.044  18.657  1.00  0.00           H  
ATOM   4854  C   PRO   312      44.982  39.520  18.789  1.00  0.00           C  
ATOM   4855  O   PRO   312      46.096  39.203  19.218  1.00  0.00           O  
ATOM   4856  N   GLN   313      44.677  40.751  18.388  1.00  0.00           N  
ATOM   4857  H   GLN   313      43.698  40.838  18.155  1.00  0.00           H  
ATOM   4858  CA  GLN   313      45.579  41.908  18.238  1.00  0.00           C  
ATOM   4859  HA  GLN   313      46.488  41.684  18.798  1.00  0.00           H  
ATOM   4860  CB  GLN   313      45.940  42.204  16.776  1.00  0.00           C  
ATOM   4861  HB2 GLN   313      44.999  42.387  16.257  1.00  0.00           H  
ATOM   4862  HB3 GLN   313      46.639  43.041  16.802  1.00  0.00           H  
ATOM   4863  CG  GLN   313      46.540  41.004  16.047  1.00  0.00           C  
ATOM   4864  HG2 GLN   313      45.888  40.145  16.201  1.00  0.00           H  
ATOM   4865  HG3 GLN   313      46.576  41.166  14.969  1.00  0.00           H  
ATOM   4866  CD  GLN   313      47.975  40.612  16.483  1.00  0.00           C  
ATOM   4867  OE1 GLN   313      48.546  41.253  17.290  1.00  0.00           O  
ATOM   4868  NE2 GLN   313      48.585  39.447  16.091  1.00  0.00           N  
ATOM   4869 HE21 GLN   313      49.471  39.270  16.542  1.00  0.00           H  
ATOM   4870 HE22 GLN   313      48.026  38.721  15.668  1.00  0.00           H  
ATOM   4871  C   GLN   313      45.028  43.152  19.000  1.00  0.00           C  
ATOM   4872  O   GLN   313      43.817  43.355  19.197  1.00  0.00           O  
ATOM   4873  N   GLN   314      45.874  43.998  19.632  1.00  0.00           N  
ATOM   4874  H   GLN   314      46.863  43.964  19.429  1.00  0.00           H  
ATOM   4875  CA  GLN   314      45.385  45.223  20.326  1.00  0.00           C  
ATOM   4876  HA  GLN   314      44.572  44.941  20.996  1.00  0.00           H  
ATOM   4877  CB  GLN   314      46.462  45.882  21.226  1.00  0.00           C  
ATOM   4878  HB2 GLN   314      47.183  46.213  20.478  1.00  0.00           H  
ATOM   4879  HB3 GLN   314      46.161  46.807  21.719  1.00  0.00           H  
ATOM   4880  CG  GLN   314      47.198  45.019  22.282  1.00  0.00           C  
ATOM   4881  HG2 GLN   314      46.612  45.002  23.201  1.00  0.00           H  
ATOM   4882  HG3 GLN   314      47.352  43.989  21.960  1.00  0.00           H  
ATOM   4883  CD  GLN   314      48.596  45.579  22.520  1.00  0.00           C  
ATOM   4884  OE1 GLN   314      49.031  46.552  21.910  1.00  0.00           O  
ATOM   4885  NE2 GLN   314      49.272  45.056  23.492  1.00  0.00           N  
ATOM   4886 HE21 GLN   314      50.265  45.229  23.417  1.00  0.00           H  
ATOM   4887 HE22 GLN   314      48.896  44.431  24.191  1.00  0.00           H  
ATOM   4888  C   GLN   314      44.714  46.418  19.508  1.00  0.00           C  
ATOM   4889  O   GLN   314      45.064  46.614  18.363  1.00  0.00           O  
ATOM   4890  N   PHE   315      43.871  47.291  20.087  1.00  0.00           N  
ATOM   4891  H   PHE   315      43.684  47.090  21.059  1.00  0.00           H  
ATOM   4892  CA  PHE   315      43.473  48.587  19.506  1.00  0.00           C  
ATOM   4893  HA  PHE   315      43.075  48.352  18.519  1.00  0.00           H  
ATOM   4894  CB  PHE   315      42.402  49.288  20.375  1.00  0.00           C  
ATOM   4895  HB2 PHE   315      42.740  49.183  21.406  1.00  0.00           H  
ATOM   4896  HB3 PHE   315      42.395  50.371  20.247  1.00  0.00           H  
ATOM   4897  CG  PHE   315      41.006  48.878  20.162  1.00  0.00           C  
ATOM   4898  CD1 PHE   315      40.200  49.543  19.273  1.00  0.00           C  
ATOM   4899  HD1 PHE   315      40.629  50.381  18.744  1.00  0.00           H  
ATOM   4900  CE1 PHE   315      38.859  49.074  19.122  1.00  0.00           C  
ATOM   4901  HE1 PHE   315      38.146  49.646  18.548  1.00  0.00           H  
ATOM   4902  CZ  PHE   315      38.362  47.912  19.843  1.00  0.00           C  
ATOM   4903  HZ  PHE   315      37.341  47.569  19.757  1.00  0.00           H  
ATOM   4904  CE2 PHE   315      39.267  47.205  20.645  1.00  0.00           C  
ATOM   4905  HE2 PHE   315      39.010  46.200  20.946  1.00  0.00           H  
ATOM   4906  CD2 PHE   315      40.565  47.683  20.839  1.00  0.00           C  
ATOM   4907  HD2 PHE   315      41.200  47.188  21.558  1.00  0.00           H  
ATOM   4908  C   PHE   315      44.712  49.522  19.399  1.00  0.00           C  
ATOM   4909  O   PHE   315      45.708  49.404  20.118  1.00  0.00           O  
ATOM   4910  N   ASP   316      44.514  50.550  18.589  1.00  0.00           N  
ATOM   4911  H   ASP   316      43.651  50.529  18.065  1.00  0.00           H  
ATOM   4912  CA  ASP   316      45.208  51.855  18.751  1.00  0.00           C  
ATOM   4913  HA  ASP   316      45.856  51.739  19.620  1.00  0.00           H  
ATOM   4914  CB  ASP   316      46.035  52.047  17.476  1.00  0.00           C  
ATOM   4915  HB2 ASP   316      46.796  52.815  17.616  1.00  0.00           H  
ATOM   4916  HB3 ASP   316      46.453  51.047  17.358  1.00  0.00           H  
ATOM   4917  CG  ASP   316      45.235  52.445  16.332  1.00  0.00           C  
ATOM   4918  OD1 ASP   316      45.673  53.420  15.751  1.00  0.00           O  
ATOM   4919  OD2 ASP   316      44.254  51.741  15.975  1.00  0.00           O  
ATOM   4920  C   ASP   316      44.288  53.032  18.980  1.00  0.00           C  
ATOM   4921  O   ASP   316      43.047  52.874  19.021  1.00  0.00           O  
ATOM   4922  N   THR   317      44.780  54.234  19.052  1.00  0.00           N  
ATOM   4923  H   THR   317      45.780  54.279  19.188  1.00  0.00           H  
ATOM   4924  CA  THR   317      43.908  55.353  19.347  1.00  0.00           C  
ATOM   4925  HA  THR   317      43.251  55.185  20.201  1.00  0.00           H  
ATOM   4926  CB  THR   317      44.726  56.518  19.604  1.00  0.00           C  
ATOM   4927  HB  THR   317      45.232  56.780  18.675  1.00  0.00           H  
ATOM   4928  CG2 THR   317      43.849  57.652  20.215  1.00  0.00           C  
ATOM   4929 HG21 THR   317      43.368  58.196  19.402  1.00  0.00           H  
ATOM   4930 HG22 THR   317      43.169  57.254  20.967  1.00  0.00           H  
ATOM   4931 HG23 THR   317      44.560  58.357  20.646  1.00  0.00           H  
ATOM   4932  OG1 THR   317      45.698  56.197  20.593  1.00  0.00           O  
ATOM   4933  HG1 THR   317      46.373  55.646  20.191  1.00  0.00           H  
ATOM   4934  C   THR   317      42.915  55.550  18.164  1.00  0.00           C  
ATOM   4935  O   THR   317      41.736  55.816  18.357  1.00  0.00           O  
ATOM   4936  N   THR   318      43.415  55.382  16.894  1.00  0.00           N
[truncated: 8,972,303 more chars]
