# Supplementary material for: In silico evidence implicating novel mechanisms of Prunella vulgaris L. as a potential botanical drug against COVID-19-associated acute kidney injury
Source: Front Pharmacol. 2023 May 18;14:1188086. doi: 10.3389/fphar.2023.1188086 (PMC10232756; doi:10.3389/fphar.2023.1188086)
Supplement: Supplementary file 2 [file DataSheet4.ZIP]

Archive with 41 entries (39 files):
- Molecular dynamics simulation data/RELA_Luteolin_complex/
- Molecular dynamics simulation data/RELA_Luteolin_complex/binding free energy analysis.dat
- Molecular dynamics simulation data/RELA_Luteolin_complex/hb-L.png
- Molecular dynamics simulation data/RELA_Luteolin_complex/Hydrogen bond number_3.0 cutoff distance - ligand H ligand_protein H receptor.txt
- Molecular dynamics simulation data/RELA_Luteolin_complex/Hydrogen bond number_3.0 cutoff distance - protein H ligand_ligand H receptor.txt
- Molecular dynamics simulation data/RELA_Luteolin_complex/Hydrogen bond_3.0 cutoff distance - ligand H ligand_protein H receptor.dat
- Molecular dynamics simulation data/RELA_Luteolin_complex/Hydrogen bond_3.0 cutoff distance - Protein H ligand_ ligand H receptor.dat
- Molecular dynamics simulation data/RELA_Luteolin_complex/Hydrogen bond_3.5 cutoff distance - ligand H ligand_protein H receptor.dat
- Molecular dynamics simulation data/RELA_Luteolin_complex/Hydrogen bond_3.5 cutoff distance - Protein H ligand_ ligand H receptor.dat
- Molecular dynamics simulation data/RELA_Luteolin_complex/L-PCA.dat
- Molecular dynamics simulation data/RELA_Luteolin_complex/L-protein-mode1.pdb
- Molecular dynamics simulation data/RELA_Luteolin_complex/L-protein-mode2.pdb
- Molecular dynamics simulation data/RELA_Luteolin_complex/Residue energy analyze.dat
- Molecular dynamics simulation data/RELA_Luteolin_complex/RMSD.tif
- Molecular dynamics simulation data/RELA_Luteolin_complex/RMSD-ligand.txt
- Molecular dynamics simulation data/RELA_Luteolin_complex/RMSD-protein.txt
- Molecular dynamics simulation data/RELA_Luteolin_complex/RMSF-L.tif
- Molecular dynamics simulation data/RELA_Luteolin_complex/RMSF-protein.txt
- Molecular dynamics simulation data/RELA_Luteolin_complex/SASA-Solvent accessible surface area analysis.dat
- Molecular dynamics simulation data/RELA_Quercetin_complex/
- Molecular dynamics simulation data/RELA_Quercetin_complex/binding free energy analysis.dat
- Molecular dynamics simulation data/RELA_Quercetin_complex/hb-Q.png
- Molecular dynamics simulation data/RELA_Quercetin_complex/Hydrogen bond number_3.0 cutoff distance - ligand H ligand_protein H receptor.txt
- Molecular dynamics simulation data/RELA_Quercetin_complex/Hydrogen bond number_3.0 cutoff distance - protein H ligand_ligand H receptor.txt
- Molecular dynamics simulation data/RELA_Quercetin_complex/Hydrogen bond number_3.5 Cutoff distance - ligand H ligand_protein H receptor.txt
- Molecular dynamics simulation data/RELA_Quercetin_complex/Hydrogen bond number_3.5 Cutoff distance - protein H ligand_ligand H receptor.txt
- Molecular dynamics simulation data/RELA_Quercetin_complex/Hydrogen bond_3.0 cutoff distance - ligand H ligand_protein H receptor.dat
- Molecular dynamics simulation data/RELA_Quercetin_complex/Hydrogen bond_3.0 cutoff distance - Protein H ligand_ligand H receptor.dat
- Molecular dynamics simulation data/RELA_Quercetin_complex/Hydrogen bond_3.5 cutoff distance - ligand H ligand_protein H receptor.dat
- Molecular dynamics simulation data/RELA_Quercetin_complex/Hydrogen bond_3.5 cutoff distance - protein H ligand_ligand H receptor.dat
- Molecular dynamics simulation data/RELA_Quercetin_complex/Q-PCA.dat
- Molecular dynamics simulation data/RELA_Quercetin_complex/Q-protein-mode1.pdb
- Molecular dynamics simulation data/RELA_Quercetin_complex/Q-protein-mode2.pdb
- Molecular dynamics simulation data/RELA_Quercetin_complex/Residue energy analyze.dat
- Molecular dynamics simulation data/RELA_Quercetin_complex/RMSD.tif
- Molecular dynamics simulation data/RELA_Quercetin_complex/RMSD-ligand.txt
- Molecular dynamics simulation data/RELA_Quercetin_complex/RMSD-protein.txt
- Molecular dynamics simulation data/RELA_Quercetin_complex/RMSF-protein.txt
- Molecular dynamics simulation data/RELA_Quercetin_complex/RMSF-Q.tif
- Molecular dynamics simulation data/RELA_Quercetin_complex/SASA-Solvent accessible surface area analyses.dat
- Molecular dynamics simulation data/SASA.tif
