# Supplementary material for: In silico evidence implicating novel mechanisms of Prunella vulgaris L. as a potential botanical drug against COVID-19-associated acute kidney injury
Source: Front Pharmacol. 2023 May 18;14:1188086. doi: 10.3389/fphar.2023.1188086 (PMC10232756; doi:10.3389/fphar.2023.1188086)
Supplement: Supplementary file 2 [file DataSheet4.ZIP › Molecular dynamics simulation data/RELA_Luteolin_complex/binding free energy analysis.dat]

| Run on Mon Feb 20 2023
|Poisson Boltzmann calculations performed using internal PBSA solver in sander.
|
|All units are reported in kcal/mole.
-------------------------------------------------------------------------------
-------------------------------------------------------------------------------

POISSON BOLTZMANN:

Complex:
Energy Component            Average              Std. Dev.   Std. Err. of Mean
-------------------------------------------------------------------------------
VDWAALS                  -2964.6110               24.1796              3.4195
EEL                     -20470.2744              158.0183             22.3472
EPB                      -9621.0274              130.3191             18.4299
ENPOLAR                     87.2458                1.0058              0.1422

G gas                   -23434.8854              158.5060             22.4161
G solv                   -9533.7815              129.7843             18.3543

TOTAL                   -32968.6669               57.7288              8.1641


Receptor:
Energy Component            Average              Std. Dev.   Std. Err. of Mean
-------------------------------------------------------------------------------
VDWAALS                  -2936.0102               23.5817              3.3350
EEL                     -20570.5431              157.6548             22.2958
EPB                      -9616.9272              131.5765             18.6077
ENPOLAR                     87.7108                1.0337              0.1462

G gas                   -23506.5533              157.8387             22.3218
G solv                   -9529.2164              131.0071             18.5272

TOTAL                   -33035.7696               55.7080              7.8783


Ligand:
Energy Component            Average              Std. Dev.   Std. Err. of Mean
-------------------------------------------------------------------------------
VDWAALS                     -0.5618                1.3468              0.1905
EEL                        117.3284                7.0034              0.9904
EPB                        -39.6133                6.6047              0.9341
ENPOLAR                      2.3721                0.0258              0.0036

G gas                      116.7665                6.6601              0.9419
G solv                     -37.2412                6.6031              0.9338

TOTAL                       79.5253                2.4070              0.3404


Differences (Complex - Receptor - Ligand):
Energy Component            Average              Std. Dev.   Std. Err. of Mean
-------------------------------------------------------------------------------
VDWAALS                    -28.0390                3.5066              0.4959
EEL                        -17.0597               11.6462              1.6470
EPB                         35.5132                9.9989              1.4141
ENPOLAR                     -2.8371                0.1992              0.0282
EDISPER                      0.0000                0.0000              0.0000

DELTA G gas                -45.0986               11.6900              1.6532
DELTA G solv                32.6760                9.9378              1.4054

DELTA TOTAL                -12.4226                5.6026              0.7923


-------------------------------------------------------------------------------
-------------------------------------------------------------------------------
