# Supplementary material for: In silico evidence implicating novel mechanisms of Prunella vulgaris L. as a potential botanical drug against COVID-19-associated acute kidney injury
Source: Front Pharmacol. 2023 May 18;14:1188086. doi: 10.3389/fphar.2023.1188086 (PMC10232756; doi:10.3389/fphar.2023.1188086)
Supplement: Supplementary file 2 [file DataSheet4.ZIP › Molecular dynamics simulation data/RELA_Luteolin_complex/Hydrogen bond number_3.0 cutoff distance - ligand H ligand_protein H receptor.txt]

#Frame        hb2[UU]
       1            0
       2            0
       3            0
       4            0
       5            0
       6            0
       7            0
       8            0
       9            0
      10            0
      11            0
      12            0
      13            0
      14            0
      15            0
      16            0
      17            0
      18            0
      19            0
      20            1
      21            1
      22            1
      23            0
      24            1
      25            0
      26            0
      27            0
      28            0
      29            0
      30            0
      31            0
      32            0
      33            0
      34            0
      35            0
      36            0
      37            0
      38            0
      39            1
      40            0
      41            0
      42            0
      43            0
      44            0
      45            0
      46            0
      47            0
      48            0
      49            0
      50            0
      51            0
      52            0
      53            0
      54            0
      55            0
      56            0
      57            0
      58            0
      59            1
      60            0
      61            0
      62            0
      63            0
      64            0
      65            0
      66            0
      67            0
      68            0
      69            0
      70            0
      71            0
      72            1
      73            1
      74            1
      75            1
      76            1
      77            0
      78            0
      79            0
      80            0
      81            0
      82            1
      83            0
      84            1
      85            0
      86            0
      87            1
      88            0
      89            0
      90            0
      91            0
      92            0
      93            0
      94            0
      95            0
      96            0
      97            1
      98            0
      99            1
     100            0
     101            1
     102            1
     103            1
     104            1
     105            1
     106            1
     107            0
     108            1
     109            1
     110            1
     111            0
     112            1
     113            2
     114            1
     115            1
     116            1
     117            1
     118            1
     119            1
     120            1
     121            1
     122            1
     123            1
     124            1
     125            1
     126            1
     127            0
     128            1
     129            1
     130            1
     131            1
     132            1
     133            1
     134            1
     135            1
     136            1
     137            1
     138            1
     139            1
     140            1
     141            1
     142            1
     143            1
     144            1
     145            1
     146            1
     147            1
     148            1
     149            1
     150            1
     151            1
     152            0
     153            1
     154            1
     155            0
     156            0
     157            0
     158            1
     159            1
     160            1
     161            1
     162            1
     163            1
     164            1
     165            1
     166            1
     167            1
     168            1
     169            1
     170            0
     171            1
     172            1
     173            1
     174            1
     175            1
     176            1
     177            1
     178            1
     179            1
     180            1
     181            1
     182            1
     183            1
     184            1
     185            1
     186            1
     187            1
     188            1
     189            1
     190            2
     191            2
     192            1
     193            1
     194            1
     195            1
     196            1
     197            1
     198            1
     199            1
     200            1
     201            1
     202            1
     203            1
     204            1
     205            1
     206            0
     207            0
     208            1
     209            0
     210            1
     211            1
     212            1
     213            1
     214            0
     215            0
     216            0
     217            0
     218            0
     219            0
     220            0
     221            0
     222            0
     223            0
     224            0
     225            0
     226            0
     227            0
     228            0
     229            0
     230            0
     231            0
     232            0
     233            0
     234            0
     235            1
     236            0
     237            0
     238            1
     239            1
     240            1
     241            1
     242            1
     243            1
     244            1
     245            0
     246            0
     247            0
     248            0
     249            0
     250            0
     251            0
     252            0
     253            0
     254            0
     255            0
     256            0
     257            0
     258            0
     259            0
     260            0
     261            0
     262            0
     263            0
     264            0
     265            0
     266            0
     267            0
     268            0
     269            0
     270            0
     271            0
     272            0
     273            0
     274            0
     275            0
     276            0
     277            0
     278            0
     279            0
     280            0
     281            0
     282            0
     283            0
     284            0
     285            0
     286            0
     287            0
     288            0
     289            0
     290            0
     291            0
     292            0
     293            0
     294            0
     295            0
     296            0
     297            0
     298            0
     299            0
     300            0
     301            0
     302            0
     303            0
     304            0
     305            0
     306            0
     307            0
     308            0
     309            0
     310            0
     311            0
     312            0
     313            0
     314            0
     315            0
     316            0
     317            0
     318            0
     319            0
     320            0
     321            1
     322            1
     323            1
     324            1
     325            1
     326            1
     327            1
     328            1
     329            1
     330            1
     331            1
     332            0
     333            0
     334            0
     335            0
     336            0
     337            0
     338            0
     339            0
     340            0
     341            0
     342            0
     343            0
     344            0
     345            0
     346            0
     347            0
     348            0
     349            0
     350            0
     351            0
     352            0
     353            0
     354            1
     355            0
     356            1
     357            0
     358            1
     359            2
     360            1
     361            1
     362            0
     363            1
     364            0
     365            2
     366            1
     367            1
     368            1
     369            0
     370            0
     371            0
     372            1
     373            0
     374            2
     375            1
     376            1
     377            0
     378            1
     379            0
     380            0
     381            0
     382            0
     383            0
     384            0
     385            0
     386            1
     387            0
     388            0
     389            0
     390            0
     391            0
     392            0
     393            0
     394            0
     395            0
     396            0
     397            0
     398            0
     399            1
     400            0
     401            0
     402            0
     403            0
     404            0
     405            0
     406            0
     407            0
     408            0
     409            0
     410            0
     411            0
     412            0
     413            0
     414            0
     415            0
     416            0
     417            0
     418            0
     419            0
     420            1
     421            0
     422            0
     423            0
     424            0
     425            1
     426            0
     427            0
     428            0
     429            0
     430            0
     431            0
     432            0
     433            0
     434            0
     435            0
     436            0
     437            0
     438            0
     439            1
     440            0
     441            0
     442            1
     443            0
     444            0
     445            0
     446            1
     447            0
     448            0
     449            0
     450            0
     451            0
     452            0
     453            1
     454            1
     455            1
     456            1
     457            0
     458            0
     459            0
     460            0
     461            0
     462            0
     463            0
     464            0
     465            0
     466            0
     467            0
     468            0
     469            0
     470            0
     471            0
     472            0
     473            0
     474            0
     475            0
     476            0
     477            0
     478            0
     479            0
     480            0
     481            0
     482            0
     483            0
     484            0
     485            0
     486            0
     487            0
     488            0
     489            0
     490            0
     491            0
     492            1
     493            0
     494            0
     495            0
     496            0
     497            0
     498            0
     499            0
     500            0
     501            0
     502            0
     503            0
     504            0
     505            0
     506            0
     507            1
     508            0
     509            0
     510            0
     511            0
     512            1
     513            0
     514            0
     515            1
     516            0
     517            0
     518            0
     519            0
     520            0
     521            0
     522            0
     523            0
     524            0
     525            0
     526            0
     527            0
     528            0
     529            0
     530            0
     531            0
     532            0
     533            0
     534            0
     535            0
     536            0
     537            0
     538            0
     539            0
     540            0
     541            0
     542            1
     543            0
     544            0
     545            0
     546            0
     547            0
     548            0
     549            0
     550            0
     551            0
     552            0
     553            0
     554            0
     555            0
     556            0
     557            0
     558            1
     559            0
     560            0
     561            0
     562            0
     563            0
     564            0
     565            0
     566            0
     567            0
     568            0
     569            0
     570            0
     571            0
     572            0
     573            0
     574            0
     575            0
     576            1
     577            0
     578            0
     579            1
     580            0
     581            0
     582            0
     583            1
     584            1
     585            0
     586            1
     587            1
     588            1
     589            1
     590            1
     591            0
     592            1
     593            1
     594            0
     595            1
     596            0
     597            1
     598            1
     599            1
     600            1
     601            0
     602            1
     603            1
     604            1
     605            1
     606            1
     607            1
     608            0
     609            0
     610            0
     611            0
     612            0
     613            0
     614            1
     615            1
     616            0
     617            0
     618            0
     619            0
     620            0
     621            1
     622            0
     623            0
     624            0
     625            0
     626            0
     627            0
     628            0
     629            0
     630            0
     631            0
     632            2
     633            1
     634            0
     635            0
     636            1
     637            0
     638            0
     639            0
     640            0
     641            0
     642            0
     643            0
     644            0
     645            0
     646            0
     647            0
     648            0
     649            0
     650            0
     651            0
     652            0
     653            0
     654            0
     655            0
     656            0
     657            0
     658            0
     659            0
     660            0
     661            0
     662            0
     663            0
     664            0
     665            0
     666            0
     667            0
     668            0
     669            0
     670            0
     671            0
     672            0
     673            0
     674            0
     675            0
     676            0
     677            1
     678            2
     679            0
     680            0
     681            0
     682            0
     683            0
     684            0
     685            1
     686            0
     687            1
     688            1
     689            0
     690            0
     691            0
     692            1
     693            1
     694            0
     695            0
     696            0
     697            1
     698            0
     699            0
     700            0
     701            0
     702            0
     703            0
     704            0
     705            0
     706            0
     707            0
     708            1
     709            0
     710            0
     711            0
     712            0
     713            0
     714            2
     715            0
     716            0
     717            0
     718            0
     719            0
     720            0
     721            0
     722            0
     723            0
     724            0
     725            1
     726            0
     727            0
     728            0
     729            0
     730            1
     731            1
     732            1
     733            0
     734            1
     735            1
     736            0
     737            1
     738            1
     739            0
     740            0
     741            0
     742            0
     743            0
     744            0
     745            0
     746            0
     747            0
     748            1
     749            0
     750            0
     751            0
     752            0
     753            0
     754            0
     755            0
     756            0
     757            0
     758            1
     759            1
     760            1
     761            1
     762            1
     763            0
     764            0
     765            0
     766            0
     767            0
     768            1
     769            0
     770            0
     771            0
     772            0
     773            0
     774            1
     775            0
     776            1
     777            0
     778            1
     779            0
     780            0
     781            1
     782            0
     783            0
     784            1
     785            1
     786            0
     787            0
     788            0
     789            0
     790            0
     791            0
     792            0
     793            0
     794            0
     795            0
     796            0
     797            1
     798            0
     799            0
     800            0
     801            0
     802            0
     803            0
     804            0
     805            0
     806            0
     807            1
     808            1
     809            1
     810            1
     811            1
     812            1
     813            1
     814            2
     815            2
     816            1
     817            2
     818            2
     819            2
     820            2
     821            2
     822            1
     823            2
     824            1
     825            2
     826            2
     827            2
     828            2
     829            1
     830            1
     831            2
     832            3
     833            2
     834            1
     835            1
     836            1
     837            2
     838            2
     839            1
     840            1
     841            1
     842            1
     843            2
     844            1
     845            1
     846            3
     847            2
     848            1
     849            2
     850            1
     851            1
     852            2
     853            1
     854            1
     855            2
     856            2
     857            2
     858            2
     859            1
     860            2
     861            1
     862            1
     863            1
     864            3
     865            1
     866            1
     867            1
     868            2
     869            1
     870            2
     871            1
     872            2
     873            1
     874            1
     875            1
     876            2
     877            1
     878            1
     879            1
     880            1
     881            2
     882            1
     883            2
     884            3
     885            2
     886            1
     887            1
     888            1
     889            2
     890            1
     891            1
     892            1
     893            1
     894            1
     895            1
     896            2
     897            1
     898            1
     899            1
     900            1
     901            1
     902            1
     903            1
     904            1
     905            2
     906            2
     907            2
     908            1
     909            2
     910            1
     911            1
     912            1
     913            2
     914            1
     915            1
     916            1
     917            1
     918            1
     919            2
     920            1
     921            1
     922            1
     923            1
     924            2
     925            1
     926            1
     927            1
     928            1
     929            2
     930            1
     931            1
     932            1
     933            2
     934            1
     935            1
     936            1
     937            1
     938            0
     939            0
     940            0
     941            1
     942            0
     943            0
     944            1
     945            1
     946            1
     947            1
     948            1
     949            1
     950            1
     951            1
     952            2
     953            0
     954            0
     955            0
     956            1
     957            1
     958            1
     959            1
     960            1
     961            1
     962            1
     963            1
     964            1
     965            1
     966            0
     967            1
     968            1
     969            1
     970            1
     971            1
     972            1
     973            1
     974            1
     975            2
     976            1
     977            2
     978            1
     979            1
     980            1
     981            1
     982            1
     983            0
     984            2
     985            0
     986            1
     987            1
     988            1
     989            1
     990            1
     991            1
     992            2
     993            1
     994            1
     995            1
     996            1
     997            1
     998            1
     999            2
    1000            1
    1001            0
    1002            1
    1003            1
    1004            2
    1005            1
    1006            1
    1007            1
    1008            0
    1009            1
    1010            2
    1011            1
    1012            1
    1013            1
    1014            1
    1015            1
    1016            2
    1017            1
    1018            1
    1019            1
    1020            0
    1021            2
    1022            2
    1023            0
    1024            2
    1025            2
    1026            1
    1027            1
    1028            1
    1029            1
    1030            1
    1031            1
    1032            1
    1033            1
    1034            0
    1035            0
    1036            0
    1037            0
    1038            0
    1039            0
    1040            0
    1041            0
    1042            0
    1043            0
    1044            0
    1045            0
    1046            0
    1047            0
    1048            0
    1049            0
    1050            1
    1051            0
    1052            0
    1053            0
    1054            0
    1055            0
    1056            0
    1057            0
    1058            0
    1059            0
    1060            0
    1061            1
    1062            1
    1063            0
    1064            0
    1065            0
    1066            1
    1067            0
    1068            0
    1069            0
    1070            0
    1071            0
    1072            0
    1073            0
    1074            0
    1075            0
    1076            0
    1077            0
    1078            1
    1079            0
    1080            1
    1081            0
    1082            0
    1083            0
    1084            2
    1085            1
    1086            1
    1087            1
    1088            1
    1089            2
    1090            1
    1091            1
    1092            1
    1093            1
    1094            1
    1095            1
    1096            1
    1097            1
    1098            1
    1099            1
    1100            1
    1101            1
    1102            1
    1103            1
    1104            1
    1105            1
    1106            1
    1107            1
    1108            1
    1109            1
    1110            0
    1111            1
    1112            1
    1113            1
    1114            1
    1115            1
    1116            1
    1117            1
    1118            1
    1119            2
    1120            2
    1121            1
    1122            1
    1123            1
    1124            1
    1125            1
    1126            1
    1127            1
    1128            1
    1129            1
    1130            1
    1131            1
    1132            1
    1133            0
    1134            0
    1135            1
    1136            1
    1137            1
    1138            1
    1139            1
    1140            1
    1141            1
    1142            1
    1143            1
    1144            1
    1145            0
    1146            1
    1147            1
    1148            1
    1149            1
    1150            1
    1151            1
    1152            1
    1153            1
    1154            1
    1155            0
    1156            0
    1157            0
    1158            1
    1159            1
    1160            0
    1161            1
    1162            1
    1163            1
    1164            1
    1165            0
    1166            0
    1167            0
    1168            1
    1169            0
    1170            0
    1171            0
    1172            0
    1173            0
    1174            0
    1175            0
    1176            0
    1177            0
    1178            0
    1179            0
    1180            0
    1181            1
    1182            1
    1183            0
    1184            0
    1185            0
    1186            0
    1187            0
    1188            0
    1189            0
    1190            0
    1191            0
    1192            1
    1193            0
    1194            1
    1195            0
    1196            0
    1197            0
    1198            0
    1199            2
    1200            0
    1201            0
    1202            0
    1203            0
    1204            0
    1205            0
    1206            0
    1207            0
    1208            0
    1209            0
    1210            0
    1211            0
    1212            0
    1213            0
    1214            0
    1215            0
    1216            0
    1217            0
    1218            0
    1219            1
    1220            1
    1221            1
    1222            1
    1223            3
    1224            2
    1225            1
    1226            2
    1227            0
    1228            0
    1229            1
    1230            1
    1231            0
    1232            1
    1233            1
    1234            0
    1235            0
    1236            0
    1237            0
    1238            0
    1239            0
    1240            0
    1241            0
    1242            0
    1243            1
    1244            0
    1245            0
    1246            0
    1247            0
    1248            0
    1249            0
    1250            0
    1251            1
    1252            2
    1253            0
    1254            0
    1255            1
    1256            0
    1257            0
    1258            0
    1259            1
    1260            0
    1261            1
    1262            1
    1263            0
    1264            0
    1265            0
    1266            0
    1267            0
    1268            1
    1269            2
    1270            0
    1271            1
    1272            0
    1273            0
    1274            0
    1275            1
    1276            1
    1277            0
    1278            0
    1279            0
    1280            0
    1281            0
    1282            0
    1283            0
    1284            0
    1285            1
    1286            0
    1287            1
    1288            0
    1289            0
    1290            0
    1291            1
    1292            1
    1293            1
    1294            1
    1295            1
    1296            1
    1297            0
    1298            0
    1299            1
    1300            1
    1301            0
    1302            0
    1303            0
    1304            1
    1305            1
    1306            0
    1307            0
    1308            1
    1309            0
    1310            0
    1311            0
    1312            1
    1313            0
    1314            0
    1315            0
    1316            0
    1317            0
    1318            0
    1319            0
    1320            0
    1321            0
    1322            0
    1323            0
    1324            0
    1325            0
    1326            1
    1327            2
    1328            1
    1329            1
    1330            1
    1331            1
    1332            0
    1333            0
    1334            0
    1335            0
    1336            0
    1337            0
    1338            0
    1339            0
    1340            0
    1341            0
    1342            0
    1343            0
    1344            0
    1345            0
    1346            1
    1347            0
    1348            1
    1349            1
    1350            1
    1351            1
    1352            1
    1353            1
    1354            0
    1355            1
    1356            0
    1357            1
    1358            1
    1359            1
    1360            1
    1361            1
    1362            1
    1363            0
    1364            1
    1365            0
    1366            0
    1367            1
    1368            1
    1369            1
    1370            1
    1371            1
    1372            0
    1373            0
    1374            0
    1375            0
    1376            0
    1377            0
    1378            1
    1379            0
    1380            1
    1381            1
    1382            1
    1383            1
    1384            1
    1385            1
    1386            1
    1387            1
    1388            1
    1389            1
    1390            0
    1391            1
    1392            0
    1393            0
    1394            0
    1395            0
    1396            0
    1397            0
    1398            1
    1399            0
    1400            1
    1401            0
    1402            0
    1403            0
    1404            0
    1405            0
    1406            1
    1407            0
    1408            0
    1409            0
    1410            1
    1411            1
    1412            1
    1413            1
    1414            1
    1415            0
    1416            1
    1417            1
    1418            1
    1419            1
    1420            1
    1421            1
    1422            1
    1423            1
    1424            1
    1425            1
    1426            1
    1427            1
    1428            1
    1429            1
    1430            2
    1431            2
    1432            1
    1433            2
    1434            1
    1435            1
    1436            1
    1437            2
    1438            1
    1439            1
    1440            1
    1441            1
    1442            0
    1443            1
    1444            1
    1445            2
    1446            2
    1447            1
    1448            0
    1449            0
    1450            1
    1451            1
    1452            0
    1453            1
    1454            0
    1455            0
    1456            0
    1457            0
    1458            1
    1459            1
    1460            0
    1461            0
    1462            0
    1463            0
    1464            0
    1465            0
    1466            0
    1467            0
    1468            0
    1469            1
    1470            1
    1471            1
    1472            0
    1473            1
    1474            0
    1475            0
    1476            0
    1477            0
    1478            0
    1479            0
    1480            0
    1481            0
    1482            1
    1483            0
    1484            0
    1485            2
    1486            1
    1487            1
    1488            0
    1489            0
    1490            0
    1491            0
    1492            0
    1493            0
    1494            0
    1495            0
    1496            0
    1497            0
    1498            0
    1499            0
    1500            0
    1501            0
    1502            0
    1503            0
    1504            0
    1505            0
    1506            0
    1507            0
    1508            0
    1509            0
    1510            0
    1511            0
    1512            0
    1513            0
    1514            0
    1515            0
    1516            0
    1517            0
    1518            0
    1519            0
    1520            0
    1521            0
    1522            0
    1523            0
    1524            0
    1525            0
    1526            1
    1527            0
    1528            0
    1529            0
    1530            0
    1531            0
    1532            0
    1533            0
    1534            0
    1535            0
    1536            0
    1537            0
    1538            0
    1539            0
    1540            1
    1541            0
    1542            0
    1543            1
    1544            1
    1545            1
    1546            0
    1547            0
    1548            0
    1549            1
    1550            0
    1551            1
    1552            1
    1553            1
    1554            1
    1555            1
    1556            1
    1557            1
    1558            1
    1559            1
    1560            1
    1561            1
    1562            1
    1563            1
    1564            1
    1565            1
    1566            1
    1567            1
    1568            1
    1569            1
    1570            1
    1571            1
    1572            1
    1573            1
    1574            1
    1575            1
    1576            1
    1577            1
    1578            2
    1579            1
    1580            1
    1581            1
    1582            2
    1583            1
    1584            1
    1585            1
    1586            1
    1587            1
    1588            1
    1589            1
    1590            1
    1591            1
    1592            1
    1593            1
    1594            1
    1595            1
    1596            1
    1597            1
    1598            1
    1599            1
    1600            1
    1601            1
    1602            1
    1603            1
    1604            1
    1605            1
    1606            1
    1607            1
    1608            1
    1609            1
    1610            1
    1611            1
    1612            1
    1613            1
    1614            1
    1615            1
    1616            1
    1617            1
    1618            1
    1619            1
    1620            1
    1621            1
    1622            1
    1623            1
    1624            1
    1625            2
    1626            1
    1627            1
    1628            0
    1629            0
    1630            0
    1631            0
    1632            0
    1633            1
    1634            2
    1635            1
    1636            1
    1637            2
    1638            1
    1639            1
    1640            2
    1641            1
    1642            1
    1643            1
    1644            1
    1645            1
    1646            1
    1647            1
    1648            1
    1649            1
    1650            1
    1651            1
    1652            1
    1653            1
    1654            1
    1655            0
    1656            1
    1657            1
    1658            1
    1659            1
    1660            0
    1661            2
    1662            1
    1663            1
    1664            1
    1665            1
    1666            2
    1667            1
    1668            1
    1669            1
    1670            1
    1671            1
    1672            1
    1673            1
    1674            1
    1675            1
    1676            1
    1677            1
    1678            1
    1679            1
    1680            1
    1681            1
    1682            1
    1683            1
    1684            1
    1685            1
    1686            1
    1687            1
    1688            1
    1689            1
    1690            0
    1691            1
    1692            1
    1693            1
    1694            1
    1695            1
    1696            1
    1697            0
    1698            0
    1699            1
    1700            0
    1701            1
    1702            1
    1703            1
    1704            1
    1705            1
    1706            1
    1707            1
    1708            0
    1709            0
    1710            0
    1711            0
    1712            0
    1713            0
    1714            0
    1715            0
    1716            1
    1717            0
    1718            0
    1719            0
    1720            0
    1721            0
    1722            0
    1723            0
    1724            0
    1725            1
    1726            1
    1727            1
    1728            0
    1729            0
    1730            0
    1731            0
    1732            0
    1733            0
    1734            1
    1735            0
    1736            0
    1737            0
    1738            0
    1739            0
    1740            0
    1741            0
    1742            0
    1743            0
    1744            0
    1745            0
    1746            0
    1747            0
    1748            0
    1749            0
    1750            0
    1751            0
    1752            0
    1753            1
    1754            1
    1755            0
    1756            0
    1757            0
    1758            0
    1759            0
    1760            0
    1761            0
    1762            0
    1763            0
    1764            0
    1765            1
    1766            0
    1767            0
    1768            0
    1769            0
    1770            0
    1771            0
    1772            0
    1773            0
    1774            0
    1775            0
    1776            0
    1777            1
    1778            1
    1779            1
    1780            1
    1781            1
    1782            1
    1783            1
    1784            1
    1785            1
    1786            1
    1787            1
    1788            1
    1789            1
    1790            1
    1791            1
    1792            1
    1793            1
    1794            1
    1795            0
    1796            1
    1797            1
    1798            1
    1799            1
    1800            1
    1801            1
    1802            1
    1803            1
    1804            1
    1805            1
    1806            1
    1807            1
    1808            1
    1809            1
    1810            1
    1811            1
    1812            1
    1813            1
    1814            1
    1815            1
    1816            1
    1817            1
    1818            1
    1819            1
    1820            1
    1821            1
    1822            1
    1823            1
    1824            1
    1825            1
    1826            1
    1827            1
    1828            2
    1829            1
    1830            1
    1831            1
    1832            1
    1833            1
    1834            1
    1835            1
    1836            1
    1837            1
    1838            1
    1839            1
    1840            1
    1841            1
    1842            1
    1843            1
    1844            1
    1845            0
    1846            1
    1847            1
    1848            1
    1849            1
    1850            1
    1851            1
    1852            1
    1853            1
    1854            1
    1855            1
    1856            1
    1857            1
    1858            1
    1859            1
    1860            1
    1861            1
    1862            1
    1863            1
    1864            1
    1865            1
    1866            0
    1867            1
    1868            1
    1869            1
    1870            1
    1871            1
    1872            1
    1873            1
    1874            1
    1875            1
    1876            1
    1877            1
    1878            1
    1879            1
    1880            1
    1881            1
    1882            0
    1883            1
    1884            0
    1885            0
    1886            0
    1887            0
    1888            0
    1889            0
    1890            0
    1891            0
    1892            1
    1893            1
    1894            1
    1895            3
    1896            1
    1897            1
    1898            1
    1899            1
    1900            1
    1901            2
    1902            1
    1903            1
    1904            1
    1905            1
    1906            1
    1907            1
    1908            1
    1909            1
    1910            1
    1911            1
    1912            1
    1913            1
    1914            0
    1915            1
    1916            1
    1917            1
    1918            1
    1919            1
    1920            1
    1921            1
    1922            1
    1923            1
    1924            0
    1925            0
    1926            0
    1927            0
    1928            0
    1929            1
    1930            1
    1931            1
    1932            1
    1933            1
    1934            1
    1935            0
    1936            1
    1937            1
    1938            0
    1939            1
    1940            1
    1941            1
    1942            1
    1943            1
    1944            1
    1945            0
    1946            0
    1947            1
    1948            0
    1949            0
    1950            0
    1951            0
    1952            0
    1953            0
    1954            0
    1955            0
    1956            0
    1957            0
    1958            0
    1959            0
    1960            0
    1961            0
    1962            0
    1963            0
    1964            0
    1965            0
    1966            0
    1967            0
    1968            0
    1969            0
    1970            0
    1971            0
    1972            0
    1973            0
    1974            0
    1975            0
    1976            0
    1977            0
    1978            0
    1979            0
    1980            1
    1981            0
    1982            0
    1983            0
    1984            0
    1985            0
    1986            0
    1987            0
    1988            0
    1989            0
    1990            0
    1991            0
    1992            0
    1993            0
    1994            0
    1995            0
    1996            2
    1997            0
    1998            0
    1999            0
    2000            0
    2001            0
    2002            0
    2003            0
    2004            0
    2005            0
    2006            0
    2007            0
    2008            0
    2009            0
    2010            0
    2011            0
    2012            0
    2013            0
    2014            0
    2015            0
    2016            0
    2017            0
    2018            0
    2019            0
    2020            0
    2021            0
    2022            0
    2023            0
    2024            0
    2025            0
    2026            0
    2027            0
    2028            0
    2029            0
    2030            0
    2031            0
    2032            0
    2033            0
    2034            0
    2035            0
    2036            0
    2037            0
    2038            0
    2039            0
    2040            0
    2041            0
    2042            0
    2043            0
    2044            0
    2045            0
    2046            0
    2047            0
    2048            0
    2049            0
    2050            0
    2051            0
    2052            0
    2053            0
    2054            0
    2055            1
    2056            0
    2057            0
    2058            1
    2059            0
    2060            0
    2061            0
    2062            2
    2063            2
    2064            2
    2065            1
    2066            1
    2067            1
    2068            1
    2069            0
    2070            1
    2071            0
    2072            0
    2073            0
    2074            0
    2075            0
    2076            0
    2077            0
    2078            0
    2079            0
    2080            1
    2081            0
    2082            0
    2083            1
    2084            0
    2085            0
    2086            0
    2087            0
    2088            0
    2089            1
    2090            2
    2091            0
    2092            0
    2093            0
    2094            0
    2095            0
    2096            0
    2097            0
    2098            0
    2099            0
    2100            0
    2101            0
    2102            0
    2103            0
    2104            0
    2105            0
    2106            0
    2107            0
    2108            0
    2109            0
    2110            0
    2111            0
    2112            0
    2113            0
    2114            1
    2115            1
    2116            1
    2117            1
    2118            1
    2119            2
    2120            2
    2121            1
    2122            1
    2123            0
    2124            0
    2125            0
    2126            1
    2127            1
    2128            1
    2129            2
    2130            1
    2131            0
    2132            1
    2133            1
    2134            1
    2135            0
    2136            0
    2137            0
    2138            0
    2139            0
    2140            0
    2141            0
    2142            0
    2143            0
    2144            0
    2145            0
    2146            0
    2147            0
    2148            0
    2149            0
    2150            0
    2151            0
    2152            0
    2153            0
    2154            1
    2155            1
    2156            1
    2157            0
    2158            0
    2159            0
    2160            0
    2161            0
    2162            0
    2163            1
    2164            1
    2165            0
    2166            0
    2167            0
    2168            0
    2169            0
    2170            0
    2171            0
    2172            0
    2173            0
    2174            0
    2175            0
    2176            0
    2177            0
    2178            0
    2179            0
    2180            0
    2181            0
    2182            0
    2183            0
    2184            0
    2185            0
    2186            0
    2187            0
    2188            0
    2189            0
    2190            0
    2191            0
    2192            0
    2193            0
    2194            0
    2195            0
    2196            0
    2197            0
    2198            0
    2199            0
    2200            0
    2201            0
    2202            0
    2203            0
    2204            0
    2205            0
    2206            0
    2207            0
    2208            0
    2209            0
    2210            0
    2211            0
    2212            0
    2213            0
    2214            0
    2215            0
    2216            0
    2217            0
    2218            0
    2219            0
    2220            0
    2221            0
    2222            0
    2223            0
    2224            0
    2225            0
    2226            0
    2227            0
    2228            0
    2229            0
    2230            0
    2231            0
    2232            0
    2233            0
    2234            0
    2235            0
    2236            0
    2237            0
    2238            0
    2239            0
    2240            0
    2241            0
    2242            0
    2243            0
    2244            0
    2245            0
    2246            0
    2247            0
    2248            0
    2249            0
    2250            0
    2251            0
    2252            0
    2253            0
    2254            0
    2255            0
    2256            0
    2257            1
    2258            1
    2259            1
    2260            1
    2261            1
    2262            1
    2263            1
    2264            1
    2265            1
    2266            0
    2267            0
    2268            1
    2269            1
    2270            1
    2271            1
    2272            1
    2273            1
    2274            1
    2275            1
    2276            1
    2277            1
    2278            1
    2279            1
    2280            1
    2281            1
    2282            1
    2283            1
    2284            1
    2285            1
    2286            1
    2287            1
    2288            1
    2289            1
    2290            1
    2291            1
    2292            1
    2293            1
    2294            1
    2295            0
    2296            1
    2297            1
    2298            1
    2299            1
    2300            1
    2301            1
    2302            1
    2303            1
    2304            1
    2305            1
    2306            1
    2307            0
    2308            1
    2309            1
    2310            0
    2311            1
    2312            1
    2313            0
    2314            1
    2315            1
    2316            0
    2317            0
    2318            0
    2319            0
    2320            0
    2321            0
    2322            0
    2323            0
    2324            0
    2325            0
    2326            0
    2327            0
    2328            0
    2329            0
    2330            0
    2331            0
    2332            0
    2333            0
    2334            0
    2335            0
    2336            0
    2337            0
    2338            0
    2339            0
    2340            0
    2341            0
    2342            0
    2343            0
    2344            0
    2345            0
    2346            0
    2347            0
    2348            0
    2349            0
    2350            0
    2351            1
    2352            0
    2353            0
    2354            0
    2355            0
    2356            0
    2357            2
    2358            0
    2359            0
    2360            0
    2361            0
    2362            0
    2363            0
    2364            0
    2365            1
    2366            0
    2367            0
    2368            0
    2369            1
    2370            0
    2371            0
    2372            0
    2373            0
    2374            0
    2375            0
    2376            1
    2377            0
    2378            0
    2379            0
    2380            0
    2381            0
    2382            0
    2383            0
    2384            0
    2385            0
    2386            0
    2387            0
    2388            0
    2389            0
    2390            0
    2391            0
    2392            0
    2393            0
    2394            0
    2395            0
    2396            0
    2397            0
    2398            0
    2399            0
    2400            0
    2401            0
    2402            0
    2403            0
    2404            0
    2405            0
    2406            0
    2407            0
    2408            0
    2409            0
    2410            0
    2411            0
    2412            0
    2413            0
    2414            0
    2415            0
    2416            0
    2417            0
    2418            0
    2419            0
    2420            0
    2421            0
    2422            0
    2423            0
    2424            0
    2425            0
    2426            0
    2427            0
    2428            0
    2429            0
    2430            0
    2431            0
    2432            0
    2433            0
    2434            0
    2435            0
    2436            0
    2437            0
    2438            0
    2439            0
    2440            0
    2441            0
    2442            0
    2443            0
    2444            0
    2445            0
    2446            0
    2447            0
    2448            0
    2449            0
    2450            0
    2451            0
    2452            0
    2453            0
    2454            0
    2455            0
    2456            0
    2457            0
    2458            0
    2459            0
    2460            0
    2461            0
    2462            0
    2463            0
    2464            0
    2465            0
    2466            0
    2467            0
    2468            0
    2469            0
    2470            0
    2471            0
    2472            0
    2473            0
    2474            0
    2475            0
    2476            0
    2477            0
    2478            0
    2479            0
    2480            0
    2481            0
    2482            0
    2483            0
    2484            0
    2485            0
    2486            1
    2487            0
    2488            0
    2489            0
    2490            0
    2491            0
    2492            0
    2493            0
    2494            0
    2495            0
    2496            0
    2497            0
    2498            0
    2499            0
    2500            0
    2501            0
    2502            0
    2503            0
    2504            0
    2505            0
    2506            0
    2507            0
    2508            0
    2509            0
    2510            0
    2511            0
    2512            0
    2513            0
    2514            0
    2515            0
    2516            0
    2517            0
    2518            0
    2519            0
    2520            0
    2521            0
    2522            0
    2523            0
    2524            0
    2525            0
    2526            0
    2527            0
    2528            0
    2529            0
    2530            0
    2531            0
    2532            0
    2533            0
    2534            0
    2535            0
    2536            0
    2537            0
    2538            0
    2539            0
    2540            0
    2541            0
    2542            0
    2543            0
    2544            0
    2545            0
    2546            0
    2547            1
    2548            0
    2549            0
    2550            0
    2551            1
    2552            0
    2553            0
    2554            0
    2555            0
    2556            0
    2557            0
    2558            0
    2559            0
    2560            0
    2561            0
    2562            0
    2563            0
    2564            0
    2565            0
    2566            0
    2567            0
    2568            0
    2569            1
    2570            0
    2571            0
    2572            0
    2573            0
    2574            0
    2575            0
    2576            0
    2577            0
    2578            0
    2579            0
    2580            0
    2581            0
    2582            0
    2583            0
    2584            1
    2585            0
    2586            0
    2587            0
    2588            0
    2589            0
    2590            1
    2591            1
    2592            1
    2593            0
    2594            1
    2595            1
    2596            1
    2597            1
    2598            1
    2599            1
    2600            1
    2601            2
    2602            0
    2603            1
    2604            1
    2605            1
    2606            1
    2607            1
    2608            1
    2609            1
    2610            1
    2611            1
    2612            1
    2613            1
    2614            1
    2615            1
    2616            1
    2617            1
    2618            1
    2619            1
    2620            1
    2621            1
    2622            1
    2623            1
    2624            1
    2625            1
    2626            0
    2627            1
    2628            1
    2629            1
    2630            1
    2631            1
    2632            1
    2633            1
    2634            1
    2635            1
    2636            1
    2637            1
    2638            1
    2639            1
    2640            1
    2641            1
    2642            1
    2643            1
    2644            1
    2645            1
    2646            1
    2647            1
    2648            1
    2649            2
    2650            1
    2651            1
    2652            1
    2653            1
    2654            1
    2655            1
    2656            1
    2657            1
    2658            1
    2659            1
    2660            1
    2661            1
    2662            1
    2663            1
    2664            1
    2665            1
    2666            1
    2667            1
    2668            1
    2669            1
    2670            0
    2671            1
    2672            1
    2673            1
    2674            2
    2675            1
    2676            0
    2677            1
    2678            1
    2679            1
    2680            1
    2681            1
    2682            1
    2683            1
    2684            1
    2685            1
    2686            1
    2687            1
    2688            1
    2689            1
    2690            1
    2691            1
    2692            1
    2693            1
    2694            1
    2695            1
    2696            1
    2697            1
    2698            1
    2699            1
    2700            1
    2701            1
    2702            1
    2703            1
    2704            1
    2705            1
    2706            1
    2707            1
    2708            1
    2709            1
    2710            1
    2711            1
    2712            1
    2713            1
    2714            1
    2715            1
    2716            1
    2717            1
    2718            1
    2719            1
    2720            1
    2721            2
    2722            2
    2723            1
    2724            1
    2725            1
    2726            1
    2727            1
    2728            1
    2729            1
    2730            1
    2731            1
    2732            1
    2733            1
    2734            1
    2735            1
    2736            1
    2737            1
    2738            1
    2739            1
    2740            0
    2741            0
    2742            1
    2743            1
    2744            0
    2745            0
    2746            0
    2747            0
    2748            0
    2749            0
    2750            0
    2751            0
    2752            0
    2753            0
    2754            0
    2755            0
    2756            0
    2757            0
    2758            0
    2759            0
    2760            0
    2761            0
    2762            0
    2763            0
    2764            0
    2765            0
    2766            0
    2767            1
    2768            1
    2769            0
    2770            0
    2771            0
    2772            0
    2773            0
    2774            0
    2775            0
    2776            0
    2777            0
    2778            0
    2779            0
    2780            1
    2781            0
    2782            0
    2783            1
    2784            0
    2785            0
    2786            1
    2787            0
    2788            0
    2789            0
    2790            0
    2791            0
    2792            0
    2793            0
    2794            0
    2795            0
    2796            0
    2797            0
    2798            0
    2799            0
    2800            0
    2801            0
    2802            0
    2803            0
    2804            0
    2805            0
    2806            0
    2807            0
    2808            0
    2809            0
    2810            0
    2811            0
    2812            0
    2813            0
    2814            0
    2815            0
    2816            0
    2817            0
    2818            0
    2819            0
    2820            0
    2821            0
    2822            0
    2823            0
    2824            0
    2825            0
    2826            0
    2827            0
    2828            0
    2829            1
    2830            1
    2831            1
    2832            0
    2833            0
    2834            0
    2835            0
    2836            0
    2837            0
    2838            0
    2839            0
    2840            0
    2841            0
    2842            0
    2843            0
    2844            0
    2845            0
    2846            0
    2847            0
    2848            0
    2849            1
    2850            1
    2851            1
    2852            1
    2853            1
    2854            1
    2855            1
    2856            1
    2857            1
    2858            1
    2859            1
    2860            1
    2861            1
    2862            1
    2863            1
    2864            1
    2865            1
    2866            1
    2867            1
    2868            1
    2869            1
    2870            1
    2871            1
    2872            1
    2873            1
    2874            1
    2875            1
    2876            1
    2877            0
    2878            0
    2879            0
    2880            0
    2881            0
    2882            0
    2883            0
    2884            0
    2885            0
    2886            0
    2887            0
    2888            0
    2889            0
    2890            0
    2891            0
    2892            0
    2893            0
    2894            0
    2895            0
    2896            1
    2897            0
    2898            0
    2899            0
    2900            0
    2901            0
    2902            0
    2903            0
    2904            0
    2905            0
    2906            0
    2907            0
    2908            0
    2909            1
    2910            0
    2911            0
    2912            0
    2913            0
    2914            0
    2915            0
    2916            0
    2917            0
    2918            0
    2919            0
    2920            1
    2921            0
    2922            0
    2923            0
    2924            0
    2925            0
    2926            0
    2927            0
    2928            0
    2929            0
    2930            0
    2931            0
    2932            0
    2933            0
    2934            0
    2935            0
    2936            0
    2937            0
    2938            0
    2939            0
    2940            0
    2941            0
    2942            1
    2943            1
    2944            1
    2945            1
    2946            1
    2947            1
    2948            1
    2949            1
    2950            1
    2951            1
    2952            1
    2953            1
    2954            0
    2955            0
    2956            0
    2957            0
    2958            1
    2959            1
    2960            1
    2961            1
    2962            1
    2963            1
    2964            1
    2965            1
    2966            0
    2967            0
    2968            0
    2969            0
    2970            0
    2971            0
    2972            0
    2973            0
    2974            0
    2975            0
    2976            0
    2977            1
    2978            1
    2979            1
    2980            1
    2981            1
    2982            1
    2983            1
    2984            1
    2985            1
    2986            2
    2987            2
    2988            1
    2989            1
    2990            0
    2991            1
    2992            1
    2993            1
    2994            1
    2995            1
    2996            1
    2997            1
    2998            0
    2999            0
    3000            0
    3001            2
    3002            1
    3003            1
    3004            1
    3005            1
    3006            0
    3007            0
    3008            0
    3009            0
    3010            0
    3011            1
    3012            0
    3013            0
    3014            0
    3015            0
    3016            0
    3017            0
    3018            0
    3019            0
    3020            0
    3021            0
    3022            0
    3023            0
    3024            0
    3025            0
    3026            0
    3027            0
    3028            0
    3029            0
    3030            0
    3031            0
    3032            0
    3033            1
    3034            0
    3035            1
    3036            0
    3037            1
    3038            0
    3039            0
    3040            0
    3041            0
    3042            0
    3043            0
    3044            0
    3045            1
    3046            1
    3047            1
    3048            1
    3049            1
    3050            1
    3051            1
    3052            1
    3053            1
    3054            0
    3055            2
    3056            1
    3057            1
    3058            0
    3059            1
    3060            0
    3061            1
    3062            0
    3063            0
    3064            2
    3065            1
    3066            2
    3067            1
    3068            0
    3069            1
    3070            1
    3071            0
    3072            1
    3073            1
    3074            1
    3075            1
    3076            1
    3077            1
    3078            1
    3079            1
    3080            0
    3081            1
    3082            1
    3083            0
    3084            1
    3085            1
    3086            0
    3087            1
    3088            1
    3089            2
    3090            0
    3091            1
    3092            1
    3093            1
    3094            1
    3095            2
    3096            1
    3097            1
    3098            1
    3099            1
    3100            1
    3101            1
    3102            1
    3103            1
    3104            1
    3105            1
    3106            1
    3107            1
    3108            1
    3109            0
    3110            0
    3111            0
    3112            1
    3113            0
    3114            0
    3115            0
    3116            0
    3117            0
    3118            0
    3119            0
    3120            0
    3121            0
    3122            0
    3123            0
    3124            0
    3125            0
    3126            0
    3127            0
    3128            3
    3129            0
    3130            1
    3131            0
    3132            0
    3133            0
    3134            0
    3135            0
    3136            0
    3137            0
    3138            0
    3139            0
    3140            0
    3141            0
    3142            0
    3143            0
    3144            0
    3145            0
    3146            1
    3147            0
    3148            0
    3149            0
    3150            2
    3151            0
    3152            0
    3153            1
    3154            2
    3155            1
    3156            0
    3157            2
    3158            0
    3159            3
    3160            0
    3161            1
    3162            0
    3163            0
    3164            0
    3165            1
    3166            0
    3167            3
    3168            0
    3169            0
    3170            0
    3171            0
    3172            0
    3173            0
    3174            0
    3175            1
    3176            0
    3177            0
    3178            0
    3179            0
    3180            0
    3181            0
    3182            1
    3183            0
    3184            0
    3185            0
    3186            0
    3187            1
    3188            0
    3189            0
    3190            0
    3191            0
    3192            1
    3193            0
    3194            0
    3195            0
    3196            0
    3197            0
    3198            0
    3199            0
    3200            0
    3201            0
    3202            0
    3203            0
    3204            0
    3205            0
    3206            0
    3207            0
    3208            0
    3209            0
    3210            0
    3211            1
    3212            0
    3213            0
    3214            0
    3215            0
    3216            0
    3217            0
    3218            0
    3219            0
    3220            0
    3221            0
    3222            0
    3223            0
    3224            1
    3225            0
    3226            0
    3227            0
    3228            0
    3229            0
    3230            0
    3231            0
    3232            0
    3233            0
    3234            0
    3235            0
    3236            0
    3237            0
    3238            0
    3239            0
    3240            0
    3241            0
    3242            1
    3243            1
    3244            0
    3245            0
    3246            0
    3247            1
    3248            1
    3249            1
    3250            0
    3251            0
    3252            0
    3253            1
    3254            1
    3255            1
    3256            1
    3257            1
    3258            1
    3259            1
    3260            0
    3261            0
    3262            0
    3263            0
    3264            0
    3265            0
    3266            0
    3267            0
    3268            0
    3269            0
    3270            0
    3271            2
    3272            0
    3273            1
    3274            1
    3275            0
    3276            0
    3277            1
    3278            1
    3279            1
    3280            1
    3281            0
    3282            1
    3283            1
    3284            1
    3285            1
    3286            1
    3287            1
    3288            1
    3289            1
    3290            1
    3291            1
    3292            0
    3293            1
    3294            1
    3295            0
    3296            0
    3297            0
    3298            0
    3299            1
    3300            1
    3301            0
    3302            0
    3303            0
    3304            0
    3305            0
    3306            0
    3307            0
    3308            0
    3309            0
    3310            0
    3311            0
    3312            0
    3313            0
    3314            0
    3315            0
    3316            0
    3317            0
    3318            0
    3319            1
    3320            0
    3321            0
    3322            0
    3323            0
    3324            0
    3325            0
    3326            0
    3327            1
    3328            1
    3329            2
    3330            2
    3331            2
    3332            2
    3333            2
    3334            2
    3335            2
    3336            2
    3337            2
    3338            2
    3339            1
    3340            0
    3341            1
    3342            1
    3343            1
    3344            1
    3345            1
    3346            1
    3347            0
    3348            1
    3349            1
    3350            1
    3351            1
    3352            0
    3353            0
    3354            0
    3355            0
    3356            0
    3357            0
    3358            0
    3359            0
    3360            0
    3361            0
    3362            0
    3363            0
    3364            0
    3365            0
    3366            0
    3367            0
    3368            0
    3369            0
    3370            0
    3371            0
    3372            0
    3373            0
    3374            0
    3375            0
    3376            0
    3377            0
    3378            1
    3379            0
    3380            0
    3381            0
    3382            0
    3383            0
    3384            0
    3385            0
    3386            1
    3387            1
    3388            1
    3389            0
    3390            0
    3391            0
    3392            0
    3393            0
    3394            0
    3395            0
    3396            0
    3397            0
    3398            0
    3399            0
    3400            0
    3401            0
    3402            0
    3403            0
    3404            0
    3405            1
    3406            0
    3407            0
    3408            0
    3409            0
    3410            0
    3411            0
    3412            0
    3413            0
    3414            0
    3415            0
    3416            0
    3417            0
    3418            0
    3419            0
    3420            0
    3421            0
    3422            0
    3423            0
    3424            0
    3425            0
    3426            0
    3427            0
    3428            0
    3429            0
    3430            0
    3431            0
    3432            0
    3433            0
    3434            0
    3435            0
    3436            0
    3437            0
    3438            0
    3439            0
    3440            0
    3441            0
    3442            0
    3443            0
    3444            0
    3445            0
    3446            0
    3447            0
    3448            0
    3449            0
    3450            0
    3451            0
    3452            0
    3453            0
    3454            0
    3455            0
    3456            0
    3457            0
    3458            0
    3459            0
    3460            0
    3461            0
    3462            0
    3463            0
    3464            0
    3465            0
    3466            0
    3467            1
    3468            0
    3469            0
    3470            0
    3471            0
    3472            0
    3473            0
    3474            0
    3475            0
    3476            0
    3477            0
    3478            0
    3479            0
    3480            0
    3481            0
    3482            0
    3483            0
    3484            0
    3485            0
    3486            0
    3487            0
    3488            0
    3489            0
    3490            0
    3491            0
    3492            0
    3493            0
    3494            0
    3495            0
    3496            0
    3497            0
    3498            0
    3499            0
    3500            0
    3501            0
    3502            0
    3503            0
    3504            0
    3505            0
    3506            0
    3507            0
    3508            0
    3509            0
    3510            0
    3511            0
    3512            0
    3513            0
    3514            0
    3515            0
    3516            0
    3517            0
    3518            0
    3519            0
    3520            0
    3521            0
    3522            0
    3523            0
    3524            1
    3525            1
    3526            1
    3527            1
    3528            1
    3529            1
    3530            1
    3531            1
    3532            1
    3533            1
    3534            1
    3535            1
    3536            1
    3537            1
    3538            1
    3539            1
    3540            1
    3541            1
    3542            1
    3543            1
    3544            1
    3545            1
    3546            1
    3547            1
    3548            1
    3549            1
    3550            1
    3551            1
    3552            1
    3553            1
    3554            1
    3555            1
    3556            1
    3557            1
    3558            1
    3559            1
    3560            1
    3561            1
    3562            1
    3563            1
    3564            0
    3565            1
    3566            1
    3567            1
    3568            1
    3569            1
    3570            1
    3571            1
    3572            1
    3573            1
    3574            1
    3575            2
    3576            1
    3577            1
    3578            1
    3579            1
    3580            1
    3581            1
    3582            1
    3583            1
    3584            1
    3585            1
    3586            1
    3587            1
    3588            1
    3589            1
    3590            1
    3591            1
    3592            1
    3593            1
    3594            1
    3595            1
    3596            1
    3597            1
    3598            1
    3599            0
    3600            0
    3601            1
    3602            1
    3603            1
    3604            1
    3605            1
    3606            1
    3607            1
    3608            1
    3609            1
    3610            1
    3611            1
    3612            1
    3613            1
    3614            1
    3615            1
    3616            1
    3617            1
    3618            1
    3619            1
    3620            1
    3621            0
    3622            1
    3623            1
    3624            0
    3625            1
    3626            1
    3627            1
    3628            2
    3629            2
    3630            2
    3631            2
    3632            2
    3633            1
    3634            2
    3635            2
    3636            2
    3637            2
    3638            2
    3639            3
    3640            1
    3641            1
    3642            1
    3643            1
    3644            1
    3645            2
    3646            1
    3647            1
    3648            1
    3649            1
    3650            1
    3651            1
    3652            1
    3653            0
    3654            1
    3655            1
    3656            1
    3657            1
    3658            1
    3659            1
    3660            1
    3661            1
    3662            1
    3663            1
    3664            1
    3665            1
    3666            1
    3667            1
    3668            1
    3669            0
    3670            1
    3671            1
    3672            1
    3673            0
    3674            1
    3675            1
    3676            1
    3677            1
    3678            1
    3679            1
    3680            1
    3681            1
    3682            1
    3683            0
    3684            1
    3685            0
    3686            1
    3687            0
    3688            1
    3689            1
    3690            0
    3691            1
    3692            1
    3693            1
    3694            1
    3695            1
    3696            2
    3697            3
    3698            2
    3699            2
    3700            1
    3701            2
    3702            2
    3703            2
    3704            2
    3705            2
    3706            2
    3707            2
    3708            2
    3709            2
    3710            2
    3711            2
    3712            1
    3713            1
    3714            2
    3715            2
    3716            2
    3717            2
    3718            2
    3719            2
    3720            2
    3721            1
    3722            1
    3723            1
    3724            1
    3725            1
    3726            1
    3727            1
    3728            1
    3729            1
    3730            1
    3731            1
    3732            1
    3733            1
    3734            1
    3735            1
    3736            1
    3737            1
    3738            1
    3739            1
    3740            0
    3741            1
    3742            1
    3743            0
    3744            1
    3745            1
    3746            0
    3747            1
    3748            2
    3749            1
    3750            1
    3751            1
    3752            0
    3753            0
    3754            0
    3755            0
    3756            0
    3757            0
    3758            0
    3759            0
    3760            0
    3761            0
    3762            0
    3763            1
    3764            1
    3765            0
    3766            1
    3767            1
    3768            0
    3769            1
    3770            1
    3771            1
    3772            1
    3773            1
    3774            1
    3775            1
    3776            1
    3777            2
    3778            1
    3779            1
    3780            1
    3781            1
    3782            1
    3783            1
    3784            1
    3785            1
    3786            1
    3787            2
    3788            1
    3789            1
    3790            1
    3791            1
    3792            1
    3793            1
    3794            1
    3795            1
    3796            1
    3797            1
    3798            1
    3799            1
    3800            1
    3801            1
    3802            2
    3803            2
    3804            0
    3805            0
    3806            0
    3807            0
    3808            0
    3809            0
    3810            0
    3811            0
    3812            0
    3813            0
    3814            0
    3815            0
    3816            0
    3817            0
    3818            0
    3819            0
    3820            0
    3821            0
    3822            0
    3823            0
    3824            0
    3825            0
    3826            0
    3827            0
    3828            0
    3829            0
    3830            0
    3831            0
    3832            0
    3833            0
    3834            0
    3835            0
    3836            0
    3837            0
    3838            0
    3839            0
    3840            0
    3841            1
    3842            2
    3843            2
    3844            2
    3845            2
    3846            1
    3847            1
    3848            2
    3849            1
    3850            2
    3851            2
    3852            1
    3853            0
    3854            0
    3855            0
    3856            0
    3857            0
    3858            0
    3859            0
    3860            0
    3861            0
    3862            0
    3863            0
    3864            0
    3865            0
    3866            0
    3867            1
    3868            1
    3869            1
    3870            1
    3871            1
    3872            1
    3873            1
    3874            1
    3875            1
    3876            1
    3877            1
    3878            1
    3879            1
    3880            1
    3881            1
    3882            1
    3883            1
    3884            0
    3885            0
    3886            1
    3887            1
    3888            1
    3889            1
    3890            1
    3891            1
    3892            1
    3893            1
    3894            0
    3895            1
    3896            0
    3897            0
    3898            0
    3899            0
    3900            0
    3901            0
    3902            0
    3903            0
    3904            0
    3905            0
    3906            0
    3907            1
    3908            0
    3909            0
    3910            0
    3911            0
    3912            1
    3913            1
    3914            0
    3915            1
    3916            1
    3917            1
    3918            1
    3919            1
    3920            1
    3921            1
    3922            1
    3923            1
    3924            1
    3925            1
    3926            1
    3927            1
    3928            1
    3929            1
    3930            1
    3931            1
    3932            1
    3933            2
    3934            2
    3935            1
    3936            2
    3937            2
    3938            2
    3939            2
    3940            2
    3941            1
    3942            1
    3943            2
    3944            1
    3945            1
    3946            1
    3947            1
    3948            1
    3949            2
    3950            2
    3951            2
    3952            2
    3953            1
    3954            1
    3955            2
    3956            3
    3957            2
    3958            1
    3959            1
    3960            1
    3961            1
    3962            1
    3963            1
    3964            0
    3965            0
    3966            1
    3967            0
    3968            1
    3969            1
    3970            0
    3971            1
    3972            1
    3973            1
    3974            1
    3975            1
    3976            1
    3977            1
    3978            1
    3979            1
    3980            0
    3981            1
    3982            1
    3983            1
    3984            1
    3985            1
    3986            1
    3987            1
    3988            1
    3989            1
    3990            0
    3991            1
    3992            0
    3993            1
    3994            1
    3995            1
    3996            1
    3997            2
    3998            1
    3999            1
    4000            1
    4001            1
    4002            1
    4003            2
    4004            2
    4005            1
    4006            0
    4007            0
    4008            1
    4009            0
    4010            0
    4011            1
    4012            0
    4013            1
    4014            1
    4015            1
    4016            1
    4017            2
    4018            1
    4019            1
    4020            1
    4021            0
    4022            1
    4023            1
    4024            1
    4025            2
    4026            0
    4027            1
    4028            0
    4029            1
    4030            1
    4031            1
    4032            0
    4033            1
    4034            1
    4035            0
    4036            0
    4037            0
    4038            0
    4039            0
    4040            0
    4041            0
    4042            0
    4043            0
    4044            0
    4045            1
    4046            0
    4047            0
    4048            0
    4049            0
    4050            0
    4051            0
    4052            0
    4053            0
    4054            0
    4055            0
    4056            0
    4057            0
    4058            0
    4059            0
    4060            0
    4061            0
    4062            0
    4063            0
    4064            0
    4065            0
    4066            0
    4067            0
    4068            0
    4069            0
    4070            0
    4071            0
    4072            0
    4073            0
    4074            0
    4075            0
    4076            0
    4077            0
    4078            0
    4079            0
    4080            0
    4081            0
    4082            0
    4083            0
    4084            1
    4085            1
    4086            1
    4087            1
    4088            1
    4089            1
    4090            1
    4091            1
    4092            0
    4093            0
    4094            0
    4095            1
    4096            1
    4097            1
    4098            1
    4099            1
    4100            1
    4101            1
    4102            0
    4103            1
    4104            1
    4105            1
    4106            1
    4107            1
    4108            1
    4109            1
    4110            1
    4111            1
    4112            1
    4113            1
    4114            1
    4115            1
    4116            1
    4117            1
    4118            1
    4119            1
    4120            1
    4121            1
    4122            0
    4123            1
    4124            1
    4125            1
    4126            1
    4127            1
    4128            1
    4129            1
    4130            1
    4131            1
    4132            1
    4133            1
    4134            1
    4135            1
    4136            1
    4137            1
    4138            1
    4139            1
    4140            1
    4141            1
    4142            0
    4143            0
    4144            0
    4145            1
    4146            0
    4147            0
    4148            0
    4149            0
    4150            0
    4151            0
    4152            0
    4153            0
    4154            0
    4155            0
    4156            0
    4157            0
    4158            0
    4159            0
    4160            0
    4161            0
    4162            0
    4163            0
    4164            0
    4165            0
    4166            0
    4167            0
    4168            1
    4169            1
    4170            0
    4171            0
    4172            0
    4173            0
    4174            0
    4175            0
    4176            1
    4177            1
    4178            1
    4179            1
    4180            1
    4181            1
    4182            0
    4183            0
    4184            0
    4185            0
    4186            0
    4187            0
    4188            0
    4189            0
    4190            0
    4191            0
    4192            0
    4193            0
    4194            0
    4195            0
    4196            0
    4197            0
    4198            0
    4199            0
    4200            0
    4201            0
    4202            0
    4203            0
    4204            0
    4205            0
    4206            0
    4207            0
    4208            0
    4209            0
    4210            0
    4211            0
    4212            1
    4213            0
    4214            0
    4215            0
    4216            0
    4217            0
    4218            0
    4219            0
    4220            0
    4221            0
    4222            0
    4223            1
    4224            0
    4225            0
    4226            1
    4227            1
    4228            1
    4229            0
    4230            0
    4231            1
    4232            0
    4233            1
    4234            1
    4235            1
    4236            0
    4237            1
    4238            0
    4239            1
    4240            0
    4241            0
    4242            0
    4243            1
    4244            1
    4245            0
    4246            1
    4247            0
    4248            1
    4249            1
    4250            0
    4251            0
    4252            0
    4253            0
    4254            0
    4255            0
    4256            0
    4257            0
    4258            0
    4259            0
    4260            0
    4261            1
    4262            0
    4263            1
    4264            1
    4265            1
    4266            0
    4267            0
    4268            0
    4269            0
    4270            0
    4271            0
    4272            0
    4273            0
    4274            0
    4275            0
    4276            0
    4277            0
    4278            0
    4279            0
    4280            0
    4281            0
    4282            0
    4283            0
    4284            0
    4285            0
    4286            0
    4287            0
    4288            0
    4289            0
    4290            0
    4291            0
    4292            0
    4293            0
    4294            0
    4295            0
    4296            0
    4297            0
    4298            0
    4299            0
    4300            0
    4301            0
    4302            0
    4303            0
    4304            0
    4305            0
    4306            0
    4307            0
    4308            0
    4309            0
    4310            0
    4311            0
    4312            0
    4313            0
    4314            1
    4315            0
    4316            0
    4317            0
    4318            0
    4319            0
    4320            0
    4321            0
    4322            0
    4323            0
    4324            0
    4325            0
    4326            0
    4327            0
    4328            0
    4329            0
    4330            0
    4331            0
    4332            0
    4333            0
    4334            0
    4335            0
    4336            0
    4337            0
    4338            0
    4339            0
    4340            0
    4341            0
    4342            0
    4343            0
    4344            0
    4345            0
    4346            0
    4347            0
    4348            0
    4349            0
    4350            0
    4351            0
    4352            0
    4353            0
    4354            0
    4355            0
    4356            0
    4357            0
    4358            1
    4359            0
    4360            0
    4361            0
    4362            0
    4363            0
    4364            0
    4365            0
    4366            0
    4367            0
    4368            0
    4369            0
    4370            0
    4371            0
    4372            0
    4373            0
    4374            0
    4375            0
    4376            0
    4377            0
    4378            0
    4379            0
    4380            0
    4381            0
    4382            0
    4383            0
    4384            0
    4385            0
    4386            0
    4387            0
    4388            1
    4389            0
    4390            0
    4391            0
    4392            0
    4393            0
    4394            0
    4395            0
    4396            0
    4397            0
    4398            0
    4399            0
    4400            0
    4401            0
    4402            0
    4403            0
    4404            0
    4405            0
    4406            0
    4407            0
    4408            0
    4409            0
    4410            0
    4411            0
    4412            0
    4413            0
    4414            0
    4415            0
    4416            0
    4417            0
    4418            0
    4419            0
    4420            0
    4421            0
    4422            0
    4423            0
    4424            0
    4425            0
    4426            0
    4427            1
    4428            0
    4429            0
    4430            0
    4431            0
    4432            0
    4433            0
    4434            0
    4435            0
    4436            0
    4437            0
    4438            0
    4439            0
    4440            0
    4441            0
    4442            0
    4443            0
    4444            0
    4445            0
    4446            0
    4447            0
    4448            0
    4449            1
    4450            0
    4451            0
    4452            0
    4453            0
    4454            0
    4455            0
    4456            0
    4457            1
    4458            1
    4459            1
    4460            1
    4461            1
    4462            1
    4463            1
    4464            1
    4465            0
    4466            0
    4467            1
    4468            1
    4469            1
    4470            1
    4471            1
    4472            1
    4473            1
    4474            1
    4475            1
    4476            1
    4477            1
    4478            1
    4479            1
    4480            1
    4481            1
    4482            1
    4483            0
    4484            1
    4485            1
    4486            1
    4487            1
    4488            1
    4489            1
    4490            0
    4491            0
    4492            1
    4493            1
    4494            1
    4495            2
    4496            1
    4497            1
    4498            1
    4499            1
    4500            1
    4501            1
    4502            1
    4503            1
    4504            1
    4505            1
    4506            1
    4507            1
    4508            1
    4509            1
    4510            1
    4511            1
    4512            2
    4513            1
    4514            1
    4515            1
    4516            0
    4517            1
    4518            1
    4519            2
    4520            2
    4521            1
    4522            1
    4523            0
    4524            0
    4525            0
    4526            0
    4527            0
    4528            0
    4529            0
    4530            1
    4531            1
    4532            1
    4533            1
    4534            1
    4535            1
    4536            1
    4537            1
    4538            1
    4539            1
    4540            1
    4541            1
    4542            1
    4543            1
    4544            1
    4545            1
    4546            1
    4547            1
    4548            1
    4549            1
    4550            1
    4551            1
    4552            2
    4553            2
    4554            2
    4555            1
    4556            1
    4557            1
    4558            1
    4559            1
    4560            1
    4561            1
    4562            1
    4563            1
    4564            1
    4565            1
    4566            1
    4567            1
    4568            1
    4569            1
    4570            1
    4571            1
    4572            1
    4573            1
    4574            0
    4575            1
    4576            1
    4577            1
    4578            1
    4579            1
    4580            1
    4581            1
    4582            1
    4583            1
    4584            1
    4585            1
    4586            1
    4587            1
    4588            1
    4589            1
    4590            1
    4591            1
    4592            1
    4593            1
    4594            1
    4595            1
    4596            1
    4597            1
    4598            1
    4599            1
    4600            1
    4601            1
    4602            1
    4603            1
    4604            1
    4605            1
    4606            1
    4607            1
    4608            1
    4609            1
    4610            1
    4611            0
    4612            0
    4613            1
    4614            1
    4615            1
    4616            1
    4617            1
    4618            1
    4619            1
    4620            1
    4621            1
    4622            1
    4623            0
    4624            0
    4625            0
    4626            0
    4627            0
    4628            0
    4629            0
    4630            0
    4631            0
    4632            0
    4633            0
    4634            0
    4635            0
    4636            1
    4637            1
    4638            1
    4639            1
    4640            0
    4641            0
    4642            0
    4643            0
    4644            1
    4645            0
    4646            0
    4647            0
    4648            0
    4649            0
    4650            0
    4651            0
    4652            0
    4653            0
    4654            0
    4655            0
    4656            0
    4657            0
    4658            0
    4659            0
    4660            0
    4661            0
    4662            0
    4663            0
    4664            0
    4665            0
    4666            0
    4667            0
    4668            0
    4669            0
    4670            0
    4671            0
    4672            0
    4673            0
    4674            0
    4675            0
    4676            0
    4677            0
    4678            0
    4679            0
    4680            0
    4681            0
    4682            1
    4683            1
    4684            1
    4685            1
    4686            1
    4687            1
    4688            1
    4689            1
    4690            1
    4691            1
    4692            1
    4693            1
    4694            1
    4695            1
    4696            1
    4697            1
    4698            1
    4699            1
    4700            1
    4701            1
    4702            1
    4703            1
    4704            1
    4705            1
    4706            1
    4707            1
    4708            1
    4709            1
    4710            1
    4711            1
    4712            1
    4713            1
    4714            1
    4715            1
    4716            1
    4717            1
    4718            1
    4719            0
    4720            1
    4721            0
    4722            1
    4723            0
    4724            1
    4725            0
    4726            1
    4727            0
    4728            0
    4729            0
    4730            0
    4731            0
    4732            0
    4733            0
    4734            0
    4735            0
    4736            1
    4737            1
    4738            1
    4739            1
    4740            1
    4741            1
    4742            1
    4743            1
    4744            1
    4745            1
    4746            1
    4747            2
    4748            2
    4749            1
    4750            1
    4751            1
    4752            1
    4753            0
    4754            1
    4755            1
    4756            1
    4757            1
    4758            1
    4759            1
    4760            1
    4761            1
    4762            1
    4763            1
    4764            1
    4765            1
    4766            1
    4767            1
    4768            1
    4769            1
    4770            1
    4771            1
    4772            1
    4773            1
    4774            1
    4775            1
    4776            1
    4777            2
    4778            2
    4779            1
    4780            1
    4781            1
    4782            1
    4783            1
    4784            1
    4785            1
    4786            1
    4787            1
    4788            1
    4789            1
    4790            1
    4791            1
    4792            1
    4793            1
    4794            1
    4795            1
    4796            1
    4797            1
    4798            0
    4799            1
    4800            1
    4801            1
    4802            1
    4803            1
    4804            1
    4805            1
    4806            1
    4807            1
    4808            1
    4809            1
    4810            1
    4811            1
    4812            1
    4813            1
    4814            1
    4815            1
    4816            1
    4817            1
    4818            1
    4819            1
    4820            1
    4821            1
    4822            1
    4823            1
    4824            1
    4825            1
    4826            1
    4827            1
    4828            1
    4829            1
    4830            1
    4831            1
    4832            1
    4833            1
    4834            1
    4835            1
    4836            1
    4837            1
    4838            1
    4839            1
    4840            1
    4841            1
    4842            1
    4843            1
    4844            1
    4845            1
    4846            1
    4847            1
    4848            1
    4849            1
    4850            1
    4851            1
    4852            1
    4853            2
    4854            1
    4855            1
    4856            1
    4857            2
    4858            1
    4859            2
    4860            1
    4861            1
    4862            1
    4863            1
    4864            1
    4865            1
    4866            1
    4867            1
    4868            1
    4869            1
    4870            1
    4871            1
    4872            1
    4873            1
    4874            1
    4875            1
    4876            1
    4877            1
    4878            1
    4879            1
    4880            1
    4881            1
    4882            1
    4883            1
    4884            1
    4885            1
    4886            1
    4887            1
    4888            1
    4889            1
    4890            1
    4891            1
    4892            1
    4893            1
    4894            1
    4895            2
    4896            1
    4897            1
    4898            1
    4899            1
    4900            1
    4901            1
    4902            1
    4903            1
    4904            1
    4905            1
    4906            1
    4907            2
    4908            1
    4909            2
    4910            2
    4911            2
    4912            2
    4913            2
    4914            1
    4915            1
    4916            1
    4917            1
    4918            2
    4919            2
    4920            2
    4921            1
    4922            2
    4923            2
    4924            2
    4925            1
    4926            1
    4927            2
    4928            1
    4929            1
    4930            1
    4931            1
    4932            2
    4933            1
    4934            1
    4935            2
    4936            1
    4937            1
    4938            2
    4939            1
    4940            2
    4941            1
    4942            2
    4943            2
    4944            2
    4945            2
    4946            2
    4947            1
    4948            1
    4949            1
    4950            1
    4951            1
    4952            1
    4953            1
    4954            1
    4955            1
    4956            1
    4957            1
    4958            2
    4959            0
    4960            0
    4961            1
    4962            1
    4963            1
    4964            1
    4965            1
    4966            1
    4967            1
    4968            2
    4969            2
    4970            2
    4971            2
    4972            2
    4973            1
    4974            1
    4975            1
    4976            1
    4977            0
    4978            0
    4979            0
    4980            1
    4981            0
    4982            1
    4983            1
    4984            0
    4985            1
    4986            1
    4987            1
    4988            1
    4989            1
    4990            1
    4991            1
    4992            1
    4993            1
    4994            1
    4995            1
    4996            0
    4997            0
    4998            0
    4999            0
    5000            1
    5001            1
    5002            1
    5003            0
    5004            0
    5005            0
    5006            1
    5007            0
    5008            0
    5009            0
    5010            0
    5011            0
    5012            0
    5013            0
    5014            0
    5015            0
    5016            0
    5017            0
    5018            0
    5019            0
    5020            0
    5021            0
    5022            0
    5023            0
    5024            0
    5025            0
    5026            0
    5027            0
    5028            0
    5029            0
    5030            0
    5031            0
    5032            0
    5033            1
    5034            1
    5035            0
    5036            0
    5037            0
    5038            0
    5039            0
    5040            0
    5041            0
    5042            0
    5043            0
    5044            1
    5045            0
    5046            0
    5047            1
    5048            0
    5049            0
    5050            0
    5051            0
    5052            0
    5053            0
    5054            0
    5055            0
    5056            0
    5057            0
    5058            0
    5059            1
    5060            1
    5061            1
    5062            1
    5063            1
    5064            1
    5065            1
    5066            1
    5067            1
    5068            1
    5069            1
    5070            1
    5071            1
    5072            2
    5073            2
    5074            1
    5075            1
    5076            0
    5077            1
    5078            1
    5079            1
    5080            0
    5081            0
    5082            1
    5083            0
    5084            0
    5085            0
    5086            0
    5087            1
    5088            1
    5089            1
    5090            0
    5091            2
    5092            0
    5093            0
    5094            1
    5095            0
    5096            0
    5097            1
    5098            0
    5099            0
    5100            1
    5101            0
    5102            1
    5103            1
    5104            0
    5105            0
    5106            0
    5107            0
    5108            1
    5109            1
    5110            1
    5111            1
    5112            1
    5113            1
    5114            1
    5115            0
    5116            1
    5117            1
    5118            1
    5119            0
    5120            1
    5121            1
    5122            2
    5123            0
    5124            1
    5125            0
    5126            0
    5127            0
    5128            0
    5129            0
    5130            0
    5131            0
    5132            0
    5133            1
    5134            0
    5135            1
    5136            0
    5137            1
    5138            1
    5139            0
    5140            0
    5141            0
    5142            0
    5143            0
    5144            0
    5145            1
    5146            1
    5147            1
    5148            1
    5149            1
    5150            1
    5151            1
    5152            1
    5153            1
    5154            1
    5155            1
    5156            1
    5157            1
    5158            0
    5159            1
    5160            1
    5161            0
    5162            1
    5163            1
    5164            1
    5165            1
    5166            1
    5167            0
    5168            1
    5169            0
    5170            0
    5171            0
    5172            0
    5173            0
    5174            0
    5175            0
    5176            0
    5177            1
    5178            1
    5179            1
    5180            0
    5181            0
    5182            0
    5183            0
    5184            0
    5185            0
    5186            0
    5187            0
    5188            0
    5189            0
    5190            1
    5191            1
    5192            1
    5193            1
    5194            1
    5195            1
    5196            1
    5197            1
    5198            1
    5199            1
    5200            1
    5201            1
    5202            1
    5203            1
    5204            1
    5205            1
    5206            0
    5207            1
    5208            1
    5209            1
    5210            0
    5211            0
    5212            0
    5213            1
    5214            0
    5215            0
    5216            0
    5217            0
    5218            1
    5219            1
    5220            1
    5221            1
    5222            1
    5223            1
    5224            0
    5225            1
    5226            1
    5227            0
    5228            0
    5229            1
    5230            1
    5231            1
    5232            1
    5233            1
    5234            0
    5235            0
    5236            1
    5237            1
    5238            1
    5239            0
    5240            0
    5241            1
    5242            1
    5243            1
    5244            0
    5245            1
    5246            1
    5247            1
    5248            1
    5249            1
    5250            0
    5251            0
    5252            0
    5253            1
    5254            1
    5255            0
    5256            0
    5257            0
    5258            0
    5259            0
    5260            0
    5261            0
    5262            0
    5263            0
    5264            1
    5265            1
    5266            1
    5267            1
    5268            1
    5269            1
    5270            1
    5271            1
    5272            1
    5273            0
    5274            1
    5275            1
    5276            1
    5277            0
    5278            1
    5279            1
    5280            1
    5281            1
    5282            1
    5283            1
    5284            1
    5285            1
    5286            1
    5287            0
    5288            1
    5289            1
    5290            1
    5291            1
    5292            1
    5293            1
    5294            1
    5295            1
    5296            1
    5297            1
    5298            1
    5299            1
    5300            1
    5301            1
    5302            1
    5303            1
    5304            0
    5305            0
    5306            0
    5307            0
    5308            0
    5309            1
    5310            1
    5311            1
    5312            1
    5313            1
    5314            1
    5315            1
    5316            1
    5317            0
    5318            2
    5319            2
    5320            3
    5321            1
    5322            1
    5323            2
    5324            1
    5325            2
    5326            2
    5327            1
    5328            1
    5329            1
    5330            1
    5331            1
    5332            1
    5333            0
    5334            1
    5335            1
    5336            1
    5337            1
    5338            1
    5339            1
    5340            2
    5341            0
    5342            0
    5343            0
    5344            0
    5345            0
    5346            0
    5347            0
    5348            0
    5349            0
    5350            0
    5351            0
    5352            0
    5353            0
    5354            0
    5355            0
    5356            0
    5357            0
    5358            0
    5359            0
    5360            0
    5361            0
    5362            0
    5363            0
    5364            0
    5365            0
    5366            0
    5367            0
    5368            0
    5369            0
    5370            0
    5371            0
    5372            0
    5373            0
    5374            0
    5375            0
    5376            0
    5377            0
    5378            1
    5379            0
    5380            1
    5381            1
    5382            0
    5383            0
    5384            0
    5385            0
    5386            1
    5387            1
    5388            1
    5389            1
    5390            1
    5391            1
    5392            2
    5393            1
    5394            1
    5395            1
    5396            1
    5397            1
    5398            1
    5399            1
    5400            1
    5401            1
    5402            1
    5403            1
    5404            1
    5405            1
    5406            1
    5407            0
    5408            0
    5409            0
    5410            0
    5411            0
    5412            0
    5413            0
    5414            0
    5415            0
    5416            0
    5417            0
    5418            1
    5419            0
    5420            0
    5421            0
    5422            0
    5423            0
    5424            0
    5425            1
    5426            0
    5427            1
    5428            1
    5429            1
    5430            0
    5431            0
    5432            0
    5433            0
    5434            0
    5435            1
    5436            1
    5437            0
    5438            1
    5439            1
    5440            0
    5441            0
    5442            1
    5443            1
    5444            1
    5445            1
    5446            1
    5447            1
    5448            0
    5449            0
    5450            1
    5451            0
    5452            0
    5453            0
    5454            0
    5455            0
    5456            0
    5457            0
    5458            0
    5459            0
    5460            0
    5461            0
    5462            0
    5463            0
    5464            1
    5465            1
    5466            1
    5467            1
    5468            1
    5469            1
    5470            1
    5471            1
    5472            1
    5473            1
    5474            0
    5475            1
    5476            1
    5477            1
    5478            1
    5479            1
    5480            1
    5481            1
    5482            1
    5483            1
    5484            1
    5485            1
    5486            1
    5487            1
    5488            1
    5489            1
    5490            0
    5491            1
    5492            1
    5493            0
    5494            1
    5495            1
    5496            1
    5497            1
    5498            1
    5499            1
    5500            1
    5501            1
    5502            1
    5503            1
    5504            1
    5505            1
    5506            0
    5507            0
    5508            0
    5509            0
    5510            0
    5511            0
    5512            0
    5513            0
    5514            0
    5515            0
    5516            0
    5517            0
    5518            0
    5519            0
    5520            0
    5521            0
    5522            0
    5523            0
    5524            0
    5525            0
    5526            0
    5527            0
    5528            0
    5529            0
    5530            2
    5531            2
    5532            2
    5533            2
    5534            2
    5535            1
    5536            2
    5537            2
    5538            1
    5539            1
    5540            1
    5541            1
    5542            2
    5543            1
    5544            1
    5545            1
    5546            1
    5547            2
    5548            1
    5549            1
    5550            1
    5551            2
    5552            2
    5553            2
    5554            2
    5555            2
    5556            2
    5557            2
    5558            1
    5559            1
    5560            0
    5561            1
    5562            0
    5563            1
    5564            2
    5565            0
    5566            1
    5567            1
    5568            1
    5569            2
    5570            2
    5571            2
    5572            2
    5573            2
    5574            2
    5575            2
    5576            2
    5577            1
    5578            2
    5579            0
    5580            2
    5581            1
    5582            2
    5583            2
    5584            2
    5585            1
    5586            2
    5587            0
    5588            1
    5589            2
    5590            2
    5591            1
    5592            2
    5593            2
    5594            2
    5595            2
    5596            2
    5597            2
    5598            2
    5599            2
    5600            2
    5601            2
    5602            1
    5603            2
    5604            2
    5605            1
    5606            2
    5607            2
    5608            2
    5609            2
    5610            2
    5611            1
    5612            2
    5613            2
    5614            2
    5615            2
    5616            2
    5617            1
    5618            2
    5619            2
    5620            2
    5621            2
    5622            2
    5623            2
    5624            2
    5625            0
    5626            1
    5627            2
    5628            1
    5629            1
    5630            2
    5631            1
    5632            2
    5633            1
    5634            2
    5635            2
    5636            2
    5637            2
    5638            2
    5639            2
    5640            1
    5641            2
    5642            1
    5643            1
    5644            1
    5645            1
    5646            0
    5647            0
    5648            0
    5649            1
    5650            0
    5651            0
    5652            1
    5653            1
    5654            0
    5655            1
    5656            1
    5657            1
    5658            2
    5659            1
    5660            1
    5661            1
    5662            1
    5663            0
    5664            2
    5665            1
    5666            0
    5667            1
    5668            1
    5669            1
    5670            1
    5671            2
    5672            2
    5673            2
    5674            2
    5675            2
    5676            1
    5677            2
    5678            1
    5679            1
    5680            1
    5681            0
    5682            1
    5683            0
    5684            1
    5685            1
    5686            1
    5687            1
    5688            1
    5689            0
    5690            1
    5691            1
    5692            1
    5693            1
    5694            1
    5695            1
    5696            0
    5697            1
    5698            1
    5699            1
    5700            1
    5701            1
    5702            1
    5703            1
    5704            2
    5705            1
    5706            1
    5707            1
    5708            1
    5709            0
    5710            0
    5711            0
    5712            0
    5713            0
    5714            0
    5715            0
    5716            0
    5717            0
    5718            0
    5719            0
    5720            0
    5721            0
    5722            0
    5723            0
    5724            0
    5725            0
    5726            0
    5727            0
    5728            0
    5729            0
    5730            0
    5731            0
    5732            0
    5733            0
    5734            0
    5735            0
    5736            0
    5737            0
    5738            0
    5739            0
    5740            0
    5741            0
    5742            0
    5743            0
    5744            0
    5745            0
    5746            0
    5747            0
    5748            0
    5749            0
    5750            0
    5751            0
    5752            0
    5753            0
    5754            0
    5755            0
    5756            0
    5757            0
    5758            0
    5759            0
    5760            0
    5761            0
    5762            0
    5763            0
    5764            0
    5765            0
    5766            1
    5767            1
    5768            0
    5769            0
    5770            0
    5771            0
    5772            0
    5773            0
    5774            0
    5775            0
    5776            0
    5777            0
    5778            0
    5779            0
    5780            0
    5781            0
    5782            1
    5783            1
    5784            1
    5785            1
    5786            0
    5787            1
    5788            2
    5789            1
    5790            1
    5791            1
    5792            1
    5793            1
    5794            1
    5795            1
    5796            1
    5797            1
    5798            1
    5799            0
    5800            1
    5801            1
    5802            0
    5803            0
    5804            0
    5805            0
    5806            0
    5807            1
    5808            0
    5809            0
    5810            0
    5811            0
    5812            0
    5813            0
    5814            0
    5815            0
    5816            0
    5817            0
    5818            0
    5819            0
    5820            0
    5821            0
    5822            0
    5823            0
    5824            0
    5825            0
    5826            0
    5827            0
    5828            0
    5829            0
    5830            0
    5831            0
    5832            0
    5833            0
    5834            0
    5835            0
    5836            0
    5837            0
    5838            0
    5839            0
    5840            2
    5841            1
    5842            2
    5843            0
    5844            1
    5845            1
    5846            1
    5847            1
    5848            1
    5849            1
    5850            1
    5851            2
    5852            2
    5853            1
    5854            2
    5855            2
    5856            2
    5857            1
    5858            1
    5859            2
    5860            2
    5861            2
    5862            2
    5863            2
    5864            2
    5865            1
    5866            2
    5867            2
    5868            2
    5869            2
    5870            2
    5871            2
    5872            1
    5873            1
    5874            1
    5875            1
    5876            2
    5877            2
    5878            1
    5879            2
    5880            2
    5881            2
    5882            2
    5883            2
    5884            2
    5885            2
    5886            1
    5887            2
    5888            1
    5889            2
    5890            0
    5891            0
    5892            1
    5893            2
    5894            1
    5895            0
    5896            0
    5897            0
    5898            1
    5899            1
    5900            2
    5901            2
    5902            1
    5903            2
    5904            2
    5905            2
    5906            2
    5907            2
    5908            2
    5909            2
    5910            2
    5911            1
    5912            1
    5913            1
    5914            1
    5915            1
    5916            0
    5917            0
    5918            1
    5919            1
    5920            1
    5921            1
    5922            2
    5923            1
    5924            2
    5925            1
    5926            2
    5927            0
    5928            1
    5929            1
    5930            1
    5931            1
    5932            1
    5933            1
    5934            1
    5935            1
    5936            1
    5937            1
    5938            1
    5939            1
    5940            1
    5941            1
    5942            1
    5943            1
    5944            1
    5945            1
    5946            1
    5947            1
    5948            1
    5949            0
    5950            1
    5951            0
    5952            0
    5953            0
    5954            0
    5955            1
    5956            1
    5957            1
    5958            1
    5959            1
    5960            0
    5961            1
    5962            1
    5963            1
    5964            1
    5965            1
    5966            1
    5967            0
    5968            0
    5969            0
    5970            1
    5971            2
    5972            2
    5973            2
    5974            1
    5975            1
    5976            1
    5977            0
    5978            0
    5979            0
    5980            0
    5981            0
    5982            1
    5983            1
    5984            0
    5985            0
    5986            0
    5987            0
    5988            0
    5989            0
    5990            0
    5991            0
    5992            0
    5993            0
    5994            0
    5995            0
    5996            0
    5997            0
    5998            0
    5999            0
    6000            0
    6001            0
    6002            0
    6003            0
    6004            0
    6005            0
    6006            0
    6007            0
    6008            0
    6009            0
    6010            0
    6011            0
    6012            0
    6013            0
    6014            1
    6015            1
    6016            1
    6017            1
    6018            0
    6019            0
    6020            0
    6021            1
    6022            0
    6023            0
    6024            0
    6025            0
    6026            0
    6027            1
    6028            0
    6029            1
    6030            1
    6031            0
    6032            0
    6033            0
    6034            0
    6035            0
    6036            0
    6037            0
    6038            0
    6039            0
    6040            0
    6041            0
    6042            0
    6043            0
    6044            1
    6045            0
    6046            1
    6047            1
    6048            1
    6049            1
    6050            1
    6051            1
    6052            1
    6053            1
    6054            1
    6055            1
    6056            0
    6057            1
    6058            0
    6059            0
    6060            1
    6061            0
    6062            0
    6063            0
    6064            0
    6065            0
    6066            0
    6067            0
    6068            0
    6069            0
    6070            0
    6071            0
    6072            0
    6073            0
    6074            1
    6075            1
    6076            0
    6077            0
    6078            0
    6079            0
    6080            0
    6081            0
    6082            0
    6083            0
    6084            0
    6085            0
    6086            0
    6087            0
    6088            0
    6089            0
    6090            0
    6091            0
    6092            0
    6093            0
    6094            0
    6095            0
    6096            0
    6097            0
    6098            0
    6099            0
    6100            1
    6101            0
    6102            0
    6103            0
    6104            0
    6105            0
    6106            0
    6107            0
    6108            0
    6109            0
    6110            0
    6111            0
    6112            0
    6113            0
    6114            0
    6115            0
    6116            0
    6117            0
    6118            0
    6119            0
    6120            0
    6121            0
    6122            0
    6123            0
    6124            0
    6125            0
    6126            0
    6127            0
    6128            0
    6129            0
    6130            0
    6131            0
    6132            0
    6133            0
    6134            0
    6135            0
    6136            0
    6137            0
    6138            0
    6139            0
    6140            0
    6141            0
    6142            0
    6143            0
    6144            0
    6145            0
    6146            0
    6147            0
    6148            0
    6149            0
    6150            0
    6151            0
    6152            0
    6153            0
    6154            0
    6155            0
    6156            0
    6157            0
    6158            0
    6159            0
    6160            0
    6161            0
    6162            0
    6163            0
    6164            0
    6165            0
    6166            0
    6167            0
    6168            0
    6169            0
    6170            0
    6171            0
    6172            0
    6173            0
    6174            0
    6175            0
    6176            0
    6177            0
    6178            0
    6179            0
    6180            0
    6181            0
    6182            0
    6183            0
    6184            0
    6185            0
    6186            1
    6187            0
    6188            0
    6189            0
    6190            0
    6191            1
    6192            0
    6193            0
    6194            0
    6195            0
    6196            0
    6197            0
    6198            0
    6199            1
    6200            0
    6201            0
    6202            0
    6203            0
    6204            0
    6205            0
    6206            0
    6207            0
    6208            0
    6209            0
    6210            0
    6211            0
    6212            0
    6213            1
    6214            1
    6215            1
    6216            1
    6217            1
    6218            1
    6219            1
    6220            0
    6221            2
    6222            1
    6223            1
    6224            2
    6225            1
    6226            1
    6227            1
    6228            1
    6229            1
    6230            1
    6231            1
    6232            0
    6233            1
    6234            1
    6235            1
    6236            0
    6237            1
    6238            1
    6239            2
    6240            1
    6241            1
    6242            1
    6243            1
    6244            1
    6245            1
    6246            1
    6247            1
    6248            1
    6249            1
    6250            1
    6251            1
    6252            1
    6253            2
    6254            1
    6255            1
    6256            1
    6257            1
    6258            1
    6259            1
    6260            2
    6261            1
    6262            1
    6263            1
    6264            1
    6265            1
    6266            1
    6267            1
    6268            1
    6269            1
    6270            2
    6271            1
    6272            1
    6273            1
    6274            0
    6275            1
    6276            1
    6277            1
    6278            0
    6279            1
    6280            1
    6281            2
    6282            1
    6283            0
    6284            1
    6285            2
    6286            1
    6287            1
    6288            1
    6289            1
    6290            1
    6291            2
    6292            0
    6293            1
    6294            0
    6295            1
    6296            1
    6297            1
    6298            2
    6299            1
    6300            1
    6301            1
    6302            1
    6303            1
    6304            1
    6305            1
    6306            0
    6307            1
    6308            1
    6309            1
    6310            1
    6311            1
    6312            0
    6313            1
    6314            0
    6315            1
    6316            1
    6317            1
    6318            1
    6319            1
    6320            1
    6321            2
    6322            1
    6323            1
    6324            1
    6325            1
    6326            1
    6327            1
    6328            1
    6329            0
    6330            0
    6331            0
    6332            0
    6333            0
    6334            0
    6335            0
    6336            0
    6337            0
    6338            0
    6339            0
    6340            0
    6341            0
    6342            0
    6343            0
    6344            0
    6345            0
    6346            1
    6347            0
    6348            1
    6349            1
    6350            0
    6351            0
    6352            0
    6353            0
    6354            0
    6355            0
    6356            0
    6357            0
    6358            0
    6359            0
    6360            0
    6361            0
    6362            0
    6363            0
    6364            0
    6365            1
    6366            0
    6367            0
    6368            0
    6369            0
    6370            0
    6371            1
    6372            1
    6373            0
    6374            0
    6375            0
    6376            0
    6377            0
    6378            0
    6379            0
    6380            0
    6381            0
    6382            0
    6383            0
    6384            0
    6385            0
    6386            1
    6387            0
    6388            0
    6389            0
    6390            0
    6391            0
    6392            0
    6393            1
    6394            0
    6395            0
    6396            0
    6397            0
    6398            1
    6399            0
    6400            0
    6401            0
    6402            0
    6403            1
    6404            0
    6405            0
    6406            0
    6407            0
    6408            0
    6409            0
    6410            0
    6411            0
    6412            0
    6413            0
    6414            0
    6415            0
    6416            0
    6417            0
    6418            0
    6419            0
    6420            0
    6421            0
    6422            0
    6423            0
    6424            0
    6425            1
    6426            0
    6427            0
    6428            0
    6429            0
    6430            0
    6431            1
    6432            0
    6433            0
    6434            0
    6435            0
    6436            0
    6437            0
    6438            0
    6439            0
    6440            0
    6441            0
    6442            0
    6443            0
    6444            3
    6445            2
    6446            2
    6447            2
    6448            2
    6449            2
    6450            3
    6451            2
    6452            2
    6453            2
    6454            1
    6455            1
    6456            1
    6457            2
    6458            1
    6459            1
    6460            1
    6461            1
    6462            1
    6463            0
    6464            1
    6465            1
    6466            2
    6467            1
    6468            1
    6469            1
    6470            1
    6471            1
    6472            1
    6473            1
    6474            1
    6475            2
    6476            2
    6477            2
    6478            1
    6479            1
    6480            2
    6481            2
    6482            1
    6483            2
    6484            1
    6485            2
    6486            1
    6487            2
    6488            1
    6489            1
    6490            1
    6491            1
    6492            1
    6493            1
    6494            1
    6495            1
    6496            1
    6497            1
    6498            1
    6499            1
    6500            1
    6501            1
    6502            1
    6503            0
    6504            1
    6505            1
    6506            1
    6507            1
    6508            1
    6509            1
    6510            1
    6511            1
    6512            1
    6513            1
    6514            1
    6515            1
    6516            1
    6517            2
    6518            0
    6519            0
    6520            0
    6521            0
    6522            0
    6523            1
    6524            0
    6525            1
    6526            2
    6527            1
    6528            1
    6529            1
    6530            1
    6531            1
    6532            1
    6533            1
    6534            2
    6535            1
    6536            1
    6537            1
    6538            1
    6539            1
    6540            0
    6541            1
    6542            1
    6543            1
    6544            1
    6545            1
    6546            1
    6547            1
    6548            1
    6549            0
    6550            0
    6551            1
    6552            0
    6553            1
    6554            1
    6555            1
    6556            2
    6557            0
    6558            0
    6559            1
    6560            0
    6561            0
    6562            1
    6563            0
    6564            0
    6565            0
    6566            0
    6567            0
    6568            0
    6569            0
    6570            1
    6571            0
    6572            1
    6573            2
    6574            1
    6575            1
    6576            1
    6577            1
    6578            1
    6579            1
    6580            1
    6581            1
    6582            1
    6583            1
    6584            1
    6585            1
    6586            1
    6587            1
    6588            0
    6589            0
    6590            1
    6591            2
    6592            2
    6593            1
    6594            1
    6595            1
    6596            1
    6597            1
    6598            0
    6599            0
    6600            0
    6601            0
    6602            0
    6603            0
    6604            0
    6605            0
    6606            0
    6607            0
    6608            0
    6609            0
    6610            0
    6611            0
    6612            0
    6613            0
    6614            0
    6615            0
    6616            1
    6617            0
    6618            0
    6619            0
    6620            0
    6621            1
    6622            0
    6623            0
    6624            0
    6625            0
    6626            0
    6627            0
    6628            0
    6629            0
    6630            0
    6631            0
    6632            0
    6633            0
    6634            0
    6635            0
    6636            1
    6637            0
    6638            0
    6639            0
    6640            0
    6641            0
    6642            0
    6643            0
    6644            0
    6645            0
    6646            0
    6647            1
    6648            0
    6649            0
    6650            1
    6651            1
    6652            1
    6653            1
    6654            1
    6655            1
    6656            1
    6657            1
    6658            1
    6659            1
    6660            0
    6661            1
    6662            0
    6663            1
    6664            0
    6665            1
    6666            1
    6667            1
    6668            0
    6669            1
    6670            1
    6671            1
    6672            1
    6673            1
    6674            0
    6675            1
    6676            1
    6677            1
    6678            1
    6679            1
    6680            1
    6681            1
    6682            1
    6683            2
    6684            1
    6685            1
    6686            1
    6687            0
    6688            0
    6689            0
    6690            0
    6691            0
    6692            1
    6693            0
    6694            0
    6695            3
    6696            0
    6697            0
    6698            0
    6699            0
    6700            0
    6701            0
    6702            0
    6703            0
    6704            0
    6705            0
    6706            0
    6707            0
    6708            0
    6709            0
    6710            0
    6711            0
    6712            0
    6713            0
    6714            0
    6715            0
    6716            0
    6717            1
    6718            1
    6719            0
    6720            1
    6721            0
    6722            0
    6723            0
    6724            0
    6725            2
    6726            1
    6727            1
    6728            1
    6729            1
    6730            0
    6731            1
    6732            1
    6733            1
    6734            0
    6735            1
    6736            0
    6737            0
    6738            0
    6739            0
    6740            0
    6741            0
    6742            0
    6743            0
    6744            0
    6745            0
    6746            0
    6747            0
    6748            0
    6749            0
    6750            0
    6751            2
    6752            0
    6753            1
    6754            0
    6755            3
    6756            2
    6757            2
    6758            2
    6759            2
    6760            3
    6761            3
    6762            3
    6763            1
    6764            1
    6765            1
    6766            1
    6767            0
    6768            1
    6769            1
    6770            0
    6771            1
    6772            1
    6773            1
    6774            1
    6775            0
    6776            0
    6777            1
    6778            1
    6779            0
    6780            1
    6781            1
    6782            1
    6783            1
    6784            1
    6785            1
    6786            1
    6787            1
    6788            0
    6789            0
    6790            1
    6791            0
    6792            1
    6793            2
    6794            1
    6795            2
    6796            1
    6797            1
    6798            1
    6799            1
    6800            1
    6801            1
    6802            1
    6803            1
    6804            1
    6805            1
    6806            1
    6807            1
    6808            1
    6809            1
    6810            1
    6811            1
    6812            1
    6813            0
    6814            0
    6815            0
    6816            0
    6817            0
    6818            0
    6819            1
    6820            1
    6821            2
    6822            1
    6823            1
    6824            1
    6825            1
    6826            1
    6827            0
    6828            0
    6829            0
    6830            0
    6831            0
    6832            0
    6833            1
    6834            0
    6835            1
    6836            1
    6837            1
    6838            1
    6839            1
    6840            3
    6841            2
    6842            1
    6843            1
    6844            1
    6845            1
    6846            1
    6847            1
    6848            1
    6849            1
    6850            2
    6851            0
    6852            1
    6853            0
    6854            0
    6855            0
    6856            0
    6857            0
    6858            0
    6859            0
    6860            1
    6861            1
    6862            1
    6863            1
    6864            1
    6865            1
    6866            1
    6867            1
    6868            0
    6869            1
    6870            1
    6871            1
    6872            1
    6873            1
    6874            2
    6875            1
    6876            1
    6877            1
    6878            2
    6879            1
    6880            1
    6881            0
    6882            1
    6883            0
    6884            1
    6885            2
    6886            1
    6887            1
    6888            1
    6889            2
    6890            1
    6891            1
    6892            2
    6893            1
    6894            1
    6895            1
    6896            1
    6897            2
    6898            0
    6899            1
    6900            1
    6901            1
    6902            0
    6903            1
    6904            0
    6905            0
    6906            1
    6907            0
    6908            1
    6909            1
    6910            0
    6911            0
    6912            0
    6913            1
    6914            0
    6915            0
    6916            0
    6917            0
    6918            0
    6919            0
    6920            0
    6921            0
    6922            0
    6923            0
    6924            0
    6925            0
    6926            0
    6927            0
    6928            0
    6929            1
    6930            0
    6931            0
    6932            1
    6933            1
    6934            0
    6935            0
    6936            0
    6937            0
    6938            1
    6939            1
    6940            1
    6941            1
    6942            1
    6943            1
    6944            1
    6945            1
    6946            1
    6947            1
    6948            1
    6949            1
    6950            1
    6951            1
    6952            1
    6953            1
    6954            0
    6955            0
    6956            0
    6957            0
    6958            0
    6959            0
    6960            0
    6961            0
    6962            0
    6963            1
    6964            1
    6965            1
    6966            1
    6967            1
    6968            1
    6969            1
    6970            1
    6971            1
    6972            1
    6973            1
    6974            1
    6975            1
    6976            1
    6977            0
    6978            0
    6979            0
    6980            0
    6981            0
    6982            0
    6983            2
    6984            0
    6985            0
    6986            1
    6987            0
    6988            1
    6989            0
    6990            1
    6991            1
    6992            1
    6993            1
    6994            1
    6995            1
    6996            1
    6997            1
    6998            1
    6999            0
    7000            0
    7001            0
    7002            0
    7003            0
    7004            0
    7005            0
    7006            0
    7007            0
    7008            0
    7009            1
    7010            0
    7011            0
    7012            0
    7013            0
    7014            0
    7015            0
    7016            0
    7017            0
    7018            0
    7019            0
    7020            1
    7021            0
    7022            0
    7023            0
    7024            0
    7025            0
    7026            0
    7027            1
    7028            0
    7029            1
    7030            1
    7031            0
    7032            0
    7033            0
    7034            0
    7035            0
    7036            0
    7037            0
    7038            0
    7039            0
    7040            1
    7041            1
    7042            0
    7043            0
    7044            0
    7045            0
    7046            0
    7047            1
    7048            1
    7049            1
    7050            1
    7051            1
    7052            2
    7053            1
    7054            1
    7055            1
    7056            1
    7057            1
    7058            1
    7059            1
    7060            0
    7061            1
    7062            1
    7063            1
    7064            1
    7065            1
    7066            1
    7067            0
    7068            2
    7069            1
    7070            1
    7071            1
    7072            1
    7073            1
    7074            1
    7075            1
    7076            1
    7077            0
    7078            1
    7079            0
    7080            0
    7081            0
    7082            0
    7083            0
    7084            0
    7085            0
    7086            1
    7087            1
    7088            1
    7089            2
    7090            1
    7091            1
    7092            2
    7093            1
    7094            2
    7095            2
    7096            2
    7097            1
    7098            1
    7099            0
    7100            0
    7101            1
    7102            2
    7103            0
    7104            0
    7105            0
    7106            1
    7107            0
    7108            0
    7109            0
    7110            1
    7111            0
    7112            1
    7113            0
    7114            0
    7115            0
    7116            0
    7117            0
    7118            0
    7119            1
    7120            1
    7121            1
    7122            1
    7123            0
    7124            0
    7125            0
    7126            0
    7127            0
    7128            0
    7129            0
    7130            0
    7131            1
    7132            1
    7133            1
    7134            0
    7135            2
    7136            0
    7137            1
    7138            1
    7139            1
    7140            0
    7141            1
    7142            1
    7143            0
    7144            0
    7145            0
    7146            0
    7147            0
    7148            1
    7149            1
    7150            1
    7151            1
    7152            1
    7153            1
    7154            0
    7155            1
    7156            1
    7157            1
    7158            1
    7159            1
    7160            1
    7161            1
    7162            1
    7163            1
    7164            1
    7165            0
    7166            1
    7167            3
    7168            1
    7169            1
    7170            1
    7171            1
    7172            1
    7173            1
    7174            1
    7175            1
    7176            1
    7177            1
    7178            1
    7179            1
    7180            1
    7181            1
    7182            1
    7183            1
    7184            1
    7185            1
    7186            1
    7187            1
    7188            1
    7189            1
    7190            1
    7191            1
    7192            1
    7193            1
    7194            1
    7195            1
    7196            1
    7197            0
    7198            1
    7199            1
    7200            1
    7201            1
    7202            1
    7203            1
    7204            1
    7205            1
    7206            1
    7207            1
    7208            1
    7209            1
    7210            1
    7211            1
    7212            1
    7213            1
    7214            1
    7215            1
    7216            1
    7217            0
    7218            0
    7219            0
    7220            0
    7221            0
    7222            0
    7223            0
    7224            0
    7225            0
    7226            0
    7227            0
    7228            0
    7229            0
    7230            0
    7231            0
    7232            0
    7233            1
    7234            0
    7235            0
    7236            0
    7237            0
    7238            0
    7239            0
    7240            0
    7241            0
    7242            0
    7243            1
    7244            1
    7245            1
    7246            1
    7247            1
    7248            1
    7249            1
    7250            0
    7251            1
    7252            1
    7253            1
    7254            1
    7255            1
    7256            0
    7257            1
    7258            1
    7259            1
    7260            1
    7261            1
    7262            0
    7263            0
    7264            1
    7265            1
    7266            1
    7267            0
    7268            0
    7269            0
    7270            1
    7271            0
    7272            0
    7273            0
    7274            0
    7275            0
    7276            0
    7277            0
    7278            1
    7279            1
    7280            0
    7281            1
    7282            1
    7283            1
    7284            0
    7285            0
    7286            1
    7287            0
    7288            1
    7289            1
    7290            0
    7291            1
    7292            0
    7293            2
    7294            0
    7295            0
    7296            0
    7297            0
    7298            1
    7299            1
    7300            1
    7301            0
    7302            1
    7303            1
    7304            1
    7305            0
    7306            1
    7307            0
    7308            1
    7309            0
    7310            0
    7311            0
    7312            1
    7313            1
    7314            1
    7315            1
    7316            0
    7317            1
    7318            1
    7319            1
    7320            3
    7321            2
    7322            2
    7323            2
    7324            1
    7325            2
    7326            2
    7327            2
    7328            1
    7329            1
    7330            1
    7331            1
    7332            2
    7333            1
    7334            1
    7335            2
    7336            1
    7337            0
    7338            1
    7339            1
    7340            1
    7341            1
    7342            1
    7343            1
    7344            3
    7345            1
    7346            1
    7347            1
    7348            1
    7349            1
    7350            1
    7351            1
    7352            1
    7353            1
    7354            1
    7355            1
    7356            2
    7357            1
    7358            1
    7359            1
    7360            2
    7361            1
    7362            1
    7363            1
    7364            1
    7365            2
    7366            1
    7367            1
    7368            1
    7369            1
    7370            2
    7371            2
    7372            1
    7373            2
    7374            1
    7375            2
    7376            1
    7377            2
    7378            2
    7379            2
    7380            2
    7381            2
    7382            2
    7383            1
    7384            1
    7385            1
    7386            2
    7387            0
    7388            1
    7389            2
    7390            1
    7391            1
    7392            2
    7393            1
    7394            1
    7395            1
    7396            1
    7397            1
    7398            0
    7399            0
    7400            0
    7401            0
    7402            0
    7403            0
    7404            0
    7405            0
    7406            0
    7407            1
    7408            0
    7409            2
    7410            1
    7411            0
    7412            0
    7413            1
    7414            2
    7415            1
    7416            1
    7417            1
    7418            3
    7419            1
    7420            1
    7421            2
    7422            2
    7423            1
    7424            1
    7425            1
    7426            1
    7427            0
    7428            0
    7429            0
    7430            1
    7431            1
    7432            0
    7433            0
    7434            0
    7435            0
    7436            0
    7437            1
    7438            0
    7439            0
    7440            1
    7441            1
    7442            0
    7443            0
    7444            0
    7445            0
    7446            1
    7447            0
    7448            0
    7449            1
    7450            1
    7451            0
    7452            1
    7453            1
    7454            1
    7455            0
    7456            0
    7457            0
    7458            0
    7459            0
    7460            0
    7461            0
    7462            0
    7463            1
    7464            0
    7465            1
    7466            1
    7467            0
    7468            0
    7469            1
    7470            1
    7471            1
    7472            1
    7473            1
    7474            1
    7475            1
    7476            1
    7477            1
    7478            1
    7479            1
    7480            1
    7481            2
    7482            1
    7483            1
    7484            0
    7485            0
    7486            0
    7487            0
    7488            1
    7489            0
    7490            1
    7491            1
    7492            1
    7493            1
    7494            1
    7495            1
    7496            1
    7497            1
    7498            1
    7499            1
    7500            2
    7501            1
    7502            1
    7503            1
    7504            1
    7505            1
    7506            1
    7507            1
    7508            1
    7509            1
    7510            1
    7511            1
    7512            1
    7513            1
    7514            1
    7515            1
    7516            1
    7517            1
    7518            1
    7519            1
    7520            1
    7521            1
    7522            0
    7523            0
    7524            0
    7525            0
    7526            0
    7527            0
    7528            0
    7529            1
    7530            1
    7531            1
    7532            0
    7533            0
    7534            1
    7535            0
    7536            1
    7537            0
    7538            0
    7539            1
    7540            2
    7541            2
    7542            1
    7543            1
    7544            1
    7545            1
    7546            2
    7547            1
    7548            1
    7549            1
    7550            1
    7551            1
    7552            1
    7553            1
    7554            1
    7555            1
    7556            1
    7557            1
    7558            1
    7559            1
    7560            1
    7561            1
    7562            1
    7563            2
    7564            1
    7565            1
    7566            0
    7567            1
    7568            1
    7569            2
    7570            1
    7571            1
    7572            1
    7573            1
    7574            1
    7575            2
    7576            0
    7577            1
    7578            1
    7579            2
    7580            0
    7581            1
    7582            1
    7583            0
    7584            1
    7585            1
    7586            1
    7587            1
    7588            1
    7589            0
    7590            1
    7591            1
    7592            1
    7593            1
    7594            1
    7595            1
    7596            1
    7597            1
    7598            1
    7599            1
    7600            1
    7601            1
    7602            1
    7603            1
    7604            0
    7605            1
    7606            2
    7607            2
    7608            1
    7609            2
    7610            2
    7611            2
    7612            2
    7613            1
    7614            1
    7615            1
    7616            1
    7617            1
    7618            2
    7619            0
    7620            0
    7621            1
    7622            1
    7623            1
    7624            1
    7625            1
    7626            1
    7627            1
    7628            2
    7629            1
    7630            1
    7631            1
    7632            2
    7633            2
    7634            1
    7635            1
    7636            1
    7637            1
    7638            1
    7639            1
    7640            1
    7641            1
    7642            1
    7643            2
    7644            2
    7645            2
    7646            1
    7647            1
    7648            2
    7649            2
    7650            2
    7651            2
    7652            2
    7653            2
    7654            2
    7655            2
    7656            2
    7657            2
    7658            2
    7659            2
    7660            2
    7661            2
    7662            2
    7663            2
    7664            2
    7665            2
    7666            1
    7667            2
    7668            1
    7669            2
    7670            2
    7671            2
    7672            1
    7673            2
    7674            1
    7675            2
    7676            2
    7677            2
    7678            2
    7679            2
    7680            2
    7681            2
    7682            2
    7683            2
    7684            2
    7685            2
    7686            1
    7687            2
    7688            2
    7689            2
    7690            2
    7691            2
    7692            2
    7693            2
    7694            0
    7695            2
    7696            1
    7697            1
    7698            2
    7699            1
    7700            1
    7701            1
    7702            1
    7703            1
    7704            2
    7705            2
    7706            1
    7707            1
    7708            2
    7709            2
    7710            1
    7711            2
    7712            2
    7713            2
    7714            1
    7715            1
    7716            2
    7717            1
    7718            1
    7719            2
    7720            2
    7721            2
    7722            1
    7723            1
    7724            1
    7725            1
    7726            1
    7727            1
    7728            1
    7729            1
    7730            1
    7731            0
    7732            0
    7733            0
    7734            0
    7735            0
    7736            0
    7737            0
    7738            0
    7739            0
    7740            0
    7741            0
    7742            0
    7743            0
    7744            0
    7745            0
    7746            0
    7747            0
    7748            0
    7749            1
    7750            1
    7751            1
    7752            1
    7753            1
    7754            1
    7755            1
    7756            1
    7757            1
    7758            1
    7759            3
    7760            1
    7761            1
    7762            1
    7763            0
    7764            0
    7765            0
    7766            1
    7767            0
    7768            0
    7769            0
    7770            0
    7771            0
    7772            1
    7773            0
    7774            0
    7775            1
    7776            0
    7777            1
    7778            2
    7779            1
    7780            1
    7781            1
    7782            0
    7783            1
    7784            1
    7785            2
    7786            2
    7787            1
    7788            0
    7789            1
    7790            1
    7791            1
    7792            1
    7793            1
    7794            1
    7795            1
    7796            1
    7797            1
    7798            1
    7799            1
    7800            1
    7801            1
    7802            1
    7803            1
    7804            1
    7805            1
    7806            0
    7807            1
    7808            1
    7809            1
    7810            1
    7811            1
    7812            1
    7813            1
    7814            1
    7815            1
    7816            1
    7817            2
    7818            0
    7819            1
    7820            1
    7821            1
    7822            1
    7823            1
    7824            1
    7825            1
    7826            1
    7827            0
    7828            0
    7829            0
    7830            0
    7831            0
    7832            0
    7833            0
    7834            0
    7835            0
    7836            0
    7837            0
    7838            0
    7839            0
    7840            0
    7841            0
    7842            1
    7843            1
    7844            0
    7845            0
    7846            0
    7847            0
    7848            0
    7849            0
    7850            0
    7851            0
    7852            1
    7853            0
    7854            1
    7855            0
    7856            0
    7857            0
    7858            0
    7859            0
    7860            0
    7861            0
    7862            1
    7863            0
    7864            0
    7865            0
    7866            0
    7867            0
    7868            0
    7869            1
    7870            0
    7871            0
    7872            1
    7873            0
    7874            1
    7875            0
    7876            1
    7877            0
    7878            1
    7879            1
    7880            1
    7881            1
    7882            0
    7883            0
    7884            0
    7885            1
    7886            0
    7887            0
    7888            0
    7889            0
    7890            0
    7891            0
    7892            0
    7893            0
    7894            0
    7895            1
    7896            1
    7897            0
    7898            0
    7899            0
    7900            0
    7901            0
    7902            1
    7903            1
    7904            1
    7905            1
    7906            1
    7907            1
    7908            1
    7909            1
    7910            1
    7911            1
    7912            1
    7913            1
    7914            1
    7915            1
    7916            0
    7917            0
    7918            0
    7919            0
    7920            0
    7921            0
    7922            0
    7923            2
    7924            0
    7925            0
    7926            0
    7927            0
    7928            0
    7929            0
    7930            0
    7931            1
    7932            0
    7933            1
    7934            0
    7935            0
    7936            0
    7937            0
    7938            0
    7939            0
    7940            0
    7941            0
    7942            0
    7943            0
    7944            0
    7945            0
    7946            0
    7947            0
    7948            0
    7949            0
    7950            0
    7951            0
    7952            0
    7953            0
    7954            0
    7955            0
    7956            0
    7957            0
    7958            0
    7959            0
    7960            0
    7961            0
    7962            0
    7963            0
    7964            0
    7965            0
    7966            0
    7967            0
    7968            0
    7969            0
    7970            0
    7971            0
    7972            0
    7973            0
    7974            0
    7975            0
    7976            0
    7977            0
    7978            0
    7979            0
    7980            0
    7981            0
    7982            0
    7983            0
    7984            0
    7985            0
    7986            0
    7987            0
    7988            0
    7989            1
    7990            0
    7991            0
    7992            0
    7993            0
    7994            0
    7995            0
    7996            0
    7997            0
    7998            0
    7999            0
    8000            0
    8001            0
    8002            0
    8003            1
    8004            0
    8005            0
    8006            0
    8007            0
    8008            0
    8009            0
    8010            0
    8011            0
    8012            0
    8013            0
    8014            0
    8015            0
    8016            0
    8017            0
    8018            0
    8019            0
    8020            0
    8021            0
    8022            0
    8023            0
    8024            0
    8025            0
    8026            0
    8027            0
    8028            0
    8029            0
    8030            0
    8031            0
    8032            0
    8033            1
    8034            1
    8035            0
    8036            0
    8037            0
    8038            0
    8039            0
    8040            0
    8041            0
    8042            0
    8043            1
    8044            0
    8045            0
    8046            0
    8047            0
    8048            0
    8049            0
    8050            0
    8051            0
    8052            0
    8053            0
    8054            1
    8055            1
    8056            0
    8057            0
    8058            0
    8059            1
    8060            1
    8061            2
    8062            2
    8063            1
    8064            2
    8065            2
    8066            2
    8067            1
    8068            0
    8069            1
    8070            1
    8071            1
    8072            1
    8073            1
    8074            1
    8075            1
    8076            1
    8077            1
    8078            1
    8079            1
    8080            1
    8081            1
    8082            1
    8083            1
    8084            1
    8085            1
    8086            1
    8087            1
    8088            1
    8089            1
    8090            0
    8091            0
    8092            1
    8093            1
    8094            2
    8095            1
    8096            1
    8097            1
    8098            1
    8099            0
    8100            1
    8101            0
    8102            3
    8103            2
    8104            1
    8105            1
    8106            1
    8107            1
    8108            1
    8109            1
    8110            1
    8111            1
    8112            1
    8113            1
    8114            1
    8115            1
    8116            2
    8117            1
    8118            1
    8119            1
    8120            1
    8121            1
    8122            1
    8123            0
    8124            1
    8125            1
    8126            1
    8127            1
    8128            1
    8129            1
    8130            1
    8131            1
    8132            1
    8133            1
    8134            1
    8135            1
    8136            1
    8137            1
    8138            1
    8139            2
    8140            1
    8141            1
    8142            1
    8143            1
    8144            0
    8145            1
    8146            1
    8147            3
    8148            1
    8149            1
    8150            1
    8151            1
    8152            1
    8153            1
    8154            1
    8155            1
    8156            1
    8157            0
    8158            1
    8159            1
    8160            0
    8161            1
    8162            0
    8163            0
    8164            0
    8165            0
    8166            0
    8167            0
    8168            0
    8169            1
    8170            0
    8171            0
    8172            1
    8173            0
    8174            1
    8175            0
    8176            0
    8177            0
    8178            1
    8179            0
    8180            2
    8181            1
    8182            1
    8183            1
    8184            1
    8185            1
    8186            1
    8187            2
    8188            1
    8189            1
    8190            1
    8191            1
    8192            1
    8193            0
    8194            0
    8195            0
    8196            1
    8197            0
    8198            0
    8199            0
    8200            0
    8201            0
    8202            0
    8203            0
    8204            0
    8205            1
    8206            1
    8207            1
    8208            1
    8209            1
    8210            1
    8211            3
    8212            1
    8213            1
    8214            1
    8215            1
    8216            1
    8217            1
    8218            1
    8219            1
    8220            1
    8221            1
    8222            1
    8223            1
    8224            1
    8225            1
    8226            0
    8227            1
    8228            1
    8229            1
    8230            1
    8231            1
    8232            1
    8233            2
    8234            1
    8235            1
    8236            1
    8237            1
    8238            1
    8239            1
    8240            1
    8241            1
    8242            1
    8243            1
    8244            1
    8245            1
    8246            1
    8247            0
    8248            1
    8249            0
    8250            1
    8251            1
    8252            0
    8253            0
    8254            0
    8255            0
    8256            0
    8257            0
    8258            0
    8259            0
    8260            0
    8261            1
    8262            1
    8263            1
    8264            1
    8265            1
    8266            1
    8267            0
    8268            1
    8269            1
    8270            2
    8271            0
    8272            1
    8273            0
    8274            0
    8275            0
    8276            0
    8277            0
    8278            0
    8279            0
    8280            0
    8281            0
    8282            0
    8283            0
    8284            0
    8285            0
    8286            0
    8287            0
    8288            0
    8289            1
    8290            0
    8291            0
    8292            0
    8293            0
    8294            0
    8295            1
    8296            0
    8297            1
    8298            0
    8299            0
    8300            0
    8301            1
    8302            1
    8303            0
    8304            0
    8305            0
    8306            0
    8307            0
    8308            0
    8309            0
    8310            0
    8311            0
    8312            0
    8313            0
    8314            0
    8315            0
    8316            0
    8317            0
    8318            0
    8319            0
    8320            0
    8321            0
    8322            0
    8323            0
    8324            1
    8325            0
    8326            0
    8327            0
    8328            0
    8329            0
    8330            0
    8331            0
    8332            0
    8333            0
    8334            0
    8335            0
    8336            1
    8337            0
    8338            0
    8339            0
    8340            0
    8341            0
    8342            0
    8343            0
    8344            0
    8345            0
    8346            2
    8347            1
    8348            2
    8349            1
    8350            1
    8351            1
    8352            0
    8353            1
    8354            0
    8355            1
    8356            0
    8357            0
    8358            0
    8359            0
    8360            0
    8361            0
    8362            0
    8363            0
    8364            0
    8365            0
    8366            0
    8367            0
    8368            0
    8369            1
    8370            0
    8371            0
    8372            0
    8373            1
    8374            0
    8375            0
    8376            0
    8377            0
    8378            0
    8379            0
    8380            0
    8381            0
    8382            0
    8383            0
    8384            0
    8385            0
    8386            0
    8387            0
    8388            0
    8389            0
    8390            0
    8391            0
    8392            0
    8393            0
    8394            0
    8395            0
    8396            0
    8397            0
    8398            0
    8399            0
    8400            1
    8401            1
    8402            0
    8403            0
    8404            0
    8405            1
    8406            0
    8407            0
    8408            0
    8409            0
    8410            0
    8411            0
    8412            0
    8413            0
    8414            0
    8415            0
    8416            0
    8417            0
    8418            0
    8419            0
    8420            0
    8421            0
    8422            0
    8423            0
    8424            0
    8425            1
    8426            1
    8427            1
    8428            1
    8429            0
    8430            0
    8431            1
    8432            0
    8433            1
    8434            1
    8435            1
    8436            2
    8437            0
    8438            1
    8439            0
    8440            0
    8441            0
    8442            1
    8443            1
    8444            1
    8445            1
    8446            1
    8447            1
    8448            1
    8449            1
    8450            1
    8451            1
    8452            1
    8453            1
    8454            1
    8455            1
    8456            1
    8457            1
    8458            1
    8459            0
    8460            0
    8461            0
    8462            1
    8463            1
    8464            1
    8465            1
    8466            1
    8467            1
    8468            1
    8469            1
    8470            1
    8471            1
    8472            1
    8473            1
    8474            1
    8475            1
    8476            1
    8477            1
    8478            1
    8479            1
    8480            1
    8481            1
    8482            1
    8483            0
    8484            0
    8485            0
    8486            1
    8487            0
    8488            0
    8489            1
    8490            1
    8491            1
    8492            1
    8493            1
    8494            1
    8495            1
    8496            0
    8497            0
    8498            0
    8499            0
    8500            1
    8501            0
    8502            1
    8503            0
    8504            0
    8505            0
    8506            0
    8507            0
    8508            0
    8509            0
    8510            0
    8511            0
    8512            0
    8513            2
    8514            1
    8515            1
    8516            1
    8517            2
    8518            1
    8519            1
    8520            1
    8521            1
    8522            1
    8523            1
    8524            1
    8525            1
    8526            0
    8527            1
    8528            0
    8529            0
    8530            0
    8531            0
    8532            0
    8533            0
    8534            0
    8535            1
    8536            0
    8537            0
    8538            1
    8539            0
    8540            0
    8541            1
    8542            0
    8543            0
    8544            0
    8545            0
    8546            0
    8547            0
    8548            0
    8549            0
    8550            0
    8551            0
    8552            0
    8553            0
    8554            1
    8555            1
    8556            1
    8557            0
    8558            0
    8559            0
    8560            0
    8561            0
    8562            0
    8563            0
    8564            0
    8565            0
    8566            0
    8567            0
    8568            0
    8569            0
    8570            0
    8571            0
    8572            0
    8573            0
    8574            0
    8575            0
    8576            0
    8577            0
    8578            0
    8579            0
    8580            0
    8581            0
    8582            1
    8583            1
    8584            0
    8585            2
    8586            0
    8587            0
    8588            0
    8589            0
    8590            0
    8591            1
    8592            0
    8593            1
    8594            0
    8595            0
    8596            0
    8597            0
    8598            0
    8599            0
    8600            0
    8601            1
    8602            0
    8603            1
    8604            0
    8605            0
    8606            0
    8607            0
    8608            1
    8609            0
    8610            0
    8611            0
    8612            1
    8613            1
    8614            1
    8615            1
    8616            1
    8617            1
    8618            1
    8619            0
    8620            0
    8621            1
    8622            1
    8623            1
    8624            0
    8625            0
    8626            0
    8627            0
    8628            1
    8629            1
    8630            0
    8631            0
    8632            0
    8633            0
    8634            1
    8635            1
    8636            0
    8637            0
    8638            0
    8639            0
    8640            1
    8641            1
    8642            1
    8643            1
    8644            1
    8645            0
    8646            1
    8647            1
    8648            1
    8649            1
    8650            1
    8651            0
    8652            0
    8653            0
    8654            0
    8655            1
    8656            0
    8657            1
    8658            0
    8659            1
    8660            1
    8661            1
    8662            0
    8663            1
    8664            1
    8665            2
    8666            1
    8667            1
    8668            1
    8669            1
    8670            1
    8671            1
    8672            0
    8673            1
    8674            1
    8675            1
    8676            1
    8677            0
    8678            0
    8679            0
    8680            0
    8681            1
    8682            0
    8683            1
    8684            0
    8685            0
    8686            0
    8687            1
    8688            1
    8689            1
    8690            0
    8691            0
    8692            0
    8693            0
    8694            0
    8695            0
    8696            0
    8697            0
    8698            0
    8699            1
    8700            0
    8701            0
    8702            0
    8703            0
    8704            1
    8705            1
    8706            1
    8707            1
    8708            1
    8709            1
    8710            0
    8711            1
    8712            1
    8713            1
    8714            1
    8715            0
    8716            0
    8717            1
    8718            0
    8719            1
    8720            0
    8721            0
    8722            0
    8723            0
    8724            0
    8725            0
    8726            0
    8727            1
    8728            1
    8729            0
    8730            0
    8731            0
    8732            1
    8733            1
    8734            1
    8735            1
    8736            1
    8737            1
    8738            1
    8739            1
    8740            1
    8741            1
    8742            1
    8743            1
    8744            0
    8745            0
    8746            1
    8747            0
    8748            0
    8749            1
    8750            0
    8751            1
    8752            1
    8753            1
    8754            1
    8755            2
    8756            1
    8757            1
    8758            0
    8759            1
    8760            1
    8761            1
    8762            1
    8763            1
    8764            1
    8765            1
    8766            1
    8767            2
    8768            1
    8769            0
    8770            0
    8771            1
    8772            1
    8773            1
    8774            1
    8775            2
    8776            1
    8777            0
    8778            1
    8779            1
    8780            1
    8781            1
    8782            1
    8783            1
    8784            1
    8785            2
    8786            1
    8787            0
    8788            0
    8789            0
    8790            0
    8791            0
    8792            0
    8793            0
    8794            0
    8795            0
    8796            1
    8797            0
    8798            0
    8799            0
    8800            1
    8801            0
    8802            0
    8803            0
    8804            1
    8805            0
    8806            1
    8807            1
    8808            0
    8809            0
    8810            1
    8811            1
    8812            0
    8813            1
    8814            0
    8815            0
    8816            2
    8817            1
    8818            1
    8819            1
    8820            1
    8821            1
    8822            1
    8823            1
    8824            0
    8825            0
    8826            0
    8827            1
    8828            1
    8829            0
    8830            1
    8831            1
    8832            1
    8833            0
    8834            1
    8835            1
    8836            1
    8837            1
    8838            1
    8839            1
    8840            0
    8841            1
    8842            1
    8843            1
    8844            0
    8845            1
    8846            1
    8847            1
    8848            1
    8849            1
    8850            1
    8851            1
    8852            1
    8853            1
    8854            1
    8855            2
    8856            1
    8857            1
    8858            1
    8859            1
    8860            1
    8861            1
    8862            1
    8863            1
    8864            1
    8865            1
    8866            1
    8867            2
    8868            0
    8869            1
    8870            0
    8871            0
    8872            0
    8873            0
    8874            0
    8875            0
    8876            0
    8877            1
    8878            0
    8879            0
    8880            0
    8881            0
    8882            1
    8883            1
    8884            1
    8885            0
    8886            0
    8887            0
    8888            0
    8889            0
    8890            0
    8891            1
    8892            1
    8893            1
    8894            1
    8895            1
    8896            0
    8897            0
    8898            0
    8899            0
    8900            0
    8901            0
    8902            0
    8903            0
    8904            0
    8905            0
    8906            0
    8907            0
    8908            0
    8909            0
    8910            0
    8911            0
    8912            0
    8913            0
    8914            0
    8915            0
    8916            0
    8917            0
    8918            0
    8919            1
    8920            1
    8921            1
    8922            1
    8923            1
    8924            1
    8925            1
    8926            1
    8927            1
    8928            1
    8929            1
    8930            1
    8931            1
    8932            2
    8933            1
    8934            1
    8935            1
    8936            1
    8937            1
    8938            1
    8939            1
    8940            1
    8941            1
    8942            1
    8943            1
    8944            1
    8945            1
    8946            1
    8947            1
    8948            1
    8949            1
    8950            1
    8951            0
    8952            1
    8953            1
    8954            1
    8955            1
    8956            1
    8957            1
    8958            1
    8959            1
    8960            1
    8961            1
    8962            1
    8963            0
    8964            2
    8965            0
    8966            2
    8967            1
    8968            1
    8969            1
    8970            1
    8971            1
    8972            1
    8973            1
    8974            1
    8975            1
    8976            1
    8977            1
    8978            1
    8979            1
    8980            1
    8981            1
    8982            0
    8983            1
    8984            0
    8985            1
    8986            1
    8987            1
    8988            1
    8989            1
    8990            1
    8991            1
    8992            1
    8993            1
    8994            1
    8995            1
    8996            1
    8997            1
    8998            1
    8999            1
    9000            1
    9001            1
    9002            2
    9003            2
    9004            2
    9005            2
    9006            1
    9007            1
    9008            1
    9009            2
    9010            1
    9011            1
    9012            0
    9013            1
    9014            1
    9015            1
    9016            1
    9017            1
    9018            1
    9019            2
    9020            1
    9021            1
    9022            1
    9023            1
    9024            1
    9025            1
    9026            1
    9027            1
    9028            1
    9029            1
    9030            1
    9031            1
    9032            1
    9033            2
    9034            2
    9035            2
    9036            2
    9037            2
    9038            2
    9039            1
    9040            1
    9041            2
    9042            1
    9043            1
    9044            2
    9045            2
    9046            2
    9047            1
    9048            1
    9049            1
    9050            1
    9051            1
    9052            1
    9053            1
    9054            1
    9055            1
    9056            1
    9057            1
    9058            1
    9059            1
    9060            1
    9061            1
    9062            1
    9063            0
    9064            1
    9065            0
    9066            0
    9067            0
    9068            0
    9069            0
    9070            0
    9071            0
    9072            0
    9073            0
    9074            0
    9075            0
    9076            0
    9077            0
    9078            0
    9079            0
    9080            0
    9081            0
    9082            0
    9083            0
    9084            0
    9085            0
    9086            0
    9087            0
    9088            0
    9089            0
    9090            0
    9091            0
    9092            0
    9093            0
    9094            0
    9095            0
    9096            0
    9097            0
    9098            0
    9099            0
    9100            0
    9101            0
    9102            0
    9103            0
    9104            0
    9105            0
    9106            0
    9107            0
    9108            0
    9109            0
    9110            0
    9111            0
    9112            0
    9113            0
    9114            0
    9115            0
    9116            0
    9117            0
    9118            1
    9119            0
    9120            0
    9121            0
    9122            0
    9123            0
    9124            0
    9125            0
    9126            0
    9127            0
    9128            0
    9129            0
    9130            0
    9131            0
    9132            1
    9133            0
    9134            0
    9135            0
    9136            0
    9137            0
    9138            0
    9139            0
    9140            0
    9141            0
    9142            0
    9143            0
    9144            0
    9145            0
    9146            0
    9147            0
    9148            1
    9149            1
    9150            1
    9151            1
    9152            0
    9153            0
    9154            0
    9155            1
    9156            1
    9157            1
    9158            1
    9159            1
    9160            0
    9161            0
    9162            1
    9163            0
    9164            0
    9165            1
    9166            1
    9167            1
    9168            1
    9169            1
    9170            1
    9171            0
    9172            0
    9173            0
    9174            0
    9175            0
    9176            0
    9177            0
    9178            0
    9179            0
    9180            0
    9181            0
    9182            0
    9183            0
    9184            0
    9185            0
    9186            0
    9187            0
    9188            0
    9189            1
    9190            0
    9191            0
    9192            0
    9193            1
    9194            2
    9195            1
    9196            1
    9197            1
    9198            1
    9199            1
    9200            1
    9201            1
    9202            1
    9203            1
    9204            0
    9205            0
    9206            0
    9207            0
    9208            0
    9209            0
    9210            0
    9211            0
    9212            0
    9213            1
    9214            0
    9215            0
    9216            0
    9217            0
    9218            0
    9219            0
    9220            0
    9221            0
    9222            0
    9223            0
    9224            0
    9225            0
    9226            0
    9227            0
    9228            0
    9229            0
    9230            0
    9231            0
    9232            0
    9233            0
    9234            0
    9235            0
    9236            1
    9237            2
    9238            0
    9239            0
    9240            0
    9241            0
    9242            0
    9243            0
    9244            0
    9245            0
    9246            0
    9247            0
    9248            1
    9249            0
    9250            0
    9251            0
    9252            0
    9253            0
    9254            0
    9255            0
    9256            0
    9257            0
    9258            0
    9259            0
    9260            0
    9261            0
    9262            0
    9263            1
    9264            0
    9265            0
    9266            0
    9267            0
    9268            0
    9269            0
    9270            0
    9271            0
    9272            1
    9273            0
    9274            0
    9275            0
    9276            0
    9277            0
    9278            0
    9279            0
    9280            0
    9281            0
    9282            1
    9283            0
    9284            0
    9285            0
    9286            0
    9287            0
    9288            0
    9289            0
    9290            0
    9291            0
    9292            0
    9293            0
    9294            0
    9295            0
    9296            0
    9297            0
    9298            0
    9299            0
    9300            0
    9301            0
    9302            0
    9303            0
    9304            0
    9305            0
    9306            0
    9307            0
    9308            0
    9309            0
    9310            0
    9311            0
    9312            0
    9313            0
    9314            0
    9315            0
    9316            0
    9317            0
    9318            0
    9319            0
    9320            0
    9321            0
    9322            0
    9323            0
    9324            0
    9325            0
    9326            0
    9327            0
    9328            0
    9329            0
    9330            0
    9331            0
    9332            0
    9333            0
    9334            0
    9335            0
    9336            0
    9337            0
    9338            0
    9339            0
    9340            0
    9341            0
    9342            0
    9343            0
    9344            0
    9345            0
    9346            0
    9347            0
    9348            0
    9349            0
    9350            0
    9351            0
    9352            0
    9353            0
    9354            0
    9355            0
    9356            0
    9357            0
    9358            0
    9359            0
    9360            0
    9361            0
    9362            0
    9363            0
    9364            0
    9365            0
    9366            0
    9367            0
    9368            0
    9369            0
    9370            0
    9371            0
    9372            0
    9373            0
    9374            0
    9375            0
    9376            0
    9377            0
    9378            0
    9379            0
    9380            0
    9381            0
    9382            0
    9383            0
    9384            0
    9385            0
    9386            0
    9387            0
    9388            0
    9389            0
    9390            1
    9391            0
    9392            0
    9393            0
    9394            0
    9395            0
    9396            0
    9397            0
    9398            0
    9399            0
    9400            0
    9401            0
    9402            0
    9403            0
    9404            0
    9405            0
    9406            1
    9407            0
    9408            0
    9409            0
    9410            0
    9411            0
    9412            0
    9413            0
    9414            0
    9415            0
    9416            0
    9417            0
    9418            0
    9419            0
    9420            1
    9421            0
    9422            0
    9423            0
    9424            0
    9425            1
    9426            0
    9427            0
    9428            0
    9429            0
    9430            0
    9431            1
    9432            1
    9433            2
    9434            2
    9435            1
    9436            1
    9437            1
    9438            1
    9439            1
    9440            1
    9441            1
    9442            2
    9443            1
    9444            1
    9445            1
    9446            1
    9447            0
    9448            0
    9449            0
    9450            0
    9451            0
    9452            0
    9453            0
    9454            0
    9455            0
    9456            0
    9457            1
    9458            1
    9459            1
    9460            1
    9461            1
    9462            1
    9463            1
    9464            1
    9465            1
    9466            0
    9467            0
    9468            0
    9469            0
    9470            0
    9471            0
    9472            0
    9473            0
    9474            0
    9475            0
    9476            0
    9477            0
    9478            0
    9479            0
    9480            0
    9481            0
    9482            0
    9483            0
    9484            0
    9485            1
    9486            0
    9487            1
    9488            1
    9489            1
    9490            1
    9491            0
    9492            0
    9493            1
    9494            1
    9495            1
    9496            1
    9497            1
    9498            1
    9499            1
    9500            1
    9501            1
    9502            1
    9503            1
    9504            1
    9505            1
    9506            1
    9507            1
    9508            0
    9509            1
    9510            1
    9511            1
    9512            1
    9513            1
    9514            1
    9515            2
    9516            1
    9517            1
    9518            1
    9519            1
    9520            1
    9521            1
    9522            0
    9523            1
    9524            1
    9525            1
    9526            1
    9527            0
    9528            0
    9529            0
    9530            1
    9531            1
    9532            1
    9533            1
    9534            0
    9535            1
    9536            1
    9537            1
    9538            1
    9539            1
    9540            1
    9541            1
    9542            1
    9543            1
    9544            1
    9545            1
    9546            1
    9547            1
    9548            1
    9549            1
    9550            1
    9551            1
    9552            1
    9553            1
    9554            1
    9555            1
    9556            1
    9557            1
    9558            1
    9559            2
    9560            1
    9561            1
    9562            1
    9563            1
    9564            1
    9565            1
    9566            1
    9567            1
    9568            1
    9569            1
    9570            1
    9571            1
    9572            2
    9573            2
    9574            1
    9575            1
    9576            1
    9577            1
    9578            1
    9579            1
    9580            1
    9581            1
    9582            1
    9583            1
    9584            1
    9585            1
    9586            1
    9587            1
    9588            1
    9589            1
    9590            1
    9591            1
    9592            0
    9593            1
    9594            1
    9595            0
    9596            1
    9597            1
    9598            1
    9599            1
    9600            1
    9601            1
    9602            1
    9603            1
    9604            1
    9605            1
    9606            1
    9607            1
    9608            1
    9609            1
    9610            1
    9611            1
    9612            1
    9613            1
    9614            1
    9615            1
    9616            1
    9617            1
    9618            1
    9619            1
    9620            1
    9621            1
    9622            1
    9623            2
    9624            1
    9625            2
    9626            2
    9627            1
    9628            2
    9629            2
    9630            2
    9631            1
    9632            2
    9633            2
    9634            2
    9635            1
    9636            1
    9637            1
    9638            1
    9639            1
    9640            1
    9641            1
    9642            1
    9643            1
    9644            1
    9645            1
    9646            2
    9647            0
    9648            0
    9649            0
    9650            0
    9651            1
    9652            0
    9653            0
    9654            0
    9655            0
    9656            0
    9657            1
    9658            0
    9659            0
    9660            0
    9661            0
    9662            0
    9663            0
    9664            0
    9665            0
    9666            0
    9667            0
    9668            0
    9669            0
    9670            1
    9671            1
    9672            1
    9673            1
    9674            1
    9675            1
    9676            1
    9677            0
    9678            1
    9679            1
    9680            1
    9681            1
    9682            1
    9683            1
    9684            1
    9685            1
    9686            1
    9687            1
    9688            1
    9689            1
    9690            1
    9691            1
    9692            1
    9693            1
    9694            1
    9695            1
    9696            1
    9697            1
    9698            1
    9699            1
    9700            1
    9701            1
    9702            1
    9703            1
    9704            1
    9705            1
    9706            1
    9707            0
    9708            1
    9709            0
    9710            1
    9711            1
    9712            1
    9713            1
    9714            1
    9715            1
    9716            1
    9717            1
    9718            1
    9719            1
    9720            0
    9721            1
    9722            1
    9723            1
    9724            1
    9725            0
    9726            0
    9727            0
    9728            0
    9729            0
    9730            0
    9731            0
    9732            0
    9733            0
    9734            0
    9735            0
    9736            0
    9737            1
    9738            0
    9739            1
    9740            2
    9741            1
    9742            1
    9743            1
    9744            2
    9745            2
    9746            1
    9747            1
    9748            1
    9749            1
    9750            1
    9751            2
    9752            1
    9753            1
    9754            1
    9755            1
    9756            2
    9757            1
    9758            1
    9759            1
    9760            1
    9761            1
    9762            0
    9763            1
    9764            0
    9765            1
    9766            1
    9767            1
    9768            1
    9769            1
    9770            1
    9771            0
    9772            1
    9773            2
    9774            1
    9775            1
    9776            2
    9777            1
    9778            1
    9779            2
    9780            1
    9781            1
    9782            2
    9783            2
    9784            2
    9785            2
    9786            2
    9787            1
    9788            1
    9789            1
    9790            1
    9791            1
    9792            1
    9793            1
    9794            2
    9795            2
    9796            1
    9797            0
    9798            0
    9799            1
    9800            0
    9801            1
    9802            1
    9803            1
    9804            0
    9805            0
    9806            1
    9807            0
    9808            0
    9809            0
    9810            0
    9811            0
    9812            0
    9813            0
    9814            0
    9815            0
    9816            0
    9817            0
    9818            0
    9819            0
    9820            0
    9821            0
    9822            1
    9823            0
    9824            0
    9825            0
    9826            1
    9827            1
    9828            1
    9829            0
    9830            1
    9831            1
    9832            1
    9833            1
    9834            1
    9835            1
    9836            1
    9837            1
    9838            0
    9839            1
    9840            1
    9841            1
    9842            1
    9843            1
    9844            2
    9845            1
    9846            0
    9847            0
    9848            2
    9849            2
    9850            2
    9851            2
    9852            1
    9853            2
    9854            2
    9855            1
    9856            0
    9857            1
    9858            1
    9859            1
    9860            1
    9861            1
    9862            2
    9863            1
    9864            2
    9865            1
    9866            1
    9867            1
    9868            1
    9869            1
    9870            2
    9871            1
    9872            2
    9873            1
    9874            1
    9875            1
    9876            2
    9877            2
    9878            1
    9879            0
    9880            1
    9881            1
    9882            1
    9883            3
    9884            0
    9885            2
    9886            1
    9887            1
    9888            1
    9889            1
    9890            1
    9891            1
    9892            1
    9893            1
    9894            1
    9895            1
    9896            0
    9897            1
    9898            1
    9899            1
    9900            1
    9901            1
    9902            1
    9903            1
    9904            1
    9905            1
    9906            1
    9907            1
    9908            1
    9909            1
    9910            3
    9911            1
    9912            1
    9913            2
    9914            1
    9915            1
    9916            1
    9917            1
    9918            1
    9919            1
    9920            1
    9921            1
    9922            1
    9923            1
    9924            1
    9925            1
    9926            1
    9927            1
    9928            2
    9929            2
    9930            3
    9931            1
    9932            2
    9933            2
    9934            1
    9935            1
    9936            1
    9937            1
    9938            1
    9939            1
    9940            1
    9941            1
    9942            1
    9943            1
    9944            1
    9945            1
    9946            1
    9947            1
    9948            1
    9949            1
    9950            1
    9951            1
    9952            2
    9953            1
    9954            1
    9955            1
    9956            1
    9957            1
    9958            1
    9959            1
    9960            1
    9961            1
    9962            1
    9963            1
    9964            1
    9965            1
    9966            1
    9967            1
    9968            1
    9969            1
    9970            1
    9971            1
    9972            1
    9973            1
    9974            1
    9975            1
    9976            1
    9977            1
    9978            1
    9979            1
    9980            1
    9981            2
    9982            2
    9983            2
    9984            2
    9985            2
    9986            2
    9987            2
    9988            2
    9989            2
    9990            2
    9991            2
    9992            1
    9993            2
    9994            2
    9995            2
    9996            2
    9997            2
    9998            3
    9999            2
   10000            3
   10001            3
   10002            2
   10003            2
   10004            2
   10005            2
   10006            2
   10007            1
   10008            2
   10009            2
   10010            1
   10011            2
   10012            2
   10013            2
   10014            2
   10015            2
   10016            2
   10017            2
   10018            2
   10019            2
   10020            1
   10021            1
   10022            2
   10023            1
   10024            1
   10025            2
   10026            2
   10027            2
   10028            1
   10029            2
   10030            2
   10031            1
   10032            2
   10033            2
   10034            2
   10035            2
   10036            2
   10037            2
   10038            2
   10039            2
   10040            2
   10041            2
   10042            2
   10043            2
   10044            1
   10045            1
   10046            2
   10047            2
   10048            2
   10049            2
   10050            2
   10051            2
   10052            2
   10053            1
   10054            2
   10055            2
   10056            2
   10057            2
   10058            2
   10059            2
   10060            2
   10061            2
   10062            1
   10063            2
   10064            2
   10065            2
   10066            2
   10067            2
   10068            2
   10069            2
   10070            2
   10071            2
   10072            2
   10073            2
   10074            2
   10075            0
   10076            2
   10077            2
   10078            2
   10079            2
   10080            2
   10081            2
   10082            2
   10083            2
   10084            3
   10085            4
   10086            3
   10087            2
   10088            2
   10089            2
   10090            2
   10091            3
   10092            2
   10093            2
   10094            2
   10095            2
   10096            2
   10097            2
   10098            2
   10099            2
   10100            1
   10101            2
   10102            2
   10103            1
   10104            2
   10105            2
   10106            2
   10107            2
   10108            2
   10109            1
   10110            2
   10111            2
   10112            2
   10113            2
   10114            1
   10115            1
   10116            1
   10117            1
   10118            1
   10119            1
   10120            1
   10121            1
   10122            2
   10123            1
   10124            2
   10125            2
   10126            2
   10127            2
   10128            2
   10129            2
   10130            2
   10131            2
   10132            2
   10133            2
   10134            2
   10135            2
   10136            2
   10137            2
   10138            2
   10139            2
   10140            2
   10141            2
   10142            2
   10143            3
   10144            3
   10145            3
   10146            3
   10147            2
   10148            2
   10149            2
   10150            2
   10151            2
   10152            1
   10153            1
   10154            2
   10155            3
   10156            3
   10157            3
   10158            3
   10159            3
   10160            3
   10161            3
   10162            2
   10163            2
   10164            2
   10165            2
   10166            2
   10167            2
   10168            2
   10169            2
   10170            2
   10171            2
   10172            2
   10173            1
   10174            2
   10175            2
   10176            2
   10177            2
   10178            2
   10179            2
   10180            2
   10181            2
   10182            3
   10183            3
   10184            3
   10185            2
   10186            2
   10187            1
   10188            2
   10189            2
   10190            3
   10191            3
   10192            3
   10193            3
   10194            3
   10195            4
   10196            3
   10197            2
   10198            3
   10199            2
   10200            2
   10201            2
   10202            1
   10203            2
   10204            2
   10205            1
   10206            2
   10207            2
   10208            2
   10209            1
   10210            2
   10211            2
   10212            2
   10213            2
   10214            2
   10215            2
   10216            2
   10217            1
   10218            1
   10219            1
   10220            1
   10221            1
   10222            1
   10223            1
   10224            1
   10225            1
   10226            1
   10227            1
   10228            1
   10229            3
   10230            1
   10231            2
   10232            1
   10233            1
   10234            1
   10235            1
   10236            1
   10237            1
   10238            1
   10239            1
   10240            1
   10241            1
   10242            1
   10243            1
   10244            0
   10245            0
   10246            0
   10247            0
   10248            0
   10249            0
   10250            1
   10251            1
   10252            1
   10253            1
   10254            1
   10255            1
   10256            0
   10257            1
   10258            1
   10259            1
   10260            1
   10261            1
   10262            1
   10263            1
   10264            1
   10265            1
   10266            1
   10267            2
   10268            1
   10269            2
   10270            1
   10271            1
   10272            1
   10273            1
   10274            1
   10275            0
   10276            0
   10277            1
   10278            1
   10279            1
   10280            1
   10281            1
   10282            1
   10283            1
   10284            1
   10285            1
   10286            1
   10287            1
   10288            1
   10289            1
   10290            2
   10291            1
   10292            1
   10293            1
   10294            1
   10295            1
   10296            1
   10297            1
   10298            1
   10299            1
   10300            1
   10301            1
   10302            1
   10303            1
   10304            1
   10305            1
   10306            1
   10307            1
   10308            1
   10309            1
   10310            1
   10311            1
   10312            1
   10313            2
   10314            2
   10315            1
   10316            2
   10317            2
   10318            2
   10319            2
   10320            1
   10321            1
   10322            1
   10323            1
   10324            1
   10325            2
   10326            2
   10327            2
   10328            2
   10329            1
   10330            2
   10331            2
   10332            2
   10333            1
   10334            2
   10335            2
   10336            1
   10337            2
   10338            2
   10339            2
   10340            2
   10341            1
   10342            2
   10343            1
   10344            1
   10345            0
   10346            1
   10347            1
   10348            2
   10349            2
   10350            2
   10351            2
   10352            2
   10353            2
   10354            2
   10355            2
   10356            2
   10357            2
   10358            2
   10359            2
   10360            2
   10361            2
   10362            2
   10363            2
   10364            2
   10365            2
   10366            2
   10367            2
   10368            2
   10369            2
   10370            2
   10371            2
   10372            2
   10373            2
   10374            2
   10375            2
   10376            2
   10377            1
   10378            2
   10379            1
   10380            2
   10381            1
   10382            1
   10383            1
   10384            1
   10385            1
   10386            2
   10387            2
   10388            1
   10389            1
   10390            1
   10391            2
   10392            2
   10393            2
   10394            2
   10395            1
   10396            2
   10397            2
   10398            2
   10399            2
   10400            2
   10401            2
   10402            1
   10403            2
   10404            2
   10405            2
   10406            2
   10407            1
   10408            2
   10409            2
   10410            2
   10411            2
   10412            2
   10413            2
   10414            1
   10415            1
   10416            1
   10417            1
   10418            1
   10419            1
   10420            1
   10421            1
   10422            1
   10423            1
   10424            1
   10425            1
   10426            1
   10427            1
   10428            1
   10429            1
   10430            1
   10431            1
   10432            1
   10433            1
   10434            1
   10435            1
   10436            1
   10437            1
   10438            1
   10439            1
   10440            1
   10441            1
   10442            1
   10443            1
   10444            1
   10445            1
   10446            1
   10447            1
   10448            1
   10449            1
   10450            1
   10451            1
   10452            1
   10453            1
   10454            1
   10455            1
   10456            1
   10457            1
   10458            1
   10459            1
   10460            1
   10461            1
   10462            1
   10463            1
   10464            1
   10465            1
   10466            1
   10467            1
   10468            1
   10469            1
   10470            1
   10471            1
   10472            1
   10473            1
   10474            1
   10475            1
   10476            1
   10477            1
   10478            1
   10479            1
   10480            1
   10481            1
   10482            1
   10483            1
   10484            0
   10485            1
   10486            1
   10487            1
   10488            1
   10489            0
   10490            1
   10491            1
   10492            1
   10493            1
   10494            1
   10495            1
   10496            0
   10497            1
   10498            1
   10499            1
   10500            1
   10501            0
   10502            1
   10503            1
   10504            1
   10505            1
   10506            1
   10507            1
   10508            1
   10509            0
   10510            0
   10511            0
   10512            1
   10513            0
   10514            0
   10515            1
   10516            0
   10517            1
   10518            2
   10519            1
   10520            1
   10521            1
   10522            1
   10523            0
   10524            0
   10525            0
   10526            0
   10527            0
   10528            0
   10529            0
   10530            0
   10531            0
   10532            0
   10533            0
   10534            0
   10535            0
   10536            0
   10537            0
   10538            0
   10539            0
   10540            1
   10541            0
   10542            0
   10543            0
   10544            0
   10545            0
   10546            0
   10547            0
   10548            0
   10549            0
   10550            1
   10551            0
   10552            1
   10553            2
   10554            1
   10555            1
   10556            1
   10557            0
   10558            1
   10559            1
   10560            2
   10561            1
   10562            1
   10563            1
   10564            1
   10565            1
   10566            1
   10567            2
   10568            1
   10569            1
   10570            1
   10571            1
   10572            1
   10573            1
   10574            1
   10575            1
   10576            1
   10577            1
   10578            1
   10579            0
   10580            1
   10581            1
   10582            1
   10583            1
   10584            1
   10585            1
   10586            1
   10587            1
   10588            1
   10589            1
   10590            0
   10591            1
   10592            1
   10593            1
   10594            1
   10595            1
   10596            1
   10597            1
   10598            1
   10599            2
   10600            1
   10601            0
   10602            0
   10603            1
   10604            1
   10605            1
   10606            1
   10607            1
   10608            1
   10609            1
   10610            1
   10611            1
   10612            1
   10613            1
   10614            2
   10615            2
   10616            2
   10617            2
   10618            2
   10619            2
   10620            2
   10621            2
   10622            2
   10623            3
   10624            2
   10625            2
   10626            1
   10627            1
   10628            1
   10629            1
   10630            1
   10631            1
   10632            1
   10633            1
   10634            1
   10635            0
   10636            1
   10637            1
   10638            1
   10639            0
   10640            0
   10641            1
   10642            0
   10643            1
   10644            0
   10645            0
   10646            0
   10647            1
   10648            0
   10649            0
   10650            0
   10651            0
   10652            0
   10653            0
   10654            0
   10655            1
   10656            1
   10657            1
   10658            0
   10659            1
   10660            1
   10661            1
   10662            1
   10663            1
   10664            1
   10665            1
   10666            1
   10667            0
   10668            1
   10669            1
   10670            1
   10671            0
   10672            1
   10673            0
   10674            0
   10675            1
   10676            1
   10677            1
   10678            1
   10679            1
   10680            1
   10681            1
   10682            1
   10683            1
   10684            1
   10685            0
   10686            1
   10687            0
   10688            1
   10689            0
   10690            0
   10691            0
   10692            0
   10693            0
   10694            1
   10695            1
   10696            1
   10697            1
   10698            1
   10699            1
   10700            1
   10701            1
   10702            1
   10703            1
   10704            0
   10705            0
   10706            0
   10707            0
   10708            0
   10709            0
   10710            0
   10711            0
   10712            0
   10713            0
   10714            0
   10715            0
   10716            1
   10717            1
   10718            0
   10719            1
   10720            0
   10721            1
   10722            1
   10723            1
   10724            1
   10725            1
   10726            0
   10727            0
   10728            0
   10729            0
   10730            0
   10731            0
   10732            0
   10733            0
   10734            0
   10735            0
   10736            0
   10737            0
   10738            0
   10739            0
   10740            0
   10741            0
   10742            0
   10743            0
   10744            0
   10745            1
   10746            1
   10747            1
   10748            0
   10749            1
   10750            1
   10751            1
   10752            1
   10753            1
   10754            0
   10755            1
   10756            0
   10757            0
   10758            0
   10759            0
   10760            0
   10761            0
   10762            0
   10763            0
   10764            0
   10765            0
   10766            0
   10767            0
   10768            0
   10769            0
   10770            0
   10771            0
   10772            0
   10773            0
   10774            0
   10775            0
   10776            0
   10777            0
   10778            0
   10779            0
   10780            0
   10781            0
   10782            0
   10783            0
   10784            0
   10785            1
   10786            0
   10787            0
   10788            0
   10789            0
   10790            0
   10791            0
   10792            0
   10793            0
   10794            0
   10795            0
   10796            0
   10797            0
   10798            0
   10799            0
   10800            0
   10801            0
   10802            0
   10803            0
   10804            0
   10805            1
   10806            1
   10807            1
   10808            1
   10809            1
   10810            1
   10811            1
   10812            1
   10813            1
   10814            1
   10815            1
   10816            1
   10817            1
   10818            1
   10819            1
   10820            1
   10821            1
   10822            1
   10823            1
   10824            1
   10825            1
   10826            1
   10827            1
   10828            1
   10829            1
   10830            1
   10831            1
   10832            1
   10833            1
   10834            1
   10835            1
   10836            0
   10837            0
   10838            0
   10839            0
   10840            0
   10841            1
   10842            0
   10843            0
   10844            0
   10845            0
   10846            0
   10847            0
   10848            0
   10849            0
   10850            0
   10851            0
   10852            0
   10853            0
   10854            0
   10855            0
   10856            0
   10857            0
   10858            1
   10859            1
   10860            1
   10861            1
   10862            1
   10863            1
   10864            1
   10865            1
   10866            1
   10867            1
   10868            1
   10869            1
   10870            1
   10871            1
   10872            1
   10873            1
   10874            1
   10875            1
   10876            1
   10877            1
   10878            0
   10879            0
   10880            1
   10881            1
   10882            1
   10883            1
   10884            1
   10885            1
   10886            1
   10887            1
   10888            1
   10889            1
   10890            1
   10891            1
   10892            1
   10893            1
   10894            0
   10895            0
   10896            0
   10897            0
   10898            0
   10899            0
   10900            0
   10901            0
   10902            0
   10903            0
   10904            0
   10905            0
   10906            0
   10907            0
   10908            0
   10909            0
   10910            0
   10911            0
   10912            0
   10913            0
   10914            0
   10915            0
   10916            0
   10917            0
   10918            0
   10919            0
   10920            1
   10921            0
   10922            0
   10923            0
   10924            0
   10925            0
   10926            0
   10927            0
   10928            0
   10929            0
   10930            0
   10931            0
   10932            0
   10933            0
   10934            0
   10935            0
   10936            0
   10937            1
   10938            0
   10939            0
   10940            0
   10941            0
   10942            0
   10943            0
   10944            0
   10945            0
   10946            0
   10947            0
   10948            0
   10949            0
   10950            1
   10951            1
   10952            1
   10953            1
   10954            1
   10955            0
   10956            1
   10957            0
   10958            0
   10959            1
   10960            0
   10961            1
   10962            1
   10963            1
   10964            1
   10965            1
   10966            1
   10967            1
   10968            1
   10969            1
   10970            0
   10971            0
   10972            0
   10973            0
   10974            0
   10975            0
   10976            0
   10977            0
   10978            1
   10979            1
   10980            1
   10981            0
   10982            0
   10983            1
   10984            1
   10985            1
   10986            1
   10987            1
   10988            1
   10989            1
   10990            1
   10991            1
   10992            1
   10993            1
   10994            1
   10995            1
   10996            0
   10997            0
   10998            0
   10999            0
   11000            0
   11001            0
   11002            0
   11003            0
   11004            0
   11005            0
   11006            0
   11007            0
   11008            0
   11009            0
   11010            0
   11011            0
   11012            0
   11013            0
   11014            0
   11015            0
   11016            0
   11017            0
   11018            0
   11019            1
   11020            1
   11021            0
   11022            0
   11023            0
   11024            0
   11025            0
   11026            0
   11027            1
   11028            1
   11029            1
   11030            1
   11031            1
   11032            1
   11033            1
   11034            0
   11035            0
   11036            0
   11037            0
   11038            0
   11039            0
   11040            0
   11041            0
   11042            0
   11043            0
   11044            0
   11045            0
   11046            0
   11047            0
   11048            0
   11049            0
   11050            0
   11051            0
   11052            0
   11053            0
   11054            1
   11055            1
   11056            1
   11057            1
   11058            1
   11059            1
   11060            1
   11061            1
   11062            1
   11063            1
   11064            1
   11065            1
   11066            1
   11067            1
   11068            1
   11069            1
   11070            1
   11071            1
   11072            1
   11073            1
   11074            1
   11075            1
   11076            1
   11077            0
   11078            0
   11079            0
   11080            0
   11081            0
   11082            0
   11083            1
   11084            0
   11085            0
   11086            0
   11087            0
   11088            0
   11089            0
   11090            0
   11091            0
   11092            0
   11093            0
   11094            0
   11095            1
   11096            1
   11097            1
   11098            0
   11099            1
   11100            1
   11101            1
   11102            1
   11103            1
   11104            2
   11105            1
   11106            1
   11107            1
   11108            1
   11109            1
   11110            1
   11111            1
   11112            0
   11113            0
   11114            0
   11115            0
   11116            0
   11117            0
   11118            0
   11119            1
   11120            1
   11121            0
   11122            0
   11123            1
   11124            0
   11125            0
   11126            0
   11127            0
   11128            0
   11129            1
   11130            1
   11131            1
   11132            1
   11133            0
   11134            1
   11135            0
   11136            1
   11137            1
   11138            1
   11139            1
   11140            1
   11141            1
   11142            1
   11143            1
   11144            1
   11145            1
   11146            1
   11147            1
   11148            1
   11149            1
   11150            1
   11151            1
   11152            1
   11153            0
   11154            0
   11155            1
   11156            1
   11157            1
   11158            1
   11159            0
   11160            1
   11161            1
   11162            1
   11163            2
   11164            1
   11165            1
   11166            1
   11167            1
   11168            0
   11169            1
   11170            1
   11171            1
   11172            1
   11173            1
   11174            1
   11175            1
   11176            1
   11177            0
   11178            1
   11179            1
   11180            1
   11181            1
   11182            0
   11183            0
   11184            1
   11185            1
   11186            0
   11187            1
   11188            1
   11189            1
   11190            1
   11191            0
   11192            1
   11193            1
   11194            1
   11195            0
   11196            1
   11197            1
   11198            2
   11199            1
   11200            1
   11201            1
   11202            2
   11203            1
   11204            1
   11205            1
   11206            0
   11207            1
   11208            1
   11209            0
   11210            0
   11211            0
   11212            1
   11213            0
   11214            0
   11215            0
   11216            0
   11217            0
   11218            0
   11219            0
   11220            0
   11221            0
   11222            1
   11223            1
   11224            0
   11225            0
   11226            0
   11227            1
   11228            0
   11229            1
   11230            0
   11231            1
   11232            0
   11233            0
   11234            0
   11235            1
   11236            0
   11237            0
   11238            1
   11239            1
   11240            1
   11241            1
   11242            1
   11243            1
   11244            1
   11245            1
   11246            1
   11247            1
   11248            0
   11249            0
   11250            1
   11251            0
   11252            0
   11253            1
   11254            0
   11255            1
   11256            0
   11257            0
   11258            0
   11259            1
   11260            1
   11261            1
   11262            1
   11263            0
   11264            1
   11265            0
   11266            0
   11267            0
   11268            1
   11269            1
   11270            1
   11271            0
   11272            0
   11273            0
   11274            1
   11275            1
   11276            0
   11277            1
   11278            0
   11279            0
   11280            1
   11281            1
   11282            1
   11283            1
   11284            1
   11285            1
   11286            1
   11287            1
   11288            1
   11289            1
   11290            1
   11291            1
   11292            1
   11293            1
   11294            2
   11295            2
   11296            0
   11297            1
   11298            1
   11299            1
   11300            1
   11301            2
   11302            1
   11303            2
   11304            1
   11305            1
   11306            1
   11307            1
   11308            1
   11309            1
   11310            1
   11311            1
   11312            1
   11313            1
   11314            1
   11315            1
   11316            1
   11317            2
   11318            1
   11319            1
   11320            1
   11321            1
   11322            1
   11323            1
   11324            2
   11325            0
   11326            1
   11327            1
   11328            2
   11329            0
   11330            1
   11331            2
   11332            2
   11333            0
   11334            2
   11335            2
   11336            1
   11337            2
   11338            2
   11339            0
   11340            1
   11341            2
   11342            1
   11343            3
   11344            2
   11345            1
   11346            2
   11347            1
   11348            2
   11349            1
   11350            1
   11351            1
   11352            1
   11353            1
   11354            1
   11355            1
   11356            1
   11357            1
   11358            1
   11359            1
   11360            1
   11361            1
   11362            1
   11363            1
   11364            1
   11365            1
   11366            1
   11367            1
   11368            1
   11369            1
   11370            0
   11371            0
   11372            0
   11373            0
   11374            1
   11375            0
   11376            0
   11377            0
   11378            0
   11379            0
   11380            0
   11381            0
   11382            0
   11383            0
   11384            0
   11385            0
   11386            0
   11387            1
   11388            0
   11389            0
   11390            0
   11391            0
   11392            0
   11393            0
   11394            1
   11395            1
   11396            1
   11397            1
   11398            1
   11399            1
   11400            1
   11401            1
   11402            1
   11403            1
   11404            0
   11405            1
   11406            1
   11407            1
   11408            1
   11409            1
   11410            1
   11411            2
   11412            1
   11413            1
   11414            1
   11415            1
   11416            1
   11417            1
   11418            1
   11419            1
   11420            1
   11421            1
   11422            1
   11423            1
   11424            1
   11425            1
   11426            1
   11427            1
   11428            1
   11429            1
   11430            1
   11431            1
   11432            1
   11433            1
   11434            1
   11435            2
   11436            0
   11437            1
   11438            1
   11439            2
   11440            0
   11441            0
   11442            0
   11443            1
   11444            0
   11445            0
   11446            0
   11447            1
   11448            1
   11449            0
   11450            1
   11451            0
   11452            0
   11453            0
   11454            0
   11455            0
   11456            0
   11457            0
   11458            0
   11459            0
   11460            0
   11461            0
   11462            0
   11463            1
   11464            0
   11465            0
   11466            1
   11467            0
   11468            0
   11469            0
   11470            1
   11471            0
   11472            0
   11473            1
   11474            0
   11475            1
   11476            1
   11477            2
   11478            1
   11479            1
   11480            1
   11481            1
   11482            1
   11483            1
   11484            1
   11485            2
   11486            2
   11487            2
   11488            2
   11489            2
   11490            1
   11491            1
   11492            2
   11493            2
   11494            1
   11495            2
   11496            2
   11497            2
   11498            2
   11499            2
   11500            1
   11501            1
   11502            2
   11503            1
   11504            1
   11505            1
   11506            1
   11507            1
   11508            1
   11509            1
   11510            1
   11511            1
   11512            1
   11513            1
   11514            1
   11515            2
   11516            2
   11517            2
   11518            2
   11519            1
   11520            1
   11521            2
   11522            0
   11523            1
   11524            1
   11525            1
   11526            1
   11527            1
   11528            1
   11529            1
   11530            1
   11531            1
   11532            1
   11533            1
   11534            1
   11535            1
   11536            1
   11537            1
   11538            1
   11539            1
   11540            1
   11541            2
   11542            1
   11543            1
   11544            1
   11545            1
   11546            2
   11547            2
   11548            2
   11549            2
   11550            2
   11551            2
   11552            2
   11553            2
   11554            2
   11555            2
   11556            2
   11557            2
   11558            2
   11559            2
   11560            2
   11561            1
   11562            2
   11563            2
   11564            1
   11565            1
   11566            1
   11567            1
   11568            1
   11569            1
   11570            1
   11571            1
   11572            1
   11573            1
   11574            1
   11575            1
   11576            1
   11577            1
   11578            1
   11579            1
   11580            1
   11581            1
   11582            1
   11583            1
   11584            1
   11585            1
   11586            2
   11587            1
   11588            1
   11589            1
   11590            1
   11591            1
   11592            1
   11593            2
   11594            1
   11595            1
   11596            1
   11597            0
   11598            1
   11599            0
   11600            0
   11601            0
   11602            0
   11603            0
   11604            0
   11605            0
   11606            1
   11607            0
   11608            1
   11609            0
   11610            0
   11611            1
   11612            1
   11613            1
   11614            2
   11615            1
   11616            2
   11617            2
   11618            1
   11619            1
   11620            1
   11621            1
   11622            0
   11623            0
   11624            0
   11625            1
   11626            0
   11627            0
   11628            0
   11629            0
   11630            0
   11631            1
   11632            1
   11633            1
   11634            1
   11635            1
   11636            1
   11637            1
   11638            1
   11639            2
   11640            1
   11641            1
   11642            1
   11643            1
   11644            2
   11645            1
   11646            1
   11647            1
   11648            1
   11649            1
   11650            2
   11651            1
   11652            1
   11653            1
   11654            1
   11655            1
   11656            1
   11657            1
   11658            0
   11659            0
   11660            0
   11661            0
   11662            0
   11663            0
   11664            1
   11665            0
   11666            0
   11667            0
   11668            0
   11669            0
   11670            0
   11671            0
   11672            0
   11673            0
   11674            0
   11675            0
   11676            0
   11677            0
   11678            0
   11679            0
   11680            0
   11681            0
   11682            0
   11683            0
   11684            0
   11685            0
   11686            0
   11687            0
   11688            0
   11689            0
   11690            0
   11691            0
   11692            0
   11693            0
   11694            0
   11695            0
   11696            0
   11697            0
   11698            0
   11699            0
   11700            0
   11701            0
   11702            0
   11703            0
   11704            0
   11705            0
   11706            0
   11707            0
   11708            1
   11709            0
   11710            0
   11711            0
   11712            0
   11713            0
   11714            0
   11715            0
   11716            0
   11717            1
   11718            0
   11719            0
   11720            0
   11721            0
   11722            1
   11723            0
   11724            0
   11725            1
   11726            0
   11727            0
   11728            1
   11729            1
   11730            0
   11731            0
   11732            1
   11733            0
   11734            0
   11735            0
   11736            0
   11737            0
   11738            0
   11739            0
   11740            0
   11741            1
   11742            0
   11743            1
   11744            0
   11745            0
   11746            0
   11747            0
   11748            0
   11749            0
   11750            0
   11751            1
   11752            0
   11753            0
   11754            0
   11755            0
   11756            0
   11757            0
   11758            1
   11759            0
   11760            0
   11761            0
   11762            0
   11763            0
   11764            0
   11765            0
   11766            1
   11767            1
   11768            0
   11769            0
   11770            0
   11771            0
   11772            0
   11773            0
   11774            0
   11775            0
   11776            1
   11777            0
   11778            0
   11779            0
   11780            0
   11781            1
   11782            0
   11783            0
   11784            1
   11785            1
   11786            1
   11787            1
   11788            1
   11789            1
   11790            1
   11791            0
   11792            0
   11793            0
   11794            0
   11795            0
   11796            0
   11797            0
   11798            0
   11799            0
   11800            0
   11801            0
   11802            0
   11803            0
   11804            0
   11805            0
   11806            0
   11807            1
   11808            0
   11809            0
   11810            0
   11811            0
   11812            1
   11813            0
   11814            0
   11815            0
   11816            0
   11817            1
   11818            1
   11819            1
   11820            1
   11821            1
   11822            1
   11823            1
   11824            1
   11825            0
   11826            1
   11827            1
   11828            1
   11829            1
   11830            1
   11831            1
   11832            1
   11833            1
   11834            1
   11835            1
   11836            1
   11837            1
   11838            1
   11839            1
   11840            1
   11841            0
   11842            0
   11843            0
   11844            0
   11845            0
   11846            0
   11847            0
   11848            0
   11849            0
   11850            0
   11851            1
   11852            1
   11853            1
   11854            1
   11855            1
   11856            1
   11857            0
   11858            1
   11859            0
   11860            1
   11861            1
   11862            1
   11863            1
   11864            0
   11865            0
   11866            0
   11867            1
   11868            0
   11869            1
   11870            0
   11871            0
   11872            0
   11873            0
   11874            0
   11875            0
   11876            0
   11877            0
   11878            0
   11879            0
   11880            0
   11881            0
   11882            0
   11883            0
   11884            0
   11885            0
   11886            0
   11887            0
   11888            0
   11889            0
   11890            1
   11891            0
   11892            0
   11893            0
   11894            0
   11895            0
   11896            0
   11897            0
   11898            0
   11899            0
   11900            0
   11901            0
   11902            1
   11903            0
   11904            1
   11905            0
   11906            0
   11907            0
   11908            0
   11909            0
   11910            0
   11911            0
   11912            0
   11913            1
   11914            1
   11915            0
   11916            0
   11917            0
   11918            0
   11919            0
   11920            1
   11921            0
   11922            0
   11923            0
   11924            0
   11925            0
   11926            0
   11927            1
   11928            0
   11929            1
   11930            1
   11931            1
   11932            1
   11933            1
   11934            0
   11935            0
   11936            0
   11937            0
   11938            0
   11939            0
   11940            0
   11941            0
   11942            0
   11943            0
   11944            0
   11945            0
   11946            0
   11947            0
   11948            0
   11949            0
   11950            0
   11951            0
   11952            0
   11953            0
   11954            0
   11955            0
   11956            0
   11957            0
   11958            0
   11959            0
   11960            0
   11961            0
   11962            0
   11963            0
   11964            0
   11965            0
   11966            0
   11967            0
   11968            0
   11969            0
   11970            0
   11971            0
   11972            0
   11973            0
   11974            0
   11975            0
   11976            0
   11977            0
   11978            0
   11979            0
   11980            0
   11981            0
   11982            0
   11983            0
   11984            1
   11985            0
   11986            0
   11987            0
   11988            0
   11989            0
   11990            0
   11991            0
   11992            0
   11993            0
   11994            0
   11995            0
   11996            0
   11997            1
   11998            1
   11999            1
   12000            1
   12001            1
   12002            0
   12003            0
   12004            0
   12005            0
   12006            0
   12007            0
   12008            0
   12009            0
   12010            0
   12011            0
   12012            0
   12013            0
   12014            0
   12015            0
   12016            0
   12017            0
   12018            0
   12019            0
   12020            0
   12021            0
   12022            0
   12023            0
   12024            0
   12025            0
   12026            0
   12027            0
   12028            1
   12029            0
   12030            0
   12031            0
   12032            0
   12033            0
   12034            0
   12035            1
   12036            0
   12037            0
   12038            0
   12039            1
   12040            1
   12041            1
   12042            1
   12043            1
   12044            1
   12045            1
   12046            1
   12047            1
   12048            1
   12049            1
   12050            0
   12051            1
   12052            0
   12053            0
   12054            0
   12055            0
   12056            0
   12057            0
   12058            1
   12059            0
   12060            0
   12061            1
   12062            1
   12063            0
   12064            1
   12065            0
   12066            1
   12067            0
   12068            0
   12069            0
   12070            0
   12071            0
   12072            0
   12073            0
   12074            0
   12075            0
   12076            0
   12077            0
   12078            0
   12079            0
   12080            0
   12081            0
   12082            0
   12083            0
   12084            1
   12085            1
   12086            1
   12087            1
   12088            1
   12089            1
   12090            1
   12091            1
   12092            1
   12093            1
   12094            1
   12095            1
   12096            1
   12097            1
   12098            1
   12099            1
   12100            1
   12101            1
   12102            1
   12103            1
   12104            1
   12105            1
   12106            1
   12107            1
   12108            1
   12109            1
   12110            1
   12111            0
   12112            0
   12113            0
   12114            0
   12115            0
   12116            0
   12117            0
   12118            0
   12119            0
   12120            0
   12121            0
   12122            0
   12123            0
   12124            0
   12125            0
   12126            0
   12127            0
   12128            0
   12129            0
   12130            0
   12131            0
   12132            0
   12133            0
   12134            0
   12135            0
   12136            0
   12137            0
   12138            0
   12139            0
   12140            0
   12141            0
   12142            0
   12143            0
   12144            0
   12145            0
   12146            0
   12147            1
   12148            1
   12149            1
   12150            1
   12151            1
   12152            1
   12153            1
   12154            1
   12155            1
   12156            0
   12157            0
   12158            0
   12159            0
   12160            0
   12161            0
   12162            1
   12163            0
   12164            0
   12165            1
   12166            1
   12167            1
   12168            1
   12169            1
   12170            1
   12171            1
   12172            1
   12173            1
   12174            1
   12175            1
   12176            0
   12177            0
   12178            1
   12179            0
   12180            0
   12181            0
   12182            0
   12183            0
   12184            0
   12185            0
   12186            1
   12187            1
   12188            0
   12189            1
   12190            0
   12191            1
   12192            1
   12193            1
   12194            1
   12195            1
   12196            1
   12197            1
   12198            1
   12199            1
   12200            1
   12201            1
   12202            0
   12203            1
   12204            1
   12205            1
   12206            2
   12207            1
   12208            1
   12209            1
   12210            0
   12211            0
   12212            0
   12213            0
   12214            0
   12215            0
   12216            0
   12217            0
   12218            0
   12219            0
   12220            1
   12221            0
   12222            0
   12223            2
   12224            1
   12225            0
   12226            1
   12227            1
   12228            1
   12229            1
   12230            1
   12231            1
   12232            1
   12233            1
   12234            1
   12235            1
   12236            1
   12237            2
   12238            1
   12239            1
   12240            1
   12241            1
   12242            1
   12243            1
   12244            1
   12245            1
   12246            1
   12247            1
   12248            1
   12249            1
   12250            1
   12251            1
   12252            1
   12253            1
   12254            1
   12255            1
   12256            1
   12257            1
   12258            0
   12259            1
   12260            2
   12261            1
   12262            1
   12263            1
   12264            1
   12265            1
   12266            1
   12267            2
   12268            1
   12269            1
   12270            1
   12271            2
   12272            1
   12273            1
   12274            1
   12275            1
   12276            1
   12277            1
   12278            0
   12279            0
   12280            0
   12281            2
   12282            0
   12283            0
   12284            0
   12285            1
   12286            0
   12287            0
   12288            0
   12289            0
   12290            0
   12291            0
   12292            0
   12293            0
   12294            0
   12295            0
   12296            0
   12297            0
   12298            0
   12299            0
   12300            0
   12301            0
   12302            0
   12303            0
   12304            0
   12305            0
   12306            0
   12307            0
   12308            2
   12309            0
   12310            1
   12311            0
   12312            1
   12313            0
   12314            0
   12315            0
   12316            0
   12317            0
   12318            0
   12319            0
   12320            0
   12321            0
   12322            0
   12323            0
   12324            0
   12325            0
   12326            0
   12327            0
   12328            0
   12329            0
   12330            0
   12331            0
   12332            0
   12333            0
   12334            0
   12335            0
   12336            0
   12337            0
   12338            0
   12339            0
   12340            0
   12341            0
   12342            1
   12343            0
   12344            0
   12345            0
   12346            0
   12347            0
   12348            0
   12349            0
   12350            0
   12351            0
   12352            0
   12353            0
   12354            0
   12355            0
   12356            0
   12357            0
   12358            0
   12359            0
   12360            0
   12361            0
   12362            0
   12363            0
   12364            0
   12365            0
   12366            0
   12367            0
   12368            1
   12369            1
   12370            0
   12371            0
   12372            1
   12373            0
   12374            0
   12375            1
   12376            1
   12377            1
   12378            1
   12379            1
   12380            1
   12381            0
   12382            0
   12383            0
   12384            0
   12385            1
   12386            0
   12387            0
   12388            0
   12389            0
   12390            0
   12391            0
   12392            0
   12393            1
   12394            0
   12395            1
   12396            1
   12397            0
   12398            1
   12399            1
   12400            1
   12401            0
   12402            0
   12403            0
   12404            0
   12405            1
   12406            1
   12407            1
   12408            0
   12409            0
   12410            0
   12411            1
   12412            0
   12413            0
   12414            0
   12415            0
   12416            0
   12417            0
   12418            0
   12419            0
   12420            0
   12421            0
   12422            0
   12423            0
   12424            0
   12425            0
   12426            0
   12427            0
   12428            0
   12429            0
   12430            0
   12431            0
   12432            1
   12433            0
   12434            0
   12435            0
   12436            0
   12437            0
   12438            0
   12439            0
   12440            0
   12441            0
   12442            0
   12443            0
   12444            0
   12445            0
   12446            1
   12447            0
   12448            0
   12449            0
   12450            0
   12451            0
   12452            0
   12453            0
   12454            0
   12455            0
   12456            0
   12457            0
   12458            0
   12459            0
   12460            0
   12461            0
   12462            1
   12463            0
   12464            0
   12465            0
   12466            0
   12467            0
   12468            0
   12469            0
   12470            0
   12471            0
   12472            0
   12473            0
   12474            1
   12475            0
   12476            0
   12477            0
   12478            0
   12479            0
   12480            0
   12481            0
   12482            0
   12483            1
   12484            1
   12485            0
   12486            0
   12487            0
   12488            1
   12489            1
   12490            0
   12491            1
   12492            1
   12493            1
   12494            0
   12495            0
   12496            1
   12497            0
   12498            0
   12499            0
   12500            0
   12501            0
   12502            0
   12503            0
   12504            0
   12505            0
   12506            0
   12507            0
   12508            0
   12509            0
   12510            0
   12511            0
   12512            0
   12513            0
   12514            0
   12515            0
   12516            0
   12517            0
   12518            1
   12519            0
   12520            0
   12521            0
   12522            0
   12523            2
   12524            0
   12525            0
   12526            0
   12527            0
   12528            0
   12529            0
   12530            0
   12531            1
   12532            0
   12533            0
   12534            1
   12535            0
   12536            0
   12537            0
   12538            0
   12539            0
   12540            0
   12541            0
   12542            0
   12543            0
   12544            0
   12545            1
   12546            1
   12547            0
   12548            0
   12549            1
   12550            0
   12551            0
   12552            0
   12553            0
   12554            1
   12555            1
   12556            0
   12557            0
   12558            0
   12559            0
   12560            1
   12561            1
   12562            0
   12563            0
   12564            0
   12565            0
   12566            0
   12567            1
   12568            0
   12569            0
   12570            1
   12571            1
   12572            1
   12573            1
   12574            0
   12575            0
   12576            0
   12577            0
   12578            0
   12579            1
   12580            0
   12581            0
   12582            0
   12583            0
   12584            0
   12585            1
   12586            0
   12587            1
   12588            1
   12589            0
   12590            0
   12591            0
   12592            0
   12593            0
   12594            0
   12595            0
   12596            0
   12597            0
   12598            0
   12599            0
   12600            0
   12601            0
   12602            0
   12603            0
   12604            1
   12605            0
   12606            0
   12607            0
   12608            0
   12609            0
   12610            0
   12611            0
   12612            0
   12613            0
   12614            0
   12615            2
   12616            3
   12617            1
   12618            0
   12619            0
   12620            0
   12621            0
   12622            0
   12623            0
   12624            1
   12625            1
   12626            0
   12627            0
   12628            0
   12629            1
   12630            1
   12631            1
   12632            1
   12633            1
   12634            1
   12635            0
   12636            1
   12637            1
   12638            1
   12639            0
   12640            0
   12641            1
   12642            0
   12643            0
   12644            0
   12645            0
   12646            0
   12647            0
   12648            0
   12649            0
   12650            0
   12651            1
   12652            0
   12653            1
   12654            1
   12655            1
   12656            0
   12657            1
   12658            0
   12659            0
   12660            0
   12661            0
   12662            1
   12663            0
   12664            0
   12665            0
   12666            0
   12667            0
   12668            0
   12669            1
   12670            0
   12671            1
   12672            1
   12673            1
   12674            0
   12675            0
   12676            1
   12677            1
   12678            1
   12679            2
   12680            1
   12681            1
   12682            0
   12683            1
   12684            1
   12685            1
   12686            1
   12687            1
   12688            0
   12689            1
   12690            1
   12691            0
   12692            0
   12693            1
   12694            1
   12695            1
   12696            0
   12697            1
   12698            1
   12699            1
   12700            1
   12701            1
   12702            0
   12703            0
   12704            1
   12705            1
   12706            1
   12707            1
   12708            0
   12709            1
   12710            1
   12711            0
   12712            1
   12713            1
   12714            0
   12715            1
   12716            0
   12717            0
   12718            0
   12719            1
   12720            1
   12721            0
   12722            1
   12723            1
   12724            1
   12725            1
   12726            1
   12727            1
   12728            1
   12729            1
   12730            1
   12731            1
   12732            0
   12733            1
   12734            0
   12735            1
   12736            0
   12737            0
   12738            0
   12739            0
   12740            1
   12741            0
   12742            1
   12743            1
   12744            1
   12745            1
   12746            1
   12747            1
   12748            1
   12749            1
   12750            1
   12751            1
   12752            1
   12753            1
   12754            1
   12755            1
   12756            1
   12757            1
   12758            1
   12759            1
   12760            1
   12761            1
   12762            1
   12763            1
   12764            1
   12765            1
   12766            0
   12767            1
   12768            1
   12769            1
   12770            1
   12771            1
   12772            1
   12773            2
   12774            1
   12775            1
   12776            1
   12777            1
   12778            1
   12779            1
   12780            1
   12781            1
   12782            1
   12783            1
   12784            1
   12785            1
   12786            1
   12787            1
   12788            1
   12789            1
   12790            1
   12791            0
   12792            1
   12793            1
   12794            1
   12795            1
   12796            1
   12797            1
   12798            1
   12799            1
   12800            1
   12801            1
   12802            0
   12803            0
   12804            1
   12805            1
   12806            1
   12807            1
   12808            1
   12809            0
   12810            1
   12811            0
   12812            1
   12813            1
   12814            1
   12815            1
   12816            1
   12817            1
   12818            1
   12819            0
   12820            0
   12821            0
   12822            1
   12823            1
   12824            0
   12825            0
   12826            0
   12827            0
   12828            0
   12829            0
   12830            0
   12831            1
   12832            0
   12833            0
   12834            0
   12835            1
   12836            0
   12837            2
   12838            2
   12839            2
   12840            2
   12841            2
   12842            2
   12843            2
   12844            2
   12845            2
   12846            2
   12847            2
   12848            1
   12849            2
   12850            2
   12851            2
   12852            2
   12853            2
   12854            3
   12855            2
   12856            2
   12857            2
   12858            2
   12859            3
   12860            2
   12861            2
   12862            2
   12863            2
   12864            3
   12865            2
   12866            2
   12867            2
   12868            2
   12869            2
   12870            2
   12871            2
   12872            1
   12873            2
   12874            2
   12875            2
   12876            1
   12877            2
   12878            1
   12879            2
   12880            2
   12881            2
   12882            2
   12883            2
   12884            2
   12885            2
   12886            3
   12887            1
   12888            2
   12889            2
   12890            2
   12891            2
   12892            2
   12893            2
   12894            3
   12895            2
   12896            2
   12897            2
   12898            2
   12899            2
   12900            2
   12901            2
   12902            2
   12903            2
   12904            2
   12905            2
   12906            1
   12907            2
   12908            2
   12909            1
   12910            2
   12911            2
   12912            2
   12913            2
   12914            2
   12915            2
   12916            2
   12917            2
   12918            1
   12919            2
   12920            1
   12921            1
   12922            2
   12923            2
   12924            1
   12925            1
   12926            1
   12927            2
   12928            2
   12929            2
   12930            2
   12931            1
   12932            1
   12933            1
   12934            2
   12935            2
   12936            2
   12937            2
   12938            2
   12939            2
   12940            2
   12941            2
   12942            2
   12943            2
   12944            1
   12945            2
   12946            2
   12947            2
   12948            2
   12949            2
   12950            2
   12951            3
   12952            2
   12953            2
   12954            2
   12955            2
   12956            2
   12957            2
   12958            1
   12959            3
   12960            2
   12961            1
   12962            2
   12963            1
   12964            1
   12965            1
   12966            0
   12967            1
   12968            0
   12969            1
   12970            1
   12971            1
   12972            1
   12973            2
   12974            1
   12975            1
   12976            1
   12977            0
   12978            1
   12979            1
   12980            1
   12981            1
   12982            1
   12983            1
   12984            0
   12985            1
   12986            0
   12987            0
   12988            0
   12989            1
   12990            0
   12991            0
   12992            2
   12993            1
   12994            2
   12995            2
   12996            2
   12997            1
   12998            2
   12999            1
   13000            2
   13001            1
   13002            1
   13003            2
   13004            2
   13005            1
   13006            1
   13007            1
   13008            1
   13009            1
   13010            1
   13011            0
   13012            1
   13013            1
   13014            1
   13015            2
   13016            1
   13017            1
   13018            1
   13019            1
   13020            2
   13021            1
   13022            1
   13023            1
   13024            1
   13025            1
   13026            0
   13027            1
   13028            1
   13029            1
   13030            1
   13031            1
   13032            1
   13033            2
   13034            1
   13035            1
   13036            1
   13037            1
   13038            1
   13039            0
   13040            1
   13041            1
   13042            1
   13043            1
   13044            2
   13045            1
   13046            1
   13047            0
   13048            0
   13049            0
   13050            0
   13051            0
   13052            0
   13053            0
   13054            0
   13055            0
   13056            0
   13057            0
   13058            0
   13059            1
   13060            1
   13061            1
   13062            1
   13063            1
   13064            1
   13065            0
   13066            0
   13067            0
   13068            1
   13069            0
   13070            1
   13071            0
   13072            0
   13073            0
   13074            1
   13075            0
   13076            0
   13077            0
   13078            0
   13079            0
   13080            1
   13081            1
   13082            0
   13083            1
   13084            0
   13085            1
   13086            2
   13087            2
   13088            0
   13089            1
   13090            1
   13091            1
   13092            1
   13093            1
   13094            1
   13095            2
   13096            1
   13097            1
   13098            1
   13099            1
   13100            1
   13101            1
   13102            1
   13103            1
   13104            1
   13105            2
   13106            1
   13107            1
   13108            1
   13109            1
   13110            1
   13111            2
   13112            1
   13113            1
   13114            1
   13115            1
   13116            1
   13117            2
   13118            0
   13119            2
   13120            2
   13121            2
   13122            2
   13123            1
   13124            2
   13125            1
   13126            1
   13127            2
   13128            2
   13129            3
   13130            2
   13131            2
   13132            2
   13133            1
   13134            1
   13135            1
   13136            1
   13137            1
   13138            2
   13139            2
   13140            0
   13141            1
   13142            1
   13143            1
   13144            1
   13145            1
   13146            2
   13147            2
   13148            2
   13149            1
   13150            3
   13151            2
   13152            2
   13153            4
   13154            2
   13155            2
   13156            2
   13157            2
   13158            2
   13159            2
   13160            2
   13161            2
   13162            2
   13163            2
   13164            2
   13165            2
   13166            2
   13167            2
   13168            2
   13169            1
   13170            1
   13171            1
   13172            1
   13173            1
   13174            1
   13175            1
   13176            1
   13177            2
   13178            2
   13179            1
   13180            1
   13181            1
   13182            1
   13183            1
   13184            1
   13185            1
   13186            2
   13187            1
   13188            1
   13189            1
   13190            1
   13191            1
   13192            1
   13193            1
   13194            2
   13195            1
   13196            1
   13197            1
   13198            2
   13199            1
   13200            1
   13201            2
   13202            1
   13203            2
   13204            2
   13205            2
   13206            2
   13207            2
   13208            1
   13209            1
   13210            1
   13211            0
   13212            1
   13213            1
   13214            1
   13215            2
   13216            1
   13217            1
   13218            1
   13219            2
   13220            1
   13221            2
   13222            1
   13223            1
   13224            1
   13225            2
   13226            2
   13227            1
   13228            1
   13229            1
   13230            0
   13231            1
   13232            1
   13233            2
   13234            2
   13235            1
   13236            2
   13237            0
   13238            1
   13239            1
   13240            2
   13241            2
   13242            2
   13243            2
   13244            2
   13245            1
   13246            1
   13247            0
   13248            2
   13249            1
   13250            0
   13251            1
   13252            1
   13253            1
   13254            1
   13255            0
   13256            1
   13257            0
   13258            0
   13259            1
   13260            1
   13261            0
   13262            1
   13263            1
   13264            0
   13265            1
   13266            1
   13267            1
   13268            1
   13269            1
   13270            2
   13271            1
   13272            1
   13273            0
   13274            1
   13275            1
   13276            0
   13277            1
   13278            1
   13279            0
   13280            1
   13281            1
   13282            1
   13283            2
   13284            1
   13285            2
   13286            1
   13287            1
   13288            1
   13289            1
   13290            1
   13291            2
   13292            1
   13293            1
   13294            1
   13295            1
   13296            1
   13297            1
   13298            1
   13299            1
   13300            1
   13301            1
   13302            0
   13303            1
   13304            1
   13305            1
   13306            1
   13307            1
   13308            1
   13309            1
   13310            1
   13311            1
   13312            1
   13313            1
   13314            1
   13315            1
   13316            1
   13317            1
   13318            1
   13319            1
   13320            1
   13321            1
   13322            1
   13323            1
   13324            1
   13325            1
   13326            1
   13327            1
   13328            1
   13329            1
   13330            1
   13331            2
   13332            1
   13333            1
   13334            1
   13335            0
   13336            1
   13337            1
   13338            1
   13339            1
   13340            0
   13341            1
   13342            1
   13343            1
   13344            1
   13345            0
   13346            1
   13347            1
   13348            0
   13349            1
   13350            1
   13351            1
   13352            0
   13353            1
   13354            1
   13355            1
   13356            1
   13357            0
   13358            1
   13359            1
   13360            1
   13361            1
   13362            1
   13363            1
   13364            1
   13365            1
   13366            1
   13367            1
   13368            1
   13369            1
   13370            2
   13371            2
   13372            2
   13373            2
   13374            2
   13375            1
   13376            2
   13377            2
   13378            2
   13379            2
   13380            2
   13381            2
   13382            1
   13383            1
   13384            0
   13385            0
   13386            0
   13387            0
   13388            0
   13389            1
   13390            1
   13391            1
   13392            3
   13393            2
   13394            2
   13395            2
   13396            2
   13397            2
   13398            2
   13399            2
   13400            2
   13401            2
   13402            1
   13403            2
   13404            2
   13405            2
   13406            2
   13407            2
   13408            2
   13409            3
   13410            2
   13411            1
   13412            1
   13413            1
   13414            1
   13415            1
   13416            0
   13417            0
   13418            0
   13419            0
   13420            0
   13421            0
   13422            0
   13423            0
   13424            0
   13425            0
   13426            0
   13427            0
   13428            0
   13429            0
   13430            0
   13431            0
   13432            0
   13433            0
   13434            0
   13435            0
   13436            0
   13437            0
   13438            0
   13439            0
   13440            0
   13441            0
   13442            0
   13443            0
   13444            0
   13445            0
   13446            1
   13447            0
   13448            0
   13449            0
   13450            0
   13451            0
   13452            0
   13453            0
   13454            0
   13455            0
   13456            0
   13457            0
   13458            0
   13459            0
   13460            1
   13461            0
   13462            0
   13463            0
   13464            0
   13465            0
   13466            0
   13467            0
   13468            0
   13469            0
   13470            0
   13471            0
   13472            0
   13473            0
   13474            0
   13475            0
   13476            0
   13477            0
   13478            0
   13479            1
   13480            1
   13481            0
   13482            1
   13483            1
   13484            1
   13485            1
   13486            1
   13487            1
   13488            0
   13489            0
   13490            0
   13491            1
   13492            0
   13493            1
   13494            1
   13495            0
   13496            0
   13497            1
   13498            1
   13499            1
   13500            0
   13501            0
   13502            0
   13503            0
   13504            1
   13505            2
   13506            0
   13507            0
   13508            0
   13509            0
   13510            0
   13511            1
   13512            2
   13513            3
   13514            1
   13515            2
   13516            2
   13517            2
   13518            1
   13519            1
   13520            1
   13521            1
   13522            1
   13523            1
   13524            1
   13525            1
   13526            1
   13527            1
   13528            1
   13529            1
   13530            1
   13531            1
   13532            1
   13533            1
   13534            1
   13535            1
   13536            2
   13537            1
   13538            1
   13539            2
   13540            2
   13541            2
   13542            2
   13543            1
   13544            0
   13545            1
   13546            1
   13547            1
   13548            1
   13549            0
   13550            0
   13551            1
   13552            0
   13553            2
   13554            2
   13555            2
   13556            2
   13557            2
   13558            2
   13559            2
   13560            1
   13561            1
   13562            1
   13563            1
   13564            1
   13565            1
   13566            1
   13567            0
   13568            0
   13569            0
   13570            0
   13571            0
   13572            1
   13573            0
   13574            0
   13575            0
   13576            0
   13577            1
   13578            0
   13579            1
   13580            0
   13581            0
   13582            0
   13583            0
   13584            1
   13585            0
   13586            0
   13587            0
   13588            1
   13589            0
   13590            1
   13591            0
   13592            0
   13593            0
   13594            0
   13595            0
   13596            0
   13597            0
   13598            0
   13599            0
   13600            0
   13601            0
   13602            0
   13603            0
   13604            0
   13605            0
   13606            0
   13607            0
   13608            0
   13609            1
   13610            0
   13611            0
   13612            0
   13613            0
   13614            0
   13615            0
   13616            0
   13617            0
   13618            0
   13619            0
   13620            0
   13621            0
   13622            0
   13623            0
   13624            0
   13625            0
   13626            0
   13627            0
   13628            0
   13629            0
   13630            0
   13631            0
   13632            0
   13633            0
   13634            0
   13635            0
   13636            0
   13637            0
   13638            0
   13639            0
   13640            0
   13641            0
   13642            0
   13643            0
   13644            0
   13645            0
   13646            0
   13647            0
   13648            0
   13649            0
   13650            0
   13651            0
   13652            0
   13653            0
   13654            0
   13655            0
   13656            0
   13657            1
   13658            0
   13659            2
   13660            1
   13661            2
   13662            2
   13663            2
   13664            1
   13665            2
   13666            2
   13667            2
   13668            2
   13669            2
   13670            2
   13671            2
   13672            2
   13673            2
   13674            2
   13675            2
   13676            2
   13677            2
   13678            1
   13679            2
   13680            1
   13681            2
   13682            2
   13683            1
   13684            2
   13685            1
   13686            2
   13687            2
   13688            1
   13689            1
   13690            0
   13691            0
   13692            0
   13693            0
   13694            0
   13695            0
   13696            0
   13697            0
   13698            0
   13699            0
   13700            0
   13701            0
   13702            0
   13703            0
   13704            0
   13705            0
   13706            0
   13707            0
   13708            0
   13709            0
   13710            0
   13711            0
   13712            0
   13713            0
   13714            0
   13715            0
   13716            0
   13717            0
   13718            0
   13719            0
   13720            0
   13721            0
   13722            0
   13723            0
   13724            0
   13725            0
   13726            0
   13727            0
   13728            0
   13729            0
   13730            1
   13731            2
   13732            0
   13733            0
   13734            0
   13735            1
   13736            0
   13737            0
   13738            1
   13739            1
   13740            1
   13741            1
   13742            1
   13743            0
   13744            0
   13745            0
   13746            0
   13747            0
   13748            1
   13749            0
   13750            0
   13751            0
   13752            0
   13753            0
   13754            0
   13755            1
   13756            1
   13757            0
   13758            0
   13759            0
   13760            0
   13761            0
   13762            0
   13763            0
   13764            0
   13765            0
   13766            0
   13767            0
   13768            0
   13769            0
   13770            0
   13771            0
   13772            0
   13773            0
   13774            0
   13775            0
   13776            0
   13777            0
   13778            0
   13779            0
   13780            0
   13781            0
   13782            0
   13783            0
   13784            0
   13785            0
   13786            1
   13787            0
   13788            1
   13789            1
   13790            1
   13791            1
   13792            0
   13793            0
   13794            0
   13795            0
   13796            0
   13797            0
   13798            0
   13799            0
   13800            0
   13801            0
   13802            0
   13803            0
   13804            0
   13805            0
   13806            0
   13807            0
   13808            1
   13809            0
   13810            1
   13811            1
   13812            1
   13813            1
   13814            1
   13815            1
   13816            1
   13817            1
   13818            1
   13819            1
   13820            1
   13821            2
   13822            2
   13823            2
   13824            2
   13825            2
   13826            1
   13827            1
   13828            0
   13829            0
   13830            1
   13831            1
   13832            2
   13833            1
   13834            1
   13835            1
   13836            1
   13837            2
   13838            1
   13839            1
   13840            1
   13841            0
   13842            0
   13843            0
   13844            0
   13845            0
   13846            0
   13847            0
   13848            0
   13849            0
   13850            0
   13851            0
   13852            0
   13853            0
   13854            0
   13855            0
   13856            1
   13857            0
   13858            0
   13859            0
   13860            0
   13861            0
   13862            1
   13863            1
   13864            1
   13865            1
   13866            1
   13867            1
   13868            1
   13869            1
   13870            1
   13871            1
   13872            0
   13873            0
   13874            1
   13875            1
   13876            2
   13877            2
   13878            0
   13879            1
   13880            0
   13881            0
   13882            0
   13883            1
   13884            1
   13885            2
   13886            1
   13887            1
   13888            1
   13889            1
   13890            1
   13891            1
   13892            1
   13893            1
   13894            0
   13895            1
   13896            1
   13897            1
   13898            1
   13899            1
   13900            1
   13901            1
   13902            1
   13903            1
   13904            1
   13905            2
   13906            1
   13907            0
   13908            1
   13909            1
   13910            1
   13911            1
   13912            1
   13913            0
   13914            0
   13915            0
   13916            0
   13917            1
   13918            1
   13919            1
   13920            1
   13921            1
   13922            1
   13923            1
   13924            1
   13925            1
   13926            1
   13927            1
   13928            1
   13929            1
   13930            0
   13931            1
   13932            1
   13933            0
   13934            1
   13935            0
   13936            1
   13937            0
   13938            1
   13939            1
   13940            1
   13941            2
   13942            2
   13943            0
   13944            1
   13945            1
   13946            1
   13947            0
   13948            1
   13949            1
   13950            1
   13951            1
   13952            1
   13953            1
   13954            0
   13955            0
   13956            0
   13957            1
   13958            1
   13959            1
   13960            1
   13961            0
   13962            0
   13963            0
   13964            0
   13965            1
   13966            1
   13967            2
   13968            1
   13969            2
   13970            1
   13971            2
   13972            0
   13973            0
   13974            1
   13975            1
   13976            1
   13977            0
   13978            1
   13979            0
   13980            0
   13981            0
   13982            0
   13983            0
   13984            1
   13985            0
   13986            0
   13987            0
   13988            0
   13989            0
   13990            0
   13991            0
   13992            0
   13993            1
   13994            1
   13995            1
   13996            1
   13997            0
   13998            1
   13999            0
   14000            0
   14001            1
   14002            1
   14003            1
   14004            1
   14005            0
   14006            1
   14007            1
   14008            0
   14009            1
   14010            1
   14011            1
   14012            1
   14013            1
   14014            1
   14015            1
   14016            1
   14017            1
   14018            1
   14019            0
   14020            0
   14021            1
   14022            0
   14023            0
   14024            0
   14025            0
   14026            1
   14027            1
   14028            1
   14029            1
   14030            1
   14031            0
   14032            1
   14033            0
   14034            1
   14035            0
   14036            0
   14037            0
   14038            0
   14039            0
   14040            0
   14041            1
   14042            0
   14043            1
   14044            0
   14045            1
   14046            1
   14047            1
   14048            1
   14049            1
   14050            1
   14051            1
   14052            0
   14053            1
   14054            0
   14055            1
   14056            1
   14057            1
   14058            1
   14059            1
   14060            1
   14061            1
   14062            1
   14063            1
   14064            1
   14065            1
   14066            1
   14067            1
   14068            1
   14069            0
   14070            1
   14071            1
   14072            1
   14073            1
   14074            1
   14075            0
   14076            0
   14077            1
   14078            1
   14079            1
   14080            0
   14081            0
   14082            1
   14083            1
   14084            0
   14085            1
   14086            1
   14087            1
   14088            1
   14089            1
   14090            1
   14091            1
   14092            1
   14093            1
   14094            1
   14095            0
   14096            0
   14097            0
   14098            0
   14099            0
   14100            0
   14101            0
   14102            0
   14103            0
   14104            0
   14105            0
   14106            0
   14107            0
   14108            1
   14109            0
   14110            1
   14111            2
   14112            0
   14113            1
   14114            1
   14115            1
   14116            1
   14117            1
   14118            1
   14119            0
   14120            0
   14121            2
   14122            2
   14123            2
   14124            1
   14125            2
   14126            2
   14127            1
   14128            1
   14129            1
   14130            2
   14131            2
   14132            2
   14133            2
   14134            1
   14135            1
   14136            2
   14137            1
   14138            1
   14139            1
   14140            1
   14141            2
   14142            2
   14143            1
   14144            1
   14145            1
   14146            1
   14147            1
   14148            2
   14149            1
   14150            2
   14151            2
   14152            2
   14153            2
   14154            2
   14155            1
   14156            2
   14157            2
   14158            2
   14159            1
   14160            1
   14161            1
   14162            1
   14163            1
   14164            1
   14165            1
   14166            1
   14167            2
   14168            1
   14169            0
   14170            1
   14171            1
   14172            1
   14173            1
   14174            1
   14175            1
   14176            2
   14177            1
   14178            2
   14179            2
   14180            1
   14181            1
   14182            1
   14183            2
   14184            1
   14185            1
   14186            1
   14187            1
   14188            1
   14189            1
   14190            1
   14191            1
   14192            1
   14193            1
   14194            0
   14195            1
   14196            1
   14197            1
   14198            1
   14199            1
   14200            1
   14201            1
   14202            1
   14203            1
   14204            1
   14205            2
   14206            1
   14207            1
   14208            1
   14209            1
   14210            1
   14211            1
   14212            1
   14213            1
   14214            1
   14215            2
   14216            2
   14217            1
   14218            2
   14219            1
   14220            0
   14221            1
   14222            0
   14223            1
   14224            1
   14225            1
   14226            1
   14227            1
   14228            1
   14229            1
   14230            1
   14231            1
   14232            2
   14233            1
   14234            1
   14235            1
   14236            1
   14237            1
   14238            1
   14239            1
   14240            1
   14241            1
   14242            1
   14243            1
   14244            1
   14245            1
   14246            1
   14247            0
   14248            0
   14249            1
   14250            1
   14251            2
   14252            0
   14253            0
   14254            1
   14255            1
   14256            1
   14257            1
   14258            1
   14259            1
   14260            2
   14261            1
   14262            0
   14263            1
   14264            1
   14265            1
   14266            0
   14267            1
   14268            0
   14269            0
   14270            1
   14271            1
   14272            0
   14273            1
   14274            1
   14275            1
   14276            0
   14277            1
   14278            2
   14279            1
   14280            1
   14281            1
   14282            2
   14283            1
   14284            0
   14285            0
   14286            0
   14287            0
   14288            0
   14289            0
   14290            0
   14291            0
   14292            0
   14293            0
   14294            0
   14295            0
   14296            0
   14297            0
   14298            0
   14299            1
   14300            0
   14301            0
   14302            0
   14303            0
   14304            0
   14305            0
   14306            0
   14307            0
   14308            1
   14309            1
   14310            1
   14311            1
   14312            1
   14313            1
   14314            1
   14315            0
   14316            1
   14317            1
   14318            1
   14319            1
   14320            1
   14321            1
   14322            0
   14323            0
   14324            0
   14325            0
   14326            0
   14327            1
   14328            0
   14329            0
   14330            0
   14331            1
   14332            0
   14333            0
   14334            0
   14335            0
   14336            0
   14337            0
   14338            0
   14339            0
   14340            0
   14341            1
   14342            0
   14343            0
   14344            0
   14345            0
   14346            1
   14347            1
   14348            0
   14349            0
   14350            0
   14351            0
   14352            0
   14353            0
   14354            1
   14355            1
   14356            0
   14357            0
   14358            0
   14359            0
   14360            0
   14361            0
   14362            0
   14363            0
   14364            1
   14365            0
   14366            0
   14367            0
   14368            1
   14369            0
   14370            1
   14371            1
   14372            1
   14373            1
   14374            1
   14375            1
   14376            1
   14377            1
   14378            1
   14379            2
   14380            1
   14381            2
   14382            1
   14383            0
   14384            1
   14385            1
   14386            0
   14387            0
   14388            0
   14389            0
   14390            0
   14391            0
   14392            0
   14393            0
   14394            1
   14395            1
   14396            1
   14397            1
   14398            1
   14399            1
   14400            1
   14401            1
   14402            1
   14403            2
   14404            1
   14405            2
   14406            1
   14407            1
   14408            0
   14409            0
   14410            0
   14411            1
   14412            0
   14413            1
   14414            0
   14415            0
   14416            1
   14417            1
   14418            1
   14419            1
   14420            1
   14421            1
   14422            1
   14423            1
   14424            1
   14425            1
   14426            1
   14427            0
   14428            0
   14429            0
   14430            1
   14431            0
   14432            0
   14433            0
   14434            1
   14435            1
   14436            1
   14437            1
   14438            0
   14439            1
   14440            0
   14441            0
   14442            0
   14443            0
   14444            0
   14445            0
   14446            0
   14447            0
   14448            0
   14449            0
   14450            0
   14451            0
   14452            0
   14453            0
   14454            0
   14455            0
   14456            1
   14457            0
   14458            1
   14459            1
   14460            1
   14461            1
   14462            0
   14463            0
   14464            0
   14465            0
   14466            0
   14467            0
   14468            0
   14469            0
   14470            0
   14471            0
   14472            0
   14473            0
   14474            0
   14475            0
   14476            0
   14477            0
   14478            0
   14479            1
   14480            0
   14481            2
   14482            1
   14483            1
   14484            1
   14485            0
   14486            0
   14487            0
   14488            0
   14489            2
   14490            1
   14491            1
   14492            1
   14493            1
   14494            0
   14495            1
   14496            1
   14497            2
   14498            1
   14499            1
   14500            1
   14501            0
   14502            0
   14503            1
   14504            1
   14505            0
   14506            0
   14507            1
   14508            1
   14509            0
   14510            1
   14511            1
   14512            1
   14513            1
   14514            1
   14515            1
   14516            0
   14517            1
   14518            1
   14519            1
   14520            1
   14521            1
   14522            1
   14523            1
   14524            2
   14525            1
   14526            1
   14527            0
   14528            0
   14529            0
   14530            0
   14531            0
   14532            0
   14533            0
   14534            0
   14535            0
   14536            0
   14537            0
   14538            0
   14539            0
   14540            0
   14541            0
   14542            0
   14543            1
   14544            0
   14545            0
   14546            0
   14547            0
   14548            1
   14549            0
   14550            0
   14551            0
   14552            0
   14553            0
   14554            0
   14555            0
   14556            0
   14557            0
   14558            0
   14559            1
   14560            0
   14561            0
   14562            0
   14563            0
   14564            0
   14565            0
   14566            0
   14567            0
   14568            0
   14569            2
   14570            0
   14571            0
   14572            0
   14573            0
   14574            0
   14575            0
   14576            1
   14577            1
   14578            1
   14579            1
   14580            1
   14581            1
   14582            1
   14583            0
   14584            0
   14585            0
   14586            0
   14587            0
   14588            0
   14589            0
   14590            0
   14591            0
   14592            0
   14593            0
   14594            0
   14595            0
   14596            0
   14597            0
   14598            0
   14599            0
   14600            0
   14601            0
   14602            0
   14603            0
   14604            0
   14605            0
   14606            0
   14607            0
   14608            0
   14609            0
   14610            0
   14611            0
   14612            0
   14613            0
   14614            0
   14615            0
   14616            1
   14617            0
   14618            0
   14619            0
   14620            0
   14621            0
   14622            0
   14623            0
   14624            1
   14625            0
   14626            0
   14627            1
   14628            0
   14629            1
   14630            1
   14631            1
   14632            0
   14633            0
   14634            0
   14635            0
   14636            1
   14637            0
   14638            1
   14639            1
   14640            0
   14641            0
   14642            0
   14643            0
   14644            1
   14645            1
   14646            0
   14647            0
   14648            1
   14649            0
   14650            0
   14651            0
   14652            0
   14653            1
   14654            1
   14655            0
   14656            0
   14657            0
   14658            0
   14659            0
   14660            0
   14661            0
   14662            1
   14663            0
   14664            0
   14665            0
   14666            0
   14667            0
   14668            0
   14669            0
   14670            0
   14671            0
   14672            1
   14673            0
   14674            0
   14675            0
   14676            0
   14677            0
   14678            0
   14679            0
   14680            0
   14681            0
   14682            0
   14683            1
   14684            1
   14685            1
   14686            1
   14687            0
   14688            0
   14689            0
   14690            0
   14691            0
   14692            0
   14693            0
   14694            0
   14695            0
   14696            0
   14697            0
   14698            0
   14699            0
   14700            0
   14701            0
   14702            0
   14703            1
   14704            1
   14705            1
   14706            1
   14707            0
   14708            1
   14709            0
   14710            0
   14711            0
   14712            0
   14713            0
   14714            0
   14715            0
   14716            0
   14717            0
   14718            0
   14719            0
   14720            0
   14721            0
   14722            0
   14723            0
   14724            0
   14725            0
   14726            0
   14727            0
   14728            0
   14729            0
   14730            0
   14731            0
   14732            0
   14733            0
   14734            0
   14735            0
   14736            0
   14737            0
   14738            0
   14739            0
   14740            0
   14741            1
   14742            0
   14743            0
   14744            0
   14745            1
   14746            0
   14747            2
   14748            2
   14749            0
   14750            2
   14751            1
   14752            0
   14753            0
   14754            0
   14755            0
   14756            0
   14757            0
   14758            0
   14759            0
   14760            0
   14761            0
   14762            0
   14763            0
   14764            0
   14765            0
   14766            0
   14767            1
   14768            1
   14769            0
   14770            0
   14771            1
   14772            0
   14773            0
   14774            0
   14775            0
   14776            0
   14777            0
   14778            0
   14779            0
   14780            0
   14781            1
   14782            0
   14783            0
   14784            0
   14785            0
   14786            0
   14787            1
   14788            0
   14789            0
   14790            0
   14791            0
   14792            0
   14793            0
   14794            0
   14795            0
   14796            0
   14797            0
   14798            1
   14799            0
   14800            0
   14801            0
   14802            0
   14803            1
   14804            0
   14805            0
   14806            0
   14807            0
   14808            0
   14809            0
   14810            0
   14811            0
   14812            0
   14813            0
   14814            0
   14815            0
   14816            0
   14817            0
   14818            0
   14819            0
   14820            0
   14821            0
   14822            0
   14823            0
   14824            0
   14825            0
   14826            0
   14827            0
   14828            0
   14829            0
   14830            0
   14831            0
   14832            0
   14833            0
   14834            0
   14835            0
   14836            0
   14837            0
   14838            0
   14839            0
   14840            1
   14841            0
   14842            0
   14843            0
   14844            1
   14845            0
   14846            0
   14847            0
   14848            0
   14849            0
   14850            0
   14851            0
   14852            0
   14853            1
   14854            0
   14855            0
   14856            0
   14857            0
   14858            0
   14859            0
   14860            0
   14861            0
   14862            0
   14863            0
   14864            0
   14865            0
   14866            0
   14867            1
   14868            0
   14869            1
   14870            1
   14871            1
   14872            1
   14873            1
   14874            1
   14875            1
   14876            1
   14877            0
   14878            0
   14879            0
   14880            0
   14881            0
   14882            0
   14883            0
   14884            0
   14885            0
   14886            0
   14887            0
   14888            0
   14889            0
   14890            0
   14891            0
   14892            0
   14893            0
   14894            0
   14895            0
   14896            0
   14897            0
   14898            0
   14899            1
   14900            1
   14901            1
   14902            1
   14903            1
   14904            0
   14905            0
   14906            0
   14907            0
   14908            0
   14909            0
   14910            0
   14911            0
   14912            0
   14913            0
   14914            0
   14915            0
   14916            0
   14917            0
   14918            0
   14919            0
   14920            0
   14921            0
   14922            0
   14923            0
   14924            0
   14925            0
   14926            0
   14927            1
   14928            1
   14929            0
   14930            1
   14931            1
   14932            1
   14933            1
   14934            0
   14935            0
   14936            0
   14937            0
   14938            0
   14939            0
   14940            2
   14941            0
   14942            0
   14943            0
   14944            0
   14945            0
   14946            0
   14947            0
   14948            0
   14949            1
   14950            1
   14951            0
   14952            0
   14953            1
   14954            1
   14955            0
   14956            1
   14957            0
   14958            0
   14959            0
   14960            0
   14961            0
   14962            0
   14963            0
   14964            0
   14965            0
   14966            1
   14967            1
   14968            1
   14969            1
   14970            1
   14971            1
   14972            1
   14973            1
   14974            1
   14975            1
   14976            1
   14977            1
   14978            1
   14979            1
   14980            1
   14981            1
   14982            1
   14983            0
   14984            0
   14985            0
   14986            0
   14987            0
   14988            0
   14989            1
   14990            0
   14991            0
   14992            0
   14993            0
   14994            0
   14995            1
   14996            2
   14997            1
   14998            1
   14999            0
   15000            1
   15001            2
   15002            1
   15003            1
   15004            1
   15005            1
   15006            1
   15007            1
   15008            1
   15009            1
   15010            1
   15011            1
   15012            1
   15013            1
   15014            1
   15015            1
   15016            1
   15017            1
   15018            1
   15019            1
   15020            1
   15021            1
   15022            1
   15023            1
   15024            1
   15025            1
   15026            1
   15027            1
   15028            1
   15029            1
   15030            1
   15031            1
   15032            2
   15033            1
   15034            0
   15035            1
   15036            0
   15037            1
   15038            1
   15039            2
   15040            1
   15041            0
   15042            0
   15043            1
   15044            1
   15045            1
   15046            1
   15047            1
   15048            1
   15049            1
   15050            0
   15051            1
   15052            0
   15053            0
   15054            0
   15055            1
   15056            1
   15057            1
   15058            1
   15059            1
   15060            1
   15061            1
   15062            1
   15063            1
   15064            1
   15065            2
   15066            2
   15067            2
   15068            1
   15069            1
   15070            1
   15071            1
   15072            1
   15073            1
   15074            1
   15075            1
   15076            1
   15077            1
   15078            1
   15079            2
   15080            0
   15081            0
   15082            0
   15083            0
   15084            0
   15085            0
   15086            0
   15087            0
   15088            0
   15089            0
   15090            0
   15091            0
   15092            0
   15093            0
   15094            0
   15095            0
   15096            0
   15097            0
   15098            0
   15099            0
   15100            1
   15101            1
   15102            1
   15103            1
   15104            0
   15105            0
   15106            0
   15107            0
   15108            0
   15109            0
   15110            0
   15111            0
   15112            0
   15113            0
   15114            0
   15115            0
   15116            0
   15117            0
   15118            0
   15119            1
   15120            2
   15121            1
   15122            1
   15123            1
   15124            1
   15125            1
   15126            0
   15127            0
   15128            1
   15129            0
   15130            1
   15131            1
   15132            1
   15133            1
   15134            1
   15135            1
   15136            1
   15137            1
   15138            1
   15139            1
   15140            2
   15141            1
   15142            0
   15143            1
   15144            1
   15145            2
   15146            1
   15147            1
   15148            1
   15149            1
   15150            1
   15151            1
   15152            1
   15153            1
   15154            1
   15155            1
   15156            1
   15157            1
   15158            1
   15159            1
   15160            1
   15161            1
   15162            1
   15163            0
   15164            1
   15165            1
   15166            1
   15167            1
   15168            1
   15169            1
   15170            1
   15171            1
   15172            1
   15173            1
   15174            1
   15175            1
   15176            1
   15177            1
   15178            2
   15179            0
   15180            2
   15181            1
   15182            1
   15183            1
   15184            0
   15185            0
   15186            1
   15187            1
   15188            1
   15189            1
   15190            1
   15191            0
   15192            1
   15193            1
   15194            1
   15195            1
   15196            1
   15197            1
   15198            1
   15199            1
   15200            1
   15201            2
   15202            1
   15203            1
   15204            1
   15205            1
   15206            1
   15207            1
   15208            1
   15209            1
   15210            0
   15211            1
   15212            1
   15213            2
   15214            1
   15215            1
   15216            0
   15217            0
   15218            1
   15219            1
   15220            1
   15221            1
   15222            1
   15223            1
   15224            1
   15225            1
   15226            1
   15227            1
   15228            1
   15229            1
   15230            1
   15231            0
   15232            1
   15233            2
   15234            2
   15235            2
   15236            2
   15237            2
   15238            2
   15239            1
   15240            1
   15241            1
   15242            1
   15243            1
   15244            1
   15245            1
   15246            1
   15247            1
   15248            1
   15249            1
   15250            1
   15251            1
   15252            1
   15253            1
   15254            1
   15255            1
   15256            0
   15257            1
   15258            0
   15259            0
   15260            1
   15261            1
   15262            1
   15263            1
   15264            1
   15265            2
   15266            1
   15267            1
   15268            2
   15269            2
   15270            2
   15271            2
   15272            1
   15273            2
   15274            2
   15275            1
   15276            2
   15277            2
   15278            2
   15279            1
   15280            1
   15281            2
   15282            2
   15283            2
   15284            1
   15285            1
   15286            1
   15287            1
   15288            1
   15289            1
   15290            1
   15291            1
   15292            1
   15293            1
   15294            1
   15295            1
   15296            2
   15297            1
   15298            2
   15299            1
   15300            2
   15301            2
   15302            1
   15303            1
   15304            1
   15305            1
   15306            1
   15307            1
   15308            1
   15309            2
   15310            1
   15311            1
   15312            1
   15313            0
   15314            1
   15315            1
   15316            1
   15317            1
   15318            1
   15319            1
   15320            1
   15321            1
   15322            1
   15323            1
   15324            1
   15325            1
   15326            1
   15327            1
   15328            1
   15329            1
   15330            1
   15331            1
   15332            1
   15333            1
   15334            1
   15335            1
   15336            1
   15337            1
   15338            1
   15339            1
   15340            1
   15341            1
   15342            1
   15343            1
   15344            1
   15345            1
   15346            1
   15347            1
   15348            1
   15349            0
   15350            1
   15351            1
   15352            1
   15353            1
   15354            1
   15355            1
   15356            1
   15357            1
   15358            1
   15359            1
   15360            1
   15361            2
   15362            0
   15363            0
   15364            0
   15365            0
   15366            0
   15367            0
   15368            0
   15369            1
   15370            0
   15371            0
   15372            0
   15373            0
   15374            0
   15375            0
   15376            0
   15377            0
   15378            0
   15379            0
   15380            0
   15381            0
   15382            0
   15383            0
   15384            0
   15385            0
   15386            0
   15387            0
   15388            0
   15389            0
   15390            0
   15391            0
   15392            0
   15393            0
   15394            0
   15395            0
   15396            0
   15397            0
   15398            0
   15399            0
   15400            0
   15401            0
   15402            0
   15403            0
   15404            0
   15405            0
   15406            0
   15407            0
   15408            0
   15409            0
   15410            0
   15411            0
   15412            0
   15413            0
   15414            0
   15415            0
   15416            0
   15417            0
   15418            0
   15419            0
   15420            0
   15421            0
   15422            0
   15423            2
   15424            1
   15425            1
   15426            1
   15427            1
   15428            3
   15429            0
   15430            2
   15431            1
   15432            2
   15433            2
   15434            2
   15435            2
   15436            2
   15437            2
   15438            2
   15439            2
   15440            1
   15441            2
   15442            2
   15443            2
   15444            2
   15445            2
   15446            1
   15447            2
   15448            2
   15449            2
   15450            2
   15451            1
   15452            1
   15453            1
   15454            2
   15455            1
   15456            1
   15457            1
   15458            1
   15459            1
   15460            1
   15461            1
   15462            1
   15463            1
   15464            1
   15465            1
   15466            1
   15467            1
   15468            1
   15469            1
   15470            1
   15471            1
   15472            1
   15473            1
   15474            1
   15475            1
   15476            1
   15477            1
   15478            1
   15479            1
   15480            1
   15481            1
   15482            1
   15483            0
   15484            1
   15485            1
   15486            1
   15487            1
   15488            1
   15489            1
   15490            2
   15491            1
   15492            1
   15493            1
   15494            1
   15495            1
   15496            1
   15497            1
   15498            1
   15499            1
   15500            1
   15501            1
   15502            1
   15503            1
   15504            0
   15505            0
   15506            0
   15507            0
   15508            0
   15509            1
   15510            1
   15511            1
   15512            1
   15513            1
   15514            1
   15515            1
   15516            1
   15517            0
   15518            1
   15519            1
   15520            1
   15521            1
   15522            1
   15523            1
   15524            1
   15525            1
   15526            1
   15527            1
   15528            1
   15529            1
   15530            1
   15531            2
   15532            1
   15533            1
   15534            1
   15535            1
   15536            1
   15537            1
   15538            0
   15539            1
   15540            1
   15541            1
   15542            1
   15543            1
   15544            1
   15545            1
   15546            1
   15547            1
   15548            1
   15549            1
   15550            1
   15551            0
   15552            0
   15553            0
   15554            0
   15555            0
   15556            0
   15557            0
   15558            0
   15559            0
   15560            0
   15561            0
   15562            0
   15563            0
   15564            0
   15565            0
   15566            0
   15567            0
   15568            0
   15569            0
   15570            0
   15571            0
   15572            0
   15573            0
   15574            0
   15575            0
   15576            0
   15577            0
   15578            0
   15579            0
   15580            0
   15581            0
   15582            0
   15583            0
   15584            0
   15585            0
   15586            0
   15587            0
   15588            0
   15589            0
   15590            0
   15591            0
   15592            0
   15593            0
   15594            0
   15595            0
   15596            0
   15597            0
   15598            0
   15599            0
   15600            0
   15601            0
   15602            0
   15603            0
   15604            0
   15605            0
   15606            0
   15607            0
   15608            0
   15609            0
   15610            0
   15611            0
   15612            0
   15613            0
   15614            0
   15615            0
   15616            0
   15617            0
   15618            0
   15619            0
   15620            0
   15621            0
   15622            0
   15623            0
   15624            0
   15625            0
   15626            0
   15627            0
   15628            0
   15629            0
   15630            0
   15631            0
   15632            0
   15633            0
   15634            0
   15635            0
   15636            0
   15637            0
   15638            0
   15639            0
   15640            0
   15641            0
   15642            0
   15643            0
   15644            0
   15645            0
   15646            0
   15647            0
   15648            0
   15649            0
   15650            0
   15651            0
   15652            0
   15653            0
   15654            0
   15655            0
   15656            0
   15657            0
   15658            0
   15659            0
   15660            0
   15661            0
   15662            0
   15663            0
   15664            0
   15665            0
   15666            0
   15667            0
   15668            0
   15669            0
   15670            0
   15671            1
   15672            0
   15673            0
   15674            0
   15675            0
   15676            0
   15677            0
   15678            0
   15679            0
   15680            1
   15681            1
   15682            1
   15683            0
   15684            0
   15685            0
   15686            1
   15687            2
   15688            1
   15689            1
   15690            0
   15691            1
   15692            0
   15693            0
   15694            1
   15695            0
   15696            0
   15697            0
   15698            0
   15699            0
   15700            0
   15701            0
   15702            1
   15703            1
   15704            1
   15705            1
   15706            1
   15707            1
   15708            1
   15709            1
   15710            1
   15711            1
   15712            1
   15713            1
   15714            1
   15715            1
   15716            1
   15717            1
   15718            1
   15719            1
   15720            1
   15721            1
   15722            1
   15723            1
   15724            1
   15725            2
   15726            2
   15727            1
   15728            1
   15729            1
   15730            1
   15731            1
   15732            1
   15733            1
   15734            2
   15735            1
   15736            1
   15737            1
   15738            1
   15739            0
   15740            1
   15741            1
   15742            0
   15743            0
   15744            0
   15745            1
   15746            0
   15747            0
   15748            1
   15749            0
   15750            0
   15751            1
   15752            1
   15753            1
   15754            1
   15755            1
   15756            1
   15757            2
   15758            1
   15759            1
   15760            1
   15761            0
   15762            1
   15763            0
   15764            0
   15765            0
   15766            0
   15767            0
   15768            0
   15769            1
   15770            0
   15771            0
   15772            0
   15773            0
   15774            0
   15775            1
   15776            0
   15777            0
   15778            1
   15779            0
   15780            0
   15781            0
   15782            0
   15783            0
   15784            0
   15785            0
   15786            0
   15787            0
   15788            0
   15789            0
   15790            0
   15791            1
   15792            1
   15793            1
   15794            1
   15795            1
   15796            1
   15797            0
   15798            1
   15799            1
   15800            0
   15801            0
   15802            0
   15803            1
   15804            1
   15805            1
   15806            1
   15807            0
   15808            1
   15809            0
   15810            1
   15811            0
   15812            0
   15813            0
   15814            1
   15815            0
   15816            1
   15817            0
   15818            0
   15819            0
   15820            1
   15821            1
   15822            0
   15823            0
   15824            0
   15825            0
   15826            1
   15827            0
   15828            0
   15829            0
   15830            0
   15831            0
   15832            0
   15833            0
   15834            0
   15835            0
   15836            0
   15837            0
   15838            0
   15839            0
   15840            0
   15841            0
   15842            0
   15843            0
   15844            0
   15845            0
   15846            0
   15847            0
   15848            0
   15849            0
   15850            0
   15851            0
   15852            0
   15853            1
   15854            1
   15855            1
   15856            1
   15857            1
   15858            1
   15859            1
   15860            1
   15861            1
   15862            1
   15863            1
   15864            1
   15865            1
   15866            1
   15867            1
   15868            1
   15869            2
   15870            1
   15871            1
   15872            1
   15873            0
   15874            1
   15875            1
   15876            1
   15877            1
   15878            1
   15879            1
   15880            1
   15881            1
   15882            1
   15883            2
   15884            0
   15885            1
   15886            1
   15887            1
   15888            1
   15889            0
   15890            0
   15891            1
   15892            1
   15893            1
   15894            1
   15895            1
   15896            1
   15897            1
   15898            1
   15899            2
   15900            1
   15901            1
   15902            1
   15903            1
   15904            1
   15905            1
   15906            1
   15907            1
   15908            1
   15909            1
   15910            1
   15911            1
   15912            1
   15913            1
   15914            1
   15915            1
   15916            1
   15917            1
   15918            1
   15919            2
   15920            1
   15921            1
   15922            1
   15923            1
   15924            1
   15925            1
   15926            1
   15927            1
   15928            1
   15929            1
   15930            2
   15931            1
   15932            1
   15933            1
   15934            1
   15935            1
   15936            1
   15937            1
   15938            1
   15939            1
   15940            1
   15941            1
   15942            1
   15943            2
   15944            1
   15945            1
   15946            1
   15947            1
   15948            1
   15949            1
   15950            1
   15951            1
   15952            1
   15953            1
   15954            1
   15955            1
   15956            0
   15957            0
   15958            1
   15959            1
   15960            1
   15961            1
   15962            1
   15963            1
   15964            1
   15965            0
   15966            0
   15967            0
   15968            0
   15969            0
   15970            1
   15971            1
   15972            1
   15973            1
   15974            2
   15975            1
   15976            1
   15977            1
   15978            0
   15979            0
   15980            0
   15981            0
   15982            0
   15983            0
   15984            0
   15985            0
   15986            1
   15987            0
   15988            1
   15989            0
   15990            0
   15991            0
   15992            0
   15993            0
   15994            0
   15995            0
   15996            0
   15997            0
   15998            1
   15999            1
   16000            0
   16001            0
   16002            0
   16003            0
   16004            0
   16005            0
   16006            0
   16007            0
   16008            0
   16009            0
   16010            0
   16011            0
   16012            0
   16013            0
   16014            2
   16015            1
   16016            0
   16017            0
   16018            0
   16019            0
   16020            0
   16021            0
   16022            0
   16023            0
   16024            0
   16025            0
   16026            0
   16027            0
   16028            0
   16029            0
   16030            0
   16031            0
   16032            0
   16033            0
   16034            0
   16035            0
   16036            0
   16037            0
   16038            0
   16039            0
   16040            0
   16041            0
   16042            1
   16043            0
   16044            0
   16045            0
   16046            0
   16047            0
   16048            0
   16049            0
   16050            0
   16051            1
   16052            0
   16053            1
   16054            1
   16055            1
   16056            0
   16057            0
   16058            0
   16059            0
   16060            0
   16061            0
   16062            0
   16063            0
   16064            0
   16065            0
   16066            0
   16067            0
   16068            0
   16069            0
   16070            0
   16071            0
   16072            0
   16073            0
   16074            0
   16075            0
   16076            0
   16077            0
   16078            0
   16079            1
   16080            0
   16081            0
   16082            0
   16083            0
   16084            0
   16085            0
   16086            0
   16087            0
   16088            0
   16089            0
   16090            0
   16091            0
   16092            0
   16093            0
   16094            0
   16095            0
   16096            0
   16097            0
   16098            0
   16099            0
   16100            0
   16101            0
   16102            0
   16103            0
   16104            0
   16105            0
   16106            0
   16107            0
   16108            0
   16109            0
   16110            0
   16111            0
   16112            0
   16113            0
   16114            0
   16115            0
   16116            0
   16117            0
   16118            0
   16119            0
   16120            0
   16121            0
   16122            0
   16123            0
   16124            0
   16125            0
   16126            0
   16127            0
   16128            0
   16129            0
   16130            0
   16131            0
   16132            0
   16133            0
   16134            0
   16135            0
   16136            0
   16137            0
   16138            0
   16139            0
   16140            0
   16141            0
   16142            0
   16143            0
   16144            0
   16145            0
   16146            0
   16147            0
   16148            0
   16149            0
   16150            0
   16151            0
   16152            0
   16153            0
   16154            0
   16155            0
   16156            0
   16157            0
   16158            0
   16159            0
   16160            0
   16161            0
   16162            0
   16163            0
   16164            0
   16165            0
   16166            0
   16167            1
   16168            1
   16169            0
   16170            0
   16171            1
   16172            0
   16173            0
   16174            0
   16175            0
   16176            0
   16177            0
   16178            0
   16179            0
   16180            0
   16181            0
   16182            0
   16183            0
   16184            0
   16185            0
   16186            0
   16187            0
   16188            0
   16189            0
   16190            0
   16191            0
   16192            0
   16193            0
   16194            0
   16195            0
   16196            0
   16197            0
   16198            0
   16199            0
   16200            0
   16201            0
   16202            0
   16203            0
   16204            0
   16205            0
   16206            0
   16207            0
   16208            0
   16209            0
   16210            0
   16211            0
   16212            0
   16213            0
   16214            0
   16215            0
   16216            0
   16217            0
   16218            0
   16219            0
   16220            0
   16221            0
   16222            0
   16223            0
   16224            0
   16225            0
   16226            0
   16227            0
   16228            0
   16229            0
   16230            0
   16231            0
   16232            1
   16233            1
   16234            0
   16235            0
   16236            0
   16237            0
   16238            0
   16239            0
   16240            0
   16241            0
   16242            0
   16243            0
   16244            0
   16245            0
   16246            0
   16247            1
   16248            0
   16249            0
   16250            1
   16251            0
   16252            0
   16253            0
   16254            0
   16255            0
   16256            0
   16257            0
   16258            0
   16259            0
   16260            0
   16261            0
   16262            0
   16263            0
   16264            0
   16265            0
   16266            0
   16267            0
   16268            0
   16269            0
   16270            0
   16271            0
   16272            0
   16273            0
   16274            0
   16275            1
   16276            0
   16277            0
   16278            0
   16279            0
   16280            0
   16281            0
   16282            0
   16283            0
   16284            0
   16285            0
   16286            0
   16287            0
   16288            0
   16289            0
   16290            0
   16291            0
   16292            0
   16293            1
   16294            0
   16295            0
   16296            0
   16297            0
   16298            0
   16299            1
   16300            0
   16301            1
   16302            1
   16303            1
   16304            1
   16305            1
   16306            1
   16307            0
   16308            0
   16309            0
   16310            0
   16311            0
   16312            0
   16313            0
   16314            0
   16315            0
   16316            0
   16317            0
   16318            0
   16319            0
   16320            0
   16321            0
   16322            0
   16323            0
   16324            0
   16325            0
   16326            0
   16327            0
   16328            0
   16329            0
   16330            0
   16331            0
   16332            0
   16333            0
   16334            0
   16335            0
   16336            0
   16337            0
   16338            0
   16339            0
   16340            0
   16341            0
   16342            0
   16343            0
   16344            0
   16345            0
   16346            0
   16347            0
   16348            0
   16349            0
   16350            0
   16351            0
   16352            0
   16353            0
   16354            0
   16355            0
   16356            0
   16357            0
   16358            0
   16359            0
   16360            0
   16361            0
   16362            0
   16363            0
   16364            0
   16365            0
   16366            0
   16367            0
   16368            0
   16369            1
   16370            1
   16371            1
   16372            1
   16373            1
   16374            1
   16375            1
   16376            1
   16377            1
   16378            1
   16379            1
   16380            1
   16381            1
   16382            1
   16383            1
   16384            1
   16385            1
   16386            1
   16387            1
   16388            1
   16389            1
   16390            1
   16391            1
   16392            1
   16393            1
   16394            1
   16395            1
   16396            1
   16397            1
   16398            1
   16399            1
   16400            1
   16401            1
   16402            1
   16403            1
   16404            1
   16405            1
   16406            1
   16407            1
   16408            1
   16409            1
   16410            1
   16411            1
   16412            1
   16413            1
   16414            1
   16415            1
   16416            1
   16417            1
   16418            2
   16419            3
   16420            2
   16421            2
   16422            2
   16423            1
   16424            3
   16425            1
   16426            2
   16427            1
   16428            2
   16429            2
   16430            2
   16431            3
   16432            3
   16433            2
   16434            2
   16435            2
   16436            2
   16437            1
   16438            3
   16439            2
   16440            2
   16441            2
   16442            2
   16443            2
   16444            2
   16445            2
   16446            2
   16447            2
   16448            2
   16449            2
   16450            2
   16451            1
   16452            3
   16453            3
   16454            3
   16455            2
   16456            2
   16457            2
   16458            2
   16459            2
   16460            2
   16461            1
   16462            1
   16463            2
   16464            1
   16465            3
   16466            2
   16467            2
   16468            2
   16469            2
   16470            1
   16471            2
   16472            1
   16473            2
   16474            1
   16475            1
   16476            1
   16477            1
   16478            1
   16479            2
   16480            2
   16481            3
   16482            2
   16483            1
   16484            1
   16485            1
   16486            1
   16487            1
   16488            1
   16489            1
   16490            1
   16491            1
   16492            1
   16493            1
   16494            1
   16495            1
   16496            1
   16497            1
   16498            1
   16499            1
   16500            1
   16501            1
   16502            1
   16503            1
   16504            1
   16505            1
   16506            1
   16507            1
   16508            1
   16509            1
   16510            1
   16511            1
   16512            1
   16513            1
   16514            1
   16515            1
   16516            0
   16517            0
   16518            0
   16519            0
   16520            0
   16521            0
   16522            0
   16523            0
   16524            0
   16525            0
   16526            0
   16527            0
   16528            0
   16529            0
   16530            0
   16531            1
   16532            0
   16533            1
   16534            0
   16535            0
   16536            0
   16537            0
   16538            0
   16539            0
   16540            0
   16541            0
   16542            0
   16543            0
   16544            0
   16545            0
   16546            0
   16547            0
   16548            0
   16549            0
   16550            0
   16551            0
   16552            0
   16553            0
   16554            0
   16555            0
   16556            0
   16557            0
   16558            0
   16559            0
   16560            0
   16561            0
   16562            2
   16563            0
   16564            0
   16565            1
   16566            0
   16567            0
   16568            0
   16569            0
   16570            0
   16571            0
   16572            0
   16573            0
   16574            0
   16575            0
   16576            0
   16577            0
   16578            0
   16579            0
   16580            0
   16581            0
   16582            0
   16583            0
   16584            1
   16585            1
   16586            1
   16587            0
   16588            1
   16589            1
   16590            0
   16591            0
   16592            0
   16593            0
   16594            0
   16595            0
   16596            0
   16597            0
   16598            0
   16599            0
   16600            0
   16601            0
   16602            0
   16603            0
   16604            0
   16605            0
   16606            0
   16607            0
   16608            0
   16609            0
   16610            0
   16611            0
   16612            0
   16613            0
   16614            0
   16615            0
   16616            0
   16617            0
   16618            0
   16619            0
   16620            0
   16621            0
   16622            0
   16623            0
   16624            0
   16625            0
   16626            0
   16627            0
   16628            0
   16629            0
   16630            0
   16631            0
   16632            0
   16633            0
   16634            0
   16635            0
   16636            0
   16637            0
   16638            1
   16639            1
   16640            1
   16641            1
   16642            1
   16643            1
   16644            1
   16645            1
   16646            2
   16647            2
   16648            1
   16649            1
   16650            1
   16651            0
   16652            1
   16653            0
   16654            1
   16655            0
   16656            0
   16657            0
   16658            1
   16659            2
   16660            1
   16661            1
   16662            2
   16663            1
   16664            1
   16665            1
   16666            2
   16667            1
   16668            1
   16669            1
   16670            1
   16671            1
   16672            2
   16673            1
   16674            1
   16675            1
   16676            1
   16677            0
   16678            1
   16679            2
   16680            2
   16681            1
   16682            1
   16683            1
   16684            0
   16685            1
   16686            1
   16687            1
   16688            1
   16689            1
   16690            1
   16691            1
   16692            1
   16693            1
   16694            0
   16695            1
   16696            1
   16697            1
   16698            1
   16699            1
   16700            1
   16701            1
   16702            1
   16703            1
   16704            1
   16705            1
   16706            3
   16707            1
   16708            1
   16709            1
   16710            1
   16711            1
   16712            1
   16713            1
   16714            1
   16715            1
   16716            1
   16717            1
   16718            1
   16719            1
   16720            0
   16721            0
   16722            0
   16723            2
   16724            0
   16725            1
   16726            0
   16727            0
   16728            0
   16729            0
   16730            1
   16731            0
   16732            0
   16733            0
   16734            0
   16735            0
   16736            0
   16737            0
   16738            0
   16739            0
   16740            0
   16741            0
   16742            0
   16743            1
   16744            0
   16745            0
   16746            0
   16747            0
   16748            0
   16749            0
   16750            0
   16751            0
   16752            0
   16753            0
   16754            0
   16755            0
   16756            0
   16757            1
   16758            0
   16759            1
   16760            0
   16761            1
   16762            0
   16763            0
   16764            0
   16765            0
   16766            0
   16767            1
   16768            0
   16769            0
   16770            1
   16771            1
   16772            1
   16773            0
   16774            1
   16775            1
   16776            1
   16777            0
   16778            1
   16779            0
   16780            0
   16781            0
   16782            1
   16783            0
   16784            0
   16785            0
   16786            0
   16787            0
   16788            0
   16789            0
   16790            0
   16791            0
   16792            0
   16793            0
   16794            0
   16795            0
   16796            0
   16797            0
   16798            0
   16799            1
   16800            1
   16801            1
   16802            1
   16803            1
   16804            1
   16805            1
   16806            1
   16807            1
   16808            1
   16809            1
   16810            1
   16811            1
   16812            1
   16813            2
   16814            1
   16815            1
   16816            1
   16817            1
   16818            1
   16819            1
   16820            1
   16821            3
   16822            1
   16823            1
   16824            1
   16825            1
   16826            1
   16827            1
   16828            0
   16829            0
   16830            0
   16831            1
   16832            1
   16833            1
   16834            1
   16835            1
   16836            1
   16837            1
   16838            1
   16839            1
   16840            1
   16841            1
   16842            1
   16843            1
   16844            1
   16845            1
   16846            1
   16847            2
   16848            1
   16849            1
   16850            2
   16851            1
   16852            2
   16853            3
   16854            2
   16855            2
   16856            2
   16857            0
   16858            2
   16859            2
   16860            1
   16861            2
   16862            1
   16863            1
   16864            1
   16865            0
   16866            0
   16867            1
   16868            0
   16869            1
   16870            1
   16871            1
   16872            0
   16873            1
   16874            0
   16875            1
   16876            1
   16877            2
   16878            0
   16879            0
   16880            0
   16881            2
   16882            1
   16883            0
   16884            1
   16885            0
   16886            0
   16887            1
   16888            1
   16889            0
   16890            0
   16891            1
   16892            1
   16893            1
   16894            1
   16895            1
   16896            1
   16897            1
   16898            1
   16899            0
   16900            1
   16901            1
   16902            0
   16903            0
   16904            1
   16905            1
   16906            1
   16907            0
   16908            2
   16909            0
   16910            0
   16911            0
   16912            0
   16913            0
   16914            1
   16915            1
   16916            1
   16917            1
   16918            1
   16919            0
   16920            0
   16921            1
   16922            1
   16923            1
   16924            1
   16925            1
   16926            1
   16927            0
   16928            1
   16929            0
   16930            1
   16931            1
   16932            1
   16933            1
   16934            1
   16935            0
   16936            1
   16937            1
   16938            1
   16939            0
   16940            1
   16941            1
   16942            1
   16943            0
   16944            1
   16945            1
   16946            0
   16947            1
   16948            0
   16949            0
   16950            1
   16951            1
   16952            1
   16953            1
   16954            1
   16955            0
   16956            1
   16957            0
   16958            0
   16959            0
   16960            0
   16961            0
   16962            0
   16963            0
   16964            0
   16965            0
   16966            0
   16967            0
   16968            0
   16969            2
   16970            2
   16971            0
   16972            1
   16973            0
   16974            0
   16975            1
   16976            1
   16977            1
   16978            0
   16979            1
   16980            0
   16981            1
   16982            0
   16983            0
   16984            1
   16985            1
   16986            0
   16987            0
   16988            0
   16989            0
   16990            0
   16991            1
   16992            0
   16993            0
   16994            1
   16995            1
   16996            1
   16997            1
   16998            1
   16999            1
   17000            1
   17001            1
   17002            1
   17003            1
   17004            2
   17005            1
   17006            2
   17007            1
   17008            1
   17009            1
   17010            1
   17011            1
   17012            1
   17013            0
   17014            1
   17015            2
   17016            1
   17017            1
   17018            1
   17019            2
   17020            1
   17021            0
   17022            0
   17023            0
   17024            0
   17025            0
   17026            0
   17027            0
   17028            0
   17029            0
   17030            1
   17031            1
   17032            1
   17033            1
   17034            1
   17035            1
   17036            1
   17037            2
   17038            1
   17039            1
   17040            1
   17041            1
   17042            1
   17043            0
   17044            0
   17045            0
   17046            0
   17047            1
   17048            1
   17049            1
   17050            1
   17051            1
   17052            1
   17053            1
   17054            0
   17055            0
   17056            0
   17057            0
   17058            1
   17059            1
   17060            0
   17061            0
   17062            0
   17063            2
   17064            1
   17065            2
   17066            1
   17067            1
   17068            1
   17069            1
   17070            1
   17071            1
   17072            1
   17073            1
   17074            1
   17075            1
   17076            0
   17077            1
   17078            1
   17079            1
   17080            1
   17081            0
   17082            0
   17083            0
   17084            0
   17085            1
   17086            1
   17087            1
   17088            0
   17089            1
   17090            1
   17091            1
   17092            1
   17093            0
   17094            1
   17095            0
   17096            1
   17097            1
   17098            1
   17099            1
   17100            1
   17101            1
   17102            0
   17103            1
   17104            1
   17105            1
   17106            1
   17107            1
   17108            1
   17109            0
   17110            0
   17111            0
   17112            1
   17113            1
   17114            1
   17115            1
   17116            1
   17117            1
   17118            0
   17119            1
   17120            1
   17121            1
   17122            1
   17123            1
   17124            0
   17125            1
   17126            1
   17127            1
   17128            1
   17129            1
   17130            1
   17131            1
   17132            1
   17133            1
   17134            2
   17135            1
   17136            2
   17137            2
   17138            1
   17139            2
   17140            1
   17141            1
   17142            2
   17143            0
   17144            1
   17145            1
   17146            1
   17147            1
   17148            0
   17149            1
   17150            0
   17151            0
   17152            0
   17153            1
   17154            2
   17155            1
   17156            2
   17157            2
   17158            2
   17159            1
   17160            2
   17161            1
   17162            1
   17163            1
   17164            2
   17165            2
   17166            0
   17167            1
   17168            1
   17169            1
   17170            1
   17171            1
   17172            1
   17173            1
   17174            2
   17175            1
   17176            1
   17177            1
   17178            1
   17179            2
   17180            2
   17181            2
   17182            1
   17183            0
   17184            0
   17185            0
   17186            0
   17187            0
   17188            0
   17189            0
   17190            0
   17191            1
   17192            1
   17193            1
   17194            1
   17195            1
   17196            1
   17197            1
   17198            1
   17199            1
   17200            1
   17201            1
   17202            1
   17203            2
   17204            0
   17205            1
   17206            1
   17207            1
   17208            0
   17209            1
   17210            0
   17211            0
   17212            1
   17213            1
   17214            1
   17215            1
   17216            1
   17217            1
   17218            1
   17219            1
   17220            2
   17221            2
   17222            1
   17223            1
   17224            1
   17225            1
   17226            1
   17227            1
   17228            0
   17229            1
   17230            1
   17231            1
   17232            1
   17233            1
   17234            1
   17235            1
   17236            1
   17237            1
   17238            1
   17239            1
   17240            1
   17241            1
   17242            1
   17243            0
   17244            0
   17245            0
   17246            0
   17247            0
   17248            0
   17249            1
   17250            1
   17251            1
   17252            1
   17253            1
   17254            1
   17255            1
   17256            2
   17257            1
   17258            1
   17259            1
   17260            1
   17261            1
   17262            1
   17263            1
   17264            1
   17265            1
   17266            1
   17267            1
   17268            1
   17269            1
   17270            1
   17271            2
   17272            1
   17273            1
   17274            0
   17275            1
   17276            1
   17277            1
   17278            1
   17279            1
   17280            1
   17281            1
   17282            1
   17283            0
   17284            1
   17285            1
   17286            0
   17287            1
   17288            1
   17289            0
   17290            0
   17291            0
   17292            0
   17293            0
   17294            1
   17295            1
   17296            1
   17297            1
   17298            1
   17299            1
   17300            1
   17301            1
   17302            1
   17303            1
   17304            1
   17305            2
   17306            1
   17307            2
   17308            1
   17309            1
   17310            1
   17311            1
   17312            1
   17313            1
   17314            1
   17315            0
   17316            1
   17317            1
   17318            1
   17319            1
   17320            0
   17321            0
   17322            1
   17323            1
   17324            1
   17325            0
   17326            0
   17327            0
   17328            0
   17329            0
   17330            0
   17331            0
   17332            0
   17333            0
   17334            0
   17335            0
   17336            1
   17337            1
   17338            0
   17339            0
   17340            1
   17341            1
   17342            1
   17343            0
   17344            1
   17345            1
   17346            1
   17347            1
   17348            1
   17349            0
   17350            0
   17351            0
   17352            1
   17353            1
   17354            1
   17355            2
   17356            1
   17357            1
   17358            1
   17359            2
   17360            2
   17361            2
   17362            2
   17363            2
   17364            2
   17365            1
   17366            0
   17367            1
   17368            1
   17369            0
   17370            2
   17371            1
   17372            1
   17373            1
   17374            1
   17375            2
   17376            1
   17377            2
   17378            2
   17379            1
   17380            1
   17381            1
   17382            1
   17383            1
   17384            3
   17385            1
   17386            2
   17387            2
   17388            2
   17389            2
   17390            1
   17391            1
   17392            1
   17393            2
   17394            0
   17395            1
   17396            0
   17397            1
   17398            2
   17399            1
   17400            1
   17401            2
   17402            2
   17403            1
   17404            2
   17405            2
   17406            2
   17407            2
   17408            2
   17409            2
   17410            2
   17411            2
   17412            2
   17413            2
   17414            2
   17415            2
   17416            2
   17417            1
   17418            2
   17419            1
   17420            1
   17421            1
   17422            1
   17423            2
   17424            2
   17425            1
   17426            1
   17427            1
   17428            1
   17429            1
   17430            1
   17431            1
   17432            1
   17433            1
   17434            1
   17435            1
   17436            1
   17437            1
   17438            1
   17439            1
   17440            1
   17441            1
   17442            1
   17443            1
   17444            1
   17445            1
   17446            1
   17447            1
   17448            2
   17449            1
   17450            1
   17451            1
   17452            1
   17453            1
   17454            1
   17455            1
   17456            1
   17457            1
   17458            1
   17459            1
   17460            1
   17461            1
   17462            1
   17463            1
   17464            1
   17465            1
   17466            1
   17467            1
   17468            1
   17469            1
   17470            0
   17471            0
   17472            1
   17473            2
   17474            0
   17475            1
   17476            0
   17477            0
   17478            1
   17479            0
   17480            0
   17481            0
   17482            1
   17483            0
   17484            0
   17485            0
   17486            0
   17487            1
   17488            1
   17489            0
   17490            0
   17491            0
   17492            1
   17493            0
   17494            2
   17495            1
   17496            0
   17497            1
   17498            1
   17499            1
   17500            0
   17501            1
   17502            1
   17503            0
   17504            1
   17505            1
   17506            0
   17507            1
   17508            1
   17509            0
   17510            0
   17511            1
   17512            0
   17513            1
   17514            1
   17515            1
   17516            1
   17517            1
   17518            1
   17519            1
   17520            1
   17521            1
   17522            1
   17523            1
   17524            1
   17525            1
   17526            1
   17527            1
   17528            1
   17529            1
   17530            1
   17531            1
   17532            0
   17533            1
   17534            1
   17535            1
   17536            1
   17537            1
   17538            1
   17539            1
   17540            1
   17541            1
   17542            2
   17543            1
   17544            1
   17545            1
   17546            1
   17547            1
   17548            1
   17549            2
   17550            1
   17551            1
   17552            1
   17553            1
   17554            1
   17555            1
   17556            1
   17557            1
   17558            1
   17559            1
   17560            1
   17561            1
   17562            0
   17563            0
   17564            1
   17565            1
   17566            1
   17567            0
   17568            1
   17569            1
   17570            0
   17571            1
   17572            1
   17573            1
   17574            1
   17575            1
   17576            1
   17577            1
   17578            1
   17579            1
   17580            1
   17581            1
   17582            2
   17583            1
   17584            1
   17585            1
   17586            1
   17587            1
   17588            1
   17589            2
   17590            1
   17591            3
   17592            2
   17593            2
   17594            2
   17595            2
   17596            2
   17597            2
   17598            2
   17599            2
   17600            2
   17601            2
   17602            1
   17603            1
   17604            1
   17605            2
   17606            2
   17607            1
   17608            1
   17609            1
   17610            1
   17611            1
   17612            1
   17613            1
   17614            1
   17615            1
   17616            1
   17617            1
   17618            1
   17619            1
   17620            1
   17621            1
   17622            1
   17623            1
   17624            1
   17625            1
   17626            1
   17627            1
   17628            1
   17629            1
   17630            1
   17631            1
   17632            1
   17633            1
   17634            1
   17635            1
   17636            1
   17637            1
   17638            1
   17639            1
   17640            1
   17641            1
   17642            1
   17643            1
   17644            1
   17645            0
   17646            1
   17647            1
   17648            1
   17649            1
   17650            1
   17651            1
   17652            1
   17653            1
   17654            0
   17655            0
   17656            0
   17657            0
   17658            0
   17659            0
   17660            0
   17661            0
   17662            0
   17663            0
   17664            0
   17665            0
   17666            0
   17667            0
   17668            0
   17669            0
   17670            0
   17671            0
   17672            0
   17673            0
   17674            0
   17675            0
   17676            0
   17677            0
   17678            2
   17679            0
   17680            0
   17681            0
   17682            0
   17683            0
   17684            0
   17685            0
   17686            0
   17687            0
   17688            0
   17689            0
   17690            0
   17691            0
   17692            0
   17693            0
   17694            0
   17695            0
   17696            0
   17697            0
   17698            0
   17699            0
   17700            0
   17701            0
   17702            0
   17703            0
   17704            0
   17705            0
   17706            0
   17707            0
   17708            0
   17709            0
   17710            0
   17711            0
   17712            0
   17713            0
   17714            0
   17715            0
   17716            0
   17717            0
   17718            0
   17719            0
   17720            0
   17721            0
   17722            0
   17723            0
   17724            0
   17725            0
   17726            0
   17727            1
   17728            0
   17729            0
   17730            0
   17731            0
   17732            0
   17733            0
   17734            0
   17735            0
   17736            0
   17737            0
   17738            0
   17739            0
   17740            0
   17741            0
   17742            0
   17743            0
   17744            0
   17745            0
   17746            0
   17747            1
   17748            0
   17749            0
   17750            0
   17751            0
   17752            0
   17753            0
   17754            0
   17755            0
   17756            0
   17757            0
   17758            0
   17759            0
   17760            0
   17761            0
   17762            0
   17763            0
   17764            0
   17765            0
   17766            0
   17767            0
   17768            0
   17769            0
   17770            0
   17771            0
   17772            1
   17773            0
   17774            0
   17775            0
   17776            0
   17777            0
   17778            0
   17779            0
   17780            0
   17781            0
   17782            0
   17783            0
   17784            0
   17785            1
   17786            0
   17787            0
   17788            0
   17789            0
   17790            0
   17791            0
   17792            0
   17793            0
   17794            0
   17795            0
   17796            1
   17797            0
   17798            0
   17799            0
   17800            0
   17801            1
   17802            0
   17803            0
   17804            1
   17805            0
   17806            0
   17807            1
   17808            0
   17809            1
   17810            0
   17811            0
   17812            1
   17813            0
   17814            0
   17815            0
   17816            0
   17817            0
   17818            0
   17819            0
   17820            0
   17821            0
   17822            0
   17823            0
   17824            0
   17825            0
   17826            0
   17827            0
   17828            0
   17829            0
   17830            0
   17831            0
   17832            0
   17833            0
   17834            0
   17835            0
   17836            0
   17837            1
   17838            0
   17839            0
   17840            0
   17841            0
   17842            0
   17843            1
   17844            0
   17845            0
   17846            0
   17847            0
   17848            0
   17849            0
   17850            0
   17851            0
   17852            0
   17853            1
   17854            0
   17855            0
   17856            0
   17857            0
   17858            0
   17859            0
   17860            0
   17861            1
   17862            0
   17863            0
   17864            0
   17865            0
   17866            0
   17867            1
   17868            0
   17869            0
   17870            0
   17871            0
   17872            0
   17873            0
   17874            0
   17875            0
   17876            0
   17877            0
   17878            0
   17879            0
   17880            0
   17881            0
   17882            0
   17883            0
   17884            0
   17885            0
   17886            0
   17887            0
   17888            0
   17889            0
   17890            0
   17891            0
   17892            0
   17893            0
   17894            0
   17895            0
   17896            0
   17897            0
   17898            0
   17899            0
   17900            0
   17901            0
   17902            0
   17903            0
   17904            0
   17905            0
   17906            1
   17907            1
   17908            0
   17909            0
   17910            0
   17911            0
   17912            1
   17913            0
   17914            0
   17915            0
   17916            0
   17917            0
   17918            0
   17919            0
   17920            0
   17921            0
   17922            0
   17923            0
   17924            0
   17925            0
   17926            0
   17927            1
   17928            0
   17929            0
   17930            0
   17931            0
   17932            0
   17933            1
   17934            0
   17935            0
   17936            0
   17937            2
   17938            0
   17939            0
   17940            0
   17941            0
   17942            0
   17943            0
   17944            0
   17945            1
   17946            0
   17947            0
   17948            0
   17949            0
   17950            0
   17951            1
   17952            0
   17953            2
   17954            0
   17955            0
   17956            0
   17957            0
   17958            0
   17959            0
   17960            0
   17961            0
   17962            0
   17963            0
   17964            0
   17965            0
   17966            0
   17967            0
   17968            0
   17969            0
   17970            0
   17971            0
   17972            0
   17973            0
   17974            1
   17975            2
   17976            1
   17977            1
   17978            0
   17979            0
   17980            0
   17981            0
   17982            0
   17983            0
   17984            0
   17985            0
   17986            1
   17987            0
   17988            0
   17989            1
   17990            0
   17991            1
   17992            0
   17993            0
   17994            1
   17995            2
   17996            1
   17997            0
   17998            1
   17999            2
   18000            1
   18001            0
   18002            0
   18003            2
   18004            1
   18005            1
   18006            2
   18007            0
   18008            1
   18009            0
   18010            0
   18011            2
   18012            0
   18013            2
   18014            2
   18015            1
   18016            0
   18017            0
   18018            0
   18019            0
   18020            0
   18021            0
   18022            0
   18023            0
   18024            0
   18025            0
   18026            0
   18027            0
   18028            0
   18029            0
   18030            0
   18031            0
   18032            0
   18033            0
   18034            0
   18035            0
   18036            0
   18037            0
   18038            0
   18039            0
   18040            0
   18041            1
   18042            0
   18043            0
   18044            0
   18045            0
   18046            0
   18047            0
   18048            0
   18049            0
   18050            1
   18051            0
   18052            2
   18053            1
   18054            2
   18055            1
   18056            3
   18057            1
   18058            1
   18059            0
   18060            0
   18061            0
   18062            0
   18063            0
   18064            0
   18065            0
   18066            1
   18067            1
   18068            0
   18069            0
   18070            0
   18071            1
   18072            0
   18073            0
   18074            0
   18075            0
   18076            0
   18077            0
   18078            0
   18079            0
   18080            0
   18081            0
   18082            0
   18083            0
   18084            0
   18085            1
   18086            0
   18087            0
   18088            0
   18089            0
   18090            0
   18091            0
   18092            0
   18093            0
   18094            0
   18095            1
   18096            0
   18097            2
   18098            0
   18099            0
   18100            0
   18101            0
   18102            0
   18103            0
   18104            1
   18105            0
   18106            0
   18107            0
   18108            1
   18109            1
   18110            1
   18111            1
   18112            1
   18113            1
   18114            1
   18115            1
   18116            1
   18117            1
   18118            1
   18119            1
   18120            1
   18121            1
   18122            1
   18123            1
   18124            1
   18125            1
   18126            1
   18127            1
   18128            1
   18129            1
   18130            1
   18131            1
   18132            2
   18133            0
   18134            1
   18135            0
   18136            0
   18137            0
   18138            0
   18139            0
   18140            0
   18141            0
   18142            0
   18143            0
   18144            0
   18145            1
   18146            0
   18147            0
   18148            0
   18149            0
   18150            0
   18151            0
   18152            0
   18153            0
   18154            0
   18155            0
   18156            0
   18157            1
   18158            1
   18159            1
   18160            1
   18161            1
   18162            1
   18163            1
   18164            1
   18165            1
   18166            1
   18167            1
   18168            1
   18169            1
   18170            1
   18171            1
   18172            1
   18173            1
   18174            1
   18175            1
   18176            1
   18177            1
   18178            1
   18179            1
   18180            1
[truncated: 40,041 more chars]
