# Supplementary material for: In silico evidence implicating novel mechanisms of Prunella vulgaris L. as a potential botanical drug against COVID-19-associated acute kidney injury
Source: Front Pharmacol. 2023 May 18;14:1188086. doi: 10.3389/fphar.2023.1188086 (PMC10232756; doi:10.3389/fphar.2023.1188086)
Supplement: Supplementary file 2 [file DataSheet4.ZIP › Molecular dynamics simulation data/RELA_Luteolin_complex/Hydrogen bond number_3.0 cutoff distance - protein H ligand_ligand H receptor.txt]

#Frame        hb1[UU]
       1            1
       2            1
       3            1
       4            0
       5            1
       6            0
       7            1
       8            1
       9            1
      10            1
      11            1
      12            0
      13            1
      14            2
      15            2
      16            0
      17            1
      18            1
      19            0
      20            1
      21            1
      22            1
      23            0
      24            0
      25            1
      26            0
      27            2
      28            0
      29            1
      30            2
      31            0
      32            0
      33            0
      34            0
      35            1
      36            0
      37            1
      38            0
      39            0
      40            1
      41            1
      42            1
      43            1
      44            1
      45            0
      46            0
      47            1
      48            0
      49            1
      50            0
      51            0
      52            0
      53            1
      54            0
      55            0
      56            1
      57            1
      58            1
      59            1
      60            1
      61            0
      62            0
      63            1
      64            1
      65            1
      66            1
      67            1
      68            1
      69            1
      70            1
      71            1
      72            0
      73            0
      74            0
      75            0
      76            2
      77            0
      78            0
      79            0
      80            1
      81            2
      82            1
      83            1
      84            1
      85            1
      86            2
      87            1
      88            1
      89            1
      90            1
      91            1
      92            2
      93            1
      94            1
      95            0
      96            1
      97            0
      98            1
      99            0
     100            0
     101            1
     102            1
     103            1
     104            0
     105            2
     106            0
     107            1
     108            0
     109            0
     110            0
     111            0
     112            1
     113            0
     114            0
     115            0
     116            0
     117            0
     118            0
     119            0
     120            0
     121            0
     122            1
     123            0
     124            0
     125            0
     126            0
     127            0
     128            0
     129            0
     130            0
     131            0
     132            0
     133            0
     134            0
     135            0
     136            0
     137            1
     138            1
     139            2
     140            1
     141            1
     142            0
     143            0
     144            1
     145            0
     146            1
     147            0
     148            0
     149            0
     150            0
     151            0
     152            0
     153            0
     154            0
     155            0
     156            0
     157            0
     158            1
     159            0
     160            0
     161            0
     162            0
     163            0
     164            0
     165            0
     166            1
     167            0
     168            1
     169            0
     170            1
     171            0
     172            1
     173            0
     174            1
     175            1
     176            1
     177            0
     178            0
     179            1
     180            0
     181            0
     182            0
     183            0
     184            1
     185            1
     186            0
     187            1
     188            1
     189            1
     190            0
     191            0
     192            1
     193            0
     194            0
     195            2
     196            1
     197            0
     198            1
     199            1
     200            0
     201            0
     202            0
     203            0
     204            0
     205            0
     206            0
     207            0
     208            1
     209            0
     210            0
     211            1
     212            1
     213            0
     214            0
     215            0
     216            0
     217            0
     218            0
     219            0
     220            0
     221            0
     222            0
     223            1
     224            0
     225            0
     226            0
     227            0
     228            0
     229            0
     230            0
     231            0
     232            0
     233            1
     234            0
     235            0
     236            0
     237            0
     238            1
     239            0
     240            0
     241            1
     242            1
     243            0
     244            0
     245            0
     246            0
     247            0
     248            1
     249            1
     250            0
     251            1
     252            1
     253            1
     254            0
     255            0
     256            0
     257            0
     258            2
     259            0
     260            0
     261            1
     262            1
     263            0
     264            0
     265            0
     266            0
     267            0
     268            0
     269            0
     270            0
     271            0
     272            0
     273            0
     274            0
     275            0
     276            0
     277            0
     278            1
     279            1
     280            0
     281            0
     282            0
     283            0
     284            0
     285            0
     286            0
     287            0
     288            0
     289            0
     290            0
     291            0
     292            0
     293            0
     294            0
     295            0
     296            0
     297            0
     298            1
     299            0
     300            0
     301            0
     302            0
     303            0
     304            0
     305            0
     306            0
     307            0
     308            0
     309            0
     310            0
     311            0
     312            1
     313            0
     314            0
     315            0
     316            0
     317            0
     318            0
     319            0
     320            0
     321            0
     322            0
     323            0
     324            0
     325            1
     326            0
     327            1
     328            1
     329            1
     330            0
     331            0
     332            0
     333            0
     334            0
     335            0
     336            0
     337            0
     338            0
     339            0
     340            0
     341            0
     342            0
     343            0
     344            0
     345            0
     346            0
     347            1
     348            1
     349            0
     350            0
     351            0
     352            0
     353            0
     354            1
     355            1
     356            1
     357            0
     358            0
     359            4
     360            1
     361            0
     362            1
     363            1
     364            0
     365            1
     366            0
     367            0
     368            0
     369            2
     370            0
     371            0
     372            1
     373            0
     374            0
     375            0
     376            0
     377            1
     378            0
     379            0
     380            1
     381            1
     382            0
     383            0
     384            0
     385            0
     386            0
     387            1
     388            0
     389            1
     390            0
     391            1
     392            1
     393            1
     394            0
     395            0
     396            0
     397            1
     398            0
     399            2
     400            0
     401            0
     402            0
     403            1
     404            1
     405            0
     406            0
     407            0
     408            1
     409            0
     410            0
     411            0
     412            0
     413            0
     414            3
     415            0
     416            0
     417            0
     418            1
     419            1
     420            0
     421            0
     422            0
     423            1
     424            0
     425            0
     426            0
     427            2
     428            1
     429            0
     430            0
     431            0
     432            0
     433            1
     434            0
     435            0
     436            0
     437            0
     438            1
     439            0
     440            0
     441            1
     442            0
     443            0
     444            0
     445            2
     446            0
     447            2
     448            1
     449            0
     450            0
     451            0
     452            0
     453            2
     454            3
     455            1
     456            1
     457            0
     458            0
     459            0
     460            0
     461            0
     462            0
     463            0
     464            0
     465            2
     466            1
     467            0
     468            1
     469            1
     470            0
     471            0
     472            0
     473            0
     474            0
     475            0
     476            1
     477            0
     478            1
     479            0
     480            1
     481            0
     482            0
     483            0
     484            0
     485            0
     486            1
     487            2
     488            0
     489            1
     490            0
     491            0
     492            0
     493            0
     494            0
     495            0
     496            2
     497            1
     498            1
     499            0
     500            1
     501            1
     502            0
     503            0
     504            1
     505            0
     506            0
     507            1
     508            0
     509            2
     510            2
     511            0
     512            0
     513            0
     514            0
     515            0
     516            0
     517            0
     518            0
     519            1
     520            0
     521            0
     522            1
     523            1
     524            0
     525            0
     526            0
     527            1
     528            0
     529            0
     530            0
     531            1
     532            1
     533            0
     534            0
     535            0
     536            0
     537            0
     538            0
     539            0
     540            0
     541            0
     542            0
     543            1
     544            1
     545            0
     546            0
     547            0
     548            1
     549            0
     550            1
     551            0
     552            1
     553            0
     554            0
     555            0
     556            0
     557            0
     558            0
     559            1
     560            0
     561            1
     562            1
     563            1
     564            0
     565            1
     566            1
     567            0
     568            0
     569            0
     570            0
     571            1
     572            1
     573            0
     574            0
     575            1
     576            0
     577            0
     578            0
     579            1
     580            1
     581            0
     582            1
     583            0
     584            0
     585            0
     586            0
     587            0
     588            0
     589            0
     590            1
     591            0
     592            0
     593            0
     594            1
     595            0
     596            1
     597            0
     598            0
     599            0
     600            1
     601            0
     602            0
     603            0
     604            0
     605            1
     606            0
     607            0
     608            0
     609            0
     610            0
     611            1
     612            0
     613            1
     614            0
     615            0
     616            0
     617            0
     618            0
     619            0
     620            0
     621            0
     622            0
     623            0
     624            0
     625            0
     626            1
     627            0
     628            0
     629            0
     630            0
     631            1
     632            0
     633            1
     634            0
     635            0
     636            0
     637            0
     638            1
     639            1
     640            0
     641            0
     642            0
     643            0
     644            0
     645            0
     646            0
     647            0
     648            0
     649            1
     650            0
     651            0
     652            0
     653            0
     654            0
     655            1
     656            0
     657            0
     658            1
     659            1
     660            0
     661            0
     662            0
     663            0
     664            0
     665            0
     666            0
     667            1
     668            0
     669            0
     670            1
     671            0
     672            1
     673            0
     674            2
     675            0
     676            0
     677            0
     678            0
     679            0
     680            0
     681            0
     682            1
     683            1
     684            0
     685            0
     686            0
     687            0
     688            1
     689            0
     690            0
     691            1
     692            0
     693            0
     694            0
     695            0
     696            1
     697            0
     698            0
     699            0
     700            0
     701            1
     702            1
     703            0
     704            0
     705            3
     706            0
     707            0
     708            0
     709            1
     710            1
     711            2
     712            0
     713            0
     714            1
     715            1
     716            0
     717            1
     718            0
     719            0
     720            0
     721            0
     722            0
     723            0
     724            0
     725            1
     726            0
     727            1
     728            0
     729            1
     730            1
     731            1
     732            0
     733            0
     734            1
     735            1
     736            0
     737            0
     738            2
     739            0
     740            2
     741            0
     742            0
     743            0
     744            1
     745            1
     746            0
     747            0
     748            0
     749            0
     750            0
     751            0
     752            0
     753            0
     754            0
     755            0
     756            0
     757            2
     758            0
     759            0
     760            0
     761            0
     762            0
     763            0
     764            0
     765            0
     766            0
     767            0
     768            0
     769            1
     770            0
     771            0
     772            1
     773            0
     774            1
     775            0
     776            1
     777            1
     778            0
     779            0
     780            1
     781            1
     782            0
     783            0
     784            0
     785            0
     786            0
     787            0
     788            2
     789            1
     790            0
     791            0
     792            0
     793            1
     794            0
     795            0
     796            0
     797            0
     798            0
     799            1
     800            1
     801            0
     802            0
     803            0
     804            0
     805            0
     806            0
     807            0
     808            0
     809            0
     810            0
     811            0
     812            1
     813            0
     814            0
     815            0
     816            0
     817            1
     818            0
     819            0
     820            0
     821            0
     822            0
     823            0
     824            3
     825            1
     826            0
     827            0
     828            0
     829            0
     830            0
     831            1
     832            1
     833            0
     834            0
     835            0
     836            0
     837            1
     838            0
     839            0
     840            0
     841            0
     842            1
     843            2
     844            2
     845            0
     846            0
     847            1
     848            0
     849            0
     850            0
     851            1
     852            0
     853            1
     854            1
     855            0
     856            0
     857            1
     858            1
     859            2
     860            1
     861            0
     862            1
     863            0
     864            0
     865            0
     866            0
     867            2
     868            0
     869            0
     870            0
     871            1
     872            0
     873            0
     874            1
     875            0
     876            0
     877            0
     878            0
     879            0
     880            1
     881            1
     882            0
     883            0
     884            0
     885            0
     886            0
     887            0
     888            1
     889            0
     890            0
     891            1
     892            0
     893            1
     894            0
     895            1
     896            1
     897            0
     898            0
     899            0
     900            1
     901            1
     902            0
     903            2
     904            1
     905            1
     906            0
     907            1
     908            1
     909            0
     910            0
     911            1
     912            0
     913            2
     914            1
     915            0
     916            1
     917            1
     918            0
     919            0
     920            2
     921            0
     922            2
     923            2
     924            1
     925            0
     926            0
     927            0
     928            1
     929            0
     930            1
     931            2
     932            0
     933            0
     934            0
     935            0
     936            0
     937            0
     938            0
     939            1
     940            0
     941            0
     942            0
     943            0
     944            0
     945            0
     946            0
     947            1
     948            0
     949            1
     950            1
     951            1
     952            0
     953            0
     954            0
     955            0
     956            0
     957            0
     958            0
     959            1
     960            0
     961            0
     962            0
     963            0
     964            0
     965            0
     966            0
     967            1
     968            0
     969            0
     970            0
     971            1
     972            1
     973            1
     974            0
     975            0
     976            0
     977            0
     978            0
     979            0
     980            0
     981            0
     982            0
     983            0
     984            0
     985            1
     986            0
     987            0
     988            0
     989            0
     990            0
     991            1
     992            0
     993            0
     994            0
     995            0
     996            0
     997            1
     998            0
     999            0
    1000            0
    1001            0
    1002            0
    1003            0
    1004            0
    1005            0
    1006            0
    1007            1
    1008            0
    1009            0
    1010            0
    1011            0
    1012            0
    1013            0
    1014            1
    1015            0
    1016            0
    1017            0
    1018            0
    1019            0
    1020            0
    1021            0
    1022            0
    1023            0
    1024            0
    1025            0
    1026            0
    1027            0
    1028            0
    1029            0
    1030            0
    1031            0
    1032            0
    1033            0
    1034            0
    1035            0
    1036            0
    1037            0
    1038            0
    1039            0
    1040            0
    1041            0
    1042            1
    1043            1
    1044            0
    1045            2
    1046            0
    1047            0
    1048            1
    1049            0
    1050            0
    1051            0
    1052            0
    1053            0
    1054            1
    1055            0
    1056            0
    1057            1
    1058            0
    1059            0
    1060            0
    1061            0
    1062            1
    1063            0
    1064            0
    1065            0
    1066            0
    1067            2
    1068            0
    1069            0
    1070            1
    1071            1
    1072            1
    1073            1
    1074            1
    1075            1
    1076            2
    1077            2
    1078            1
    1079            2
    1080            2
    1081            1
    1082            1
    1083            1
    1084            0
    1085            1
    1086            0
    1087            0
    1088            2
    1089            2
    1090            1
    1091            1
    1092            2
    1093            0
    1094            1
    1095            1
    1096            0
    1097            0
    1098            0
    1099            1
    1100            0
    1101            1
    1102            1
    1103            1
    1104            1
    1105            1
    1106            1
    1107            3
    1108            2
    1109            0
    1110            0
    1111            1
    1112            1
    1113            1
    1114            0
    1115            1
    1116            0
    1117            0
    1118            0
    1119            3
    1120            1
    1121            0
    1122            1
    1123            3
    1124            0
    1125            0
    1126            0
    1127            0
    1128            2
    1129            1
    1130            0
    1131            1
    1132            1
    1133            1
    1134            0
    1135            1
    1136            1
    1137            2
    1138            2
    1139            0
    1140            1
    1141            1
    1142            0
    1143            1
    1144            1
    1145            0
    1146            1
    1147            0
    1148            0
    1149            1
    1150            1
    1151            0
    1152            0
    1153            0
    1154            0
    1155            1
    1156            0
    1157            0
    1158            0
    1159            1
    1160            1
    1161            0
    1162            1
    1163            0
    1164            1
    1165            0
    1166            3
    1167            0
    1168            0
    1169            0
    1170            0
    1171            1
    1172            0
    1173            1
    1174            0
    1175            0
    1176            1
    1177            0
    1178            0
    1179            0
    1180            2
    1181            0
    1182            0
    1183            2
    1184            1
    1185            2
    1186            1
    1187            2
    1188            1
    1189            0
    1190            0
    1191            1
    1192            0
    1193            0
    1194            1
    1195            0
    1196            0
    1197            0
    1198            0
    1199            2
    1200            0
    1201            0
    1202            0
    1203            0
    1204            1
    1205            0
    1206            0
    1207            1
    1208            1
    1209            1
    1210            0
    1211            0
    1212            0
    1213            0
    1214            1
    1215            0
    1216            1
    1217            2
    1218            0
    1219            1
    1220            1
    1221            0
    1222            0
    1223            1
    1224            0
    1225            0
    1226            1
    1227            0
    1228            0
    1229            1
    1230            0
    1231            0
    1232            0
    1233            3
    1234            0
    1235            1
    1236            0
    1237            0
    1238            0
    1239            1
    1240            1
    1241            1
    1242            0
    1243            1
    1244            0
    1245            0
    1246            0
    1247            0
    1248            1
    1249            0
    1250            0
    1251            0
    1252            1
    1253            0
    1254            0
    1255            0
    1256            1
    1257            1
    1258            0
    1259            1
    1260            1
    1261            0
    1262            0
    1263            1
    1264            1
    1265            1
    1266            0
    1267            0
    1268            0
    1269            0
    1270            1
    1271            0
    1272            1
    1273            0
    1274            0
    1275            1
    1276            1
    1277            0
    1278            0
    1279            0
    1280            0
    1281            0
    1282            1
    1283            0
    1284            1
    1285            0
    1286            0
    1287            0
    1288            0
    1289            0
    1290            2
    1291            0
    1292            1
    1293            2
    1294            0
    1295            0
    1296            1
    1297            0
    1298            1
    1299            2
    1300            1
    1301            0
    1302            1
    1303            0
    1304            0
    1305            0
    1306            0
    1307            0
    1308            0
    1309            0
    1310            0
    1311            0
    1312            0
    1313            1
    1314            0
    1315            0
    1316            0
    1317            0
    1318            1
    1319            0
    1320            0
    1321            0
    1322            0
    1323            0
    1324            0
    1325            1
    1326            1
    1327            1
    1328            0
    1329            0
    1330            0
    1331            0
    1332            1
    1333            1
    1334            0
    1335            1
    1336            0
    1337            2
    1338            1
    1339            1
    1340            1
    1341            1
    1342            1
    1343            0
    1344            1
    1345            1
    1346            1
    1347            1
    1348            1
    1349            2
    1350            1
    1351            0
    1352            0
    1353            0
    1354            1
    1355            0
    1356            1
    1357            1
    1358            0
    1359            1
    1360            0
    1361            0
    1362            1
    1363            1
    1364            0
    1365            0
    1366            0
    1367            0
    1368            0
    1369            1
    1370            0
    1371            0
    1372            1
    1373            0
    1374            1
    1375            0
    1376            0
    1377            0
    1378            1
    1379            1
    1380            1
    1381            0
    1382            0
    1383            0
    1384            1
    1385            0
    1386            0
    1387            0
    1388            1
    1389            0
    1390            1
    1391            1
    1392            1
    1393            0
    1394            0
    1395            0
    1396            1
    1397            1
    1398            0
    1399            0
    1400            0
    1401            0
    1402            0
    1403            2
    1404            1
    1405            0
    1406            0
    1407            0
    1408            0
    1409            0
    1410            1
    1411            2
    1412            0
    1413            0
    1414            0
    1415            2
    1416            1
    1417            0
    1418            1
    1419            0
    1420            0
    1421            0
    1422            0
    1423            0
    1424            0
    1425            0
    1426            2
    1427            1
    1428            0
    1429            0
    1430            1
    1431            0
    1432            1
    1433            1
    1434            0
    1435            0
    1436            0
    1437            1
    1438            0
    1439            0
    1440            1
    1441            0
    1442            1
    1443            0
    1444            0
    1445            0
    1446            0
    1447            0
    1448            1
    1449            1
    1450            0
    1451            0
    1452            2
    1453            1
    1454            2
    1455            0
    1456            0
    1457            0
    1458            0
    1459            0
    1460            0
    1461            0
    1462            0
    1463            0
    1464            2
    1465            1
    1466            1
    1467            0
    1468            0
    1469            0
    1470            0
    1471            0
    1472            0
    1473            0
    1474            0
    1475            0
    1476            0
    1477            0
    1478            1
    1479            0
    1480            0
    1481            0
    1482            0
    1483            0
    1484            0
    1485            0
    1486            1
    1487            0
    1488            1
    1489            1
    1490            0
    1491            0
    1492            1
    1493            0
    1494            0
    1495            0
    1496            0
    1497            0
    1498            1
    1499            0
    1500            0
    1501            0
    1502            0
    1503            1
    1504            0
    1505            0
    1506            0
    1507            0
    1508            1
    1509            2
    1510            0
    1511            2
    1512            2
    1513            0
    1514            0
    1515            0
    1516            0
    1517            0
    1518            1
    1519            0
    1520            0
    1521            1
    1522            1
    1523            1
    1524            1
    1525            0
    1526            0
    1527            0
    1528            0
    1529            1
    1530            0
    1531            1
    1532            1
    1533            0
    1534            0
    1535            2
    1536            0
    1537            0
    1538            2
    1539            0
    1540            1
    1541            1
    1542            0
    1543            0
    1544            0
    1545            1
    1546            0
    1547            0
    1548            0
    1549            0
    1550            1
    1551            0
    1552            0
    1553            0
    1554            1
    1555            0
    1556            3
    1557            1
    1558            1
    1559            0
    1560            0
    1561            0
    1562            0
    1563            0
    1564            1
    1565            2
    1566            1
    1567            2
    1568            1
    1569            2
    1570            0
    1571            1
    1572            1
    1573            0
    1574            1
    1575            0
    1576            0
    1577            0
    1578            2
    1579            1
    1580            0
    1581            1
    1582            0
    1583            1
    1584            0
    1585            2
    1586            1
    1587            1
    1588            0
    1589            0
    1590            0
    1591            0
    1592            0
    1593            0
    1594            0
    1595            1
    1596            0
    1597            0
    1598            0
    1599            0
    1600            1
    1601            0
    1602            1
    1603            0
    1604            2
    1605            0
    1606            1
    1607            0
    1608            1
    1609            2
    1610            0
    1611            1
    1612            0
    1613            1
    1614            0
    1615            1
    1616            1
    1617            0
    1618            1
    1619            0
    1620            1
    1621            0
    1622            0
    1623            0
    1624            0
    1625            1
    1626            0
    1627            0
    1628            1
    1629            1
    1630            0
    1631            2
    1632            0
    1633            0
    1634            0
    1635            1
    1636            0
    1637            1
    1638            0
    1639            0
    1640            1
    1641            0
    1642            0
    1643            0
    1644            0
    1645            1
    1646            0
    1647            2
    1648            1
    1649            0
    1650            0
    1651            0
    1652            0
    1653            0
    1654            0
    1655            0
    1656            1
    1657            0
    1658            0
    1659            1
    1660            0
    1661            0
    1662            0
    1663            0
    1664            0
    1665            0
    1666            0
    1667            0
    1668            0
    1669            0
    1670            0
    1671            0
    1672            1
    1673            0
    1674            0
    1675            0
    1676            0
    1677            0
    1678            0
    1679            0
    1680            1
    1681            0
    1682            0
    1683            0
    1684            0
    1685            0
    1686            0
    1687            0
    1688            0
    1689            0
    1690            0
    1691            0
    1692            0
    1693            0
    1694            0
    1695            0
    1696            0
    1697            0
    1698            0
    1699            0
    1700            0
    1701            0
    1702            0
    1703            0
    1704            0
    1705            0
    1706            1
    1707            0
    1708            0
    1709            1
    1710            0
    1711            0
    1712            0
    1713            0
    1714            1
    1715            0
    1716            0
    1717            0
    1718            0
    1719            0
    1720            0
    1721            0
    1722            1
    1723            1
    1724            0
    1725            2
    1726            0
    1727            0
    1728            1
    1729            0
    1730            0
    1731            0
    1732            0
    1733            0
    1734            0
    1735            0
    1736            1
    1737            0
    1738            0
    1739            0
    1740            0
    1741            2
    1742            0
    1743            1
    1744            1
    1745            1
    1746            0
    1747            1
    1748            0
    1749            0
    1750            0
    1751            0
    1752            0
    1753            0
    1754            1
    1755            0
    1756            2
    1757            1
    1758            1
    1759            1
    1760            0
    1761            1
    1762            0
    1763            0
    1764            0
    1765            1
    1766            1
    1767            0
    1768            0
    1769            0
    1770            0
    1771            1
    1772            0
    1773            2
    1774            0
    1775            0
    1776            0
    1777            0
    1778            0
    1779            0
    1780            0
    1781            1
    1782            1
    1783            0
    1784            0
    1785            1
    1786            0
    1787            0
    1788            1
    1789            0
    1790            0
    1791            0
    1792            1
    1793            0
    1794            0
    1795            0
    1796            0
    1797            0
    1798            0
    1799            0
    1800            0
    1801            0
    1802            1
    1803            0
    1804            0
    1805            0
    1806            0
    1807            0
    1808            1
    1809            0
    1810            0
    1811            0
    1812            0
    1813            0
    1814            0
    1815            0
    1816            0
    1817            0
    1818            0
    1819            0
    1820            0
    1821            0
    1822            0
    1823            1
    1824            0
    1825            0
    1826            0
    1827            0
    1828            0
    1829            0
    1830            1
    1831            1
    1832            1
    1833            0
    1834            0
    1835            1
    1836            1
    1837            1
    1838            0
    1839            0
    1840            0
    1841            0
    1842            0
    1843            1
    1844            0
    1845            0
    1846            0
    1847            0
    1848            0
    1849            0
    1850            0
    1851            1
    1852            1
    1853            0
    1854            1
    1855            0
    1856            0
    1857            0
    1858            0
    1859            0
    1860            0
    1861            0
    1862            0
    1863            0
    1864            0
    1865            0
    1866            1
    1867            0
    1868            0
    1869            0
    1870            0
    1871            0
    1872            0
    1873            1
    1874            0
    1875            0
    1876            0
    1877            0
    1878            0
    1879            0
    1880            0
    1881            0
    1882            0
    1883            2
    1884            0
    1885            0
    1886            1
    1887            0
    1888            0
    1889            1
    1890            0
    1891            0
    1892            0
    1893            0
    1894            1
    1895            1
    1896            0
    1897            0
    1898            1
    1899            0
    1900            0
    1901            0
    1902            1
    1903            0
    1904            0
    1905            0
    1906            0
    1907            0
    1908            0
    1909            1
    1910            0
    1911            0
    1912            0
    1913            0
    1914            1
    1915            0
    1916            0
    1917            0
    1918            0
    1919            0
    1920            1
    1921            0
    1922            1
    1923            0
    1924            2
    1925            0
    1926            1
    1927            0
    1928            1
    1929            0
    1930            0
    1931            0
    1932            0
    1933            0
    1934            1
    1935            0
    1936            0
    1937            0
    1938            0
    1939            0
    1940            0
    1941            0
    1942            0
    1943            0
    1944            0
    1945            0
    1946            0
    1947            0
    1948            1
    1949            1
    1950            0
    1951            0
    1952            1
    1953            0
    1954            1
    1955            0
    1956            2
    1957            1
    1958            0
    1959            0
    1960            0
    1961            0
    1962            0
    1963            0
    1964            0
    1965            0
    1966            0
    1967            0
    1968            0
    1969            0
    1970            0
    1971            0
    1972            0
    1973            1
    1974            0
    1975            0
    1976            0
    1977            1
    1978            0
    1979            1
    1980            0
    1981            1
    1982            0
    1983            0
    1984            1
    1985            1
    1986            0
    1987            0
    1988            0
    1989            0
    1990            0
    1991            0
    1992            0
    1993            1
    1994            1
    1995            0
    1996            1
    1997            0
    1998            0
    1999            1
    2000            0
    2001            0
    2002            0
    2003            0
    2004            0
    2005            0
    2006            0
    2007            0
    2008            1
    2009            0
    2010            1
    2011            1
    2012            0
    2013            0
    2014            0
    2015            0
    2016            0
    2017            0
    2018            0
    2019            0
    2020            1
    2021            0
    2022            0
    2023            1
    2024            0
    2025            0
    2026            0
    2027            0
    2028            1
    2029            0
    2030            0
    2031            1
    2032            0
    2033            0
    2034            0
    2035            0
    2036            0
    2037            0
    2038            0
    2039            0
    2040            0
    2041            0
    2042            0
    2043            1
    2044            1
    2045            0
    2046            0
    2047            0
    2048            0
    2049            1
    2050            0
    2051            0
    2052            1
    2053            0
    2054            0
    2055            0
    2056            0
    2057            1
    2058            1
    2059            0
    2060            0
    2061            0
    2062            1
    2063            0
    2064            1
    2065            0
    2066            1
    2067            0
    2068            0
    2069            0
    2070            0
    2071            1
    2072            0
    2073            0
    2074            1
    2075            0
    2076            0
    2077            0
    2078            0
    2079            0
    2080            0
    2081            1
    2082            0
    2083            0
    2084            0
    2085            1
    2086            0
    2087            2
    2088            2
    2089            0
    2090            1
    2091            0
    2092            0
    2093            0
    2094            0
    2095            0
    2096            0
    2097            1
    2098            1
    2099            0
    2100            0
    2101            0
    2102            0
    2103            0
    2104            1
    2105            1
    2106            0
    2107            1
    2108            0
    2109            0
    2110            0
    2111            0
    2112            0
    2113            0
    2114            0
    2115            1
    2116            0
    2117            0
    2118            0
    2119            0
    2120            0
    2121            0
    2122            0
    2123            0
    2124            0
    2125            0
    2126            1
    2127            0
    2128            0
    2129            0
    2130            0
    2131            0
    2132            1
    2133            0
    2134            0
    2135            1
    2136            2
    2137            1
    2138            0
    2139            1
    2140            0
    2141            0
    2142            0
    2143            0
    2144            1
    2145            1
    2146            1
    2147            0
    2148            0
    2149            0
    2150            0
    2151            0
    2152            1
    2153            0
    2154            0
    2155            0
    2156            1
    2157            0
    2158            0
    2159            0
    2160            1
    2161            0
    2162            0
    2163            0
    2164            1
    2165            0
    2166            0
    2167            0
    2168            0
    2169            0
    2170            0
    2171            1
    2172            0
    2173            0
    2174            0
    2175            0
    2176            0
    2177            0
    2178            0
    2179            0
    2180            0
    2181            1
    2182            0
    2183            0
    2184            0
    2185            0
    2186            0
    2187            1
    2188            0
    2189            0
    2190            0
    2191            0
    2192            0
    2193            1
    2194            0
    2195            0
    2196            0
    2197            0
    2198            2
    2199            0
    2200            0
    2201            1
    2202            1
    2203            3
    2204            0
    2205            0
    2206            0
    2207            1
    2208            0
    2209            1
    2210            1
    2211            0
    2212            0
    2213            0
    2214            0
    2215            0
    2216            0
    2217            0
    2218            0
    2219            1
    2220            0
    2221            0
    2222            0
    2223            0
    2224            0
    2225            0
    2226            0
    2227            0
    2228            1
    2229            0
    2230            1
    2231            2
    2232            1
    2233            0
    2234            0
    2235            0
    2236            0
    2237            0
    2238            0
    2239            0
    2240            0
    2241            0
    2242            0
    2243            0
    2244            1
    2245            0
    2246            0
    2247            0
    2248            0
    2249            0
    2250            0
    2251            0
    2252            1
    2253            0
    2254            1
    2255            1
    2256            0
    2257            0
    2258            0
    2259            0
    2260            0
    2261            0
    2262            0
    2263            0
    2264            0
    2265            0
    2266            0
    2267            1
    2268            0
    2269            2
    2270            0
    2271            0
    2272            0
    2273            0
    2274            0
    2275            0
    2276            0
    2277            0
    2278            0
    2279            0
    2280            0
    2281            0
    2282            0
    2283            0
    2284            0
    2285            0
    2286            0
    2287            0
    2288            0
    2289            0
    2290            0
    2291            0
    2292            0
    2293            0
    2294            0
    2295            0
    2296            0
    2297            0
    2298            0
    2299            0
    2300            0
    2301            0
    2302            0
    2303            0
    2304            0
    2305            0
    2306            0
    2307            0
    2308            0
    2309            0
    2310            0
    2311            0
    2312            0
    2313            1
    2314            0
    2315            1
    2316            1
    2317            1
    2318            1
    2319            1
    2320            2
    2321            0
    2322            0
    2323            1
    2324            1
    2325            0
    2326            0
    2327            0
    2328            1
    2329            0
    2330            1
    2331            0
    2332            2
    2333            0
    2334            0
    2335            0
    2336            1
    2337            1
    2338            1
    2339            0
    2340            0
    2341            0
    2342            1
    2343            0
    2344            0
    2345            1
    2346            0
    2347            1
    2348            1
    2349            0
    2350            1
    2351            0
    2352            0
    2353            0
    2354            2
    2355            0
    2356            0
    2357            1
    2358            3
    2359            1
    2360            0
    2361            0
    2362            1
    2363            1
    2364            1
    2365            0
    2366            1
    2367            0
    2368            0
    2369            2
    2370            1
    2371            0
    2372            0
    2373            0
    2374            0
    2375            0
    2376            2
    2377            0
    2378            1
    2379            0
    2380            1
    2381            0
    2382            1
    2383            0
    2384            1
    2385            0
    2386            1
    2387            0
    2388            1
    2389            0
    2390            0
    2391            0
    2392            0
    2393            1
    2394            1
    2395            0
    2396            0
    2397            0
    2398            1
    2399            0
    2400            0
    2401            1
    2402            0
    2403            1
    2404            1
    2405            0
    2406            0
    2407            0
    2408            0
    2409            1
    2410            0
    2411            0
    2412            0
    2413            0
    2414            0
    2415            0
    2416            0
    2417            0
    2418            0
    2419            1
    2420            1
    2421            1
    2422            0
    2423            1
    2424            0
    2425            1
    2426            0
    2427            0
    2428            0
    2429            0
    2430            0
    2431            0
    2432            1
    2433            0
    2434            1
    2435            1
    2436            0
    2437            0
    2438            1
    2439            0
    2440            0
    2441            0
    2442            0
    2443            1
    2444            1
    2445            1
    2446            0
    2447            0
    2448            0
    2449            1
    2450            1
    2451            1
    2452            1
    2453            0
    2454            2
    2455            2
    2456            0
    2457            0
    2458            0
    2459            0
    2460            0
    2461            1
    2462            0
    2463            0
    2464            0
    2465            0
    2466            0
    2467            0
    2468            0
    2469            0
    2470            0
    2471            0
    2472            1
    2473            0
    2474            0
    2475            2
    2476            0
    2477            0
    2478            0
    2479            0
    2480            0
    2481            0
    2482            0
    2483            0
    2484            0
    2485            1
    2486            1
    2487            0
    2488            1
    2489            0
    2490            1
    2491            0
    2492            0
    2493            0
    2494            0
    2495            1
    2496            0
    2497            0
    2498            0
    2499            0
    2500            0
    2501            0
    2502            0
    2503            0
    2504            0
    2505            0
    2506            0
    2507            1
    2508            0
    2509            1
    2510            1
    2511            0
    2512            0
    2513            0
    2514            0
    2515            0
    2516            0
    2517            1
    2518            0
    2519            0
    2520            1
    2521            0
    2522            0
    2523            0
    2524            0
    2525            0
    2526            0
    2527            1
    2528            1
    2529            0
    2530            0
    2531            0
    2532            0
    2533            1
    2534            0
    2535            0
    2536            1
    2537            1
    2538            0
    2539            1
    2540            1
    2541            1
    2542            0
    2543            1
    2544            0
    2545            0
    2546            0
    2547            0
    2548            0
    2549            1
    2550            0
    2551            0
    2552            0
    2553            1
    2554            0
    2555            0
    2556            0
    2557            0
    2558            1
    2559            0
    2560            0
    2561            0
    2562            0
    2563            1
    2564            0
    2565            0
    2566            1
    2567            1
    2568            0
    2569            0
    2570            0
    2571            0
    2572            0
    2573            0
    2574            0
    2575            1
    2576            1
    2577            0
    2578            0
    2579            1
    2580            1
    2581            0
    2582            0
    2583            0
    2584            0
    2585            0
    2586            1
    2587            0
    2588            0
    2589            0
    2590            0
    2591            0
    2592            0
    2593            0
    2594            1
    2595            0
    2596            0
    2597            0
    2598            0
    2599            0
    2600            0
    2601            0
    2602            0
    2603            0
    2604            0
    2605            0
    2606            0
    2607            0
    2608            0
    2609            0
    2610            0
    2611            0
    2612            0
    2613            0
    2614            0
    2615            0
    2616            0
    2617            0
    2618            0
    2619            0
    2620            0
    2621            0
    2622            0
    2623            0
    2624            0
    2625            0
    2626            0
    2627            0
    2628            0
    2629            0
    2630            1
    2631            0
    2632            0
    2633            0
    2634            0
    2635            0
    2636            1
    2637            0
    2638            0
    2639            0
    2640            0
    2641            0
    2642            0
    2643            0
    2644            0
    2645            0
    2646            0
    2647            0
    2648            0
    2649            0
    2650            0
    2651            0
    2652            0
    2653            0
    2654            0
    2655            0
    2656            0
    2657            1
    2658            0
    2659            0
    2660            0
    2661            0
    2662            0
    2663            0
    2664            0
    2665            0
    2666            0
    2667            0
    2668            0
    2669            0
    2670            1
    2671            0
    2672            1
    2673            0
    2674            1
    2675            1
    2676            1
    2677            0
    2678            0
    2679            1
    2680            1
    2681            1
    2682            0
    2683            0
    2684            0
    2685            1
    2686            0
    2687            1
    2688            0
    2689            0
    2690            0
    2691            0
    2692            1
    2693            0
    2694            0
    2695            0
    2696            0
    2697            0
    2698            0
    2699            0
    2700            0
    2701            0
    2702            0
    2703            0
    2704            1
    2705            0
    2706            0
    2707            0
    2708            0
    2709            0
    2710            0
    2711            0
    2712            0
    2713            0
    2714            0
    2715            0
    2716            1
    2717            0
    2718            0
    2719            0
    2720            0
    2721            1
    2722            0
    2723            0
    2724            0
    2725            0
    2726            0
    2727            0
    2728            0
    2729            0
    2730            0
    2731            0
    2732            0
    2733            0
    2734            0
    2735            0
    2736            0
    2737            0
    2738            0
    2739            0
    2740            0
    2741            1
    2742            0
    2743            0
    2744            0
    2745            0
    2746            0
    2747            1
    2748            1
    2749            1
    2750            0
    2751            0
    2752            1
    2753            1
    2754            0
    2755            0
    2756            1
    2757            0
    2758            0
    2759            1
    2760            1
    2761            0
    2762            1
    2763            1
    2764            1
    2765            0
    2766            2
    2767            0
    2768            1
    2769            0
    2770            0
    2771            0
    2772            0
    2773            1
    2774            0
    2775            0
    2776            0
    2777            0
    2778            0
    2779            0
    2780            1
    2781            0
    2782            0
    2783            0
    2784            0
    2785            0
    2786            1
    2787            1
    2788            1
    2789            1
    2790            0
    2791            1
    2792            0
    2793            0
    2794            0
    2795            0
    2796            0
    2797            0
    2798            2
    2799            0
    2800            1
    2801            0
    2802            0
    2803            0
    2804            0
    2805            0
    2806            0
    2807            1
    2808            0
    2809            0
    2810            1
    2811            1
    2812            0
    2813            1
    2814            1
    2815            1
    2816            0
    2817            1
    2818            1
    2819            0
    2820            0
    2821            0
    2822            0
    2823            0
    2824            1
    2825            0
    2826            1
    2827            0
    2828            0
    2829            0
    2830            2
    2831            1
    2832            0
    2833            0
    2834            0
    2835            1
    2836            0
    2837            0
    2838            1
    2839            0
    2840            0
    2841            0
    2842            0
    2843            1
    2844            0
    2845            0
    2846            0
    2847            0
    2848            0
    2849            0
    2850            0
    2851            0
    2852            0
    2853            0
    2854            0
    2855            0
    2856            0
    2857            0
    2858            0
    2859            0
    2860            0
    2861            0
    2862            0
    2863            0
    2864            0
    2865            0
    2866            0
    2867            0
    2868            0
    2869            0
    2870            0
    2871            0
    2872            0
    2873            0
    2874            0
    2875            0
    2876            1
    2877            0
    2878            0
    2879            0
    2880            0
    2881            0
    2882            0
    2883            0
    2884            0
    2885            0
    2886            0
    2887            0
    2888            0
    2889            0
    2890            0
    2891            0
    2892            0
    2893            0
    2894            0
    2895            1
    2896            0
    2897            0
    2898            0
    2899            1
    2900            0
    2901            0
    2902            0
    2903            1
    2904            0
    2905            0
    2906            0
    2907            0
    2908            1
    2909            1
    2910            1
    2911            2
    2912            0
    2913            1
    2914            0
    2915            0
    2916            0
    2917            0
    2918            0
    2919            1
    2920            0
    2921            1
    2922            0
    2923            1
    2924            1
    2925            0
    2926            0
    2927            2
    2928            0
    2929            1
    2930            1
    2931            0
    2932            0
    2933            0
    2934            0
    2935            0
    2936            1
    2937            0
    2938            2
    2939            0
    2940            0
    2941            0
    2942            0
    2943            0
    2944            1
    2945            0
    2946            0
    2947            0
    2948            0
    2949            0
    2950            0
    2951            0
    2952            0
    2953            0
    2954            0
    2955            0
    2956            0
    2957            0
    2958            0
    2959            0
    2960            0
    2961            0
    2962            1
    2963            0
    2964            0
    2965            0
    2966            0
    2967            0
    2968            0
    2969            0
    2970            1
    2971            1
    2972            0
    2973            0
    2974            0
    2975            0
    2976            0
    2977            0
    2978            0
    2979            1
    2980            0
    2981            0
    2982            0
    2983            0
    2984            0
    2985            1
    2986            1
    2987            1
    2988            0
    2989            0
    2990            0
    2991            0
    2992            0
    2993            0
    2994            0
    2995            0
    2996            0
    2997            0
    2998            0
    2999            0
    3000            0
    3001            0
    3002            0
    3003            0
    3004            0
    3005            0
    3006            0
    3007            0
    3008            1
    3009            0
    3010            1
    3011            0
    3012            1
    3013            0
    3014            0
    3015            0
    3016            0
    3017            0
    3018            0
    3019            0
    3020            0
    3021            0
    3022            0
    3023            0
    3024            2
    3025            0
    3026            1
    3027            0
    3028            1
    3029            0
    3030            0
    3031            1
    3032            1
    3033            0
    3034            0
    3035            0
    3036            0
    3037            0
    3038            0
    3039            0
    3040            0
    3041            1
    3042            0
    3043            0
    3044            0
    3045            0
    3046            0
    3047            0
    3048            1
    3049            0
    3050            0
    3051            0
    3052            0
    3053            0
    3054            1
    3055            0
    3056            0
    3057            0
    3058            0
    3059            0
    3060            0
    3061            0
    3062            0
    3063            0
    3064            0
    3065            0
    3066            0
    3067            0
    3068            0
    3069            0
    3070            0
    3071            0
    3072            0
    3073            0
    3074            1
    3075            0
    3076            0
    3077            0
    3078            0
    3079            0
    3080            0
    3081            0
    3082            0
    3083            1
    3084            0
    3085            0
    3086            0
    3087            0
    3088            0
    3089            0
    3090            1
    3091            0
    3092            0
    3093            1
    3094            0
    3095            0
    3096            1
    3097            0
    3098            0
    3099            0
    3100            0
    3101            0
    3102            0
    3103            0
    3104            0
    3105            0
    3106            0
    3107            0
    3108            1
    3109            0
    3110            0
    3111            0
    3112            0
    3113            0
    3114            1
    3115            2
    3116            0
    3117            0
    3118            1
    3119            0
    3120            0
    3121            0
    3122            0
    3123            0
    3124            0
    3125            0
    3126            0
    3127            0
    3128            1
    3129            0
    3130            0
    3131            0
    3132            0
    3133            0
    3134            1
    3135            0
    3136            0
    3137            0
    3138            0
    3139            0
    3140            0
    3141            0
    3142            0
    3143            0
    3144            0
    3145            0
    3146            0
    3147            0
    3148            0
    3149            0
    3150            0
    3151            1
    3152            1
    3153            1
    3154            1
    3155            2
    3156            0
    3157            0
    3158            0
    3159            0
    3160            0
    3161            0
    3162            0
    3163            0
    3164            1
    3165            0
    3166            0
    3167            1
    3168            0
    3169            0
    3170            0
    3171            2
    3172            0
    3173            0
    3174            2
    3175            1
    3176            0
    3177            0
    3178            1
    3179            0
    3180            0
    3181            0
    3182            0
    3183            0
    3184            0
    3185            0
    3186            0
    3187            0
    3188            0
    3189            0
    3190            0
    3191            0
    3192            2
    3193            0
    3194            0
    3195            0
    3196            1
    3197            0
    3198            1
    3199            0
    3200            0
    3201            0
    3202            0
    3203            1
    3204            0
    3205            0
    3206            0
    3207            1
    3208            1
    3209            0
    3210            1
    3211            0
    3212            0
    3213            0
    3214            0
    3215            0
    3216            0
    3217            0
    3218            0
    3219            0
    3220            0
    3221            0
    3222            0
    3223            0
    3224            3
    3225            0
    3226            0
    3227            1
    3228            0
    3229            0
    3230            1
    3231            0
    3232            0
    3233            0
    3234            0
    3235            0
    3236            0
    3237            1
    3238            1
    3239            0
    3240            0
    3241            0
    3242            1
    3243            0
    3244            0
    3245            0
    3246            0
    3247            0
    3248            0
    3249            1
    3250            1
    3251            1
    3252            0
    3253            0
    3254            0
    3255            0
    3256            1
    3257            0
    3258            0
    3259            0
    3260            1
    3261            0
    3262            1
    3263            1
    3264            1
    3265            0
    3266            3
    3267            1
    3268            0
    3269            3
    3270            2
    3271            1
    3272            1
    3273            1
    3274            0
    3275            0
    3276            1
    3277            0
    3278            2
    3279            3
    3280            0
    3281            1
    3282            2
    3283            0
    3284            0
    3285            0
    3286            0
    3287            0
    3288            0
    3289            0
    3290            0
    3291            0
    3292            0
    3293            0
    3294            0
    3295            0
    3296            0
    3297            0
    3298            0
    3299            0
    3300            0
    3301            0
    3302            0
    3303            0
    3304            0
    3305            0
    3306            0
    3307            0
    3308            0
    3309            1
    3310            0
    3311            0
    3312            0
    3313            0
    3314            0
    3315            0
    3316            0
    3317            0
    3318            0
    3319            1
    3320            0
    3321            1
    3322            0
    3323            0
    3324            0
    3325            0
    3326            0
    3327            0
    3328            0
    3329            0
    3330            1
    3331            0
    3332            0
    3333            0
    3334            0
    3335            0
    3336            0
    3337            0
    3338            0
    3339            0
    3340            0
    3341            0
    3342            0
    3343            1
    3344            1
    3345            0
    3346            1
    3347            0
    3348            2
    3349            0
    3350            0
    3351            0
    3352            1
    3353            0
    3354            0
    3355            2
    3356            0
    3357            0
    3358            0
    3359            0
    3360            1
    3361            0
    3362            0
    3363            0
    3364            0
    3365            0
    3366            0
    3367            0
    3368            0
    3369            0
    3370            0
    3371            0
    3372            0
    3373            0
    3374            0
    3375            0
    3376            0
    3377            0
    3378            0
    3379            0
    3380            0
    3381            0
    3382            0
    3383            0
    3384            1
    3385            0
    3386            1
    3387            1
    3388            0
    3389            0
    3390            0
    3391            0
    3392            0
    3393            0
    3394            0
    3395            0
    3396            1
    3397            0
    3398            1
    3399            1
    3400            0
    3401            1
    3402            0
    3403            0
    3404            0
    3405            0
    3406            1
    3407            0
    3408            1
    3409            0
    3410            0
    3411            0
    3412            1
    3413            1
    3414            2
    3415            1
    3416            1
    3417            1
    3418            0
    3419            0
    3420            0
    3421            0
    3422            0
    3423            0
    3424            0
    3425            0
    3426            1
    3427            0
    3428            0
    3429            0
    3430            0
    3431            0
    3432            0
    3433            0
    3434            1
    3435            0
    3436            0
    3437            0
    3438            0
    3439            1
    3440            0
    3441            1
    3442            0
    3443            1
    3444            1
    3445            0
    3446            0
    3447            0
    3448            1
    3449            1
    3450            0
    3451            0
    3452            1
    3453            1
    3454            0
    3455            0
    3456            0
    3457            0
    3458            0
    3459            0
    3460            0
    3461            0
    3462            0
    3463            0
    3464            1
    3465            0
    3466            0
    3467            0
    3468            0
    3469            0
    3470            0
    3471            0
    3472            0
    3473            1
    3474            0
    3475            0
    3476            0
    3477            0
    3478            0
    3479            0
    3480            0
    3481            0
    3482            0
    3483            1
    3484            1
    3485            0
    3486            0
    3487            0
    3488            0
    3489            0
    3490            1
    3491            0
    3492            0
    3493            0
    3494            0
    3495            1
    3496            0
    3497            0
    3498            1
    3499            0
    3500            0
    3501            0
    3502            1
    3503            0
    3504            0
    3505            0
    3506            0
    3507            0
    3508            1
    3509            0
    3510            1
    3511            0
    3512            0
    3513            0
    3514            0
    3515            0
    3516            0
    3517            0
    3518            0
    3519            0
    3520            0
    3521            0
    3522            0
    3523            0
    3524            0
    3525            0
    3526            0
    3527            0
    3528            0
    3529            0
    3530            0
    3531            0
    3532            0
    3533            0
    3534            0
    3535            0
    3536            0
    3537            0
    3538            0
    3539            0
    3540            0
    3541            0
    3542            1
    3543            0
    3544            0
    3545            0
    3546            1
    3547            0
    3548            0
    3549            0
    3550            0
    3551            0
    3552            0
    3553            0
    3554            0
    3555            1
    3556            0
    3557            0
    3558            0
    3559            0
    3560            1
    3561            0
    3562            0
    3563            1
    3564            0
    3565            0
    3566            0
    3567            0
    3568            0
    3569            0
    3570            0
    3571            0
    3572            0
    3573            1
    3574            0
    3575            1
    3576            1
    3577            0
    3578            0
    3579            1
    3580            0
    3581            0
    3582            0
    3583            0
    3584            0
    3585            0
    3586            0
    3587            0
    3588            0
    3589            0
    3590            0
    3591            0
    3592            0
    3593            0
    3594            0
    3595            1
    3596            1
    3597            0
    3598            0
    3599            0
    3600            0
    3601            0
    3602            0
    3603            0
    3604            0
    3605            0
    3606            0
    3607            0
    3608            0
    3609            0
    3610            0
    3611            0
    3612            0
    3613            0
    3614            0
    3615            0
    3616            0
    3617            0
    3618            0
    3619            0
    3620            0
    3621            0
    3622            0
    3623            0
    3624            0
    3625            2
    3626            0
    3627            1
    3628            1
    3629            1
    3630            1
    3631            2
    3632            3
    3633            1
    3634            1
    3635            0
    3636            1
    3637            1
    3638            1
    3639            3
    3640            1
    3641            0
    3642            1
    3643            1
    3644            0
    3645            2
    3646            0
    3647            0
    3648            2
    3649            0
    3650            0
    3651            0
    3652            0
    3653            1
    3654            0
    3655            0
    3656            0
    3657            0
    3658            0
    3659            0
    3660            0
    3661            0
    3662            0
    3663            0
    3664            0
    3665            0
    3666            0
    3667            0
    3668            0
    3669            0
    3670            0
    3671            0
    3672            0
    3673            0
    3674            1
    3675            0
    3676            0
    3677            0
    3678            0
    3679            0
    3680            0
    3681            0
    3682            0
    3683            0
    3684            1
    3685            0
    3686            0
    3687            0
    3688            0
    3689            1
    3690            0
    3691            0
    3692            0
    3693            0
    3694            0
    3695            0
    3696            1
    3697            1
    3698            2
    3699            0
    3700            1
    3701            0
    3702            0
    3703            1
    3704            1
    3705            0
    3706            0
    3707            0
    3708            1
    3709            0
    3710            0
    3711            0
    3712            1
    3713            0
    3714            0
    3715            0
    3716            0
    3717            0
    3718            0
    3719            2
    3720            0
    3721            0
    3722            2
    3723            0
    3724            0
    3725            0
    3726            0
    3727            0
    3728            0
    3729            0
    3730            1
    3731            0
    3732            0
    3733            0
    3734            0
    3735            2
    3736            0
    3737            0
    3738            0
    3739            0
    3740            1
    3741            1
    3742            1
    3743            0
    3744            0
    3745            1
    3746            2
    3747            1
    3748            2
    3749            1
    3750            0
    3751            1
    3752            2
    3753            0
    3754            1
    3755            1
    3756            1
    3757            1
    3758            0
    3759            0
    3760            0
    3761            2
    3762            1
    3763            1
    3764            1
    3765            1
    3766            0
    3767            1
    3768            1
    3769            2
    3770            0
    3771            0
    3772            0
    3773            0
    3774            0
    3775            0
    3776            1
    3777            0
    3778            0
    3779            1
    3780            1
    3781            0
    3782            1
    3783            1
    3784            0
    3785            2
    3786            2
    3787            1
    3788            1
    3789            1
    3790            0
    3791            0
    3792            0
    3793            0
    3794            1
    3795            0
    3796            0
    3797            1
    3798            1
    3799            1
    3800            3
    3801            1
    3802            1
    3803            1
    3804            0
    3805            0
    3806            0
    3807            0
    3808            0
    3809            0
    3810            1
    3811            0
    3812            1
    3813            1
    3814            0
    3815            0
    3816            0
    3817            2
    3818            0
    3819            2
    3820            0
    3821            0
    3822            0
    3823            0
    3824            0
    3825            2
    3826            1
    3827            0
    3828            1
    3829            0
    3830            0
    3831            1
    3832            2
    3833            0
    3834            1
    3835            0
    3836            1
    3837            1
    3838            1
    3839            1
    3840            1
    3841            1
    3842            0
    3843            0
    3844            0
    3845            0
    3846            0
    3847            0
    3848            0
    3849            0
    3850            0
    3851            0
    3852            2
    3853            0
    3854            0
    3855            0
    3856            0
    3857            1
    3858            1
    3859            0
    3860            0
    3861            0
    3862            1
    3863            0
    3864            0
    3865            1
    3866            0
    3867            0
    3868            1
    3869            0
    3870            0
    3871            0
    3872            1
    3873            0
    3874            0
    3875            0
    3876            0
    3877            0
    3878            0
    3879            0
    3880            0
    3881            0
    3882            0
    3883            0
    3884            0
    3885            0
    3886            1
    3887            0
    3888            0
    3889            0
    3890            1
    3891            0
    3892            0
    3893            0
    3894            0
    3895            0
    3896            0
    3897            0
    3898            0
    3899            0
    3900            0
    3901            0
    3902            0
    3903            0
    3904            0
    3905            1
    3906            2
    3907            1
    3908            0
    3909            0
    3910            0
    3911            0
    3912            0
    3913            0
    3914            0
    3915            0
    3916            1
    3917            0
    3918            1
    3919            1
    3920            0
    3921            0
    3922            1
    3923            0
    3924            0
    3925            0
    3926            0
    3927            0
    3928            2
    3929            1
    3930            1
    3931            1
    3932            2
    3933            0
    3934            0
    3935            0
    3936            0
    3937            1
    3938            0
    3939            0
    3940            0
    3941            0
    3942            0
    3943            0
    3944            0
    3945            1
    3946            1
    3947            1
    3948            0
    3949            0
    3950            0
    3951            0
    3952            0
    3953            0
    3954            0
    3955            1
    3956            0
    3957            0
    3958            0
    3959            0
    3960            1
    3961            0
    3962            0
    3963            0
    3964            0
    3965            1
    3966            0
    3967            0
    3968            0
    3969            0
    3970            0
    3971            1
    3972            1
    3973            0
    3974            0
    3975            0
    3976            1
    3977            1
    3978            1
    3979            0
    3980            0
    3981            0
    3982            1
    3983            1
    3984            2
    3985            1
    3986            2
    3987            0
    3988            0
    3989            1
    3990            0
    3991            0
    3992            1
    3993            0
    3994            0
    3995            0
    3996            1
    3997            0
    3998            0
    3999            0
    4000            0
    4001            0
    4002            0
    4003            0
    4004            0
    4005            0
    4006            1
    4007            0
    4008            1
    4009            0
    4010            1
    4011            0
    4012            0
    4013            0
    4014            0
    4015            0
    4016            0
    4017            0
    4018            1
    4019            0
    4020            0
    4021            0
    4022            0
    4023            2
    4024            0
    4025            1
    4026            0
    4027            0
    4028            0
    4029            1
    4030            1
    4031            1
    4032            0
    4033            0
    4034            0
    4035            1
    4036            0
    4037            0
    4038            0
    4039            0
    4040            0
    4041            0
    4042            0
    4043            1
    4044            0
    4045            0
    4046            0
    4047            0
    4048            0
    4049            0
    4050            0
    4051            1
    4052            1
    4053            0
    4054            0
    4055            0
    4056            0
    4057            0
    4058            0
    4059            0
    4060            0
    4061            0
    4062            0
    4063            0
    4064            0
    4065            0
    4066            0
    4067            0
    4068            0
    4069            0
    4070            0
    4071            0
    4072            0
    4073            1
    4074            0
    4075            0
    4076            0
    4077            0
    4078            0
    4079            0
    4080            0
    4081            0
    4082            0
    4083            0
    4084            0
    4085            0
    4086            0
    4087            0
    4088            0
    4089            0
    4090            0
    4091            0
    4092            0
    4093            0
    4094            1
    4095            0
    4096            0
    4097            0
    4098            0
    4099            0
    4100            0
    4101            0
    4102            0
    4103            0
    4104            0
    4105            0
    4106            0
    4107            0
    4108            0
    4109            0
    4110            0
    4111            2
    4112            0
    4113            0
    4114            0
    4115            0
    4116            0
    4117            0
    4118            0
    4119            0
    4120            0
    4121            0
    4122            0
    4123            0
    4124            0
    4125            0
    4126            0
    4127            0
    4128            0
    4129            0
    4130            0
    4131            0
    4132            0
    4133            0
    4134            0
    4135            0
    4136            0
    4137            0
    4138            0
    4139            0
    4140            0
    4141            0
    4142            0
    4143            0
    4144            0
    4145            0
    4146            1
    4147            1
    4148            0
    4149            0
    4150            0
    4151            0
    4152            1
    4153            0
    4154            0
    4155            0
    4156            0
    4157            0
    4158            0
    4159            0
    4160            0
    4161            0
    4162            0
    4163            0
    4164            0
    4165            0
    4166            0
    4167            0
    4168            0
    4169            0
    4170            0
    4171            0
    4172            0
    4173            0
    4174            0
    4175            0
    4176            0
    4177            0
    4178            0
    4179            0
    4180            0
    4181            0
    4182            0
    4183            0
    4184            0
    4185            0
    4186            0
    4187            0
    4188            0
    4189            0
    4190            1
    4191            0
    4192            0
    4193            0
    4194            0
    4195            0
    4196            0
    4197            0
    4198            0
    4199            0
    4200            0
    4201            0
    4202            0
    4203            0
    4204            0
    4205            0
    4206            0
    4207            0
    4208            0
    4209            0
    4210            0
    4211            0
    4212            0
    4213            1
    4214            0
    4215            0
    4216            0
    4217            0
    4218            0
    4219            0
    4220            1
    4221            0
    4222            0
    4223            0
    4224            0
    4225            0
    4226            0
    4227            0
    4228            0
    4229            0
    4230            0
    4231            1
    4232            0
    4233            0
    4234            0
    4235            0
    4236            0
    4237            0
    4238            0
    4239            0
    4240            0
    4241            0
    4242            0
    4243            0
    4244            0
    4245            0
    4246            0
    4247            0
    4248            0
    4249            0
    4250            0
    4251            0
    4252            0
    4253            0
    4254            0
    4255            0
    4256            0
    4257            1
    4258            0
    4259            0
    4260            0
    4261            0
    4262            0
    4263            0
    4264            0
    4265            0
    4266            0
    4267            0
    4268            0
    4269            0
    4270            0
    4271            0
    4272            0
    4273            0
    4274            0
    4275            0
    4276            0
    4277            0
    4278            0
    4279            1
    4280            0
    4281            0
    4282            1
    4283            0
    4284            0
    4285            0
    4286            0
    4287            0
    4288            0
    4289            0
    4290            0
    4291            0
    4292            0
    4293            0
    4294            0
    4295            0
    4296            0
    4297            0
    4298            0
    4299            0
    4300            0
    4301            0
    4302            0
    4303            0
    4304            0
    4305            0
    4306            1
    4307            0
    4308            0
    4309            0
    4310            0
    4311            0
    4312            0
    4313            0
    4314            1
    4315            0
    4316            0
    4317            0
    4318            0
    4319            0
    4320            0
    4321            0
    4322            0
    4323            0
    4324            0
    4325            0
    4326            0
    4327            0
    4328            0
    4329            0
    4330            0
    4331            0
    4332            0
    4333            0
    4334            0
    4335            0
    4336            0
    4337            0
    4338            0
    4339            0
    4340            0
    4341            0
    4342            0
    4343            0
    4344            0
    4345            0
    4346            0
    4347            0
    4348            0
    4349            0
    4350            0
    4351            0
    4352            0
    4353            0
    4354            0
    4355            0
    4356            0
    4357            0
    4358            0
    4359            0
    4360            0
    4361            0
    4362            0
    4363            0
    4364            0
    4365            0
    4366            0
    4367            0
    4368            0
    4369            0
    4370            0
    4371            0
    4372            0
    4373            0
    4374            0
    4375            0
    4376            0
    4377            0
    4378            0
    4379            0
    4380            0
    4381            0
    4382            0
    4383            0
    4384            0
    4385            0
    4386            0
    4387            0
    4388            0
    4389            0
    4390            0
    4391            0
    4392            0
    4393            0
    4394            0
    4395            0
    4396            0
    4397            0
    4398            0
    4399            0
    4400            0
    4401            0
    4402            0
    4403            0
    4404            0
    4405            0
    4406            0
    4407            0
    4408            1
    4409            0
    4410            0
    4411            0
    4412            0
    4413            0
    4414            0
    4415            0
    4416            0
    4417            0
    4418            0
    4419            0
    4420            0
    4421            0
    4422            0
    4423            0
    4424            0
    4425            0
    4426            1
    4427            0
    4428            0
    4429            0
    4430            0
    4431            1
    4432            1
    4433            0
    4434            1
    4435            0
    4436            1
    4437            1
    4438            0
    4439            1
    4440            0
    4441            0
    4442            0
    4443            1
    4444            0
    4445            0
    4446            0
    4447            0
    4448            0
    4449            0
    4450            0
    4451            1
    4452            0
    4453            0
    4454            0
    4455            0
    4456            0
    4457            0
    4458            0
    4459            2
    4460            0
    4461            0
    4462            0
    4463            0
    4464            1
    4465            0
    4466            0
    4467            1
    4468            0
    4469            0
    4470            0
    4471            0
    4472            0
    4473            0
    4474            0
    4475            0
    4476            0
    4477            0
    4478            0
    4479            0
    4480            0
    4481            1
    4482            0
    4483            0
    4484            0
    4485            1
    4486            0
    4487            0
    4488            0
    4489            0
    4490            0
    4491            0
    4492            0
    4493            0
    4494            0
    4495            1
    4496            0
    4497            0
    4498            0
    4499            0
    4500            0
    4501            0
    4502            0
    4503            0
    4504            1
    4505            0
    4506            1
    4507            0
    4508            0
    4509            0
    4510            0
    4511            0
    4512            0
    4513            0
    4514            0
    4515            1
    4516            1
    4517            0
    4518            0
    4519            1
    4520            1
    4521            1
    4522            0
    4523            0
    4524            0
    4525            0
    4526            0
    4527            0
    4528            0
    4529            0
    4530            1
    4531            0
    4532            0
    4533            1
    4534            2
    4535            0
    4536            0
    4537            1
    4538            1
    4539            0
    4540            0
    4541            1
    4542            0
    4543            0
    4544            0
    4545            2
    4546            0
    4547            1
    4548            0
    4549            1
    4550            1
    4551            0
    4552            0
    4553            1
    4554            0
    4555            1
    4556            1
    4557            0
    4558            0
    4559            0
    4560            0
    4561            0
    4562            1
    4563            0
    4564            1
    4565            0
    4566            0
    4567            0
    4568            0
    4569            0
    4570            0
    4571            0
    4572            1
    4573            0
    4574            0
    4575            0
    4576            0
    4577            0
    4578            0
    4579            1
    4580            1
    4581            0
    4582            0
    4583            0
    4584            0
    4585            0
    4586            0
    4587            0
    4588            0
    4589            0
    4590            0
    4591            0
    4592            1
    4593            0
    4594            0
    4595            0
    4596            0
    4597            0
    4598            1
    4599            0
    4600            0
    4601            1
    4602            1
    4603            0
    4604            0
    4605            0
    4606            0
    4607            0
    4608            0
    4609            0
    4610            0
    4611            0
    4612            0
    4613            0
    4614            0
    4615            0
    4616            0
    4617            1
    4618            0
    4619            2
    4620            1
    4621            0
    4622            0
    4623            0
    4624            1
    4625            0
    4626            0
    4627            0
    4628            0
    4629            0
    4630            0
    4631            0
    4632            0
    4633            0
    4634            0
    4635            0
    4636            0
    4637            0
    4638            0
    4639            0
    4640            0
    4641            0
    4642            0
    4643            0
    4644            1
    4645            0
    4646            0
    4647            0
    4648            0
    4649            0
    4650            0
    4651            0
    4652            0
    4653            0
    4654            0
    4655            0
    4656            1
    4657            0
    4658            0
    4659            0
    4660            0
    4661            0
    4662            0
    4663            0
    4664            1
    4665            0
    4666            0
    4667            0
    4668            0
    4669            0
    4670            1
    4671            0
    4672            0
    4673            0
    4674            0
    4675            0
    4676            0
    4677            0
    4678            0
    4679            0
    4680            0
    4681            0
    4682            0
    4683            0
    4684            2
    4685            0
    4686            0
    4687            0
    4688            0
    4689            0
    4690            0
    4691            1
    4692            2
    4693            0
    4694            0
    4695            0
    4696            0
    4697            0
    4698            0
    4699            0
    4700            0
    4701            0
    4702            0
    4703            0
    4704            0
    4705            0
    4706            0
    4707            0
    4708            0
    4709            0
    4710            0
    4711            0
    4712            0
    4713            0
    4714            0
    4715            0
    4716            0
    4717            0
    4718            1
    4719            0
    4720            0
    4721            0
    4722            0
    4723            0
    4724            2
    4725            0
    4726            0
    4727            0
    4728            0
    4729            0
    4730            0
    4731            2
    4732            1
    4733            2
    4734            1
    4735            1
    4736            1
    4737            0
    4738            2
    4739            2
    4740            1
    4741            2
    4742            0
    4743            0
    4744            1
    4745            0
    4746            0
    4747            0
    4748            0
    4749            0
    4750            0
    4751            1
    4752            2
    4753            0
    4754            1
    4755            1
    4756            2
    4757            0
    4758            1
    4759            1
    4760            1
    4761            1
    4762            0
    4763            2
    4764            1
    4765            0
    4766            1
    4767            1
    4768            1
    4769            1
    4770            2
    4771            2
    4772            2
    4773            2
    4774            1
    4775            1
    4776            2
    4777            2
    4778            2
    4779            2
    4780            0
    4781            2
    4782            1
    4783            1
    4784            1
    4785            2
    4786            1
    4787            2
    4788            1
    4789            2
    4790            2
    4791            0
    4792            1
    4793            1
    4794            2
    4795            1
    4796            0
    4797            1
    4798            0
    4799            3
    4800            1
    4801            1
    4802            1
    4803            1
    4804            1
    4805            2
    4806            0
    4807            2
    4808            1
    4809            1
    4810            1
    4811            2
    4812            2
    4813            0
    4814            1
    4815            2
    4816            2
    4817            2
    4818            2
    4819            0
    4820            1
    4821            0
    4822            1
    4823            1
    4824            1
    4825            0
    4826            2
    4827            1
    4828            2
    4829            2
    4830            1
    4831            3
    4832            2
    4833            1
    4834            1
    4835            2
    4836            1
    4837            1
    4838            0
    4839            2
    4840            1
    4841            2
    4842            1
    4843            1
    4844            1
    4845            2
    4846            1
    4847            2
    4848            1
    4849            1
    4850            1
    4851            1
    4852            2
    4853            0
    4854            1
    4855            0
    4856            0
    4857            1
    4858            0
    4859            0
    4860            0
    4861            0
    4862            1
    4863            0
    4864            0
    4865            1
    4866            0
    4867            0
    4868            0
    4869            0
    4870            1
    4871            0
    4872            0
    4873            0
    4874            0
    4875            0
    4876            1
    4877            0
    4878            0
    4879            0
    4880            0
    4881            0
    4882            0
    4883            0
    4884            0
    4885            0
    4886            0
    4887            1
    4888            1
    4889            1
    4890            0
    4891            1
    4892            0
    4893            0
    4894            1
    4895            0
    4896            0
    4897            0
    4898            2
    4899            1
    4900            0
    4901            0
    4902            0
    4903            0
    4904            0
    4905            0
    4906            1
    4907            0
    4908            1
    4909            0
    4910            0
    4911            0
    4912            2
    4913            0
    4914            1
    4915            1
    4916            1
    4917            1
    4918            0
    4919            0
    4920            1
    4921            1
    4922            0
    4923            1
    4924            2
    4925            2
    4926            2
    4927            2
    4928            2
    4929            2
    4930            1
    4931            1
    4932            0
    4933            0
    4934            1
    4935            0
    4936            0
    4937            0
    4938            1
    4939            1
    4940            2
    4941            0
    4942            0
    4943            2
    4944            0
    4945            1
    4946            2
    4947            0
    4948            3
    4949            0
    4950            3
    4951            0
    4952            1
    4953            1
    4954            1
    4955            1
    4956            0
    4957            0
    4958            1
    4959            1
    4960            1
    4961            2
    4962            0
    4963            0
    4964            0
    4965            1
    4966            0
    4967            0
    4968            0
    4969            1
    4970            1
    4971            0
    4972            0
    4973            0
    4974            4
    4975            1
    4976            4
    4977            2
    4978            0
    4979            0
    4980            0
    4981            0
    4982            0
    4983            1
    4984            2
    4985            2
    4986            1
    4987            1
    4988            1
    4989            0
    4990            0
    4991            1
    4992            3
    4993            2
    4994            1
    4995            1
    4996            0
    4997            1
    4998            1
    4999            0
    5000            0
    5001            2
    5002            2
    5003            2
    5004            0
    5005            0
    5006            0
    5007            2
    5008            1
    5009            2
    5010            1
    5011            2
    5012            0
    5013            2
    5014            0
    5015            2
    5016            2
    5017            0
    5018            0
    5019            0
    5020            2
    5021            1
    5022            1
    5023            2
    5024            1
    5025            0
    5026            2
    5027            0
    5028            1
    5029            0
    5030            3
    5031            1
    5032            2
    5033            0
    5034            0
    5035            1
    5036            2
    5037            0
    5038            1
    5039            0
    5040            2
    5041            0
    5042            1
    5043            0
    5044            0
    5045            2
    5046            1
    5047            0
    5048            2
    5049            0
    5050            0
    5051            1
    5052            0
    5053            1
    5054            1
    5055            0
    5056            1
    5057            0
    5058            2
    5059            1
    5060            1
    5061            1
    5062            1
    5063            1
    5064            0
    5065            1
    5066            0
    5067            0
    5068            1
    5069            1
    5070            0
    5071            0
    5072            1
    5073            1
    5074            1
    5075            1
    5076            2
    5077            1
    5078            1
    5079            1
    5080            4
    5081            1
    5082            2
    5083            2
    5084            1
    5085            3
    5086            2
    5087            1
    5088            0
    5089            2
    5090            0
    5091            1
    5092            0
    5093            0
    5094            1
    5095            2
    5096            0
    5097            0
    5098            0
    5099            0
    5100            2
    5101            0
    5102            0
    5103            0
    5104            1
    5105            1
    5106            2
    5107            3
    5108            2
    5109            2
    5110            3
    5111            2
    5112            2
    5113            2
    5114            1
    5115            1
    5116            2
    5117            1
    5118            1
    5119            0
    5120            0
    5121            3
    5122            1
    5123            1
    5124            1
    5125            0
    5126            1
    5127            2
    5128            1
    5129            1
    5130            1
    5131            1
    5132            0
    5133            3
    5134            1
    5135            2
    5136            1
    5137            0
    5138            1
    5139            0
    5140            1
    5141            1
    5142            1
    5143            3
    5144            2
    5145            2
    5146            0
    5147            0
    5148            1
    5149            0
    5150            0
    5151            0
    5152            0
    5153            1
    5154            0
    5155            0
    5156            0
    5157            0
    5158            1
    5159            1
    5160            2
    5161            1
    5162            2
    5163            0
    5164            0
    5165            2
    5166            0
    5167            1
    5168            0
    5169            1
    5170            2
    5171            0
    5172            1
    5173            0
    5174            0
    5175            1
    5176            1
    5177            4
    5178            1
    5179            1
    5180            0
    5181            0
    5182            0
    5183            0
    5184            1
    5185            0
    5186            1
    5187            1
    5188            2
    5189            0
    5190            1
    5191            0
    5192            0
    5193            0
    5194            1
    5195            1
    5196            1
    5197            0
    5198            0
    5199            1
    5200            0
    5201            1
    5202            1
    5203            0
    5204            0
    5205            0
    5206            0
    5207            0
    5208            0
    5209            0
    5210            1
    5211            1
    5212            1
    5213            0
    5214            0
    5215            1
    5216            0
    5217            1
    5218            0
    5219            1
    5220            1
    5221            0
    5222            1
    5223            0
    5224            1
    5225            1
    5226            1
    5227            0
    5228            1
    5229            0
    5230            0
    5231            0
    5232            0
    5233            2
    5234            1
    5235            1
    5236            2
    5237            0
    5238            0
    5239            1
    5240            1
    5241            1
    5242            0
    5243            1
    5244            0
    5245            1
    5246            1
    5247            0
    5248            1
    5249            1
    5250            2
    5251            0
    5252            0
    5253            0
    5254            0
    5255            0
    5256            0
    5257            0
    5258            0
    5259            1
    5260            0
    5261            0
    5262            1
    5263            1
    5264            0
    5265            2
    5266            0
    5267            0
    5268            0
    5269            0
    5270            1
    5271            0
    5272            0
    5273            0
    5274            0
    5275            0
    5276            0
    5277            1
    5278            1
    5279            0
    5280            0
    5281            0
    5282            0
    5283            0
    5284            1
    5285            1
    5286            0
    5287            0
    5288            1
    5289            0
    5290            0
    5291            3
    5292            2
    5293            2
    5294            1
    5295            0
    5296            0
    5297            0
    5298            1
    5299            0
    5300            0
    5301            0
    5302            1
    5303            1
    5304            1
    5305            0
    5306            2
    5307            0
    5308            1
    5309            1
    5310            1
    5311            1
    5312            0
    5313            0
    5314            0
    5315            0
    5316            1
    5317            0
    5318            0
    5319            1
    5320            1
    5321            1
    5322            0
    5323            2
    5324            0
    5325            1
    5326            2
    5327            1
    5328            0
    5329            1
    5330            0
    5331            1
    5332            1
    5333            0
    5334            0
    5335            1
    5336            1
    5337            0
    5338            1
    5339            0
    5340            1
    5341            1
    5342            0
    5343            1
    5344            1
    5345            1
    5346            0
    5347            0
    5348            0
    5349            0
    5350            0
    5351            0
    5352            0
    5353            2
    5354            0
    5355            0
    5356            0
    5357            0
    5358            0
    5359            1
    5360            0
    5361            0
    5362            1
    5363            0
    5364            0
    5365            0
    5366            0
    5367            0
    5368            1
    5369            0
    5370            1
    5371            0
    5372            0
    5373            0
    5374            0
    5375            2
    5376            1
    5377            1
    5378            1
    5379            0
    5380            0
    5381            1
    5382            0
    5383            1
    5384            0
    5385            0
    5386            1
    5387            3
    5388            0
    5389            1
    5390            1
    5391            2
    5392            0
    5393            0
    5394            1
    5395            0
    5396            0
    5397            0
    5398            1
    5399            0
    5400            0
    5401            0
    5402            1
    5403            0
    5404            0
    5405            0
    5406            0
    5407            1
    5408            0
    5409            1
    5410            0
    5411            0
    5412            0
    5413            0
    5414            0
    5415            0
    5416            0
    5417            0
    5418            0
    5419            0
    5420            0
    5421            0
    5422            0
    5423            0
    5424            0
    5425            0
    5426            0
    5427            0
    5428            0
    5429            1
    5430            0
    5431            0
    5432            0
    5433            0
    5434            0
    5435            0
    5436            0
    5437            0
    5438            0
    5439            0
    5440            0
    5441            0
    5442            0
    5443            0
    5444            0
    5445            0
    5446            0
    5447            0
    5448            0
    5449            0
    5450            0
    5451            0
    5452            0
    5453            0
    5454            0
    5455            0
    5456            0
    5457            0
    5458            0
    5459            0
    5460            0
    5461            0
    5462            0
    5463            0
    5464            0
    5465            0
    5466            0
    5467            0
    5468            0
    5469            1
    5470            0
    5471            2
    5472            0
    5473            1
    5474            0
    5475            2
    5476            0
    5477            0
    5478            0
    5479            0
    5480            1
    5481            0
    5482            0
    5483            1
    5484            0
    5485            1
    5486            2
    5487            1
    5488            0
    5489            0
    5490            1
    5491            1
    5492            2
    5493            0
    5494            0
    5495            0
    5496            0
    5497            1
    5498            0
    5499            0
    5500            0
    5501            0
    5502            1
    5503            1
    5504            0
    5505            1
    5506            0
    5507            3
    5508            1
    5509            0
    5510            1
    5511            0
    5512            0
    5513            1
    5514            1
    5515            0
    5516            1
    5517            1
    5518            0
    5519            0
    5520            0
    5521            0
    5522            0
    5523            0
    5524            0
    5525            0
    5526            0
    5527            0
    5528            0
    5529            0
    5530            0
    5531            0
    5532            0
    5533            0
    5534            0
    5535            2
    5536            1
    5537            0
    5538            0
    5539            0
    5540            1
    5541            0
    5542            1
    5543            1
    5544            1
    5545            0
    5546            2
    5547            0
    5548            0
    5549            1
    5550            0
    5551            1
    5552            0
    5553            0
    5554            0
    5555            0
    5556            0
    5557            1
    5558            0
    5559            0
    5560            0
    5561            1
    5562            0
    5563            1
    5564            0
    5565            1
    5566            0
    5567            0
    5568            0
    5569            1
    5570            0
    5571            0
    5572            0
    5573            0
    5574            1
    5575            0
    5576            0
    5577            0
    5578            1
    5579            1
    5580            0
    5581            1
    5582            0
    5583            1
    5584            0
    5585            0
    5586            0
    5587            2
    5588            0
    5589            2
    5590            0
    5591            0
    5592            0
    5593            0
    5594            0
    5595            1
    5596            0
    5597            0
    5598            1
    5599            0
    5600            0
    5601            0
    5602            1
    5603            0
    5604            1
    5605            0
    5606            1
    5607            0
    5608            0
    5609            0
    5610            0
    5611            0
    5612            0
    5613            0
    5614            1
    5615            0
    5616            0
    5617            0
    5618            0
    5619            0
    5620            0
    5621            0
    5622            0
    5623            0
    5624            1
    5625            0
    5626            1
    5627            0
    5628            0
    5629            0
    5630            1
    5631            0
    5632            0
    5633            0
    5634            0
    5635            0
    5636            0
    5637            0
    5638            2
    5639            0
    5640            0
    5641            0
    5642            1
    5643            1
    5644            0
    5645            0
    5646            0
    5647            0
    5648            1
    5649            2
    5650            0
    5651            1
    5652            1
    5653            1
    5654            0
    5655            1
    5656            0
    5657            2
    5658            2
    5659            1
    5660            0
    5661            0
    5662            0
    5663            0
    5664            0
    5665            0
    5666            1
    5667            0
    5668            0
    5669            0
    5670            0
    5671            1
    5672            0
    5673            0
    5674            0
    5675            0
    5676            0
    5677            0
    5678            0
    5679            0
    5680            0
    5681            1
    5682            0
    5683            0
    5684            0
    5685            1
    5686            0
    5687            0
    5688            0
    5689            0
    5690            0
    5691            0
    5692            0
    5693            0
    5694            0
    5695            0
    5696            0
    5697            0
    5698            0
    5699            1
    5700            0
    5701            0
    5702            0
    5703            0
    5704            0
    5705            0
    5706            0
    5707            0
    5708            0
    5709            0
    5710            0
    5711            0
    5712            0
    5713            0
    5714            0
    5715            0
    5716            0
    5717            0
    5718            1
    5719            0
    5720            0
    5721            1
    5722            0
    5723            0
    5724            0
    5725            0
    5726            0
    5727            0
    5728            0
    5729            0
    5730            0
    5731            0
    5732            0
    5733            0
    5734            0
    5735            0
    5736            0
    5737            0
    5738            0
    5739            0
    5740            0
    5741            0
    5742            0
    5743            0
    5744            0
    5745            0
    5746            0
    5747            0
    5748            0
    5749            0
    5750            0
    5751            0
    5752            0
    5753            0
    5754            0
    5755            0
    5756            0
    5757            0
    5758            0
    5759            0
    5760            0
    5761            1
    5762            0
    5763            0
    5764            0
    5765            0
    5766            0
    5767            0
    5768            0
    5769            0
    5770            0
    5771            0
    5772            0
    5773            0
    5774            0
    5775            0
    5776            0
    5777            0
    5778            0
    5779            0
    5780            0
    5781            0
    5782            0
    5783            0
    5784            0
    5785            0
    5786            0
    5787            0
    5788            0
    5789            0
    5790            0
    5791            0
    5792            0
    5793            0
    5794            0
    5795            0
    5796            0
    5797            0
    5798            0
    5799            0
    5800            0
    5801            0
    5802            0
    5803            0
    5804            0
    5805            0
    5806            0
    5807            0
    5808            0
    5809            0
    5810            0
    5811            0
    5812            0
    5813            0
    5814            0
    5815            0
    5816            0
    5817            0
    5818            0
    5819            0
    5820            0
    5821            0
    5822            1
    5823            0
    5824            1
    5825            3
    5826            0
    5827            1
    5828            1
    5829            0
    5830            0
    5831            0
    5832            0
    5833            0
    5834            0
    5835            0
    5836            0
    5837            0
    5838            0
    5839            0
    5840            1
    5841            0
    5842            0
    5843            0
    5844            1
    5845            0
    5846            0
    5847            0
    5848            0
    5849            0
    5850            0
    5851            2
    5852            0
    5853            0
    5854            1
    5855            1
    5856            0
    5857            0
    5858            0
    5859            0
    5860            0
    5861            0
    5862            2
    5863            0
    5864            0
    5865            0
    5866            0
    5867            1
    5868            0
    5869            0
    5870            0
    5871            0
    5872            0
    5873            0
    5874            1
    5875            0
    5876            0
    5877            1
    5878            2
    5879            0
    5880            1
    5881            1
    5882            0
    5883            0
    5884            0
    5885            0
    5886            0
    5887            0
    5888            0
    5889            1
    5890            0
    5891            0
    5892            0
    5893            0
    5894            1
    5895            0
    5896            0
    5897            1
    5898            0
    5899            0
    5900            0
    5901            0
    5902            0
    5903            0
    5904            0
    5905            0
    5906            1
    5907            0
    5908            0
    5909            0
    5910            0
    5911            0
    5912            0
    5913            1
    5914            0
    5915            0
    5916            0
    5917            0
    5918            0
    5919            0
    5920            1
    5921            0
    5922            0
    5923            1
    5924            0
    5925            1
    5926            2
    5927            0
    5928            0
    5929            0
    5930            0
    5931            0
    5932            0
    5933            0
    5934            1
    5935            0
    5936            0
    5937            0
    5938            0
    5939            0
    5940            0
    5941            0
    5942            0
    5943            0
    5944            0
    5945            0
    5946            2
    5947            0
    5948            0
    5949            0
    5950            0
    5951            0
    5952            0
    5953            0
    5954            0
    5955            0
    5956            0
    5957            0
    5958            0
    5959            0
    5960            0
    5961            0
    5962            0
    5963            0
    5964            0
    5965            0
    5966            0
    5967            0
    5968            0
    5969            0
    5970            0
    5971            0
    5972            0
    5973            1
    5974            0
    5975            0
    5976            0
    5977            0
    5978            0
    5979            0
    5980            0
    5981            0
    5982            0
    5983            0
    5984            0
    5985            0
    5986            0
    5987            0
    5988            0
    5989            0
    5990            0
    5991            0
    5992            0
    5993            0
    5994            0
    5995            0
    5996            0
    5997            0
    5998            0
    5999            0
    6000            0
    6001            0
    6002            1
    6003            0
    6004            1
    6005            1
    6006            0
    6007            0
    6008            0
    6009            0
    6010            0
    6011            0
    6012            0
    6013            0
    6014            0
    6015            0
    6016            0
    6017            1
    6018            0
    6019            0
    6020            0
    6021            0
    6022            0
    6023            0
    6024            1
    6025            2
    6026            0
    6027            2
    6028            0
    6029            0
    6030            0
    6031            1
    6032            0
    6033            1
    6034            0
    6035            1
    6036            1
    6037            1
    6038            0
    6039            0
    6040            0
    6041            0
    6042            0
    6043            0
    6044            0
    6045            0
    6046            1
    6047            0
    6048            0
    6049            0
    6050            0
    6051            0
    6052            0
    6053            0
    6054            0
    6055            0
    6056            0
    6057            0
    6058            0
    6059            0
    6060            0
    6061            0
    6062            0
    6063            0
    6064            0
    6065            0
    6066            0
    6067            0
    6068            0
    6069            0
    6070            0
    6071            0
    6072            0
    6073            0
    6074            0
    6075            0
    6076            1
    6077            0
    6078            2
    6079            1
    6080            0
    6081            0
    6082            0
    6083            0
    6084            0
    6085            0
    6086            0
    6087            0
    6088            0
    6089            0
    6090            0
    6091            0
    6092            0
    6093            0
    6094            0
    6095            0
    6096            0
    6097            0
    6098            0
    6099            0
    6100            1
    6101            0
    6102            0
    6103            0
    6104            0
    6105            0
    6106            0
    6107            0
    6108            0
    6109            0
    6110            0
    6111            0
    6112            0
    6113            0
    6114            0
    6115            0
    6116            0
    6117            0
    6118            0
    6119            0
    6120            1
    6121            0
    6122            0
    6123            0
    6124            0
    6125            0
    6126            0
    6127            0
    6128            0
    6129            0
    6130            0
    6131            0
    6132            0
    6133            0
    6134            0
    6135            0
    6136            0
    6137            1
    6138            0
    6139            0
    6140            0
    6141            0
    6142            0
    6143            0
    6144            0
    6145            0
    6146            1
    6147            0
    6148            0
    6149            0
    6150            0
    6151            0
    6152            0
    6153            0
    6154            0
    6155            1
    6156            0
    6157            0
    6158            1
    6159            0
    6160            1
    6161            0
    6162            0
    6163            0
    6164            0
    6165            0
    6166            0
    6167            0
    6168            0
    6169            0
    6170            0
    6171            0
    6172            0
    6173            0
    6174            0
    6175            1
    6176            0
    6177            0
    6178            0
    6179            0
    6180            1
    6181            0
    6182            0
    6183            0
    6184            0
    6185            1
    6186            1
    6187            0
    6188            0
    6189            0
    6190            0
    6191            0
    6192            1
    6193            0
    6194            0
    6195            0
    6196            0
    6197            0
    6198            1
    6199            0
    6200            0
    6201            0
    6202            0
    6203            0
    6204            0
    6205            0
    6206            0
    6207            0
    6208            0
    6209            0
    6210            0
    6211            0
    6212            1
    6213            0
    6214            0
    6215            1
    6216            0
    6217            1
    6218            0
    6219            0
    6220            1
    6221            1
    6222            1
    6223            1
    6224            0
    6225            0
    6226            2
    6227            0
    6228            1
    6229            1
    6230            1
    6231            1
    6232            0
    6233            1
    6234            2
    6235            0
    6236            0
    6237            1
    6238            0
    6239            0
    6240            1
    6241            0
    6242            0
    6243            1
    6244            0
    6245            1
    6246            0
    6247            1
    6248            1
    6249            1
    6250            0
    6251            1
    6252            0
    6253            1
    6254            0
    6255            1
    6256            0
    6257            0
    6258            0
    6259            0
    6260            0
    6261            0
    6262            0
    6263            0
    6264            0
    6265            0
    6266            0
    6267            0
    6268            2
    6269            0
    6270            0
    6271            2
    6272            0
    6273            0
    6274            0
    6275            1
    6276            1
    6277            1
    6278            2
    6279            0
    6280            1
    6281            1
    6282            0
    6283            0
    6284            0
    6285            0
    6286            1
    6287            0
    6288            0
    6289            0
    6290            0
    6291            0
    6292            0
    6293            0
    6294            0
    6295            0
    6296            0
    6297            0
    6298            1
    6299            0
    6300            0
    6301            0
    6302            0
    6303            0
    6304            0
    6305            0
    6306            0
    6307            0
    6308            0
    6309            1
    6310            1
    6311            0
    6312            0
    6313            2
    6314            0
    6315            0
    6316            0
    6317            0
    6318            1
    6319            0
    6320            0
    6321            2
    6322            2
    6323            1
    6324            0
    6325            1
    6326            1
    6327            0
    6328            0
    6329            0
    6330            0
    6331            0
    6332            1
    6333            0
    6334            0
    6335            0
    6336            1
    6337            0
    6338            0
    6339            0
    6340            2
    6341            0
    6342            0
    6343            0
    6344            0
    6345            0
    6346            0
    6347            0
    6348            1
    6349            0
    6350            1
    6351            0
    6352            0
    6353            0
    6354            1
    6355            0
    6356            0
    6357            0
    6358            0
    6359            0
    6360            1
    6361            0
    6362            0
    6363            1
    6364            0
    6365            0
    6366            1
    6367            0
    6368            0
    6369            0
    6370            1
    6371            1
    6372            0
    6373            0
    6374            0
    6375            0
    6376            0
    6377            0
    6378            0
    6379            0
    6380            0
    6381            0
    6382            0
    6383            1
    6384            1
    6385            0
    6386            1
    6387            0
    6388            0
    6389            0
    6390            0
    6391            1
    6392            1
    6393            1
    6394            0
    6395            1
    6396            0
    6397            0
    6398            0
    6399            1
    6400            1
    6401            0
    6402            1
    6403            0
    6404            0
    6405            0
    6406            0
    6407            0
    6408            0
    6409            1
    6410            1
    6411            0
    6412            0
    6413            0
    6414            0
    6415            0
    6416            0
    6417            0
    6418            1
    6419            1
    6420            0
    6421            0
    6422            0
    6423            0
    6424            0
    6425            0
    6426            0
    6427            0
    6428            1
    6429            1
    6430            0
    6431            1
    6432            0
    6433            0
    6434            0
    6435            0
    6436            0
    6437            1
    6438            0
    6439            0
    6440            0
    6441            0
    6442            0
    6443            0
    6444            0
    6445            1
    6446            0
    6447            1
    6448            0
    6449            0
    6450            1
    6451            0
    6452            1
    6453            1
    6454            1
    6455            0
    6456            0
    6457            0
    6458            1
    6459            0
    6460            0
    6461            0
    6462            0
    6463            0
    6464            1
    6465            1
    6466            1
    6467            0
    6468            1
    6469            1
    6470            1
    6471            1
    6472            0
    6473            0
    6474            2
    6475            0
    6476            1
    6477            2
    6478            0
    6479            1
    6480            1
    6481            0
    6482            1
    6483            2
    6484            0
    6485            0
    6486            0
    6487            1
    6488            0
    6489            2
    6490            1
    6491            1
    6492            1
    6493            1
    6494            0
    6495            0
    6496            1
    6497            0
    6498            1
    6499            3
    6500            1
    6501            1
    6502            1
    6503            1
    6504            1
    6505            0
    6506            1
    6507            0
    6508            0
    6509            0
    6510            0
    6511            2
    6512            1
    6513            1
    6514            1
    6515            1
    6516            2
    6517            0
    6518            0
    6519            1
    6520            3
    6521            1
    6522            1
    6523            0
    6524            2
    6525            0
    6526            1
    6527            0
    6528            0
    6529            0
    6530            0
    6531            0
    6532            0
    6533            1
    6534            0
    6535            1
    6536            2
    6537            0
    6538            0
    6539            0
    6540            0
    6541            1
    6542            1
    6543            0
    6544            2
    6545            0
    6546            0
    6547            0
    6548            0
    6549            0
    6550            0
    6551            2
    6552            1
    6553            0
    6554            0
    6555            0
    6556            1
    6557            0
    6558            0
    6559            1
    6560            2
    6561            0
    6562            0
    6563            0
    6564            0
    6565            0
    6566            1
    6567            0
    6568            0
    6569            0
    6570            1
    6571            0
    6572            1
    6573            0
    6574            0
    6575            1
    6576            1
    6577            2
    6578            1
    6579            0
    6580            0
    6581            0
    6582            1
    6583            1
    6584            0
    6585            0
    6586            0
    6587            0
    6588            1
    6589            0
    6590            1
    6591            0
    6592            1
    6593            1
    6594            1
    6595            0
    6596            1
    6597            0
    6598            0
    6599            0
    6600            1
    6601            1
    6602            0
    6603            0
    6604            0
    6605            0
    6606            0
    6607            0
    6608            0
    6609            0
    6610            0
    6611            0
    6612            0
    6613            1
    6614            0
    6615            0
    6616            0
    6617            0
    6618            0
    6619            0
    6620            0
    6621            1
    6622            0
    6623            0
    6624            0
    6625            0
    6626            0
    6627            2
    6628            0
    6629            0
    6630            0
    6631            0
    6632            2
    6633            0
    6634            1
    6635            0
    6636            0
    6637            0
    6638            0
    6639            0
    6640            0
    6641            0
    6642            2
    6643            1
    6644            0
    6645            1
    6646            0
    6647            0
    6648            1
    6649            0
    6650            0
    6651            0
    6652            0
    6653            1
    6654            0
    6655            0
    6656            0
    6657            2
    6658            0
    6659            0
    6660            0
    6661            0
    6662            1
    6663            0
    6664            2
    6665            2
    6666            2
    6667            2
    6668            1
    6669            0
    6670            1
    6671            2
    6672            1
    6673            0
    6674            0
    6675            0
    6676            1
    6677            0
    6678            3
    6679            1
    6680            1
    6681            0
    6682            0
    6683            1
    6684            0
    6685            0
    6686            0
    6687            0
    6688            0
    6689            1
    6690            0
    6691            1
    6692            0
    6693            0
    6694            2
    6695            1
    6696            0
    6697            0
    6698            0
    6699            3
    6700            1
    6701            0
    6702            1
    6703            1
    6704            1
    6705            0
    6706            1
    6707            1
    6708            1
    6709            1
    6710            0
    6711            1
    6712            0
    6713            0
    6714            1
    6715            1
    6716            0
    6717            0
    6718            1
    6719            1
    6720            0
    6721            0
    6722            2
    6723            0
    6724            0
    6725            1
    6726            1
    6727            0
    6728            1
    6729            0
    6730            0
    6731            0
    6732            0
    6733            1
    6734            0
    6735            0
    6736            0
    6737            1
    6738            1
    6739            1
    6740            0
    6741            0
    6742            1
    6743            0
    6744            2
    6745            1
    6746            0
    6747            2
    6748            0
    6749            0
    6750            2
    6751            1
    6752            0
    6753            0
    6754            0
    6755            1
    6756            2
    6757            0
    6758            0
    6759            0
    6760            0
    6761            1
    6762            0
    6763            1
    6764            0
    6765            0
    6766            0
    6767            1
    6768            3
    6769            3
    6770            0
    6771            2
    6772            1
    6773            0
    6774            0
    6775            0
    6776            0
    6777            0
    6778            0
    6779            1
    6780            1
    6781            1
    6782            0
    6783            1
    6784            1
    6785            1
    6786            1
    6787            0
    6788            0
    6789            2
    6790            0
    6791            1
    6792            1
    6793            0
    6794            0
    6795            1
    6796            0
    6797            0
    6798            0
    6799            0
    6800            0
    6801            0
    6802            0
    6803            1
    6804            0
    6805            0
    6806            0
    6807            0
    6808            0
    6809            1
    6810            0
    6811            0
    6812            3
    6813            2
    6814            1
    6815            1
    6816            0
    6817            1
    6818            0
    6819            0
    6820            1
    6821            2
    6822            2
    6823            1
    6824            1
    6825            0
    6826            0
    6827            0
    6828            1
    6829            0
    6830            0
    6831            0
    6832            0
    6833            0
    6834            1
    6835            0
    6836            0
    6837            0
    6838            1
    6839            0
    6840            0
    6841            0
    6842            0
    6843            0
    6844            0
    6845            0
    6846            3
    6847            1
    6848            2
    6849            0
    6850            1
    6851            0
    6852            1
    6853            0
    6854            1
    6855            1
    6856            1
    6857            1
    6858            0
    6859            0
    6860            0
    6861            0
    6862            0
    6863            1
    6864            0
    6865            0
    6866            0
    6867            1
    6868            1
    6869            0
    6870            0
    6871            0
    6872            1
    6873            0
    6874            0
    6875            0
    6876            0
    6877            0
    6878            2
    6879            0
    6880            1
    6881            0
    6882            0
    6883            0
    6884            0
    6885            0
    6886            0
    6887            0
    6888            0
    6889            0
    6890            0
    6891            0
    6892            0
    6893            0
    6894            0
    6895            0
    6896            0
    6897            0
    6898            0
    6899            0
    6900            0
    6901            0
    6902            0
    6903            0
    6904            0
    6905            0
    6906            0
    6907            0
    6908            0
    6909            0
    6910            0
    6911            0
    6912            0
    6913            0
    6914            0
    6915            0
    6916            0
    6917            0
    6918            0
    6919            0
    6920            0
    6921            0
    6922            0
    6923            0
    6924            0
    6925            0
    6926            0
    6927            0
    6928            0
    6929            0
    6930            0
    6931            0
    6932            1
    6933            1
    6934            2
    6935            0
    6936            1
    6937            0
    6938            0
    6939            0
    6940            0
    6941            1
    6942            0
    6943            0
    6944            1
    6945            0
    6946            0
    6947            0
    6948            0
    6949            0
    6950            0
    6951            1
    6952            0
    6953            0
    6954            0
    6955            0
    6956            0
    6957            0
    6958            0
    6959            0
    6960            0
    6961            0
    6962            0
    6963            0
    6964            1
    6965            1
    6966            0
    6967            0
    6968            0
    6969            0
    6970            0
    6971            0
    6972            0
    6973            0
    6974            0
    6975            0
    6976            0
    6977            0
    6978            0
    6979            0
    6980            1
    6981            0
    6982            0
    6983            0
    6984            0
    6985            0
    6986            1
    6987            0
    6988            0
    6989            0
    6990            0
    6991            0
    6992            0
    6993            0
    6994            0
    6995            0
    6996            0
    6997            0
    6998            0
    6999            1
    7000            1
    7001            0
    7002            0
    7003            0
    7004            0
    7005            0
    7006            0
    7007            0
    7008            1
    7009            0
    7010            0
    7011            0
    7012            1
    7013            0
    7014            0
    7015            0
    7016            1
    7017            0
    7018            1
    7019            0
    7020            0
    7021            0
    7022            0
    7023            0
    7024            1
    7025            1
    7026            0
    7027            0
    7028            1
    7029            1
    7030            0
    7031            0
    7032            0
    7033            0
    7034            0
    7035            0
    7036            0
    7037            0
    7038            0
    7039            1
    7040            0
    7041            1
    7042            0
    7043            0
    7044            0
    7045            0
    7046            0
    7047            1
    7048            0
    7049            0
    7050            0
    7051            0
    7052            0
    7053            0
    7054            0
    7055            1
    7056            0
    7057            0
    7058            0
    7059            1
    7060            2
    7061            0
    7062            1
    7063            1
    7064            1
    7065            0
    7066            0
    7067            0
    7068            0
    7069            0
    7070            0
    7071            1
    7072            0
    7073            0
    7074            0
    7075            0
    7076            0
    7077            0
    7078            0
    7079            0
    7080            0
    7081            0
    7082            0
    7083            0
    7084            0
    7085            1
    7086            0
    7087            0
    7088            0
    7089            0
    7090            0
    7091            0
    7092            0
    7093            0
    7094            0
    7095            0
    7096            0
    7097            0
    7098            1
    7099            0
    7100            0
    7101            0
    7102            1
    7103            0
    7104            1
    7105            1
    7106            0
    7107            0
    7108            0
    7109            1
    7110            0
    7111            1
    7112            2
    7113            1
    7114            3
    7115            0
    7116            0
    7117            0
    7118            1
    7119            2
    7120            1
    7121            0
    7122            0
    7123            1
    7124            1
    7125            0
    7126            0
    7127            0
    7128            0
    7129            0
    7130            0
    7131            0
    7132            1
    7133            0
    7134            0
    7135            0
    7136            0
    7137            0
    7138            0
    7139            0
    7140            0
    7141            1
    7142            0
    7143            0
    7144            0
    7145            1
    7146            0
    7147            0
    7148            0
    7149            0
    7150            0
    7151            1
    7152            0
    7153            1
    7154            0
    7155            0
    7156            1
    7157            1
    7158            0
    7159            0
    7160            0
    7161            1
    7162            0
    7163            0
    7164            0
    7165            1
    7166            0
    7167            1
    7168            0
    7169            1
    7170            0
    7171            0
    7172            0
    7173            0
    7174            0
    7175            0
    7176            1
    7177            2
    7178            0
    7179            0
    7180            0
    7181            0
    7182            0
    7183            0
    7184            0
    7185            0
    7186            0
    7187            0
    7188            0
    7189            0
    7190            0
    7191            1
    7192            1
    7193            0
    7194            0
    7195            0
    7196            1
    7197            0
    7198            0
    7199            0
    7200            0
    7201            1
    7202            0
    7203            0
    7204            1
    7205            1
    7206            1
    7207            0
    7208            2
    7209            0
    7210            1
    7211            0
    7212            0
    7213            0
    7214            0
    7215            0
    7216            2
    7217            0
    7218            1
    7219            0
    7220            0
    7221            2
    7222            1
    7223            0
    7224            0
    7225            1
    7226            0
    7227            1
    7228            1
    7229            0
    7230            0
    7231            0
    7232            0
    7233            0
    7234            0
    7235            0
    7236            0
    7237            0
    7238            1
    7239            0
    7240            0
    7241            0
    7242            1
    7243            0
    7244            0
    7245            0
    7246            1
    7247            1
    7248            0
    7249            0
    7250            0
    7251            1
    7252            0
    7253            0
    7254            0
    7255            0
    7256            1
    7257            0
    7258            0
    7259            0
    7260            0
    7261            0
    7262            1
    7263            1
    7264            3
    7265            1
    7266            0
    7267            2
    7268            0
    7269            0
    7270            1
    7271            0
    7272            0
    7273            0
    7274            1
    7275            0
    7276            1
    7277            1
    7278            0
    7279            1
    7280            0
    7281            1
    7282            1
    7283            1
    7284            1
    7285            0
    7286            0
    7287            0
    7288            1
    7289            1
    7290            0
    7291            0
    7292            2
    7293            1
    7294            0
    7295            1
    7296            1
    7297            2
    7298            1
    7299            0
    7300            0
    7301            1
    7302            0
    7303            0
    7304            0
    7305            0
    7306            1
    7307            1
    7308            1
    7309            0
    7310            0
    7311            1
    7312            0
    7313            0
    7314            1
    7315            0
    7316            1
    7317            1
    7318            0
    7319            1
    7320            0
    7321            0
    7322            0
    7323            0
    7324            1
    7325            2
    7326            2
    7327            0
    7328            0
    7329            1
    7330            0
    7331            1
    7332            1
    7333            1
    7334            1
    7335            1
    7336            1
    7337            0
    7338            0
    7339            1
    7340            0
    7341            0
    7342            0
    7343            1
    7344            0
    7345            0
    7346            1
    7347            0
    7348            0
    7349            1
    7350            1
    7351            1
    7352            0
    7353            1
    7354            0
    7355            1
    7356            3
    7357            2
    7358            1
    7359            1
    7360            1
    7361            0
    7362            1
    7363            1
    7364            2
    7365            1
    7366            2
    7367            1
    7368            1
    7369            1
    7370            0
    7371            1
    7372            0
    7373            0
    7374            1
    7375            2
    7376            0
    7377            1
    7378            1
    7379            1
    7380            0
    7381            0
    7382            0
    7383            1
    7384            0
    7385            2
    7386            1
    7387            0
    7388            1
    7389            3
    7390            3
    7391            0
    7392            0
    7393            0
    7394            0
    7395            0
    7396            0
    7397            0
    7398            2
    7399            2
    7400            1
    7401            0
    7402            0
    7403            0
    7404            0
    7405            2
    7406            1
    7407            1
    7408            1
    7409            1
    7410            0
    7411            1
    7412            1
    7413            0
    7414            1
    7415            1
    7416            0
    7417            2
    7418            3
    7419            1
    7420            2
    7421            1
    7422            1
    7423            0
    7424            0
    7425            1
    7426            1
    7427            0
    7428            2
    7429            0
    7430            1
    7431            3
    7432            2
    7433            2
    7434            1
    7435            1
    7436            2
    7437            1
    7438            1
    7439            0
    7440            0
    7441            1
    7442            3
    7443            1
    7444            1
    7445            1
    7446            1
    7447            0
    7448            0
    7449            1
    7450            0
    7451            0
    7452            0
    7453            0
    7454            1
    7455            1
    7456            1
    7457            1
    7458            1
    7459            2
    7460            1
    7461            0
    7462            1
    7463            0
    7464            1
    7465            0
    7466            1
    7467            0
    7468            1
    7469            0
    7470            0
    7471            1
    7472            0
    7473            1
    7474            1
    7475            0
    7476            1
    7477            0
    7478            0
    7479            2
    7480            0
    7481            0
    7482            1
    7483            0
    7484            1
    7485            0
    7486            0
    7487            0
    7488            0
    7489            1
    7490            2
    7491            0
    7492            2
    7493            1
    7494            0
    7495            0
    7496            0
    7497            2
    7498            0
    7499            0
    7500            0
    7501            0
    7502            0
    7503            0
    7504            0
    7505            0
    7506            0
    7507            0
    7508            0
    7509            0
    7510            0
    7511            0
    7512            0
    7513            0
    7514            0
    7515            0
    7516            0
    7517            1
    7518            0
    7519            0
    7520            0
    7521            0
    7522            1
    7523            0
    7524            0
    7525            0
    7526            0
    7527            0
    7528            0
    7529            0
    7530            0
    7531            0
    7532            1
    7533            1
    7534            1
    7535            0
    7536            1
    7537            1
    7538            0
    7539            0
    7540            1
    7541            0
    7542            1
    7543            0
    7544            0
    7545            1
    7546            0
    7547            1
    7548            1
    7549            1
    7550            0
    7551            1
    7552            1
    7553            1
    7554            0
    7555            1
    7556            0
    7557            0
    7558            1
    7559            1
    7560            0
    7561            0
    7562            1
    7563            0
    7564            1
    7565            1
    7566            1
    7567            0
    7568            0
    7569            0
    7570            1
    7571            1
    7572            1
    7573            0
    7574            1
    7575            1
    7576            0
    7577            2
    7578            1
    7579            0
    7580            2
    7581            1
    7582            1
    7583            1
    7584            0
    7585            1
    7586            2
    7587            0
    7588            0
    7589            1
    7590            1
    7591            0
    7592            1
    7593            2
    7594            1
    7595            0
    7596            1
    7597            0
    7598            1
    7599            0
    7600            0
    7601            0
    7602            0
    7603            0
    7604            1
    7605            1
    7606            0
    7607            0
    7608            1
    7609            0
    7610            0
    7611            1
    7612            2
    7613            0
    7614            0
    7615            1
    7616            1
    7617            1
    7618            0
    7619            1
    7620            1
    7621            0
    7622            0
    7623            0
    7624            1
    7625            2
    7626            2
    7627            0
    7628            1
    7629            1
    7630            1
    7631            0
    7632            3
    7633            0
    7634            0
    7635            1
    7636            0
    7637            0
    7638            0
    7639            0
    7640            1
    7641            1
    7642            0
    7643            0
    7644            1
    7645            0
    7646            0
    7647            0
    7648            0
    7649            1
    7650            0
    7651            0
    7652            0
    7653            0
    7654            0
    7655            0
    7656            0
    7657            0
    7658            0
    7659            0
    7660            0
    7661            0
    7662            0
    7663            0
    7664            0
    7665            1
    7666            0
    7667            0
    7668            0
    7669            1
    7670            1
    7671            0
    7672            1
    7673            0
    7674            0
    7675            0
    7676            0
    7677            1
    7678            0
    7679            2
    7680            0
    7681            0
    7682            0
    7683            1
    7684            1
    7685            0
    7686            0
    7687            0
    7688            0
    7689            0
    7690            0
    7691            0
    7692            0
    7693            1
    7694            0
    7695            1
    7696            0
    7697            0
    7698            0
    7699            1
    7700            1
    7701            1
    7702            1
    7703            0
    7704            0
    7705            1
    7706            1
    7707            1
    7708            0
    7709            0
    7710            1
    7711            0
    7712            0
    7713            0
    7714            1
    7715            2
    7716            0
    7717            1
    7718            0
    7719            2
    7720            3
    7721            0
    7722            1
    7723            2
    7724            1
    7725            1
    7726            0
    7727            1
    7728            1
    7729            1
    7730            1
    7731            1
    7732            1
    7733            0
    7734            0
    7735            0
    7736            0
    7737            0
    7738            0
    7739            0
    7740            0
    7741            0
    7742            0
    7743            0
    7744            0
    7745            1
    7746            0
    7747            0
    7748            1
    7749            1
    7750            0
    7751            0
    7752            0
    7753            0
    7754            1
    7755            1
    7756            0
    7757            1
    7758            1
    7759            0
    7760            0
    7761            0
    7762            0
    7763            1
    7764            1
    7765            0
    7766            3
    7767            0
    7768            0
    7769            0
    7770            1
    7771            1
    7772            1
    7773            1
    7774            0
    7775            1
    7776            1
    7777            0
    7778            1
    7779            0
    7780            1
    7781            0
    7782            1
    7783            0
    7784            0
    7785            0
    7786            0
    7787            0
    7788            0
    7789            1
    7790            0
    7791            0
    7792            0
    7793            0
    7794            0
    7795            0
    7796            2
    7797            1
    7798            2
    7799            0
    7800            2
    7801            0
    7802            1
    7803            2
    7804            1
    7805            0
    7806            1
    7807            2
    7808            1
    7809            0
    7810            0
    7811            0
    7812            0
    7813            1
    7814            1
    7815            0
    7816            1
    7817            0
    7818            0
    7819            1
    7820            1
    7821            0
    7822            0
    7823            0
    7824            0
    7825            0
    7826            0
    7827            0
    7828            0
    7829            0
    7830            0
    7831            1
    7832            0
    7833            1
    7834            0
    7835            0
    7836            0
    7837            0
    7838            0
    7839            0
    7840            0
    7841            0
    7842            0
    7843            0
    7844            0
    7845            0
    7846            1
    7847            0
    7848            0
    7849            0
    7850            0
    7851            0
    7852            0
    7853            1
    7854            0
    7855            0
    7856            0
    7857            0
    7858            1
    7859            0
    7860            1
    7861            0
    7862            0
    7863            0
    7864            0
    7865            0
    7866            0
    7867            1
    7868            0
    7869            0
    7870            0
    7871            0
    7872            1
    7873            1
    7874            0
    7875            0
    7876            0
    7877            0
    7878            0
    7879            0
    7880            0
    7881            0
    7882            0
    7883            0
    7884            0
    7885            0
    7886            0
    7887            0
    7888            1
    7889            0
    7890            0
    7891            0
    7892            0
    7893            0
    7894            0
    7895            0
    7896            0
    7897            0
    7898            0
    7899            0
    7900            0
    7901            0
    7902            0
    7903            0
    7904            0
    7905            1
    7906            0
    7907            0
    7908            0
    7909            0
    7910            0
    7911            0
    7912            0
    7913            0
    7914            1
    7915            0
    7916            0
    7917            1
    7918            0
    7919            0
    7920            0
    7921            0
    7922            0
    7923            0
    7924            0
    7925            0
    7926            1
    7927            0
    7928            2
    7929            0
    7930            0
    7931            2
    7932            0
    7933            0
    7934            1
    7935            0
    7936            0
    7937            1
    7938            0
    7939            0
    7940            0
    7941            0
    7942            1
    7943            0
    7944            0
    7945            0
    7946            0
    7947            0
    7948            0
    7949            0
    7950            0
    7951            0
    7952            0
    7953            0
    7954            0
    7955            0
    7956            0
    7957            0
    7958            0
    7959            0
    7960            0
    7961            0
    7962            0
    7963            0
    7964            0
    7965            0
    7966            0
    7967            0
    7968            0
    7969            0
    7970            0
    7971            0
    7972            0
    7973            0
    7974            0
    7975            0
    7976            0
    7977            0
    7978            0
    7979            0
    7980            0
    7981            0
    7982            0
    7983            0
    7984            0
    7985            0
    7986            0
    7987            1
    7988            0
    7989            0
    7990            0
    7991            0
    7992            0
    7993            1
    7994            0
    7995            0
    7996            0
    7997            0
    7998            0
    7999            0
    8000            0
    8001            0
    8002            0
    8003            0
    8004            0
    8005            0
    8006            0
    8007            0
    8008            1
    8009            1
    8010            0
    8011            0
    8012            0
    8013            0
    8014            0
    8015            0
    8016            1
    8017            0
    8018            0
    8019            0
    8020            0
    8021            0
    8022            1
    8023            0
    8024            0
    8025            0
    8026            0
    8027            1
    8028            0
    8029            0
    8030            0
    8031            1
    8032            1
    8033            0
    8034            0
    8035            1
    8036            0
    8037            0
    8038            0
    8039            0
    8040            0
    8041            0
    8042            0
    8043            0
    8044            0
    8045            0
    8046            0
    8047            0
    8048            1
    8049            0
    8050            0
    8051            0
    8052            0
    8053            0
    8054            0
    8055            0
    8056            0
    8057            0
    8058            0
    8059            0
    8060            0
    8061            0
    8062            0
    8063            0
    8064            0
    8065            0
    8066            0
    8067            0
    8068            0
    8069            0
    8070            0
    8071            1
    8072            0
    8073            0
    8074            0
    8075            0
    8076            0
    8077            0
    8078            0
    8079            0
    8080            0
    8081            0
    8082            0
    8083            0
    8084            0
    8085            0
    8086            0
    8087            0
    8088            0
    8089            0
    8090            0
    8091            0
    8092            0
    8093            0
    8094            0
    8095            0
    8096            0
    8097            0
    8098            0
    8099            0
    8100            0
    8101            0
    8102            0
    8103            1
    8104            0
    8105            0
    8106            0
    8107            0
    8108            0
    8109            0
    8110            2
    8111            0
    8112            0
    8113            1
    8114            0
    8115            0
    8116            0
    8117            0
    8118            0
    8119            1
    8120            0
    8121            0
    8122            0
    8123            0
    8124            1
    8125            0
    8126            0
    8127            0
    8128            0
    8129            1
    8130            0
    8131            0
    8132            0
    8133            0
    8134            0
    8135            0
    8136            0
    8137            0
    8138            0
    8139            0
    8140            0
    8141            0
    8142            0
    8143            0
    8144            0
    8145            0
    8146            0
    8147            0
    8148            0
    8149            0
    8150            0
    8151            0
    8152            0
    8153            0
    8154            0
    8155            0
    8156            0
    8157            0
    8158            0
    8159            0
    8160            0
    8161            0
    8162            0
    8163            0
    8164            0
    8165            0
    8166            0
    8167            0
    8168            0
    8169            1
    8170            0
    8171            0
    8172            0
    8173            0
    8174            0
    8175            1
    8176            0
    8177            0
    8178            0
    8179            0
    8180            0
    8181            0
    8182            0
    8183            0
    8184            1
    8185            0
    8186            0
    8187            0
    8188            0
    8189            0
    8190            0
    8191            0
    8192            0
    8193            0
    8194            0
    8195            0
    8196            0
    8197            1
    8198            0
    8199            0
    8200            1
    8201            0
    8202            0
    8203            0
    8204            1
    8205            0
    8206            0
    8207            0
    8208            0
    8209            0
    8210            1
    8211            2
    8212            0
    8213            0
    8214            3
    8215            0
    8216            1
    8217            1
    8218            0
    8219            0
    8220            0
    8221            0
    8222            0
    8223            0
    8224            0
    8225            0
    8226            1
    8227            1
    8228            1
    8229            0
    8230            0
    8231            0
    8232            0
    8233            0
    8234            0
    8235            1
    8236            1
    8237            0
    8238            1
    8239            0
    8240            0
    8241            0
    8242            2
    8243            0
    8244            0
    8245            0
    8246            0
    8247            0
    8248            0
    8249            0
    8250            1
    8251            1
    8252            0
    8253            0
    8254            0
    8255            0
    8256            0
    8257            0
    8258            1
    8259            0
    8260            0
    8261            0
    8262            0
    8263            0
    8264            0
    8265            1
    8266            0
    8267            0
    8268            0
    8269            0
    8270            0
    8271            0
    8272            0
    8273            1
    8274            0
    8275            0
    8276            0
    8277            0
    8278            1
    8279            0
    8280            0
    8281            1
    8282            0
    8283            0
    8284            0
    8285            1
    8286            0
    8287            1
    8288            0
    8289            0
    8290            1
    8291            0
    8292            3
    8293            0
    8294            0
    8295            0
    8296            0
    8297            0
    8298            0
    8299            0
    8300            2
    8301            0
    8302            0
    8303            0
    8304            0
    8305            0
    8306            0
    8307            0
    8308            0
    8309            0
    8310            1
    8311            0
    8312            0
    8313            0
    8314            0
    8315            0
    8316            0
    8317            0
    8318            0
    8319            0
    8320            0
    8321            2
    8322            0
    8323            1
    8324            1
    8325            1
    8326            0
    8327            0
    8328            0
    8329            0
    8330            0
    8331            0
    8332            0
    8333            0
    8334            0
    8335            0
    8336            0
    8337            0
    8338            0
    8339            0
    8340            1
    8341            0
    8342            0
    8343            0
    8344            0
    8345            0
    8346            0
    8347            0
    8348            0
    8349            0
    8350            0
    8351            0
    8352            0
    8353            2
    8354            0
    8355            0
    8356            0
    8357            0
    8358            0
    8359            0
    8360            0
    8361            0
    8362            0
    8363            0
    8364            0
    8365            0
    8366            0
    8367            0
    8368            0
    8369            0
    8370            0
    8371            1
    8372            0
    8373            0
    8374            0
    8375            0
    8376            0
    8377            0
    8378            0
    8379            1
    8380            0
    8381            1
    8382            1
    8383            0
    8384            1
    8385            0
    8386            0
    8387            0
    8388            0
    8389            1
    8390            0
    8391            0
    8392            1
    8393            0
    8394            1
    8395            0
    8396            0
    8397            0
    8398            0
    8399            0
    8400            0
    8401            0
    8402            0
    8403            1
    8404            0
    8405            1
    8406            0
    8407            0
    8408            1
    8409            0
    8410            0
    8411            0
    8412            0
    8413            0
    8414            1
    8415            0
    8416            0
    8417            0
    8418            0
    8419            0
    8420            1
    8421            0
    8422            0
    8423            0
    8424            1
    8425            1
    8426            0
    8427            0
    8428            1
    8429            2
    8430            1
    8431            1
    8432            1
    8433            1
    8434            0
    8435            0
    8436            0
    8437            0
    8438            1
    8439            1
    8440            2
    8441            1
    8442            2
    8443            0
    8444            0
    8445            1
    8446            0
    8447            0
    8448            1
    8449            2
    8450            1
    8451            1
    8452            0
    8453            0
    8454            0
    8455            1
    8456            2
    8457            2
    8458            0
    8459            0
    8460            0
    8461            2
    8462            0
    8463            1
    8464            0
    8465            0
    8466            2
    8467            1
    8468            2
    8469            1
    8470            2
    8471            2
    8472            0
    8473            0
    8474            0
    8475            0
    8476            2
    8477            1
    8478            0
    8479            1
    8480            0
    8481            3
    8482            1
    8483            0
    8484            1
    8485            2
    8486            0
    8487            1
    8488            0
    8489            1
    8490            0
    8491            0
    8492            1
    8493            2
    8494            0
    8495            1
    8496            1
    8497            1
    8498            0
    8499            0
    8500            2
    8501            1
    8502            0
    8503            1
    8504            2
    8505            0
    8506            0
    8507            3
    8508            2
    8509            5
    8510            1
    8511            1
    8512            1
    8513            1
    8514            1
    8515            1
    8516            1
    8517            2
    8518            0
    8519            2
    8520            1
    8521            3
    8522            2
    8523            0
    8524            0
    8525            0
    8526            1
    8527            0
    8528            0
    8529            1
    8530            0
    8531            0
    8532            0
    8533            0
    8534            2
    8535            0
    8536            0
    8537            3
    8538            3
    8539            1
    8540            0
    8541            3
    8542            0
    8543            2
    8544            1
    8545            4
    8546            1
    8547            2
    8548            1
    8549            1
    8550            0
    8551            0
    8552            0
    8553            2
    8554            0
    8555            0
    8556            1
    8557            0
    8558            0
    8559            1
    8560            1
    8561            3
    8562            2
    8563            2
    8564            0
    8565            1
    8566            0
    8567            2
    8568            1
    8569            1
    8570            1
    8571            2
    8572            0
    8573            0
    8574            1
    8575            2
    8576            2
    8577            0
    8578            0
    8579            1
    8580            1
    8581            1
    8582            1
    8583            3
    8584            1
    8585            1
    8586            1
    8587            2
    8588            0
    8589            1
    8590            0
    8591            1
    8592            0
    8593            0
    8594            2
    8595            1
    8596            1
    8597            1
    8598            1
    8599            0
    8600            1
    8601            0
    8602            0
    8603            3
    8604            2
    8605            0
    8606            0
    8607            0
    8608            3
    8609            1
    8610            0
    8611            0
    8612            0
    8613            0
    8614            0
    8615            1
    8616            0
    8617            0
    8618            1
    8619            1
    8620            1
    8621            1
    8622            1
    8623            0
    8624            0
    8625            0
    8626            0
    8627            0
    8628            0
    8629            1
    8630            1
    8631            0
    8632            1
    8633            1
    8634            2
    8635            0
    8636            0
    8637            0
    8638            0
    8639            0
    8640            0
    8641            1
    8642            1
    8643            1
    8644            0
    8645            0
    8646            0
    8647            0
    8648            1
    8649            0
    8650            5
    8651            1
    8652            0
    8653            0
    8654            0
    8655            2
    8656            1
    8657            0
    8658            0
    8659            1
    8660            0
    8661            0
    8662            1
    8663            0
    8664            1
    8665            0
    8666            0
    8667            0
    8668            0
    8669            0
    8670            0
    8671            0
    8672            0
    8673            1
    8674            0
    8675            0
    8676            0
    8677            0
    8678            0
    8679            0
    8680            0
    8681            0
    8682            0
    8683            1
    8684            0
    8685            0
    8686            0
    8687            0
    8688            0
    8689            1
    8690            0
    8691            1
    8692            0
    8693            1
    8694            0
    8695            0
    8696            0
    8697            1
    8698            1
    8699            1
    8700            0
    8701            0
    8702            0
    8703            0
    8704            1
    8705            1
    8706            0
    8707            0
    8708            0
    8709            1
    8710            0
    8711            1
    8712            0
    8713            1
    8714            0
    8715            2
    8716            0
    8717            1
    8718            1
    8719            1
    8720            1
    8721            0
    8722            0
    8723            0
    8724            1
    8725            1
    8726            2
    8727            0
    8728            0
    8729            1
    8730            1
    8731            0
    8732            0
    8733            0
    8734            0
    8735            0
    8736            2
    8737            0
    8738            1
    8739            1
    8740            0
    8741            0
    8742            1
    8743            0
    8744            0
    8745            0
    8746            2
    8747            0
    8748            0
    8749            0
    8750            1
    8751            0
    8752            0
    8753            2
    8754            0
    8755            0
    8756            1
    8757            0
    8758            0
    8759            0
    8760            2
    8761            0
    8762            1
    8763            0
    8764            0
    8765            3
    8766            1
    8767            2
    8768            2
    8769            0
    8770            0
    8771            0
    8772            0
    8773            0
    8774            1
    8775            2
    8776            1
    8777            1
    8778            1
    8779            0
    8780            0
    8781            0
    8782            0
    8783            0
    8784            2
    8785            1
    8786            0
    8787            0
    8788            0
    8789            0
    8790            0
    8791            0
    8792            0
    8793            0
    8794            0
    8795            0
    8796            0
    8797            0
    8798            0
    8799            1
    8800            0
    8801            1
    8802            2
    8803            1
    8804            0
    8805            0
    8806            0
    8807            1
    8808            1
    8809            0
    8810            0
    8811            0
    8812            0
    8813            0
    8814            0
    8815            0
    8816            1
    8817            0
    8818            0
    8819            0
    8820            1
    8821            0
    8822            1
    8823            0
    8824            0
    8825            0
    8826            0
    8827            0
    8828            0
    8829            0
    8830            0
    8831            1
    8832            0
    8833            0
    8834            0
    8835            1
    8836            0
    8837            0
    8838            0
    8839            0
    8840            0
    8841            0
    8842            0
    8843            0
    8844            0
    8845            0
    8846            0
    8847            0
    8848            0
    8849            3
    8850            0
    8851            0
    8852            1
    8853            2
    8854            1
    8855            1
    8856            0
    8857            0
    8858            1
    8859            0
    8860            1
    8861            0
    8862            2
    8863            0
    8864            1
    8865            0
    8866            0
    8867            1
    8868            0
    8869            0
    8870            2
    8871            0
    8872            1
    8873            0
    8874            1
    8875            2
    8876            1
    8877            0
    8878            1
    8879            1
    8880            0
    8881            0
    8882            0
    8883            0
    8884            0
    8885            1
    8886            0
    8887            0
    8888            1
    8889            0
    8890            0
    8891            0
    8892            1
    8893            0
    8894            0
    8895            2
    8896            1
    8897            1
    8898            1
    8899            0
    8900            1
    8901            2
    8902            0
    8903            0
    8904            1
    8905            1
    8906            1
    8907            2
    8908            0
    8909            1
    8910            0
    8911            0
    8912            0
    8913            1
    8914            1
    8915            0
    8916            0
    8917            0
    8918            0
    8919            0
    8920            1
    8921            0
    8922            0
    8923            0
    8924            1
    8925            0
    8926            1
    8927            0
    8928            0
    8929            0
    8930            0
    8931            0
    8932            1
    8933            0
    8934            0
    8935            0
    8936            0
    8937            0
    8938            1
    8939            0
    8940            0
    8941            0
    8942            0
    8943            0
    8944            2
    8945            0
    8946            0
    8947            0
    8948            0
    8949            0
    8950            0
    8951            0
    8952            0
    8953            1
    8954            0
    8955            0
    8956            0
    8957            0
    8958            0
    8959            0
    8960            2
    8961            0
    8962            1
    8963            0
    8964            2
    8965            0
    8966            1
    8967            2
    8968            0
    8969            0
    8970            0
    8971            0
    8972            1
    8973            1
    8974            0
    8975            0
    8976            0
    8977            0
    8978            0
    8979            0
    8980            0
    8981            1
    8982            1
    8983            0
    8984            1
    8985            2
    8986            1
    8987            1
    8988            0
    8989            0
    8990            1
    8991            2
    8992            0
    8993            0
    8994            1
    8995            0
    8996            1
    8997            0
    8998            2
    8999            2
    9000            1
    9001            2
    9002            2
    9003            1
    9004            1
    9005            0
    9006            2
    9007            0
    9008            1
    9009            1
    9010            0
    9011            2
    9012            2
    9013            0
    9014            0
    9015            0
    9016            1
    9017            3
    9018            0
    9019            0
    9020            0
    9021            1
    9022            2
    9023            0
    9024            2
    9025            0
    9026            2
    9027            1
    9028            1
    9029            0
    9030            0
    9031            1
    9032            1
    9033            0
    9034            0
    9035            2
    9036            1
    9037            0
    9038            0
    9039            0
    9040            1
    9041            0
    9042            0
    9043            0
    9044            0
    9045            0
    9046            0
    9047            1
    9048            0
    9049            0
    9050            0
    9051            0
    9052            0
    9053            1
    9054            0
    9055            0
    9056            2
    9057            1
    9058            0
    9059            0
    9060            0
    9061            0
    9062            0
    9063            0
    9064            0
    9065            1
    9066            0
    9067            0
    9068            1
    9069            2
    9070            0
    9071            0
    9072            0
    9073            2
    9074            0
    9075            0
    9076            1
    9077            0
    9078            0
    9079            0
    9080            0
    9081            1
    9082            1
    9083            0
    9084            0
    9085            0
    9086            0
    9087            0
    9088            0
    9089            0
    9090            1
    9091            0
    9092            0
    9093            1
    9094            1
    9095            0
    9096            0
    9097            1
    9098            0
    9099            0
    9100            0
    9101            0
    9102            0
    9103            0
    9104            0
    9105            0
    9106            0
    9107            1
    9108            0
    9109            0
    9110            0
    9111            0
    9112            0
    9113            0
    9114            0
    9115            2
    9116            0
    9117            0
    9118            1
    9119            0
    9120            0
    9121            0
    9122            1
    9123            0
    9124            0
    9125            0
    9126            0
    9127            0
    9128            0
    9129            1
    9130            1
    9131            0
    9132            0
    9133            1
    9134            1
    9135            0
    9136            0
    9137            0
    9138            0
    9139            0
    9140            1
    9141            1
    9142            0
    9143            0
    9144            1
    9145            0
    9146            0
    9147            0
    9148            0
    9149            0
    9150            0
    9151            0
    9152            0
    9153            0
    9154            0
    9155            0
    9156            0
    9157            0
    9158            0
    9159            0
    9160            0
    9161            0
    9162            0
    9163            0
    9164            0
    9165            0
    9166            0
    9167            1
    9168            1
    9169            0
    9170            0
    9171            0
    9172            0
    9173            0
    9174            0
    9175            0
    9176            1
    9177            1
    9178            1
    9179            1
    9180            2
    9181            0
    9182            1
    9183            0
    9184            1
    9185            2
    9186            2
    9187            1
    9188            1
    9189            1
    9190            0
    9191            0
    9192            0
    9193            0
    9194            1
    9195            0
    9196            0
    9197            0
    9198            0
    9199            0
    9200            0
    9201            0
    9202            0
    9203            0
    9204            0
    9205            1
    9206            1
    9207            0
    9208            0
    9209            0
    9210            1
    9211            0
    9212            0
    9213            1
    9214            1
    9215            0
    9216            0
    9217            1
    9218            0
    9219            1
    9220            0
    9221            2
    9222            2
    9223            0
    9224            0
    9225            0
    9226            1
    9227            0
    9228            0
    9229            0
    9230            0
    9231            0
    9232            0
    9233            0
    9234            1
    9235            0
    9236            0
    9237            1
    9238            2
    9239            0
    9240            0
    9241            0
    9242            0
    9243            0
    9244            0
    9245            0
    9246            0
    9247            0
    9248            1
    9249            0
    9250            1
    9251            0
    9252            0
    9253            0
    9254            2
    9255            1
    9256            1
    9257            1
    9258            1
    9259            1
    9260            0
    9261            0
    9262            1
    9263            2
    9264            0
    9265            0
    9266            0
    9267            1
    9268            0
    9269            0
    9270            0
    9271            0
    9272            2
    9273            0
    9274            0
    9275            0
    9276            0
    9277            0
    9278            0
    9279            0
    9280            0
    9281            0
    9282            0
    9283            0
    9284            0
    9285            0
    9286            0
    9287            0
    9288            0
    9289            0
    9290            1
    9291            1
    9292            2
    9293            0
    9294            0
    9295            0
    9296            0
    9297            0
    9298            0
    9299            0
    9300            0
    9301            0
    9302            2
    9303            0
    9304            0
    9305            0
    9306            1
    9307            0
    9308            0
    9309            0
    9310            1
    9311            1
    9312            0
    9313            0
    9314            0
    9315            0
    9316            0
    9317            0
    9318            1
    9319            1
    9320            1
    9321            0
    9322            0
    9323            1
    9324            1
    9325            0
    9326            1
    9327            0
    9328            0
    9329            0
    9330            0
    9331            0
    9332            1
    9333            0
    9334            1
    9335            1
    9336            2
    9337            0
    9338            0
    9339            1
    9340            1
    9341            1
    9342            1
    9343            1
    9344            1
    9345            0
    9346            0
    9347            1
    9348            1
    9349            0
    9350            1
    9351            2
    9352            1
    9353            2
    9354            1
    9355            1
    9356            0
    9357            1
    9358            1
    9359            1
    9360            1
    9361            1
    9362            1
    9363            0
    9364            0
    9365            0
    9366            0
    9367            0
    9368            1
    9369            1
    9370            1
    9371            0
    9372            0
    9373            1
    9374            1
    9375            1
    9376            1
    9377            0
    9378            1
    9379            1
    9380            1
    9381            4
    9382            2
    9383            0
    9384            0
    9385            2
    9386            2
    9387            1
    9388            1
    9389            1
    9390            0
    9391            2
    9392            1
    9393            0
    9394            0
    9395            1
    9396            0
    9397            0
    9398            0
    9399            0
    9400            0
    9401            0
    9402            0
    9403            0
    9404            1
    9405            0
    9406            2
    9407            0
    9408            0
    9409            0
    9410            0
    9411            1
    9412            0
    9413            0
    9414            0
    9415            0
    9416            0
    9417            0
    9418            0
    9419            0
    9420            0
    9421            0
    9422            1
    9423            1
    9424            0
    9425            0
    9426            1
    9427            1
    9428            0
    9429            0
    9430            1
    9431            0
    9432            0
    9433            2
    9434            2
    9435            0
    9436            0
    9437            0
    9438            0
    9439            0
    9440            0
    9441            0
    9442            1
    9443            0
    9444            0
    9445            0
    9446            1
    9447            0
    9448            0
    9449            0
    9450            0
    9451            0
    9452            0
    9453            0
    9454            0
    9455            0
    9456            0
    9457            0
    9458            0
    9459            0
    9460            0
    9461            0
    9462            0
    9463            0
    9464            0
    9465            0
    9466            0
    9467            0
    9468            1
    9469            0
    9470            0
    9471            0
    9472            0
    9473            0
    9474            0
    9475            0
    9476            0
    9477            0
    9478            0
    9479            0
    9480            0
    9481            0
    9482            0
    9483            0
    9484            0
    9485            0
    9486            1
    9487            0
    9488            0
    9489            0
    9490            0
    9491            0
    9492            0
    9493            0
    9494            0
    9495            1
    9496            0
    9497            0
    9498            0
    9499            0
    9500            0
    9501            0
    9502            0
    9503            0
    9504            0
    9505            1
    9506            0
    9507            0
    9508            0
    9509            0
    9510            0
    9511            0
    9512            0
    9513            1
    9514            0
    9515            0
    9516            0
    9517            0
    9518            0
    9519            0
    9520            0
    9521            0
    9522            0
    9523            0
    9524            0
    9525            0
    9526            0
    9527            0
    9528            0
    9529            0
    9530            0
    9531            0
    9532            0
    9533            0
    9534            0
    9535            0
    9536            0
    9537            0
    9538            0
    9539            0
    9540            0
    9541            0
    9542            0
    9543            0
    9544            0
    9545            0
    9546            0
    9547            0
    9548            0
    9549            0
    9550            0
    9551            0
    9552            0
    9553            0
    9554            0
    9555            0
    9556            0
    9557            0
    9558            0
    9559            0
    9560            0
    9561            0
    9562            0
    9563            0
    9564            0
    9565            0
    9566            0
    9567            0
    9568            0
    9569            0
    9570            0
    9571            0
    9572            0
    9573            0
    9574            0
    9575            0
    9576            1
    9577            0
    9578            0
    9579            1
    9580            1
    9581            0
    9582            0
    9583            0
    9584            0
    9585            0
    9586            0
    9587            0
    9588            0
    9589            0
    9590            0
    9591            0
    9592            0
    9593            0
    9594            0
    9595            0
    9596            0
    9597            0
    9598            0
    9599            1
    9600            0
    9601            0
    9602            0
    9603            0
    9604            0
    9605            0
    9606            0
    9607            0
    9608            0
    9609            1
    9610            0
    9611            2
    9612            0
    9613            0
    9614            0
    9615            0
    9616            2
    9617            0
    9618            0
    9619            0
    9620            0
    9621            0
    9622            0
    9623            1
    9624            0
    9625            0
    9626            0
    9627            0
    9628            0
    9629            0
    9630            0
    9631            0
    9632            0
    9633            0
    9634            0
    9635            0
    9636            0
    9637            1
    9638            0
    9639            0
    9640            0
    9641            1
    9642            0
    9643            0
    9644            0
    9645            0
    9646            0
    9647            1
    9648            0
    9649            1
    9650            0
    9651            1
    9652            0
    9653            0
    9654            0
    9655            0
    9656            1
    9657            1
    9658            1
    9659            1
    9660            0
    9661            0
    9662            0
    9663            0
    9664            0
    9665            0
    9666            0
    9667            1
    9668            0
    9669            0
    9670            2
    9671            0
    9672            1
    9673            0
    9674            0
    9675            0
    9676            0
    9677            1
    9678            0
    9679            1
    9680            0
    9681            1
    9682            0
    9683            1
    9684            0
    9685            2
    9686            1
    9687            1
    9688            0
    9689            0
    9690            1
    9691            2
    9692            0
    9693            1
    9694            2
    9695            0
    9696            1
    9697            1
    9698            0
    9699            2
    9700            1
    9701            1
    9702            1
    9703            0
    9704            0
    9705            2
    9706            3
    9707            0
    9708            2
    9709            3
    9710            2
    9711            2
    9712            0
    9713            1
    9714            0
    9715            0
    9716            1
    9717            1
    9718            0
    9719            2
    9720            0
    9721            0
    9722            1
    9723            1
    9724            1
    9725            0
    9726            1
    9727            0
    9728            0
    9729            1
    9730            1
    9731            1
    9732            2
    9733            0
    9734            1
    9735            1
    9736            1
    9737            2
    9738            0
    9739            1
    9740            1
    9741            1
    9742            0
    9743            0
    9744            1
    9745            0
    9746            0
    9747            0
    9748            0
    9749            1
    9750            0
    9751            0
    9752            1
    9753            2
    9754            2
    9755            0
    9756            0
    9757            0
    9758            0
    9759            0
    9760            2
    9761            0
    9762            0
    9763            0
    9764            0
    9765            1
    9766            0
    9767            0
    9768            0
    9769            0
    9770            0
    9771            0
    9772            0
    9773            1
    9774            0
    9775            0
    9776            0
    9777            1
    9778            0
    9779            0
    9780            0
    9781            0
    9782            1
    9783            0
    9784            0
    9785            0
    9786            0
    9787            1
    9788            2
    9789            0
    9790            1
    9791            0
    9792            0
    9793            0
    9794            0
    9795            1
    9796            0
    9797            0
    9798            1
    9799            2
    9800            1
    9801            0
    9802            0
    9803            1
    9804            1
    9805            0
    9806            0
    9807            0
    9808            0
    9809            0
    9810            0
    9811            0
    9812            0
    9813            0
    9814            1
    9815            1
    9816            0
    9817            0
    9818            0
    9819            0
    9820            0
    9821            0
    9822            1
    9823            1
    9824            1
    9825            1
    9826            0
    9827            0
    9828            0
    9829            0
    9830            0
    9831            1
    9832            0
    9833            0
    9834            0
    9835            0
    9836            1
    9837            0
    9838            0
    9839            0
    9840            1
    9841            1
    9842            0
    9843            0
    9844            1
    9845            0
    9846            1
    9847            0
    9848            2
    9849            0
    9850            0
    9851            0
    9852            0
    9853            1
    9854            0
    9855            2
    9856            0
    9857            0
    9858            1
    9859            0
    9860            0
    9861            0
    9862            0
    9863            2
    9864            0
    9865            2
    9866            1
    9867            0
    9868            1
    9869            0
    9870            1
    9871            0
    9872            0
    9873            0
    9874            0
    9875            0
    9876            0
    9877            0
    9878            1
    9879            0
    9880            1
    9881            1
    9882            0
    9883            0
    9884            1
    9885            1
    9886            1
    9887            1
    9888            0
    9889            2
    9890            1
    9891            0
    9892            2
    9893            0
    9894            1
    9895            0
    9896            1
    9897            0
    9898            0
    9899            1
    9900            0
    9901            1
    9902            1
    9903            1
    9904            0
    9905            2
    9906            3
    9907            2
    9908            0
    9909            0
    9910            1
    9911            1
    9912            0
    9913            1
    9914            1
    9915            0
    9916            0
    9917            1
    9918            0
    9919            2
    9920            0
    9921            0
    9922            0
    9923            0
    9924            1
    9925            1
    9926            0
    9927            0
    9928            0
    9929            1
    9930            0
    9931            0
    9932            1
    9933            0
    9934            0
    9935            1
    9936            1
    9937            2
    9938            0
    9939            0
    9940            1
    9941            0
    9942            1
    9943            3
    9944            1
    9945            1
    9946            1
    9947            2
    9948            1
    9949            2
    9950            3
    9951            0
    9952            2
    9953            0
    9954            1
    9955            1
    9956            1
    9957            1
    9958            2
    9959            0
    9960            1
    9961            1
    9962            1
    9963            1
    9964            1
    9965            1
    9966            1
    9967            2
    9968            1
    9969            1
    9970            0
    9971            1
    9972            1
    9973            0
    9974            1
    9975            0
    9976            1
    9977            0
    9978            0
    9979            0
    9980            0
    9981            2
    9982            1
    9983            0
    9984            2
    9985            1
    9986            2
    9987            1
    9988            0
    9989            1
    9990            1
    9991            1
    9992            1
    9993            1
    9994            1
    9995            0
    9996            2
    9997            1
    9998            0
    9999            0
   10000            1
   10001            2
   10002            1
   10003            0
   10004            1
   10005            1
   10006            1
   10007            1
   10008            2
   10009            1
   10010            2
   10011            1
   10012            2
   10013            1
   10014            3
   10015            1
   10016            1
   10017            1
   10018            1
   10019            2
   10020            2
   10021            1
   10022            3
   10023            0
   10024            1
   10025            1
   10026            0
   10027            1
   10028            1
   10029            2
   10030            2
   10031            2
   10032            0
   10033            1
   10034            1
   10035            2
   10036            0
   10037            2
   10038            1
   10039            2
   10040            1
   10041            1
   10042            2
   10043            2
   10044            3
   10045            2
   10046            0
   10047            1
   10048            3
   10049            1
   10050            3
   10051            1
   10052            0
   10053            1
   10054            1
   10055            2
   10056            2
   10057            1
   10058            3
   10059            0
   10060            2
   10061            1
   10062            2
   10063            2
   10064            2
   10065            1
   10066            1
   10067            1
   10068            1
   10069            0
   10070            0
   10071            1
   10072            2
   10073            0
   10074            0
   10075            1
   10076            3
   10077            1
   10078            2
   10079            2
   10080            0
   10081            3
   10082            1
   10083            1
   10084            1
   10085            1
   10086            1
   10087            2
   10088            2
   10089            1
   10090            2
   10091            1
   10092            1
   10093            0
   10094            1
   10095            1
   10096            1
   10097            2
   10098            2
   10099            2
   10100            3
   10101            1
   10102            1
   10103            0
   10104            2
   10105            1
   10106            1
   10107            2
   10108            1
   10109            1
   10110            0
   10111            1
   10112            3
   10113            1
   10114            3
   10115            2
   10116            2
   10117            2
   10118            1
   10119            1
   10120            0
   10121            0
   10122            1
   10123            0
   10124            0
   10125            1
   10126            1
   10127            0
   10128            0
   10129            0
   10130            0
   10131            0
   10132            3
   10133            0
   10134            0
   10135            1
   10136            0
   10137            1
   10138            0
   10139            1
   10140            2
   10141            1
   10142            0
   10143            1
   10144            1
   10145            0
   10146            2
   10147            0
   10148            0
   10149            1
   10150            0
   10151            0
   10152            0
   10153            1
   10154            0
   10155            3
   10156            2
   10157            0
   10158            1
   10159            2
   10160            0
   10161            1
   10162            1
   10163            0
   10164            0
   10165            0
   10166            0
   10167            0
   10168            0
   10169            0
   10170            0
   10171            0
   10172            0
   10173            0
   10174            0
   10175            0
   10176            0
   10177            0
   10178            0
   10179            1
   10180            0
   10181            0
   10182            1
   10183            0
   10184            1
   10185            4
   10186            1
   10187            0
   10188            0
   10189            0
   10190            0
   10191            0
   10192            0
   10193            2
   10194            1
   10195            1
   10196            1
   10197            1
   10198            1
   10199            1
   10200            0
   10201            2
   10202            0
   10203            0
   10204            0
   10205            0
   10206            0
   10207            0
   10208            0
   10209            0
   10210            1
   10211            1
   10212            2
   10213            0
   10214            1
   10215            0
   10216            1
   10217            0
   10218            1
   10219            0
   10220            1
   10221            0
   10222            0
   10223            0
   10224            0
   10225            1
   10226            1
   10227            1
   10228            2
   10229            1
   10230            1
   10231            1
   10232            0
   10233            1
   10234            2
   10235            0
   10236            2
   10237            1
   10238            2
   10239            1
   10240            1
   10241            3
   10242            3
   10243            2
   10244            1
   10245            3
   10246            0
   10247            3
   10248            0
   10249            3
   10250            3
   10251            1
   10252            3
   10253            0
   10254            0
   10255            1
   10256            0
   10257            1
   10258            0
   10259            2
   10260            1
   10261            1
   10262            1
   10263            1
   10264            1
   10265            0
   10266            0
   10267            0
   10268            0
   10269            0
   10270            0
   10271            0
   10272            0
   10273            0
   10274            0
   10275            2
   10276            0
   10277            0
   10278            0
   10279            0
   10280            0
   10281            0
   10282            0
   10283            1
   10284            0
   10285            1
   10286            1
   10287            1
   10288            1
   10289            1
   10290            1
   10291            2
   10292            0
   10293            0
   10294            0
   10295            0
   10296            0
   10297            0
   10298            0
   10299            1
   10300            0
   10301            0
   10302            0
   10303            0
   10304            0
   10305            0
   10306            0
   10307            0
   10308            0
   10309            0
   10310            1
   10311            0
   10312            0
   10313            0
   10314            0
   10315            1
   10316            1
   10317            0
   10318            0
   10319            0
   10320            0
   10321            0
   10322            0
   10323            0
   10324            1
   10325            0
   10326            0
   10327            0
   10328            1
   10329            0
   10330            0
   10331            0
   10332            0
   10333            0
   10334            0
   10335            1
   10336            0
   10337            0
   10338            0
   10339            0
   10340            0
   10341            1
   10342            0
   10343            0
   10344            0
   10345            0
   10346            1
   10347            1
   10348            0
   10349            0
   10350            0
   10351            0
   10352            0
   10353            0
   10354            0
   10355            0
   10356            0
   10357            0
   10358            0
   10359            0
   10360            1
   10361            0
   10362            0
   10363            0
   10364            0
   10365            0
   10366            0
   10367            0
   10368            1
   10369            0
   10370            0
   10371            1
   10372            0
   10373            0
   10374            0
   10375            0
   10376            0
   10377            0
   10378            0
   10379            1
   10380            0
   10381            0
   10382            0
   10383            0
   10384            0
   10385            0
   10386            0
   10387            0
   10388            1
   10389            0
   10390            1
   10391            0
   10392            0
   10393            0
   10394            1
   10395            0
   10396            1
   10397            0
   10398            0
   10399            1
   10400            0
   10401            1
   10402            0
   10403            0
   10404            0
   10405            0
   10406            0
   10407            0
   10408            0
   10409            0
   10410            2
   10411            0
   10412            1
   10413            1
   10414            2
   10415            0
   10416            0
   10417            1
   10418            0
   10419            0
   10420            0
   10421            1
   10422            1
   10423            1
   10424            0
   10425            2
   10426            1
   10427            1
   10428            0
   10429            0
   10430            0
   10431            0
   10432            1
   10433            0
   10434            0
   10435            0
   10436            0
   10437            0
   10438            0
   10439            1
   10440            1
   10441            0
   10442            1
   10443            0
   10444            0
   10445            0
   10446            0
   10447            0
   10448            0
   10449            0
   10450            0
   10451            1
   10452            0
   10453            0
   10454            1
   10455            0
   10456            1
   10457            0
   10458            1
   10459            0
   10460            0
   10461            0
   10462            0
   10463            0
   10464            0
   10465            0
   10466            0
   10467            1
   10468            0
   10469            0
   10470            0
   10471            0
   10472            0
   10473            1
   10474            1
   10475            1
   10476            0
   10477            0
   10478            0
   10479            0
   10480            0
   10481            0
   10482            0
   10483            0
   10484            0
   10485            1
   10486            0
   10487            0
   10488            1
   10489            0
   10490            0
   10491            0
   10492            0
   10493            0
   10494            0
   10495            0
   10496            1
   10497            0
   10498            0
   10499            0
   10500            0
   10501            0
   10502            0
   10503            0
   10504            0
   10505            0
   10506            0
   10507            0
   10508            0
   10509            1
   10510            1
   10511            1
   10512            0
   10513            0
   10514            1
   10515            1
   10516            0
   10517            0
   10518            2
   10519            1
   10520            1
   10521            1
   10522            0
   10523            2
   10524            1
   10525            0
   10526            1
   10527            1
   10528            1
   10529            1
   10530            1
   10531            1
   10532            1
   10533            0
   10534            1
   10535            0
   10536            0
   10537            0
   10538            0
   10539            1
   10540            2
   10541            1
   10542            1
   10543            1
   10544            0
   10545            0
   10546            1
   10547            0
   10548            2
   10549            2
   10550            1
   10551            1
   10552            2
   10553            1
   10554            1
   10555            0
   10556            3
   10557            2
   10558            0
   10559            2
   10560            2
   10561            2
   10562            1
   10563            1
   10564            0
   10565            3
   10566            0
   10567            2
   10568            0
   10569            1
   10570            1
   10571            1
   10572            3
   10573            1
   10574            0
   10575            0
   10576            2
   10577            0
   10578            0
   10579            0
   10580            1
   10581            1
   10582            1
   10583            0
   10584            1
   10585            0
   10586            0
   10587            2
   10588            0
   10589            0
   10590            2
   10591            1
   10592            0
   10593            0
   10594            3
   10595            3
   10596            1
   10597            1
   10598            1
   10599            0
   10600            1
   10601            1
   10602            0
   10603            2
   10604            1
   10605            1
   10606            0
   10607            1
   10608            1
   10609            1
   10610            1
   10611            0
   10612            1
   10613            1
   10614            1
   10615            1
   10616            0
   10617            0
   10618            0
   10619            0
   10620            0
   10621            1
   10622            2
   10623            1
   10624            0
   10625            0
   10626            0
   10627            0
   10628            1
   10629            1
   10630            2
   10631            0
   10632            0
   10633            0
   10634            0
   10635            0
   10636            1
   10637            0
   10638            0
   10639            0
   10640            0
   10641            0
   10642            0
   10643            0
   10644            1
   10645            0
   10646            0
   10647            1
   10648            2
   10649            1
   10650            0
   10651            1
   10652            1
   10653            0
   10654            2
   10655            0
   10656            0
   10657            0
   10658            0
   10659            0
   10660            0
   10661            0
   10662            0
   10663            0
   10664            0
   10665            0
   10666            0
   10667            0
   10668            1
   10669            0
   10670            0
   10671            0
   10672            0
   10673            0
   10674            1
   10675            0
   10676            0
   10677            1
   10678            0
   10679            0
   10680            0
   10681            1
   10682            0
   10683            0
   10684            0
   10685            0
   10686            0
   10687            0
   10688            0
   10689            0
   10690            0
   10691            1
   10692            0
   10693            0
   10694            0
   10695            2
   10696            0
   10697            1
   10698            0
   10699            0
   10700            0
   10701            1
   10702            1
   10703            0
   10704            2
   10705            0
   10706            1
   10707            0
   10708            0
   10709            0
   10710            0
   10711            1
   10712            0
   10713            1
   10714            0
   10715            0
   10716            0
   10717            0
   10718            0
   10719            0
   10720            0
   10721            0
   10722            0
   10723            0
   10724            1
   10725            0
   10726            1
   10727            1
   10728            0
   10729            0
   10730            0
   10731            0
   10732            0
   10733            0
   10734            0
   10735            0
   10736            0
   10737            1
   10738            1
   10739            0
   10740            0
   10741            0
   10742            0
   10743            0
   10744            0
   10745            0
   10746            1
   10747            0
   10748            0
   10749            0
   10750            0
   10751            1
   10752            3
   10753            0
   10754            0
   10755            1
   10756            2
   10757            1
   10758            1
   10759            0
   10760            0
   10761            1
   10762            0
   10763            0
   10764            0
   10765            0
   10766            0
   10767            1
   10768            0
   10769            0
   10770            0
   10771            0
   10772            0
   10773            1
   10774            0
   10775            0
   10776            0
   10777            0
   10778            1
   10779            0
   10780            0
   10781            0
   10782            0
   10783            2
   10784            0
   10785            0
   10786            0
   10787            1
   10788            0
   10789            0
   10790            0
   10791            0
   10792            0
   10793            0
   10794            0
   10795            0
   10796            1
   10797            1
   10798            0
   10799            1
   10800            0
   10801            0
   10802            0
   10803            0
   10804            0
   10805            1
   10806            0
   10807            0
   10808            0
   10809            0
   10810            0
   10811            1
   10812            0
   10813            0
   10814            1
   10815            0
   10816            0
   10817            1
   10818            0
   10819            0
   10820            1
   10821            0
   10822            0
   10823            2
   10824            0
   10825            0
   10826            0
   10827            0
   10828            1
   10829            0
   10830            0
   10831            2
   10832            1
   10833            0
   10834            0
   10835            1
   10836            1
   10837            1
   10838            0
   10839            0
   10840            0
   10841            0
   10842            1
   10843            0
   10844            0
   10845            1
   10846            0
   10847            0
   10848            0
   10849            0
   10850            0
   10851            0
   10852            0
   10853            0
   10854            1
   10855            0
   10856            0
   10857            0
   10858            0
   10859            1
   10860            0
   10861            0
   10862            0
   10863            1
   10864            0
   10865            0
   10866            0
   10867            0
   10868            0
   10869            1
   10870            1
   10871            0
   10872            0
   10873            0
   10874            0
   10875            0
   10876            1
   10877            1
   10878            0
   10879            1
   10880            0
   10881            0
   10882            1
   10883            0
   10884            0
   10885            0
   10886            0
   10887            0
   10888            2
   10889            1
   10890            1
   10891            1
   10892            1
   10893            1
   10894            0
   10895            0
   10896            0
   10897            0
   10898            0
   10899            0
   10900            0
   10901            0
   10902            0
   10903            0
   10904            0
   10905            1
   10906            1
   10907            0
   10908            0
   10909            0
   10910            0
   10911            1
   10912            1
   10913            2
   10914            0
   10915            0
   10916            0
   10917            0
   10918            1
   10919            1
   10920            1
   10921            0
   10922            0
   10923            0
   10924            1
   10925            0
   10926            2
   10927            0
   10928            0
   10929            0
   10930            0
   10931            0
   10932            1
   10933            1
   10934            1
   10935            1
   10936            0
   10937            0
   10938            0
   10939            0
   10940            0
   10941            0
   10942            0
   10943            0
   10944            1
   10945            0
   10946            0
   10947            0
   10948            0
   10949            0
   10950            0
   10951            0
   10952            0
   10953            0
   10954            0
   10955            0
   10956            0
   10957            0
   10958            0
   10959            0
   10960            0
   10961            0
   10962            0
   10963            0
   10964            0
   10965            0
   10966            0
   10967            0
   10968            0
   10969            0
   10970            0
   10971            0
   10972            0
   10973            0
   10974            0
   10975            0
   10976            0
   10977            0
   10978            0
   10979            0
   10980            1
   10981            0
   10982            0
   10983            0
   10984            0
   10985            0
   10986            0
   10987            1
   10988            0
   10989            0
   10990            0
   10991            0
   10992            0
   10993            0
   10994            0
   10995            0
   10996            1
   10997            1
   10998            0
   10999            1
   11000            0
   11001            0
   11002            0
   11003            0
   11004            0
   11005            0
   11006            1
   11007            0
   11008            0
   11009            0
   11010            0
   11011            0
   11012            0
   11013            0
   11014            0
   11015            0
   11016            0
   11017            1
   11018            1
   11019            0
   11020            0
   11021            1
   11022            1
   11023            0
   11024            0
   11025            0
   11026            0
   11027            0
   11028            1
   11029            0
   11030            0
   11031            1
   11032            1
   11033            0
   11034            0
   11035            0
   11036            0
   11037            0
   11038            0
   11039            0
   11040            0
   11041            0
   11042            0
   11043            0
   11044            0
   11045            0
   11046            0
   11047            0
   11048            0
   11049            0
   11050            0
   11051            0
   11052            1
   11053            0
   11054            0
   11055            0
   11056            1
   11057            0
   11058            0
   11059            0
   11060            0
   11061            0
   11062            1
   11063            0
   11064            1
   11065            0
   11066            0
   11067            0
   11068            0
   11069            0
   11070            0
   11071            0
   11072            0
   11073            0
   11074            0
   11075            0
   11076            0
   11077            0
   11078            0
   11079            1
   11080            0
   11081            0
   11082            1
   11083            0
   11084            0
   11085            0
   11086            1
   11087            1
   11088            0
   11089            1
   11090            1
   11091            2
   11092            0
   11093            1
   11094            0
   11095            2
   11096            0
   11097            0
   11098            1
   11099            0
   11100            1
   11101            2
   11102            0
   11103            4
   11104            1
   11105            1
   11106            1
   11107            1
   11108            0
   11109            3
   11110            3
   11111            1
   11112            2
   11113            1
   11114            2
   11115            2
   11116            1
   11117            1
   11118            0
   11119            0
   11120            1
   11121            1
   11122            1
   11123            1
   11124            1
   11125            1
   11126            2
   11127            3
   11128            2
   11129            2
   11130            0
   11131            1
   11132            1
   11133            3
   11134            2
   11135            1
   11136            1
   11137            1
   11138            0
   11139            0
   11140            0
   11141            0
   11142            1
   11143            1
   11144            1
   11145            2
   11146            0
   11147            0
   11148            0
   11149            1
   11150            1
   11151            1
   11152            1
   11153            0
   11154            0
   11155            2
   11156            0
   11157            2
   11158            2
   11159            2
   11160            0
   11161            1
   11162            0
   11163            0
   11164            0
   11165            0
   11166            0
   11167            0
   11168            0
   11169            1
   11170            1
   11171            0
   11172            0
   11173            0
   11174            0
   11175            1
   11176            1
   11177            0
   11178            0
   11179            0
   11180            0
   11181            0
   11182            0
   11183            1
   11184            0
   11185            1
   11186            0
   11187            1
   11188            1
   11189            3
   11190            0
   11191            0
   11192            1
   11193            2
   11194            2
   11195            2
   11196            2
   11197            2
   11198            0
   11199            1
   11200            1
   11201            2
   11202            0
   11203            1
   11204            0
   11205            2
   11206            1
   11207            2
   11208            1
   11209            1
   11210            1
   11211            3
   11212            1
   11213            1
   11214            1
   11215            1
   11216            1
   11217            1
   11218            2
   11219            2
   11220            1
   11221            0
   11222            0
   11223            2
   11224            0
   11225            1
   11226            1
   11227            1
   11228            2
   11229            1
   11230            0
   11231            0
   11232            1
   11233            1
   11234            0
   11235            0
   11236            1
   11237            2
   11238            1
   11239            2
   11240            2
   11241            2
   11242            1
   11243            1
   11244            2
   11245            2
   11246            3
   11247            3
   11248            1
   11249            1
   11250            1
   11251            1
   11252            1
   11253            1
   11254            3
   11255            0
   11256            0
   11257            3
   11258            1
   11259            3
   11260            1
   11261            1
   11262            0
   11263            0
   11264            1
   11265            1
   11266            1
   11267            1
   11268            2
   11269            1
   11270            0
   11271            1
   11272            2
   11273            1
   11274            1
   11275            0
   11276            2
   11277            0
   11278            1
   11279            2
   11280            0
   11281            1
   11282            1
   11283            1
   11284            0
   11285            2
   11286            1
   11287            2
   11288            1
   11289            1
   11290            0
   11291            1
   11292            0
   11293            0
   11294            0
   11295            0
   11296            2
   11297            0
   11298            2
   11299            1
   11300            1
   11301            2
   11302            1
   11303            3
   11304            2
   11305            2
   11306            0
   11307            1
   11308            1
   11309            1
   11310            0
   11311            1
   11312            0
   11313            2
   11314            0
   11315            0
   11316            1
   11317            0
   11318            1
   11319            1
   11320            0
   11321            2
   11322            1
   11323            0
   11324            1
   11325            2
   11326            0
   11327            1
   11328            0
   11329            1
   11330            2
   11331            1
   11332            0
   11333            2
   11334            0
   11335            0
   11336            0
   11337            0
   11338            2
   11339            0
   11340            1
   11341            1
   11342            0
   11343            3
   11344            0
   11345            1
   11346            0
   11347            1
   11348            0
   11349            1
   11350            1
   11351            1
   11352            0
   11353            0
   11354            0
   11355            1
   11356            1
   11357            3
   11358            0
   11359            2
   11360            1
   11361            1
   11362            0
   11363            1
   11364            2
   11365            2
   11366            2
   11367            0
   11368            1
   11369            1
   11370            1
   11371            1
   11372            0
   11373            2
   11374            0
   11375            3
   11376            1
   11377            1
   11378            0
   11379            1
   11380            0
   11381            1
   11382            1
   11383            1
   11384            0
   11385            1
   11386            0
   11387            0
   11388            1
   11389            1
   11390            2
   11391            1
   11392            2
   11393            1
   11394            1
   11395            0
   11396            1
   11397            1
   11398            1
   11399            1
   11400            0
   11401            1
   11402            0
   11403            1
   11404            0
   11405            0
   11406            0
   11407            0
   11408            1
   11409            0
   11410            1
   11411            0
   11412            1
   11413            1
   11414            1
   11415            1
   11416            1
   11417            1
   11418            1
   11419            3
   11420            2
   11421            2
   11422            1
   11423            1
   11424            2
   11425            3
   11426            0
   11427            0
   11428            2
   11429            1
   11430            0
   11431            0
   11432            1
   11433            1
   11434            1
   11435            1
   11436            1
   11437            0
   11438            1
   11439            0
   11440            1
   11441            1
   11442            0
   11443            1
   11444            0
   11445            0
   11446            3
   11447            2
   11448            0
   11449            0
   11450            2
   11451            0
   11452            0
   11453            1
   11454            1
   11455            1
   11456            1
   11457            1
   11458            1
   11459            0
   11460            0
   11461            1
   11462            1
   11463            2
   11464            1
   11465            2
   11466            1
   11467            0
   11468            0
   11469            1
   11470            1
   11471            1
   11472            1
   11473            0
   11474            2
   11475            0
   11476            2
   11477            1
   11478            1
   11479            1
   11480            1
   11481            0
   11482            1
   11483            1
   11484            0
   11485            1
   11486            2
   11487            1
   11488            1
   11489            0
   11490            1
   11491            1
   11492            1
   11493            0
   11494            2
   11495            2
   11496            1
   11497            0
   11498            0
   11499            0
   11500            0
   11501            1
   11502            1
   11503            1
   11504            1
   11505            1
   11506            1
   11507            1
   11508            0
   11509            2
   11510            1
   11511            1
   11512            2
   11513            1
   11514            1
   11515            2
   11516            1
   11517            1
   11518            1
   11519            1
   11520            0
   11521            0
   11522            0
   11523            1
   11524            1
   11525            1
   11526            0
   11527            0
   11528            1
   11529            1
   11530            1
   11531            1
   11532            0
   11533            1
   11534            1
   11535            0
   11536            1
   11537            1
   11538            1
   11539            1
   11540            1
   11541            0
   11542            1
   11543            1
   11544            1
   11545            1
   11546            1
   11547            2
   11548            1
   11549            1
   11550            3
   11551            1
   11552            2
   11553            1
   11554            1
   11555            0
   11556            1
   11557            1
   11558            1
   11559            1
   11560            1
   11561            1
   11562            1
   11563            0
   11564            0
   11565            1
   11566            1
   11567            0
   11568            0
   11569            0
   11570            0
   11571            0
   11572            0
   11573            1
   11574            0
   11575            0
   11576            1
   11577            1
   11578            1
   11579            1
   11580            1
   11581            1
   11582            0
   11583            1
   11584            0
   11585            1
   11586            1
   11587            0
   11588            1
   11589            1
   11590            1
   11591            1
   11592            2
   11593            1
   11594            1
   11595            0
   11596            1
   11597            0
   11598            0
   11599            1
   11600            0
   11601            1
   11602            0
   11603            0
   11604            1
   11605            0
   11606            1
   11607            1
   11608            0
   11609            0
   11610            0
   11611            2
   11612            1
   11613            1
   11614            1
   11615            1
   11616            0
   11617            0
   11618            0
   11619            1
   11620            0
   11621            0
   11622            0
   11623            2
   11624            0
   11625            0
   11626            0
   11627            0
   11628            0
   11629            0
   11630            1
   11631            0
   11632            0
   11633            0
   11634            0
   11635            0
   11636            1
   11637            2
   11638            0
   11639            0
   11640            1
   11641            1
   11642            0
   11643            0
   11644            1
   11645            0
   11646            2
   11647            1
   11648            1
   11649            0
   11650            1
   11651            1
   11652            0
   11653            0
   11654            0
   11655            0
   11656            1
   11657            0
   11658            1
   11659            0
   11660            1
   11661            1
   11662            2
   11663            0
   11664            0
   11665            2
   11666            0
   11667            1
   11668            0
   11669            0
   11670            2
   11671            0
   11672            1
   11673            0
   11674            0
   11675            0
   11676            0
   11677            0
   11678            1
   11679            0
   11680            1
   11681            0
   11682            0
   11683            0
   11684            0
   11685            0
   11686            0
   11687            0
   11688            0
   11689            1
   11690            1
   11691            2
   11692            0
   11693            1
   11694            0
   11695            1
   11696            1
   11697            0
   11698            0
   11699            0
   11700            1
   11701            0
   11702            1
   11703            0
   11704            0
   11705            0
   11706            1
   11707            0
   11708            2
   11709            1
   11710            0
   11711            1
   11712            0
   11713            0
   11714            0
   11715            0
   11716            0
   11717            1
   11718            1
   11719            0
   11720            1
   11721            0
   11722            0
   11723            0
   11724            0
   11725            0
   11726            1
   11727            1
   11728            0
   11729            0
   11730            0
   11731            0
   11732            1
   11733            0
   11734            0
   11735            0
   11736            0
   11737            0
   11738            0
   11739            0
   11740            0
   11741            0
   11742            1
   11743            0
   11744            0
   11745            0
   11746            0
   11747            1
   11748            0
   11749            0
   11750            0
   11751            0
   11752            1
   11753            0
   11754            0
   11755            0
   11756            0
   11757            0
   11758            1
   11759            1
   11760            0
   11761            0
   11762            0
   11763            0
   11764            2
   11765            1
   11766            0
   11767            1
   11768            0
   11769            0
   11770            1
   11771            0
   11772            1
   11773            0
   11774            0
   11775            0
   11776            1
   11777            0
   11778            0
   11779            0
   11780            2
   11781            0
   11782            1
   11783            0
   11784            0
   11785            0
   11786            0
   11787            1
   11788            1
   11789            1
   11790            1
   11791            0
   11792            0
   11793            0
   11794            0
   11795            0
   11796            0
   11797            0
   11798            0
   11799            1
   11800            0
   11801            0
   11802            0
   11803            0
   11804            0
   11805            0
   11806            0
   11807            0
   11808            0
   11809            0
   11810            0
   11811            2
   11812            0
   11813            0
   11814            0
   11815            0
   11816            1
   11817            1
   11818            0
   11819            0
   11820            0
   11821            0
   11822            0
   11823            1
   11824            0
   11825            0
   11826            0
   11827            0
   11828            0
   11829            0
   11830            0
   11831            1
   11832            0
   11833            0
   11834            0
   11835            0
   11836            0
   11837            0
   11838            0
   11839            0
   11840            0
   11841            0
   11842            0
   11843            0
   11844            0
   11845            0
   11846            0
   11847            0
   11848            0
   11849            0
   11850            0
   11851            0
   11852            0
   11853            0
   11854            0
   11855            0
   11856            0
   11857            0
   11858            0
   11859            0
   11860            1
   11861            2
   11862            0
   11863            0
   11864            0
   11865            0
   11866            0
   11867            0
   11868            0
   11869            0
   11870            0
   11871            0
   11872            0
   11873            0
   11874            1
   11875            0
   11876            0
   11877            0
   11878            0
   11879            1
   11880            1
   11881            0
   11882            0
   11883            0
   11884            0
   11885            0
   11886            0
   11887            0
   11888            0
   11889            1
   11890            0
   11891            1
   11892            1
   11893            1
   11894            0
   11895            1
   11896            0
   11897            0
   11898            0
   11899            0
   11900            1
   11901            0
   11902            2
   11903            0
   11904            1
   11905            1
   11906            1
   11907            0
   11908            0
   11909            0
   11910            0
   11911            1
   11912            1
   11913            1
   11914            0
   11915            0
   11916            1
   11917            0
   11918            1
   11919            0
   11920            3
   11921            0
   11922            0
   11923            1
   11924            0
   11925            0
   11926            0
   11927            0
   11928            0
   11929            2
   11930            0
   11931            0
   11932            1
   11933            0
   11934            1
   11935            0
   11936            0
   11937            0
   11938            0
   11939            0
   11940            2
   11941            1
   11942            1
   11943            0
   11944            0
   11945            0
   11946            2
   11947            1
   11948            0
   11949            0
   11950            0
   11951            1
   11952            0
   11953            1
   11954            0
   11955            1
   11956            1
   11957            0
   11958            0
   11959            1
   11960            0
   11961            1
   11962            0
   11963            1
   11964            1
   11965            1
   11966            0
   11967            0
   11968            0
   11969            0
   11970            0
   11971            0
   11972            2
   11973            0
   11974            0
   11975            2
   11976            0
   11977            0
   11978            0
   11979            1
   11980            1
   11981            0
   11982            0
   11983            1
   11984            0
   11985            0
   11986            0
   11987            1
   11988            1
   11989            1
   11990            0
   11991            1
   11992            1
   11993            1
   11994            0
   11995            1
   11996            1
   11997            0
   11998            0
   11999            2
   12000            1
   12001            0
   12002            0
   12003            0
   12004            0
   12005            0
   12006            0
   12007            1
   12008            0
   12009            1
   12010            0
   12011            2
   12012            0
   12013            1
   12014            1
   12015            1
   12016            2
   12017            2
   12018            1
   12019            2
   12020            0
   12021            1
   12022            1
   12023            0
   12024            1
   12025            2
   12026            1
   12027            1
   12028            1
   12029            0
   12030            1
   12031            1
   12032            0
   12033            1
   12034            2
   12035            1
   12036            1
   12037            1
   12038            1
   12039            2
   12040            1
   12041            2
   12042            0
   12043            1
   12044            1
   12045            1
   12046            0
   12047            1
   12048            1
   12049            1
   12050            1
   12051            1
   12052            2
   12053            1
   12054            1
   12055            0
   12056            1
   12057            2
   12058            2
   12059            1
   12060            3
   12061            1
   12062            1
   12063            0
   12064            1
   12065            1
   12066            0
   12067            2
   12068            1
   12069            0
   12070            0
   12071            1
   12072            0
   12073            1
   12074            1
   12075            1
   12076            0
   12077            1
   12078            1
   12079            1
   12080            1
   12081            1
   12082            1
   12083            0
   12084            1
   12085            1
   12086            0
   12087            1
   12088            1
   12089            0
   12090            1
   12091            2
   12092            1
   12093            1
   12094            0
   12095            0
   12096            0
   12097            0
   12098            0
   12099            1
   12100            0
   12101            1
   12102            3
   12103            0
   12104            1
   12105            0
   12106            1
   12107            1
   12108            0
   12109            1
   12110            0
   12111            1
   12112            0
   12113            1
   12114            1
   12115            1
   12116            0
   12117            1
   12118            1
   12119            0
   12120            1
   12121            0
   12122            1
   12123            1
   12124            0
   12125            1
   12126            0
   12127            0
   12128            1
   12129            0
   12130            1
   12131            1
   12132            1
   12133            1
   12134            1
   12135            1
   12136            1
   12137            1
   12138            1
   12139            0
   12140            0
   12141            0
   12142            1
   12143            1
   12144            2
   12145            1
   12146            1
   12147            2
   12148            1
   12149            0
   12150            1
   12151            2
   12152            0
   12153            1
   12154            0
   12155            1
   12156            1
   12157            1
   12158            1
   12159            1
   12160            1
   12161            1
   12162            1
   12163            1
   12164            0
   12165            1
   12166            1
   12167            0
   12168            1
   12169            1
   12170            2
   12171            1
   12172            0
   12173            2
   12174            0
   12175            0
   12176            0
   12177            1
   12178            2
   12179            1
   12180            0
   12181            1
   12182            1
   12183            0
   12184            1
   12185            1
   12186            2
   12187            1
   12188            0
   12189            1
   12190            0
   12191            1
   12192            1
   12193            1
   12194            0
   12195            1
   12196            1
   12197            1
   12198            2
   12199            1
   12200            1
   12201            0
   12202            0
   12203            0
   12204            2
   12205            1
   12206            0
   12207            1
   12208            0
   12209            1
   12210            0
   12211            1
   12212            0
   12213            0
   12214            0
   12215            2
   12216            1
   12217            2
   12218            3
   12219            1
   12220            1
   12221            1
   12222            1
   12223            0
   12224            2
   12225            0
   12226            1
   12227            1
   12228            1
   12229            1
   12230            1
   12231            0
   12232            1
   12233            0
   12234            1
   12235            1
   12236            1
   12237            1
   12238            2
   12239            0
   12240            1
   12241            1
   12242            1
   12243            1
   12244            1
   12245            1
   12246            1
   12247            1
   12248            0
   12249            1
   12250            0
   12251            1
   12252            0
   12253            1
   12254            0
   12255            0
   12256            1
   12257            0
   12258            1
   12259            0
   12260            2
   12261            1
   12262            0
   12263            0
   12264            0
   12265            1
   12266            0
   12267            0
   12268            0
   12269            2
   12270            0
   12271            2
   12272            0
   12273            1
   12274            0
   12275            1
   12276            1
   12277            1
   12278            2
   12279            2
   12280            2
   12281            1
   12282            0
   12283            0
   12284            0
   12285            1
   12286            1
   12287            1
   12288            1
   12289            0
   12290            1
   12291            1
   12292            1
   12293            2
   12294            1
   12295            1
   12296            1
   12297            0
   12298            0
   12299            0
   12300            1
   12301            1
   12302            1
   12303            2
   12304            0
   12305            1
   12306            0
   12307            0
   12308            2
   12309            0
   12310            1
   12311            2
   12312            0
   12313            0
   12314            2
   12315            2
   12316            1
   12317            0
   12318            1
   12319            0
   12320            0
   12321            0
   12322            1
   12323            1
   12324            2
   12325            1
   12326            1
   12327            2
   12328            1
   12329            2
   12330            2
   12331            0
   12332            1
   12333            1
   12334            0
   12335            0
   12336            0
   12337            1
   12338            0
   12339            0
   12340            2
   12341            1
   12342            1
   12343            1
   12344            0
   12345            2
   12346            1
   12347            0
   12348            0
   12349            2
   12350            0
   12351            0
   12352            0
   12353            2
   12354            0
   12355            0
   12356            1
   12357            1
   12358            2
   12359            1
   12360            0
   12361            0
   12362            1
   12363            0
   12364            0
   12365            2
   12366            0
   12367            1
   12368            1
   12369            0
   12370            2
   12371            2
   12372            2
   12373            0
   12374            2
   12375            1
   12376            0
   12377            0
   12378            0
   12379            0
   12380            1
   12381            2
   12382            1
   12383            3
   12384            2
   12385            1
   12386            1
   12387            1
   12388            0
   12389            0
   12390            1
   12391            2
   12392            1
   12393            2
   12394            2
   12395            0
   12396            0
   12397            1
   12398            0
   12399            1
   12400            1
   12401            2
   12402            1
   12403            1
   12404            2
   12405            1
   12406            1
   12407            2
   12408            2
   12409            0
   12410            0
   12411            0
   12412            0
   12413            0
   12414            1
   12415            1
   12416            2
   12417            0
   12418            2
   12419            1
   12420            1
   12421            2
   12422            2
   12423            1
   12424            2
   12425            0
   12426            0
   12427            0
   12428            1
   12429            0
   12430            0
   12431            0
   12432            2
   12433            0
   12434            1
   12435            0
   12436            0
   12437            0
   12438            1
   12439            2
   12440            1
   12441            0
   12442            1
   12443            0
   12444            1
   12445            1
   12446            1
   12447            2
   12448            0
   12449            1
   12450            1
   12451            0
   12452            0
   12453            0
   12454            1
   12455            0
   12456            0
   12457            1
   12458            1
   12459            0
   12460            0
   12461            0
   12462            1
   12463            0
   12464            0
   12465            1
   12466            1
   12467            1
   12468            1
   12469            1
   12470            1
   12471            1
   12472            0
   12473            1
   12474            0
   12475            1
   12476            1
   12477            1
   12478            1
   12479            3
   12480            1
   12481            1
   12482            2
   12483            1
   12484            0
   12485            2
   12486            1
   12487            0
   12488            1
   12489            1
   12490            1
   12491            0
   12492            0
   12493            1
   12494            1
   12495            2
   12496            1
   12497            1
   12498            0
   12499            1
   12500            1
   12501            0
   12502            1
   12503            0
   12504            2
   12505            1
   12506            2
   12507            1
   12508            1
   12509            1
   12510            1
   12511            0
   12512            1
   12513            1
   12514            0
   12515            1
   12516            0
   12517            0
   12518            0
   12519            0
   12520            0
   12521            1
   12522            0
   12523            1
   12524            0
   12525            0
   12526            0
   12527            0
   12528            0
   12529            0
   12530            0
   12531            0
   12532            1
   12533            1
   12534            1
   12535            0
   12536            0
   12537            0
   12538            0
   12539            0
   12540            0
   12541            0
   12542            0
   12543            0
   12544            0
   12545            0
   12546            0
   12547            0
   12548            0
   12549            0
   12550            0
   12551            0
   12552            0
   12553            0
   12554            0
   12555            0
   12556            0
   12557            0
   12558            0
   12559            0
   12560            0
   12561            0
   12562            0
   12563            0
   12564            0
   12565            0
   12566            0
   12567            0
   12568            0
   12569            2
   12570            1
   12571            1
   12572            1
   12573            0
   12574            0
   12575            2
   12576            0
   12577            1
   12578            1
   12579            1
   12580            1
   12581            1
   12582            1
   12583            2
   12584            1
   12585            1
   12586            1
   12587            0
   12588            2
   12589            0
   12590            1
   12591            2
   12592            1
   12593            1
   12594            1
   12595            0
   12596            0
   12597            2
   12598            0
   12599            0
   12600            2
   12601            1
   12602            2
   12603            1
   12604            0
   12605            1
   12606            1
   12607            1
   12608            2
   12609            1
   12610            2
   12611            1
   12612            0
   12613            1
   12614            0
   12615            2
   12616            1
   12617            2
   12618            1
   12619            1
   12620            0
   12621            0
   12622            1
   12623            0
   12624            2
   12625            1
   12626            0
   12627            0
   12628            0
   12629            1
   12630            0
   12631            0
   12632            0
   12633            1
   12634            1
   12635            0
   12636            0
   12637            0
   12638            1
   12639            1
   12640            0
   12641            1
   12642            2
   12643            2
   12644            1
   12645            1
   12646            1
   12647            1
   12648            2
   12649            1
   12650            1
   12651            1
   12652            0
   12653            2
   12654            1
   12655            1
   12656            2
   12657            1
   12658            1
   12659            1
   12660            2
   12661            0
   12662            1
   12663            1
   12664            1
   12665            1
   12666            1
   12667            2
   12668            1
   12669            2
   12670            0
   12671            2
   12672            1
   12673            1
   12674            1
   12675            1
   12676            2
   12677            1
   12678            1
   12679            0
   12680            2
   12681            0
   12682            1
   12683            0
   12684            2
   12685            1
   12686            1
   12687            0
   12688            1
   12689            1
   12690            2
   12691            0
   12692            0
   12693            1
   12694            0
   12695            1
   12696            0
   12697            0
   12698            0
   12699            0
   12700            1
   12701            0
   12702            0
   12703            0
   12704            0
   12705            1
   12706            1
   12707            1
   12708            2
   12709            0
   12710            0
   12711            1
   12712            0
   12713            0
   12714            0
   12715            0
   12716            0
   12717            1
   12718            0
   12719            0
   12720            3
   12721            0
   12722            0
   12723            1
   12724            1
   12725            0
   12726            0
   12727            0
   12728            0
   12729            0
   12730            1
   12731            0
   12732            0
   12733            0
   12734            1
   12735            0
   12736            1
   12737            1
   12738            1
   12739            2
   12740            1
   12741            0
   12742            0
   12743            1
   12744            1
   12745            2
   12746            1
   12747            1
   12748            0
   12749            1
   12750            1
   12751            0
   12752            1
   12753            0
   12754            0
   12755            1
   12756            1
   12757            0
   12758            1
   12759            0
   12760            0
   12761            0
   12762            0
   12763            0
   12764            0
   12765            1
   12766            2
   12767            0
   12768            1
   12769            1
   12770            1
   12771            1
   12772            1
   12773            0
   12774            0
   12775            1
   12776            0
   12777            0
   12778            1
   12779            0
   12780            0
   12781            0
   12782            0
   12783            0
   12784            1
   12785            0
   12786            0
   12787            0
   12788            1
   12789            0
   12790            0
   12791            0
   12792            1
   12793            0
   12794            0
   12795            0
   12796            0
   12797            0
   12798            0
   12799            0
   12800            0
   12801            1
   12802            0
   12803            0
   12804            2
   12805            1
   12806            2
   12807            0
   12808            1
   12809            1
   12810            0
   12811            0
   12812            0
   12813            0
   12814            0
   12815            1
   12816            0
   12817            1
   12818            0
   12819            0
   12820            2
   12821            0
   12822            1
   12823            0
   12824            2
   12825            0
   12826            1
   12827            1
   12828            1
   12829            1
   12830            1
   12831            1
   12832            1
   12833            1
   12834            1
   12835            1
   12836            2
   12837            2
   12838            1
   12839            2
   12840            2
   12841            0
   12842            3
   12843            1
   12844            1
   12845            0
   12846            0
   12847            1
   12848            1
   12849            0
   12850            1
   12851            2
   12852            1
   12853            1
   12854            2
   12855            1
   12856            0
   12857            0
   12858            1
   12859            0
   12860            1
   12861            0
   12862            2
   12863            0
   12864            1
   12865            2
   12866            3
   12867            0
   12868            0
   12869            1
   12870            1
   12871            1
   12872            0
   12873            1
   12874            1
   12875            1
   12876            0
   12877            0
   12878            2
   12879            1
   12880            1
   12881            0
   12882            0
   12883            1
   12884            0
   12885            1
   12886            2
   12887            0
   12888            0
   12889            1
   12890            1
   12891            2
   12892            1
   12893            2
   12894            0
   12895            1
   12896            1
   12897            1
   12898            1
   12899            1
   12900            3
   12901            0
   12902            1
   12903            0
   12904            0
   12905            1
   12906            1
   12907            0
   12908            0
   12909            1
   12910            0
   12911            0
   12912            0
   12913            1
   12914            1
   12915            1
   12916            0
   12917            0
   12918            2
   12919            2
   12920            1
   12921            0
   12922            1
   12923            2
   12924            0
   12925            2
   12926            1
   12927            0
   12928            0
   12929            1
   12930            1
   12931            1
   12932            2
   12933            2
   12934            1
   12935            2
   12936            1
   12937            1
   12938            0
   12939            1
   12940            2
   12941            1
   12942            2
   12943            1
   12944            1
   12945            1
   12946            2
   12947            0
   12948            2
   12949            2
   12950            1
   12951            2
   12952            2
   12953            0
   12954            2
   12955            3
   12956            1
   12957            1
   12958            1
   12959            2
   12960            0
   12961            0
   12962            0
   12963            1
   12964            0
   12965            0
   12966            0
   12967            0
   12968            0
   12969            0
   12970            1
   12971            0
   12972            0
   12973            1
   12974            0
   12975            0
   12976            0
   12977            0
   12978            1
   12979            0
   12980            0
   12981            0
   12982            0
   12983            1
   12984            1
   12985            1
   12986            0
   12987            0
   12988            0
   12989            0
   12990            0
   12991            0
   12992            0
   12993            0
   12994            0
   12995            0
   12996            0
   12997            2
   12998            0
   12999            0
   13000            0
   13001            1
   13002            2
   13003            0
   13004            0
   13005            0
   13006            0
   13007            2
   13008            1
   13009            2
   13010            0
   13011            1
   13012            1
   13013            0
   13014            0
   13015            0
   13016            2
   13017            3
   13018            1
   13019            2
   13020            2
   13021            1
   13022            1
   13023            0
   13024            1
   13025            0
   13026            2
   13027            2
   13028            1
   13029            1
   13030            0
   13031            0
   13032            1
   13033            2
   13034            1
   13035            2
   13036            1
   13037            1
   13038            0
   13039            0
   13040            1
   13041            1
   13042            1
   13043            1
   13044            2
   13045            2
   13046            2
   13047            2
   13048            1
   13049            2
   13050            2
   13051            1
   13052            2
   13053            2
   13054            1
   13055            1
   13056            0
   13057            0
   13058            1
   13059            2
   13060            0
   13061            1
   13062            0
   13063            0
   13064            0
   13065            1
   13066            3
   13067            4
   13068            1
   13069            1
   13070            1
   13071            1
   13072            1
   13073            1
   13074            1
   13075            1
   13076            1
   13077            1
   13078            1
   13079            2
   13080            1
   13081            1
   13082            0
   13083            0
   13084            0
   13085            1
   13086            2
   13087            3
   13088            2
   13089            2
   13090            2
   13091            1
   13092            0
   13093            2
   13094            3
   13095            1
   13096            2
   13097            2
   13098            1
   13099            1
   13100            0
   13101            1
   13102            1
   13103            1
   13104            1
   13105            2
   13106            2
   13107            1
   13108            1
   13109            0
   13110            1
   13111            0
   13112            0
   13113            1
   13114            0
   13115            0
   13116            1
   13117            0
   13118            0
   13119            0
   13120            1
   13121            0
   13122            2
   13123            1
   13124            2
   13125            2
   13126            1
   13127            1
   13128            1
   13129            0
   13130            0
   13131            2
   13132            0
   13133            1
   13134            1
   13135            0
   13136            1
   13137            1
   13138            2
   13139            3
   13140            0
   13141            1
   13142            1
   13143            1
   13144            1
   13145            1
   13146            1
   13147            3
   13148            0
   13149            0
   13150            2
   13151            1
   13152            2
   13153            1
   13154            2
   13155            1
   13156            1
   13157            2
   13158            1
   13159            1
   13160            2
   13161            3
   13162            1
   13163            2
   13164            1
   13165            1
   13166            1
   13167            1
   13168            0
   13169            1
   13170            1
   13171            2
   13172            1
   13173            2
   13174            1
   13175            1
   13176            0
   13177            1
   13178            2
   13179            1
   13180            1
   13181            1
   13182            0
   13183            1
   13184            1
   13185            1
   13186            1
   13187            1
   13188            1
   13189            0
   13190            0
   13191            1
   13192            0
   13193            1
   13194            1
   13195            0
   13196            1
   13197            1
   13198            1
   13199            1
   13200            2
   13201            3
   13202            1
   13203            0
   13204            0
   13205            0
   13206            1
   13207            1
   13208            0
   13209            1
   13210            1
   13211            1
   13212            0
   13213            0
   13214            1
   13215            1
   13216            1
   13217            2
   13218            1
   13219            2
   13220            0
   13221            2
   13222            2
   13223            1
   13224            2
   13225            2
   13226            1
   13227            1
   13228            1
   13229            2
   13230            1
   13231            3
   13232            1
   13233            0
   13234            1
   13235            0
   13236            0
   13237            3
   13238            1
   13239            2
   13240            1
   13241            1
   13242            2
   13243            1
   13244            0
   13245            1
   13246            1
   13247            0
   13248            1
   13249            2
   13250            1
   13251            2
   13252            2
   13253            2
   13254            1
   13255            1
   13256            1
   13257            0
   13258            0
   13259            0
   13260            3
   13261            3
   13262            1
   13263            1
   13264            2
   13265            1
   13266            1
   13267            1
   13268            1
   13269            1
   13270            1
   13271            0
   13272            0
   13273            1
   13274            2
   13275            1
   13276            0
   13277            0
   13278            1
   13279            1
   13280            1
   13281            0
   13282            1
   13283            1
   13284            0
   13285            0
   13286            1
   13287            1
   13288            0
   13289            0
   13290            0
   13291            0
   13292            0
   13293            0
   13294            0
   13295            0
   13296            0
   13297            0
   13298            0
   13299            0
   13300            0
   13301            0
   13302            0
   13303            0
   13304            0
   13305            0
   13306            0
   13307            0
   13308            0
   13309            0
   13310            0
   13311            0
   13312            0
   13313            0
   13314            0
   13315            0
   13316            0
   13317            0
   13318            0
   13319            0
   13320            0
   13321            0
   13322            0
   13323            0
   13324            0
   13325            0
   13326            0
   13327            0
   13328            0
   13329            0
   13330            0
   13331            0
   13332            0
   13333            0
   13334            0
   13335            1
   13336            0
   13337            0
   13338            0
   13339            0
   13340            0
   13341            0
   13342            0
   13343            1
   13344            0
   13345            1
   13346            1
   13347            1
   13348            2
   13349            1
   13350            0
   13351            0
   13352            0
   13353            0
   13354            1
   13355            1
   13356            0
   13357            0
   13358            0
   13359            0
   13360            1
   13361            1
   13362            0
   13363            1
   13364            0
   13365            1
   13366            0
   13367            1
   13368            0
   13369            0
   13370            1
   13371            0
   13372            0
   13373            0
   13374            0
   13375            1
   13376            0
   13377            1
   13378            0
   13379            0
   13380            0
   13381            1
   13382            0
   13383            0
   13384            1
   13385            0
   13386            0
   13387            1
   13388            0
   13389            0
   13390            1
   13391            0
   13392            1
   13393            1
   13394            1
   13395            0
   13396            1
   13397            2
   13398            1
   13399            0
   13400            0
   13401            1
   13402            0
   13403            2
   13404            1
   13405            0
   13406            1
   13407            0
   13408            2
   13409            2
   13410            1
   13411            1
   13412            1
   13413            0
   13414            0
   13415            0
   13416            1
   13417            0
   13418            0
   13419            2
   13420            0
   13421            1
   13422            2
   13423            1
   13424            0
   13425            0
   13426            0
   13427            0
   13428            0
   13429            0
   13430            1
   13431            0
   13432            0
   13433            0
   13434            0
   13435            1
   13436            0
   13437            0
   13438            0
   13439            0
   13440            1
   13441            1
   13442            0
   13443            0
   13444            1
   13445            0
   13446            0
   13447            0
   13448            0
   13449            1
   13450            0
   13451            0
   13452            0
   13453            0
   13454            0
   13455            1
   13456            0
   13457            0
   13458            0
   13459            0
   13460            1
   13461            0
   13462            1
   13463            0
   13464            1
   13465            1
   13466            0
   13467            0
   13468            0
   13469            1
   13470            0
   13471            0
   13472            0
   13473            0
   13474            0
   13475            0
   13476            1
   13477            1
   13478            0
   13479            1
   13480            0
   13481            0
   13482            1
   13483            0
   13484            2
   13485            3
   13486            0
   13487            3
   13488            1
   13489            3
   13490            1
   13491            2
   13492            2
   13493            1
   13494            2
   13495            0
   13496            1
   13497            0
   13498            0
   13499            1
   13500            2
   13501            3
   13502            2
   13503            0
   13504            0
   13505            1
   13506            2
   13507            0
   13508            3
   13509            2
   13510            1
   13511            0
   13512            0
   13513            1
   13514            1
   13515            1
   13516            3
   13517            1
   13518            0
   13519            1
   13520            0
   13521            1
   13522            0
   13523            0
   13524            2
   13525            1
   13526            1
   13527            0
   13528            0
   13529            0
   13530            0
   13531            0
   13532            0
   13533            0
   13534            2
   13535            3
   13536            2
   13537            1
   13538            0
   13539            1
   13540            0
   13541            2
   13542            0
   13543            0
   13544            1
   13545            1
   13546            0
   13547            1
   13548            1
   13549            1
   13550            0
   13551            0
   13552            1
   13553            2
   13554            1
   13555            1
   13556            1
   13557            1
   13558            0
   13559            2
   13560            1
   13561            3
   13562            0
   13563            1
   13564            0
   13565            1
   13566            2
   13567            2
   13568            0
   13569            0
   13570            2
   13571            1
   13572            1
   13573            2
   13574            1
   13575            3
   13576            1
   13577            1
   13578            1
   13579            1
   13580            1
   13581            1
   13582            1
   13583            0
   13584            1
   13585            2
   13586            0
   13587            0
   13588            1
   13589            1
   13590            0
   13591            0
   13592            0
   13593            0
   13594            1
   13595            0
   13596            0
   13597            1
   13598            1
   13599            0
   13600            0
   13601            0
   13602            0
   13603            0
   13604            0
   13605            0
   13606            0
   13607            1
   13608            0
   13609            0
   13610            0
   13611            1
   13612            0
   13613            0
   13614            0
   13615            0
   13616            0
   13617            1
   13618            0
   13619            2
   13620            0
   13621            0
   13622            1
   13623            1
   13624            0
   13625            0
   13626            0
   13627            0
   13628            0
   13629            0
   13630            2
   13631            0
   13632            1
   13633            1
   13634            0
   13635            0
   13636            1
   13637            0
   13638            1
   13639            0
   13640            0
   13641            0
   13642            0
   13643            0
   13644            0
   13645            0
   13646            0
   13647            0
   13648            0
   13649            0
   13650            0
   13651            1
   13652            1
   13653            0
   13654            1
   13655            1
   13656            2
   13657            2
   13658            3
   13659            1
   13660            3
   13661            1
   13662            1
   13663            1
   13664            1
   13665            0
   13666            1
   13667            0
   13668            0
   13669            0
   13670            0
   13671            0
   13672            0
   13673            0
   13674            0
   13675            0
   13676            0
   13677            1
   13678            2
   13679            0
   13680            0
   13681            2
   13682            2
   13683            0
   13684            1
   13685            1
   13686            0
   13687            1
   13688            2
   13689            1
   13690            2
   13691            2
   13692            1
   13693            0
   13694            1
   13695            0
   13696            2
   13697            2
   13698            2
   13699            1
   13700            3
   13701            3
   13702            2
   13703            0
   13704            1
   13705            1
   13706            1
   13707            1
   13708            1
   13709            1
   13710            1
   13711            1
   13712            0
   13713            1
   13714            3
   13715            1
   13716            1
   13717            1
   13718            2
   13719            1
   13720            1
   13721            1
   13722            1
   13723            1
   13724            1
   13725            1
   13726            1
   13727            4
   13728            0
   13729            1
   13730            0
   13731            2
   13732            1
   13733            1
   13734            1
   13735            0
   13736            1
   13737            1
   13738            2
   13739            1
   13740            0
   13741            2
   13742            0
   13743            1
   13744            1
   13745            0
   13746            1
   13747            1
   13748            0
   13749            1
   13750            1
   13751            0
   13752            1
   13753            0
   13754            1
   13755            1
   13756            0
   13757            0
   13758            2
   13759            0
   13760            0
   13761            1
   13762            0
   13763            0
   13764            0
   13765            0
   13766            0
   13767            0
   13768            0
   13769            2
   13770            1
   13771            0
   13772            1
   13773            0
   13774            0
   13775            0
   13776            0
   13777            0
   13778            0
   13779            1
   13780            1
   13781            0
   13782            1
   13783            0
   13784            0
   13785            1
   13786            0
   13787            0
   13788            0
   13789            0
   13790            0
   13791            1
   13792            0
   13793            0
   13794            0
   13795            1
   13796            1
   13797            0
   13798            0
   13799            0
   13800            1
   13801            1
   13802            0
   13803            1
   13804            0
   13805            0
   13806            0
   13807            0
   13808            1
   13809            1
   13810            0
   13811            0
   13812            1
   13813            0
   13814            1
   13815            1
   13816            0
   13817            0
   13818            2
   13819            0
   13820            1
   13821            1
   13822            0
   13823            1
   13824            0
   13825            0
   13826            2
   13827            1
   13828            0
   13829            1
   13830            0
   13831            1
   13832            0
   13833            0
   13834            0
   13835            0
   13836            0
   13837            1
   13838            1
   13839            0
   13840            0
   13841            0
   13842            1
   13843            2
   13844            0
   13845            0
   13846            0
   13847            0
   13848            0
   13849            0
   13850            0
   13851            1
   13852            0
   13853            0
   13854            0
   13855            2
   13856            3
   13857            1
   13858            0
   13859            0
   13860            0
   13861            0
   13862            0
   13863            0
   13864            0
   13865            0
   13866            0
   13867            2
   13868            1
   13869            2
   13870            1
   13871            2
   13872            2
   13873            1
   13874            2
   13875            2
   13876            1
   13877            3
   13878            1
   13879            2
   13880            2
   13881            1
   13882            4
   13883            1
   13884            2
   13885            1
   13886            1
   13887            0
   13888            0
   13889            0
   13890            1
   13891            1
   13892            0
   13893            0
   13894            2
   13895            1
   13896            2
   13897            1
   13898            1
   13899            0
   13900            3
   13901            1
   13902            1
   13903            2
   13904            1
   13905            3
   13906            4
   13907            2
   13908            1
   13909            2
   13910            1
   13911            2
   13912            1
   13913            0
   13914            0
   13915            1
   13916            1
   13917            1
   13918            0
   13919            0
   13920            3
   13921            0
   13922            2
   13923            0
   13924            2
   13925            0
   13926            1
   13927            0
   13928            2
   13929            1
   13930            1
   13931            1
   13932            0
   13933            2
   13934            1
   13935            1
   13936            0
   13937            3
   13938            1
   13939            2
   13940            1
   13941            1
   13942            0
   13943            2
   13944            1
   13945            4
   13946            1
   13947            0
   13948            2
   13949            3
   13950            1
   13951            0
   13952            1
   13953            0
   13954            1
   13955            1
   13956            1
   13957            1
   13958            3
   13959            0
   13960            2
   13961            1
   13962            1
   13963            1
   13964            3
   13965            2
   13966            1
   13967            1
   13968            1
   13969            0
   13970            1
   13971            1
   13972            2
   13973            1
   13974            2
   13975            2
   13976            1
   13977            0
   13978            0
   13979            2
   13980            0
   13981            0
   13982            2
   13983            0
   13984            1
   13985            1
   13986            3
   13987            1
   13988            2
   13989            2
   13990            1
   13991            0
   13992            1
   13993            1
   13994            1
   13995            3
   13996            1
   13997            1
   13998            2
   13999            0
   14000            1
   14001            1
   14002            1
   14003            1
   14004            0
   14005            1
   14006            0
   14007            1
   14008            0
   14009            0
   14010            1
   14011            2
   14012            1
   14013            2
   14014            1
   14015            2
   14016            3
   14017            3
   14018            1
   14019            1
   14020            0
   14021            2
   14022            1
   14023            2
   14024            1
   14025            1
   14026            1
   14027            1
   14028            0
   14029            1
   14030            3
   14031            1
   14032            1
   14033            1
   14034            1
   14035            1
   14036            0
   14037            0
   14038            0
   14039            0
   14040            1
   14041            0
   14042            1
   14043            0
   14044            0
   14045            1
   14046            2
   14047            0
   14048            2
   14049            0
   14050            1
   14051            1
   14052            1
   14053            1
   14054            2
   14055            1
   14056            2
   14057            1
   14058            1
   14059            3
   14060            1
   14061            1
   14062            1
   14063            1
   14064            1
   14065            0
   14066            2
   14067            1
   14068            1
   14069            1
   14070            2
   14071            1
   14072            0
   14073            0
   14074            2
   14075            1
   14076            1
   14077            2
   14078            0
   14079            0
   14080            1
   14081            2
   14082            2
   14083            1
   14084            0
   14085            1
   14086            3
   14087            0
   14088            0
   14089            1
   14090            0
   14091            2
   14092            0
   14093            0
   14094            1
   14095            3
   14096            1
   14097            0
   14098            0
   14099            0
   14100            0
   14101            2
   14102            1
   14103            2
   14104            1
   14105            2
   14106            0
   14107            0
   14108            2
   14109            2
   14110            2
   14111            3
   14112            2
   14113            1
   14114            2
   14115            1
   14116            0
   14117            1
   14118            0
   14119            1
   14120            1
   14121            2
   14122            1
   14123            2
   14124            2
   14125            2
   14126            1
   14127            2
   14128            1
   14129            1
   14130            2
   14131            2
   14132            1
   14133            1
   14134            0
   14135            1
   14136            1
   14137            0
   14138            1
   14139            2
   14140            1
   14141            1
   14142            2
   14143            1
   14144            2
   14145            1
   14146            1
   14147            1
   14148            0
   14149            0
   14150            1
   14151            0
   14152            0
   14153            0
   14154            1
   14155            0
   14156            0
   14157            3
   14158            1
   14159            1
   14160            4
   14161            2
   14162            2
   14163            3
   14164            1
   14165            0
   14166            2
   14167            1
   14168            1
   14169            1
   14170            0
   14171            1
   14172            1
   14173            3
   14174            1
   14175            2
   14176            3
   14177            3
   14178            2
   14179            2
   14180            1
   14181            1
   14182            1
   14183            1
   14184            1
   14185            2
   14186            1
   14187            2
   14188            1
   14189            2
   14190            4
   14191            1
   14192            1
   14193            1
   14194            0
   14195            1
   14196            0
   14197            2
   14198            4
   14199            1
   14200            3
   14201            1
   14202            1
   14203            1
   14204            1
   14205            1
   14206            1
   14207            0
   14208            1
   14209            1
   14210            2
   14211            1
   14212            0
   14213            1
   14214            1
   14215            1
   14216            1
   14217            1
   14218            2
   14219            1
   14220            1
   14221            1
   14222            1
   14223            1
   14224            1
   14225            1
   14226            0
   14227            0
   14228            1
   14229            1
   14230            0
   14231            0
   14232            2
   14233            1
   14234            0
   14235            1
   14236            2
   14237            1
   14238            0
   14239            1
   14240            1
   14241            2
   14242            1
   14243            3
   14244            2
   14245            4
   14246            2
   14247            0
   14248            2
   14249            1
   14250            1
   14251            3
   14252            1
   14253            0
   14254            1
   14255            0
   14256            1
   14257            1
   14258            0
   14259            1
   14260            2
   14261            1
   14262            2
   14263            2
   14264            1
   14265            1
   14266            0
   14267            2
   14268            1
   14269            0
   14270            1
   14271            3
   14272            1
   14273            2
   14274            0
   14275            3
   14276            1
   14277            3
   14278            2
   14279            0
   14280            0
   14281            2
   14282            0
   14283            1
   14284            1
   14285            0
   14286            0
   14287            1
   14288            0
   14289            1
   14290            2
   14291            1
   14292            1
   14293            1
   14294            2
   14295            1
   14296            1
   14297            1
   14298            1
   14299            2
   14300            1
   14301            1
   14302            0
   14303            2
   14304            1
   14305            1
   14306            1
   14307            1
   14308            2
   14309            2
   14310            1
   14311            3
   14312            1
   14313            1
   14314            2
   14315            1
   14316            2
   14317            3
   14318            0
   14319            1
   14320            1
   14321            2
   14322            0
   14323            1
   14324            0
   14325            2
   14326            1
   14327            1
   14328            3
   14329            0
   14330            1
   14331            0
   14332            1
   14333            2
   14334            2
   14335            2
   14336            2
   14337            2
   14338            1
   14339            1
   14340            1
   14341            2
   14342            0
   14343            1
   14344            0
   14345            0
   14346            0
   14347            2
   14348            1
   14349            2
   14350            1
   14351            2
   14352            3
   14353            1
   14354            0
   14355            0
   14356            3
   14357            2
   14358            0
   14359            1
   14360            1
   14361            3
   14362            1
   14363            1
   14364            1
   14365            1
   14366            3
   14367            0
   14368            2
   14369            1
   14370            1
   14371            1
   14372            1
   14373            1
   14374            0
   14375            1
   14376            1
   14377            0
   14378            0
   14379            0
   14380            1
   14381            0
   14382            1
   14383            0
   14384            0
   14385            0
   14386            0
   14387            0
   14388            2
   14389            1
   14390            0
   14391            0
   14392            1
   14393            0
   14394            0
   14395            0
   14396            0
   14397            0
   14398            0
   14399            0
   14400            1
   14401            0
   14402            0
   14403            1
   14404            0
   14405            1
   14406            0
   14407            0
   14408            2
   14409            1
   14410            1
   14411            1
   14412            0
   14413            0
   14414            1
   14415            1
   14416            1
   14417            1
   14418            1
   14419            0
   14420            2
   14421            1
   14422            1
   14423            1
   14424            0
   14425            1
   14426            0
   14427            0
   14428            0
   14429            0
   14430            0
   14431            0
   14432            0
   14433            0
   14434            2
   14435            2
   14436            2
   14437            1
   14438            1
   14439            0
   14440            1
   14441            0
   14442            2
   14443            0
   14444            1
   14445            0
   14446            0
   14447            0
   14448            1
   14449            0
   14450            0
   14451            0
   14452            0
   14453            0
   14454            1
   14455            0
   14456            0
   14457            2
   14458            2
   14459            1
   14460            1
   14461            2
   14462            0
   14463            0
   14464            1
   14465            1
   14466            1
   14467            0
   14468            1
   14469            1
   14470            1
   14471            1
   14472            2
   14473            1
   14474            1
   14475            1
   14476            3
   14477            1
   14478            2
   14479            1
   14480            0
   14481            2
   14482            1
   14483            2
   14484            0
   14485            1
   14486            1
   14487            0
   14488            0
   14489            0
   14490            0
   14491            0
   14492            1
   14493            0
   14494            0
   14495            0
   14496            0
   14497            2
   14498            0
   14499            0
   14500            1
   14501            0
   14502            0
   14503            1
   14504            1
   14505            0
   14506            0
   14507            1
   14508            0
   14509            0
   14510            0
   14511            0
   14512            0
   14513            0
   14514            1
   14515            0
   14516            0
   14517            0
   14518            0
   14519            2
   14520            0
   14521            0
   14522            0
   14523            0
   14524            1
   14525            1
   14526            0
   14527            0
   14528            0
   14529            0
   14530            1
   14531            0
   14532            0
   14533            1
   14534            1
   14535            1
   14536            0
   14537            0
   14538            1
   14539            1
   14540            1
   14541            2
   14542            0
   14543            0
   14544            0
   14545            0
   14546            2
   14547            2
   14548            2
   14549            0
   14550            0
   14551            0
   14552            0
   14553            1
   14554            1
   14555            0
   14556            1
   14557            1
   14558            0
   14559            0
   14560            0
   14561            1
   14562            0
   14563            1
   14564            1
   14565            0
   14566            3
   14567            0
   14568            1
   14569            1
   14570            0
   14571            0
   14572            1
   14573            0
   14574            0
   14575            0
   14576            0
   14577            0
   14578            0
   14579            0
   14580            0
   14581            0
   14582            0
   14583            1
   14584            0
   14585            1
   14586            0
   14587            0
   14588            0
   14589            2
   14590            1
   14591            0
   14592            1
   14593            0
   14594            0
   14595            0
   14596            0
   14597            0
   14598            0
   14599            1
   14600            0
   14601            0
   14602            1
   14603            0
   14604            1
   14605            1
   14606            0
   14607            0
   14608            0
   14609            0
   14610            0
   14611            0
   14612            0
   14613            0
   14614            1
   14615            0
   14616            0
   14617            1
   14618            1
   14619            2
   14620            0
   14621            1
   14622            1
   14623            0
   14624            1
   14625            0
   14626            1
   14627            0
   14628            1
   14629            2
   14630            1
   14631            1
   14632            1
   14633            1
   14634            0
   14635            0
   14636            0
   14637            0
   14638            1
   14639            1
   14640            1
   14641            0
   14642            2
   14643            0
   14644            0
   14645            1
   14646            0
   14647            0
   14648            0
   14649            1
   14650            0
   14651            0
   14652            2
   14653            1
   14654            1
   14655            3
   14656            2
   14657            2
   14658            1
   14659            1
   14660            1
   14661            0
   14662            1
   14663            0
   14664            0
   14665            0
   14666            1
   14667            1
   14668            0
   14669            2
   14670            0
   14671            0
   14672            0
   14673            0
   14674            0
   14675            0
   14676            1
   14677            1
   14678            1
   14679            1
   14680            1
   14681            1
   14682            0
   14683            0
   14684            0
   14685            0
   14686            0
   14687            1
   14688            0
   14689            0
   14690            0
   14691            0
   14692            1
   14693            0
   14694            0
   14695            1
   14696            1
   14697            1
   14698            0
   14699            1
   14700            1
   14701            0
   14702            0
   14703            0
   14704            0
   14705            0
   14706            1
   14707            0
   14708            3
   14709            0
   14710            0
   14711            0
   14712            0
   14713            0
   14714            0
   14715            0
   14716            0
   14717            0
   14718            0
   14719            0
   14720            0
   14721            0
   14722            0
   14723            0
   14724            0
   14725            1
   14726            1
   14727            0
   14728            0
   14729            0
   14730            0
   14731            0
   14732            0
   14733            0
   14734            0
   14735            0
   14736            0
   14737            0
   14738            0
   14739            0
   14740            0
   14741            1
   14742            0
   14743            0
   14744            0
   14745            0
   14746            0
   14747            1
   14748            0
   14749            0
   14750            1
   14751            0
   14752            0
   14753            0
   14754            0
   14755            0
   14756            0
   14757            0
   14758            0
   14759            0
   14760            0
   14761            0
   14762            0
   14763            0
   14764            0
   14765            0
   14766            0
   14767            1
   14768            1
   14769            0
   14770            1
   14771            0
   14772            0
   14773            0
   14774            0
   14775            1
   14776            1
   14777            1
   14778            1
   14779            0
   14780            0
   14781            1
   14782            0
   14783            0
   14784            0
   14785            0
   14786            0
   14787            0
   14788            0
   14789            0
   14790            0
   14791            0
   14792            1
   14793            0
   14794            0
   14795            0
   14796            0
   14797            0
   14798            1
   14799            0
   14800            0
   14801            0
   14802            1
   14803            2
   14804            0
   14805            0
   14806            0
   14807            0
   14808            0
   14809            0
   14810            0
   14811            0
   14812            0
   14813            0
   14814            0
   14815            0
   14816            0
   14817            0
   14818            0
   14819            3
   14820            1
   14821            0
   14822            1
   14823            0
   14824            0
   14825            0
   14826            0
   14827            0
   14828            0
   14829            0
   14830            0
   14831            1
   14832            1
   14833            1
   14834            0
   14835            0
   14836            0
   14837            0
   14838            0
   14839            0
   14840            3
   14841            0
   14842            0
   14843            1
   14844            2
   14845            1
   14846            0
   14847            0
   14848            0
   14849            0
   14850            0
   14851            0
   14852            0
   14853            1
   14854            1
   14855            1
   14856            1
   14857            0
   14858            0
   14859            0
   14860            0
   14861            0
   14862            0
   14863            0
   14864            0
   14865            0
   14866            0
   14867            0
   14868            0
   14869            0
   14870            0
   14871            0
   14872            0
   14873            0
   14874            0
   14875            0
   14876            0
   14877            0
   14878            0
   14879            0
   14880            0
   14881            0
   14882            0
   14883            0
   14884            0
   14885            1
   14886            0
   14887            0
   14888            0
   14889            0
   14890            0
   14891            0
   14892            0
   14893            0
   14894            0
   14895            0
   14896            0
   14897            0
   14898            0
   14899            0
   14900            0
   14901            0
   14902            0
   14903            0
   14904            0
   14905            0
   14906            1
   14907            0
   14908            0
   14909            0
   14910            1
   14911            2
   14912            0
   14913            1
   14914            0
   14915            0
   14916            0
   14917            0
   14918            0
   14919            1
   14920            1
   14921            0
   14922            0
   14923            0
   14924            0
   14925            0
   14926            1
   14927            0
   14928            0
   14929            1
   14930            2
   14931            0
   14932            0
   14933            0
   14934            0
   14935            0
   14936            0
   14937            1
   14938            1
   14939            1
   14940            0
   14941            1
   14942            0
   14943            0
   14944            0
   14945            0
   14946            0
   14947            1
   14948            1
   14949            1
   14950            0
   14951            0
   14952            0
   14953            0
   14954            2
   14955            0
   14956            1
   14957            0
   14958            0
   14959            0
   14960            1
   14961            1
   14962            1
   14963            1
   14964            0
   14965            0
   14966            0
   14967            1
   14968            2
   14969            1
   14970            0
   14971            0
   14972            1
   14973            0
   14974            0
   14975            0
   14976            1
   14977            1
   14978            2
   14979            1
   14980            0
   14981            0
   14982            1
   14983            2
   14984            1
   14985            1
   14986            0
   14987            1
   14988            0
   14989            2
   14990            0
   14991            1
   14992            1
   14993            2
   14994            1
   14995            1
   14996            1
   14997            1
   14998            0
   14999            0
   15000            2
   15001            0
   15002            0
   15003            1
   15004            1
   15005            2
   15006            2
   15007            0
   15008            0
   15009            1
   15010            2
   15011            0
   15012            2
   15013            1
   15014            0
   15015            0
   15016            0
   15017            0
   15018            1
   15019            0
   15020            1
   15021            0
   15022            1
   15023            2
   15024            1
   15025            0
   15026            0
   15027            0
   15028            1
   15029            0
   15030            0
   15031            0
   15032            1
   15033            0
   15034            1
   15035            1
   15036            0
   15037            0
   15038            0
   15039            1
   15040            0
   15041            1
   15042            0
   15043            1
   15044            0
   15045            1
   15046            1
   15047            0
   15048            1
   15049            2
   15050            1
   15051            0
   15052            1
   15053            1
   15054            1
   15055            1
   15056            0
   15057            0
   15058            1
   15059            2
   15060            0
   15061            1
   15062            1
   15063            0
   15064            0
   15065            1
   15066            0
   15067            0
   15068            3
   15069            0
   15070            0
   15071            1
   15072            0
   15073            0
   15074            1
   15075            2
   15076            2
   15077            0
   15078            1
   15079            1
   15080            0
   15081            2
   15082            0
   15083            1
   15084            2
   15085            1
   15086            0
   15087            0
   15088            1
   15089            0
   15090            2
   15091            2
   15092            1
   15093            1
   15094            2
   15095            1
   15096            1
   15097            2
   15098            1
   15099            1
   15100            0
   15101            0
   15102            1
   15103            1
   15104            1
   15105            1
   15106            2
   15107            1
   15108            1
   15109            1
   15110            1
   15111            1
   15112            1
   15113            0
   15114            2
   15115            0
   15116            2
   15117            1
   15118            1
   15119            1
   15120            1
   15121            1
   15122            0
   15123            0
   15124            0
   15125            0
   15126            0
   15127            2
   15128            2
   15129            0
   15130            0
   15131            0
   15132            1
   15133            1
   15134            1
   15135            0
   15136            0
   15137            0
   15138            2
   15139            0
   15140            1
   15141            0
   15142            0
   15143            0
   15144            2
   15145            1
   15146            0
   15147            1
   15148            0
   15149            0
   15150            0
   15151            0
   15152            0
   15153            0
   15154            1
   15155            0
   15156            1
   15157            1
   15158            0
   15159            2
   15160            1
   15161            1
   15162            0
   15163            1
   15164            1
   15165            3
   15166            1
   15167            0
   15168            0
   15169            1
   15170            0
   15171            1
   15172            1
   15173            3
   15174            1
   15175            1
   15176            1
   15177            1
   15178            0
   15179            1
   15180            0
   15181            1
   15182            1
   15183            2
   15184            0
   15185            0
   15186            0
   15187            0
   15188            0
   15189            0
   15190            0
   15191            0
   15192            0
   15193            1
   15194            1
   15195            0
   15196            0
   15197            1
   15198            0
   15199            1
   15200            1
   15201            0
   15202            2
   15203            1
   15204            0
   15205            0
   15206            0
   15207            0
   15208            0
   15209            1
   15210            0
   15211            0
   15212            1
   15213            2
   15214            0
   15215            1
   15216            1
   15217            1
   15218            0
   15219            0
   15220            0
   15221            0
   15222            1
   15223            2
   15224            0
   15225            0
   15226            1
   15227            0
   15228            1
   15229            0
   15230            3
   15231            0
   15232            1
   15233            0
   15234            1
   15235            0
   15236            0
   15237            0
   15238            0
   15239            1
   15240            1
   15241            0
   15242            0
   15243            0
   15244            0
   15245            1
   15246            0
   15247            0
   15248            0
   15249            0
   15250            0
   15251            1
   15252            0
   15253            1
   15254            0
   15255            1
   15256            0
   15257            0
   15258            1
   15259            0
   15260            0
   15261            0
   15262            0
   15263            0
   15264            0
   15265            0
   15266            0
   15267            0
   15268            0
   15269            2
   15270            0
   15271            0
   15272            1
   15273            0
   15274            1
   15275            0
   15276            0
   15277            0
   15278            0
   15279            0
   15280            0
   15281            1
   15282            0
   15283            0
   15284            0
   15285            0
   15286            0
   15287            0
   15288            0
   15289            0
   15290            0
   15291            0
   15292            0
   15293            1
   15294            1
   15295            1
   15296            1
   15297            1
   15298            1
   15299            1
   15300            0
   15301            0
   15302            1
   15303            2
   15304            0
   15305            1
   15306            1
   15307            0
   15308            1
   15309            1
   15310            1
   15311            0
   15312            1
   15313            0
   15314            2
   15315            1
   15316            0
   15317            1
   15318            1
   15319            1
   15320            1
   15321            2
   15322            1
   15323            2
   15324            1
   15325            1
   15326            2
   15327            1
   15328            0
   15329            2
   15330            1
   15331            2
   15332            0
   15333            1
   15334            0
   15335            0
   15336            1
   15337            0
   15338            2
   15339            1
   15340            2
   15341            2
   15342            1
   15343            0
   15344            1
   15345            0
   15346            1
   15347            1
   15348            1
   15349            0
   15350            1
   15351            1
   15352            1
   15353            1
   15354            0
   15355            1
   15356            1
   15357            1
   15358            1
   15359            0
   15360            1
   15361            2
   15362            1
   15363            0
   15364            0
   15365            0
   15366            0
   15367            1
   15368            0
   15369            2
   15370            2
   15371            0
   15372            1
   15373            1
   15374            1
   15375            0
   15376            1
   15377            1
   15378            1
   15379            2
   15380            1
   15381            1
   15382            1
   15383            2
   15384            1
   15385            0
   15386            1
   15387            1
   15388            1
   15389            1
   15390            1
   15391            1
   15392            1
   15393            1
   15394            1
   15395            1
   15396            1
   15397            1
   15398            1
   15399            1
   15400            1
   15401            1
   15402            1
   15403            1
   15404            1
   15405            1
   15406            1
   15407            1
   15408            1
   15409            1
   15410            1
   15411            1
   15412            1
   15413            2
   15414            1
   15415            1
   15416            2
   15417            1
   15418            2
   15419            0
   15420            1
   15421            1
   15422            4
   15423            2
   15424            0
   15425            3
   15426            1
   15427            1
   15428            2
   15429            1
   15430            1
   15431            0
   15432            0
   15433            1
   15434            1
   15435            0
   15436            1
   15437            1
   15438            0
   15439            1
   15440            0
   15441            1
   15442            1
   15443            0
   15444            1
   15445            0
   15446            0
   15447            0
   15448            0
   15449            1
   15450            0
   15451            0
   15452            0
   15453            0
   15454            1
   15455            0
   15456            0
   15457            0
   15458            1
   15459            0
   15460            0
   15461            4
   15462            0
   15463            0
   15464            0
   15465            0
   15466            0
   15467            0
   15468            0
   15469            0
   15470            0
   15471            0
   15472            0
   15473            0
   15474            1
   15475            1
   15476            0
   15477            0
   15478            1
   15479            1
   15480            0
   15481            0
   15482            1
   15483            0
   15484            2
   15485            1
   15486            1
   15487            1
   15488            0
   15489            0
   15490            0
   15491            2
   15492            2
   15493            1
   15494            1
   15495            0
   15496            0
   15497            0
   15498            0
   15499            0
   15500            0
   15501            0
   15502            0
   15503            0
   15504            0
   15505            0
   15506            0
   15507            0
   15508            0
   15509            0
   15510            0
   15511            0
   15512            0
   15513            0
   15514            1
   15515            0
   15516            0
   15517            0
   15518            0
   15519            0
   15520            1
   15521            0
   15522            0
   15523            1
   15524            0
   15525            0
   15526            1
   15527            1
   15528            0
   15529            0
   15530            0
   15531            1
   15532            0
   15533            0
   15534            1
   15535            0
   15536            0
   15537            0
   15538            0
   15539            0
   15540            0
   15541            0
   15542            0
   15543            0
   15544            0
   15545            0
   15546            1
   15547            1
   15548            1
   15549            0
   15550            0
   15551            0
   15552            0
   15553            1
   15554            0
   15555            0
   15556            0
   15557            0
   15558            0
   15559            0
   15560            0
   15561            0
   15562            0
   15563            0
   15564            0
   15565            0
   15566            0
   15567            0
   15568            0
   15569            0
   15570            0
   15571            0
   15572            0
   15573            0
   15574            0
   15575            0
   15576            0
   15577            0
   15578            0
   15579            0
   15580            0
   15581            0
   15582            0
   15583            0
   15584            0
   15585            0
   15586            0
   15587            0
   15588            0
   15589            0
   15590            0
   15591            0
   15592            0
   15593            0
   15594            0
   15595            1
   15596            0
   15597            0
   15598            1
   15599            0
   15600            0
   15601            0
   15602            1
   15603            0
   15604            0
   15605            1
   15606            2
   15607            0
   15608            0
   15609            0
   15610            0
   15611            0
   15612            0
   15613            1
   15614            1
   15615            0
   15616            1
   15617            0
   15618            0
   15619            0
   15620            1
   15621            0
   15622            0
   15623            0
   15624            1
   15625            0
   15626            0
   15627            1
   15628            0
   15629            0
   15630            0
   15631            0
   15632            1
   15633            1
   15634            0
   15635            0
   15636            0
   15637            0
   15638            1
   15639            0
   15640            1
   15641            0
   15642            0
   15643            0
   15644            0
   15645            0
   15646            0
   15647            1
   15648            1
   15649            0
   15650            0
   15651            0
   15652            0
   15653            0
   15654            0
   15655            0
   15656            0
   15657            0
   15658            0
   15659            0
   15660            0
   15661            0
   15662            0
   15663            0
   15664            0
   15665            0
   15666            0
   15667            0
   15668            0
   15669            0
   15670            0
   15671            0
   15672            0
   15673            0
   15674            1
   15675            1
   15676            0
   15677            0
   15678            1
   15679            0
   15680            0
   15681            0
   15682            0
   15683            0
   15684            0
   15685            0
   15686            0
   15687            1
   15688            0
   15689            0
   15690            0
   15691            0
   15692            0
   15693            0
   15694            0
   15695            0
   15696            0
   15697            0
   15698            0
   15699            0
   15700            0
   15701            0
   15702            0
   15703            0
   15704            0
   15705            0
   15706            0
   15707            0
   15708            1
   15709            0
   15710            0
   15711            0
   15712            0
   15713            0
   15714            0
   15715            1
   15716            0
   15717            1
   15718            0
   15719            0
   15720            0
   15721            0
   15722            0
   15723            0
   15724            1
   15725            1
   15726            0
   15727            1
   15728            1
   15729            0
   15730            1
   15731            0
   15732            0
   15733            0
   15734            0
   15735            1
   15736            1
   15737            1
   15738            1
   15739            1
   15740            0
   15741            0
   15742            0
   15743            0
   15744            0
   15745            1
   15746            0
   15747            0
   15748            0
   15749            0
   15750            0
   15751            0
   15752            0
   15753            0
   15754            0
   15755            0
   15756            0
   15757            0
   15758            0
   15759            0
   15760            0
   15761            0
   15762            0
   15763            0
   15764            0
   15765            0
   15766            0
   15767            0
   15768            0
   15769            0
   15770            0
   15771            0
   15772            0
   15773            0
   15774            1
   15775            0
   15776            0
   15777            1
   15778            0
   15779            0
   15780            0
   15781            0
   15782            0
   15783            0
   15784            1
   15785            0
   15786            0
   15787            0
   15788            0
   15789            0
   15790            0
   15791            1
   15792            1
   15793            1
   15794            1
   15795            0
   15796            0
   15797            0
   15798            0
   15799            0
   15800            0
   15801            1
   15802            0
   15803            1
   15804            0
   15805            1
   15806            0
   15807            0
   15808            1
   15809            0
   15810            0
   15811            1
   15812            0
   15813            0
   15814            0
   15815            1
   15816            0
   15817            1
   15818            0
   15819            0
   15820            0
   15821            2
   15822            1
   15823            0
   15824            0
   15825            0
   15826            0
   15827            0
   15828            0
   15829            0
   15830            0
   15831            0
   15832            0
   15833            0
   15834            0
   15835            0
   15836            0
   15837            0
   15838            0
   15839            0
   15840            0
   15841            0
   15842            1
   15843            0
   15844            0
   15845            0
   15846            0
   15847            0
   15848            0
   15849            0
   15850            0
   15851            0
   15852            0
   15853            0
   15854            1
   15855            0
   15856            0
   15857            0
   15858            0
   15859            0
   15860            0
   15861            0
   15862            0
   15863            1
   15864            0
   15865            0
   15866            0
   15867            0
   15868            0
   15869            0
   15870            0
   15871            0
   15872            0
   15873            0
   15874            0
   15875            0
   15876            0
   15877            0
   15878            0
   15879            0
   15880            0
   15881            0
   15882            0
   15883            0
   15884            0
   15885            0
   15886            0
   15887            0
   15888            0
   15889            1
   15890            0
   15891            0
   15892            0
   15893            0
   15894            0
   15895            0
   15896            0
   15897            0
   15898            0
   15899            0
   15900            0
   15901            0
   15902            0
   15903            0
   15904            0
   15905            0
   15906            0
   15907            0
   15908            0
   15909            0
   15910            0
   15911            0
   15912            0
   15913            0
   15914            0
   15915            0
   15916            0
   15917            0
   15918            0
   15919            0
   15920            0
   15921            0
   15922            0
   15923            0
   15924            0
   15925            0
   15926            0
   15927            0
   15928            0
   15929            0
   15930            0
   15931            0
   15932            0
   15933            0
   15934            0
   15935            0
   15936            0
   15937            0
   15938            0
   15939            0
   15940            0
   15941            0
   15942            0
   15943            1
   15944            0
   15945            0
   15946            0
   15947            0
   15948            0
   15949            0
   15950            0
   15951            0
   15952            1
   15953            0
   15954            0
   15955            0
   15956            0
   15957            0
   15958            0
   15959            0
   15960            0
   15961            0
   15962            0
   15963            0
   15964            0
   15965            0
   15966            0
   15967            0
   15968            0
   15969            0
   15970            0
   15971            0
   15972            0
   15973            0
   15974            0
   15975            0
   15976            0
   15977            0
   15978            0
   15979            0
   15980            0
   15981            0
   15982            0
   15983            0
   15984            1
   15985            0
   15986            0
   15987            0
   15988            0
   15989            0
   15990            2
   15991            1
   15992            0
   15993            4
   15994            2
   15995            1
   15996            0
   15997            0
   15998            2
   15999            0
   16000            1
   16001            0
   16002            0
   16003            0
   16004            0
   16005            0
   16006            0
   16007            0
   16008            0
   16009            1
   16010            1
   16011            0
   16012            1
   16013            1
   16014            1
   16015            3
   16016            0
   16017            1
   16018            1
   16019            1
   16020            1
   16021            0
   16022            0
   16023            0
   16024            0
   16025            0
   16026            1
   16027            0
   16028            0
   16029            0
   16030            1
   16031            0
   16032            0
   16033            0
   16034            0
   16035            0
   16036            0
   16037            0
   16038            0
   16039            0
   16040            0
   16041            1
   16042            2
   16043            0
   16044            0
   16045            1
   16046            0
   16047            0
   16048            0
   16049            0
   16050            1
   16051            1
   16052            2
   16053            2
   16054            2
   16055            2
   16056            0
   16057            0
   16058            0
   16059            0
   16060            1
   16061            1
   16062            0
   16063            0
   16064            1
   16065            0
   16066            1
   16067            0
   16068            0
   16069            0
   16070            0
   16071            0
   16072            0
   16073            0
   16074            0
   16075            0
   16076            0
   16077            0
   16078            0
   16079            1
   16080            0
   16081            0
   16082            1
   16083            0
   16084            0
   16085            0
   16086            0
   16087            0
   16088            0
   16089            0
   16090            0
   16091            0
   16092            0
   16093            0
   16094            0
   16095            0
   16096            1
   16097            0
   16098            0
   16099            0
   16100            0
   16101            0
   16102            0
   16103            0
   16104            0
   16105            0
   16106            0
   16107            0
   16108            0
   16109            0
   16110            0
   16111            0
   16112            0
   16113            0
   16114            0
   16115            0
   16116            0
   16117            0
   16118            0
   16119            0
   16120            0
   16121            0
   16122            0
   16123            0
   16124            0
   16125            0
   16126            0
   16127            0
   16128            0
   16129            0
   16130            0
   16131            0
   16132            0
   16133            0
   16134            0
   16135            0
   16136            0
   16137            0
   16138            0
   16139            0
   16140            0
   16141            0
   16142            0
   16143            0
   16144            0
   16145            0
   16146            0
   16147            0
   16148            0
   16149            1
   16150            0
   16151            0
   16152            0
   16153            0
   16154            0
   16155            0
   16156            0
   16157            0
   16158            0
   16159            0
   16160            0
   16161            0
   16162            0
   16163            0
   16164            0
   16165            1
   16166            0
   16167            0
   16168            0
   16169            0
   16170            0
   16171            0
   16172            0
   16173            0
   16174            0
   16175            0
   16176            0
   16177            0
   16178            1
   16179            0
   16180            0
   16181            0
   16182            0
   16183            0
   16184            0
   16185            0
   16186            0
   16187            0
   16188            0
   16189            0
   16190            0
   16191            0
   16192            0
   16193            0
   16194            0
   16195            0
   16196            0
   16197            1
   16198            0
   16199            1
   16200            0
   16201            0
   16202            0
   16203            1
   16204            0
   16205            0
   16206            0
   16207            0
   16208            0
   16209            0
   16210            0
   16211            0
   16212            1
   16213            1
   16214            0
   16215            0
   16216            0
   16217            0
   16218            0
   16219            0
   16220            0
   16221            0
   16222            0
   16223            0
   16224            1
   16225            0
   16226            0
   16227            1
   16228            1
   16229            0
   16230            0
   16231            1
   16232            0
   16233            1
   16234            0
   16235            0
   16236            0
   16237            0
   16238            0
   16239            0
   16240            0
   16241            0
   16242            0
   16243            0
   16244            0
   16245            0
   16246            0
   16247            0
   16248            0
   16249            0
   16250            0
   16251            0
   16252            0
   16253            1
   16254            0
   16255            0
   16256            1
   16257            0
   16258            0
   16259            0
   16260            0
   16261            0
   16262            0
   16263            1
   16264            1
   16265            0
   16266            0
   16267            0
   16268            0
   16269            0
   16270            0
   16271            0
   16272            0
   16273            0
   16274            0
   16275            0
   16276            0
   16277            0
   16278            0
   16279            0
   16280            0
   16281            0
   16282            0
   16283            0
   16284            0
   16285            0
   16286            0
   16287            0
   16288            1
   16289            0
   16290            0
   16291            0
   16292            0
   16293            0
   16294            0
   16295            0
   16296            0
   16297            0
   16298            0
   16299            0
   16300            0
   16301            0
   16302            0
   16303            0
   16304            1
   16305            0
   16306            0
   16307            0
   16308            0
   16309            0
   16310            0
   16311            0
   16312            0
   16313            0
   16314            0
   16315            0
   16316            1
   16317            0
   16318            0
   16319            1
   16320            0
   16321            2
   16322            0
   16323            0
   16324            0
   16325            0
   16326            0
   16327            0
   16328            0
   16329            0
   16330            0
   16331            0
   16332            0
   16333            0
   16334            0
   16335            0
   16336            0
   16337            0
   16338            0
   16339            1
   16340            0
   16341            0
   16342            0
   16343            0
   16344            0
   16345            0
   16346            0
   16347            0
   16348            0
   16349            0
   16350            0
   16351            0
   16352            0
   16353            0
   16354            0
   16355            0
   16356            0
   16357            0
   16358            0
   16359            0
   16360            0
   16361            0
   16362            0
   16363            1
   16364            1
   16365            1
   16366            0
   16367            0
   16368            0
   16369            0
   16370            0
   16371            0
   16372            0
   16373            1
   16374            1
   16375            1
   16376            1
   16377            0
   16378            0
   16379            0
   16380            1
   16381            0
   16382            1
   16383            0
   16384            1
   16385            0
   16386            1
   16387            1
   16388            0
   16389            1
   16390            0
   16391            1
   16392            0
   16393            0
   16394            0
   16395            1
   16396            1
   16397            0
   16398            0
   16399            0
   16400            0
   16401            1
   16402            2
   16403            0
   16404            1
   16405            1
   16406            0
   16407            1
   16408            0
   16409            0
   16410            0
   16411            0
   16412            0
   16413            0
   16414            1
   16415            1
   16416            1
   16417            1
   16418            1
   16419            1
   16420            0
   16421            0
   16422            1
   16423            1
   16424            1
   16425            0
   16426            0
   16427            0
   16428            0
   16429            0
   16430            0
   16431            1
   16432            0
   16433            1
   16434            0
   16435            0
   16436            1
   16437            0
   16438            0
   16439            1
   16440            2
   16441            1
   16442            0
   16443            2
   16444            0
   16445            1
   16446            1
   16447            1
   16448            0
   16449            0
   16450            0
   16451            0
   16452            1
   16453            0
   16454            0
   16455            1
   16456            0
   16457            0
   16458            0
   16459            1
   16460            1
   16461            0
   16462            1
   16463            1
   16464            0
   16465            0
   16466            1
   16467            1
   16468            0
   16469            0
   16470            0
   16471            1
   16472            1
   16473            1
   16474            0
   16475            0
   16476            0
   16477            0
   16478            0
   16479            0
   16480            0
   16481            0
   16482            0
   16483            0
   16484            1
   16485            0
   16486            0
   16487            0
   16488            0
   16489            0
   16490            1
   16491            2
   16492            0
   16493            0
   16494            1
   16495            0
   16496            0
   16497            0
   16498            1
   16499            0
   16500            0
   16501            0
   16502            0
   16503            0
   16504            0
   16505            0
   16506            0
   16507            1
   16508            0
   16509            0
   16510            0
   16511            1
   16512            1
   16513            0
   16514            1
   16515            0
   16516            0
   16517            0
   16518            0
   16519            0
   16520            0
   16521            0
   16522            0
   16523            0
   16524            0
   16525            0
   16526            0
   16527            0
   16528            0
   16529            0
   16530            0
   16531            0
   16532            0
   16533            1
   16534            0
   16535            0
   16536            0
   16537            0
   16538            0
   16539            0
   16540            0
   16541            0
   16542            0
   16543            0
   16544            0
   16545            0
   16546            0
   16547            0
   16548            0
   16549            0
   16550            0
   16551            0
   16552            0
   16553            0
   16554            0
   16555            0
   16556            0
   16557            0
   16558            0
   16559            1
   16560            1
   16561            0
   16562            0
   16563            0
   16564            0
   16565            0
   16566            0
   16567            0
   16568            0
   16569            0
   16570            0
   16571            0
   16572            0
   16573            0
   16574            0
   16575            0
   16576            0
   16577            0
   16578            0
   16579            0
   16580            0
   16581            0
   16582            0
   16583            0
   16584            0
   16585            0
   16586            0
   16587            0
   16588            0
   16589            0
   16590            0
   16591            0
   16592            0
   16593            0
   16594            0
   16595            0
   16596            0
   16597            0
   16598            0
   16599            0
   16600            0
   16601            0
   16602            0
   16603            0
   16604            0
   16605            0
   16606            0
   16607            0
   16608            0
   16609            0
   16610            0
   16611            0
   16612            0
   16613            0
   16614            0
   16615            0
   16616            0
   16617            0
   16618            0
   16619            0
   16620            0
   16621            0
   16622            0
   16623            0
   16624            0
   16625            0
   16626            0
   16627            0
   16628            0
   16629            0
   16630            0
   16631            0
   16632            0
   16633            0
   16634            0
   16635            0
   16636            0
   16637            0
   16638            0
   16639            0
   16640            0
   16641            0
   16642            0
   16643            0
   16644            0
   16645            0
   16646            0
   16647            0
   16648            0
   16649            0
   16650            0
   16651            0
   16652            0
   16653            1
   16654            0
   16655            0
   16656            0
   16657            0
   16658            0
   16659            0
   16660            0
   16661            0
   16662            0
   16663            0
   16664            0
   16665            0
   16666            0
   16667            0
   16668            0
   16669            0
   16670            0
   16671            0
   16672            0
   16673            0
   16674            0
   16675            0
   16676            0
   16677            0
   16678            0
   16679            0
   16680            0
   16681            0
   16682            0
   16683            0
   16684            0
   16685            0
   16686            0
   16687            0
   16688            0
   16689            0
   16690            0
   16691            0
   16692            0
   16693            0
   16694            0
   16695            0
   16696            0
   16697            0
   16698            0
   16699            0
   16700            0
   16701            0
   16702            0
   16703            0
   16704            0
   16705            0
   16706            0
   16707            0
   16708            0
   16709            0
   16710            0
   16711            0
   16712            0
   16713            0
   16714            0
   16715            0
   16716            0
   16717            0
   16718            0
   16719            0
   16720            0
   16721            0
   16722            0
   16723            0
   16724            0
   16725            0
   16726            0
   16727            0
   16728            0
   16729            0
   16730            1
   16731            1
   16732            0
   16733            0
   16734            0
   16735            0
   16736            0
   16737            0
   16738            0
   16739            0
   16740            0
   16741            0
   16742            0
   16743            0
   16744            1
   16745            1
   16746            0
   16747            0
   16748            0
   16749            1
   16750            0
   16751            1
   16752            0
   16753            0
   16754            0
   16755            0
   16756            0
   16757            0
   16758            0
   16759            0
   16760            0
   16761            0
   16762            0
   16763            0
   16764            0
   16765            2
   16766            0
   16767            0
   16768            0
   16769            0
   16770            3
   16771            1
   16772            1
   16773            0
   16774            0
   16775            0
   16776            1
   16777            1
   16778            1
   16779            0
   16780            1
   16781            1
   16782            1
   16783            0
   16784            0
   16785            0
   16786            0
   16787            0
   16788            0
   16789            0
   16790            0
   16791            2
   16792            1
   16793            0
   16794            0
   16795            0
   16796            0
   16797            0
   16798            0
   16799            1
   16800            0
   16801            0
   16802            0
   16803            0
   16804            0
   16805            0
   16806            0
   16807            1
   16808            0
   16809            0
   16810            1
   16811            0
   16812            0
   16813            0
   16814            0
   16815            0
   16816            1
   16817            0
   16818            0
   16819            0
   16820            0
   16821            0
   16822            0
   16823            0
   16824            0
   16825            1
   16826            0
   16827            0
   16828            0
   16829            0
   16830            0
   16831            0
   16832            0
   16833            0
   16834            0
   16835            0
   16836            0
   16837            0
   16838            1
   16839            0
   16840            0
   16841            1
   16842            0
   16843            0
   16844            0
   16845            0
   16846            0
   16847            1
   16848            0
   16849            0
   16850            1
   16851            0
   16852            0
   16853            1
   16854            1
   16855            2
   16856            0
   16857            0
   16858            1
   16859            0
   16860            1
   16861            0
   16862            0
   16863            0
   16864            2
   16865            1
   16866            0
   16867            2
   16868            0
   16869            1
   16870            3
   16871            0
   16872            1
   16873            0
   16874            1
   16875            1
   16876            2
   16877            1
   16878            1
   16879            0
   16880            0
   16881            2
   16882            1
   16883            0
   16884            1
   16885            3
   16886            0
   16887            2
   16888            1
   16889            1
   16890            0
   16891            0
   16892            1
   16893            2
   16894            1
   16895            3
   16896            1
   16897            1
   16898            0
   16899            1
   16900            1
   16901            1
   16902            1
   16903            2
   16904            2
   16905            0
   16906            0
   16907            0
   16908            0
   16909            1
   16910            0
   16911            0
   16912            0
   16913            1
   16914            0
   16915            1
   16916            0
   16917            0
   16918            2
   16919            1
   16920            1
   16921            1
   16922            1
   16923            0
   16924            0
   16925            0
   16926            1
   16927            0
   16928            0
   16929            2
   16930            1
   16931            1
   16932            0
   16933            2
   16934            1
   16935            1
   16936            2
   16937            1
   16938            0
   16939            1
   16940            1
   16941            0
   16942            0
   16943            1
   16944            0
   16945            0
   16946            0
   16947            1
   16948            1
   16949            1
   16950            0
   16951            0
   16952            0
   16953            1
   16954            0
   16955            0
   16956            1
   16957            2
   16958            1
   16959            1
   16960            2
   16961            1
   16962            1
   16963            0
   16964            0
   16965            0
   16966            0
   16967            0
   16968            1
   16969            1
   16970            1
   16971            0
   16972            0
   16973            0
   16974            3
   16975            0
   16976            0
   16977            1
   16978            0
   16979            0
   16980            1
   16981            0
   16982            2
   16983            2
   16984            0
   16985            0
   16986            1
   16987            0
   16988            0
   16989            1
   16990            0
   16991            1
   16992            1
   16993            1
   16994            2
   16995            3
   16996            1
   16997            2
   16998            1
   16999            1
   17000            2
   17001            0
   17002            0
   17003            1
   17004            0
   17005            1
   17006            0
   17007            1
   17008            0
   17009            0
   17010            2
   17011            0
   17012            0
   17013            0
   17014            0
   17015            1
   17016            0
   17017            1
   17018            1
   17019            0
   17020            0
   17021            2
   17022            0
   17023            1
   17024            2
   17025            1
   17026            0
   17027            0
   17028            0
   17029            1
   17030            0
   17031            1
   17032            0
   17033            1
   17034            1
   17035            1
   17036            1
   17037            1
   17038            1
   17039            1
   17040            1
   17041            1
   17042            1
   17043            0
   17044            2
   17045            1
   17046            2
   17047            2
   17048            1
   17049            1
   17050            1
   17051            0
   17052            2
   17053            1
   17054            0
   17055            1
   17056            2
   17057            2
   17058            1
   17059            2
   17060            1
   17061            0
   17062            1
   17063            3
   17064            1
   17065            2
   17066            1
   17067            0
   17068            1
   17069            1
   17070            0
   17071            2
   17072            2
   17073            0
   17074            3
   17075            1
   17076            1
   17077            0
   17078            0
   17079            0
   17080            1
   17081            2
   17082            0
   17083            0
   17084            2
   17085            0
   17086            0
   17087            0
   17088            0
   17089            0
   17090            2
   17091            1
   17092            1
   17093            2
   17094            1
   17095            1
   17096            1
   17097            2
   17098            1
   17099            1
   17100            1
   17101            1
   17102            1
   17103            0
   17104            2
   17105            2
   17106            0
   17107            0
   17108            1
   17109            0
   17110            0
   17111            0
   17112            0
   17113            0
   17114            1
   17115            0
   17116            1
   17117            0
   17118            0
   17119            0
   17120            3
   17121            0
   17122            0
   17123            0
   17124            0
   17125            0
   17126            0
   17127            2
   17128            0
   17129            0
   17130            0
   17131            1
   17132            0
   17133            0
   17134            0
   17135            0
   17136            0
   17137            0
   17138            0
   17139            2
   17140            1
   17141            0
   17142            0
   17143            0
   17144            0
   17145            0
   17146            0
   17147            2
   17148            1
   17149            0
   17150            1
   17151            1
   17152            0
   17153            2
   17154            0
   17155            1
   17156            1
   17157            0
   17158            1
   17159            0
   17160            2
   17161            1
   17162            0
   17163            1
   17164            1
   17165            1
   17166            2
   17167            0
   17168            1
   17169            1
   17170            1
   17171            1
   17172            1
   17173            1
   17174            1
   17175            1
   17176            1
   17177            1
   17178            1
   17179            0
   17180            1
   17181            1
   17182            0
   17183            0
   17184            1
   17185            0
   17186            0
   17187            0
   17188            1
   17189            0
   17190            0
   17191            0
   17192            0
   17193            0
   17194            1
   17195            0
   17196            0
   17197            1
   17198            1
   17199            0
   17200            0
   17201            0
   17202            0
   17203            2
   17204            1
   17205            0
   17206            1
   17207            1
   17208            1
   17209            1
   17210            3
   17211            1
   17212            1
   17213            0
   17214            0
   17215            0
   17216            2
   17217            1
   17218            0
   17219            0
   17220            0
   17221            0
   17222            2
   17223            1
   17224            0
   17225            0
   17226            2
   17227            1
   17228            1
   17229            1
   17230            1
   17231            0
   17232            0
   17233            0
   17234            0
   17235            1
   17236            1
   17237            0
   17238            0
   17239            2
   17240            0
   17241            1
   17242            1
   17243            0
   17244            0
   17245            1
   17246            3
   17247            1
   17248            1
   17249            0
   17250            0
   17251            1
   17252            0
   17253            2
   17254            0
   17255            1
   17256            0
   17257            2
   17258            1
   17259            1
   17260            0
   17261            0
   17262            0
   17263            1
   17264            0
   17265            2
   17266            1
   17267            0
   17268            1
   17269            2
   17270            0
   17271            2
   17272            1
   17273            1
   17274            1
   17275            0
   17276            0
   17277            0
   17278            1
   17279            1
   17280            0
   17281            0
   17282            0
   17283            0
   17284            2
   17285            2
   17286            1
   17287            1
   17288            1
   17289            1
   17290            1
   17291            2
   17292            2
   17293            2
   17294            1
   17295            1
   17296            2
   17297            3
   17298            1
   17299            2
   17300            0
   17301            2
   17302            1
   17303            1
   17304            0
   17305            1
   17306            1
   17307            3
   17308            1
   17309            0
   17310            1
   17311            0
   17312            0
   17313            0
   17314            1
   17315            1
   17316            2
   17317            0
   17318            0
   17319            1
   17320            3
   17321            1
   17322            2
   17323            0
   17324            0
   17325            2
   17326            1
   17327            0
   17328            0
   17329            1
   17330            1
   17331            1
   17332            2
   17333            1
   17334            1
   17335            1
   17336            0
   17337            1
   17338            1
   17339            3
   17340            1
   17341            1
   17342            1
   17343            2
   17344            2
   17345            0
   17346            3
   17347            0
   17348            1
   17349            3
   17350            1
   17351            1
   17352            2
   17353            1
   17354            1
   17355            2
   17356            0
   17357            2
   17358            0
   17359            1
   17360            0
   17361            0
   17362            1
   17363            1
   17364            1
   17365            0
   17366            0
   17367            0
   17368            1
   17369            0
   17370            0
   17371            1
   17372            1
   17373            1
   17374            1
   17375            1
   17376            1
   17377            1
   17378            1
   17379            2
   17380            1
   17381            0
   17382            0
   17383            0
   17384            2
   17385            3
   17386            1
   17387            2
   17388            0
   17389            0
   17390            1
   17391            1
   17392            2
   17393            0
   17394            0
   17395            0
   17396            1
   17397            2
   17398            2
   17399            1
   17400            1
   17401            0
   17402            2
   17403            0
   17404            1
   17405            0
   17406            1
   17407            1
   17408            0
   17409            2
   17410            1
   17411            0
   17412            1
   17413            1
   17414            1
   17415            1
   17416            2
   17417            1
   17418            0
   17419            2
   17420            2
   17421            0
   17422            0
   17423            1
   17424            2
   17425            2
   17426            1
   17427            3
   17428            3
   17429            2
   17430            0
   17431            1
   17432            0
   17433            1
   17434            1
   17435            1
   17436            0
   17437            0
   17438            0
   17439            2
   17440            2
   17441            0
   17442            1
   17443            2
   17444            1
   17445            1
   17446            0
   17447            0
   17448            1
   17449            0
   17450            0
   17451            1
   17452            0
   17453            0
   17454            0
   17455            0
   17456            0
   17457            0
   17458            1
   17459            0
   17460            0
   17461            0
   17462            0
   17463            2
   17464            0
   17465            1
   17466            2
   17467            1
   17468            0
   17469            0
   17470            2
   17471            1
   17472            2
   17473            1
   17474            1
   17475            2
   17476            2
   17477            0
   17478            0
   17479            1
   17480            0
   17481            1
   17482            1
   17483            2
   17484            0
   17485            1
   17486            2
   17487            2
   17488            2
   17489            0
   17490            2
   17491            1
   17492            0
   17493            0
   17494            0
   17495            2
   17496            1
   17497            0
   17498            1
   17499            3
   17500            0
   17501            3
   17502            0
   17503            1
   17504            0
   17505            2
   17506            2
   17507            0
   17508            2
   17509            1
   17510            3
   17511            1
   17512            1
   17513            0
   17514            0
   17515            2
   17516            1
   17517            0
   17518            1
   17519            2
   17520            1
   17521            1
   17522            1
   17523            2
   17524            0
   17525            1
   17526            2
   17527            2
   17528            1
   17529            2
   17530            0
   17531            1
   17532            1
   17533            1
   17534            1
   17535            0
   17536            0
   17537            0
   17538            1
   17539            1
   17540            1
   17541            1
   17542            0
   17543            0
   17544            0
   17545            0
   17546            1
   17547            2
   17548            0
   17549            1
   17550            0
   17551            0
   17552            1
   17553            0
   17554            3
   17555            0
   17556            0
   17557            0
   17558            1
   17559            1
   17560            1
   17561            1
   17562            0
   17563            0
   17564            0
   17565            1
   17566            1
   17567            1
   17568            1
   17569            2
   17570            0
   17571            1
   17572            1
   17573            1
   17574            0
   17575            0
   17576            1
   17577            1
   17578            0
   17579            1
   17580            1
   17581            0
   17582            0
   17583            2
   17584            0
   17585            1
   17586            0
   17587            1
   17588            1
   17589            1
   17590            1
   17591            2
   17592            1
   17593            1
   17594            0
   17595            1
   17596            2
   17597            0
   17598            0
   17599            0
   17600            1
   17601            1
   17602            1
   17603            0
   17604            1
   17605            1
   17606            0
   17607            2
   17608            0
   17609            1
   17610            0
   17611            0
   17612            2
   17613            0
   17614            0
   17615            0
   17616            0
   17617            0
   17618            0
   17619            1
   17620            3
   17621            0
   17622            0
   17623            0
   17624            0
   17625            0
   17626            0
   17627            1
   17628            0
   17629            0
   17630            1
   17631            2
   17632            0
   17633            1
   17634            0
   17635            0
   17636            1
   17637            0
   17638            1
   17639            0
   17640            1
   17641            0
   17642            2
   17643            0
   17644            0
   17645            0
   17646            1
   17647            0
   17648            0
   17649            0
   17650            0
   17651            2
   17652            0
   17653            1
   17654            0
   17655            0
   17656            0
   17657            0
   17658            1
   17659            2
   17660            2
   17661            2
   17662            0
   17663            1
   17664            0
   17665            1
   17666            2
   17667            1
   17668            0
   17669            1
   17670            2
   17671            0
   17672            0
   17673            0
   17674            0
   17675            0
   17676            1
   17677            0
   17678            1
   17679            1
   17680            0
   17681            1
   17682            1
   17683            2
   17684            2
   17685            0
   17686            1
   17687            1
   17688            2
   17689            1
   17690            3
   17691            1
   17692            0
   17693            2
   17694            0
   17695            1
   17696            0
   17697            0
   17698            1
   17699            0
   17700            1
   17701            1
   17702            0
   17703            1
   17704            0
   17705            1
   17706            1
   17707            0
   17708            2
   17709            1
   17710            1
   17711            1
   17712            0
   17713            1
   17714            0
   17715            1
   17716            3
   17717            1
   17718            1
   17719            1
   17720            1
   17721            0
   17722            1
   17723            0
   17724            0
   17725            0
   17726            0
   17727            2
   17728            1
   17729            0
   17730            1
   17731            0
   17732            0
   17733            0
   17734            0
   17735            0
   17736            1
   17737            0
   17738            0
   17739            1
   17740            0
   17741            1
   17742            1
   17743            1
   17744            2
   17745            0
   17746            1
   17747            1
   17748            1
   17749            0
   17750            2
   17751            0
   17752            2
   17753            0
   17754            1
   17755            0
   17756            1
   17757            1
   17758            1
   17759            1
   17760            1
   17761            2
   17762            1
   17763            1
   17764            0
   17765            1
   17766            0
   17767            1
   17768            2
   17769            1
   17770            1
   17771            1
   17772            1
   17773            0
   17774            0
   17775            0
   17776            0
   17777            1
   17778            1
   17779            0
   17780            0
   17781            0
   17782            1
   17783            1
   17784            1
   17785            2
   17786            0
   17787            1
   17788            1
   17789            0
   17790            2
   17791            0
   17792            0
   17793            0
   17794            1
   17795            1
   17796            2
   17797            1
   17798            1
   17799            0
   17800            0
   17801            1
   17802            0
   17803            3
   17804            1
   17805            1
   17806            1
   17807            1
   17808            0
   17809            2
   17810            0
   17811            0
   17812            2
   17813            1
   17814            1
   17815            0
   17816            0
   17817            0
   17818            1
   17819            0
   17820            1
   17821            1
   17822            0
   17823            1
   17824            2
   17825            1
   17826            1
   17827            1
   17828            0
   17829            0
   17830            0
   17831            0
   17832            0
   17833            0
   17834            0
   17835            0
   17836            1
   17837            0
   17838            0
   17839            2
   17840            1
   17841            0
   17842            0
   17843            2
   17844            0
   17845            0
   17846            0
   17847            0
   17848            3
   17849            1
   17850            1
   17851            1
   17852            2
   17853            1
   17854            2
   17855            1
   17856            1
   17857            2
   17858            3
   17859            1
   17860            0
   17861            0
   17862            0
   17863            0
   17864            1
   17865            0
   17866            1
   17867            0
   17868            0
   17869            1
   17870            1
   17871            0
   17872            2
   17873            2
   17874            1
   17875            1
   17876            1
   17877            1
   17878            0
   17879            1
   17880            0
   17881            0
   17882            1
   17883            0
   17884            1
   17885            0
   17886            0
   17887            1
   17888            2
   17889            2
   17890            1
   17891            0
   17892            0
   17893            0
   17894            0
   17895            0
   17896            0
   17897            0
   17898            1
   17899            1
   17900            0
   17901            1
   17902            0
   17903            1
   17904            0
   17905            0
   17906            1
   17907            2
   17908            1
   17909            1
   17910            1
   17911            1
   17912            2
   17913            1
   17914            1
   17915            1
   17916            1
   17917            0
   17918            0
   17919            0
   17920            0
   17921            0
   17922            1
   17923            0
   17924            0
   17925            1
   17926            1
   17927            1
   17928            1
   17929            0
   17930            1
   17931            0
   17932            0
   17933            0
   17934            0
   17935            1
   17936            0
   17937            0
   17938            1
   17939            0
   17940            1
   17941            0
   17942            1
   17943            1
   17944            1
   17945            1
   17946            1
   17947            1
   17948            0
   17949            1
   17950            0
   17951            2
   17952            0
   17953            1
   17954            0
   17955            2
   17956            0
   17957            1
   17958            1
   17959            2
   17960            0
   17961            0
   17962            0
   17963            2
   17964            1
   17965            2
   17966            1
   17967            0
   17968            1
   17969            1
   17970            1
   17971            1
   17972            0
   17973            1
   17974            1
   17975            0
   17976            1
   17977            0
   17978            0
   17979            2
   17980            1
   17981            0
   17982            0
   17983            1
   17984            0
   17985            1
   17986            2
   17987            1
   17988            1
   17989            0
   17990            0
   17991            3
   17992            1
   17993            1
   17994            0
   17995            1
   17996            1
   17997            2
   17998            2
   17999            0
   18000            1
   18001            1
   18002            1
   18003            0
   18004            1
   18005            1
   18006            1
   18007            1
   18008            1
   18009            0
   18010            0
   18011            2
   18012            0
   18013            0
   18014            1
   18015            0
   18016            0
   18017            1
   18018            1
   18019            1
   18020            1
   18021            0
   18022            1
   18023            0
   18024            1
   18025            1
   18026            1
   18027            0
   18028            1
   18029            0
   18030            0
   18031            0
   18032            1
   18033            1
   18034            0
   18035            0
   18036            1
   18037            0
   18038            0
   18039            0
   18040            0
   18041            2
   18042            0
   18043            0
   18044            1
   18045            0
   18046            1
   18047            1
   18048            1
   18049            1
   18050            1
   18051            1
   18052            0
   18053            2
   18054            2
   18055            0
   18056            2
   18057            0
   18058            0
   18059            1
   18060            0
   18061            0
   18062            1
   18063            0
   18064            2
   18065            1
   18066            1
   18067            1
   18068            0
   18069            0
   18070            2
   18071            0
   18072            0
   18073            0
   18074            2
   18075            1
   18076            1
   18077            1
   18078            0
   18079            1
   18080            2
   18081            2
   18082            0
   18083            0
   18084            1
   18085            0
   18086            0
   18087            0
   18088            1
   18089            2
   18090            1
   18091            0
   18092            1
   18093            0
   18094            1
   18095            0
   18096            2
   18097            0
   18098            0
   18099            1
   18100            0
   18101            0
   18102            0
   18103            0
   18104            1
   18105            1
   18106            1
   18107            2
   18108            0
   18109            2
   18110            0
   18111            1
   18112            0
   18113            1
   18114            1
   18115            0
   18116            1
   18117            1
   18118            1
   18119            1
   18120            1
   18121            1
   18122            2
   18123            0
   18124            0
   18125            1
   18126            0
   18127            0
   18128            0
   18129            1
   18130            1
   18131            1
   18132            0
   18133            1
   18134            1
   18135            1
   18136            1
   18137            1
   18138            1
   18139            1
   18140            1
   18141            0
   18142            0
   18143            2
   18144            1
   18145            0
   18146            1
   18147            0
   18148            1
   18149            0
   18150            1
   18151            0
   18152            1
   18153            0
   18154            0
   18155            1
   18156            1
   18157            1
   18158            1
   18159            0
   18160            0
   18161            1
   18162            0
   18163            0
   18164            1
   18165            1
   18166            0
   18167            0
   18168            0
   18169            0
   18170            1
   18171            0
   18172            0
   18173            1
   18174            0
   18175            1
   18176            1
   18177            0
   18178            1
   18179            0
   18180            1
[truncated: 40,041 more chars]
