# Supplementary material for: In silico evidence implicating novel mechanisms of Prunella vulgaris L. as a potential botanical drug against COVID-19-associated acute kidney injury
Source: Front Pharmacol. 2023 May 18;14:1188086. doi: 10.3389/fphar.2023.1188086 (PMC10232756; doi:10.3389/fphar.2023.1188086)
Supplement: Supplementary file 2 [file DataSheet4.ZIP › Molecular dynamics simulation data/RELA_Luteolin_complex/Hydrogen bond_3.0 cutoff distance - ligand H ligand_protein H receptor.dat]

#Acceptor            DonorH         Donor   Frames         Frac      AvgDist       AvgAng
GLN_96@O         UNK_369@H9    UNK_369@O2     5165       0.2582       2.6756     162.6685
ASN_97@OD1      UNK_369@H10    UNK_369@O4     3626       0.1813       2.7127     164.3316
LYS_38@O         UNK_369@H7    UNK_369@O5      960       0.0480       2.7139     162.1643
SER_368@O       UNK_369@H10    UNK_369@O4      583       0.0291       2.6359     164.1064
PRO_312@O        UNK_369@H7    UNK_369@O5      415       0.0208       2.7213     163.3559
SER_368@OXT     UNK_369@H10    UNK_369@O4      248       0.0124       2.6429     164.1308
THR_37@OG1       UNK_369@H8    UNK_369@O6      124       0.0062       2.8243     157.8932
GLU_366@OE1      UNK_369@H9    UNK_369@O2      119       0.0060       2.5913     165.3789
SER_368@O        UNK_369@H9    UNK_369@O2      115       0.0057       2.5779     165.8734
GLN_96@OE1      UNK_369@H10    UNK_369@O4      114       0.0057       2.7505     158.7539
THR_37@OG1       UNK_369@H7    UNK_369@O5       97       0.0049       2.7989     145.7057
THR_36@O         UNK_369@H7    UNK_369@O5       88       0.0044       2.8193     151.1579
LYS_38@H         UNK_369@H5   UNK_369@C20       82       0.0041       2.8852     150.8643
LYS_38@O         UNK_369@H8    UNK_369@O6       69       0.0034       2.7712     150.5205
TYR_305@OH       UNK_369@H7    UNK_369@O5       66       0.0033       2.8363     155.1249
PRO_312@HB2      UNK_369@H6   UNK_369@C18       62       0.0031       2.9401     142.8368
ASN_97@OD1       UNK_369@H9    UNK_369@O2       60       0.0030       2.7095     162.3494
HIE_40@ND1       UNK_369@H7    UNK_369@O5       52       0.0026       2.8300     162.9846
ASN_97@HD21      UNK_369@H3   UNK_369@C17       46       0.0023       2.9268     149.3711
LYS_38@HB3       UNK_369@H4   UNK_369@C15       45       0.0022       2.9422     142.8723
THR_36@O         UNK_369@H8    UNK_369@O6       41       0.0021       2.7465     152.0161
PRO_312@HB2      UNK_369@H4   UNK_369@C15       33       0.0016       2.9524     144.5415
SER_368@OXT      UNK_369@H9    UNK_369@O2       32       0.0016       2.5935     169.6681
THR_37@HG1       UNK_369@H8    UNK_369@O6       30       0.0015       2.8728     145.9857
LYS_38@HB3       UNK_369@H1   UNK_369@C12       30       0.0015       2.9436     141.0063
GLU_366@OE1     UNK_369@H10    UNK_369@O4       28       0.0014       2.6811     164.0363
THR_37@HG1       UNK_369@H7    UNK_369@O5       23       0.0011       2.8374     144.6616
PRO_312@HG2      UNK_369@H6   UNK_369@C18       22       0.0011       2.9448     144.2487
PRO_312@HG2      UNK_369@H4   UNK_369@C15       21       0.0010       2.9463     141.1246
ASP_310@OD1     UNK_369@H10    UNK_369@O4       18       0.0009       2.6625     165.6771
ASN_97@HD22      UNK_369@H3   UNK_369@C17       17       0.0008       2.8925     145.3173
GLN_96@O        UNK_369@H10    UNK_369@O4       16       0.0008       2.7292     159.6418
ASN_97@HD21     UNK_369@H10    UNK_369@O4       16       0.0008       2.7643     147.4493
TYR_305@CE2      UNK_369@H7    UNK_369@O5       16       0.0008       2.8909     147.3539
GLU_366@OE2     UNK_369@H10    UNK_369@O4       15       0.0008       2.6190     162.5940
TYR_305@HB2      UNK_369@H1   UNK_369@C12       15       0.0008       2.9363     140.0859
ASN_97@HA        UNK_369@H3   UNK_369@C17       14       0.0007       2.9471     140.7169
ASN_97@ND2      UNK_369@H10    UNK_369@O4       13       0.0006       2.8777     159.5083
TYR_305@HD1      UNK_369@H1   UNK_369@C12       13       0.0006       2.9370     140.9068
PRO_312@HG2      UNK_369@H5   UNK_369@C20       13       0.0006       2.9387     139.6999
SER_27@HG        UNK_369@H9    UNK_369@O2       12       0.0006       2.9035     140.3179
GLN_96@OE1       UNK_369@H7    UNK_369@O5        7       0.0003       2.7318     160.6790
TYR_305@HH       UNK_369@H7    UNK_369@O5        7       0.0003       2.9300     137.2337
HIE_40@HE2       UNK_369@H9    UNK_369@O2        6       0.0003       2.9373     144.0446
PRO_312@HG3      UNK_369@H2   UNK_369@C14        6       0.0003       2.9475     138.4844
ASN_309@O       UNK_369@H10    UNK_369@O4        5       0.0003       2.7267     159.5865
THR_37@HG1       UNK_369@H5   UNK_369@C20        5       0.0003       2.8761     147.8795
LYS_38@HB3       UNK_369@H6   UNK_369@C18        5       0.0003       2.9358     143.0038
LYS_38@HD3       UNK_369@H1   UNK_369@C12        5       0.0003       2.9466     140.2070
SER_368@C       UNK_369@H10    UNK_369@O4        5       0.0003       2.9527     146.1553
SER_27@OG        UNK_369@H9    UNK_369@O2        4       0.0002       2.8654     148.9168
ASN_97@HD22     UNK_369@H10    UNK_369@O4        4       0.0002       2.8667     143.1065
PHE_367@HB3     UNK_369@H10    UNK_369@O4        4       0.0002       2.9294     139.5565
PRO_312@HB3      UNK_369@H6   UNK_369@C18        4       0.0002       2.9325     142.7258
ASP_310@OD2     UNK_369@H10    UNK_369@O4        3       0.0001       2.5885     170.3335
PRO_312@HG2      UNK_369@H7    UNK_369@O5        3       0.0001       2.8331     157.7018
TYR_305@HE2      UNK_369@H7    UNK_369@O5        3       0.0001       2.9029     141.8080
PRO_312@HG2      UNK_369@H2   UNK_369@C14        3       0.0001       2.9178     139.6782
GLN_96@HE22     UNK_369@H10    UNK_369@O4        3       0.0001       2.9300     147.6232
PRO_312@HG3      UNK_369@H6   UNK_369@C18        3       0.0001       2.9399     139.1627
ASN_97@HB2       UNK_369@H3   UNK_369@C17        3       0.0001       2.9565     141.2508
TYR_305@CZ       UNK_369@H7    UNK_369@O5        3       0.0001       2.9630     141.6128
PRO_312@HB2      UNK_369@H5   UNK_369@C20        3       0.0001       2.9683     145.4316
ASP_310@O       UNK_369@H10    UNK_369@O4        2       0.0001       2.6775     155.1391
GLN_96@HE21      UNK_369@H4   UNK_369@C15        2       0.0001       2.7776     141.1434
GLN_96@OE1       UNK_369@H8    UNK_369@O6        2       0.0001       2.8089     154.4097
PHE_367@HB3      UNK_369@H3   UNK_369@C17        2       0.0001       2.9061     135.2213
LYS_38@H         UNK_369@H4   UNK_369@C15        2       0.0001       2.9080     154.8751
LYS_38@H         UNK_369@H6   UNK_369@C18        2       0.0001       2.9133     148.4648
HIE_40@HE1       UNK_369@H6   UNK_369@C18        2       0.0001       2.9336     135.2955
GLN_96@HE21      UNK_369@H6   UNK_369@C18        2       0.0001       2.9396     147.5843
GLN_96@HE22      UNK_369@H2   UNK_369@C14        2       0.0001       2.9589     140.0224
THR_37@HG23      UNK_369@H5   UNK_369@C20        2       0.0001       2.9719     137.9044
TYR_305@HE2      UNK_369@H5   UNK_369@C20        2       0.0001       2.9722     145.1080
TYR_305@CD2      UNK_369@H7    UNK_369@O5        2       0.0001       2.9729     151.3115
ASN_97@HB3       UNK_369@H3   UNK_369@C17        2       0.0001       2.9848     141.3334
PRO_312@HG3      UNK_369@H4   UNK_369@C15        2       0.0001       2.9864     140.8684
THR_37@HG23      UNK_369@H7    UNK_369@O5        1       0.0001       2.4036     142.7661
GLU_366@OE2      UNK_369@H9    UNK_369@O2        1       0.0001       2.7107     172.9556
PHE_367@CD1     UNK_369@H10    UNK_369@O4        1       0.0001       2.7450     135.1179
THR_37@HA        UNK_369@H7    UNK_369@O5        1       0.0001       2.7969     135.0366
PRO_312@HD2      UNK_369@H4   UNK_369@C15        1       0.0001       2.8093     151.7443
THR_37@HG23      UNK_369@H8    UNK_369@O6        1       0.0001       2.8124     139.2170
TYR_305@HE2      UNK_369@H8    UNK_369@O6        1       0.0001       2.8312     156.1493
TYR_305@OH       UNK_369@H8    UNK_369@O6        1       0.0001       2.8349     139.8227
HIE_40@HE1       UNK_369@H1   UNK_369@C12        1       0.0001       2.8467     137.0218
PRO_312@HB2      UNK_369@H7    UNK_369@O5        1       0.0001       2.9060     139.0943
PRO_312@HD2      UNK_369@H7    UNK_369@O5        1       0.0001       2.9099     140.9916
GLN_96@HE21     UNK_369@H10    UNK_369@O4        1       0.0001       2.9104     145.5137
LYS_38@HD2       UNK_369@H1   UNK_369@C12        1       0.0001       2.9266     135.5353
