# Supplementary material for: In silico evidence implicating novel mechanisms of Prunella vulgaris L. as a potential botanical drug against COVID-19-associated acute kidney injury
Source: Front Pharmacol. 2023 May 18;14:1188086. doi: 10.3389/fphar.2023.1188086 (PMC10232756; doi:10.3389/fphar.2023.1188086)
Supplement: Supplementary file 2 [file DataSheet4.ZIP › Molecular dynamics simulation data/RELA_Luteolin_complex/Hydrogen bond_3.0 cutoff distance - Protein H ligand_ ligand H receptor.dat]

#Acceptor            DonorH         Donor   Frames         Frac      AvgDist       AvgAng
UNK_369@O3       HIE_40@HE2    HIE_40@NE2     2307       0.1153       2.8840     149.3440
UNK_369@O2        SER_27@HG     SER_27@OG     1725       0.0862       2.8494     152.3264
UNK_369@O3        SER_27@HG     SER_27@OG     1105       0.0553       2.7962     149.4650
UNK_369@O5         LYS_38@H      LYS_38@N      701       0.0350       2.9267     159.5973
UNK_369@O6       THR_37@HG1    THR_37@OG1      529       0.0265       2.8416     156.5499
UNK_369@O5       THR_37@HG1    THR_37@OG1      520       0.0260       2.8184     159.0439
UNK_369@O4      ASN_97@HD21    ASN_97@ND2      485       0.0243       2.9116     149.8955
UNK_369@H7       THR_37@HG1    THR_37@OG1      208       0.0104       2.8943     148.0006
UNK_369@O2      ASN_97@HD22    ASN_97@ND2      190       0.0095       2.8975     159.5210
UNK_369@O2       HIE_40@HE2    HIE_40@NE2      149       0.0075       2.9261     145.2123
UNK_369@H5         LYS_38@H      LYS_38@N      146       0.0073       2.8595     149.5098
UNK_369@O4      GLN_96@HE22    GLN_96@NE2       92       0.0046       2.9190     155.1729
UNK_369@H9        SER_27@HG     SER_27@OG       87       0.0043       2.9033     143.7090
UNK_369@O5       TYR_305@HH    TYR_305@OH       83       0.0042       2.8625     152.2006
UNK_369@O2      ASN_97@HD21    ASN_97@ND2       83       0.0042       2.8895     148.6040
UNK_369@O3       LYS_38@HZ2     LYS_38@NZ       80       0.0040       2.8874     154.7511
UNK_369@O3       LYS_38@HZ1     LYS_38@NZ       74       0.0037       2.8478     154.4890
UNK_369@H4       LYS_38@HB3     LYS_38@CB       58       0.0029       2.9424     142.7626
UNK_369@O3       LYS_38@HZ3     LYS_38@NZ       54       0.0027       2.8708     156.0568
UNK_369@O3      ASN_97@HD21    ASN_97@ND2       49       0.0024       2.8655     148.8501
UNK_369@H7         LYS_38@H      LYS_38@N       47       0.0024       2.8720     143.3246
UNK_369@H6      PRO_312@HB2    PRO_312@CB       43       0.0022       2.9342     141.2821
UNK_369@H1       LYS_38@HB3     LYS_38@CB       38       0.0019       2.9500     141.5580
UNK_369@H8       THR_37@HG1    THR_37@OG1       36       0.0018       2.8790     150.5244
UNK_369@H4      PRO_312@HB2    PRO_312@CB       35       0.0018       2.9446     140.1563
UNK_369@H9       HIE_40@HE2    HIE_40@NE2       29       0.0014       2.9200     143.9624
UNK_369@H7        THR_37@HA     THR_37@CA       27       0.0014       2.9043     147.7318
UNK_369@O6         LYS_38@H      LYS_38@N       27       0.0014       2.9266     157.6351
UNK_369@H9       SER_27@HB3     SER_27@CB       21       0.0010       2.9243     141.7880
UNK_369@O3      ASN_97@HD22    ASN_97@ND2       20       0.0010       2.8618     161.4148
UNK_369@H7       TYR_305@HH    TYR_305@OH       20       0.0010       2.9054     145.1546
UNK_369@H6      PRO_312@HG2    PRO_312@CG       20       0.0010       2.9560     140.6796
UNK_369@H3      ASN_97@HD21    ASN_97@ND2       19       0.0009       2.8029     148.7101
UNK_369@H3        ASN_97@HA     ASN_97@CA       19       0.0009       2.9545     141.6673
UNK_369@O4      ASN_97@HD22    ASN_97@ND2       16       0.0008       2.9169     157.7639
UNK_369@C11      HIE_40@HE2    HIE_40@NE2       16       0.0008       2.9736     140.3509
UNK_369@H2      GLN_96@HE22    GLN_96@NE2       13       0.0006       2.8913     146.0371
UNK_369@O1      GLN_96@HE22    GLN_96@NE2       13       0.0006       2.8969     154.3785
UNK_369@H4      PRO_312@HG2    PRO_312@CG       13       0.0006       2.9485     140.4773
UNK_369@C14     GLN_96@HE22    GLN_96@NE2       12       0.0006       2.9414     151.2210
UNK_369@H5      PRO_312@HG2    PRO_312@CG       11       0.0006       2.9519     139.4156
UNK_369@H2      PRO_312@HG3    PRO_312@CG       11       0.0006       2.9566     138.7125
UNK_369@O4      GLN_96@HE21    GLN_96@NE2        8       0.0004       2.8825     152.7758
UNK_369@O3      GLN_96@HE22    GLN_96@NE2        8       0.0004       2.8872     151.2401
UNK_369@O2         SER_27@H      SER_27@N        7       0.0003       2.9155     159.9539
UNK_369@C21      THR_37@HG1    THR_37@OG1        7       0.0003       2.9178     150.0370
UNK_369@H1      TYR_305@HB2    TYR_305@CB        7       0.0003       2.9256     140.1519
UNK_369@H10     GLN_96@HE22    GLN_96@NE2        6       0.0003       2.9118     144.3730
UNK_369@H7      PRO_312@HG2    PRO_312@CG        6       0.0003       2.9212     143.4800
UNK_369@H1       LYS_38@HD3     LYS_38@CD        6       0.0003       2.9646     144.4973
UNK_369@H3      ASN_97@HD22    ASN_97@ND2        5       0.0003       2.8034     141.3259
UNK_369@H9      ASN_97@HD21    ASN_97@ND2        5       0.0003       2.8632     148.0223
UNK_369@O6       TYR_305@HH    TYR_305@OH        5       0.0003       2.9103     147.6349
UNK_369@C19      THR_37@HG1    THR_37@OG1        5       0.0003       2.9351     153.7747
UNK_369@C16     GLN_96@HE22    GLN_96@NE2        5       0.0003       2.9496     147.0754
UNK_369@H5      PRO_312@HG3    PRO_312@CG        5       0.0003       2.9608     139.2656
UNK_369@H4         LYS_38@H      LYS_38@N        4       0.0002       2.8747     148.2774
UNK_369@H3       ASN_97@HB2     ASN_97@CB        4       0.0002       2.9288     140.4431
UNK_369@H5      PRO_312@HB2    PRO_312@CB        4       0.0002       2.9393     137.7222
UNK_369@H6       LYS_38@HB3     LYS_38@CB        4       0.0002       2.9531     145.5674
UNK_369@H9       SER_27@HB2     SER_27@CB        4       0.0002       2.9568     137.3373
UNK_369@H10     PHE_367@HB3    PHE_367@CB        4       0.0002       2.9641     147.8009
UNK_369@H7      THR_37@HG23    THR_37@CG2        3       0.0001       2.7690     145.0258
UNK_369@H10     ASN_97@HD21    ASN_97@ND2        3       0.0001       2.8600     141.9259
UNK_369@C19      TYR_305@HH    TYR_305@OH        3       0.0001       2.8980     156.8994
UNK_369@H6         LYS_38@H      LYS_38@N        3       0.0001       2.9006     147.6118
UNK_369@H1      TYR_305@HD1   TYR_305@CD1        3       0.0001       2.9228     139.0616
UNK_369@H1       HIE_40@HE1    HIE_40@CE1        3       0.0001       2.9410     142.1371
UNK_369@H9       HIE_40@HE1    HIE_40@CE1        3       0.0001       2.9647     137.7750
UNK_369@H7      THR_37@HG21    THR_37@CG2        3       0.0001       2.9782     150.4129
UNK_369@H5      THR_37@HG23    THR_37@CG2        3       0.0001       2.9822     139.7764
UNK_369@H8         LYS_38@H      LYS_38@N        2       0.0001       2.8295     142.8108
UNK_369@H5       THR_37@HG1    THR_37@OG1        2       0.0001       2.8523     144.9435
UNK_369@H8      THR_37@HG23    THR_37@CG2        2       0.0001       2.8621     148.3315
UNK_369@H10      GLN_96@HG3     GLN_96@CG        2       0.0001       2.8848     163.7882
UNK_369@O5      GLN_96@HE21    GLN_96@NE2        2       0.0001       2.9106     149.6662
UNK_369@H3      SER_368@HB2    SER_368@CB        2       0.0001       2.9186     146.1824
UNK_369@H4      PRO_312@HG3    PRO_312@CG        2       0.0001       2.9401     137.1305
UNK_369@H6       HIE_40@HE1    HIE_40@CE1        2       0.0001       2.9561     140.8563
UNK_369@H2      PRO_312@HG2    PRO_312@CG        2       0.0001       2.9591     136.9234
UNK_369@C8      GLN_96@HE22    GLN_96@NE2        2       0.0001       2.9631     138.8688
UNK_369@H4      GLN_96@HE21    GLN_96@NE2        2       0.0001       2.9733     144.8179
UNK_369@H4       HIE_40@HE1    HIE_40@CE1        2       0.0001       2.9789     153.9204
UNK_369@H6      PRO_312@HB3    PRO_312@CB        2       0.0001       2.9850     142.1413
UNK_369@H3       GLN_96@HG3     GLN_96@CG        2       0.0001       2.9860     148.5252
UNK_369@O3       LYS_38@HE2     LYS_38@CE        2       0.0001       2.9872     150.2476
UNK_369@H7      PRO_312@HG3    PRO_312@CG        2       0.0001       2.9907     142.5203
UNK_369@H7       LYS_38@HB3     LYS_38@CB        1       0.0001       2.7987     135.1301
UNK_369@H3      GLN_96@HE21    GLN_96@NE2        1       0.0001       2.8243     138.2367
UNK_369@H9      PRO_312@HB3    PRO_312@CB        1       0.0001       2.8632     138.4673
