# Supplementary material for: In silico evidence implicating novel mechanisms of Prunella vulgaris L. as a potential botanical drug against COVID-19-associated acute kidney injury
Source: Front Pharmacol. 2023 May 18;14:1188086. doi: 10.3389/fphar.2023.1188086 (PMC10232756; doi:10.3389/fphar.2023.1188086)
Supplement: Supplementary file 2 [file DataSheet4.ZIP › Molecular dynamics simulation data/RELA_Luteolin_complex/Hydrogen bond_3.5 cutoff distance - ligand H ligand_protein H receptor.dat]

#Acceptor            DonorH         Donor   Frames         Frac      AvgDist       AvgAng
GLN_96@O         UNK_369@H9    UNK_369@O2     5271       0.2636       2.6842     162.5045
ASN_97@OD1      UNK_369@H10    UNK_369@O4     3845       0.1923       2.7355     164.0721
LYS_38@HB3       UNK_369@H1   UNK_369@C12     2179       0.1090       3.3218     148.2656
LYS_38@HB3       UNK_369@H4   UNK_369@C15     2067       0.1033       3.2895     151.5378
ASN_97@HA        UNK_369@H3   UNK_369@C17     1204       0.0602       3.3369     149.9611
TYR_305@HD1      UNK_369@H1   UNK_369@C12     1088       0.0544       3.3395     145.8866
LYS_38@O         UNK_369@H7    UNK_369@O5     1029       0.0515       2.7444     161.8281
PRO_312@HB2      UNK_369@H6   UNK_369@C18      905       0.0452       3.2385     149.5725
ASN_97@HD22      UNK_369@H3   UNK_369@C17      854       0.0427       3.3358     149.3765
PRO_312@HB2      UNK_369@H4   UNK_369@C15      759       0.0379       3.2602     151.7493
PRO_312@HG2      UNK_369@H6   UNK_369@C18      721       0.0360       3.2905     151.1604
ASN_97@HD21      UNK_369@H3   UNK_369@C17      704       0.0352       3.2856     149.8864
PRO_312@HG2      UNK_369@H4   UNK_369@C15      653       0.0326       3.2871     151.1787
LYS_38@O         UNK_369@H4   UNK_369@C15      611       0.0306       3.3868     145.2232
SER_368@O       UNK_369@H10    UNK_369@O4      588       0.0294       2.6410     163.9798
ASN_97@ND2       UNK_369@H3   UNK_369@C17      552       0.0276       3.4159     142.5831
ASN_97@CG       UNK_369@H10    UNK_369@O4      499       0.0249       3.3854     153.0137
ASN_97@OD1       UNK_369@H3   UNK_369@C17      491       0.0245       3.3668     145.4843
PRO_312@HG2      UNK_369@H5   UNK_369@C20      474       0.0237       3.3065     147.5122
PRO_312@O        UNK_369@H7    UNK_369@O5      453       0.0226       2.7562     163.0309
LYS_38@H         UNK_369@H5   UNK_369@C20      422       0.0211       3.2043     150.4468
LYS_38@HB3       UNK_369@H6   UNK_369@C18      329       0.0164       3.3239     150.6918
TYR_305@HE2      UNK_369@H5   UNK_369@C20      319       0.0159       3.3705     144.3753
TYR_305@CD1      UNK_369@H1   UNK_369@C12      313       0.0157       3.4332     142.3541
PRO_312@HB3      UNK_369@H6   UNK_369@C18      303       0.0152       3.3243     147.6419
THR_37@HG1       UNK_369@H5   UNK_369@C20      292       0.0146       3.3297     150.9254
LYS_38@HD3       UNK_369@H1   UNK_369@C12      274       0.0137       3.3114     141.8143
SER_368@C       UNK_369@H10    UNK_369@O4      260       0.0130       3.3195     149.6179
SER_368@OXT     UNK_369@H10    UNK_369@O4      258       0.0129       2.6637     163.8653
THR_37@HG1       UNK_369@H8    UNK_369@O6      257       0.0129       3.2530     151.9997
THR_37@OG1       UNK_369@H5   UNK_369@C20      238       0.0119       3.4013     146.9974
LYS_38@O         UNK_369@H6   UNK_369@C18      234       0.0117       3.3879     145.4642
TYR_305@HB2      UNK_369@H1   UNK_369@C12      221       0.0111       3.2548     142.8449
ASN_97@HB2       UNK_369@H3   UNK_369@C17      219       0.0109       3.3077     146.8128
PRO_312@HG3      UNK_369@H6   UNK_369@C18      218       0.0109       3.3345     147.0764
PRO_312@HG3      UNK_369@H2   UNK_369@C14      205       0.0103       3.2977     145.2038
THR_37@HG1       UNK_369@H7    UNK_369@O5      188       0.0094       3.2249     148.2964
THR_37@OG1       UNK_369@H8    UNK_369@O6      180       0.0090       2.9463     156.3949
THR_36@O         UNK_369@H7    UNK_369@O5      155       0.0077       2.9956     148.7558
ASN_97@HD21     UNK_369@H10    UNK_369@O4      148       0.0074       3.2653     147.3283
THR_37@OG1       UNK_369@H7    UNK_369@O5      136       0.0068       2.9026     145.4171
HIE_40@HE1       UNK_369@H6   UNK_369@C18      129       0.0065       3.3247     146.2925
GLN_96@OE1      UNK_369@H10    UNK_369@O4      128       0.0064       2.7962     157.5927
TYR_305@HB2      UNK_369@H6   UNK_369@C18      127       0.0063       3.3570     152.4118
SER_27@HG        UNK_369@H9    UNK_369@O2      125       0.0063       3.2602     140.8208
PRO_312@HB2      UNK_369@H5   UNK_369@C20      121       0.0060       3.2510     143.2283
GLU_366@OE1      UNK_369@H9    UNK_369@O2      119       0.0060       2.5913     165.3789
TYR_305@CD2      UNK_369@H6   UNK_369@C18      119       0.0060       3.4368     143.5270
SER_368@O        UNK_369@H9    UNK_369@O2      115       0.0057       2.5779     165.8734
TYR_305@HE1      UNK_369@H1   UNK_369@C12      115       0.0057       3.3913     147.2457
HIE_40@HE2       UNK_369@H9    UNK_369@O2      114       0.0057       3.3073     142.0542
TYR_305@OH       UNK_369@H7    UNK_369@O5      110       0.0055       2.9738     151.6516
PRO_312@HG3      UNK_369@H4   UNK_369@C15      107       0.0053       3.3444     147.2791
LYS_38@C         UNK_369@H7    UNK_369@O5      106       0.0053       3.4346     147.5264
PRO_312@HG2      UNK_369@H2   UNK_369@C14      104       0.0052       3.3228     143.4716
HIE_40@HE1       UNK_369@H4   UNK_369@C15       97       0.0049       3.2992     143.4526
LYS_38@O         UNK_369@H8    UNK_369@O6       90       0.0045       2.8607     149.8101
LYS_38@H         UNK_369@H4   UNK_369@C15       90       0.0045       3.3388     144.7276
TYR_305@HH       UNK_369@H5   UNK_369@C20       87       0.0043       3.3863     147.5016
TYR_305@CG       UNK_369@H6   UNK_369@C18       87       0.0043       3.4485     146.7000
TYR_305@CE2      UNK_369@H6   UNK_369@C18       82       0.0041       3.4393     142.2542
TYR_305@CE2      UNK_369@H5   UNK_369@C20       82       0.0041       3.4418     142.5866
PRO_312@HG3      UNK_369@H5   UNK_369@C20       80       0.0040       3.3066     144.0170
PRO_312@HB3      UNK_369@H4   UNK_369@C15       76       0.0038       3.3687     149.7396
TYR_305@CE1      UNK_369@H1   UNK_369@C12       75       0.0037       3.4339     140.0286
TYR_305@HH       UNK_369@H7    UNK_369@O5       73       0.0037       3.2685     149.4037
ASN_97@ND2      UNK_369@H10    UNK_369@O4       70       0.0035       3.2219     150.0437
ASN_97@HA        UNK_369@H9    UNK_369@O2       70       0.0035       3.4217     142.2731
HIE_40@ND1       UNK_369@H7    UNK_369@O5       67       0.0034       2.8944     162.8601
LYS_38@O         UNK_369@H5   UNK_369@C20       65       0.0032       3.3469     141.4673
TYR_305@CZ       UNK_369@H7    UNK_369@O5       63       0.0032       3.2494     151.1941
ASN_97@OD1       UNK_369@H9    UNK_369@O2       61       0.0031       2.7149     162.3287
GLU_366@CD       UNK_369@H9    UNK_369@O2       58       0.0029       3.3938     149.2327
TYR_305@CD2      UNK_369@H7    UNK_369@O5       57       0.0029       3.2449     153.1455
TYR_305@CE2      UNK_369@H7    UNK_369@O5       54       0.0027       3.1337     147.8240
GLN_96@O         UNK_369@H3   UNK_369@C17       54       0.0027       3.3797     140.6451
TYR_305@CD1      UNK_369@H6   UNK_369@C18       52       0.0026       3.4360     146.9998
THR_36@O         UNK_369@H8    UNK_369@O6       51       0.0026       2.8247     150.6396
TYR_305@CE2      UNK_369@H4   UNK_369@C15       49       0.0024       3.4419     142.6967
LYS_38@HG2       UNK_369@H1   UNK_369@C12       46       0.0023       3.3021     142.4615
LYS_38@H         UNK_369@H6   UNK_369@C18       44       0.0022       3.2957     145.4839
SER_27@OG        UNK_369@H9    UNK_369@O2       43       0.0022       3.2670     141.4339
LYS_38@HB3       UNK_369@H5   UNK_369@C20       42       0.0021       3.2839     145.6935
PRO_312@HD2      UNK_369@H6   UNK_369@C18       42       0.0021       3.2894     147.9274
SER_368@C        UNK_369@H9    UNK_369@O2       42       0.0021       3.3692     151.1393
TYR_305@OH       UNK_369@H5   UNK_369@C20       38       0.0019       3.4255     142.4415
TYR_305@CZ       UNK_369@H6   UNK_369@C18       38       0.0019       3.4426     141.6407
THR_37@HG21      UNK_369@H5   UNK_369@C20       36       0.0018       3.3064     148.6269
THR_37@HA        UNK_369@H5   UNK_369@C20       35       0.0018       3.3270     147.1600
ASN_97@HD22     UNK_369@H10    UNK_369@O4       33       0.0016       3.2709     149.0590
TYR_305@HD2      UNK_369@H4   UNK_369@C15       33       0.0016       3.3971     145.5660
SER_368@OXT      UNK_369@H9    UNK_369@O2       32       0.0016       2.5935     169.6681
HIE_40@CE1       UNK_369@H7    UNK_369@O5       31       0.0015       3.3249     146.9963
PHE_367@HB2      UNK_369@H3   UNK_369@C17       31       0.0015       3.3427     139.6952
TYR_305@CZ       UNK_369@H5   UNK_369@C20       30       0.0015       3.4470     142.5746
GLU_366@OE1     UNK_369@H10    UNK_369@O4       29       0.0014       2.6980     163.2732
TYR_305@HB3      UNK_369@H6   UNK_369@C18       29       0.0014       3.3751     155.5708
GLN_96@HE21      UNK_369@H4   UNK_369@C15       27       0.0014       3.2824     153.9173
TYR_305@CD2      UNK_369@H4   UNK_369@C15       27       0.0014       3.4412     147.0656
TYR_305@HH       UNK_369@H8    UNK_369@O6       26       0.0013       3.3569     144.3775
PHE_367@HB3      UNK_369@H3   UNK_369@C17       25       0.0013       3.2595     141.2682
GLN_96@C         UNK_369@H9    UNK_369@O2       25       0.0013       3.4583     153.4334
PHE_367@HB3     UNK_369@H10    UNK_369@O4       24       0.0012       3.2659     140.3361
TYR_305@HD2      UNK_369@H7    UNK_369@O5       24       0.0012       3.3065     145.7864
THR_37@HG23      UNK_369@H5   UNK_369@C20       23       0.0011       3.2291     151.1660
GLN_96@CD       UNK_369@H10    UNK_369@O4       20       0.0010       3.3463     145.5083
ASN_97@HB3       UNK_369@H3   UNK_369@C17       19       0.0009       3.2562     146.1298
LYS_38@HD3       UNK_369@H9    UNK_369@O2       19       0.0009       3.3456     138.3891
GLN_96@HE21      UNK_369@H2   UNK_369@C14       19       0.0009       3.3746     144.9036
ASP_310@OD1     UNK_369@H10    UNK_369@O4       18       0.0009       2.6625     165.6771
PRO_312@HD2      UNK_369@H4   UNK_369@C15       18       0.0009       3.3394     147.1566
TYR_305@CE1      UNK_369@H6   UNK_369@C18       18       0.0009       3.4701     145.1668
GLN_96@O        UNK_369@H10    UNK_369@O4       17       0.0008       2.7470     159.0111
SER_368@HB2      UNK_369@H3   UNK_369@C17       17       0.0008       3.2185     150.3063
THR_37@HB        UNK_369@H5   UNK_369@C20       17       0.0008       3.2878     147.2152
TYR_305@HE2      UNK_369@H4   UNK_369@C15       17       0.0008       3.4174     146.0947
GLU_366@OE2     UNK_369@H10    UNK_369@O4       16       0.0008       2.6724     160.9580
PRO_312@HG2      UNK_369@H7    UNK_369@O5       16       0.0008       3.2337     147.5566
TYR_305@HD1      UNK_369@H6   UNK_369@C18       16       0.0008       3.3756     144.7669
SER_27@HB3       UNK_369@H9    UNK_369@O2       15       0.0008       3.2835     138.7789
HIE_40@HE1       UNK_369@H1   UNK_369@C12       15       0.0008       3.3101     146.9563
GLN_96@HE21     UNK_369@H10    UNK_369@O4       15       0.0008       3.3228     145.0810
PHE_367@HE1      UNK_369@H6   UNK_369@C18       15       0.0008       3.3434     149.6800
TYR_305@HE2      UNK_369@H7    UNK_369@O5       14       0.0007       3.1699     141.2221
GLN_96@HG2       UNK_369@H3   UNK_369@C17       14       0.0007       3.2926     140.0455
ASN_97@HD21      UNK_369@H9    UNK_369@O2       14       0.0007       3.3041     149.0784
TYR_305@HB3      UNK_369@H4   UNK_369@C15       14       0.0007       3.4073     152.7741
TYR_305@CD2      UNK_369@H5   UNK_369@C20       14       0.0007       3.4401     144.4491
TYR_305@HB2      UNK_369@H4   UNK_369@C15       13       0.0006       3.3724     157.2691
SER_368@OXT      UNK_369@H3   UNK_369@C17       13       0.0006       3.3828     143.1111
TYR_305@HD1      UNK_369@H5   UNK_369@C20       13       0.0006       3.3863     150.0960
PRO_312@CB       UNK_369@H6   UNK_369@C18       13       0.0006       3.4485     141.8161
TYR_305@CZ       UNK_369@H4   UNK_369@C15       13       0.0006       3.4676     145.1564
THR_37@HG22      UNK_369@H5   UNK_369@C20       12       0.0006       3.2533     151.4729
GLU_366@CD      UNK_369@H10    UNK_369@O4       12       0.0006       3.3249     149.2587
GLN_96@HB3       UNK_369@H4   UNK_369@C15       12       0.0006       3.3941     148.1885
TYR_305@CG       UNK_369@H1   UNK_369@C12       12       0.0006       3.4420     139.4243
PRO_312@CG       UNK_369@H6   UNK_369@C18       12       0.0006       3.4454     141.6461
TYR_305@CG       UNK_369@H7    UNK_369@O5       11       0.0006       3.2767     153.3518
HIE_40@HE2       UNK_369@H1   UNK_369@C12       11       0.0006       3.3106     143.7874
SER_368@O        UNK_369@H3   UNK_369@C17       11       0.0006       3.3183     141.7954
PRO_312@HG3      UNK_369@H7    UNK_369@O5       11       0.0006       3.3205     140.8641
TYR_305@HB2      UNK_369@H5   UNK_369@C20       11       0.0006       3.3401     150.8460
PHE_367@HZ       UNK_369@H6   UNK_369@C18       11       0.0006       3.3799     147.1799
TYR_305@CD1      UNK_369@H5   UNK_369@C20       11       0.0006       3.4579     143.9843
TYR_305@OH       UNK_369@H8    UNK_369@O6       10       0.0005       3.1698     142.9461
PRO_312@HB2      UNK_369@H7    UNK_369@O5       10       0.0005       3.2513     147.1643
GLN_96@OE1       UNK_369@H2   UNK_369@C14       10       0.0005       3.3309     142.1566
PRO_312@O        UNK_369@H4   UNK_369@C15       10       0.0005       3.3401     138.1942
PHE_367@HE2      UNK_369@H6   UNK_369@C18       10       0.0005       3.3544     148.4721
GLN_96@HE22      UNK_369@H4   UNK_369@C15       10       0.0005       3.3701     151.9189
GLN_96@OE1       UNK_369@H7    UNK_369@O5        9       0.0004       2.8255     163.2089
GLN_96@HE21      UNK_369@H6   UNK_369@C18        9       0.0004       3.2538     152.7548
TYR_305@HE2      UNK_369@H6   UNK_369@C18        9       0.0004       3.3599     147.9913
THR_36@O         UNK_369@H5   UNK_369@C20        9       0.0004       3.3861     141.1444
PRO_312@O        UNK_369@H5   UNK_369@C20        9       0.0004       3.4069     140.2408
TYR_305@OH       UNK_369@H4   UNK_369@C15        9       0.0004       3.4435     146.2884
ASN_97@CG        UNK_369@H3   UNK_369@C17        9       0.0004       3.4607     149.0209
ASN_97@HD22      UNK_369@H9    UNK_369@O2        8       0.0004       3.1430     149.0571
GLN_96@HE22     UNK_369@H10    UNK_369@O4        8       0.0004       3.1550     147.3024
GLN_96@HE22      UNK_369@H2   UNK_369@C14        8       0.0004       3.2280     147.3033
THR_37@HA        UNK_369@H8    UNK_369@O6        8       0.0004       3.3556     142.7302
TYR_305@HB3      UNK_369@H1   UNK_369@C12        8       0.0004       3.3652     142.3328
PRO_312@HD3      UNK_369@H2   UNK_369@C14        8       0.0004       3.3801     147.2226
TYR_305@HD2      UNK_369@H6   UNK_369@C18        8       0.0004       3.4061     140.2060
TYR_305@HD2      UNK_369@H5   UNK_369@C20        8       0.0004       3.4314     141.9593
TYR_305@CG       UNK_369@H5   UNK_369@C20        8       0.0004       3.4523     152.0767
LYS_38@HD2       UNK_369@H1   UNK_369@C12        7       0.0003       3.2850     140.6491
PHE_367@HB2     UNK_369@H10    UNK_369@O4        7       0.0003       3.3460     138.7558
PHE_367@HE2      UNK_369@H9    UNK_369@O2        7       0.0003       3.3757     141.9866
PHE_367@HD2      UNK_369@H3   UNK_369@C17        7       0.0003       3.3773     137.6032
LYS_38@HG3       UNK_369@H1   UNK_369@C12        7       0.0003       3.4060     142.3352
LYS_38@HZ1       UNK_369@H9    UNK_369@O2        7       0.0003       3.4122     145.3697
THR_37@HA        UNK_369@H7    UNK_369@O5        6       0.0003       3.1401     137.8507
THR_37@HG23      UNK_369@H8    UNK_369@O6        6       0.0003       3.1934     152.7640
GLN_96@NE2      UNK_369@H10    UNK_369@O4        6       0.0003       3.2813     142.6661
TYR_305@CE1      UNK_369@H7    UNK_369@O5        6       0.0003       3.3126     152.2644
GLN_96@HG2       UNK_369@H4   UNK_369@C15        6       0.0003       3.3219     141.8184
PRO_312@HB3      UNK_369@H2   UNK_369@C14        6       0.0003       3.3235     141.6859
LYS_38@C         UNK_369@H8    UNK_369@O6        6       0.0003       3.3729     141.7170
LYS_38@HZ2       UNK_369@H9    UNK_369@O2        6       0.0003       3.4022     141.0149
ASN_97@HD21      UNK_369@H2   UNK_369@C14        6       0.0003       3.4117     149.5224
TYR_305@CE1      UNK_369@H5   UNK_369@C20        6       0.0003       3.4294     142.9779
TYR_305@CZ       UNK_369@H1   UNK_369@C12        6       0.0003       3.4407     139.1348
LYS_38@N         UNK_369@H5   UNK_369@C20        6       0.0003       3.4817     145.8217
ASN_309@O       UNK_369@H10    UNK_369@O4        5       0.0003       2.7267     159.5865
LYS_38@HB2       UNK_369@H4   UNK_369@C15        5       0.0003       3.2999     143.9318
HIE_40@HE1       UNK_369@H7    UNK_369@O5        5       0.0003       3.3020     143.9044
GLN_96@HB3       UNK_369@H3   UNK_369@C17        5       0.0003       3.3352     146.0991
TYR_305@HE1      UNK_369@H5   UNK_369@C20        5       0.0003       3.3997     144.0451
PRO_312@HD2      UNK_369@H5   UNK_369@C20        5       0.0003       3.4182     153.6644
PHE_367@CE2      UNK_369@H9    UNK_369@O2        5       0.0003       3.4358     142.3551
THR_36@C         UNK_369@H7    UNK_369@O5        5       0.0003       3.4408     144.4126
GLN_96@HG3       UNK_369@H3   UNK_369@C17        4       0.0002       3.0791     139.2765
THR_37@HG22      UNK_369@H7    UNK_369@O5        4       0.0002       3.0801     140.1251
GLU_366@OE2      UNK_369@H9    UNK_369@O2        4       0.0002       3.1680     146.0139
TYR_305@HE1      UNK_369@H6   UNK_369@C18        4       0.0002       3.2857     142.4594
ASP_310@CG      UNK_369@H10    UNK_369@O4        4       0.0002       3.3222     145.7335
SER_27@HB2       UNK_369@H9    UNK_369@O2        4       0.0002       3.3315     138.6408
PHE_367@CD2     UNK_369@H10    UNK_369@O4        4       0.0002       3.3773     148.7691
HIE_40@ND1       UNK_369@H4   UNK_369@C15        4       0.0002       3.3871     139.1760
GLN_96@NE2       UNK_369@H2   UNK_369@C14        4       0.0002       3.4416     136.9693
SER_368@C        UNK_369@H3   UNK_369@C17        4       0.0002       3.4417     140.9123
PRO_312@CB       UNK_369@H4   UNK_369@C15        4       0.0002       3.4913     142.3269
ASP_310@OD2     UNK_369@H10    UNK_369@O4        3       0.0001       2.5885     170.3335
ASP_310@O       UNK_369@H10    UNK_369@O4        3       0.0001       2.8652     156.8256
GLN_96@OE1       UNK_369@H8    UNK_369@O6        3       0.0001       2.9202     151.1989
PRO_312@HD2      UNK_369@H7    UNK_369@O5        3       0.0001       3.1605     139.5117
TYR_305@HE2      UNK_369@H8    UNK_369@O6        3       0.0001       3.1883     149.2494
TYR_305@HH       UNK_369@H6   UNK_369@C18        3       0.0001       3.3399     144.9945
GLN_96@HB3       UNK_369@H9    UNK_369@O2        3       0.0001       3.3582     140.3718
GLN_96@HE22      UNK_369@H3   UNK_369@C17        3       0.0001       3.3609     136.6882
ASN_309@O        UNK_369@H3   UNK_369@C17        3       0.0001       3.3612     139.7327
TYR_305@CD1      UNK_369@H7    UNK_369@O5        3       0.0001       3.3755     163.4924
TYR_305@HH       UNK_369@H4   UNK_369@C15        3       0.0001       3.3839     146.3208
GLY_26@H         UNK_369@H9    UNK_369@O2        3       0.0001       3.3953     142.0096
PRO_312@HB3      UNK_369@H5   UNK_369@C20        3       0.0001       3.4173     151.1201
PRO_312@C        UNK_369@H7    UNK_369@O5        3       0.0001       3.4306     161.9031
THR_37@CG2       UNK_369@H8    UNK_369@O6        3       0.0001       3.4468     148.8283
PRO_312@CG       UNK_369@H5   UNK_369@C20        3       0.0001       3.4581     140.1872
GLN_96@HE22      UNK_369@H6   UNK_369@C18        3       0.0001       3.4656     140.0585
PHE_367@HD2     UNK_369@H10    UNK_369@O4        3       0.0001       3.4815     138.5166
THR_37@HG23      UNK_369@H7    UNK_369@O5        2       0.0001       2.9297     140.2129
HIE_40@HE2       UNK_369@H3   UNK_369@C17        2       0.0001       3.1682     152.1030
TYR_305@CE2      UNK_369@H8    UNK_369@O6        2       0.0001       3.2327     141.5668
ASP_310@HA      UNK_369@H10    UNK_369@O4        2       0.0001       3.2405     141.9520
LYS_38@H         UNK_369@H7    UNK_369@O5        2       0.0001       3.2668     152.6386
THR_37@CB        UNK_369@H7    UNK_369@O5        2       0.0001       3.3006     135.9573
THR_37@HG21      UNK_369@H8    UNK_369@O6        2       0.0001       3.3164     138.3830
SER_27@CB        UNK_369@H9    UNK_369@O2        2       0.0001       3.3241     142.8283
LYS_38@HD2       UNK_369@H9    UNK_369@O2        2       0.0001       3.3437     137.5331
GLN_313@HE22     UNK_369@H4   UNK_369@C15        2       0.0001       3.3473     150.8468
ASP_310@O        UNK_369@H4   UNK_369@C15        2       0.0001       3.3474     140.9610
PHE_367@HE2      UNK_369@H3   UNK_369@C17        2       0.0001       3.3557     138.6999
GLN_96@HB2       UNK_369@H4   UNK_369@C15        2       0.0001       3.3571     138.4907
TYR_305@HE1      UNK_369@H7    UNK_369@O5        2       0.0001       3.3597     144.1684
ASN_97@HB2      UNK_369@H10    UNK_369@O4        2       0.0001       3.3609     144.8035
GLN_96@HG2       UNK_369@H9    UNK_369@O2        2       0.0001       3.3661     138.4992
TYR_305@HE1      UNK_369@H4   UNK_369@C15        2       0.0001       3.3758     150.8582
PHE_367@HZ       UNK_369@H4   UNK_369@C15        2       0.0001       3.3798     144.0900
GLN_96@HG3      UNK_369@H10    UNK_369@O4        2       0.0001       3.3850     143.4044
GLN_96@O         UNK_369@H1   UNK_369@C12        2       0.0001       3.3866     140.4224
THR_37@CB        UNK_369@H8    UNK_369@O6        2       0.0001       3.3919     142.8739
GLN_96@OE1       UNK_369@H4   UNK_369@C15        2       0.0001       3.3957     143.7688
PHE_367@HD2      UNK_369@H9    UNK_369@O2        2       0.0001       3.4047     148.0766
SER_27@HG        UNK_369@H3   UNK_369@C17        2       0.0001       3.4161     136.3503
PHE_367@HE2      UNK_369@H4   UNK_369@C15        2       0.0001       3.4178     146.1525
TYR_305@HB3      UNK_369@H5   UNK_369@C20        2       0.0001       3.4219     157.7317
ASN_309@O        UNK_369@H4   UNK_369@C15        2       0.0001       3.4242     145.2721
THR_37@HG22      UNK_369@H8    UNK_369@O6        2       0.0001       3.4300     148.5872
PHE_367@CZ      UNK_369@H10    UNK_369@O4        2       0.0001       3.4637     145.6439
TYR_305@CB       UNK_369@H1   UNK_369@C12        2       0.0001       3.4644     137.4931
PRO_312@CG       UNK_369@H2   UNK_369@C14        2       0.0001       3.4669     137.9765
PHE_367@CE2      UNK_369@H6   UNK_369@C18        2       0.0001       3.4726     142.5973
GLN_96@HG3       UNK_369@H9    UNK_369@O2        2       0.0001       3.4752     139.0638
PHE_367@CE2      UNK_369@H4   UNK_369@C15        2       0.0001       3.4865     142.4210
PHE_367@CD1     UNK_369@H10    UNK_369@O4        1       0.0001       2.7450     135.1179
PRO_303@HG3      UNK_369@H8    UNK_369@O6        1       0.0001       2.9322     141.3614
PHE_367@CE1     UNK_369@H10    UNK_369@O4        1       0.0001       2.9844     162.3631
SER_368@OG      UNK_369@H10    UNK_369@O4        1       0.0001       3.0430     139.5635
ASP_310@HA       UNK_369@H4   UNK_369@C15        1       0.0001       3.0516     144.3713
GLU_366@OE1      UNK_369@H3   UNK_369@C17        1       0.0001       3.0632     137.0120
GLN_96@HB2       UNK_369@H9    UNK_369@O2        1       0.0001       3.0669     136.2592
SER_27@HB2       UNK_369@H3   UNK_369@C17        1       0.0001       3.0820     153.9552
GLN_96@HB3       UNK_369@H1   UNK_369@C12        1       0.0001       3.1180     143.4478
PHE_367@O       UNK_369@H10    UNK_369@O4        1       0.0001       3.1499     138.6171
LYS_38@HE3       UNK_369@H9    UNK_369@O2        1       0.0001       3.1737     135.9705
SER_27@HB2      UNK_369@H10    UNK_369@O4        1       0.0001       3.1854     138.3356
THR_39@HA        UNK_369@H8    UNK_369@O6        1       0.0001       3.1905     157.0982
LYS_38@HB3       UNK_369@H9    UNK_369@O2        1       0.0001       3.1926     141.8644
ALA_25@HB1       UNK_369@H3   UNK_369@C17        1       0.0001       3.1939     139.2269
ALA_25@HB2       UNK_369@H3   UNK_369@C17        1       0.0001       3.1945     138.4379
PHE_367@HB3      UNK_369@H2   UNK_369@C14        1       0.0001       3.2006     137.0019
GLN_96@HB3       UNK_369@H6   UNK_369@C18        1       0.0001       3.2067     140.1625
HIE_40@HE1       UNK_369@H9    UNK_369@O2        1       0.0001       3.2392     144.6542
GLN_96@HG3       UNK_369@H2   UNK_369@C14        1       0.0001       3.2416     151.6728
PRO_312@HG3      UNK_369@H1   UNK_369@C12        1       0.0001       3.2463     144.5506
GLN_96@HB2       UNK_369@H3   UNK_369@C17        1       0.0001       3.2468     136.4348
GLN_96@HB2      UNK_369@H10    UNK_369@O4        1       0.0001       3.2510     135.1038
PHE_367@HE2     UNK_369@H10    UNK_369@O4        1       0.0001       3.2536     141.0364
LYS_38@HD3       UNK_369@H4   UNK_369@C15        1       0.0001       3.2547     143.2995
PHE_367@HD1     UNK_369@H10    UNK_369@O4        1       0.0001       3.2678     135.1852
LYS_38@H         UNK_369@H1   UNK_369@C12        1       0.0001       3.2953     151.0055
ASN_97@HB2       UNK_369@H9    UNK_369@O2        1       0.0001       3.3005     152.9596
THR_37@HG1       UNK_369@H6   UNK_369@C18        1       0.0001       3.3139     142.2750
GLN_96@HG2       UNK_369@H2   UNK_369@C14        1       0.0001       3.3187     139.0773
SER_368@OG       UNK_369@H3   UNK_369@C17        1       0.0001       3.3213     151.3033
SER_27@HB3       UNK_369@H3   UNK_369@C17        1       0.0001       3.3267     137.4810
PHE_367@HD1      UNK_369@H4   UNK_369@C15        1       0.0001       3.3276     143.8915
GLN_96@HE22      UNK_369@H7    UNK_369@O5        1       0.0001       3.3297     136.7312
ASN_97@HA       UNK_369@H10    UNK_369@O4        1       0.0001       3.3308     139.4733
PHE_367@HB3      UNK_369@H1   UNK_369@C12        1       0.0001       3.3315     135.5500
LYS_38@HD3       UNK_369@H6   UNK_369@C18        1       0.0001       3.3431     165.3043
LYS_38@HG2       UNK_369@H6   UNK_369@C18        1       0.0001       3.3489     149.8631
LYS_38@HG2       UNK_369@H4   UNK_369@C15        1       0.0001       3.3639     143.1267
LYS_38@HB2       UNK_369@H6   UNK_369@C18        1       0.0001       3.3657     147.1145
THR_37@HG23      UNK_369@H6   UNK_369@C18        1       0.0001       3.3697     135.0807
LYS_38@H         UNK_369@H8    UNK_369@O6        1       0.0001       3.3778     139.9620
PHE_367@CG      UNK_369@H10    UNK_369@O4        1       0.0001       3.3800     148.2000
GLY_311@HA2      UNK_369@H1   UNK_369@C12        1       0.0001       3.3804     164.2159
TYR_305@OH       UNK_369@H1   UNK_369@C12        1       0.0001       3.3814     139.6901
GLY_311@HA3      UNK_369@H6   UNK_369@C18        1       0.0001       3.3847     142.4932
SER_368@H        UNK_369@H9    UNK_369@O2        1       0.0001       3.3858     143.3474
GLN_96@O         UNK_369@H6   UNK_369@C18        1       0.0001       3.3860     143.0364
PHE_367@CE2     UNK_369@H10    UNK_369@O4        1       0.0001       3.3911     145.7773
GLN_96@NE2       UNK_369@H6   UNK_369@C18        1       0.0001       3.4047     137.2990
GLN_96@HE22      UNK_369@H9    UNK_369@O2        1       0.0001       3.4058     142.8317
SER_368@H       UNK_369@H10    UNK_369@O4        1       0.0001       3.4114     137.4083
SER_368@HB3      UNK_369@H3   UNK_369@C17        1       0.0001       3.4139     161.3319
PHE_367@HE1     UNK_369@H10    UNK_369@O4        1       0.0001       3.4140     140.8429
PRO_312@HG2      UNK_369@H1   UNK_369@C12        1       0.0001       3.4156     135.5400
GLN_313@HA       UNK_369@H7    UNK_369@O5        1       0.0001       3.4186     135.7652
PRO_312@HB3      UNK_369@H7    UNK_369@O5        1       0.0001       3.4200     144.1830
ASN_97@ND2       UNK_369@H9    UNK_369@O2        1       0.0001       3.4219     140.4346
TYR_305@OH       UNK_369@H6   UNK_369@C18        1       0.0001       3.4232     140.3231
LYS_38@HZ3       UNK_369@H9    UNK_369@O2        1       0.0001       3.4307     148.9341
PHE_367@HE1      UNK_369@H4   UNK_369@C15        1       0.0001       3.4308     148.9768
