# Supplementary material for: In silico evidence implicating novel mechanisms of Prunella vulgaris L. as a potential botanical drug against COVID-19-associated acute kidney injury
Source: Front Pharmacol. 2023 May 18;14:1188086. doi: 10.3389/fphar.2023.1188086 (PMC10232756; doi:10.3389/fphar.2023.1188086)
Supplement: Supplementary file 2 [file DataSheet4.ZIP › Molecular dynamics simulation data/RELA_Luteolin_complex/Hydrogen bond_3.5 cutoff distance - Protein H ligand_ ligand H receptor.dat]

#Acceptor            DonorH         Donor   Frames         Frac      AvgDist       AvgAng
UNK_369@O3       HIE_40@HE2    HIE_40@NE2     6304       0.3152       3.0903     148.5026
UNK_369@O5         LYS_38@H      LYS_38@N     4539       0.2270       3.1853     158.6617
UNK_369@O2        SER_27@HG     SER_27@OG     2866       0.1433       2.9696     149.9456
UNK_369@H4       LYS_38@HB3     LYS_38@CB     2835       0.1417       3.2959     148.4621
UNK_369@H1       LYS_38@HB3     LYS_38@CB     2538       0.1269       3.3293     151.8429
UNK_369@O4      ASN_97@HD21    ASN_97@ND2     1760       0.0880       3.1272     148.7993
UNK_369@O3        SER_27@HG     SER_27@OG     1571       0.0785       2.9086     147.7452
UNK_369@H7        THR_37@HA     THR_37@CA     1362       0.0681       3.3447     150.0105
UNK_369@H3        ASN_97@HA     ASN_97@CA     1313       0.0657       3.3285     146.1966
UNK_369@H7       THR_37@HG1    THR_37@OG1     1141       0.0570       3.1859     150.3926
UNK_369@O5        THR_37@HA     THR_37@CA     1087       0.0544       3.3936     145.1995
UNK_369@O2       HIE_40@HE2    HIE_40@NE2     1071       0.0536       3.2105     145.3799
UNK_369@H9        SER_27@HG     SER_27@OG     1022       0.0511       3.2331     143.6428
UNK_369@O6       THR_37@HG1    THR_37@OG1      929       0.0464       2.9932     154.6189
UNK_369@H1       LYS_38@HD3     LYS_38@CD      910       0.0455       3.3388     149.0734
UNK_369@H9       SER_27@HB3     SER_27@CB      903       0.0452       3.2909     142.5875
UNK_369@C11      HIE_40@HE2    HIE_40@NE2      834       0.0417       3.2628     141.1201
UNK_369@O5       THR_37@HG1    THR_37@OG1      810       0.0405       2.9529     155.6058
UNK_369@H9       HIE_40@HE2    HIE_40@NE2      768       0.0384       3.3029     146.4008
UNK_369@H5         LYS_38@H      LYS_38@N      705       0.0352       3.1960     151.5970
UNK_369@H6      PRO_312@HB2    PRO_312@CB      701       0.0350       3.2599     144.6809
UNK_369@O3       LYS_38@HD3     LYS_38@CD      694       0.0347       3.4062     147.8615
UNK_369@H7         LYS_38@H      LYS_38@N      681       0.0340       3.3319     150.7654
UNK_369@H6       LYS_38@HB3     LYS_38@CB      512       0.0256       3.3449     149.8660
UNK_369@H4      PRO_312@HB2    PRO_312@CB      458       0.0229       3.2462     144.3685
UNK_369@H4      PRO_312@HG2    PRO_312@CG      451       0.0226       3.2802     147.5377
UNK_369@H8       THR_37@HG1    THR_37@OG1      445       0.0222       3.2929     150.0368
UNK_369@O4      GLN_96@HE22    GLN_96@NE2      432       0.0216       3.1661     153.3802
UNK_369@H4         LYS_38@H      LYS_38@N      431       0.0215       3.3452     142.8070
UNK_369@O2      ASN_97@HD22    ASN_97@ND2      397       0.0198       3.0306     159.3115
UNK_369@H1      TYR_305@HB2    TYR_305@CB      338       0.0169       3.3125     143.7602
UNK_369@H5      PRO_312@HG2    PRO_312@CG      333       0.0167       3.2953     146.5304
UNK_369@H10     PHE_367@HB3    PHE_367@CB      319       0.0159       3.3400     143.6185
UNK_369@C12      HIE_40@HE1    HIE_40@CE1      313       0.0157       3.4249     143.6019
UNK_369@H5      PRO_312@HB2    PRO_312@CB      311       0.0155       3.3006     146.3104
UNK_369@H6      PRO_312@HG2    PRO_312@CG      293       0.0146       3.2487     146.5307
UNK_369@H2      PRO_312@HG3    PRO_312@CG      272       0.0136       3.2897     146.2607
UNK_369@H3       GLN_96@HB3     GLN_96@CB      271       0.0135       3.3527     149.2390
UNK_369@O3       LYS_38@HE2     LYS_38@CE      269       0.0135       3.3266     145.4171
UNK_369@C21      THR_37@HG1    THR_37@OG1      251       0.0126       3.3041     146.4876
UNK_369@C7       HIE_40@HE1    HIE_40@CE1      250       0.0125       3.4169     140.9669
UNK_369@C16     GLN_96@HE22    GLN_96@NE2      248       0.0124       3.3189     151.5666
UNK_369@O2      ASN_97@HD21    ASN_97@ND2      247       0.0123       3.0950     148.7361
UNK_369@C11      HIE_40@HE1    HIE_40@CE1      247       0.0123       3.4191     141.9119
UNK_369@O3       LYS_38@HZ2     LYS_38@NZ      232       0.0116       3.1100     152.3672
UNK_369@O6        THR_37@HA     THR_37@CA      222       0.0111       3.4019     147.6002
UNK_369@H1       HIE_40@HE1    HIE_40@CE1      214       0.0107       3.3442     149.1948
UNK_369@H3       GLN_96@HG2     GLN_96@CG      208       0.0104       3.3510     144.2169
UNK_369@H3       ASN_97@HB2     ASN_97@CB      206       0.0103       3.2879     145.5942
UNK_369@O3       LYS_38@HZ1     LYS_38@NZ      197       0.0098       3.0975     152.4580
UNK_369@C14     GLN_96@HE22    GLN_96@NE2      189       0.0095       3.2333     148.6333
UNK_369@H6       HIE_40@HE1    HIE_40@CE1      187       0.0094       3.3417     149.8771
UNK_369@H7       TYR_305@HH    TYR_305@OH      184       0.0092       3.2483     148.6567
UNK_369@H3       GLN_96@HG3     GLN_96@CG      184       0.0092       3.3695     146.8422
UNK_369@O6         LYS_38@H      LYS_38@N      183       0.0092       3.2195     155.9493
UNK_369@H2      PRO_312@HG2    PRO_312@CG      181       0.0091       3.3098     147.2519
UNK_369@H3      PHE_367@HB2    PHE_367@CB      181       0.0091       3.3771     142.7163
UNK_369@O1       HIE_40@HE1    HIE_40@CE1      181       0.0091       3.4044     147.5230
UNK_369@H4       HIE_40@HE1    HIE_40@CE1      177       0.0089       3.3174     149.1259
UNK_369@H7      PRO_312@HG2    PRO_312@CG      159       0.0080       3.3296     147.6904
UNK_369@C8       HIE_40@HE1    HIE_40@CE1      159       0.0080       3.4254     143.8737
UNK_369@O5       TYR_305@HH    TYR_305@OH      157       0.0078       3.0206     149.6580
UNK_369@O3       HIE_40@HE1    HIE_40@CE1      153       0.0076       3.3661     144.2859
UNK_369@H10     ASN_97@HD21    ASN_97@ND2      147       0.0073       3.3730     150.7282
UNK_369@C7       HIE_40@HE2    HIE_40@NE2      146       0.0073       3.3447     144.5180
UNK_369@C13      HIE_40@HE2    HIE_40@NE2      144       0.0072       3.3480     144.5460
UNK_369@O3      TYR_305@HB2    TYR_305@CB      144       0.0072       3.4252     149.8632
UNK_369@O3       LYS_38@HZ3     LYS_38@NZ      141       0.0070       3.0904     153.5735
UNK_369@O3       LYS_38@HE3     LYS_38@CE      140       0.0070       3.3064     148.0214
UNK_369@C19        LYS_38@H      LYS_38@N      139       0.0069       3.3899     156.3812
UNK_369@H10     PHE_367@HB2    PHE_367@CB      132       0.0066       3.3563     144.5388
UNK_369@H10     GLN_96@HE22    GLN_96@NE2      130       0.0065       3.3085     147.9258
UNK_369@H10      GLN_96@HG3     GLN_96@CG      128       0.0064       3.3623     150.4959
UNK_369@C8      GLN_96@HE22    GLN_96@NE2      122       0.0061       3.3012     150.9786
UNK_369@C19      THR_37@HG1    THR_37@OG1      120       0.0060       3.2972     148.5556
UNK_369@O2       SER_27@HB3     SER_27@CB      111       0.0056       3.3647     141.6659
UNK_369@H7      THR_37@HG23    THR_37@CG2      108       0.0054       3.3471     150.1113
UNK_369@H7      THR_37@HG22    THR_37@CG2      107       0.0053       3.3457     148.0232
UNK_369@H10      GLN_96@HB2     GLN_96@CB      106       0.0053       3.3486     143.8252
UNK_369@O1      PRO_312@HG2    PRO_312@CG      106       0.0053       3.4123     142.3501
UNK_369@H6         LYS_38@H      LYS_38@N      105       0.0053       3.3103     146.4823
UNK_369@H7      THR_37@HG21    THR_37@CG2       92       0.0046       3.3417     146.2446
UNK_369@H9      PHE_367@HE2   PHE_367@CE2       92       0.0046       3.3516     143.2997
UNK_369@O3      ASN_97@HD21    ASN_97@ND2       91       0.0046       3.0054     147.5557
UNK_369@H5       LYS_38@HB3     LYS_38@CB       89       0.0044       3.3120     149.3149
UNK_369@H5      PRO_312@HG3    PRO_312@CG       85       0.0043       3.2898     147.0765
UNK_369@H8        THR_37@HA     THR_37@CA       85       0.0043       3.3610     149.7816
UNK_369@H3      PHE_367@HD2   PHE_367@CD2       84       0.0042       3.3961     139.9714
UNK_369@H3      ASN_97@HD21    ASN_97@ND2       83       0.0042       3.1560     146.0281
UNK_369@H6      PRO_312@HG3    PRO_312@CG       81       0.0040       3.3092     145.7513
UNK_369@H9      PHE_367@HD2   PHE_367@CD2       80       0.0040       3.3549     142.8000
UNK_369@H8         LYS_38@H      LYS_38@N       79       0.0040       3.3141     151.8070
UNK_369@O2        ASN_97@HA     ASN_97@CA       79       0.0040       3.4143     148.2513
UNK_369@H5        THR_37@HA     THR_37@CA       76       0.0038       3.3647     151.0068
UNK_369@C20        LYS_38@H      LYS_38@N       75       0.0037       3.3973     153.3265
UNK_369@H4      PRO_312@HG3    PRO_312@CG       74       0.0037       3.3361     143.5647
UNK_369@C13       SER_27@HG     SER_27@OG       74       0.0037       3.3457     145.5912
UNK_369@H7      PRO_312@HB2    PRO_312@CB       73       0.0037       3.3468     146.6651
UNK_369@C17      GLN_96@HB3     GLN_96@CB       73       0.0037       3.4414     142.8766
UNK_369@O3       LYS_38@HB3     LYS_38@CB       72       0.0036       3.4103     142.8187
UNK_369@O5      THR_37@HG22    THR_37@CG2       72       0.0036       3.4160     146.5532
UNK_369@O1      GLN_96@HE22    GLN_96@NE2       70       0.0035       3.1708     152.2666
UNK_369@O5      THR_37@HG23    THR_37@CG2       70       0.0035       3.4021     146.0162
UNK_369@O5      THR_37@HG21    THR_37@CG2       70       0.0035       3.4109     144.9110
UNK_369@O4      PHE_367@HB2    PHE_367@CB       70       0.0035       3.4150     140.4499
UNK_369@H1      TYR_305@HD1   TYR_305@CD1       69       0.0034       3.2949     143.0816
UNK_369@O3       LYS_38@HD2     LYS_38@CD       69       0.0034       3.4080     148.1910
UNK_369@O4       GLN_96@HG3     GLN_96@CG       69       0.0034       3.4188     142.0876
UNK_369@H10      GLN_96@HG2     GLN_96@CG       68       0.0034       3.3667     148.1602
UNK_369@H7      PRO_312@HG3    PRO_312@CG       66       0.0033       3.2871     145.6641
UNK_369@O6       TYR_305@HH    TYR_305@OH       64       0.0032       3.2280     148.6718
UNK_369@O5      PRO_312@HB2    PRO_312@CB       63       0.0032       3.4338     142.5540
UNK_369@O2         SER_27@H      SER_27@N       62       0.0031       3.1737     156.8305
UNK_369@H3      PHE_367@HB3    PHE_367@CB       62       0.0031       3.3316     143.1596
UNK_369@O3      TYR_305@HD1   TYR_305@CD1       62       0.0031       3.4056     139.5714
UNK_369@H9        ASN_97@HA     ASN_97@CA       62       0.0031       3.4067     141.5675
UNK_369@O4      PHE_367@HB3    PHE_367@CB       62       0.0031       3.4161     140.5756
UNK_369@C7      GLN_96@HE22    GLN_96@NE2       60       0.0030       3.3176     155.0837
UNK_369@C11       SER_27@HG     SER_27@OG       60       0.0030       3.3713     143.9503
UNK_369@C19      TYR_305@HH    TYR_305@OH       58       0.0029       3.2893     146.3859
UNK_369@H9      ASN_97@HD21    ASN_97@ND2       57       0.0029       3.2568     146.5545
UNK_369@C9       HIE_40@HE1    HIE_40@CE1       57       0.0029       3.4481     146.9849
UNK_369@H2      GLN_96@HE22    GLN_96@NE2       56       0.0028       3.1747     144.0104
UNK_369@C17     GLN_96@HE22    GLN_96@NE2       53       0.0027       3.3326     154.2605
UNK_369@H9       SER_27@HB2     SER_27@CB       52       0.0026       3.2725     142.6528
UNK_369@O5      PRO_312@HG2    PRO_312@CG       51       0.0026       3.4153     144.4055
UNK_369@H8       TYR_305@HH    TYR_305@OH       49       0.0024       3.2952     146.7961
UNK_369@O2      PHE_367@HE2   PHE_367@CE2       49       0.0024       3.4139     140.6426
UNK_369@C21        LYS_38@H      LYS_38@N       49       0.0024       3.4228     153.8627
UNK_369@H1       LYS_38@HD2     LYS_38@CD       48       0.0024       3.3668     147.8527
UNK_369@H9      ASN_97@HD22    ASN_97@ND2       47       0.0024       3.4060     155.0010
UNK_369@C15     PRO_312@HG2    PRO_312@CG       47       0.0024       3.4372     143.7949
UNK_369@C16      GLN_96@HB3     GLN_96@CB       46       0.0023       3.4415     141.3393
UNK_369@C13     GLN_96@HE22    GLN_96@NE2       44       0.0022       3.3103     157.8012
UNK_369@O3       LYS_38@HG2     LYS_38@CG       43       0.0022       3.4270     143.1100
UNK_369@O1      PRO_312@HG3    PRO_312@CG       40       0.0020       3.4136     140.4092
UNK_369@C18     PRO_312@HB2    PRO_312@CB       39       0.0019       3.4357     142.2421
UNK_369@H3      ASN_97@HD22    ASN_97@ND2       38       0.0019       3.2241     144.8396
UNK_369@O3        ASN_97@HA     ASN_97@CA       38       0.0019       3.3545     146.7953
UNK_369@H10       ASN_97@HA     ASN_97@CA       38       0.0019       3.3716     154.1812
UNK_369@H6      PRO_312@HB3    PRO_312@CB       37       0.0019       3.3178     142.3595
UNK_369@O4        ASN_97@HA     ASN_97@CA       36       0.0018       3.3926     143.4866
UNK_369@O2      PHE_367@HD2   PHE_367@CD2       33       0.0016       3.4141     139.1545
UNK_369@O4      ASN_97@HD22    ASN_97@ND2       32       0.0016       3.0482     157.7912
UNK_369@C13     PHE_367@HD2   PHE_367@CD2       32       0.0016       3.4328     140.0950
UNK_369@H8      THR_37@HG23    THR_37@CG2       31       0.0015       3.2971     149.6451
UNK_369@O3      ASN_97@HD22    ASN_97@ND2       29       0.0014       2.9673     161.6086
UNK_369@H3       ASN_97@HB3     ASN_97@CB       29       0.0014       3.2866     145.1306
UNK_369@O4       GLN_96@HB2     GLN_96@CB       29       0.0014       3.4027     139.9659
UNK_369@O4       GLN_96@HB3     GLN_96@CB       29       0.0014       3.4326     141.6748
UNK_369@H3      SER_368@HB2    SER_368@CB       27       0.0014       3.2097     143.2587
UNK_369@H5      THR_37@HG21    THR_37@CG2       27       0.0014       3.3108     152.5325
UNK_369@C17     PHE_367@HB2    PHE_367@CB       27       0.0014       3.4440     142.0311
UNK_369@H5      THR_37@HG23    THR_37@CG2       26       0.0013       3.2783     155.2620
UNK_369@H10      GLN_96@HB3     GLN_96@CB       26       0.0013       3.3405     146.8354
UNK_369@C18     PRO_312@HG2    PRO_312@CG       26       0.0013       3.4372     144.1265
UNK_369@C17     PHE_367@HD2   PHE_367@CD2       26       0.0013       3.4373     139.9397
UNK_369@C17      GLN_96@HG2     GLN_96@CG       26       0.0013       3.4476     142.6230
UNK_369@H1       LYS_38@HG2     LYS_38@CG       25       0.0013       3.2926     142.4239
UNK_369@O4      GLN_96@HE21    GLN_96@NE2       24       0.0012       3.1265     149.1146
UNK_369@H8      THR_37@HG22    THR_37@CG2       24       0.0012       3.3567     148.6913
UNK_369@O2       SER_27@HB2     SER_27@CB       24       0.0012       3.3775     139.7600
UNK_369@H9       GLN_96@HB2     GLN_96@CB       24       0.0012       3.3859     142.0697
UNK_369@C13      HIE_40@HE1    HIE_40@CE1       24       0.0012       3.4435     143.7161
UNK_369@H9       LYS_38@HD3     LYS_38@CD       23       0.0011       3.3744     158.5704
UNK_369@H8      THR_37@HG21    THR_37@CG2       22       0.0011       3.2948     150.8405
UNK_369@O2       GLN_96@HG2     GLN_96@CG       22       0.0011       3.4233     142.6734
UNK_369@H1       GLN_96@HB3     GLN_96@CB       21       0.0010       3.3457     155.0720
UNK_369@O6      THR_37@HG23    THR_37@CG2       21       0.0010       3.3932     144.6295
UNK_369@O4       GLN_96@HG2     GLN_96@CG       21       0.0010       3.4267     141.0978
UNK_369@C15     PRO_312@HB2    PRO_312@CB       21       0.0010       3.4318     142.7279
UNK_369@H9       HIE_40@HE1    HIE_40@CE1       20       0.0010       3.2746     141.8278
UNK_369@C21      TYR_305@HH    TYR_305@OH       20       0.0010       3.3225     146.8894
UNK_369@H8      PRO_312@HG2    PRO_312@CG       20       0.0010       3.3399     147.7145
UNK_369@H9       GLN_96@HB3     GLN_96@CB       20       0.0010       3.3557     141.1662
UNK_369@H5      THR_37@HG22    THR_37@CG2       19       0.0009       3.3145     150.1860
UNK_369@C8       HIE_40@HE2    HIE_40@NE2       19       0.0009       3.3481     141.7576
UNK_369@O2       GLY_26@HA2     GLY_26@CA       19       0.0009       3.4138     146.1872
UNK_369@O3      PHE_367@HE2   PHE_367@CE2       19       0.0009       3.4179     141.3580
UNK_369@C20     PRO_312@HG2    PRO_312@CG       19       0.0009       3.4342     141.9446
UNK_369@C12      HIE_40@HE2    HIE_40@NE2       18       0.0009       3.3936     141.1229
UNK_369@C16      GLN_96@HG2     GLN_96@CG       18       0.0009       3.4480     143.0703
UNK_369@H7      TYR_305@HE2   TYR_305@CE2       17       0.0008       3.3946     143.5008
UNK_369@O2       ASN_97@HB2     ASN_97@CB       17       0.0008       3.4219     142.2186
UNK_369@H4      GLN_96@HE21    GLN_96@NE2       16       0.0008       3.2431     149.2756
UNK_369@H7       LYS_38@HB3     LYS_38@CB       16       0.0008       3.2747     149.5786
UNK_369@H4      PRO_312@HB3    PRO_312@CB       16       0.0008       3.3383     143.6572
UNK_369@H3       GLN_96@HB2     GLN_96@CB       16       0.0008       3.3726     140.3287
UNK_369@O2      PHE_367@HB2    PHE_367@CB       16       0.0008       3.4036     141.0803
UNK_369@C20     PRO_312@HB2    PRO_312@CB       16       0.0008       3.4404     142.1971
UNK_369@O2       ASN_97@HB3     ASN_97@CB       16       0.0008       3.4475     148.4925
UNK_369@C16     PHE_367@HB2    PHE_367@CB       16       0.0008       3.4478     138.8760
UNK_369@H5       THR_37@HG1    THR_37@OG1       15       0.0008       3.2278     142.9390
UNK_369@H8      PRO_312@HG3    PRO_312@CG       15       0.0008       3.3088     146.4049
UNK_369@H7      PRO_312@HD2    PRO_312@CD       15       0.0008       3.3497     150.4799
UNK_369@H6      TYR_305@HB2    TYR_305@CB       15       0.0008       3.3541     146.3419
UNK_369@H9       LYS_38@HZ1     LYS_38@NZ       15       0.0008       3.3569     147.4197
UNK_369@C15      HIE_40@HE1    HIE_40@CE1       15       0.0008       3.4259     150.5324
UNK_369@O3      GLN_96@HE22    GLN_96@NE2       14       0.0007       3.0236     149.5066
UNK_369@H5        THR_37@HB     THR_37@CB       14       0.0007       3.2633     145.0891
UNK_369@H1       HIE_40@HE2    HIE_40@NE2       14       0.0007       3.3402     142.7683
UNK_369@H9      PHE_367@HB2    PHE_367@CB       14       0.0007       3.3621     147.9248
UNK_369@H9       GLN_96@HG2     GLN_96@CG       14       0.0007       3.3772     145.6753
UNK_369@O5      PRO_312@HG3    PRO_312@CG       14       0.0007       3.4118     144.4807
UNK_369@O6      THR_37@HG21    THR_37@CG2       14       0.0007       3.4194     146.4716
UNK_369@C15     PRO_312@HG3    PRO_312@CG       14       0.0007       3.4209     139.9165
UNK_369@O6      THR_37@HG22    THR_37@CG2       14       0.0007       3.4557     143.8076
UNK_369@O2      GLN_96@HE22    GLN_96@NE2       13       0.0006       3.2662     155.1882
UNK_369@H10     ASN_97@HD22    ASN_97@ND2       13       0.0006       3.3301     147.3929
UNK_369@O4       ASN_97@HB2     ASN_97@CB       13       0.0006       3.4123     146.5252
UNK_369@C20     PRO_312@HG3    PRO_312@CG       13       0.0006       3.4271     139.9616
UNK_369@C16     ASN_97@HD21    ASN_97@ND2       13       0.0006       3.4369     144.1598
UNK_369@H6      PRO_312@HD2    PRO_312@CD       12       0.0006       3.2237     144.0096
UNK_369@H4      PRO_312@HD2    PRO_312@CD       12       0.0006       3.2649     147.8783
UNK_369@O6       LYS_38@HB3     LYS_38@CB       12       0.0006       3.4031     147.6741
UNK_369@H2       GLN_96@HG2     GLN_96@CG       12       0.0006       3.4130     144.3380
UNK_369@C19     PRO_312@HB2    PRO_312@CB       12       0.0006       3.4233     138.8453
UNK_369@H2       GLN_96@HB3     GLN_96@CB       11       0.0006       3.2539     144.3528
UNK_369@H9       GLN_96@HG3     GLN_96@CG       11       0.0006       3.3313     147.1807
UNK_369@H9       LYS_38@HZ2     LYS_38@NZ       11       0.0006       3.3660     146.6828
UNK_369@O2       HIE_40@HE1    HIE_40@CE1       11       0.0006       3.4164     144.2039
UNK_369@O5      TYR_305@HE2   TYR_305@CE2       11       0.0006       3.4215     140.7463
UNK_369@C14      GLN_96@HG2     GLN_96@CG       11       0.0006       3.4233     139.0408
UNK_369@C10      HIE_40@HE1    HIE_40@CE1       11       0.0006       3.4416     150.7881
UNK_369@C10     PRO_312@HG2    PRO_312@CG       11       0.0006       3.4525     142.0298
UNK_369@O3        TYR_305@H     TYR_305@N       10       0.0005       3.2353     156.8630
UNK_369@C20      THR_37@HG1    THR_37@OG1       10       0.0005       3.2869     143.0641
UNK_369@H10     PHE_367@HD2   PHE_367@CD2       10       0.0005       3.3345     146.4732
UNK_369@H2       HIE_40@HE1    HIE_40@CE1       10       0.0005       3.3617     141.8841
UNK_369@H3      GLN_96@HE22    GLN_96@NE2       10       0.0005       3.3807     147.8318
UNK_369@O5       LYS_38@HB3     LYS_38@CB       10       0.0005       3.4282     145.8913
UNK_369@O2       GLN_96@HG3     GLN_96@CG       10       0.0005       3.4453     143.8829
UNK_369@C21     PRO_312@HG2    PRO_312@CG       10       0.0005       3.4453     143.5180
UNK_369@C19     PRO_312@HG2    PRO_312@CG       10       0.0005       3.4526     143.7333
UNK_369@H6      PHE_367@HE1   PHE_367@CE1        9       0.0004       3.2600     145.1658
UNK_369@H10     GLN_96@HE21    GLN_96@NE2        9       0.0004       3.3066     145.4106
UNK_369@C11     GLN_96@HE22    GLN_96@NE2        9       0.0004       3.3139     149.6045
UNK_369@H10      ASP_310@HA    ASP_310@CA        9       0.0004       3.3830     146.3367
UNK_369@O3       GLN_96@HB3     GLN_96@CB        9       0.0004       3.3898     146.3886
UNK_369@O1       GLN_96@HG2     GLN_96@CG        9       0.0004       3.3951     143.4035
UNK_369@O2      PHE_367@HB3    PHE_367@CB        9       0.0004       3.3980     143.1115
UNK_369@H9         SER_27@H      SER_27@N        9       0.0004       3.4236     155.1932
UNK_369@C18      HIE_40@HE1    HIE_40@CE1        9       0.0004       3.4313     146.9765
UNK_369@C17      GLN_96@HB2     GLN_96@CB        9       0.0004       3.4322     140.8954
UNK_369@C13      GLN_96@HG2     GLN_96@CG        9       0.0004       3.4497     144.3980
UNK_369@C19     PRO_312@HG3    PRO_312@CG        9       0.0004       3.4499     142.8252
UNK_369@C16     GLN_96@HE21    GLN_96@NE2        8       0.0004       3.2437     140.9839
UNK_369@H9       LYS_38@HD2     LYS_38@CD        8       0.0004       3.3154     154.5190
UNK_369@H9       ASN_97@HB2     ASN_97@CB        8       0.0004       3.3536     144.7101
UNK_369@H1       GLN_96@HB2     GLN_96@CB        8       0.0004       3.3809     156.5044
UNK_369@C13     PHE_367@HE2   PHE_367@CE2        8       0.0004       3.4059     143.4259
UNK_369@O2       GLN_96@HB3     GLN_96@CB        8       0.0004       3.4178     143.1265
UNK_369@C18     PRO_312@HG3    PRO_312@CG        8       0.0004       3.4211     146.1030
UNK_369@C21       THR_37@HA     THR_37@CA        8       0.0004       3.4325     149.7341
UNK_369@C16     PHE_367@HB3    PHE_367@CB        8       0.0004       3.4452     140.2965
UNK_369@C14      HIE_40@HE1    HIE_40@CE1        8       0.0004       3.4493     139.7482
UNK_369@C16      GLN_96@HG3     GLN_96@CG        8       0.0004       3.4516     143.9236
UNK_369@H7      PRO_312@HD3    PRO_312@CD        7       0.0003       3.2392     147.2683
UNK_369@H4       THR_37@HG1    THR_37@OG1        7       0.0003       3.3134     143.5987
UNK_369@H2      PRO_312@HB3    PRO_312@CB        7       0.0003       3.3439     142.7467
UNK_369@H9       LYS_38@HB3     LYS_38@CB        7       0.0003       3.3550     151.7534
UNK_369@H7       GLN_313@HA    GLN_313@CA        7       0.0003       3.3638     141.3702
UNK_369@H5      PRO_312@HD2    PRO_312@CD        7       0.0003       3.3785     149.5661
UNK_369@C17      HIE_40@HE2    HIE_40@NE2        7       0.0003       3.3927     144.9716
UNK_369@C17     PHE_367@HB3    PHE_367@CB        7       0.0003       3.3945     140.4546
UNK_369@O5        THR_39@HA     THR_39@CA        7       0.0003       3.4067     143.5991
UNK_369@C17      HIE_40@HE1    HIE_40@CE1        7       0.0003       3.4108     141.4681
UNK_369@C15      LYS_38@HB3     LYS_38@CB        7       0.0003       3.4395     143.6953
UNK_369@C13     PHE_367@HB2    PHE_367@CB        7       0.0003       3.4514     144.9307
UNK_369@C18        LYS_38@H      LYS_38@N        7       0.0003       3.4525     148.0204
UNK_369@H1      PRO_312@HG3    PRO_312@CG        6       0.0003       3.2354     144.4091
UNK_369@H4       GLN_96@HG2     GLN_96@CG        6       0.0003       3.2684     148.3775
UNK_369@H9      GLN_96@HE22    GLN_96@NE2        6       0.0003       3.3516     156.4625
UNK_369@H2       GLN_96@HG3     GLN_96@CG        6       0.0003       3.3924     152.2748
UNK_369@H8      TYR_305@HE2   TYR_305@CE2        6       0.0003       3.3930     137.7237
UNK_369@C11      LYS_38@HZ1     LYS_38@NZ        6       0.0003       3.3973     147.8527
UNK_369@C7      PHE_367@HE2   PHE_367@CE2        6       0.0003       3.4047     138.2458
UNK_369@O1      PRO_312@HB2    PRO_312@CB        6       0.0003       3.4049     141.2814
UNK_369@C17     ASN_97@HD22    ASN_97@ND2        6       0.0003       3.4062     145.5417
UNK_369@C14     PRO_312@HG2    PRO_312@CG        6       0.0003       3.4271     146.8710
UNK_369@C14      GLN_96@HB3     GLN_96@CB        6       0.0003       3.4396     142.6734
UNK_369@O3      PHE_367@HB2    PHE_367@CB        6       0.0003       3.4550     141.6956
UNK_369@C17       ASN_97@HA     ASN_97@CA        6       0.0003       3.4603     152.1402
UNK_369@C13      GLN_96@HB3     GLN_96@CB        6       0.0003       3.4638     141.2608
UNK_369@C12      LYS_38@HD3     LYS_38@CD        6       0.0003       3.4876     143.8933
UNK_369@C15     GLN_96@HE21    GLN_96@NE2        5       0.0003       3.2484     150.8590
UNK_369@O1      GLN_96@HE21    GLN_96@NE2        5       0.0003       3.2576     145.9072
UNK_369@O2       LYS_38@HZ1     LYS_38@NZ        5       0.0003       3.2761     147.0049
UNK_369@H5      TYR_305@HB2    TYR_305@CB        5       0.0003       3.3265     140.2823
UNK_369@C10     GLN_96@HE22    GLN_96@NE2        5       0.0003       3.3828     146.0936
UNK_369@C17     ASN_97@HD21    ASN_97@ND2        5       0.0003       3.4098     145.4797
UNK_369@C9      GLN_96@HE22    GLN_96@NE2        5       0.0003       3.4175     153.4532
UNK_369@O4      SER_368@HB2    SER_368@CB        5       0.0003       3.4184     144.6835
UNK_369@H10      ASN_97@HB2     ASN_97@CB        5       0.0003       3.4385     150.0441
UNK_369@C16     PHE_367@HD2   PHE_367@CD2        5       0.0003       3.4435     138.3690
UNK_369@O2       GLN_96@HB2     GLN_96@CB        5       0.0003       3.4484     143.7402
UNK_369@C12      LYS_38@HB3     LYS_38@CB        5       0.0003       3.4561     141.5606
UNK_369@C11     PHE_367@HE2   PHE_367@CE2        5       0.0003       3.4643     139.3804
UNK_369@C13     ASN_97@HD22    ASN_97@ND2        5       0.0003       3.4648     146.0218
UNK_369@H9       LYS_38@HE3     LYS_38@CE        4       0.0002       3.2728     154.8646
UNK_369@H2      PHE_367@HB2    PHE_367@CB        4       0.0002       3.2802     141.0325
UNK_369@H2      GLN_96@HE21    GLN_96@NE2        4       0.0002       3.3084     148.9948
UNK_369@H9       GLY_26@HA2     GLY_26@CA        4       0.0002       3.3157     151.1404
UNK_369@C9      GLN_96@HE21    GLN_96@NE2        4       0.0002       3.3203     149.8510
UNK_369@H2      GLY_311@HA3    GLY_311@CA        4       0.0002       3.3208     144.4512
UNK_369@H5       HIE_40@HE1    HIE_40@CE1        4       0.0002       3.3403     152.4487
UNK_369@H2      PRO_312@HD3    PRO_312@CD        4       0.0002       3.3524     143.0799
UNK_369@H9       LYS_38@HE2     LYS_38@CE        4       0.0002       3.3572     151.3348
UNK_369@H3       SER_27@HB2     SER_27@CB        4       0.0002       3.3580     140.1425
UNK_369@O4       ASP_310@HA    ASP_310@CA        4       0.0002       3.3723     139.5839
UNK_369@C7        SER_27@HG     SER_27@OG        4       0.0002       3.3846     139.0177
UNK_369@C15      THR_37@HG1    THR_37@OG1        4       0.0002       3.3927     142.7961
UNK_369@H7        THR_39@HA     THR_39@CA        4       0.0002       3.3978     149.9297
UNK_369@H2      PHE_367@HB3    PHE_367@CB        4       0.0002       3.4008     137.2370
UNK_369@C15     PRO_312@HD2    PRO_312@CD        4       0.0002       3.4061     144.6744
UNK_369@H3       ASP_310@HA    ASP_310@CA        4       0.0002       3.4129     151.4316
UNK_369@O5      PRO_312@HD2    PRO_312@CD        4       0.0002       3.4170     142.9144
UNK_369@O2      TYR_305@HB2    TYR_305@CB        4       0.0002       3.4303     142.5432
UNK_369@H8       LYS_38@HB3     LYS_38@CB        4       0.0002       3.4348     139.9882
UNK_369@O6      PRO_312@HG2    PRO_312@CG        4       0.0002       3.4401     140.1367
UNK_369@C7      PHE_367@HD2   PHE_367@CD2        4       0.0002       3.4460     136.3661
UNK_369@C13      ASP_310@HA    ASP_310@CA        4       0.0002       3.4478     147.5378
UNK_369@C19      HIE_40@HE1    HIE_40@CE1        4       0.0002       3.4558     142.9856
UNK_369@C14     PHE_367@HB3    PHE_367@CB        4       0.0002       3.4639     138.8313
UNK_369@C16      ASP_310@HA    ASP_310@CA        4       0.0002       3.4641     152.5597
UNK_369@O1      PRO_312@HB3    PRO_312@CB        4       0.0002       3.4771     140.4267
UNK_369@O5      GLN_96@HE21    GLN_96@NE2        3       0.0001       2.9973     146.3385
UNK_369@H9      PRO_312@HB3    PRO_312@CB        3       0.0001       3.1797     138.3717
UNK_369@H1      PRO_312@HD3    PRO_312@CD        3       0.0001       3.2515     148.7511
UNK_369@H9       LYS_75@HZ1     LYS_75@NZ        3       0.0001       3.2529     159.6325
UNK_369@H10     SER_368@HB2    SER_368@CB        3       0.0001       3.2563     139.9071
UNK_369@C19     GLN_96@HE21    GLN_96@NE2        3       0.0001       3.2717     151.5216
UNK_369@O1       HIE_40@HE2    HIE_40@NE2        3       0.0001       3.2871     141.6464
UNK_369@C17     GLN_96@HE21    GLN_96@NE2        3       0.0001       3.3068     147.4250
UNK_369@H9      SER_368@HB2    SER_368@CB        3       0.0001       3.3412     143.1433
UNK_369@C16     ASN_97@HD22    ASN_97@ND2        3       0.0001       3.3418     142.4366
UNK_369@H7      GLN_96@HE21    GLN_96@NE2        3       0.0001       3.3426     141.0741
UNK_369@O1      PRO_312@HD2    PRO_312@CD        3       0.0001       3.3429     140.1748
UNK_369@H7      TYR_305@HE1   TYR_305@CE1        3       0.0001       3.3495     140.6008
UNK_369@H1      PRO_312@HD2    PRO_312@CD        3       0.0001       3.3519     160.3638
UNK_369@H3        SER_27@HG     SER_27@OG        3       0.0001       3.3557     155.9184
UNK_369@H3       HIE_40@HE2    HIE_40@NE2        3       0.0001       3.3657     142.8226
UNK_369@C11      LYS_38@HD3     LYS_38@CD        3       0.0001       3.3685     136.5309
UNK_369@C10     PRO_312@HG3    PRO_312@CG        3       0.0001       3.3726     138.7131
UNK_369@O5       HIE_40@HE1    HIE_40@CE1        3       0.0001       3.3753     138.6829
UNK_369@H1         LYS_38@H      LYS_38@N        3       0.0001       3.3835     144.0874
UNK_369@H6       LYS_38@HD3     LYS_38@CD        3       0.0001       3.4008     147.6254
UNK_369@C15        LYS_38@H      LYS_38@N        3       0.0001       3.4098     149.0551
UNK_369@H6      GLN_96@HE21    GLN_96@NE2        3       0.0001       3.4106     147.8995
UNK_369@O2      SER_368@HB2    SER_368@CB        3       0.0001       3.4173     143.8826
UNK_369@C7      PHE_367@HB3    PHE_367@CB        3       0.0001       3.4288     141.7622
UNK_369@O5        THR_37@HB     THR_37@CB        3       0.0001       3.4299     136.7593
UNK_369@C14     GLN_96@HE21    GLN_96@NE2        3       0.0001       3.4325     156.6550
UNK_369@C17     SER_368@HB2    SER_368@CB        3       0.0001       3.4519     148.6648
UNK_369@O3      PHE_367@HD2   PHE_367@CD2        3       0.0001       3.4556     137.4358
UNK_369@C12     TYR_305@HB2    TYR_305@CB        3       0.0001       3.4589     139.2054
UNK_369@C18      LYS_38@HB3     LYS_38@CB        3       0.0001       3.4621     144.7380
UNK_369@C13     PHE_367@HB3    PHE_367@CB        3       0.0001       3.4687     141.7414
UNK_369@H4      GLN_96@HE22    GLN_96@NE2        2       0.0001       3.0087     140.6191
UNK_369@H3      GLN_96@HE21    GLN_96@NE2        2       0.0001       3.0707     150.3882
UNK_369@O5      GLN_96@HE22    GLN_96@NE2        2       0.0001       3.1337     156.4541
UNK_369@C18     GLN_96@HE22    GLN_96@NE2        2       0.0001       3.1424     139.7004
UNK_369@H2      ASP_310@HB3    ASP_310@CB        2       0.0001       3.2041     136.4167
UNK_369@O3        SER_368@H     SER_368@N        2       0.0001       3.2168     150.6459
UNK_369@H5       HIE_40@HE2    HIE_40@NE2        2       0.0001       3.2491     154.0370
UNK_369@H3       SER_27@HB3     SER_27@CB        2       0.0001       3.2596     149.9230
UNK_369@H4      TYR_305@HB2    TYR_305@CB        2       0.0001       3.2749     135.5557
UNK_369@H5       LYS_38@HD3     LYS_38@CD        2       0.0001       3.2870     160.7149
UNK_369@C19     GLN_96@HE22    GLN_96@NE2        2       0.0001       3.2940     141.7445
UNK_369@H2      PRO_312@HD2    PRO_312@CD        2       0.0001       3.3068     146.2904
UNK_369@H5      THR_39@HG22    THR_39@CG2        2       0.0001       3.3344     155.4453
UNK_369@H9       ASN_97@HB3     ASN_97@CB        2       0.0001       3.3353     147.3772
UNK_369@O6      PRO_312@HG3    PRO_312@CG        2       0.0001       3.3376     137.3918
UNK_369@H5        THR_39@HA     THR_39@CA        2       0.0001       3.3466     142.1094
UNK_369@C21      HIE_40@HE1    HIE_40@CE1        2       0.0001       3.3584     142.9717
UNK_369@H3         SER_27@H      SER_27@N        2       0.0001       3.3872     143.1758
UNK_369@O1      GLY_311@HA3    GLY_311@CA        2       0.0001       3.3942     150.4353
UNK_369@C12     PRO_312@HD2    PRO_312@CD        2       0.0001       3.3987     144.1749
UNK_369@H8        THR_39@HA     THR_39@CA        2       0.0001       3.3991     168.9824
UNK_369@H6      THR_37@HG22    THR_37@CG2        2       0.0001       3.3995     148.3456
UNK_369@C18     PRO_312@HD2    PRO_312@CD        2       0.0001       3.4009     145.0377
UNK_369@O5      PRO_312@HB3    PRO_312@CB        2       0.0001       3.4013     148.4422
UNK_369@H7        THR_37@HB     THR_37@CB        2       0.0001       3.4040     139.5809
UNK_369@H9      TYR_305@HB2    TYR_305@CB        2       0.0001       3.4057     138.8496
UNK_369@C15      TYR_305@HH    TYR_305@OH        2       0.0001       3.4077     141.6180
UNK_369@C15     PRO_312@HB3    PRO_312@CB        2       0.0001       3.4103     138.3962
UNK_369@C21     TYR_305@HE2   TYR_305@CE2        2       0.0001       3.4156     150.0852
UNK_369@C9       HIE_40@HE2    HIE_40@NE2        2       0.0001       3.4164     145.7319
UNK_369@H9       SER_368@HG    SER_368@OG        2       0.0001       3.4173     137.9447
UNK_369@O3      PHE_367@HB3    PHE_367@CB        2       0.0001       3.4182     141.7985
UNK_369@H7      PRO_303@HG2    PRO_303@CG        2       0.0001       3.4241     143.7848
UNK_369@H4      GLY_311@HA3    GLY_311@CA        2       0.0001       3.4330     144.6630
UNK_369@C7      PHE_367@HB2    PHE_367@CB        2       0.0001       3.4345     138.0599
UNK_369@C17       SER_27@HG     SER_27@OG        2       0.0001       3.4354     144.4025
UNK_369@H5       TYR_305@HH    TYR_305@OH        2       0.0001       3.4376     140.4042
UNK_369@O4      PHE_367@HD2   PHE_367@CD2        2       0.0001       3.4381     143.0440
UNK_369@C8       GLN_96@HG2     GLN_96@CG        2       0.0001       3.4414     137.8494
UNK_369@H9        SER_368@H     SER_368@N        2       0.0001       3.4430     142.2734
UNK_369@C14     PHE_367@HB2    PHE_367@CB        2       0.0001       3.4450     139.6985
UNK_369@H5      TYR_305@HE2   TYR_305@CE2        2       0.0001       3.4475     147.4087
UNK_369@C8      PRO_312@HD2    PRO_312@CD        2       0.0001       3.4493     142.0736
UNK_369@C14     PRO_312@HG3    PRO_312@CG        2       0.0001       3.4498     153.5767
UNK_369@H4       GLN_96@HB2     GLN_96@CB        2       0.0001       3.4534     150.6079
UNK_369@C21     PRO_312@HB2    PRO_312@CB        2       0.0001       3.4597     147.2190
UNK_369@C8      PRO_312@HG2    PRO_312@CG        2       0.0001       3.4617     139.2452
UNK_369@C16      GLN_96@HB2     GLN_96@CB        2       0.0001       3.4624     138.5588
UNK_369@H1       LYS_38@HE3     LYS_38@CE        2       0.0001       3.4705     152.2180
UNK_369@C9      GLY_311@HA3    GLY_311@CA        2       0.0001       3.4774     149.9791
UNK_369@C9      PRO_312@HD2    PRO_312@CD        2       0.0001       3.4781     151.3594
UNK_369@H8      PRO_312@HD2    PRO_312@CD        2       0.0001       3.4797     157.9627
UNK_369@C21     PRO_312@HG3    PRO_312@CG        2       0.0001       3.4823     140.3171
UNK_369@C10     PRO_312@HD2    PRO_312@CD        2       0.0001       3.4857     149.9251
UNK_369@C12     GLN_96@HE22    GLN_96@NE2        2       0.0001       3.4888     146.1492
UNK_369@C19     PRO_312@HD2    PRO_312@CD        2       0.0001       3.4912     142.2856
UNK_369@C9      PRO_312@HG2    PRO_312@CG        2       0.0001       3.4943     140.4142
UNK_369@H3       HIE_40@HE1    HIE_40@CE1        1       0.0001       2.9176     139.3181
UNK_369@H1      GLY_311@HA2    GLY_311@CA        1       0.0001       3.0561     135.4047
UNK_369@H1      GLN_96@HE22    GLN_96@NE2        1       0.0001       3.1084     142.7959
UNK_369@O2       LYS_38@HZ2     LYS_38@NZ        1       0.0001       3.1186     139.7275
UNK_369@H7       LYS_38@HB2     LYS_38@CB        1       0.0001       3.1221     140.3259
UNK_369@H6       PHE_367@HZ    PHE_367@CZ        1       0.0001       3.1280     137.3372
UNK_369@C19    GLN_313@HE21   GLN_313@NE2        1       0.0001       3.1288     137.7954
UNK_369@H7      PRO_312@HB3    PRO_312@CB        1       0.0001       3.1301     136.0080
UNK_369@C13     GLN_96@HE21    GLN_96@NE2        1       0.0001       3.1376     141.0018
UNK_369@H7      PRO_303@HB2    PRO_303@CB        1       0.0001       3.1531     147.1554
UNK_369@H4       GLN_96@HB3     GLN_96@CB        1       0.0001       3.1642     139.5206
UNK_369@C17    ASN_309@HD22   ASN_309@ND2        1       0.0001       3.1865     155.1192
UNK_369@H4       LYS_38@HD3     LYS_38@CD        1       0.0001       3.1948     136.1079
UNK_369@O5      TYR_305@HD2   TYR_305@CD2        1       0.0001       3.2071     137.6958
UNK_369@H9       ALA_25@HB1     ALA_25@CB        1       0.0001       3.2208     135.0561
UNK_369@H3       ALA_25@HB2     ALA_25@CB        1       0.0001       3.2307     142.2082
UNK_369@O4     GLN_313@HE21   GLN_313@NE2        1       0.0001       3.2317     143.0765
UNK_369@C20      HIE_40@HE2    HIE_40@NE2        1       0.0001       3.2331     141.2704
UNK_369@C10      THR_37@HG1    THR_37@OG1        1       0.0001       3.2337     149.7866
UNK_369@H3       ALA_25@HB1     ALA_25@CB        1       0.0001       3.2375     143.9857
UNK_369@C12     GLY_311@HA3    GLY_311@CA        1       0.0001       3.2453     139.6742
UNK_369@C18      THR_37@HG1    THR_37@OG1        1       0.0001       3.2599     150.4031
UNK_369@H8      THR_39@HG23    THR_39@CG2        1       0.0001       3.2605     156.2646
UNK_369@H8        THR_36@HA     THR_36@CA        1       0.0001       3.2720     135.7874
UNK_369@H4      PHE_367@HE1   PHE_367@CE1        1       0.0001       3.2728     151.1639
UNK_369@H5      PRO_312@HB3    PRO_312@CB        1       0.0001       3.2763     136.1359
UNK_369@H4       LYS_38@HB2     LYS_38@CB        1       0.0001       3.2801     162.9564
UNK_369@O3       LYS_38@HG3     LYS_38@CG        1       0.0001       3.2866     139.7737
UNK_369@H8      GLN_314@HG3    GLN_314@CG        1       0.0001       3.2971     152.7535
UNK_369@H6      PRO_312@HD3    PRO_312@CD        1       0.0001       3.2987     141.4908
UNK_369@C8      GLN_96@HE21    GLN_96@NE2        1       0.0001       3.3032     147.5120
UNK_369@C16    ASN_309@HD22   ASN_309@ND2        1       0.0001       3.3077     137.4498
UNK_369@H10     ASP_310@HB3    ASP_310@CB        1       0.0001       3.3107     145.3703
UNK_369@H5       LYS_38@HD2     LYS_38@CD        1       0.0001       3.3154     144.6735
UNK_369@C17      ASP_310@HA    ASP_310@CA        1       0.0001       3.3198     159.0677
UNK_369@H4      PRO_312@HD3    PRO_312@CD        1       0.0001       3.3209     144.1148
UNK_369@H4      THR_37@HG21    THR_37@CG2        1       0.0001       3.3216     159.3401
UNK_369@H4       PHE_367@HZ    PHE_367@CZ        1       0.0001       3.3218     136.7404
UNK_369@H9       LYS_38@HZ3     LYS_38@NZ        1       0.0001       3.3289     143.4670
UNK_369@C14      HIE_40@HE2    HIE_40@NE2        1       0.0001       3.3334     142.5051
UNK_369@H3       GLY_26@HA2     GLY_26@CA        1       0.0001       3.3410     135.6559
UNK_369@H1       LYS_38@HB2     LYS_38@CB        1       0.0001       3.3419     147.9885
UNK_369@H9       ASN_309@HA    ASN_309@CA        1       0.0001       3.3451     142.7127
UNK_369@O2       ASP_310@HA    ASP_310@CA        1       0.0001       3.3483     154.2908
UNK_369@C16       SER_27@HG     SER_27@OG        1       0.0001       3.3548     140.6553
UNK_369@H8      PRO_303@HG2    PRO_303@CG        1       0.0001       3.3549     144.9188
UNK_369@H6     GLN_313@HE21   GLN_313@NE2        1       0.0001       3.3553     138.9256
UNK_369@C10     GLY_311@HA3    GLY_311@CA        1       0.0001       3.3697     136.9781
UNK_369@H1      PHE_367@HD2   PHE_367@CD2        1       0.0001       3.3704     138.0470
UNK_369@C18     PRO_312@HB3    PRO_312@CB        1       0.0001       3.3803     135.0745
UNK_369@H9       LYS_75@HZ2     LYS_75@NZ        1       0.0001       3.3838     168.3829
UNK_369@O3       GLN_96@HG3     GLN_96@CG        1       0.0001       3.3839     166.9351
UNK_369@H2       ASN_309@HA    ASN_309@CA        1       0.0001       3.3896     152.4688
UNK_369@C15     GLY_311@HA3    GLY_311@CA        1       0.0001       3.3929     144.5729
UNK_369@O3      GLY_311@HA3    GLY_311@CA        1       0.0001       3.3960     138.2038
UNK_369@O2       LYS_38@HE2     LYS_38@CE        1       0.0001       3.3989     145.5543
UNK_369@H1      PHE_367@HB3    PHE_367@CB        1       0.0001       3.4000     142.4540
UNK_369@H8      PRO_312@HB2    PRO_312@CB        1       0.0001       3.4060     146.8706
UNK_369@H10      SER_27@HB2     SER_27@CB        1       0.0001       3.4071     154.2612
UNK_369@O2      PRO_312@HB3    PRO_312@CB        1       0.0001       3.4078     146.9341
UNK_369@C8      PRO_312@HG3    PRO_312@CG        1       0.0001       3.4087     138.3942
UNK_369@H4     GLN_313@HE22   GLN_313@NE2        1       0.0001       3.4122     139.2901
UNK_369@O2       LYS_38@HE3     LYS_38@CE        1       0.0001       3.4150     145.2245
UNK_369@H6      THR_37@HG21    THR_37@CG2        1       0.0001       3.4195     150.4272
UNK_369@C7       ASP_310@HA    ASP_310@CA        1       0.0001       3.4221     137.6246
UNK_369@H3       SER_368@HA    SER_368@CA        1       0.0001       3.4222     138.0027
UNK_369@H10     GLY_311@HA3    GLY_311@CA        1       0.0001       3.4253     144.2810
UNK_369@C21    GLN_313@HE21   GLN_313@NE2        1       0.0001       3.4258     163.6634
UNK_369@H5      TYR_305@HD1   TYR_305@CD1        1       0.0001       3.4287     135.2755
UNK_369@C19     THR_37@HG22    THR_37@CG2        1       0.0001       3.4301     143.2211
UNK_369@H6      THR_37@HG23    THR_37@CG2        1       0.0001       3.4301     171.2847
UNK_369@C11     GLY_311@HA3    GLY_311@CA        1       0.0001       3.4304     139.1973
UNK_369@O1      PHE_367@HB3    PHE_367@CB        1       0.0001       3.4325     139.7536
UNK_369@H4       ASP_310@HA    ASP_310@CA        1       0.0001       3.4367     139.5050
UNK_369@C11     TYR_305@HB2    TYR_305@CB        1       0.0001       3.4368     137.9782
UNK_369@C15      GLN_96@HG2     GLN_96@CG        1       0.0001       3.4375     140.2717
UNK_369@O2       SER_368@HA    SER_368@CA        1       0.0001       3.4401     143.9896
UNK_369@C20    GLN_313@HE21   GLN_313@NE2        1       0.0001       3.4412     162.0020
UNK_369@C8      PHE_367@HD2   PHE_367@CD2        1       0.0001       3.4433     136.3116
UNK_369@O3       ASN_97@HB3     ASN_97@CB        1       0.0001       3.4434     149.6495
UNK_369@O5       GLN_96@HB3     GLN_96@CB        1       0.0001       3.4435     145.8627
UNK_369@H6       LYS_38@HG2     LYS_38@CG        1       0.0001       3.4457     170.9281
UNK_369@O3       GLY_26@HA2     GLY_26@CA        1       0.0001       3.4473     149.2708
UNK_369@C20      TYR_305@HH    TYR_305@OH        1       0.0001       3.4482     147.6666    
