# Supplementary material for: In silico evidence implicating novel mechanisms of Prunella vulgaris L. as a potential botanical drug against COVID-19-associated acute kidney injury
Source: Front Pharmacol. 2023 May 18;14:1188086. doi: 10.3389/fphar.2023.1188086 (PMC10232756; doi:10.3389/fphar.2023.1188086)
Supplement: Supplementary file 2 [file DataSheet4.ZIP › Molecular dynamics simulation data/RELA_Luteolin_complex/L-PCA.dat]

#Frame      Mode1    Mode2    Mode3
       1   19.738  -21.368   -6.398
       2   20.227  -20.969   -7.935
       3   17.251  -22.126   -6.867
       4   23.732  -19.465   -7.303
       5   24.217  -22.450   -7.998
       6   25.566  -25.326   -8.660
       7   25.133  -23.024   -7.028
       8   21.744  -23.574   -6.974
       9   26.856  -18.744   -6.163
      10   24.948  -24.561   -6.741
      11   24.607  -21.578   -5.965
      12   23.844  -23.015   -5.010
      13   25.519  -24.410   -6.581
      14   24.318  -21.964   -4.512
      15   24.583  -28.012   -4.537
      16   20.705  -27.837   -4.607
      17   22.613  -25.682   -2.238
      18   24.325  -26.233   -1.647
      19   28.039  -30.130   -4.388
      20   24.013  -27.931   -0.604
      21   29.170  -28.049   -2.342
      22   28.635  -30.145   -2.342
      23   25.309  -27.076   -2.282
      24   26.970  -26.182   -1.809
      25   27.020  -24.150   -0.439
      26   24.520  -22.816   -1.988
      27   25.003  -19.873   -0.452
      28   25.954  -23.254   -1.104
      29   27.151  -20.264   -0.036
      30   26.982  -20.212   -0.313
      31   23.629  -20.982   -1.114
      32   21.415  -22.018   -1.483
      33   24.522  -25.606   -2.290
      34   24.955  -24.947    0.740
      35   30.397  -18.958   -1.084
      36   33.752  -17.604   -1.646
      37   34.677  -20.200   -0.474
      38   36.417  -24.166   -3.011
      39   35.610  -23.564   -3.556
      40   34.190  -23.567   -2.234
      41   36.659  -18.491   -2.910
      42   36.161  -20.138   -2.688
      43   37.677  -19.080   -2.947
      44   36.707  -18.256   -1.425
      45   36.130  -16.868   -0.297
      46   40.116  -19.829   -2.111
      47   36.653  -23.240   -4.224
      48   39.309  -24.464   -3.106
      49   38.364  -21.393   -2.121
      50   39.040  -22.245   -4.387
      51   37.586  -21.819   -3.457
      52   35.197  -19.216   -2.190
      53   33.083  -22.083   -2.402
      54   34.365  -25.623   -2.920
      55   36.397  -19.406   -3.803
      56   34.009  -23.101   -2.913
      57   34.199  -23.589   -3.311
      58   35.114  -17.532   -2.515
      59   33.382  -18.863   -1.256
      60   32.149  -20.068   -0.498
      61   35.877  -21.450   -2.761
      62   36.770  -20.855   -2.852
      63   37.233  -28.066   -3.805
      64   35.270  -27.142   -3.381
      65   31.303  -30.925   -4.429
      66   35.839  -26.253   -4.542
      67   33.831  -25.068   -4.434
      68   33.008  -26.251   -2.719
      69   35.178  -27.161   -2.337
      70   36.625  -26.042   -2.732
      71   39.840  -22.212   -2.694
      72   38.171  -25.610   -2.703
      73   35.517  -21.504   -0.651
      74   40.075  -18.624    0.338
      75   36.479  -18.717   -0.116
      76   36.337  -18.416   -1.988
      77   37.009  -23.289   -2.151
      78   39.329  -22.194   -1.437
      79   34.909  -26.163   -2.722
      80   35.387  -26.117   -4.745
      81   34.268  -28.462   -4.582
      82   32.747  -30.627   -4.898
      83   35.098  -33.789   -6.293
      84   33.535  -31.282   -4.133
      85   33.717  -29.941   -3.973
      86   35.265  -28.838   -3.221
      87   34.407  -25.949   -2.719
      88   38.060  -26.443   -4.570
      89   37.570  -30.250   -4.036
      90   35.479  -32.274   -3.029
      91   36.291  -29.898   -3.229
      92   33.579  -24.152   -3.582
      93   33.665  -27.942   -4.328
      94   34.849  -26.598   -4.075
      95   32.537  -28.240   -2.929
      96   32.737  -26.220   -2.890
      97   33.342  -24.615   -2.625
      98   31.300  -23.924   -0.759
      99   36.649  -18.475    0.173
     100   37.165  -19.738    0.119
     101   37.756  -21.142   -0.606
     102   34.920  -18.691    1.547
     103   32.834  -19.643    1.079
     104   33.958  -15.211    1.214
     105   31.829  -16.732    1.819
     106   29.112  -14.725    2.828
     107   26.076  -17.393    1.307
     108   25.009  -20.132    2.596
     109   29.782  -19.722    2.535
     110   30.384  -19.691    1.209
     111   29.592  -23.758    0.521
     112   29.088  -20.029    2.166
     113   28.428  -19.963    1.259
     114   29.391  -19.126    1.376
     115   26.580  -19.509    0.185
     116   28.488  -13.677    1.115
     117   27.720  -20.499   -0.709
     118   30.565  -17.574   -0.128
     119   33.181  -15.950   -0.982
     120   30.210  -16.422   -0.863
     121   27.227  -17.369   -1.039
     122   27.451  -18.280   -0.488
     123   30.062  -17.568    1.780
     124   30.820  -16.650   -0.235
     125   29.403  -13.038   -0.325
     126   30.341  -11.951    1.256
     127   30.022   -7.272    2.858
     128   28.754   -6.621    3.337
     129   26.291   -2.128    2.707
     130   26.988   -5.153    3.354
     131   27.843   -4.600    2.286
     132   25.916   -5.844    4.685
     133   25.280   -4.610    4.214
     134   26.531   -9.203    3.974
     135   28.056   -7.024    3.365
     136   27.736   -7.606    2.366
     137   29.363   -5.408    3.819
     138   30.387   -4.313    3.220
     139   31.211   -5.540    4.379
     140   28.808   -1.206    6.003
     141   25.966   -9.687    5.459
     142   27.442  -12.918    4.283
     143   30.217  -11.391    3.290
     144   26.192  -14.579    4.174
     145   27.287  -14.165    2.912
     146   25.091  -13.113    4.946
     147   28.909  -10.451    4.413
     148   31.315  -11.365    4.572
     149   31.583  -12.287    4.326
     150   30.105   -8.853    4.915
     151   32.674  -11.025    6.277
     152   33.764  -13.314    5.077
     153   31.792  -10.879    2.774
     154   33.953  -12.075    1.882
     155   31.706  -14.053    2.378
     156   30.271   -9.027    5.317
     157   32.066  -11.165    2.010
     158   29.495  -12.294    0.520
     159   32.861   -9.668    2.630
     160   30.677   -8.384    3.762
     161   31.323  -13.398    3.329
     162   32.316  -15.853    1.930
     163   32.313  -14.279    0.483
     164   33.352  -14.071    0.939
     165   33.000  -10.487   -0.360
     166   31.753  -12.140    0.323
     167   31.035  -15.215    1.362
     168   29.443  -15.629   -1.506
     169   30.222  -16.979   -1.629
     170   33.659  -17.178   -1.161
     171   31.004  -14.857   -1.155
     172   26.675  -17.032    0.990
     173   24.725  -18.504    4.446
     174   25.642  -16.670    3.353
     175   24.322  -15.313    2.157
     176   25.849  -12.646    3.363
     177   26.922  -16.668    3.316
     178   25.892  -11.704    3.830
     179   27.495   -6.868    4.398
     180   27.928   -8.531    3.643
     181   29.876   -7.698    3.667
     182   28.692   -8.350    2.244
     183   26.821   -3.470    2.378
     184   27.740   -1.971    0.862
     185   27.271    0.436    1.487
     186   29.598    0.568    1.208
     187   29.845   -2.269    1.515
     188   33.330   -7.910   -0.704
     189   31.949  -10.323   -0.367
     190   31.248   -8.947    2.010
     191   31.090   -8.359    1.962
     192   29.755  -12.129    0.922
     193   30.899  -13.730   -0.057
     194   32.486  -11.375    0.563
     195   31.557  -10.902    0.743
     196   31.542  -13.913   -2.525
     197   30.724  -14.663   -5.132
     198   28.996  -14.237   -3.124
     199   31.437  -16.338   -3.479
     200   28.280  -18.143   -1.296
     201   24.412  -16.899   -0.860
     202   25.836  -20.461   -3.223
     203   25.916  -23.503   -5.406
     204   26.640  -19.913   -3.456
     205   26.437  -23.709   -3.967
     206   27.529  -17.299   -5.915
     207   29.345  -20.287   -6.858
     208   29.678  -21.932   -3.674
     209   28.319  -20.271   -4.554
     210   24.042  -18.616   -4.123
     211   25.432  -16.250   -3.208
     212   22.552  -12.988   -1.622
     213   22.743   -9.873   -3.654
     214   30.557  -11.414   -3.545
     215   26.340   -9.309   -1.775
     216   24.261   -8.702   -2.429
     217   23.134   -9.646   -3.056
     218   22.854   -6.437   -0.538
     219   25.799   -7.559    1.058
     220   22.632   -4.572    2.589
     221   25.027   -6.907    2.616
     222   26.822   -7.964    0.318
     223   28.319  -10.995   -0.545
     224   27.710   -8.407    0.488
     225   28.388   -7.437    1.155
     226   26.065   -6.967    2.122
     227   24.774   -3.946    2.150
     228   26.604   -2.614    0.101
     229   28.333   -5.102   -1.841
     230   25.977   -3.705    0.242
     231   23.518   -4.863   -1.478
     232   22.093   -2.913   -1.062
     233   22.219   -4.343   -1.383
     234   21.066   -2.324   -0.336
     235   21.755    0.160    2.737
     236   22.599    0.096    1.201
     237   27.104    3.699    2.479
     238   28.279    1.987    1.865
     239   29.577    3.624    2.154
     240   27.277    0.914   -0.069
     241   30.304   -0.513    3.329
     242   29.877   -9.477   -1.494
     243   28.102   -6.159   -0.007
     244   30.395   -3.905   -0.592
     245   27.166   -2.311    0.848
     246   25.580   -6.549   -0.686
     247   26.187   -4.503   -0.593
     248   25.011   -4.886    0.315
     249   22.692   -7.602    2.878
     250   24.387   -6.013    2.119
     251   23.988   -5.761    1.336
     252   20.569   -5.880    2.248
     253   22.324  -10.640   -0.607
     254   22.762  -12.108   -0.708
     255   28.858  -12.517   -1.724
     256   24.989   -6.986   -0.765
     257   26.304   -9.603   -1.868
     258   28.145  -10.185   -1.568
     259   30.625   -7.291   -2.031
     260   34.027  -11.657   -2.618
     261   32.142  -10.935   -2.005
     262   34.664   -9.879   -3.387
     263   31.414   -7.791   -3.064
     264   26.383   -6.346   -1.230
     265   28.313   -8.550   -1.707
     266   28.784   -7.547   -2.577
     267   28.625   -8.080   -2.458
     268   31.193   -8.092   -2.071
     269   32.950  -10.962   -3.685
     270   31.455  -10.630   -2.650
     271   30.801   -9.169   -0.753
     272   29.725   -6.795    1.835
     273   31.139   -7.683    0.747
     274   31.192   -7.560   -0.480
     275   32.426   -7.037   -1.246
     276   27.608  -10.702   -3.416
     277   26.361   -6.630    0.144
     278   27.371   -8.032   -1.181
     279   25.943   -9.536    0.136
     280   25.993   -5.957   -0.358
     281   25.789   -6.398    1.552
     282   24.194   -8.218    1.323
     283   23.147   -9.590    0.668
     284   21.853   -7.555    0.039
     285   23.997   -5.393   -0.426
     286   26.190   -9.831   -1.931
     287   28.539  -10.430   -1.813
     288   29.344   -9.050   -1.862
     289   29.526   -9.062   -2.212
     290   30.180   -7.565   -2.010
     291   29.613   -7.652   -0.690
     292   29.509   -9.074    1.928
     293   31.315  -10.947   -0.077
     294   27.775   -7.248    0.571
     295   30.811   -8.046   -0.168
     296   30.397  -10.248   -0.834
     297   29.660  -10.468   -1.187
     298   28.687  -11.061   -1.218
     299   27.402  -12.906   -1.950
     300   29.909  -13.545   -2.528
     301   28.185   -8.107   -0.552
     302   26.272   -9.716   -1.172
     303   25.787   -9.992   -0.588
     304   25.945   -5.942    0.018
     305   22.626   -4.788    0.504
     306   25.049   -4.155    2.388
     307   26.149   -7.040    1.265
     308   24.533   -4.904    0.688
     309   27.040   -4.930   -0.635
     310   24.793   -3.917   -1.937
     311   24.530   -2.687    1.189
     312   25.340   -3.791    0.934
     313   23.223   -4.676   -0.223
     314   21.848   -3.093    0.782
     315   23.906   -6.992    0.045
     316   24.985   -5.879    0.142
     317   24.201   -8.255    0.280
     318   25.396   -5.494   -0.347
     319   24.994   -8.290   -2.047
     320   27.569   -8.459   -2.500
     321   28.552   -6.875   -0.156
     322   26.858   -4.146    1.128
     323   26.828   -6.680    0.614
     324   24.440   -4.865   -1.207
     325   25.062   -7.524   -1.991
     326   25.044   -6.866   -0.959
     327   23.168   -3.949   -0.669
     328   22.727   -4.710    0.387
     329   24.792   -3.070   -0.140
     330   24.941   -7.263   -0.177
     331   24.600   -4.187   -0.086
     332   26.885   -2.904   -1.121
     333   25.829   -4.887   -0.420
     334   25.773   -9.174   -1.000
     335   21.606   -9.079   -0.744
     336   26.665  -12.522   -1.117
     337   29.796  -16.245   -3.966
     338   30.832  -13.939   -2.016
     339   27.301  -15.040    0.744
     340   29.653  -15.516    0.770
     341   23.007  -15.332    0.809
     342   27.990  -12.329    0.629
     343   29.689  -14.991   -0.233
     344   25.832  -11.878   -1.249
     345   27.200  -12.472   -0.390
     346   28.659  -14.416   -0.014
     347   28.792  -11.034   -1.883
     348   33.003  -13.428   -2.808
     349   33.808  -10.062   -5.213
     350   34.673  -13.438   -5.186
     351   32.322  -13.446   -3.545
     352   32.108  -13.757   -5.502
     353   31.410  -13.898   -6.331
     354   28.880   -8.572   -3.697
     355   29.294   -7.507   -5.266
     356   30.154   -8.088   -5.984
     357   31.259  -11.259   -8.396
     358   28.511   -8.509   -4.716
     359   30.033  -12.958   -6.987
     360   31.233  -15.003   -5.179
     361   28.780  -13.010   -6.694
     362   28.339  -10.906   -7.153
     363   30.339  -11.630   -5.590
     364   30.385  -16.057   -6.224
     365   34.832  -13.873   -7.891
     366   34.458  -13.441   -5.581
     367   33.996  -11.121   -4.636
     368   31.587  -10.115   -4.731
     369   35.982  -11.397   -4.866
     370   30.014   -7.179   -4.674
     371   25.289  -12.083   -3.641
     372   27.290  -10.704   -4.154
     373   27.118   -9.258   -5.657
     374   24.770   -9.938   -3.850
     375   27.419   -5.733   -1.510
     376   25.798   -4.626   -1.357
     377   27.488   -9.586   -0.736
     378   29.740   -9.415   -0.034
     379   30.759  -12.062   -3.703
     380   29.600  -11.598   -0.632
     381   27.140  -11.344   -0.866
     382   28.449  -11.705   -0.927
     383   27.305  -11.295    2.841
     384   26.873  -10.421   -0.077
     385   27.268   -8.162    0.383
     386   28.173  -13.100    0.217
     387   26.336  -10.041    1.430
     388   26.625   -9.752   -0.205
     389   27.446   -6.895    1.001
     390   25.170   -8.791    1.871
     391   30.260  -10.327    0.373
     392   27.674   -3.051    1.716
     393   29.019   -3.846    1.724
     394   29.729   -0.762    1.664
     395   28.644   -1.430    2.472
     396   29.025    0.285   -0.707
     397   28.993   -1.218    0.017
     398   28.468   -6.770   -0.350
     399   26.495   -7.597   -0.912
     400   21.991   -6.924   -0.006
     401   22.273   -3.973   -1.079
     402   25.829   -5.754   -0.586
     403   24.904  -10.070    0.940
     404   27.119   -6.351    0.606
     405   29.643   -6.191    1.664
     406   26.795   -6.737    1.499
     407   31.518   -8.089    0.346
     408   30.542   -5.483    1.101
     409   31.402   -6.174    2.483
     410   29.162   -5.774    4.551
     411   24.890   -5.401    3.041
     412   30.226   -7.683    1.210
     413   30.509  -12.896   -0.032
     414   30.501  -14.687   -0.299
     415   31.105  -15.390    1.169
     416   29.511  -12.615    1.508
     417   29.240  -13.686    1.189
     418   30.901  -18.694    0.456
     419   27.881  -15.526    0.328
     420   27.289  -14.295    1.706
     421   28.198  -14.166    2.348
     422   27.245  -17.246    0.797
     423   24.452  -13.686    1.642
     424   28.526  -11.363    1.707
     425   29.251   -7.651    2.449
     426   26.107   -9.143    1.468
     427   24.521   -5.310    2.915
     428   26.289   -5.245    1.947
     429   25.386   -3.307    3.391
     430   27.183   -1.063    2.481
     431   29.406   -2.825    1.112
     432   26.131   -4.905    2.474
     433   25.695   -3.871    3.074
     434   22.597   -1.750    4.407
     435   27.118   -6.696    2.210
     436   28.285   -6.640    1.756
     437   27.703   -6.545    2.249
     438   29.576   -6.833    1.975
     439   22.283   -5.033    1.990
     440   24.110   -5.004    0.827
     441   23.990   -1.558    2.586
     442   22.492   -3.564    3.171
     443   25.410   -7.099    1.941
     444   27.054   -7.071    1.912
     445   26.879  -10.797    1.017
     446   26.330   -5.674    0.665
     447   30.360   -7.451   -0.613
     448   29.792   -5.273   -0.445
     449   25.271   -6.546    0.228
     450   22.445   -6.507   -0.051
     451   25.347   -4.940   -0.436
     452   27.697   -4.572    0.325
     453   27.222   -4.940   -1.376
     454   27.819   -4.842   -1.378
     455   27.134   -6.122   -1.584
     456   26.269   -6.924   -0.213
     457   25.801   -7.654    0.949
     458   21.636   -6.272   -0.046
     459   25.288   -8.065   -1.972
     460   25.081   -6.981   -1.290
     461   25.795   -5.334   -0.869
     462   26.435   -4.418   -0.705
     463   26.275   -2.240    2.427
     464   28.917   -3.861    1.566
     465   26.529   -6.675    2.313
     466   22.649   -6.428   -1.442
     467   22.413   -1.052    0.606
     468   23.384   -0.127    0.660
     469   27.140   -1.600    3.039
     470   25.657   -2.763    1.209
     471   23.568   -2.298    1.219
     472   27.026   -7.092   -0.659
     473   25.014   -6.707   -1.072
     474   23.412   -6.518   -0.486
     475   23.689   -8.728    1.129
     476   24.543   -7.212    1.616
     477   19.320   -7.844    0.827
     478   22.257   -6.582    0.482
     479   22.899   -4.221    3.262
     480   22.707   -4.046    2.890
     481   19.969   -3.837    2.503
     482   20.005   -2.412    0.989
     483   21.690   -5.484    1.020
     484   22.385   -5.990    1.655
     485   26.294   -6.339    0.284
     486   26.683   -6.442    2.014
     487   26.304   -3.892    2.197
     488   24.609   -3.259    2.838
     489   26.464   -7.860    4.065
     490   24.075   -7.053    4.720
     491   21.224   -3.101    3.545
     492   21.851   -4.746    5.627
     493   25.155   -6.465    3.876
     494   27.328   -8.176    2.939
     495   20.120   -9.135    3.211
     496   23.951   -9.978    0.971
     497   24.549   -9.409    1.249
     498   24.765   -9.507    0.952
     499   27.656   -8.093    1.392
     500   29.090   -7.461   -0.952
     501   27.706  -11.134    0.006
     502   26.446   -9.464   -0.654
     503   30.146   -6.770   -0.889
     504   26.380   -4.322    0.492
     505   23.715   -4.392    0.030
     506   26.154   -5.361   -0.668
     507   25.650   -5.722    0.027
     508   23.854   -3.422   -1.151
     509   30.268   -6.010   -0.395
     510   32.593   -7.813    0.468
     511   31.217   -8.323    0.809
     512   30.384   -4.536    1.237
     513   35.174    1.768    1.131
     514   33.028    3.835    1.331
     515   35.595    5.251    2.732
     516   34.797    1.490    3.343
     517   34.585    4.438    3.788
     518   36.865    0.550    2.272
     519   32.425    2.025    1.814
     520   34.662   -2.189    1.268
     521   30.796   -0.757    0.824
     522   27.679   -0.888    0.804
     523   29.088    1.816    2.352
     524   28.950    1.171    2.959
     525   28.422   -0.808    0.512
     526   31.621    0.194    1.107
     527   32.400   -2.759    0.365
     528   36.900    1.049   -0.845
     529   34.302   -2.862   -2.339
     530   30.995   -2.902   -0.992
     531   30.839   -3.393   -0.441
     532   29.224    0.567   -0.457
     533   29.001   -7.447   -0.001
     534   31.170   -4.953    1.359
     535   28.552   -4.693    0.348
     536   28.529   -0.780    2.042
     537   31.227    2.210    2.424
     538   32.239    1.170    2.011
     539   30.541    2.352    3.394
     540   29.617    6.178    0.588
     541   26.460    2.542    0.848
     542   27.631    3.522    1.223
     543   27.078    4.043    2.280
     544   27.019    5.715    2.971
     545   24.917    5.269    4.248
     546   21.018    7.051    4.207
     547   21.486    3.584    1.837
     548   23.059    1.194    4.206
     549   20.505    0.112    1.584
     550   22.708    2.509    2.541
     551   21.664    3.330    3.781
     552   19.470    2.676    5.155
     553   24.160    2.501    3.070
     554   27.512    1.000    0.859
     555   23.597    5.811    0.782
     556   24.140    3.950    2.939
     557   24.623    5.469    2.323
     558   24.400    7.956    1.572
     559   27.396    3.896    1.625
     560   28.427    3.174    1.592
     561   26.600    6.466    5.043
     562   27.349    3.804    2.724
     563   27.136   -1.579    2.401
     564   26.631   -7.717    1.823
     565   27.816   -6.267    1.738
     566   27.706   -7.297    1.570
     567   25.489   -5.506    2.206
     568   25.916   -1.839    3.238
     569   24.398   -4.475    3.999
     570   27.667   -1.830    3.695
     571   26.844   -5.651    2.472
     572   26.565   -5.066    3.430
     573   28.692   -0.715    3.564
     574   29.298   -0.779    2.738
     575   33.913   -2.134    0.809
     576   33.816   -0.802    2.356
     577   32.902   -0.170    3.638
     578   31.092    4.622    1.054
     579   31.675    2.590    2.754
     580   29.535   -1.861   -0.773
     581   28.336   -2.451    2.737
     582   30.579   -5.005    1.997
     583   27.081   -4.655    0.977
     584   28.017   -2.190    1.725
     585   23.489    2.393    3.576
     586   29.296    3.074    2.357
     587   26.659    0.981    1.834
     588   26.297   -0.240    2.941
     589   25.865    1.949    3.360
     590   22.307   -2.249    4.193
     591   26.348   -2.864    0.596
     592   24.491   -5.099    1.447
     593   20.052   -2.265    2.074
     594   22.605   -2.905    0.979
     595   19.244   -2.838    0.518
     596   24.162   -7.956   -2.013
     597   28.019   -9.424   -3.394
     598   24.998   -7.488   -1.724
     599   28.239   -7.996   -3.051
     600   28.802   -7.811   -0.686
     601   26.774   -5.937   -0.294
     602   26.418   -4.550    3.382
     603   24.279   -5.811    2.286
     604   22.763   -6.264    3.167
     605   25.856   -3.451    3.711
     606   28.956   -4.693    2.293
     607   28.663   -5.817    1.763
     608   30.422   -5.504    2.143
     609   28.528   -0.831    2.267
     610   27.282   -2.081    1.746
     611   22.068   -5.374    0.046
     612   22.921   -3.823   -0.684
     613   15.411   -6.289    0.805
     614   21.012   -4.961    1.260
     615   23.940   -3.601    2.837
     616   24.012   -7.150    1.086
     617   28.239   -5.357    0.269
     618   26.249   -5.348    0.496
     619   27.968   -7.554    1.852
     620   29.345  -11.573    0.329
     621   30.185   -9.313   -0.040
     622   29.173   -9.898   -0.897
     623   27.644   -5.165   -0.725
     624   25.472   -6.117    1.240
     625   23.400   -5.695    2.372
     626   20.116   -3.422   -0.076
     627   20.721   -0.335    1.169
     628   20.702   -1.323    1.048
     629   21.709   -0.697    0.522
     630   20.322   -0.367    1.952
     631   25.472   -1.027    1.768
     632   26.016   -2.117    2.331
     633   28.409   -2.649    2.980
     634   25.210    2.419    2.812
     635   24.842    0.566    3.042
     636   25.098    2.737    3.154
     637   26.565    5.422    3.637
     638   24.446    3.353    2.972
     639   24.815   -0.195    2.156
     640   25.790   -0.403    5.174
     641   26.049   -3.501    2.407
     642   25.689   -0.578    6.152
     643   26.930   -0.062    4.966
     644   29.468    2.090    5.749
     645   29.728   -0.209    5.372
     646   29.611   -0.511    4.709
     647   29.187   -1.119    2.674
     648   31.420   -1.063    1.306
     649   31.918   -2.195    1.100
     650   33.724   -2.652    1.055
     651   30.555   -2.978    1.438
     652   28.945   -6.713    1.360
     653   27.250   -4.488    1.906
     654   26.063   -6.283    0.970
     655   22.939   -4.556    1.901
     656   26.650   -2.356    3.573
     657   28.765    0.608    3.372
     658   28.434    2.968    2.199
     659   25.475   -1.103    2.426
     660   28.489   -4.697    2.673
     661   30.527   -1.675    2.999
     662   29.627    2.416    3.024
     663   28.422    1.886    5.047
     664   30.498    1.500    4.622
     665   33.541    3.725    5.541
     666   33.042   -1.318    6.085
     667   32.604   -0.417    3.409
     668   30.524    3.222    4.754
     669   27.954    5.642    3.948
     670   27.662    6.999    3.604
     671   29.496    7.314    6.962
     672   28.951    2.266    3.718
     673   28.947    7.396    4.613
     674   27.144    6.272    4.604
     675   30.146    4.041    3.341
     676   31.307    0.030    2.566
     677   29.365   -0.395    2.729
     678   30.120   -1.264    2.125
     679   27.919    0.955    2.735
     680   29.002   -0.299    3.332
     681   29.984   -0.594    0.305
     682   28.642   -1.077    3.051
     683   25.767   -3.501    1.942
     684   28.332    2.257    3.329
     685   29.683    2.225    3.668
     686   31.449    1.275    3.663
     687   29.119    0.783    3.965
     688   32.275    1.646    0.647
     689   37.021    3.887    0.835
     690   36.657    1.562    1.112
     691   35.522    2.631    1.053
     692   34.134    5.483   -0.195
     693   32.436    1.059    1.131
     694   29.351    9.067    2.485
     695   31.590    2.456    3.063
     696   30.547    5.217    3.415
     697   28.319    1.390    3.645
     698   27.906   -0.651    3.377
     699   27.723   -0.488    3.583
     700   30.548    0.256    3.413
     701   28.022   -2.514    2.795
     702   27.354   -3.481    1.639
     703   27.190   -4.618    1.495
     704   28.187   -3.081    1.819
     705   32.872   -3.422    3.049
     706   27.257    2.750    4.503
     707   25.187   -1.392    3.039
     708   22.809    0.386    2.648
     709   20.631   -8.002    0.693
     710   24.631   -7.335    0.736
     711   23.489  -11.234    0.676
     712   24.893  -12.281   -0.706
     713   26.046   -9.390   -1.488
     714   27.298   -5.104    1.696
     715   26.982   -5.235   -0.209
     716   27.671   -5.219    0.358
     717   28.694   -6.100   -0.796
     718   23.774  -10.769    3.487
     719   27.627   -8.502    2.464
     720   25.734   -6.321    2.756
     721   29.060   -4.175    4.189
     722   29.055   -1.576    5.424
     723   28.360    0.062    3.091
     724   25.862    1.403    3.749
     725   27.048    0.162    3.642
     726   26.879    1.079    1.028
     727   25.284   -3.987    1.747
     728   25.021   -0.284    3.228
     729   29.096   -1.817    0.131
     730   24.966   -3.920    0.376
     731   23.085   -5.721    0.359
     732   27.894   -7.298   -0.749
     733   25.770  -11.650   -1.946
     734   25.047  -11.892   -1.125
     735   24.957   -7.813    1.417
     736   24.240  -10.808   -0.611
     737   25.706  -11.609   -2.201
     738   26.053   -7.803   -0.169
     739   27.577   -5.069    1.575
     740   31.775   -4.475    1.713
     741   27.806   -5.179    2.001
     742   26.365   -4.836    1.327
     743   29.165   -3.579    1.110
     744   26.588   -4.495    1.912
     745   26.754   -6.124    2.737
     746   29.288   -3.441    5.703
     747   27.595   -1.139    4.576
     748   30.121    0.505    6.006
     749   28.952    6.145    7.417
     750   25.951    1.821    5.757
     751   26.716   -0.317    4.052
     752   22.800    0.787    2.418
     753   20.411    4.550    4.607
     754   19.957    6.730    5.030
     755   21.297    5.566    3.367
     756   24.047    4.394    3.622
     757   25.223    2.102    4.547
     758   22.225    0.294    4.526
     759   22.116    8.293    7.459
     760   23.380    3.496    5.866
     761   19.571    7.079    7.649
     762   27.273    6.692    6.250
     763   26.175    4.113    4.676
     764   27.494    4.306    5.868
     765   26.090    0.443    4.719
     766   22.714    0.556    4.655
     767   23.559    6.133    5.256
     768   27.438    6.203    3.316
     769   27.067    2.226    2.547
     770   29.349    5.057    3.707
     771   29.859    0.511    3.152
     772   30.562    1.936    4.440
     773   29.061    1.984    3.007
     774   27.249    4.202    2.601
     775   28.051    3.517    2.614
     776   26.608    5.762    2.699
     777   24.868    2.371    2.829
     778   24.596    3.539    5.396
     779   23.333    2.287    2.263
     780   24.838    0.545    3.552
     781   26.610    0.666    2.565
     782   28.243   -3.925    1.932
     783   26.092   -5.836   -0.796
     784   24.417   -6.141    0.464
     785   24.689   -3.855    0.563
     786   25.563   -3.071    0.918
     787   23.973   -3.887   -0.367
     788   25.229   -3.538    0.584
     789   22.317   -0.996    2.302
     790   24.635   -1.624    1.129
     791   24.502    4.314    0.893
     792   22.370    5.330    2.828
     793   19.396    3.844    2.956
     794   24.023    4.747    1.924
     795   25.667    1.513    1.418
     796   25.943    2.284    1.700
     797   27.065    9.183    5.400
     798   26.619    3.521    4.225
     799   23.566    1.446    6.129
     800   22.869   -0.187    3.794
     801   19.970   -0.333    3.185
     802   20.309    0.071    2.046
     803   21.109    3.475    2.157
     804   20.896    1.636    1.631
     805   19.553   -0.624    2.882
     806   21.515   -4.681    2.568
     807   21.392   -6.802    2.723
     808   22.995   -4.565    1.089
     809   23.593   -2.263    2.049
     810   22.563   -1.751    1.999
     811   22.225   -1.250    2.635
     812   21.009    2.213    3.332
     813   22.942    1.361    0.992
     814   22.978    1.802    2.713
     815   21.341   -0.332    0.569
     816   21.838   -1.937    2.435
     817   22.749   -3.150    1.432
     818   24.904   -3.007   -0.251
     819   24.459   -4.972   -1.003
     820   20.504   -1.773    1.466
     821   22.479   -1.856    1.962
     822   21.376    3.109    1.685
     823   24.665   -0.573    3.555
     824   20.076   -0.712    5.232
     825   19.639   -0.712    3.461
     826   23.890   -1.332    3.106
     827   25.195   -0.686    1.140
     828   23.410   -0.445    1.715
     829   22.331   -2.763    4.730
     830   22.149   -5.674    1.789
     831   21.241   -3.733    4.474
     832   22.734   -4.368    3.461
     833   26.396   -6.430    4.725
     834   26.167   -3.694    4.951
     835   26.376   -6.461    3.886
     836   28.207   -3.115    2.599
     837   27.539   -1.639    3.080
     838   27.439   -2.403    4.544
     839   24.911   -2.274    2.554
     840   25.331   -1.907    3.126
     841   24.590   -5.919    3.126
     842   22.144   -7.894    3.089
     843   25.049  -10.270    1.498
     844   26.142  -14.700    2.180
     845   27.921  -14.394    2.845
     846   27.269  -14.601    4.392
     847   28.357  -13.397    3.584
     848   28.266  -10.932    3.717
     849   26.128  -10.030    4.845
     850   26.514  -10.482    4.497
     851   21.817   -5.492    5.894
     852   23.587   -4.240    5.775
     853   24.992   -3.858    6.571
     854   24.396   -7.229    5.100
     855   29.588   -6.258    4.304
     856   27.063   -5.979    3.060
     857   25.883   -7.517    4.761
     858   24.301   -8.098    5.945
     859   23.527   -5.672    5.498
     860   21.442   -4.148    6.188
     861   22.791   -3.109    6.354
     862   20.127   -2.300    5.851
     863   21.659    0.410    7.185
     864   23.446    2.505    5.512
     865   21.774    2.865    7.397
     866   22.687    0.681    8.028
     867   22.725   -0.282    5.911
     868   23.439   -2.125    6.461
     869   24.942    0.400    5.466
     870   20.884    2.479    6.500
     871   20.358   -1.376    5.695
     872   20.338   -4.389    7.097
     873   20.827   -4.515    5.675
     874   23.627   -4.936    6.769
     875   21.324   -0.721    6.297
     876   22.902   -1.027    5.828
     877   22.530   -2.849    6.069
     878   22.147   -1.819    5.795
     879   18.690   -2.508    6.723
     880   22.588   -1.901    7.632
     881   25.693   -1.882    6.334
     882   22.496    1.121    7.965
     883   26.473    0.321    7.551
     884   28.509   -2.622    7.382
     885   22.404    5.406    7.044
     886   25.285    7.112    7.596
     887   23.655    4.903    6.391
     888   27.596    3.363    6.727
     889   24.741    2.916    7.354
     890   22.159    3.887    8.214
     891   21.793    1.759    8.782
     892   23.821    4.858    8.733
     893   22.540    3.880    9.015
     894   21.603    1.664    8.563
     895   23.076    0.766    7.940
     896   19.338   -3.250    8.035
     897   20.876   -4.081    6.783
     898   26.539   -1.085    7.373
     899   23.392   -0.810    6.832
     900   22.981    1.504    8.643
     901   26.872    0.457    7.176
     902   25.734    0.982    6.661
     903   24.853    1.636    7.444
     904   26.439   -6.158    5.281
     905   25.254   -3.890    5.459
     906   21.532   -5.568    6.962
     907   23.093   -0.679    7.871
     908   21.391   -0.725    9.293
     909   24.593   -3.849    6.370
     910   20.961   -2.259    6.391
     911   21.395   -0.362    7.483
     912   22.176   -2.131    6.470
     913   21.414   -1.332    6.246
     914   23.247   -0.108    7.072
     915   19.751   -0.332    7.089
     916   21.427    0.728    7.572
     917   20.365    0.878    6.629
     918   19.370   -1.599    6.894
     919   19.316    0.070    7.247
     920   20.743   -0.351    7.174
     921   23.000   -0.479    6.039
     922   23.507   -2.799    5.691
     923   27.363   -0.854    6.115
     924   27.771   -0.183    6.179
     925   27.658    1.489    5.318
     926   23.624    4.529    9.507
     927   26.765    2.579    8.415
     928   28.308    2.446    6.461
     929   27.945    2.213    6.167
     930   28.366   -0.904    5.363
     931   25.524    2.750    4.916
     932   23.039   -1.246    6.894
     933   26.026   -2.231    6.689
     934   24.435   -1.847    6.134
     935   26.047    2.389    7.506
     936   26.294    2.171    6.860
     937   26.314   -0.092    7.825
     938   28.057   -0.941    7.267
     939   25.266    0.541    7.875
     940   25.383    0.411    6.086
     941   24.184    3.325    8.918
     942   23.280    0.777    5.843
     943   24.390   -0.738    4.805
     944   20.273   -1.725    5.715
     945   22.731   -0.261    6.037
     946   25.356   -5.424    5.687
     947   26.668   -4.325    6.170
     948   30.623   -2.730    4.527
     949   31.045   -4.018    5.521
     950   32.666   -0.815    6.173
     951   32.740    0.242    6.204
     952   30.361   -0.977    6.769
     953   27.468    1.728    6.766
     954   28.664   -4.360    3.926
     955   26.519   -8.990    3.512
     956   27.624   -6.738    3.820
     957   24.541   -3.090    4.123
     958   24.073   -6.700    5.258
     959   23.077   -4.100    6.192
     960   23.005   -4.610    6.925
     961   21.785   -4.372    7.905
     962   25.851   -9.121    5.345
     963   26.336   -7.947    6.289
     964   25.793   -7.866    4.039
     965   30.702  -10.922    3.137
     966   31.469   -8.195    3.922
     967   30.602  -10.316    2.718
     968   31.799  -10.785    2.658
     969   31.827   -8.513    3.097
     970   31.075  -12.626    2.819
     971   30.187   -9.868    4.305
     972   26.611  -10.022    4.217
     973   26.979  -15.095    2.846
     974   31.463  -14.464    2.782
     975   34.355  -12.687    1.526
     976   31.477   -6.995    2.283
     977   29.339   -9.779    4.943
     978   29.818   -7.991    3.719
     979   29.063   -7.446    3.885
     980   30.352   -8.769    3.471
     981   28.766   -8.133    3.730
     982   26.739   -8.511    3.358
     983   27.911   -7.165    4.362
     984   28.009   -7.701    3.658
     985   29.507   -5.335    6.043
     986   29.347   -8.396    3.609
     987   29.931   -9.888    2.895
     988   27.732  -10.139    4.526
     989   29.112  -10.429    4.762
     990   31.303  -11.710    3.341
     991   29.462   -6.855    5.181
     992   30.523   -6.903    2.496
     993   29.104   -6.334    3.007
     994   27.395   -6.552    3.299
     995   32.710   -6.699    2.102
     996   32.758  -11.125    2.824
     997   32.130   -6.185    4.363
     998   32.016   -1.859    4.109
     999   30.881   -0.903    3.967
    1000   31.067   -4.080    2.813
    1001   31.249   -8.695    1.259
    1002   30.727   -4.974    4.994
    1003   30.798   -3.573    5.295
    1004   26.573   -6.169    4.342
    1005   27.387   -4.045    5.896
    1006   25.151   -0.428    7.408
    1007   24.028   -1.571    7.012
    1008   23.489   -0.505    6.330
    1009   26.841    1.209    7.353
    1010   26.459   -0.032    6.177
    1011   27.492   -3.953    4.231
    1012   26.752   -8.502    3.690
    1013   31.131   -8.790    2.613
    1014   29.584   -8.652    4.201
    1015   26.967   -6.142    5.990
    1016   26.646   -8.093    5.096
    1017   24.555   -5.400    6.356
    1018   25.566   -9.885    4.457
    1019   27.759  -11.677    2.924
    1020   28.371   -6.470    3.357
    1021   28.601  -13.637    3.863
    1022   27.067  -14.297    2.885
    1023   29.052  -10.996    3.306
    1024   29.122  -11.067    4.145
    1025   29.851  -10.900    4.634
    1026   29.409   -8.725    4.925
    1027   29.009  -10.706    3.957
    1028   27.771  -10.002    5.514
    1029   28.939  -12.079    5.158
    1030   29.913  -11.852    2.382
    1031   28.625  -13.620    2.640
    1032   29.782  -13.222    2.175
    1033   27.745   -6.966    4.068
    1034   28.166   -3.324    3.590
    1035   29.905   -6.088    4.111
    1036   28.985   -6.087    4.647
    1037   29.431   -8.985    1.845
    1038   23.958   -9.428    2.943
    1039   25.156   -6.916    3.350
    1040   26.756  -11.071    0.507
    1041   28.261  -11.061    0.705
    1042   30.496   -9.925    0.813
    1043   29.920  -11.777   -0.007
    1044   30.493   -9.571    1.024
    1045   29.085   -8.858    2.051
    1046   30.922   -2.859    3.139
    1047   25.513   -4.145    4.260
    1048   24.690   -2.512    4.319
    1049   26.043   -7.726    2.891
    1050   24.991   -7.140    3.307
    1051   25.183   -3.903    4.923
    1052   27.867   -4.366    3.709
    1053   28.822   -2.900    4.319
    1054   26.436   -5.925    3.069
    1055   27.231   -5.593    3.071
    1056   26.648  -11.615    1.481
    1057   27.843  -10.985    1.444
    1058   28.496   -8.614    0.873
    1059   28.720   -3.435    2.068
    1060   27.645   -0.683    2.067
    1061   27.646    0.763    3.071
    1062   29.547    2.310    2.654
    1063   27.007    1.846    3.288
    1064   32.281   -5.422    0.563
    1065   34.253   -4.757    1.393
    1066   33.773   -6.921    2.077
    1067   29.069   -1.082    3.534
    1068   31.278   -4.291    2.154
    1069   31.010   -1.596    2.955
    1070   30.998    1.100    3.245
    1071   28.749    3.724    4.447
    1072   25.655    3.449    6.144
    1073   28.726   -1.706    4.521
    1074   30.737   -3.172    1.933
    1075   29.330   -2.081    5.277
    1076   25.115   -4.339    5.653
    1077   25.310   -3.436    3.514
    1078   24.111   -5.904    2.736
    1079   29.664    0.617    3.605
    1080   24.955   -1.120    3.741
    1081   25.223   -3.067    4.757
    1082   24.931   -2.079    5.723
    1083   21.749   -3.392    5.990
    1084   22.988   -3.910    3.265
    1085   28.867   -2.628    5.617
    1086   30.331    1.392    5.393
    1087   28.339    0.457    5.211
    1088   29.485   -4.071    3.648
    1089   27.165   -1.506    4.671
    1090   24.599   -2.571    5.856
    1091   23.477   -5.499    5.172
    1092   24.203   -3.944    6.688
    1093   25.806    0.001    4.398
    1094   26.717   -7.120    3.887
    1095   26.483   -8.401    2.222
    1096   32.255   -7.890    1.026
    1097   29.449   -6.854    1.955
    1098   29.629   -0.675    3.662
    1099   32.020   -1.368    3.214
    1100   31.643    0.988    3.807
    1101   28.418   -3.281    3.618
    1102   28.769   -9.557    2.447
    1103   29.477  -10.985    1.434
    1104   24.606  -10.832    3.384
    1105   26.119  -10.801    2.876
    1106   26.996   -9.625    3.947
    1107   27.015   -9.121    4.015
    1108   25.399   -6.596    4.917
    1109   27.631   -6.116    3.685
    1110   28.555   -5.899    3.266
    1111   27.997   -3.758    4.250
    1112   27.063   -3.020    4.733
    1113   27.499   -2.664    5.170
    1114   27.548   -3.584    5.342
    1115   26.736   -2.529    6.580
    1116   25.366   -2.013    4.963
    1117   27.149    1.261    5.097
    1118   24.237    1.167    5.271
    1119   24.381    4.382    6.985
    1120   22.545    0.703    5.538
    1121   20.735    3.191    6.008
    1122   22.287   -0.969    4.200
    1123   25.183   -4.751    4.465
    1124   26.617   -6.907    2.947
    1125   25.800   -5.382    3.876
    1126   26.190   -5.636    1.977
    1127   28.595   -4.681    3.288
    1128   26.415   -5.968    2.576
    1129   22.066    0.222    4.916
    1130   25.820   -1.767    3.690
    1131   26.198   -2.967    4.796
    1132   24.336   -4.224    2.549
    1133   25.304   -6.000    3.377
    1134   23.864   -1.611    4.737
    1135   22.265   -2.193    4.176
    1136   23.731   -4.895    2.631
    1137   20.039   -1.716    3.467
    1138   19.113    0.310    2.297
    1139   17.108   -8.482    0.203
    1140   18.286   -4.485    0.521
    1141   21.229   -4.399    0.289
    1142   21.301   -1.069    0.518
    1143   19.103   -3.649   -0.160
    1144   24.502   -2.391   -1.282
    1145   26.516   -0.722   -1.189
    1146   29.685   -3.165   -1.463
    1147   30.134   -1.341   -2.555
    1148   26.118    4.965   -0.340
    1149   25.629    3.247    0.191
    1150   27.685    2.581    0.445
    1151   25.671    2.722    1.893
    1152   22.535    4.018    3.004
    1153   21.190    4.198    0.696
    1154   20.708    2.806    0.746
    1155   19.511    0.578   -0.251
    1156   22.608    2.253   -2.136
    1157   20.858    2.191   -2.746
    1158   19.637   -0.710    0.632
    1159   18.950   -0.110   -0.132
    1160   17.590    0.133   -0.160
    1161   17.603    1.498    0.939
    1162   20.846    0.383    2.598
    1163   21.956    0.862    2.741
    1164   18.391    3.533    1.477
    1165   18.659   -0.669    1.086
    1166   17.980    1.836   -0.103
    1167   15.585    2.809   -2.212
    1168   11.739    2.466    0.990
    1169   16.514   -0.275   -0.881
    1170   16.627   -1.328   -1.561
    1171   11.990   -1.200   -0.246
    1172    9.981   -3.011    0.178
    1173   14.956    0.745    2.240
    1174   13.329    0.734    2.156
    1175   13.565   -2.068    1.365
    1176   14.928   -0.639    0.507
    1177   18.257   -0.481   -0.677
    1178   18.982   -2.371   -0.399
    1179   19.511   -2.035    0.714
    1180   19.972   -1.191    0.893
    1181   18.103    2.764    1.192
    1182   17.349    3.162    3.158
    1183   18.758   -1.312    0.439
    1184   22.329   -3.314    0.329
    1185   21.212   -5.114    0.839
    1186   21.834   -1.085   -0.082
    1187   20.128    0.153   -0.969
    1188   16.434   -4.005   -2.733
    1189   17.252   -0.219   -2.875
    1190   16.638    1.886   -0.282
    1191   20.337    2.001   -0.332
    1192   19.476    0.096   -0.726
    1193   16.340   -1.633   -0.494
    1194   17.811   -3.208   -0.634
    1195   16.226   -2.683    0.449
    1196   15.061   -5.222   -1.695
    1197   15.789   -5.458   -0.860
    1198   16.481   -2.850    0.139
    1199   18.047   -1.044   -2.682
    1200   20.614   -1.773   -2.428
    1201   20.497   -6.615   -3.219
    1202   21.356   -4.267   -2.231
    1203   23.006   -3.596   -3.528
    1204   18.570   -1.883   -0.931
    1205   19.981   -2.957   -0.568
    1206   19.837    2.656   -1.241
    1207   25.214    0.874   -1.629
    1208   22.680    1.510   -2.869
    1209   21.440    3.787   -0.155
    1210   20.537    2.226   -0.875
    1211   20.279    3.125    2.179
    1212   18.104   -0.385   -0.227
    1213   18.134   -0.053    1.421
    1214   18.310   -2.153    1.987
    1215   23.237   -3.209    0.608
    1216   21.759   -7.908    1.419
    1217   23.526   -6.817    0.215
    1218   22.007   -8.175   -0.817
    1219   18.897   -5.749    0.378
    1220   18.247   -4.393   -1.127
    1221   19.834   -4.288   -0.712
    1222   21.109   -6.799    1.168
    1223   20.354   -4.713    1.107
    1224   18.124   -2.861    2.059
    1225   18.977   -2.127    1.546
    1226   22.094   -5.781    0.305
    1227   21.295   -6.010    2.761
    1228   20.210   -6.262    0.488
    1229   22.393   -8.363   -2.428
    1230   21.019   -7.807   -0.129
    1231   21.246   -3.639   -1.961
    1232   21.783    0.774    0.182
    1233   23.174   -0.033    1.470
    1234   23.715   -1.195    0.961
    1235   25.177    1.341    2.360
    1236   24.617    3.080    1.848
    1237   24.057   -0.562    1.860
    1238   23.286    1.525    1.879
    1239   23.595    1.460    1.382
    1240   20.674    2.575    2.026
    1241   24.241    3.975    1.413
    1242   24.740    4.087    1.411
    1243   26.558    6.674    2.152
    1244   29.347    4.072    2.260
    1245   30.032    2.444    0.217
    1246   29.561    4.180    1.813
    1247   27.841    3.589    0.842
    1248   26.979    2.503    0.068
    1249   27.105   -2.158    0.108
    1250   28.884   -6.844   -0.558
    1251   27.208   -2.599   -0.640
    1252   28.304   -5.286   -1.642
    1253   27.232   -2.998   -0.422
    1254   30.966    0.496    1.771
    1255   27.191    1.752    2.763
    1256   24.846    1.000    2.434
    1257   23.897    3.106    2.905
    1258   26.169    2.499    4.028
    1259   28.348    3.088    2.810
    1260   32.647    1.012    2.004
    1261   29.251   -2.423    1.978
    1262   25.917   -2.732    2.467
    1263   26.517   -0.878    1.635
    1264   19.331   -2.853    2.786
    1265   19.948   -3.779    3.024
    1266   21.310   -4.032    3.895
    1267   23.717    1.680    3.035
    1268   22.314   -0.649    3.409
    1269   24.150   -0.280    2.174
    1270   25.803   -1.525    2.139
    1271   28.901   -3.981    2.262
    1272   28.778   -8.879    0.805
    1273   31.229   -8.863    0.934
    1274   32.529  -10.630   -1.231
    1275   28.179   -8.608   -0.705
    1276   26.078   -6.325    1.707
    1277   27.465   -9.049    2.472
    1278   24.627   -7.085    1.439
    1279   22.506   -7.570    1.002
    1280   22.080   -8.806    1.777
    1281   21.644   -7.593    1.929
    1282   22.747   -7.849    1.638
    1283   21.482   -2.460    1.641
    1284   20.540   -4.071    1.087
    1285   24.179   -5.548   -0.546
    1286   23.482   -2.122   -0.115
    1287   27.408   -4.450   -0.436
    1288   24.382   -4.047   -0.469
    1289   21.411    1.199    0.473
    1290   23.756    0.461    1.445
    1291   25.871   -3.771   -0.253
    1292   22.012   -8.025   -0.813
    1293   17.463   -4.745    1.197
    1294   22.140    0.522    2.273
    1295   23.681   -2.466    3.114
    1296   21.794   -3.010    0.822
    1297   24.349   -1.123    1.152
    1298   22.420   -2.750    1.771
    1299   23.183   -2.983    0.691
    1300   23.392   -3.911    1.214
    1301   24.511   -1.890    0.000
    1302   21.069    0.648    1.086
    1303   23.390    2.243    2.822
    1304   21.812    0.621    1.711
    1305   21.376   -1.331    3.420
    1306   20.997   -0.631    1.511
    1307   22.774    0.775    4.771
    1308   22.631    0.498    5.063
    1309   20.307   -3.218    3.698
    1310   25.206   -3.924    3.223
    1311   23.598   -1.088    2.215
    1312   24.013    1.937    3.185
    1313   27.164    3.549    4.609
    1314   23.841   -0.406    5.502
    1315   24.021   -0.550    3.715
    1316   22.637   -2.181    4.005
    1317   21.009    3.064    4.810
    1318   21.169    5.276    5.381
    1319   23.870    4.166    2.874
    1320   24.876   -2.181    2.603
    1321   24.920    1.872    3.483
    1322   28.641    1.896    3.851
    1323   28.318    3.542    3.788
    1324   25.248   -0.476    3.368
    1325   28.616   -3.154    2.669
    1326   29.462   -1.360    1.579
    1327   24.279   -0.204    2.833
    1328   27.250    3.147    4.430
    1329   28.369   -0.330    3.804
    1330   28.382    0.685    4.611
    1331   26.045   -3.409    3.572
    1332   27.021   -3.424    3.586
    1333   24.343   -1.311    3.974
    1334   23.179   -0.311    5.506
    1335   24.925    3.228    6.399
    1336   28.665    2.327    4.441
    1337   27.350   -0.343    5.222
    1338   26.080   -2.109    4.370
    1339   28.158    2.044    4.521
    1340   27.895    2.767    6.893
    1341   31.590    4.580    7.506
    1342   28.272    6.241    9.503
    1343   29.374    8.445    9.660
    1344   28.854   12.365    8.653
    1345   29.158   10.272    7.276
    1346   29.403    8.622    9.434
    1347   24.883    7.397    9.326
    1348   25.124    7.663    7.124
    1349   24.715    4.468    6.389
    1350   26.220    0.395    4.804
    1351   28.442    6.586    7.229
    1352   30.042   10.416    5.682
    1353   27.241    8.158    5.444
    1354   25.251    8.371    7.141
    1355   21.381    5.487    6.002
    1356   26.159    3.038    6.108
    1357   26.724    7.256    5.420
    1358   28.039    2.293    4.775
    1359   25.581    1.932    6.143
    1360   26.795   -0.456    6.662
    1361   27.193    0.791    5.252
    1362   27.291    1.724    4.805
    1363   26.303    1.013    5.739
    1364   27.190    1.503    6.244
    1365   28.188    3.943    6.735
    1366   30.008    1.852    7.741
    1367   23.823    0.806    6.846
    1368   27.455    3.965    5.688
    1369   25.083    7.406    6.599
    1370   27.550    3.843    5.354
    1371   29.644    6.273    5.515
    1372   26.851    8.053    6.064
    1373   28.512    7.011    5.620
    1374   27.142    4.949    5.400
    1375   28.932    2.945    5.451
    1376   27.305    7.437    5.502
    1377   28.991   10.761    5.615
    1378   27.584    6.928    6.952
    1379   29.200    8.243    7.302
    1380   29.499    4.379    5.330
    1381   33.466    3.955    4.798
    1382   31.142    3.843    4.534
    1383   28.362   -1.031    5.002
    1384   27.281    0.041    4.056
    1385   24.445   -0.222    4.300
    1386   27.264    5.116    3.997
    1387   28.109    5.599    3.648
    1388   26.843    0.810    4.069
    1389   29.808   -3.126    2.520
    1390   30.069   -1.654    4.503
    1391   28.654   -3.425    4.045
    1392   29.537   -4.659    4.171
    1393   29.017   -2.842    3.411
    1394   28.643   -2.083    5.684
    1395   27.550   -2.934    6.196
    1396   27.791   -6.018    3.759
    1397   29.178   -7.542    3.149
    1398   27.577  -10.885    3.716
    1399   27.003   -6.749    5.178
    1400   25.310   -6.342    4.811
    1401   25.517   -6.132    4.747
    1402   25.238   -8.189    6.155
    1403   27.209   -9.686    5.604
    1404   28.299   -9.350    4.481
    1405   28.814   -8.132    6.072
    1406   31.538   -7.667    5.822
    1407   30.256  -10.475    4.168
    1408   29.202   -4.645    5.199
    1409   28.774   -4.544    6.537
    1410   29.182   -7.713    5.219
    1411   27.660   -5.927    7.145
    1412   24.038   -1.240    8.358
    1413   28.026   -2.372    6.728
    1414   26.584   -0.970    7.000
    1415   30.745   -0.143    7.736
    1416   33.596   -5.315    7.242
    1417   30.159   -1.978    7.981
    1418   30.621   -3.662    5.849
    1419   30.149   -4.313    6.399
    1420   29.812   -6.048    5.522
    1421   31.268   -7.428    4.497
    1422   30.877   -4.351    3.708
    1423   28.657   -3.877    4.417
    1424   28.800   -4.269    2.576
    1425   28.218    0.140    4.859
    1426   28.312    1.429    3.327
    1427   25.765   -0.903    4.807
    1428   25.632   -4.503    3.423
    1429   26.403   -6.489    1.872
    1430   26.732   -5.475    4.084
    1431   29.446   -1.983    6.898
    1432   26.676   -2.067    5.255
    1433   28.316   -1.485    3.087
    1434   28.637    1.002    4.827
    1435   30.374   -3.434    4.570
    1436   28.732   -1.884    4.894
    1437   25.714   -1.218    6.159
    1438   30.096    2.966    6.072
    1439   26.792    0.367    5.456
    1440   28.315    1.166    5.545
    1441   26.881    2.216    5.216
    1442   28.907    9.401    7.418
    1443   27.571    8.597    8.300
    1444   26.209    3.499    4.406
    1445   27.520    2.383    4.573
    1446   26.149    0.416    3.938
    1447   24.694    1.904    5.305
    1448   23.744   -1.384    3.090
    1449   22.628    2.042    6.258
    1450   24.654    5.312    7.261
    1451   26.306    3.020    6.238
    1452   24.850    6.225    5.858
    1453   23.576    4.736    6.264
    1454   23.613    7.385    8.404
    1455   23.796    3.096    8.411
    1456   23.481    7.138    6.305
    1457   23.142    7.163    5.905
    1458   23.295    5.116    5.999
    1459   23.479    2.444    3.412
    1460   25.550    3.539    2.017
    1461   25.134    2.790    2.744
    1462   23.802    2.632    3.025
    1463   24.906    4.435    3.384
    1464   24.809    5.567    2.802
    1465   21.445    0.018    4.181
    1466   24.794    0.145    2.616
    1467   27.921    0.437    3.664
    1468   28.887   -1.786    3.925
    1469   27.804    4.212    3.411
    1470   27.571    2.750    3.647
    1471   25.803    2.866    5.873
    1472   23.573    6.965    4.134
    1473   22.442   11.839    6.415
    1474   19.500    7.153    7.431
    1475   23.147    5.942    4.751
    1476   22.260    5.679    6.577
    1477   23.997    7.725    7.810
    1478   21.493   10.563    6.105
    1479   24.572    3.578    5.721
    1480   25.425    3.977    5.690
    1481   27.438    4.418    5.001
    1482   22.120    4.803    6.804
    1483   24.116    3.840    5.193
    1484   21.675    5.081    6.202
    1485   24.698    8.359    4.418
    1486   23.982    4.100    5.700
    1487   24.353   -0.210    3.522
    1488   22.106   -0.515    3.724
    1489   24.163   -3.765    3.760
    1490   25.898    0.138    4.607
    1491   27.749    4.814    4.696
    1492   27.241    4.093    5.319
    1493   27.760    5.675    6.722
    1494   27.222    4.367    5.566
    1495   24.195    3.829    4.986
    1496   26.351    3.853    3.653
    1497   23.178    3.111    4.237
    1498   20.486   -1.091    3.716
    1499   19.721    1.658    6.305
    1500   19.334    3.123    5.906
    1501   22.465    5.910    6.527
    1502   22.453    1.682    5.025
    1503   23.106    0.435    4.511
    1504   23.918    2.083    5.004
    1505   22.427   -3.610    4.857
    1506   21.964   -2.367    4.731
    1507   22.044   -3.207    5.903
    1508   26.268   -6.540    3.983
    1509   28.939   -5.251    4.348
    1510   28.280   -2.411    5.271
    1511   25.331   -2.200    5.090
    1512   26.826   -1.441    5.379
    1513   25.194    0.096    6.413
    1514   21.217    1.445    6.888
    1515   22.189    2.380    4.817
    1516   18.880    8.802    6.986
    1517   23.771    1.091    6.596
    1518   23.214    0.793    6.002
    1519   22.591    3.583    6.730
    1520   21.878    4.102    7.747
    1521   24.546   -1.301    5.360
    1522   21.410    1.345    7.965
    1523   22.334    3.851    6.067
    1524   25.594    4.615    6.714
    1525   27.271    5.562    6.411
    1526   26.217    3.954    6.140
    1527   24.873   -0.194    5.251
    1528   28.348   -1.744    4.949
    1529   28.910    0.128    2.885
    1530   29.856    1.851    3.050
    1531   27.223    5.582    5.073
    1532   30.866    3.287    5.215
    1533   28.510    4.409    6.204
    1534   29.173    1.916    6.335
    1535   30.797   -1.838    3.496
    1536   32.198   -5.884    4.574
    1537   30.495   -4.221    5.123
    1538   29.546   -3.675    4.506
    1539   31.596   -0.862    3.752
    1540   30.755   -4.639    5.294
    1541   29.710   -5.482    3.827
    1542   29.662   -4.310    4.632
    1543   28.025   -1.856    7.012
    1544   30.452   -2.656    5.228
    1545   27.738    0.163    5.860
    1546   27.722    0.981    5.215
    1547   31.748    0.210    5.025
    1548   30.863   -0.023    6.762
    1549   29.031    0.540    7.144
    1550   28.881   -1.244    6.087
    1551   31.867   -1.762    5.154
    1552   32.678   -4.327    4.563
    1553   31.832   -6.430    3.961
    1554   30.035   -5.041    2.642
    1555   29.695   -0.054    6.269
    1556   29.957   -2.604    6.630
    1557   24.747   -1.962    6.125
    1558   23.601    0.737    6.429
    1559   19.848    5.250    6.794
    1560   22.393    5.781    7.219
    1561   21.852    6.725    8.552
    1562   23.421    4.645    8.951
    1563   23.878    2.507    6.432
    1564   27.213   -0.499    7.504
    1565   25.804    1.135    7.118
    1566   27.601   -0.584    4.108
    1567   27.791    0.593    6.771
    1568   26.995   -1.380    6.725
    1569   27.859   -1.279    4.805
    1570   25.320   -3.157    6.155
    1571   25.047   -2.895    7.379
    1572   24.136   -5.443    4.405
    1573   25.178   -1.954    6.173
    1574   27.179   -3.051    4.660
    1575   28.641    0.333    4.527
    1576   25.332   -0.503    4.833
    1577   23.442   -1.009    4.285
    1578   21.269    0.633    5.047
    1579   19.610    3.858    6.935
    1580   23.311    3.956    6.320
    1581   26.106    5.781    4.630
    1582   27.549    2.638    5.133
    1583   25.413    1.594    6.185
    1584   24.643    1.264    5.018
    1585   25.039   -0.302    3.599
    1586   23.970   -1.248    3.581
    1587   25.296   -2.549    5.693
    1588   24.842   -5.438    2.973
    1589   25.518   -2.425    4.987
    1590   25.671   -4.939    2.134
    1591   25.056   -3.821    2.862
    1592   23.483   -3.747    2.438
    1593   27.411    1.390    5.039
    1594   28.370    2.121    6.058
    1595   28.068    3.647    6.565
    1596   30.206    7.851    7.265
    1597   26.174    6.777    6.192
    1598   27.450    3.869    6.486
    1599   27.601    2.333    7.503
    1600   27.652    1.612    7.185
    1601   29.214    4.390    6.131
    1602   27.813    0.508    5.587
    1603   24.866    0.142    6.012
    1604   25.073   -1.545    5.372
    1605   26.337   -3.336    3.834
    1606   27.375   -4.264    3.663
    1607   25.850   -4.717    4.823
    1608   23.275   -3.129    6.122
    1609   24.971   -0.476    7.328
    1610   23.807   -0.297    6.373
    1611   25.758    0.993    6.517
    1612   23.507    1.480    8.006
    1613   23.909    6.407    8.370
    1614   25.783    4.502    5.482
    1615   25.533    4.696    6.292
    1616   29.550    3.062    3.937
    1617   28.763   -2.431    1.984
    1618   24.426   -5.278    2.483
    1619   22.286   -5.422    2.017
    1620   22.712   -1.470    4.029
    1621   24.158    0.019    3.568
    1622   26.301    2.435    3.690
    1623   27.247    0.690    1.959
    1624   28.123   -1.946    3.078
    1625   25.883   -1.301    2.678
    1626   26.500   -4.265    2.719
    1627   26.144   -5.089    0.731
    1628   25.729   -9.140    1.133
    1629   25.301   -7.311    1.392
    1630   22.287   -6.092    1.692
    1631   25.791   -6.018    0.715
    1632   24.409   -5.452    2.132
    1633   22.411   -4.399    2.290
    1634   22.486  -10.131    1.738
    1635   21.784  -11.711    0.950
    1636   20.957   -8.150    1.698
    1637   22.422   -7.652    2.120
    1638   20.731   -6.841    1.115
    1639   19.104   -3.818    3.515
    1640   19.856   -1.159    3.746
    1641   19.459   -1.237    3.779
    1642   22.686   -2.618    2.428
    1643   22.184   -4.825    1.582
    1644   24.093   -3.276    2.478
    1645   22.824    0.403    3.451
    1646   24.659   -3.913    2.661
    1647   25.413   -1.783    1.456
    1648   26.699   -3.334    1.135
    1649   26.706   -1.714    1.484
    1650   20.142    3.295    4.380
    1651   20.499    3.112    4.867
    1652   22.608    3.469    4.704
    1653   25.218    4.184    3.589
    1654   24.041    7.807    5.319
    1655   24.554    4.454    5.009
    1656   25.237    7.551    7.195
    1657   27.690    9.468    5.881
    1658   27.831    4.374    6.987
    1659   28.971    1.116    3.863
    1660   28.152    7.023    4.974
    1661   26.076    3.697    5.670
    1662   25.618    0.419    6.620
    1663   24.514    1.397    5.911
    1664   24.079    1.422    5.669
    1665   25.370    2.108    7.251
    1666   25.209   -1.253    6.111
    1667   25.002    0.644    6.317
    1668   27.579    2.694    4.898
    1669   23.424   -3.295    6.484
    1670   19.260   -4.980    6.506
    1671   19.289   -5.187    6.426
    1672   21.547   -5.027    5.450
    1673   19.127   -0.339    6.616
    1674   22.733   -1.388    5.460
    1675   22.015    0.302    6.790
    1676   23.383   -0.285    6.460
    1677   18.811   -0.023    8.236
    1678   17.312    1.036    7.512
    1679   15.194    1.865    8.040
    1680   18.909    2.060    7.253
    1681   18.801    0.192    6.088
    1682   18.580   -0.206    6.249
    1683   16.547   -2.471    7.527
    1684   20.904   -5.585    5.450
    1685   19.709   -2.191    5.716
    1686   20.630   -3.911    5.076
    1687   19.376   -2.154    7.558
    1688   20.084   -2.472    5.830
    1689   18.499   -3.672    7.297
    1690   22.226   -1.576    4.518
    1691   19.396    2.400    4.887
    1692   19.545    3.762    5.809
    1693   20.156    4.911    5.447
    1694   18.206    5.034    4.629
    1695   16.679    1.461    2.455
    1696   18.738    0.861    5.263
    1697   19.125    3.130    6.410
    1698   21.775   -0.474    4.236
    1699   19.887   -2.402    5.662
    1700   18.415   -5.364    5.536
    1701   17.436   -0.516    6.804
    1702   20.560   -1.558    5.484
    1703   16.714    0.097    6.737
    1704   19.833   -4.148    4.411
    1705   17.811    0.505    5.873
    1706   16.083   -0.021    6.516
    1707   17.236    2.981    8.454
    1708   18.974    2.714    7.420
    1709   20.100    1.903    5.522
    1710   23.019    0.410    6.020
    1711   24.115    3.978    6.156
    1712   22.932    2.946    7.111
    1713   23.973    7.010    6.062
    1714   25.828    3.008    3.265
    1715   26.458    2.976    4.042
    1716   22.575    2.224    3.468
    1717   21.357   -0.331    5.001
    1718   21.530    0.434    5.102
    1719   24.259   -1.931    5.830
    1720   23.548    1.429    6.084
    1721   21.473   -2.166    4.869
    1722   23.206   -0.438    4.169
    1723   20.122   -3.461    3.791
    1724   24.310   -1.697    5.064
    1725   25.293   -0.841    4.127
    1726   28.268    0.896    6.170
    1727   27.147   -2.686    2.819
    1728   26.144   -3.600    2.188
    1729   24.408    1.254    5.220
    1730   20.632    2.101    5.810
    1731   23.432    1.328    6.739
    1732   24.422   -0.458    5.698
    1733   26.070   -0.664    4.150
    1734   28.119   -0.068    4.260
    1735   26.677   -2.172    2.684
    1736   23.033   -2.928    5.475
    1737   21.214   -3.388    5.191
    1738   23.465   -2.334    3.894
    1739   24.870   -4.898    5.669
    1740   26.680    0.956    5.807
    1741   28.873   -0.580    4.570
    1742   25.307    1.632    4.812
    1743   26.205    0.548    4.570
    1744   26.345    1.029    4.791
    1745   26.534   -1.183    3.714
    1746   23.978   -0.659    4.280
    1747   24.297   -0.170    6.370
    1748   25.316    1.898    4.250
    1749   24.066    2.885    5.235
    1750   26.095    1.477    3.921
    1751   28.831    7.463    5.417
    1752   32.344    1.805    3.306
    1753   31.844   -0.709    2.995
    1754   27.746   -3.673    2.994
    1755   27.868   -1.721    4.296
    1756   27.494   -2.922    3.822
    1757   22.328   -3.800    5.911
    1758   26.043   -4.683    5.288
    1759   28.476   -6.657    5.206
    1760   27.994   -1.209    3.370
    1761   28.726   -3.239    5.287
    1762   27.090    0.122    5.831
    1763   25.608    1.099    4.886
    1764   25.650   -0.406    6.316
    1765   26.263   -0.042    5.875
    1766   25.889   -1.495    6.809
    1767   28.067   -0.304    4.694
    1768   25.316   -1.053    5.795
    1769   24.549    0.335    5.312
    1770   24.668   -2.514    6.247
    1771   25.943    0.592    6.810
    1772   21.803   -3.205    6.294
    1773   24.711   -3.594    6.721
    1774   19.212   -0.619    6.801
    1775   23.131   -5.138    5.191
    1776   21.257   -3.557    5.331
    1777   20.834   -5.540    6.501
    1778   21.977   -3.567    6.666
    1779   19.915    0.018    6.599
    1780   19.788   -0.990    7.190
    1781   16.516   -4.154    6.719
    1782   14.025   -2.932    7.726
    1783   17.201   -4.261    5.700
    1784   19.458   -3.630    6.396
    1785   16.850   -0.206    8.765
    1786   20.231    1.462    7.647
    1787   20.975    3.114    8.403
    1788   21.470    6.332    9.085
    1789   21.545    6.749    9.132
    1790   20.276    4.114    8.425
    1791   20.024    6.166    8.689
    1792   18.312    5.821    9.069
    1793   16.995    4.336   10.393
    1794   17.674   -1.477    8.083
    1795   23.727    0.299    6.909
    1796   21.150   -1.810    6.573
    1797   22.113   -2.141    6.771
    1798   23.291    0.443    7.476
    1799   22.407   -3.101    6.017
    1800   24.266   -3.046    7.718
    1801   24.876    0.881    6.867
    1802   25.229    1.020    6.549
    1803   23.609   -3.129    6.817
    1804   20.191    0.407    7.591
    1805   22.652   -2.286    6.524
    1806   23.265   -2.895    8.144
    1807   21.411    0.139    8.210
    1808   27.804    0.778    7.819
    1809   23.624    0.538    7.188
    1810   23.958    3.419    7.173
    1811   23.142    7.318    7.878
    1812   23.918    3.534    7.220
    1813   20.869    7.059    7.425
    1814   23.639    7.116    7.599
    1815   23.417    3.687    7.420
    1816   23.681   -3.299    7.749
    1817   26.196   -2.735    8.063
    1818   25.727   -3.763    6.923
    1819   23.724   -1.952    5.624
    1820   26.563   -2.751    5.486
    1821   27.786   -2.006    4.567
    1822   25.629   -3.010    3.043
    1823   27.401   -1.369    3.934
    1824   25.771   -2.046    4.351
    1825   24.932   -0.185    7.199
    1826   25.171   -0.520    6.165
    1827   22.139    2.160    7.090
    1828   23.734    0.734    5.723
    1829   18.350    2.277    7.145
    1830   17.357    3.563    6.471
    1831   19.463    1.466    5.563
    1832   18.723    2.641    7.720
    1833   20.197    6.466    8.281
    1834   20.521    6.295    8.635
    1835   20.073    4.570    6.360
    1836   20.295    3.397    7.518
    1837   20.951    4.044    4.758
    1838   25.089    1.055    5.375
    1839   23.362   -0.237    6.784
    1840   22.968   -0.126    6.768
    1841   22.640    2.108    6.696
    1842   20.893    5.877    5.902
    1843   23.404    2.449    6.826
    1844   22.410    5.802    8.357
    1845   20.642    4.499    7.181
    1846   18.582    4.809    9.226
    1847   21.302    4.316    8.019
    1848   24.474    7.150    7.445
    1849   23.956    2.655    5.281
    1850   24.062    1.805    6.660
    1851   23.052    1.842    5.928
    1852   20.607    3.760    8.872
    1853   21.464    3.045    7.825
    1854   20.104    5.036    7.813
    1855   19.998    2.166    7.783
    1856   18.011    2.389    8.317
    1857   14.280    4.926    9.690
    1858   15.046    3.688    8.099
    1859   18.283    2.287    7.797
    1860   18.565    1.790    5.555
    1861   17.437    0.245    5.551
    1862   19.480    1.734    5.630
    1863   18.470    6.431    6.820
    1864   19.618    2.197    6.203
    1865   20.317    5.052    5.864
    1866   21.672    4.895    6.065
    1867   20.282    0.732    3.373
    1868   21.807   -0.849    5.575
    1869   19.479   -2.825    3.998
    1870   18.450   -3.106    5.612
    1871   18.974   -5.917    5.345
    1872   18.269   -6.491    4.043
    1873   17.603   -1.763    3.266
    1874   18.053   -1.067    3.470
    1875   18.435   -0.256    5.557
    1876   16.396   -3.221    4.584
    1877   17.514   -3.254    3.923
    1878   18.859   -3.899    4.222
    1879   18.862   -5.812    3.507
    1880   19.193   -4.066    4.729
    1881   19.449   -2.455    3.594
    1882   18.132   -3.001    5.610
    1883   22.917   -1.863    5.947
    1884   17.691   -4.128    5.105
    1885   17.957   -4.595    4.062
    1886   18.077   -6.397    3.952
    1887   19.338   -5.200    5.959
    1888   19.695   -5.086    5.145
    1889   18.259   -1.320    5.987
    1890   22.340   -3.612    5.420
    1891   20.602   -2.032    5.922
    1892   21.547   -3.295    6.017
    1893   22.048   -5.377    5.061
    1894   20.662   -3.377    6.699
    1895   21.773   -4.161    8.351
    1896   20.046   -6.062    6.884
    1897   21.510   -1.593    8.366
    1898   18.309   -1.678    7.906
    1899   20.895   -4.863    7.054
    1900   20.063    1.493    7.199
    1901   19.048    0.514    5.905
    1902   20.068   -1.168    7.835
    1903   18.753   -0.104    7.968
    1904   19.288   -0.541    7.112
    1905   20.929   -6.362    5.406
    1906   24.736   -4.546    4.347
    1907   27.129    1.664    4.857
    1908   26.350    3.849    5.881
    1909   29.414   -1.448    5.294
    1910   28.780   -0.103    5.956
    1911   26.888    1.719    6.999
    1912   30.231    1.981    6.630
    1913   27.185    0.682    6.191
    1914   25.979   -2.277    4.381
    1915   21.467   -0.723    5.460
    1916   22.528   -2.276    7.774
    1917   27.217   -0.700    6.149
    1918   29.209    0.231    6.663
    1919   28.081   -3.322    5.343
    1920   26.362   -0.950    2.286
    1921   25.426    1.295    5.632
    1922   22.504    1.222    5.391
    1923   20.924   -0.227    5.083
    1924   18.394   -1.265    6.306
    1925   23.676   -3.869    5.652
    1926   23.840   -1.446    6.210
    1927   23.555    0.192    6.006
    1928   21.775    1.080    7.209
    1929   22.131    2.444    5.426
    1930   20.427    6.448    6.252
    1931   22.982    5.668    7.098
    1932   23.617    5.482    8.347
    1933   23.215    2.447    7.509
    1934   21.388    1.394    5.487
    1935   21.683    0.415    6.094
    1936   20.257   -1.427    3.856
    1937   19.784    2.801    4.437
    1938   20.021   -1.154    5.493
    1939   21.633   -0.831    4.408
    1940   19.799   -2.965    5.304
    1941   23.398   -3.308    4.151
    1942   24.121   -4.242    5.917
    1943   22.199   -3.859    7.242
    1944   23.323   -1.813    7.614
    1945   25.315   -3.018    8.006
    1946   27.392   -3.405    7.634
    1947   28.456   -1.475    6.566
    1948   23.572    2.821    7.353
    1949   22.703    3.011    8.651
    1950   22.667    5.136    8.032
    1951   20.507    3.622    9.566
    1952   21.635    4.067    9.890
    1953   19.052   -0.756    7.822
    1954   19.840    1.174    7.982
    1955   20.983   -3.472    8.639
    1956   20.838    0.861    8.393
    1957   23.407    2.152    8.942
    1958   26.273    2.781    8.724
    1959   22.298    5.516    9.467
    1960   25.362   -0.346    6.806
    1961   25.288   -1.719    7.712
    1962   25.382   -2.171    7.181
    1963   19.883   -2.589    7.552
    1964   19.973   -1.762    6.885
    1965   22.760   -1.051    5.706
    1966   24.886   -1.140    5.548
    1967   23.565   -1.608    6.269
    1968   22.238    0.744    6.897
    1969   22.580    3.393    7.641
    1970   26.484    1.738    5.294
    1971   23.556    3.384    6.684
    1972   23.100    3.459    7.335
    1973   23.240    0.170    6.444
    1974   25.507    6.146    9.033
    1975   22.999    5.211    7.897
    1976   20.302    4.857    6.936
    1977   22.830    2.214    4.992
    1978   23.093    1.787    5.206
    1979   25.585    2.552    4.677
    1980   23.970    0.360    5.888
    1981   19.154   -1.474    6.291
    1982   23.360   -3.552    5.504
    1983   26.359   -2.505    6.136
    1984   27.394   -4.945    4.737
    1985   26.098   -2.792    3.521
    1986   28.746   -3.125    4.073
    1987   27.101    0.319    6.901
    1988   27.905   -4.065    3.217
    1989   27.670   -7.536    2.544
    1990   32.077   -2.998    3.130
    1991   31.076   -2.893    2.207
    1992   29.717   -4.802    1.463
    1993   28.664   -5.232    1.535
    1994   29.901   -3.484    2.556
    1995   26.225   -5.419    3.184
    1996   27.920   -2.545    4.248
    1997   25.198   -0.903    5.112
    1998   27.005   -2.984    5.141
    1999   26.816   -1.259    4.583
    2000   23.975   -0.934    5.565
    2001   22.639   -2.215    6.359
    2002   21.873   -2.948    4.325
    2003   22.410   -5.284    5.511
    2004   19.847   -6.936    4.914
    2005   18.511   -6.298    3.742
    2006   17.639   -8.437    2.617
    2007   18.702   -5.355    3.721
    2008   18.359   -2.906    3.921
    2009   20.515   -1.252    3.686
    2010   20.131    2.416    4.053
    2011   19.659    0.552    2.052
    2012   18.865   -0.023    2.015
    2013   18.390   -2.268    1.217
    2014   20.220   -0.173    3.457
    2015   20.717   -2.440    2.891
    2016   22.693   -3.063    1.072
    2017   20.791    1.683    3.220
    2018   17.993    3.138    3.735
    2019   18.048    0.621    3.493
    2020   18.896    0.688    3.219
    2021   19.245   -3.072    4.023
    2022   21.900   -1.713    3.371
    2023   21.549    0.253    1.858
    2024   17.583   -4.503    0.452
    2025   19.344   -0.593    1.128
    2026   18.888    1.160    4.530
    2027   21.972   -0.668    4.864
    2028   22.171    0.279    1.827
    2029   23.560    0.591    2.688
    2030   26.039    1.532    2.491
    2031   23.159   -4.500    2.673
    2032   21.319   -4.719    2.607
    2033   19.694    0.186    5.006
    2034   23.534    1.913    3.766
    2035   20.893    0.063    5.295
    2036   17.678   -0.466    6.128
    2037   19.833    4.416    5.056
    2038   17.058    4.136    4.510
    2039   17.962    2.378    4.845
    2040   16.842    1.987    6.059
    2041   21.090    0.199    4.993
    2042   22.007    5.575    6.937
    2043   20.125    1.839    6.890
    2044   16.774    0.431    6.357
    2045   20.551   -1.158    5.044
    2046   17.552    0.536    5.417
    2047   19.980    0.654    5.253
    2048   21.471    0.939    5.328
    2049   21.415    4.062    6.536
    2050   19.876    4.769    6.077
    2051   21.135    5.554    4.604
    2052   20.195    6.340    5.474
    2053   22.170    8.390    6.483
    2054   20.593    6.107    5.496
    2055   22.422    8.629    4.620
    2056   17.740    6.824    7.135
    2057   20.481    9.739    6.687
    2058   19.961    5.728    4.238
    2059   19.742    0.812    4.124
    2060   17.180    4.879    4.680
    2061   22.512    7.198    5.760
    2062   19.878    8.285    5.279
    2063   21.313    8.533    6.669
    2064   22.173    8.678    7.159
    2065   27.159    9.177    8.571
    2066   27.659    7.162    8.446
    2067   24.915    6.270    6.232
    2068   26.996    6.747    6.943
    2069   26.858    5.877    5.253
    2070   29.479    8.397    6.654
    2071   25.832    9.489    6.882
    2072   24.379    7.140    5.873
    2073   25.492    5.862    5.735
    2074   22.794    7.986    6.637
    2075   25.268    6.675    7.511
    2076   24.100    9.860    7.087
    2077   23.815    9.081    8.606
    2078   25.840    6.865    7.428
    2079   23.755    7.141    9.130
    2080   21.436    4.979    6.979
    2081   23.208    4.417    5.370
    2082   21.667    6.163    6.090
    2083   18.781    1.390    6.469
    2084   21.574    4.718    6.904
    2085   22.307    2.483    7.173
    2086   23.181    2.240    7.188
    2087   23.950    1.809    6.066
    2088   23.929   -1.517    4.477
    2089   22.270   -4.368    4.255
    2090   18.902    0.845    3.922
    2091   19.771    0.493    5.084
    2092   24.514   -1.811    4.159
    2093   22.160   -1.079    4.710
    2094   21.204   -0.873    3.675
    2095   21.754   -2.565    3.314
    2096   27.357    0.038    4.099
    2097   25.090    0.495    4.173
    2098   21.774    6.011    5.743
    2099   18.439    2.932    3.876
    2100   19.191    7.248    7.113
    2101   19.868    7.813    7.693
    2102   20.828    6.275    7.803
    2103   20.921    3.657    6.903
    2104   19.803    4.963    9.114
    2105   20.193   -0.757    7.191
    2106   21.221    1.132    5.801
    2107   15.120    3.333    8.090
    2108   14.442    8.655    8.827
    2109   16.042    9.281    9.271
    2110   16.133    6.965    9.773
    2111   16.867    7.870    9.319
    2112   15.359    1.703    9.599
    2113   19.473    5.560    9.029
    2114   17.555    9.642   10.957
    2115   17.285    9.359   10.040
    2116   20.602    5.709    6.678
    2117   21.341    3.811    5.956
    2118   17.897    4.475    6.668
    2119   19.880    5.412    7.672
    2120   21.718    4.996    6.243
    2121   18.966    0.173    5.432
    2122   19.256    3.908    7.144
    2123   22.537    7.821    7.813
    2124   22.084    4.020    7.670
    2125   19.059   -0.553    7.989
    2126   21.054    0.385    7.912
    2127   17.453    1.083    8.822
    2128   15.347    1.526    8.537
    2129   16.033    0.365    7.672
    2130   17.874   -2.406    6.085
    2131   21.916   -5.926    5.260
    2132   22.267   -7.481    4.830
    2133   20.320   -5.810    5.639
    2134   18.248   -8.129    4.573
    2135   20.278   -6.559    6.191
    2136   21.857   -5.370    6.214
    2137   21.116   -5.486    5.815
    2138   23.325   -7.037    6.540
    2139   24.470   -0.630    6.817
    2140   25.901    1.346    7.184
    2141   20.386   -0.993    5.843
    2142   21.170    2.737    7.745
    2143   19.105   -0.178    7.726
    2144   17.800    0.084    6.948
    2145   18.169   -0.191    7.920
    2146   20.316    3.054    7.358
    2147   20.111    2.608    8.736
    2148   18.035    1.120    7.259
    2149   14.674    1.385    7.765
    2150   14.141    0.813    6.849
    2151   17.467   -0.663    6.873
    2152   18.421    7.562    8.220
    2153   16.820    7.273    6.983
    2154   18.219    6.811    5.871
    2155   19.375    3.017    7.381
    2156   22.130    4.160    5.676
    2157   21.230    4.215    6.298
    2158   19.436    4.340    5.791
    2159   18.805    5.256    7.824
    2160   19.565    6.087    7.719
    2161   21.294    3.734    5.570
    2162   22.127    4.439    4.661
    2163   23.588    2.693    5.674
    2164   22.685    2.964    6.685
    2165   20.721    5.172    7.073
    2166   18.795    4.951    7.782
    2167   21.944    4.204    8.023
    2168   23.710    6.824    8.082
    2169   19.633    4.373    7.355
    2170   21.963    2.836    7.005
    2171   19.204    1.118    6.050
    2172   19.863    3.062    5.485
    2173   19.589    1.872    5.919
    2174   20.405    2.746    6.445
    2175   19.638    1.753    5.805
    2176   19.218    1.286    5.470
    2177   21.716    3.123    3.601
    2178   23.227    1.726    3.885
    2179   18.891    2.761    5.846
    2180   19.872    2.202    3.501
    2181   19.657    3.129    5.008
    2182   21.071   -4.146    2.959
    2183   22.131   -6.266    2.903
    2184   23.489   -4.240    0.916
    2185   22.578   -3.420    4.082
    2186   19.940   -5.212    2.082
    2187   20.413   -3.239    1.324
    2188   20.963    0.064    2.453
    2189   17.602   -0.000    2.118
    2190   17.378   -0.283    3.330
    2191   22.362    1.205    1.609
    2192   20.571    2.174    2.054
    2193   21.168    2.775    5.047
    2194   20.565    3.688    3.620
    2195   21.318    4.977    2.132
    2196   19.754    9.135    4.099
    2197   17.160    2.339    2.037
    2198   14.705    2.920    2.992
    2199   16.928    1.002    3.521
    2200   17.341    2.268    3.211
    2201   14.166    0.669    2.317
    2202   12.321   -0.294    2.921
    2203   11.803    2.079    2.106
    2204   13.214   -0.253    2.874
    2205   14.906    1.614    4.333
    2206   12.573    6.826    5.205
    2207   13.270    5.696    3.494
    2208   14.608   -0.972    2.005
    2209   13.239    2.574    1.170
    2210   16.434   -0.427    3.145
    2211   16.250    5.416    5.541
    2212   15.283    1.734    5.256
    2213   15.311    4.026    6.483
    2214   14.409    3.886    4.438
    2215   13.966    4.397    3.088
    2216   11.180    4.893    3.189
    2217   11.944    9.119    4.200
    2218   13.246    9.626    3.110
    2219   13.640   10.514    3.243
    2220   13.072    9.757    6.086
    2221    9.675   11.981    7.403
    2222   13.719   11.266    6.656
    2223   15.544   11.313    5.278
    2224   12.959    5.442    4.707
    2225   14.655    9.092    4.170
    2226   18.190   11.061    5.843
    2227   14.625    9.135    8.811
    2228   15.406    5.880    5.277
    2229   14.714    4.322    3.996
    2230   13.782    6.912    5.330
    2231   15.804    8.873    5.633
    2232   19.617    7.668    5.776
    2233   19.132    4.667    5.421
    2234   19.218    9.848    6.200
    2235   16.203    8.153    6.394
    2236   15.652   10.700    7.596
    2237   16.124    4.384    5.568
    2238   17.352    8.551    6.015
    2239   19.506    7.324    4.955
    2240   17.604    8.876    5.650
    2241   15.262   12.219    6.356
    2242   13.791    6.255    3.844
    2243   15.415    4.706    3.911
    2244   15.889    6.247    2.833
    2245   12.679    2.720    0.694
    2246   14.397   -2.020   -1.260
    2247   15.028   -0.088   -2.363
    2248   15.385    2.855   -2.771
    2249   16.860    0.497   -1.523
    2250   17.718    2.984   -0.117
    2251   20.752    3.900    1.292
    2252   18.982    4.221    2.122
    2253   19.625    2.271    1.171
    2254   21.672    0.499   -1.015
    2255   20.489    0.617    0.743
    2256   19.045    3.058   -1.088
    2257   23.299   -0.502   -1.013
    2258   20.491   -0.478   -0.239
    2259   15.956   -1.290   -1.843
    2260   17.911   -0.694   -2.107
    2261   16.192    2.377   -1.339
    2262   13.652    0.225   -1.202
    2263   18.840    4.320    0.834
    2264   18.528    5.961   -2.731
    2265   17.739    6.191   -0.649
    2266   15.329    6.018   -0.576
    2267   15.725    3.123   -0.320
    2268   17.579    2.367   -2.183
    2269   12.475    4.811   -0.686
    2270   11.043    3.310   -0.536
    2271   13.698    6.252    1.781
    2272   11.745    8.288    3.001
    2273   13.218    8.021    3.673
    2274   14.560    6.514    3.764
    2275   14.420    9.699    4.306
    2276   11.983    8.959    3.743
    2277    9.705   12.263    2.895
    2278   13.164   11.554    2.046
    2279   12.155    9.213    0.160
    2280   13.952    7.785   -0.805
    2281   16.390    6.352   -2.301
    2282   13.009    5.060   -2.993
    2283   13.739    5.963   -4.261
    2284   13.711   -2.183   -4.659
    2285   15.786    0.961   -3.133
    2286   12.668    1.019   -2.521
    2287   16.874   -3.307   -1.384
    2288   16.243   -3.560   -5.744
    2289   14.078   -0.284   -3.353
    2290   16.160    0.819   -4.376
    2291   15.271    3.621   -3.147
    2292   17.057   -0.115   -5.023
    2293   16.871   -2.442   -6.468
    2294   20.848   -4.379   -6.431
    2295   21.837   -6.343   -6.214
    2296   18.931   -0.346   -4.370
    2297   22.196   -6.053   -5.007
    2298   20.805   -3.784   -3.120
    2299   23.029   -3.330   -5.835
    2300   20.674   -2.037   -2.611
    2301   22.670   -1.613   -3.753
    2302   20.457   -1.727   -2.665
    2303   20.874   -0.418   -1.295
    2304   18.481    0.001   -0.057
    2305   15.382    2.046    0.092
    2306   15.758    0.808    0.162
    2307   17.486   -1.326   -0.813
    2308   15.027   -0.961   -1.192
    2309   15.607   -5.961   -2.548
    2310   16.357   -9.034   -2.614
    2311   19.286   -5.480   -4.540
    2312   15.367   -4.071   -0.223
    2313   17.089   -5.816   -0.216
    2314   19.406   -0.647    1.091
    2315   24.786    2.788    0.450
    2316   25.185    0.434    0.783
    2317   23.586    0.356   -0.622
    2318   25.832    0.472   -0.970
    2319   22.790    0.949   -1.786
    2320   19.841    4.424   -0.486
    2321   16.566    2.488   -0.434
    2322   17.629    1.997    0.032
    2323   12.897    0.726    2.294
    2324   11.738    4.117    1.460
    2325   13.666    8.355   -0.096
    2326   15.375    7.536   -1.629
    2327   16.868    6.581   -1.054
    2328   17.547    8.022    1.540
    2329   12.740    7.733    1.718
    2330   12.314    8.162    1.819
    2331   13.547    6.160    2.719
    2332   14.308    6.459    3.230
    2333   13.714    5.957    0.793
    2334   10.179    7.481    1.768
    2335    9.494    6.407    2.177
    2336   10.269    5.026    2.794
    2337    8.623    3.661    2.712
    2338    8.172    2.771    2.316
    2339    8.275    2.912    3.084
    2340    9.887    5.460    2.188
    2341    6.886    7.946    3.973
    2342    6.095    5.672    3.077
    2343   10.006    5.406    4.564
    2344   12.790    5.120    4.302
    2345   10.912    7.953    2.262
    2346    7.978    9.250    3.473
    2347   11.094   11.549    5.536
    2348   13.559   12.715    4.903
    2349   16.911   14.312    6.044
    2350   14.237   14.518    4.583
    2351   16.934    9.967    4.864
    2352   14.819   14.293    5.193
    2353   14.288   17.639    6.073
    2354   16.857   17.228    4.367
    2355   19.813   15.664    4.183
    2356   19.641   16.514    5.368
    2357   16.690   15.082    5.242
    2358   16.188   17.235    4.162
    2359   18.813   11.889    2.446
    2360   16.019   11.874    1.424
    2361   18.463   14.554    1.298
    2362   16.144    9.893    1.053
    2363   15.779   10.415    3.122
    2364   20.552    6.127   -0.171
    2365   22.025    5.578    0.223
    2366   17.614    3.242   -0.276
    2367   18.022    4.754   -2.209
    2368   16.813    2.366   -0.802
    2369   18.666    4.134   -1.320
    2370   24.022    5.450   -3.076
    2371   20.925    5.498   -1.651
    2372   21.924    5.067   -2.855
    2373   16.402    6.803   -1.368
    2374   15.174    3.549   -1.874
    2375   13.556    2.674   -2.017
    2376   14.607    2.625   -0.995
    2377   17.702    5.621   -2.115
    2378   14.233    5.520   -1.044
    2379   13.416    7.399   -2.473
    2380   12.907    6.309   -2.225
    2381   10.666    6.631   -0.924
    2382   14.406    3.975   -0.864
    2383   15.246    5.235    0.326
    2384   16.385    4.779    0.750
    2385   16.586    4.293    2.595
    2386   19.306    5.319    2.568
    2387   16.695    1.694    1.014
    2388   20.083    1.022   -0.329
    2389   18.467   -1.025   -0.545
    2390   15.045   -0.282   -0.901
    2391   14.949    0.022   -0.353
    2392   11.703   -1.085   -1.209
    2393   13.899    0.052   -2.133
    2394   16.014    0.122   -1.364
    2395   18.573    1.723   -2.945
    2396   15.440    0.937   -2.145
    2397   17.648    2.842   -3.274
    2398   15.551    4.349    0.507
    2399   16.692    8.891   -1.335
    2400   12.473   11.903   -0.408
    2401   13.377    6.669   -0.032
    2402   14.447    4.781   -1.315
    2403   16.898    5.865   -1.496
    2404   18.593    5.949   -1.165
    2405   22.471    1.159   -3.550
    2406   20.996   -1.056   -2.314
    2407   18.338   -0.720   -0.645
    2408   18.367    4.134    0.360
    2409   20.116    5.103    1.315
    2410   20.842    0.704   -1.999
    2411   18.350    1.910   -0.774
    2412   16.715    1.870    0.375
    2413   17.469    5.927    0.156
    2414   13.793    3.468    0.601
    2415   13.754    3.526   -1.638
    2416   14.940    5.138   -2.633
    2417   10.046    1.735   -2.613
    2418   11.907    0.704   -2.405
    2419    5.965    0.064   -1.229
    2420    7.544    3.317   -1.652
    2421    4.833    3.886   -0.943
    2422    7.170    3.019   -0.173
    2423   10.607    1.539   -1.404
    2424   11.588    1.460   -4.041
    2425   10.320    1.472   -1.995
    2426   10.719    0.792   -2.069
    2427   13.199    1.419   -4.207
    2428   15.127    5.217   -1.579
    2429   20.132    3.959   -4.278
    2430   18.971    5.391   -2.331
    2431   21.460    8.447   -0.643
    2432   20.374    8.188   -0.294
    2433   21.596    9.714    0.295
    2434   19.053    7.435   -0.765
    2435   17.865    5.644   -0.140
    2436   15.221    4.389   -1.716
    2437   18.270    4.314   -2.751
    2438   19.133    3.990   -2.088
    2439   15.833    3.888   -3.844
    2440   16.255    6.819   -3.545
    2441   15.672   11.839    0.525
    2442   13.099   10.112    0.752
    2443   15.836   14.242    1.254
    2444   15.358   13.110    1.818
    2445   16.368   12.836    1.548
    2446   13.732   10.192    1.881
    2447   16.928   10.668    0.149
    2448   17.902   10.601    2.404
    2449   17.515    8.335    0.314
    2450   15.143    8.617   -2.112
    2451   15.187    6.237   -2.183
    2452   15.619    8.423   -0.699
    2453   16.191   13.343   -0.170
    2454   16.224   10.968   -0.087
    2455   14.573    8.905    0.773
    2456   11.896    3.306   -1.576
    2457   12.215    4.718   -2.111
    2458   14.142    5.457    0.677
    2459   12.238    8.567   -1.358
    2460   10.003   10.178    0.595
    2461   11.853   12.583    0.765
    2462    7.004    9.626    0.040
    2463    6.995    9.614   -2.328
    2464    7.839   13.268   -2.147
    2465    7.111   11.902   -2.832
    2466   11.964    9.658   -2.949
    2467    7.481   13.848   -1.170
    2468    9.750   11.528   -1.842
    2469    7.420    8.325   -1.433
    2470    9.813    7.544   -1.956
    2471    9.842   11.680    0.077
    2472    7.744   14.287    2.221
    2473    6.475   14.980    1.358
    2474   12.010   16.877   -0.051
    2475   12.528   15.550    1.264
    2476   10.477   16.242   -0.363
    2477   12.978   17.344    1.013
    2478   12.645   14.295    0.371
    2479   15.184   12.220   -0.083
    2480   11.204    7.434   -0.959
    2481   13.670    7.787    0.375
    2482   13.335    9.534    1.243
    2483   12.247    9.547    0.852
    2484    8.061   13.147    0.667
    2485    9.218   10.052    2.533
    2486   13.920   10.179    1.425
    2487   14.552   15.232    2.913
    2488   13.746   13.791   -0.127
    2489   10.954    8.545    2.173
    2490   12.077    8.219    0.067
    2491   13.853    5.557    0.766
    2492   10.829    7.757    0.154
    2493   11.424   10.017    1.636
    2494   13.805   11.985    1.886
    2495   16.168   11.633    1.384
    2496   17.848   12.918    3.777
    2497   13.905   12.602    3.317
    2498   10.506   13.077    5.081
    2499    6.450   13.689    4.150
    2500    7.151   12.924    2.630
    2501    8.874   10.742    4.964
    2502    5.020    7.484    3.633
    2503    6.509    8.726    4.820
    2504    5.995    9.009    2.638
    2505   10.814   12.685    2.656
    2506    9.451   13.042    3.130
    2507   10.228   10.500    2.269
    2508    9.822    9.045    2.310
    2509    9.795   11.849    1.184
    2510   10.631    9.468    2.065
    2511   12.164   10.957   -0.125
    2512   12.466   14.677    0.964
    2513   14.963   15.557    1.608
    2514   14.528   16.650    2.886
    2515   17.295   17.119    1.973
    2516   14.700   15.317    2.259
    2517   15.444    9.330    0.683
    2518   15.878    9.709    0.332
    2519   14.463   12.612    0.707
    2520   16.342   13.994    0.012
    2521   15.879   15.700   -1.092
    2522   17.247   14.107   -0.413
    2523   15.976   15.650   -0.223
    2524    9.406   15.905    2.166
    2525   13.771   13.888    1.669
    2526   15.337   18.635    1.266
    2527   15.909   12.961    0.143
    2528   15.991   14.848    3.206
    2529   13.855   14.126    1.164
    2530   12.427   12.056   -0.202
    2531   14.847   13.090    1.282
    2532   15.765   11.971    0.287
    2533   14.908   13.012    0.289
    2534   12.277   12.161    1.238
    2535   12.077   12.690    0.093
    2536   16.599   12.989    2.475
    2537   19.630   14.750    1.382
    2538   19.105   13.829    3.835
    2539   18.157   12.662    2.261
    2540   21.704    9.671    3.210
    2541   24.213    7.307    2.304
    2542   21.894   11.139    1.505
    2543   16.886   11.566    2.361
    2544   18.108   11.908    1.147
    2545   18.155   10.387    3.481
    2546   18.151    8.084    3.370
    2547   17.690    7.701    4.517
    2548   15.874    9.632    3.171
    2549   13.863   10.540    2.191
    2550   14.413    9.697    1.305
    2551   12.989   14.140    3.742
    2552   13.816   13.202    3.372
    2553   16.568   11.052    2.600
    2554   19.761   11.659    0.698
    2555   15.040   11.307    3.991
    2556   15.613   13.288    3.883
    2557   15.723   13.506    3.275
    2558   17.207   16.007    3.226
    2559   17.581   16.766    3.468
    2560   15.789   13.964    4.468
    2561   13.864   14.628    4.211
    2562   15.104    8.172    4.407
    2563   15.282    7.358    1.760
    2564   14.390    3.583    3.046
    2565   15.633    4.949    3.324
    2566   15.820    4.465    2.641
    2567   15.661    5.078    3.567
    2568   13.950    4.234    2.030
    2569   11.107    8.258    4.877
    2570    6.417   11.166    4.571
    2571    9.803   11.370    3.542
    2572   10.072   13.099    4.189
    2573    8.608   12.086    3.497
    2574   10.175   10.915    3.074
    2575   10.987    5.965    2.657
    2576   12.023    9.376    3.172
    2577    8.851    5.895    4.342
    2578   12.994   11.312    3.412
    2579   14.564   13.788    3.855
    2580   17.487   14.082    5.392
    2581   19.842   11.922    5.623
    2582   20.394    9.931    6.496
    2583   18.075    7.699    4.065
    2584   16.869    8.612    2.566
    2585   16.333    8.133    4.420
    2586   15.695    8.588    5.500
    2587   12.566    3.979    4.668
    2588   14.836    5.852    5.575
    2589   15.728    5.337    1.333
    2590   15.279    3.067    1.610
    2591   14.081    3.286    3.351
    2592   16.024    5.044    2.313
    2593   12.786    9.399    2.407
    2594   13.998    6.594    0.636
    2595   18.674    1.993    0.186
    2596   18.151    3.421    0.488
    2597   17.495    2.424   -0.998
    2598   17.946    5.415    2.178
    2599   16.912    6.653    1.301
    2600   20.821    5.472    1.613
    2601   21.452    9.411    2.457
    2602   17.885    8.807    4.476
    2603   21.317    4.149    2.936
    2604   19.315    5.164    1.590
    2605   14.790    3.902    3.228
    2606   12.814    4.190    2.760
    2607   15.769   -0.364    0.889
    2608   15.644   -2.769    0.774
    2609   11.541   -1.331   -0.167
    2610   13.413   -1.087   -0.714
    2611   17.900   -4.867   -2.486
    2612   14.083   -3.221   -1.591
    2613   16.234   -0.915   -1.688
    2614   13.659   -2.719   -2.196
    2615   12.781   -3.693   -0.705
    2616   15.607   -2.001   -1.709
    2617   17.842    0.194   -0.816
    2618   15.980    0.557   -1.172
    2619   14.823    1.302   -0.949
    2620   11.435    0.660   -0.786
    2621   15.944    0.624   -2.085
    2622   12.884    0.274   -1.717
    2623   11.662    2.039   -1.552
    2624   13.547   -3.606   -1.407
    2625   14.650   -3.492   -2.869
    2626   14.837   -0.801   -2.377
    2627   15.598    3.088   -1.893
    2628   17.752    2.227   -0.657
    2629   17.928    3.894   -1.487
    2630   17.042    8.491    0.905
    2631   15.113   11.342    1.652
    2632   18.591    5.683   -0.107
    2633   18.638    3.544   -0.666
    2634   14.050    8.574    1.595
    2635   17.214    9.345    1.022
    2636   16.498   10.893   -0.336
    2637   15.620   10.598    1.495
    2638   16.632   10.152    2.204
    2639   16.790    8.604    2.430
    2640   20.086   11.693    1.863
    2641   17.206   11.564    2.932
    2642   16.696   13.924    4.171
    2643   17.774   12.186    2.970
    2644   18.216   10.181    1.670
    2645   18.269    6.782    1.150
    2646   16.653    9.269    2.999
    2647   17.115   10.045    1.661
    2648   18.796   10.382    2.690
    2649   15.866   10.765    3.166
    2650   12.481    9.122    2.038
    2651   18.288    7.392    1.041
    2652   17.673    6.725    2.427
    2653   18.792    8.584    2.861
    2654   17.920   10.202    3.056
    2655   17.249   11.996    1.692
    2656   18.902   10.328    1.287
    2657   16.419   10.274    2.217
    2658   15.931   12.057    1.196
    2659   17.755   10.974    2.018
    2660   14.210    8.750    2.372
    2661   17.484   10.002   -0.189
    2662   16.591   10.399    1.153
    2663   18.534    8.948    0.656
    2664   20.364    6.468    0.432
    2665   18.793    5.494    0.725
    2666   16.280   10.451   -0.461
    2667   20.218   12.398    1.059
    2668   19.323   14.855    3.159
    2669   20.700   15.086    1.989
    2670   17.721   11.771    2.541
    2671   17.196   11.330    2.931
    2672   18.007    9.810    1.012
    2673   17.335   11.413    1.846
    2674   14.971   13.717    2.189
    2675   17.326   12.700    2.660
    2676   14.225   10.933   -0.456
    2677   16.491    9.322    1.366
    2678   17.666    4.589    1.397
    2679   18.880    4.321    0.585
    2680   20.532    4.186   -0.279
    2681   20.517    4.029    1.951
    2682   22.188    6.233    1.207
    2683   22.957    9.045    1.224
    2684   22.696    6.394    1.545
    2685   19.892    4.571   -0.007
    2686   17.727    3.387    0.877
    2687   15.556    8.153    2.393
    2688   14.870    3.096   -0.498
    2689   16.652    6.881   -0.584
    2690   17.573    7.892    1.192
    2691   14.301    7.279    1.420
    2692   12.640    8.427    2.474
    2693   14.795    9.809    2.428
    2694   16.024    5.122    2.012
    2695   20.453    7.741    3.398
    2696   20.445   10.571    2.711
    2697   18.744   10.985    1.739
    2698   19.184   10.796    0.665
    2699   18.336   14.353    2.244
    2700   18.456   14.325    2.858
    2701   13.850   12.105    2.260
    2702   15.138   13.353    2.325
    2703   16.372   13.331    1.130
    2704   17.978   13.638   -0.311
    2705   14.848   12.547    3.248
    2706   14.461   11.070    1.582
    2707   14.102   13.812    1.145
    2708   15.876   14.108    2.363
    2709   13.942   13.723    1.367
    2710   14.326   13.841    1.970
    2711   16.584   16.299    1.540
    2712   15.012   12.897    2.065
    2713   13.178   11.412    3.503
    2714   15.030   12.806    3.090
    2715   11.926    6.536    1.576
    2716   10.920    9.786    1.499
    2717   11.606    9.887    3.287
    2718   13.217    5.467    0.298
    2719   15.089    9.036    0.679
    2720   11.282    8.978    1.776
    2721    7.614   15.090    2.928
    2722    8.185   16.256    2.391
    2723    6.744   16.913    5.718
    2724   12.963   17.078    5.546
    2725   15.518   18.306    5.715
    2726   14.598   14.041    3.485
    2727   14.615   16.549    4.491
    2728   11.272   16.155    2.919
    2729   14.656   16.924    3.770
    2730   18.493   19.391    4.572
    2731   14.656   11.170    3.187
    2732   18.562    7.504    4.232
    2733   16.705   10.080    4.260
    2734   16.626    6.430    5.106
    2735   21.354    7.299    4.707
    2736   20.528    7.230    3.873
    2737   20.108    8.731    4.530
    2738   18.624    9.043    5.331
    2739   20.488    7.368    4.790
    2740   19.962    5.772    6.232
    2741   20.873    6.318    6.421
    2742   22.807    7.959    6.089
    2743   24.543   11.887    6.539
    2744   18.143   10.611    8.759
    2745   22.090   10.658    6.081
    2746   22.686   10.094    7.075
    2747   24.079   13.489    6.183
    2748   21.369   12.908    6.747
    2749   21.611   15.004    8.042
    2750   22.214   14.052    7.803
    2751   23.524   14.013    7.549
    2752   21.761   19.440   10.401
    2753   21.988   19.616    9.321
    2754   24.402   19.959    8.481
    2755   25.540   16.136    9.098
    2756   27.479   15.402    8.599
    2757   26.045   12.586    7.355
    2758   22.101    8.433    7.242
    2759   18.299    6.267    6.046
    2760   18.804    9.550    7.713
    2761   17.824   10.073    6.895
    2762   23.795    6.990    4.681
    2763   21.604    8.706    5.355
    2764   21.653    6.142    6.229
    2765   19.949    7.524    8.052
    2766   20.721    6.770    7.245
    2767   21.840    8.305    7.211
    2768   19.675    6.542    6.007
    2769   20.382    9.975    8.575
    2770   20.706    7.891    5.373
    2771   21.228   14.582    5.734
    2772   23.996    8.402    6.376
    2773   24.638    7.850    4.166
    2774   22.997    8.536    4.830
    2775   22.795    5.794    4.492
    2776   20.641    7.890    5.775
    2777   19.347    5.282    6.100
    2778   20.385    3.223    6.771
    2779   23.057    6.870    5.143
    2780   19.354    6.759    6.440
    2781   19.255    4.426    5.106
    2782   23.940    4.912    6.912
    2783   21.973    4.849    5.439
    2784   19.883    9.819    8.706
    2785   19.063    6.736    8.519
    2786   19.181    4.613    6.722
    2787   18.413    3.772    9.012
    2788   20.645    7.197    8.316
    2789   21.960   10.925    7.882
    2790   25.769    8.237    7.543
    2791   25.506    9.144    7.908
    2792   27.680    7.295    8.248
    2793   24.033    6.884    6.052
    2794   24.520    8.030    6.983
    2795   27.783    6.775    7.089
    2796   30.222    5.795    7.996
    2797   29.072    6.185    8.097
    2798   29.234    2.413    6.705
    2799   27.883    1.005    5.218
    2800   25.234    3.251    6.773
    2801   22.696    5.314    7.213
    2802   21.532    9.407    9.568
    2803   18.995    7.901    9.088
    2804   19.713    8.289    6.302
    2805   27.997    6.797    5.941
    2806   29.185   10.462    6.487
    2807   28.368   10.254    6.643
    2808   21.980    7.880    5.715
    2809   23.735    6.306    6.132
    2810   26.266    7.464    6.241
    2811   24.039    4.309    6.756
    2812   25.628    3.551    6.616
    2813   23.934    0.917    5.299
    2814   25.034   -1.585    5.304
    2815   22.178    0.637    4.867
    2816   20.205    2.564    4.868
    2817   26.047   -3.603    4.962
    2818   22.963    3.510    7.779
    2819   25.895    8.107    7.200
    2820   23.167    5.360    7.023
    2821   23.901    2.827    5.543
    2822   22.793    7.607    7.415
    2823   19.831    7.892    7.241
    2824   22.188   11.790    6.800
    2825   15.846   12.084    9.191
    2826   17.236   10.096    8.318
    2827   19.257   13.250    8.809
    2828   19.867   14.558    9.313
    2829   20.111   13.124    8.942
    2830   17.756   13.016    8.526
    2831   15.111   10.750    9.493
    2832   12.239   11.042    8.172
    2833   15.378   11.604    7.741
    2834   16.976   13.231    5.582
    2835   16.768   13.528    6.208
    2836   16.077    9.355    7.215
    2837   16.351    4.924    5.399
    2838   16.097    6.929    5.886
    2839   18.199    8.169    6.576
    2840   20.414    9.492    6.756
    2841   17.584    7.773    7.974
    2842   21.404    7.444    7.670
    2843   18.625    6.274    5.264
    2844   20.160    2.908    6.300
    2845   17.711    0.012    6.831
    2846   13.511    1.723    5.667
    2847   13.055    5.955    6.986
    2848   13.160    5.163    6.241
    2849   14.076    0.539    5.332
    2850   15.215    3.248    7.187
    2851   16.048    7.340    8.505
    2852   20.278    6.551    5.595
    2853   20.515    5.851    7.346
    2854   20.296    7.252    7.797
    2855   19.306    3.207    6.972
    2856   18.095    4.881    7.408
    2857   21.099    4.251    5.762
    2858   22.163    3.247    5.586
    2859   26.787    3.553    6.553
    2860   27.253    4.620    5.317
    2861   23.246    6.414    4.803
    2862   19.022    8.276    5.752
    2863   23.273    8.872    6.532
    2864   22.714    7.114    5.762
    2865   23.933    3.760    6.288
    2866   22.033    6.070    7.927
    2867   21.480    7.439    6.521
    2868   21.712    8.941    6.975
    2869   22.838    7.893    6.579
    2870   20.652    3.670    5.002
    2871   24.085    5.668    5.371
    2872   24.737   -0.497    4.133
    2873   25.943   -0.941    3.944
    2874   25.922    5.463    3.416
    2875   22.860    4.607    4.790
    2876   20.362    9.255    7.416
    2877   22.236   11.189    6.983
    2878   22.227    5.474    6.143
    2879   22.807    4.890    6.371
    2880   19.617    8.942    8.485
    2881   19.679    6.903    4.742
    2882   21.764    5.452    3.635
    2883   19.202    3.242    7.508
    2884   17.409    4.180    5.804
    2885   16.606    6.183    5.834
    2886   19.774    8.048    8.520
    2887   15.398    5.705    6.984
    2888   17.196    5.742    7.132
    2889   17.124    4.332    6.398
    2890   17.193    9.777    7.157
    2891   21.283    6.635    5.919
    2892   17.065   10.703   10.018
    2893   15.900    9.719    6.662
    2894   17.017    7.922    7.728
    2895   15.922    6.792    7.465
    2896   15.665    9.507    7.899
    2897   18.496    9.775    9.297
    2898   18.457   14.440   10.413
    2899   19.512   13.045    8.339
    2900   17.506    5.707    7.428
    2901   19.461   10.916    9.067
    2902   15.675   14.289    9.678
    2903   19.627   14.416    8.283
    2904   16.242   13.981    6.423
    2905   18.627   12.638    6.426
    2906   17.857   11.643    6.780
    2907   17.568    6.472    5.081
    2908   18.865    7.760    5.568
    2909   16.221    5.357    5.446
    2910   20.344   -3.784    3.816
    2911   17.437    5.344    5.726
    2912   17.168    6.280    5.255
    2913   17.904    8.568    5.363
    2914   20.233    2.658    4.534
    2915   18.462    1.290    5.515
    2916   18.488    6.982    6.085
    2917   21.223    6.287    5.957
    2918   20.917    2.059    5.392
    2919   20.393    2.085    5.638
    2920   22.067    4.796    3.455
    2921   20.741    6.213    3.949
    2922   21.489    5.695    3.305
    2923   21.750    4.338    5.012
    2924   23.534    8.033    5.491
    2925   19.951   10.829    6.904
    2926   22.230    9.564    6.545
    2927   21.461    9.231    6.187
    2928   18.850    7.010    4.904
    2929   17.619    9.529    4.975
    2930   19.198   14.409    6.891
    2931   19.082   11.868    8.431
    2932   23.784   11.180    8.289
    2933   25.507    9.864    6.527
    2934   22.731    7.761    8.707
    2935   19.494    5.847    7.430
    2936   19.231    5.455    8.791
    2937   18.686    5.000    8.929
    2938   21.029    6.788   11.440
    2939   23.626    4.865    8.889
    2940   23.812    7.808    9.133
    2941   22.869    7.866    8.357
    2942   20.492    3.011    7.492
    2943   22.162    4.556    7.573
    2944   21.021    4.398    6.357
    2945   19.255    6.642    6.911
    2946   18.436    6.785    9.683
    2947   15.318    4.288    8.164
    2948   17.892    2.341    8.226
    2949   20.189    0.404    6.147
    2950   17.254    1.983    5.924
    2951   17.111    4.480    6.918
    2952   20.252    4.153    7.934
    2953   20.911    1.372    7.576
    2954   21.404    1.580    5.450
    2955   18.630    5.272    3.631
    2956   16.940    2.610    5.563
    2957   17.315    3.012    4.635
    2958   14.667    1.750    4.632
    2959   17.954   -1.246    4.924
    2960   15.258   -1.532    6.250
    2961   18.874    1.820    5.610
    2962   16.061    1.071    7.113
    2963   15.141    3.117    5.732
    2964   14.507    3.440    8.018
    2965   12.282    1.967    6.228
    2966   13.513    3.080    6.369
    2967   13.758   -0.223    5.981
    2968   12.068    2.874    7.637
    2969   14.523    3.655    5.921
    2970   16.331    6.406    3.725
    2971   15.407    3.367    2.845
    2972   18.962    5.648    4.215
    2973   18.114    6.357    5.711
    2974   20.355    7.456    5.090
    2975   16.883   10.522    5.742
    2976   16.995    9.909    4.455
    2977   17.791   15.601    4.889
    2978   17.212   14.452    6.171
    2979   16.356    8.936    5.555
    2980   11.729    7.148    6.667
    2981   15.244    4.848    4.666
    2982   13.765    2.536    2.942
    2983   13.252   -1.087    3.514
    2984   16.172    1.487    3.747
    2985   11.418    1.511    6.925
    2986   10.967    0.404    5.587
    2987   15.644    1.806    5.920
    2988   14.882    4.955    6.055
    2989   16.970    6.090    5.251
    2990   12.360    3.149    5.284
    2991   16.285    3.168    4.750
    2992   14.291    2.203    5.089
    2993   16.790    4.327    5.353
    2994   17.757    5.378    6.187
    2995   20.437    9.116    8.454
    2996   20.376    9.006    7.941
    2997   20.921    9.277    6.860
    2998   18.221    8.245    6.270
    2999   17.714    5.479    6.216
    3000   21.275    3.458    5.448
    3001   23.210    1.643    4.653
    3002   20.014    6.887    3.990
    3003   24.044    5.300    3.352
    3004   24.736    4.161    4.036
    3005   19.800    4.634    4.658
    3006   21.954    6.519    3.727
    3007   21.769    4.845    3.079
    3008   26.412    8.090    4.465
    3009   22.981    6.171    4.495
    3010   23.903    4.450    4.644
    3011   22.789    2.417    5.465
    3012   21.779    1.793    3.859
    3013   23.527    1.505    3.030
    3014   19.857    4.780    5.990
    3015   21.094    6.368    3.584
    3016   20.322    6.234    4.722
    3017   20.806    4.078    5.092
    3018   20.244    3.428    5.751
    3019   21.233    2.970    5.536
    3020   19.675    4.586    5.106
    3021   23.137    2.200    3.509
    3022   24.898    6.096    4.765
    3023   24.517    4.509    4.823
    3024   23.059    7.962    5.269
    3025   24.885    5.723    5.351
    3026   24.632    6.458    3.782
    3027   23.812    8.908    6.248
    3028   21.639    9.276    4.886
    3029   21.093   12.489    6.598
    3030   23.014   13.308    6.730
    3031   27.121   14.113    8.057
    3032   26.431   13.993    7.883
    3033   24.673   11.886    7.252
    3034   25.974   12.624    9.786
    3035   26.529    9.435    6.468
    3036   28.709    8.425    6.439
    3037   25.576    7.610    5.979
    3038   25.317    6.507    5.768
    3039   22.346    7.982    6.205
    3040   25.469    3.660    7.589
    3041   26.029    3.125    7.247
    3042   25.625    4.110    6.099
    3043   25.553    7.342    8.537
    3044   25.526    7.236    6.719
    3045   24.606    9.760    7.983
    3046   22.823    9.235    8.650
    3047   24.523   11.391    8.564
    3048   19.296   11.243   10.671
    3049   20.852   10.495    9.664
    3050   20.037   10.564    9.340
    3051   23.175   10.041    8.971
    3052   22.207   10.409    8.779
    3053   21.996    9.955    8.756
    3054   19.637    9.736    9.816
    3055   20.359    8.429    9.218
    3056   18.993    8.198    9.617
    3057   20.346    4.575    6.331
    3058   22.859    7.500    8.936
    3059   22.952    5.513    8.464
    3060   21.068    7.020    8.049
    3061   20.961    2.351    8.708
    3062   23.077    6.078    7.633
    3063   25.036    7.463    7.588
    3064   25.859    7.465    8.275
    3065   28.735    6.810    7.297
    3066   29.212    6.543    9.520
    3067   25.530    5.835    7.278
    3068   21.855    5.034    7.402
    3069   21.820    1.668    7.913
    3070   24.366    1.572    5.298
    3071   21.591   -2.419    4.790
    3072   27.177    0.333    3.517
    3073   24.243   -2.370    6.551
    3074   23.728    2.725    4.984
    3075   24.154    2.025    6.807
    3076   23.578    1.440    6.458
    3077   21.435    0.676    5.002
    3078   20.885    4.740    6.551
    3079   19.656    5.032    5.289
    3080   22.336    5.954    4.927
    3081   20.455    6.621    6.416
    3082   20.939    6.114    7.334
    3083   23.079    4.663    5.293
    3084   21.691    0.795    4.163
    3085   25.794    2.843    4.619
    3086   24.566    4.383    5.541
    3087   24.444    3.592    6.038
    3088   19.837    4.825    6.864
    3089   17.643    3.182    7.550
    3090   17.220    3.641    6.595
    3091   17.101    6.848    8.262
    3092   16.207    4.693    4.804
    3093   18.558    5.086    5.418
    3094   16.829   11.310    8.062
    3095   17.713    9.247    7.636
    3096   16.941    9.961    7.302
    3097   15.539    9.012   10.001
    3098   15.774    7.945    8.645
    3099   17.380    5.377    7.716
    3100   17.364    0.782    7.515
    3101   20.152   -0.455    6.555
    3102   19.827   -3.528    4.790
    3103   22.593    1.779    6.425
    3104   19.933    4.299    8.482
    3105   21.875    6.770    7.858
    3106   26.196    3.671    6.681
    3107   22.134    1.635    7.687
    3108   25.522    3.377    7.104
    3109   26.709    5.391    7.607
    3110   26.576    6.724    8.328
    3111   24.445    5.879    5.492
    3112   23.044    3.072    7.213
    3113   24.019    9.835    9.580
    3114   25.462    4.624    8.086
    3115   24.477    3.942    8.616
    3116   22.888    4.240    8.359
    3117   19.045    5.182    9.258
    3118   25.010    5.587    7.340
    3119   25.840    0.268    6.888
    3120   25.403    0.925    6.303
    3121   24.643    1.200    4.518
    3122   26.761    4.607    4.191
    3123   27.151    6.976    4.445
    3124   24.813    5.056    5.529
    3125   25.584    0.263    4.921
    3126   26.005    4.890    5.290
    3127   30.095    7.063    2.937
    3128   30.718    9.883    5.500
    3129   27.017   10.237    6.404
    3130   30.838    4.349    5.298
    3131   28.887    2.494    6.131
    3132   29.553    3.626    4.846
    3133   27.968    0.552    5.506
    3134   29.244    0.810    5.512
    3135   29.516    1.080    7.331
    3136   32.923    1.031    5.423
    3137   30.366    1.010    5.992
    3138   26.535    6.394    8.623
    3139   28.072    4.762    8.477
    3140   27.652    2.833    7.543
    3141   26.330    0.939    6.253
    3142   23.798    2.258    6.937
    3143   20.569    1.810    7.530
    3144   21.211    0.589    7.428
    3145   20.245   -0.741    7.462
    3146   19.190    0.997    6.353
    3147   18.660   -5.782    4.999
    3148   17.732   -2.837    7.559
    3149   14.402   -0.138    8.885
    3150   16.666   -2.327    7.880
    3151   17.439   -0.944    7.938
    3152   19.090   -2.162    6.895
    3153   17.020   -2.268    7.149
    3154   15.544   -1.676    7.707
    3155   19.057    1.465    7.717
    3156   23.401    1.444    7.940
    3157   20.109   -1.871    7.307
    3158   19.783   -1.570    6.729
    3159   23.678   -0.548    6.932
    3160   22.703   -6.741    7.739
    3161   26.686   -6.820    4.456
    3162   22.908   -7.395    3.957
    3163   22.345   -8.748    3.831
    3164   24.497   -4.774    3.196
    3165   26.363   -6.944    3.598
    3166   25.592   -5.700    4.021
    3167   25.742   -6.188    6.767
    3168   26.892   -7.539    5.437
    3169   26.368   -7.770    6.048
    3170   27.547  -11.011    3.547
    3171   23.150   -8.479    6.108
    3172   24.011   -9.175    6.161
    3173   24.424   -9.865    6.088
    3174   22.177  -10.368    6.238
    3175   20.241  -10.401    7.033
    3176   21.578   -7.811    5.568
    3177   23.522   -3.559    7.346
    3178   23.929   -6.330    5.391
    3179   26.750   -5.855    3.596
    3180   24.835   -5.945    4.919
    3181   28.845   -1.174    4.449
    3182   25.280    2.030    6.805
    3183   23.165   -0.327    4.994
    3184   25.175    0.276    5.044
    3185   21.699   -1.429    6.299
    3186   26.946   -3.528    5.191
    3187   28.517   -7.481    4.354
    3188   27.950   -6.386    2.544
    3189   28.724   -4.628    2.995
    3190   26.607   -3.592    5.230
    3191   27.386   -3.906    5.084
    3192   22.852   -1.475    5.151
    3193   19.784   -2.953    3.149
    3194   21.944   -2.589    3.319
    3195   23.771   -1.368    4.207
    3196   24.301   -4.999    3.009
    3197   22.154   -6.124    2.430
    3198   21.149   -6.804    2.105
    3199   18.465   -8.164    3.546
    3200   21.812   -7.260    3.265
    3201   23.081   -4.675    4.051
    3202   21.610   -8.034    3.838
    3203   23.743   -7.815    4.335
    3204   24.858   -8.451    4.187
    3205   22.643   -7.219    5.019
    3206   24.937   -4.152    4.396
    3207   22.112   -6.518    3.547
    3208   23.851   -5.595    5.668
    3209   27.475   -8.859    1.160
    3210   21.046   -2.976    4.338
    3211   23.378   -8.821    3.027
    3212   20.443   -6.229    5.162
    3213   18.601   -5.701    4.287
    3214   19.440   -4.919    3.953
    3215   21.014   -3.957    5.124
    3216   20.840   -1.638    5.081
    3217   17.344   -0.265    5.173
    3218   17.601   -2.395    5.177
    3219   18.684   -6.111    4.720
    3220   18.280   -2.474    5.426
    3221   16.633   -2.067    4.728
    3222   18.101    1.312    6.268
    3223   16.259    1.485    6.891
    3224   15.516   -0.803    6.538
    3225   14.898   -2.554    5.758
    3226   19.372   -4.286    5.061
    3227   16.841   -1.712    6.755
    3228   12.567   -0.930    9.048
    3229   18.279    2.487    7.061
    3230   16.615    2.267    9.097
    3231   14.795    4.647    9.139
    3232   13.079    2.867    8.789
    3233   16.608    2.010    9.033
    3234   10.775    4.818    9.187
    3235   13.529    0.017    6.795
    3236   18.726    4.104    7.918
    3237   19.675    3.897    6.701
    3238   18.505    0.625    8.139
    3239   15.863    3.681    8.670
    3240   14.372    3.286    9.229
    3241   22.736    1.463    9.227
    3242   20.289   -0.005    7.735
    3243   19.945    0.413    6.932
    3244   21.071   -1.137    6.140
    3245   20.093    3.703    7.129
    3246   15.290    3.295    7.682
    3247   15.196    1.483    7.841
    3248   14.000   -1.823    7.278
    3249   18.542   -2.274    5.717
    3250   19.015   -1.890    6.652
    3251   18.117   -2.138    7.556
    3252   19.361   -2.794    6.989
    3253   19.418   -2.550    6.799
    3254   19.592   -1.900    6.334
    3255   17.756   -4.180    6.058
    3256   16.532   -1.933    5.089
    3257   12.690   -4.254    7.422
    3258   13.416   -5.442    7.984
    3259   11.834   -4.857    8.327
    3260   12.233   -0.408    7.763
    3261   14.764   -2.535    6.229
    3262   12.284   -3.819    6.847
    3263   14.783   -1.882    7.215
    3264   15.518   -1.987    9.553
    3265   15.237   -2.463    8.616
    3266   17.167   -1.135    6.033
    3267   16.679    3.708   10.277
    3268   18.629    4.113    9.199
    3269   18.672    1.704    7.930
    3270   14.026    1.380    7.762
    3271   15.490    1.532    8.312
    3272   15.986    7.552    7.577
    3273   15.863    0.610    7.415
    3274   14.370    1.346    6.390
    3275   13.348    0.337    7.610
    3276   10.859    0.503    7.058
    3277   11.546    0.233    8.398
    3278   10.461    4.910    9.594
    3279    9.958    2.335    9.390
    3280    9.478    2.845    8.988
    3281    6.483    0.832    8.701
    3282    8.455   -2.564    7.377
    3283    8.490   -1.097    7.281
    3284   11.121   -2.561    7.312
    3285   13.734   -2.705    6.274
    3286   10.955   -3.754    6.685
    3287   12.667   -7.250    6.319
    3288    6.815   -4.574    7.375
    3289    3.948   -0.173   10.183
    3290    7.948   -2.181    7.186
    3291    7.279   -0.044    7.981
    3292   11.663    1.357    7.442
    3293   10.650    3.667   10.008
    3294   11.452    5.081   10.177
    3295   11.731    0.823    9.207
    3296   10.874    1.617    9.343
    3297    9.678    3.280    7.633
    3298    8.474    3.477    9.485
    3299    6.821    3.684    8.628
    3300   11.448    2.932    7.378
    3301   10.195    3.468    9.441
    3302    8.547   -0.315    8.535
    3303   11.146    1.254    9.656
    3304   10.422    4.188    8.677
    3305   14.203    4.636    9.315
    3306   11.657    4.235    6.137
    3307    8.614   -0.554    8.026
    3308    9.575   -1.502    7.838
    3309   12.147   -0.564    8.572
    3310   12.005   -0.003    6.584
    3311    9.955    2.038    9.131
    3312   10.346    2.516    8.285
    3313    9.207   -1.312   10.470
    3314    4.951   -2.022    8.651
    3315    6.517    1.027    9.233
    3316    9.230   -3.521    7.950
    3317   10.407   -4.991    8.050
    3318    7.976   -1.128    8.108
    3319   13.032   -4.452    6.795
    3320   10.263   -4.150    7.654
    3321   11.939   -3.557    7.088
    3322   11.944   -0.692    7.109
    3323   10.370   -3.306    6.991
    3324   12.161   -4.633    3.450
    3325   12.639   -5.269    5.261
    3326   12.906   -4.331    3.628
    3327    9.689   -4.342    5.735
    3328   10.116   -9.296    6.074
    3329    9.325  -10.257    4.802
    3330    9.202  -10.883    3.937
    3331    6.263  -10.671    5.466
    3332    9.097   -7.321    6.587
    3333   10.233   -8.292    5.117
    3334    8.045   -8.221    6.280
    3335    4.906   -6.432    7.348
    3336    5.198   -6.085    7.595
    3337    3.260   -4.985    8.506
    3338    8.013   -9.085    7.346
    3339    5.924  -12.227    7.158
    3340    7.696   -9.775    7.517
    3341    7.937  -11.171    5.743
    3342    9.380  -11.125    5.256
    3343    6.923   -8.119    6.021
    3344    4.466   -8.723    7.698
    3345    5.575   -6.945    7.291
    3346    7.939   -5.848    6.103
    3347    9.251   -3.453    7.624
    3348   11.445   -5.014    6.573
    3349    7.195   -5.973    6.761
    3350    5.995   -4.454    6.978
    3351    8.452   -6.823    6.450
    3352   10.448   -6.573    6.295
    3353    9.384   -7.338    6.636
    3354    9.540   -4.582    7.244
    3355    8.574   -0.295    7.742
    3356    8.787   -0.302    9.907
    3357    7.860   -2.021    9.048
    3358    8.278   -0.884   10.041
    3359   11.287    2.233    7.952
    3360   11.920    2.990    8.571
    3361   11.285    0.400    7.897
    3362    8.501    1.311    8.832
    3363   11.466    1.750    6.951
    3364   12.442    6.379    6.990
    3365   15.443    4.774    7.428
    3366   14.582    8.877    7.577
    3367   15.211    4.549    3.646
    3368   12.847    5.994    4.136
    3369   15.557    6.725    6.799
    3370   15.006    2.585    7.287
    3371   13.700    5.890    5.848
    3372   13.957    3.949    7.520
    3373   12.455    4.274    8.446
    3374   11.898    7.222    7.953
    3375   14.239    1.661    6.099
    3376   15.502    4.722    7.370
    3377   14.112    4.239    5.840
    3378   14.473    3.629    6.977
    3379   18.116   -0.105    4.370
    3380   18.188   -3.367    6.096
    3381   16.220   -3.328    6.228
    3382   14.639    1.663    5.803
    3383   15.550    1.646    5.595
    3384   14.007    0.111    6.179
    3385   12.415    0.045    4.895
    3386   12.240   -4.453    2.517
    3387   12.385   -3.778    2.621
    3388   10.631   -3.585    3.871
    3389   12.472   -4.532    5.402
    3390   14.117   -6.100    2.675
    3391    9.765   -5.146    3.719
    3392   10.899   -2.734    5.557
    3393    8.970   -1.293    4.972
    3394    9.976    0.485    3.942
    3395    9.030   -2.587    5.192
    3396    8.411   -1.764    3.009
    3397   11.865   -3.400    3.694
    3398   13.902   -4.527    2.521
    3399   12.410   -3.030    2.696
    3400   10.366   -4.753    4.788
    3401    8.143   -0.124    4.006
    3402   10.762   -0.148    2.809
    3403   15.153    0.841    4.899
    3404   18.123    0.032    4.128
    3405   19.745    0.961    5.000
    3406   18.119    2.001    5.081
    3407   19.009   -0.824    5.131
    3408   15.854    1.591    5.109
    3409   13.453    3.312    4.645
    3410   11.202    1.241    7.393
    3411   12.835   -0.849    6.189
    3412   13.474   -0.184    6.675
    3413   12.847    0.650    6.377
    3414    8.846    3.658    7.494
    3415   10.401    4.819    7.468
    3416    8.707    1.742    7.286
    3417    8.062    0.453    7.761
    3418    9.755    1.349    7.483
    3419    8.968    1.254    8.196
    3420    8.186    3.830    7.358
    3421    9.054   -2.250    6.592
    3422    4.204   -0.434    6.709
    3423    5.536   -2.585    7.540
    3424    7.366    0.847    8.406
    3425   11.299    2.438    7.762
    3426    9.216    4.589    8.580
    3427    8.821    1.413    6.963
    3428   11.112    1.394    6.911
    3429    9.128    3.430    6.497
    3430   11.173    4.812    7.536
    3431   10.016    1.479    6.994
    3432    8.145    8.343    8.928
    3433    6.818    8.731    9.361
    3434    5.552    3.962    8.726
    3435    5.880    4.503    8.052
    3436    8.550    1.441    8.171
    3437    8.266    3.115   10.386
    3438    9.474    0.080    7.665
    3439   10.873    2.335    9.412
    3440   10.819    4.457    9.506
    3441   11.425    5.031    9.336
    3442   10.535    6.396    8.830
    3443   11.813    5.901    8.273
    3444   11.563    8.433   10.159
    3445   13.732    7.061   10.368
    3446    8.670   10.668   12.176
    3447    9.426    7.128    9.824
    3448   13.118    7.642    9.692
    3449   13.291    6.709    8.966
    3450    9.690    9.145    9.134
    3451    4.272    7.752   10.824
    3452    2.047    6.909   10.707
    3453    3.657    2.869    7.719
    3454    5.091   -0.231    7.374
    3455    5.948   -2.769    6.900
    3456    2.928   -2.095    6.036
    3457    4.838   -4.035    9.684
    3458    5.829   -0.208    8.513
    3459    1.126   -2.118    8.117
    3460    5.501    0.287    9.177
    3461    7.618   -1.558    7.093
    3462    9.590   -3.268    6.402
    3463    6.448   -1.546    6.085
    3464    5.304   -3.260    6.739
    3465    9.566   -4.471    6.032
    3466    9.804    3.107    6.990
    3467    6.237    3.504    7.916
    3468    7.915    2.342    9.082
    3469    5.961    1.337    7.552
    3470    2.977    1.273   10.058
    3471    2.699    5.367   10.452
    3472    5.886    0.841    8.960
    3473    8.572   -2.999    7.400
    3474    9.132    1.505    7.425
    3475    8.540    5.966    7.648
    3476    4.741    8.694    8.927
    3477    8.705    6.165    9.411
    3478    9.213    6.561    9.575
    3479    9.034    6.874   11.173
    3480   10.278    6.914    9.715
    3481   12.186    5.043    8.166
    3482    8.817    6.701    9.952
    3483    9.980   10.110   12.222
    3484    8.911   11.912   11.698
    3485    6.962   13.208   10.533
    3486    6.763   13.557   12.028
    3487    8.052   15.052   12.349
    3488   11.164   11.422   10.259
    3489   11.895   10.251    9.237
    3490    5.263    6.551   10.116
    3491    5.296    4.118    9.287
    3492    3.629    3.282   11.329
    3493    1.725    2.325   11.308
    3494    4.337    1.939   11.093
    3495    0.951    1.026    8.659
    3496    4.296   -1.900    8.367
    3497    7.353   -0.058    8.248
    3498    7.993    2.067    9.208
    3499    7.844    2.627    8.189
    3500    8.776    4.858    7.102
    3501    7.736    5.746    8.142
    3502    6.445    4.770    8.404
    3503   12.380    5.798    8.482
    3504   20.258    5.998    6.830
    3505   15.006   11.606    8.579
    3506   15.632    9.332    7.038
    3507   14.417   15.461   11.560
    3508   14.184   13.904   10.107
    3509   15.466   15.538    8.014
    3510   10.780    8.809    8.661
    3511    7.562   10.665   11.223
    3512    5.055    9.293   10.488
    3513    7.400    8.044    9.709
    3514    9.810    7.641    9.397
    3515   10.176    4.882    9.250
    3516    8.999    3.587    9.964
    3517    8.466    4.730   10.696
    3518    6.765    3.775    8.691
    3519    6.158    0.149    8.159
    3520    7.368   -0.438    7.058
    3521    6.573    1.493    9.020
    3522    4.759   -1.305    7.863
    3523    8.991   -0.916    7.198
    3524    8.219    0.480    7.563
    3525   10.386    0.166    7.628
    3526    7.946   -2.620    8.857
    3527   12.637   -4.184    6.028
    3528   14.671    1.323    8.339
    3529   16.876    3.258    5.807
    3530   16.847    9.942    8.290
    3531   15.919    7.859    5.735
    3532   16.480    0.455    7.538
    3533   19.283    5.093    5.804
    3534   16.965    3.956    8.212
    3535   14.350    4.007    7.299
    3536   19.733    4.300    7.274
    3537   19.891    4.212    8.156
    3538   18.989    1.917    6.536
    3539   19.553    0.434    6.718
    3540   18.745   -0.373    5.822
    3541   18.019   -3.119    5.702
    3542   13.930    3.850    6.346
    3543   14.420    4.480    7.135
    3544   12.811    3.086    6.654
    3545   13.064    2.854    4.157
    3546   13.095    6.129    5.238
    3547   12.246    4.242    4.776
    3548   13.662    3.898    4.936
    3549   10.556    4.757    4.185
    3550   12.105    4.795    3.589
    3551    9.615    6.460    4.876
    3552    8.415    6.484    6.408
    3553    6.645    6.014    6.233
    3554    9.845    5.457    4.738
    3555    4.393    9.269    5.810
    3556    2.716    8.423    6.350
    3557    3.715    7.557    5.832
    3558    6.159    9.447    7.019
    3559    6.325   14.208    9.208
    3560    5.781   15.138    9.878
    3561    4.989   13.136    8.608
    3562    6.374   13.136    8.335
    3563    4.710   15.145    9.221
    3564    8.374   15.258    9.275
    3565    6.928   12.999    7.022
    3566    6.967   15.868    9.012
    3567    8.223   13.893    6.634
    3568   12.979   15.057    6.741
    3569   18.170   15.032    8.294
    3570   17.865    9.858    8.672
    3571   11.840   12.633    9.634
    3572   10.341   11.273    8.636
    3573    7.733   11.526   10.227
    3574    6.472    8.872    9.518
    3575    4.016    9.153    8.089
    3576    2.597    9.004    9.717
    3577    2.052    5.781    8.295
    3578    2.667    7.584    5.886
    3579    1.291    7.920    8.314
    3580    5.187    7.242    8.259
    3581    6.446    2.345    7.204
    3582    5.543   -0.518    6.642
    3583    7.881    2.150    5.596
    3584    6.365    1.698    5.624
    3585    9.521   -0.151    6.219
    3586    9.079   -1.175    7.770
    3587    7.474   -1.368    5.597
    3588    9.641    2.122    5.597
    3589    9.747    5.737    7.519
    3590    9.240    5.209    8.394
    3591   11.642    9.027    6.661
    3592   11.753    1.785    6.012
    3593   13.890   -1.854    6.186
    3594   13.744   -2.900    6.064
    3595   14.108    2.254    6.209
    3596   10.683   -2.220    6.459
    3597   11.430   -2.828    6.228
    3598    7.016    3.160    7.803
    3599    6.546    3.274    8.476
    3600    8.208    2.126    8.005
    3601    7.839    4.037    8.794
    3602    7.319    3.922   10.688
    3603    4.520    4.516    7.722
    3604    4.368    5.904    7.038
    3605    2.871    3.029    7.557
    3606    4.281    5.420    6.285
    3607    8.136    1.860    6.438
    3608    7.794    1.129    6.653
    3609    2.563   -3.123    7.172
    3610    6.291   -2.089    7.409
    3611    8.157   -0.708    7.428
    3612    6.988   -1.707    7.065
    3613    6.390   -1.606    8.336
    3614    4.736   -0.722    8.271
    3615    2.407   -2.718    9.375
    3616    3.510   -2.474    9.162
    3617    5.245   -1.571    8.432
    3618    1.584   -1.121   11.123
    3619    3.500   -1.125    8.977
    3620    5.114    1.956   10.148
    3621    9.346   -3.327    5.977
    3622    6.538   -4.608    7.312
    3623   -0.041   -0.516    8.533
    3624   -0.734    2.792    8.373
    3625   -0.197   -1.528    8.999
    3626    1.848   -2.959    6.624
    3627    6.113   -1.420    5.965
    3628    6.354   -0.884    6.727
    3629    6.355    0.247    5.621
    3630    2.900    3.464    4.436
    3631    3.770   -0.642    6.120
    3632    2.772   -3.142    5.725
    3633    3.830   -0.990    8.146
    3634   10.280    1.035    8.329
    3635    9.024   -1.793    7.672
    3636   11.597    0.559    5.832
    3637    9.796   -0.712    6.580
    3638   11.713    1.291    4.272
    3639   10.114   -0.633    4.835
    3640    8.425    5.989    4.278
    3641    8.723    2.468    4.074
    3642    7.473    1.606    4.789
    3643   10.789    0.578    5.584
    3644   11.241    2.765    6.117
    3645    8.594    0.716    6.184
    3646    6.642   -1.067    4.876
    3647    7.315    1.567    5.148
    3648   10.195    1.272    5.459
    3649    7.591   -3.839    4.179
    3650    8.485   -3.843    4.009
    3651    7.732   -2.716    3.429
    3652    7.264   -5.487    3.583
    3653   11.015   -9.315    1.968
    3654   10.765   -3.137    3.330
    3655   12.114   -4.628    2.178
    3656   12.202   -3.043    2.315
    3657   10.693   -1.623    2.989
    3658   15.638   -3.043    3.148
    3659   16.990   -1.698    4.300
    3660   15.285    0.075    5.624
    3661   13.670    4.093    5.055
    3662   13.909    2.239    3.950
    3663   11.536    0.078    2.492
    3664   10.335   -3.680    3.348
    3665   12.480   -2.817    1.186
    3666    8.523    1.692    4.127
    3667    6.584    3.557    4.273
    3668    7.155    4.499    4.169
    3669    7.951    5.941    5.926
    3670    6.757    6.104    4.476
    3671    9.812    4.244    4.878
    3672   11.933    2.250    4.351
    3673   12.009    1.510    4.956
    3674   13.179    3.465    4.200
    3675   12.620    3.311    5.371
    3676   11.119    2.335    5.993
    3677   14.036    5.536    5.898
    3678   16.932    9.406    3.768
    3679   14.637    9.503    7.057
    3680   15.367    6.602    8.804
    3681   12.151    9.291    7.122
    3682   13.957   10.903    6.255
    3683   11.919    6.645    5.478
    3684   10.819    8.290    6.240
    3685   12.784    5.283    6.109
    3686   12.516    3.666    4.318
    3687   14.701    3.008    4.334
    3688   16.324    4.035    3.081
    3689   16.404    5.876    5.683
    3690   13.396    6.188    7.110
    3691   12.166    6.671    3.189
    3692   10.196    7.198    5.168
    3693    8.755    8.006    4.835
    3694   10.325    8.827    5.298
    3695   11.592    7.415    6.146
    3696    7.922    9.791    5.139
    3697    8.042   10.199    4.560
    3698   11.002   15.125    6.222
    3699   11.623   10.601    4.466
    3700   11.941    8.828    3.502
    3701   12.006    8.635    3.299
    3702   10.900    4.606    2.612
    3703   12.950    5.945    2.752
    3704   11.731    7.768    3.609
    3705   10.515    6.764    4.366
    3706    8.871    7.459    4.502
    3707    7.062    4.519    3.851
    3708   10.683    2.860    3.798
    3709   11.211    4.207    2.789
    3710   11.550    4.247    3.053
    3711   11.079    4.139    4.577
    3712   11.905    4.386    3.895
    3713   11.960    1.856    4.075
    3714   13.461    4.217    4.885
    3715   15.779    5.093    3.875
    3716   13.958    2.315    3.724
    3717   15.316    3.388    4.818
    3718   15.623    7.857    3.654
    3719   17.296    7.831    5.106
    3720   12.471    8.727    4.985
    3721   12.399    9.759    6.153
    3722   12.155    7.525    3.805
    3723   11.274    7.478    4.557
    3724   10.970    8.599    5.103
    3725   14.485    8.980    5.683
    3726   13.635    5.548    4.234
    3727   11.624    2.152    4.182
    3728   10.490    1.157    2.292
    3729   11.706    0.694    3.836
    3730   10.501    2.481    4.208
    3731   11.653    2.426    4.333
    3732    7.801    5.567    4.515
    3733    9.599    7.891    1.958
    3734   14.381    4.283    3.370
    3735   11.204    3.780    1.247
    3736   13.321    4.077    1.234
    3737    9.840    0.803    2.847
    3738   12.297    4.492    3.615
    3739   13.873    2.749    3.532
    3740   16.288    5.075    2.610
    3741   15.388    2.590    2.772
    3742   15.398    2.748    1.982
    3743   14.906    4.306    2.185
    3744   14.151    3.675    0.427
    3745   11.781    0.824    1.206
    3746   14.877    3.894    2.942
    3747   13.925    1.715    1.607
    3748   16.562   -0.649   -0.752
    3749   17.764    3.828   -0.197
    3750   20.131    1.127   -1.331
    3751   19.207    1.676   -0.481
    3752   17.072   -0.940   -0.354
    3753   18.331    1.109   -1.145
    3754   17.418   -0.548    0.627
    3755   12.019    3.443    1.221
    3756   13.940    5.983   -0.927
    3757   12.142    6.063   -0.318
    3758   14.422    6.678   -2.154
    3759   19.769    6.675    0.381
    3760   17.774    4.319    0.890
    3761   15.146    8.155    2.751
    3762   14.365    8.560    0.416
    3763   18.087    7.583    1.014
    3764   17.533    6.838   -0.699
    3765   17.015    7.739    1.092
    3766   17.811    6.939    0.208
    3767   16.667    9.385    1.602
    3768   12.877   12.034    1.424
    3769   17.090   11.950    1.204
    3770   14.381   13.785    1.957
    3771    8.795   13.031    1.365
    3772    4.649   11.186    1.843
    3773    6.545    8.871    1.083
    3774    8.066    6.343    0.835
    3775    8.055    7.930    0.206
    3776   12.613    4.424    0.444
    3777   13.656    7.083    0.745
    3778   15.229   10.295    0.968
    3779   14.761    9.118    1.100
    3780   11.206   12.919    0.148
    3781   14.582   11.633   -0.683
    3782   18.905   10.935   -0.544
    3783   16.582    9.245   -2.610
    3784   16.213    9.325   -1.892
    3785    9.206    7.843   -0.995
    3786   11.102    6.228    0.634
    3787   11.715    4.630   -1.121
    3788   14.730    6.549    0.119
    3789   16.178    9.401   -0.942
    3790   12.357    6.615   -0.919
    3791   12.506    9.857   -0.810
    3792    5.420    7.695    1.401
    3793    8.834    9.284   -0.668
    3794    8.711    4.711   -1.687
    3795    9.927    6.015   -1.203
    3796    8.256    7.390   -1.574
    3797   13.232    8.621    1.793
    3798   11.762    7.611    0.228
    3799   14.197    5.018   -0.357
    3800   13.301    1.737   -2.040
    3801   12.829    5.755   -0.400
    3802   14.518   -0.159   -2.924
    3803   11.677   -0.332   -2.268
    3804   16.448   -3.865   -3.555
    3805   15.902   -1.520   -1.560
    3806   18.507   -0.280   -2.223
    3807   16.863   -0.799   -2.928
    3808   17.656    1.389   -1.865
    3809   14.862    4.161   -1.177
    3810   15.401    5.365   -2.506
    3811   15.508    3.458   -3.586
    3812   17.262    1.277   -2.247
    3813   20.540    0.341   -3.330
    3814   21.621    3.598   -2.693
    3815   17.973    3.207   -1.200
    3816   20.476    1.097   -1.437
    3817   18.414    0.235   -0.244
    3818   13.513    2.053   -1.404
    3819   12.882    4.775   -0.174
    3820   13.388    5.856   -1.229
    3821   14.940    3.581   -2.180
    3822   13.768    3.690   -1.558
    3823   16.936    4.747   -2.484
    3824   13.180    2.474   -2.270
    3825   15.427    8.484    0.213
    3826   18.042    4.561   -0.593
    3827   19.952    3.205   -1.822
    3828   19.900    1.935   -1.802
    3829   21.870    0.995   -1.982
    3830   23.471    4.132   -0.885
    3831   23.943    1.002   -3.088
    3832   24.415    4.939   -0.421
    3833   25.069    5.406   -1.896
    3834   25.052    9.322   -0.308
    3835   26.994    8.094   -2.806
    3836   22.018    4.345   -2.840
    3837   19.200    6.905   -3.044
    3838   16.816    9.067   -0.782
    3839   16.797    5.380   -3.155
    3840   18.288    9.084   -2.936
    3841   17.565   11.873   -1.587
    3842   15.047   10.338   -2.463
    3843   14.233    6.223   -2.715
    3844   17.890    3.406   -2.563
    3845   17.581    2.062   -3.439
    3846   13.950    4.498   -2.032
    3847   16.685    3.294   -0.155
    3848   14.981    4.442   -0.812
    3849   15.940    6.392   -1.078
    3850   14.586    2.686   -1.497
    3851   14.802    1.207   -2.590
    3852   16.097    4.584    0.197
    3853   18.137    5.586   -0.521
    3854   20.294    7.021   -1.367
    3855   19.881    5.126   -2.113
    3856   20.021    6.173   -2.773
    3857   20.422    4.636   -1.483
    3858   19.031    6.703   -2.903
    3859   19.054    9.052   -1.344
    3860   18.751    9.345    1.906
    3861   20.098   11.365   -0.844
    3862   19.392    8.691   -0.402
    3863   18.139   12.480    0.535
    3864   16.988   13.853   -0.039
    3865   18.242   13.340    0.607
    3866   18.618   14.088   -0.121
    3867   15.829   11.285   -0.826
    3868   18.778    9.200   -0.485
    3869   16.896   11.669   -1.515
    3870   17.615   12.147   -0.758
    3871   16.950   15.275    0.028
    3872   16.983   15.153    1.740
    3873   21.133   10.545   -0.266
    3874   18.144   10.738    0.688
    3875   15.426   11.361    1.665
    3876   10.955    6.158    0.127
    3877   11.070    7.885   -0.006
    3878   10.237    6.604    0.320
    3879    7.355    9.298    1.101
    3880    8.968   10.243    1.212
    3881    9.211   10.235    0.780
    3882    8.586   11.043    1.106
    3883   13.592    9.721    2.173
    3884   11.506   10.189   -0.293
    3885    9.738   10.896    1.618
    3886    9.315    8.908    0.679
    3887    9.067    7.760   -0.159
    3888    7.396    6.647    0.853
    3889    9.268    9.488    1.312
    3890   12.474    5.799    0.482
    3891   10.761    4.630   -2.311
    3892   10.007    5.208   -0.463
    3893    9.107    5.705   -1.689
    3894   10.678    4.366   -0.711
    3895   10.003    7.123   -1.334
    3896   13.171    0.148   -1.687
    3897   14.211    5.229   -2.275
    3898   14.272    1.248   -1.921
    3899   14.468    0.035   -2.519
    3900   13.544    0.601   -1.175
    3901   14.868    2.275   -2.604
    3902   15.983    3.681   -1.668
    3903   13.238    4.777   -1.647
    3904   13.307    5.425   -0.554
    3905   13.716    5.047   -1.051
    3906    7.471    4.544   -2.206
    3907   10.195    7.083   -1.809
    3908   10.442    9.968    0.373
    3909    9.351    7.473   -2.494
    3910    9.737    1.737   -2.787
    3911    9.569    3.971   -1.035
    3912   12.410    3.781   -1.628
    3913    8.231    4.594   -2.277
    3914   12.437    1.834   -2.687
    3915   11.525    7.518   -2.240
    3916    9.461    4.322   -2.820
    3917   10.553    7.775   -0.973
    3918    8.774    6.050   -1.419
    3919   11.508    6.361   -0.180
    3920   10.168    5.270   -1.190
    3921   10.260    7.092   -0.827
    3922   10.379    4.231   -1.084
    3923   14.095    9.437   -2.052
    3924   11.240    9.039   -2.640
    3925    8.859    8.262   -3.657
    3926   14.347    9.114   -2.001
    3927   13.368    7.820   -5.277
    3928   16.891    6.753   -4.595
    3929   13.022    6.161   -2.184
    3930   14.260    0.656   -5.667
    3931   11.879    3.073   -6.218
    3932   15.426    2.684   -5.859
    3933   10.358    0.586   -4.339
    3934    9.114   -0.160   -3.342
    3935    5.239   -0.937   -2.094
    3936    5.844    5.878   -2.931
    3937   11.146    6.565   -1.627
    3938   12.404    8.862   -2.288
    3939   12.389   12.569   -1.376
    3940    9.713   10.135   -2.645
    3941   10.537    0.382   -3.854
    3942   11.592    2.998   -2.895
    3943   11.235    2.206   -4.804
    3944   12.383    2.925   -7.723
    3945   11.750    2.336   -7.395
    3946    9.543    0.544   -5.521
    3947    7.908    1.744   -4.782
    3948    4.194   -1.514   -5.976
    3949    8.930    1.014   -6.663
    3950    9.576    0.973   -6.926
    3951   11.515    2.021   -8.010
    3952   14.249   -0.468   -8.164
    3953    9.289   -3.516   -9.352
    3954   14.650   -1.915   -8.010
    3955    9.677   -2.688   -7.285
    3956    7.448   -5.843   -6.091
    3957    7.579    0.391   -5.496
    3958   10.265    1.711   -5.026
    3959   11.250   -1.614   -5.766
    3960   14.340   -2.759   -6.697
    3961   13.812   -4.456   -8.359
    3962   13.892   -1.731   -8.107
    3963   16.981   -3.603   -8.700
    3964   13.984   -3.107   -7.996
    3965   16.842   -4.460  -10.405
    3966   18.638   -2.289   -7.219
    3967   16.787   -1.259   -7.631
    3968   17.015   -4.132   -8.041
    3969   18.461   -3.711  -10.141
    3970   17.422   -0.994   -7.889
    3971   13.787   -2.237   -9.629
    3972   17.782   -2.709  -10.533
    3973   15.987    0.369  -10.824
    3974   15.004    2.181  -10.887
    3975   10.940    0.663  -11.319
    3976   11.284    2.329   -9.221
    3977    7.462    3.654   -8.522
    3978    8.670    2.948   -8.005
    3979   10.141    3.428   -8.712
    3980   10.095    4.883   -4.899
    3981   11.057    2.713   -8.197
    3982    9.712    7.213   -7.904
    3983    8.681    4.002   -8.068
    3984    6.598    7.637   -6.556
    3985    6.205    6.519   -6.992
    3986    6.175   13.333   -4.712
    3987    7.901   12.246   -8.912
    3988    7.483   15.595   -7.991
    3989    4.323   16.369   -5.101
    3990    7.431   11.863   -7.855
    3991    9.052   11.489   -6.089
    3992    9.235   10.222   -8.135
    3993    5.874    7.991   -6.867
    3994    1.032    4.586   -9.646
    3995    3.197    2.468   -8.679
    3996    8.107   -2.654  -10.516
    3997    9.670   -2.684  -11.864
    3998    9.137    0.040   -9.958
    3999   10.716   -1.819  -11.737
    4000   11.323   -3.141   -8.945
    4001    7.098   -4.402   -8.345
    4002    5.768   -0.349   -8.899
    4003    3.284    2.704   -7.274
    4004    3.863    4.268   -8.106
    4005    3.358    2.038   -7.435
    4006    5.441   -0.452   -9.844
    4007    5.815    0.361  -10.366
    4008    8.883    2.041   -9.778
    4009   10.349    6.162   -8.128
    4010   11.958    6.096   -6.752
    4011   12.001    1.246   -7.463
    4012   13.817    4.592   -6.293
    4013   13.413    6.962   -6.316
    4014   16.197    1.998   -6.570
    4015   12.225    2.156   -7.174
    4016   16.371    3.385   -7.762
    4017   13.798   -1.895   -8.425
    4018   11.138   -4.060   -8.106
    4019   12.733   -2.356   -6.934
    4020   16.668    1.344   -7.181
    4021   18.162    1.537   -6.742
    4022   17.380    1.463   -7.310
    4023   11.638    1.667   -6.714
    4024    7.171   -0.605   -5.212
    4025   11.259   -0.995   -6.273
    4026   14.661    0.515   -6.291
    4027   19.777    0.096   -7.174
    4028   16.761   -1.895   -7.123
    4029   18.392   -4.212   -8.771
    4030   16.275    2.004   -6.811
    4031   17.304    2.708   -6.188
    4032   13.099    2.929   -6.579
    4033   10.670    3.927   -5.170
    4034   14.157    5.170   -5.159
    4035   12.115   10.309   -6.376
    4036   11.353   11.171   -8.829
    4037   11.634    4.462   -9.388
    4038   13.123    6.216   -8.731
    4039   14.222    7.032   -9.527
    4040   12.853    6.315   -7.548
    4041   12.083   11.138   -6.003
    4042   11.723   10.735   -7.346
    4043   13.369   12.909   -6.578
    4044   15.674   10.281   -6.273
    4045   15.458    6.530   -7.398
    4046   12.560    6.376   -8.122
    4047   13.618    3.328   -8.112
    4048   11.344    7.855   -6.858
    4049   13.450    5.688   -8.687
    4050   16.313    1.198   -9.771
    4051   13.013    0.020  -10.561
    4052   10.912    1.614   -8.747
    4053    7.643    7.303   -7.907
    4054    8.104    8.654   -9.321
    4055    6.481    6.919  -10.383
    4056    8.599    7.883   -9.825
    4057    8.210   13.905   -6.018
    4058   12.966   13.501   -7.044
    4059   12.732   12.069   -6.251
    4060    9.290   15.883   -5.292
    4061   11.169   13.883   -4.958
    4062    8.334   12.664   -4.909
    4063    6.349   14.254   -5.274
    4064    6.789   18.989   -3.035
    4065   12.329   16.175   -4.651
    4066    8.305   15.818   -6.620
    4067    7.866   20.141   -6.682
    4068    9.871   18.784   -5.701
    4069    6.811   16.821   -5.202
    4070    8.457   14.961   -8.157
    4071    6.734   13.797   -8.243
    4072    8.714   17.562   -5.000
    4073    6.422   20.979   -4.239
    4074   11.876   18.619   -5.297
    4075   10.826   19.919   -4.433
    4076    9.906   15.825   -4.962
    4077    8.933   13.866   -6.677
    4078    9.670   13.404   -6.744
    4079    9.093   14.599   -5.950
    4080    7.978   13.174   -6.785
    4081   10.725   13.614   -3.736
    4082    9.245   11.470   -4.041
    4083    7.121   11.626   -5.547
    4084    6.942   14.093   -3.455
    4085    6.298    9.481   -4.334
    4086    3.395    6.793   -6.553
    4087    6.565    8.407   -5.047
    4088    6.654    4.590   -6.542
    4089    5.993    2.461   -7.006
    4090    5.336    2.630   -7.810
    4091    6.406    7.709   -8.369
    4092    6.460    8.315   -6.986
    4093    7.851    7.575   -7.576
    4094    8.173    9.309   -6.294
    4095    6.633   10.618   -5.756
    4096    8.626    4.404   -8.704
    4097   10.591    4.268   -8.704
    4098   11.164    7.095   -7.763
    4099    9.066    3.735   -9.258
    4100   10.282    3.920   -9.238
    4101   12.347    2.054   -9.504
    4102    7.733   -1.541  -10.825
    4103    5.597   -2.137  -10.832
    4104    9.075    0.969  -10.073
    4105    8.739   -1.924  -10.536
    4106    9.128   -1.701  -10.216
    4107    9.166    1.738   -9.961
    4108   12.532    1.238  -11.462
    4109   11.521    1.808  -10.519
    4110   12.251   -0.881  -10.877
    4111   13.863   -3.052   -9.733
    4112   11.984    0.080  -10.467
    4113   11.023   -0.754   -9.235
    4114    8.757   -4.104   -9.916
    4115    9.724   -4.667  -11.160
    4116   14.260   -3.589  -11.191
    4117   13.101   -1.530  -11.818
    4118   10.918    0.678   -6.850
    4119    8.716    4.468   -5.651
    4120    7.205    6.895   -7.711
    4121   10.634    6.693   -7.633
    4122    7.764    3.299   -8.404
    4123    6.941    7.450   -6.963
    4124   10.989    9.610   -7.799
    4125   15.572    3.117   -9.825
    4126   12.462    0.996   -8.154
    4127   13.440    1.034   -9.239
    4128   10.053    6.654   -7.590
    4129   12.286    8.682   -6.897
    4130   10.586    2.444   -8.630
    4131    7.288    5.787   -8.905
    4132    9.683    6.724   -8.173
    4133   10.243    3.693  -10.237
    4134   12.365    3.249   -9.009
    4135    9.112    6.136   -5.911
    4136    8.013    5.784   -6.319
    4137    7.309    5.872   -6.621
    4138   10.465   13.039   -7.189
    4139    9.328   11.066   -6.246
    4140    8.171   11.442   -4.243
    4141   10.479   12.509   -6.388
    4142   10.636    7.487   -6.743
    4143   10.677    7.561   -7.553
    4144    9.743    2.255   -7.697
    4145   10.249    2.949   -8.896
    4146   10.687    1.575   -8.973
    4147   10.741    0.976   -8.820
    4148    6.937    2.293   -7.641
    4149    5.278   -3.208   -8.605
    4150    8.531   -2.074   -7.298
    4151   12.027   -2.830   -9.234
    4152   13.377   -2.989   -9.493
    4153   13.329   -2.822   -9.209
    4154   13.168    0.664   -9.161
    4155   11.080   -1.868   -8.121
    4156   12.354   -5.627  -10.483
    4157   13.361   -1.634  -10.175
    4158   11.200   -4.578  -10.114
    4159   11.138   -2.829   -8.320
    4160   10.508   -1.733  -10.411
    4161    8.492   -3.817   -9.332
    4162   11.096   -6.813  -10.624
    4163    8.539   -2.133   -9.911
    4164    7.036   -2.060   -8.020
    4165    8.360   -4.476   -8.635
    4166    5.481   -1.222   -7.826
    4167    7.526   -3.464   -8.932
    4168   10.184   -5.861   -9.157
    4169   12.686   -5.307   -9.642
    4170    8.118   -4.713   -8.433
    4171    6.956   -7.079   -8.389
    4172    7.772   -8.228   -8.289
    4173    5.930   -3.510   -9.395
    4174    7.914   -3.916   -5.491
    4175    6.701    1.489   -8.000
    4176    5.964   -2.504  -10.360
    4177    7.175   -3.151   -8.066
    4178    9.459   -1.578  -10.702
    4179    7.487   -1.311   -9.967
    4180    7.004   -5.087  -10.147
    4181    8.253   -6.185  -11.808
    4182    7.988   -4.160  -10.847
    4183    5.556   -1.584   -9.239
    4184    6.421   -2.751   -9.357
    4185    7.376   -2.820   -8.795
    4186   12.367   -0.791   -9.449
    4187    9.231   -3.071  -10.911
    4188    9.082   -4.851  -10.012
    4189    7.538    0.479   -8.690
    4190    7.878   -0.915   -7.808
    4191    5.916    0.151   -7.925
    4192    7.862   -1.479   -8.915
    4193    6.821   -3.518   -7.795
    4194    7.064   -2.857   -7.916
    4195    6.995   -6.209  -10.208
    4196    6.058   -3.981   -9.209
    4197    7.925    1.037   -9.761
    4198    3.363    1.902   -7.611
    4199    3.126   -1.146   -8.983
    4200    4.053   -2.439   -9.533
    4201    3.972   -2.948  -11.088
    4202    3.894   -9.362  -11.393
    4203    3.882  -11.031  -10.139
    4204    3.047   -5.762  -12.074
    4205    1.336   -6.248  -11.278
    4206   -1.748   -8.266  -11.072
    4207   -3.281   -4.650  -11.209
    4208   -3.674  -10.228  -11.810
    4209   -5.448   -6.420  -11.101
    4210   -7.480   -5.981   -9.983
    4211   -3.065   -7.983  -10.201
    4212   -4.778  -11.253  -12.532
    4213   -3.104  -14.270  -12.111
    4214   -3.256  -16.264  -12.915
    4215   -0.482  -15.226  -11.531
    4216    0.652  -20.508  -14.436
    4217    5.522  -25.330  -16.186
    4218    8.470  -25.710  -16.878
    4219    9.644  -25.805  -16.341
    4220   10.083  -26.990  -16.261
    4221   11.257  -29.429  -18.152
    4222   12.903  -30.313  -18.870
    4223   11.654  -29.934  -18.189
    4224   15.428  -24.567  -15.095
    4225   13.554  -28.318  -15.914
    4226   10.279  -28.195  -16.720
    4227   11.211  -29.952  -17.297
    4228   10.923  -26.087  -17.447
    4229   11.894  -20.612  -14.962
    4230   11.944  -18.429  -16.378
    4231   13.224  -17.321  -16.343
    4232   11.899  -13.078  -14.770
    4233   12.623  -17.113  -13.175
    4234   11.222  -19.879  -15.829
    4235   12.024  -19.301  -16.101
    4236    7.299  -15.336  -15.260
    4237   10.904  -17.698  -16.614
    4238    7.880  -21.722  -15.621
    4239    5.978  -21.361  -16.022
    4240    8.155  -25.143  -15.270
    4241    7.837  -26.129  -16.040
    4242    7.886  -24.187  -16.803
    4243    6.550  -26.035  -16.582
    4244    5.807  -28.144  -14.728
    4245    7.313  -23.918  -14.319
    4246    2.665  -28.776  -15.543
    4247    4.519  -25.495  -15.460
    4248    6.106  -25.777  -15.500
    4249    8.169  -26.169  -14.527
    4250    7.130  -24.453  -16.007
    4251    5.885  -27.234  -14.570
    4252    7.990  -27.195  -16.380
    4253    5.993  -28.215  -17.133
    4254    8.719  -26.141  -17.590
    4255   10.069  -20.323  -14.529
    4256   11.822  -18.432  -15.021
    4257   11.443  -20.796  -16.590
    4258   14.216  -26.681  -17.305
    4259   16.947  -26.273  -17.224
    4260   15.300  -26.956  -17.439
    4261   18.240  -26.268  -17.539
    4262   14.759  -22.631  -17.313
    4263   15.008  -25.357  -17.768
    4264   17.883  -21.961  -16.568
    4265   15.397  -27.378  -16.408
    4266   12.810  -24.994  -15.490
    4267   12.728  -24.277  -14.703
    4268   14.037  -22.529  -14.327
    4269   10.715  -17.820  -12.643
    4270   15.480  -23.335  -14.526
    4271   11.779  -22.012  -14.697
    4272   16.389  -19.505  -15.558
    4273   16.797  -21.831  -14.774
    4274   17.539  -22.199  -15.177
    4275   18.604  -20.977  -15.248
    4276   16.493  -20.252  -15.676
    4277   16.878  -21.801  -14.601
    4278   17.406  -18.631  -14.652
    4279   17.504  -16.114  -16.576
    4280   18.001  -16.015  -14.147
    4281   17.165  -23.901  -17.488
    4282   17.526  -20.372  -14.549
    4283   20.700  -23.806  -15.854
    4284   23.219  -25.365  -16.836
    4285   19.737  -24.581  -16.954
    4286   17.145  -24.299  -15.909
    4287   18.639  -18.107  -15.362
    4288   18.578  -11.935  -12.715
    4289   11.826  -11.159  -10.245
    4290   10.611   -9.964  -11.713
    4291    8.810  -16.978  -11.703
    4292   10.706  -13.816  -13.039
    4293    8.860  -14.467  -11.963
    4294    9.516  -15.358  -13.703
    4295   11.209  -10.085  -12.498
    4296   13.763   -8.792  -12.249
    4297   16.301  -10.144  -14.715
    4298   15.475   -7.892  -13.893
    4299   15.962  -14.207  -14.827
    4300   14.391  -13.774  -14.483
    4301   12.570  -16.901  -15.133
    4302   15.192  -19.688  -15.559
    4303   13.423  -16.296  -14.438
    4304   14.932  -15.014  -14.788
    4305   16.555  -17.119  -16.045
    4306   15.636  -17.125  -15.578
    4307   20.681  -19.791  -16.543
    4308   19.689  -18.376  -15.268
    4309   19.343  -11.711  -14.054
    4310   20.374  -11.265  -14.762
    4311   16.728   -9.683  -13.470
    4312   18.484  -10.354  -14.207
    4313   16.622  -10.813  -13.571
    4314   13.829  -12.544  -13.251
    4315   12.936  -13.315  -14.091
    4316   14.935  -14.642  -13.159
    4317   16.127  -13.724  -13.797
    4318   11.492  -13.796  -13.962
    4319   11.058  -14.708  -14.326
    4320   11.459  -18.825  -13.739
    4321   18.180  -16.842  -13.609
    4322   18.667  -18.111  -14.278
    4323   15.149  -13.477  -13.253
    4324   19.135  -13.687  -14.704
    4325   17.720  -17.316  -16.538
    4326   18.305  -18.814  -17.292
    4327   18.819  -20.486  -15.976
    4328   20.178  -20.391  -16.832
    4329   21.771  -20.376  -13.645
    4330   23.332  -15.733  -14.530
    4331   18.482  -19.725  -15.218
    4332   14.476  -20.562  -12.805
    4333    9.807  -19.581  -12.853
    4334   14.896  -17.639  -14.834
    4335   19.368  -15.277  -14.792
    4336   14.824  -12.182  -12.138
    4337   14.964  -15.990  -14.106
    4338   19.322   -9.688  -13.708
    4339   20.302  -10.671  -14.626
    4340   20.856   -9.362  -14.003
    4341   17.447   -8.814  -15.706
    4342   16.335   -8.895  -14.411
    4343   19.094   -9.052  -14.865
    4344   16.729  -12.241  -13.461
    4345   17.546   -9.898  -14.002
    4346   15.932  -11.301  -13.591
    4347   13.528   -8.566  -11.300
    4348   14.911  -13.362  -14.325
    4349   18.219  -17.239  -15.810
    4350   18.146  -18.882  -15.025
    4351   14.854  -15.249  -13.854
    4352   14.426  -16.763  -14.415
    4353   14.535  -17.136  -14.927
    4354    9.789  -21.239  -15.141
    4355   13.824  -17.008  -15.809
    4356   11.659  -17.734  -15.519
    4357   10.240  -19.915  -14.793
    4358    8.360  -23.627  -14.348
    4359    6.171  -24.273  -16.331
    4360    6.804  -21.433  -16.527
    4361    5.860  -18.379  -15.200
    4362    6.449  -21.416  -16.067
    4363    7.599  -20.307  -15.585
    4364    6.010  -21.331  -15.062
    4365    7.548  -24.152  -14.950
    4366    8.276  -23.406  -15.624
    4367    8.772  -26.897  -16.478
    4368   11.581  -27.507  -16.216
    4369   12.697  -23.669  -14.369
    4370   12.999  -25.475  -16.606
    4371   11.531  -24.186  -16.159
    4372   10.673  -20.470  -13.602
    4373    5.430  -19.377  -15.143
    4374    4.777  -23.986  -15.514
    4375    8.359  -19.346  -13.415
    4376    7.894  -19.875  -14.285
    4377    4.576  -20.369  -13.673
    4378    6.723  -20.050  -13.724
    4379    8.106  -21.558  -14.994
    4380   10.225  -23.490  -15.958
    4381   10.065  -27.211  -15.765
    4382   12.565  -20.404  -13.323
    4383   13.201  -22.786  -14.267
    4384   12.379  -19.119  -14.002
    4385    8.521  -17.600  -11.699
    4386   11.833  -16.794  -10.313
    4387    9.069  -17.643  -11.881
    4388    6.866  -10.084   -9.970
    4389    5.761   -6.184  -10.317
    4390    4.606  -12.395  -12.222
    4391    7.181  -12.490  -11.689
    4392    8.839  -13.670  -11.577
    4393    5.906  -13.068  -11.357
    4394    3.206  -11.833  -11.518
    4395    2.808  -12.747  -10.580
    4396    6.724  -13.284  -11.213
    4397    4.546  -17.733  -11.852
    4398    7.222  -16.374  -12.424
    4399    7.766  -10.418  -13.062
    4400    7.420  -10.416  -12.289
    4401   10.280  -12.874  -12.758
    4402    6.791  -14.030  -12.267
    4403    5.870  -16.970  -13.066
    4404    9.884  -13.620  -13.475
    4405   13.415  -14.215  -11.046
    4406   10.734  -13.381  -11.192
    4407   11.757  -12.845  -11.289
    4408    8.984  -20.032  -11.972
    4409   10.943  -16.279  -13.876
    4410    8.756  -16.751  -13.796
    4411    8.653  -17.765  -13.303
    4412    6.542  -18.683  -14.014
    4413    6.527  -19.051  -12.962
    4414    4.995  -15.194  -13.216
    4415    5.128  -11.117  -10.358
    4416    5.878   -8.234   -9.984
    4417    4.237  -11.631   -9.908
    4418    7.025  -12.879  -10.665
    4419    4.230  -14.146   -9.399
    4420    9.054  -15.040  -11.364
    4421    7.619  -16.733  -10.104
    4422    3.788  -12.628  -10.732
    4423    1.281   -6.854   -9.406
    4424    4.556  -10.782  -11.191
    4425    7.290  -10.572  -10.917
    4426   10.719  -13.194  -11.143
    4427   10.730  -15.605  -12.504
    4428   10.619  -10.229  -10.401
    4429   10.847  -10.741  -11.376
    4430    8.673  -12.744  -11.927
    4431   10.767  -14.042  -11.317
    4432   13.093  -13.635  -10.428
    4433   14.963  -14.213  -10.760
    4434   14.064  -20.461  -11.602
    4435   12.041  -21.655  -11.346
    4436   15.652  -23.604  -13.933
    4437   16.305  -20.082  -12.675
    4438   16.373  -22.757  -12.806
    4439   15.216  -18.275  -11.890
    4440   16.603  -18.632  -12.548
    4441   19.987  -21.608  -14.068
    4442   16.503  -19.431  -11.553
    4443   13.039  -18.980  -10.103
    4444   10.851  -15.238  -11.377
    4445   12.808  -10.839   -9.476
    4446   12.529  -11.255  -10.158
    4447   11.956   -8.278   -8.489
    4448   11.708   -5.965   -9.585
    4449   11.631   -9.727   -9.435
    4450   12.133  -12.132  -12.394
    4451   14.927   -8.545  -13.567
    4452   11.158  -10.595  -12.329
    4453    9.430  -13.965  -13.002
    4454    9.502   -9.888  -12.588
    4455   10.746   -7.212  -11.251
    4456    6.080   -7.800  -10.068
    4457    8.467   -8.854  -10.881
    4458   12.186  -10.667  -12.920
    4459   15.347   -9.773  -11.839
    4460   13.661  -14.552  -11.233
    4461   11.886   -9.617  -10.918
    4462    8.916   -9.052  -11.449
    4463   10.927   -3.021  -11.881
    4464    7.868   -3.693   -9.348
    4465    6.427   -4.429   -8.957
    4466    9.703   -2.030   -8.279
    4467    9.897   -2.173   -7.745
    4468   11.165   -2.785   -8.406
    4469   11.204   -0.808  -11.727
    4470   14.736    1.339  -11.857
    4471    6.752   -1.094   -9.181
    4472    5.575   -2.121   -7.953
    4473    5.272    0.797   -8.751
    4474    5.636   -1.099   -8.788
    4475    7.634    0.486   -8.897
    4476   12.122   -2.696  -10.518
    4477   11.544    1.049   -9.443
    4478   12.006   -3.245  -11.662
    4479   10.966   -2.096  -11.945
    4480   11.190   -2.892  -11.147
    4481   12.316   -4.261  -10.792
    4482   11.270   -2.369  -10.174
    4483    9.727   -6.196   -9.944
    4484    6.909    0.446   -7.289
    4485    5.486   -3.031   -7.180
    4486    8.449   -0.207   -6.367
    4487    7.424    0.602   -7.737
    4488    6.345    1.864   -5.495
    4489    2.001    2.350   -6.012
    4490    2.871    1.235   -5.608
    4491    4.081   -0.222   -7.884
    4492    1.748   -1.517   -6.469
    4493   -0.100   -3.995   -7.984
    4494    0.069   -4.811   -7.898
    4495    6.139   -5.506   -9.100
    4496    4.001   -5.093   -9.012
    4497    3.655   -1.651  -10.509
    4498   -0.097   -0.501  -10.274
    4499   -0.561   -1.456   -9.760
    4500    0.509   -5.588  -11.343
    4501   -1.138   -7.253  -10.934
    4502   -0.984   -8.750  -10.700
    4503    4.839   -2.787   -8.400
    4504    6.032   -5.470   -9.673
    4505    6.841   -3.656  -10.843
    4506    8.473   -3.397  -10.240
    4507   12.017   -3.756  -11.674
    4508   11.766   -4.386  -12.234
    4509    7.555   -1.100  -11.173
    4510    5.860    0.392   -8.915
    4511    8.439   -1.510  -10.819
    4512    9.321   -3.388  -11.308
    4513    7.624   -1.317   -9.221
    4514    4.917   -3.500  -11.082
    4515    3.096   -1.005   -8.899
    4516    3.506   -0.079   -8.797
    4517    3.104   -1.393   -8.860
    4518    2.084   -0.298   -9.850
    4519   -0.597   -1.980   -7.922
    4520   -1.351   -1.452   -8.491
    4521    1.532    0.516   -8.915
    4522    2.738    2.460   -8.661
    4523    2.350   -2.015   -9.498
    4524    1.515  -10.176   -8.989
    4525    1.782  -11.274  -12.387
    4526    1.989   -8.857  -10.521
    4527    4.013   -8.453  -11.455
    4528    0.861   -9.937  -11.502
    4529    1.838   -8.295  -10.918
    4530   -1.232   -8.768  -10.399
    4531    1.875   -8.515  -10.180
    4532    3.253   -5.256   -9.356
    4533   -0.178   -6.881  -10.856
    4534    1.079   -4.271   -9.189
    4535    0.085    0.656   -8.956
    4536    1.369    0.797   -8.785
    4537   -0.419    1.233   -7.585
    4538    2.433   -0.696   -7.275
    4539    5.595   -1.503   -8.729
    4540    2.088   -0.026   -7.026
    4541    1.950    0.326   -7.923
    4542    4.066    1.874   -5.453
    4543    3.415    4.317   -5.592
    4544    4.363    5.132   -6.925
    4545    5.648    2.444   -7.382
    4546    4.123    2.174   -9.955
    4547   -0.539    1.174   -7.241
    4548   -1.307   -3.060   -8.414
    4549   -0.311    0.368   -9.561
    4550    0.229   -1.425   -8.462
    4551    0.985    0.121   -7.337
    4552    0.731   -6.042   -7.063
    4553    2.734   -3.069   -8.685
    4554    3.639   -0.709   -7.472
    4555    5.063   -0.050   -7.867
    4556    8.052   -1.532   -8.173
    4557    7.574   -1.624   -7.843
    4558    6.242   -2.804   -8.711
    4559    5.034   -3.372   -8.600
    4560    4.061   -7.255   -9.636
    4561    2.508   -9.200  -10.112
    4562    2.696   -8.706   -9.662
    4563    1.972   -6.021   -8.453
    4564    3.064   -5.805   -9.975
    4565   -0.109   -7.252   -9.668
    4566   -2.637   -8.862  -10.413
    4567    0.339   -8.332  -11.559
    4568    0.837   -7.846  -11.692
    4569    5.956   -8.161  -11.353
    4570    3.372   -7.068  -10.765
    4571    1.683   -4.624   -8.888
    4572    2.774   -2.021  -10.177
    4573    3.795    1.886   -9.289
    4574    5.468    3.780   -7.470
    4575    4.519    4.180   -6.788
    4576    8.738    3.491   -9.971
    4577    7.590   -2.769   -9.422
    4578    4.949   -5.203   -9.789
    4579    6.230   -3.137   -9.114
    4580    7.336   -5.182  -11.792
    4581    4.332   -8.359  -10.186
    4582    6.359   -5.914  -11.871
    4583    6.398   -5.937  -11.884
    4584    7.360   -8.661  -12.945
    4585    9.621   -7.449  -12.989
    4586   10.146  -11.869  -12.282
    4587    7.158  -13.110  -12.166
    4588    0.647   -5.202   -9.209
    4589    3.324   -7.690  -11.590
    4590    6.946   -8.699  -14.291
    4591    5.727   -7.823   -9.977
    4592    0.298   -4.927   -9.109
    4593    0.742   -5.212   -8.560
    4594    2.309   -7.595  -10.001
    4595    5.176   -3.223   -7.871
    4596    6.564   -4.134  -10.530
    4597    6.771   -5.141  -10.989
    4598    7.564   -3.496   -9.628
    4599    7.137   -4.790  -11.247
    4600    8.627   -5.707  -11.372
    4601    9.037   -5.452  -11.770
    4602    8.212   -4.996  -12.619
    4603    3.386   -4.594  -10.361
    4604    3.211   -7.686  -11.492
    4605    5.807   -2.948   -8.861
    4606    2.997   -4.145   -7.880
    4607    4.829    1.169   -8.291
    4608    4.388   -1.456   -8.222
    4609    1.814   -2.952   -9.373
    4610    1.949    1.428   -8.229
    4611    6.921    2.788   -8.667
    4612    5.392   -0.540   -8.568
    4613    4.169   -1.492   -8.045
    4614    3.056   -2.791   -8.259
    4615    4.282    3.023   -8.659
    4616    6.604    1.453   -9.662
    4617    8.721   -1.220   -9.658
    4618    9.060   -1.172  -10.813
    4619    6.582   -5.520  -12.089
    4620    7.220  -11.241  -13.242
    4621    3.871   -7.807  -12.591
    4622    5.777   -8.180  -13.433
    4623    5.678   -8.060  -12.432
    4624    6.913   -3.260  -12.384
    4625    4.790   -1.194  -10.086
    4626    7.294   -3.046   -9.689
    4627    3.195   -2.728   -7.498
    4628    6.095    0.247   -7.970
    4629    6.443    0.289   -9.797
    4630    7.667   -0.771   -9.982
    4631    6.757   -2.824   -9.508
    4632   10.385   -3.184  -10.240
    4633    7.908   -2.490   -9.653
    4634    5.358   -3.241  -10.407
    4635    4.634   -4.092  -11.124
    4636    4.656   -7.496  -10.948
    4637    4.438   -4.863  -11.508
    4638    2.329   -6.199  -10.694
    4639    5.719   -9.301  -13.154
    4640    2.800   -9.292  -11.891
    4641    1.554   -8.728  -11.613
    4642    1.379   -9.665  -10.869
    4643    3.224   -5.284   -9.878
    4644    4.809   -5.697  -10.968
    4645    4.248   -9.153  -12.438
    4646    5.991   -7.288  -12.509
    4647    7.385   -7.753  -11.627
    4648    2.913   -8.551  -12.216
    4649    2.700  -12.826  -12.775
    4650    1.312  -10.511  -12.141
    4651    2.072   -7.863  -11.192
    4652    2.531   -3.490   -9.482
    4653    3.932   -7.476  -11.575
    4654    2.103   -8.221   -9.108
    4655    4.771   -6.651  -10.372
    4656    7.157   -6.579  -10.872
    4657    5.614   -5.375   -9.578
    4658    4.855   -1.835   -8.065
    4659    2.069    3.569   -8.314
    4660    1.226    3.755   -6.223
    4661    1.658    2.262   -6.805
    4662    3.546    2.093   -7.327
    4663   -1.024    1.883   -6.348
    4664    0.030    2.914   -7.057
    4665   -2.003   -3.021   -9.091
    4666   -2.789   -6.626   -7.707
    4667   -3.491   -6.369   -8.747
    4668   -2.006   -6.651   -9.743
    4669   -1.059   -6.788   -9.644
    4670    1.074   -6.650   -9.187
    4671    2.680   -6.150   -8.916
    4672    2.923   -2.748   -7.328
    4673    3.495   -2.837   -8.282
    4674    6.038   -2.872   -9.596
    4675    4.751   -6.122   -9.845
    4676    3.099   -6.951   -9.144
    4677    5.444   -2.407   -7.732
    4678    7.289   -3.928   -8.472
    4679    4.958   -2.929   -8.505
    4680    4.582   -3.637   -8.990
    4681    4.878   -4.560   -8.855
    4682    3.730   -5.001   -8.935
    4683    5.426   -9.512  -11.020
    4684    3.580  -10.462  -11.751
    4685    0.771  -10.913  -11.640
    4686    1.915   -8.506  -10.060
    4687    1.758   -7.067  -11.427
    4688    3.913   -9.841  -10.180
    4689    4.426   -7.710   -9.207
    4690    6.918   -4.816   -9.054
    4691    8.944    0.333  -10.369
    4692    9.914    0.444  -10.254
    4693   10.895   -1.141   -9.720
    4694    7.717   -4.631  -11.396
    4695    6.550   -1.308  -10.707
    4696    4.917   -6.100  -11.345
    4697    3.273   -3.058   -9.730
    4698    1.905   -1.033   -8.756
    4699    0.112   -2.217   -7.142
    4700    5.011   -3.663  -10.109
    4701    6.483   -0.637  -10.177
    4702    4.828    1.177  -10.006
    4703    4.794    1.753   -8.161
    4704    7.951    1.340   -9.305
    4705    7.634   -0.470  -10.184
    4706    4.427    0.746  -10.168
    4707    5.638   -5.064  -11.745
    4708    3.188   -4.208  -10.604
    4709    4.638   -2.647  -10.249
    4710    6.160    0.449   -9.923
    4711    8.984   -2.225  -10.269
    4712   10.724   -0.037  -11.280
    4713    9.036    2.600  -11.256
    4714    9.229    2.330  -10.407
    4715    6.842    1.179  -10.983
    4716    4.564    0.482  -10.101
    4717    4.343   -2.555   -9.289
    4718    2.865    1.707   -7.954
    4719    6.994   -1.398   -9.200
    4720    4.427   -0.388   -8.326
    4721    7.256    1.467   -8.082
    4722    4.771    3.167   -7.945
    4723    6.174    0.444   -8.358
    4724    6.685   -5.538   -9.472
    4725    4.304   -7.444  -10.156
    4726    3.546   -1.746   -7.319
    4727    2.366   -3.532   -9.483
    4728    5.243   -4.938   -8.720
    4729    4.271   -2.648   -9.837
    4730    4.230   -0.750  -10.734
    4731    4.123    5.822   -7.307
    4732    6.128   -0.873   -8.080
    4733    5.748   -0.217   -7.982
    4734    4.243    1.684   -8.697
    4735    4.888    2.271   -7.599
    4736    2.159    7.962   -5.662
    4737    4.901    4.591   -6.063
    4738    3.590    6.418   -5.627
    4739    1.069    7.616   -5.616
    4740    3.419    4.326   -6.272
    4741    2.866    8.643   -5.475
    4742    2.260    7.295   -7.315
    4743    3.917   10.474   -5.930
    4744    2.469    4.271   -6.914
    4745    6.891    3.743   -9.179
    4746    6.439    5.215   -8.925
    4747    9.148    8.468   -7.338
    4748    8.210    8.232   -7.533
    4749   10.423    5.478   -7.716
    4750   10.485    3.776  -10.035
    4751    5.017    2.763   -9.714
    4752    3.489    5.042   -7.787
    4753    5.662    2.313   -9.004
    4754    8.540    1.866   -7.491
    4755    6.680    3.157   -8.616
    4756    6.226    3.503   -8.360
    4757    5.368    1.307   -8.763
    4758    6.633    2.180   -7.514
    4759    5.281    4.454   -7.684
    4760    8.363    5.578   -6.992
    4761    2.559    2.730   -6.783
    4762    3.800   -0.914   -7.324
    4763    3.828    3.098   -7.230
    4764    6.297    7.384   -8.467
    4765    5.928    5.150   -9.021
    4766    3.033    7.320   -6.685
    4767    1.503    4.693   -7.121
    4768    6.254    9.367   -5.973
    4769    7.303    8.601   -6.617
    4770    6.721    5.415   -8.806
    4771    5.580    0.505   -8.286
    4772    1.140    2.164   -7.666
    4773   10.149    1.154   -8.641
    4774   11.422   -1.465   -8.099
    4775    8.997   -8.246  -11.250
    4776    7.614   -4.440   -9.189
    4777    8.510   -3.372   -9.230
    4778   10.249   -2.554   -8.700
    4779    9.915   -1.166   -8.807
    4780   10.303   -0.036   -8.355
    4781    9.755   -2.993   -9.753
    4782   11.098   -2.072   -9.257
    4783   10.884    1.164   -9.964
    4784    7.891    0.815   -8.641
    4785    5.283   -0.119   -8.396
    4786    3.712    1.264   -6.971
    4787    5.096    2.608   -6.881
    4788    4.657   -1.326   -8.278
    4789    3.816    1.418   -5.718
    4790    2.653    3.810   -6.672
    4791    1.518   -3.263   -9.978
    4792   -1.724    0.137   -7.458
    4793    1.818    0.196   -8.847
    4794    2.252   -0.930   -8.928
    4795    4.078    2.611   -6.186
    4796    3.421    1.931   -8.081
    4797    3.859    3.836   -6.617
    4798    1.066    1.998   -7.808
    4799    3.128    5.853   -6.118
    4800    5.843    3.836   -6.682
    4801    3.771    6.096   -6.325
    4802    6.453    5.558   -6.912
    4803    8.147    8.967   -6.720
    4804    5.004   12.378   -6.738
    4805    6.384    8.844   -6.952
    4806    5.020    8.527   -8.245
    4807    7.808   10.631   -6.651
    4808    4.677   10.939   -5.724
    4809    6.280   10.105   -6.078
    4810    2.652    9.854   -6.394
    4811    2.185    9.531   -8.163
    4812    4.906    7.762   -8.137
    4813    5.590    6.465   -8.143
    4814    2.237    6.204   -8.224
    4815   -1.230    8.626   -7.402
    4816    0.518    9.575   -6.744
    4817   -2.489    9.019   -4.169
    4818   -0.757    9.357   -4.208
    4819   -0.839   14.092   -2.494
    4820   -2.794   13.394   -2.791
    4821   -2.137   14.013   -2.688
    4822    6.193   12.375   -5.010
    4823    4.839   15.828   -4.384
    4824    3.865   12.721   -5.763
    4825    4.898   14.670   -5.143
    4826    4.193   12.894   -6.599
    4827    0.090   12.692   -6.385
    4828    4.836   12.177   -5.059
    4829    4.400   12.607   -5.113
    4830    1.891   13.594   -4.777
    4831    3.753   12.452   -4.936
    4832    4.442    7.156   -6.542
    4833    3.551    5.659   -7.751
    4834    4.821    5.200   -7.291
    4835    5.580    3.965   -7.850
    4836    5.321   -0.556   -8.735
    4837    7.044   -0.618   -8.203
    4838    1.108   -0.547   -7.031
    4839   -0.159   -2.015   -8.468
    4840    3.746    1.343   -8.908
    4841    1.249    7.877   -5.826
    4842    2.726    6.589   -6.131
    4843    5.736    5.294   -6.765
    4844    4.224    5.256   -4.216
    4845    5.784    8.645   -5.283
    4846    3.810    6.276   -7.156
    4847    3.034    6.876   -6.615
    4848    4.909    8.606   -6.034
    4849    2.280    7.772   -4.592
    4850    2.519    7.705   -6.157
    4851    4.612    9.440   -5.735
    4852    7.346    8.618   -5.702
    4853    5.477    8.122   -5.563
    4854    6.002    8.057   -4.963
    4855    3.238    4.164   -5.749
    4856    3.125    3.656   -6.564
    4857   -0.655    4.211   -4.682
    4858   -2.806    4.756   -5.479
    4859   -0.148    4.259   -6.101
    4860   -1.656    6.394   -5.363
    4861   -2.659    7.552   -6.349
    4862   -2.150    7.261   -5.982
    4863   -1.951    6.419   -5.124
    4864   -0.840    8.049   -5.318
    4865   -0.161    5.134   -5.016
    4866    0.512    3.590   -6.175
    4867    3.489    5.000   -6.353
    4868    2.617    8.405   -5.253
    4869    6.688    7.058   -6.581
    4870    1.712    6.504   -5.732
    4871    0.170    6.869   -5.694
    4872    0.365    6.587   -5.939
    4873   -3.142    0.038   -6.161
    4874   -3.496    4.496   -6.155
    4875   -1.435    8.737   -4.081
    4876   -1.545   10.596   -5.770
    4877   -1.674   13.958   -4.733
    4878   -1.595   13.390   -4.036
    4879   -3.186   11.359   -4.270
    4880   -2.653    7.026   -6.381
    4881   -2.319    7.455   -6.748
    4882   -3.839    6.129   -6.844
    4883   -1.759    4.308   -7.386
    4884    2.885    1.867   -8.411
    4885   -0.464   -1.762   -7.819
    4886   -0.280   -4.799   -8.599
    4887   -1.719   -1.282   -6.538
    4888   -0.495   -0.768   -5.924
    4889    2.098   -0.517   -6.683
    4890   -0.137   -1.653   -7.034
    4891    0.168    2.199   -5.792
    4892   -1.051   -1.445   -8.538
    4893    0.594   -2.539   -7.135
    4894   -1.272   -3.081   -6.988
    4895    0.572   -5.555   -7.622
    4896   -0.599   -2.594   -6.797
    4897    0.703   -1.479   -6.891
    4898   -1.716    2.267   -6.272
    4899   -1.668    0.987   -6.918
    4900    0.459   -1.840   -7.032
    4901    1.295   -0.176   -6.936
    4902    1.285   -1.294   -7.733
    4903    1.140   -3.884   -8.863
    4904   -2.236   -2.800   -8.579
    4905   -1.254   -3.306   -7.925
    4906   -4.657   -4.532   -8.405
    4907   -3.686   -1.693   -5.674
    4908   -2.080   -7.962   -8.967
    4909   -5.801   -7.000   -7.937
    4910   -4.752   -3.539   -6.916
    4911   -0.798    0.915   -5.733
    4912   -3.631   -0.139   -5.478
    4913   -5.123    0.328   -6.349
    4914   -3.585   -0.482   -3.917
    4915   -0.040   -0.242   -5.741
    4916   -1.899    0.817   -6.109
    4917    0.165    1.523   -5.674
    4918   -0.524    2.786   -5.860
    4919    1.102    3.706   -6.109
    4920    0.711    2.518   -6.497
    4921   -0.009   -1.246   -7.914
    4922   -1.107    0.560   -5.512
    4923    3.967    1.224   -6.133
    4924    3.167    3.356   -8.214
    4925    2.849    6.788   -7.052
    4926    1.014    4.656   -6.985
    4927    2.077    6.319   -7.080
    4928    1.377    2.987   -6.757
    4929    1.658    1.772   -8.161
    4930    1.725    3.539   -8.518
    4931    4.986    5.829   -7.847
    4932    5.970    2.053   -9.568
    4933    4.773    4.565   -8.789
    4934    4.366    5.482   -7.770
    4935    3.340    2.099   -9.010
    4936    3.975    3.307   -8.559
    4937    4.730    5.507   -9.493
    4938    9.074   10.938   -7.649
    4939    6.855    9.799   -7.187
    4940    8.637    7.941   -9.334
    4941    8.436    7.135   -6.945
    4942    5.340    0.385   -8.417
    4943    5.784    1.180   -7.744
    4944    4.773   -0.787   -6.431
    4945    2.045    1.278   -6.810
    4946    2.101    5.582   -6.457
    4947    2.333    2.363   -8.636
    4948    5.369    5.097   -8.023
    4949    7.009    2.458   -7.490
    4950    5.314    4.774   -8.404
    4951    1.615    2.603   -9.916
    4952    3.676    1.891   -8.447
    4953    4.637    5.230   -6.797
    4954    5.690    4.546   -8.845
    4955    3.722    4.108   -6.729
    4956    2.494   -1.138   -7.579
    4957    4.661    0.534   -8.631
    4958    2.298   -1.746   -6.397
    4959    0.712    2.064   -6.509
    4960    2.097   -2.821   -7.725
    4961    3.203   -2.857   -9.159
    4962    7.435   -2.623   -9.373
    4963    6.301   -3.890  -11.279
    4964    6.657   -4.623  -10.698
    4965    4.438    1.603   -9.167
    4966    1.256    0.168   -9.509
    4967    5.455    6.723   -7.179
    4968    4.378    3.444   -8.276
    4969    5.499    3.624   -7.049
    4970    5.623    3.412   -7.961
    4971    2.532    4.711   -5.803
    4972    3.579    1.100   -6.000
    4973    1.725   -0.003   -7.265
    4974    2.279    1.949   -7.398
    4975    1.168    2.829   -7.128
    4976    4.469    2.509   -6.710
    4977    2.884    1.855   -7.471
    4978    0.851    4.030   -6.715
    4979    0.179    2.041   -7.077
    4980   -0.126    7.061   -6.130
    4981   -0.868    3.035   -8.785
    4982   -2.194    5.185   -6.402
    4983    0.078   10.646   -3.926
    4984    1.341    9.611   -5.516
    4985    5.770    7.044   -6.491
    4986    2.349    4.732   -7.396
    4987   -1.786    8.595   -6.226
    4988    0.001    8.691   -5.755
    4989   -1.614    7.675   -5.860
    4990    0.389    5.730   -6.037
    4991    1.293    4.639   -4.679
    4992    4.002    5.792   -6.077
    4993    1.312    2.080   -7.018
    4994    2.327    2.499   -6.138
    4995    1.154    1.316   -6.831
    4996    2.968    2.529   -8.129
    4997    7.550    1.636   -8.493
    4998    7.589    5.316   -8.385
    4999    2.758    3.085   -8.516
    5000    1.477   -0.237   -8.041
    5001    3.276    1.602   -6.522
    5002   -0.466    5.042   -6.039
    5003   -2.829    5.057   -4.351
    5004    1.084    5.585   -3.964
    5005    2.308    3.652   -6.184
    5006    2.818    7.737   -5.337
    5007    4.816    8.860   -6.583
    5008    3.793    4.191   -9.019
    5009    3.245    6.059   -8.309
    5010    0.770    6.857   -8.723
    5011    1.533   10.065   -7.819
    5012   -1.449   11.961   -5.473
    5013   -0.021    9.114   -4.878
    5014   -0.107   10.405   -5.625
    5015   -0.363    8.372   -6.314
    5016   -5.866    5.349   -6.928
    5017   -3.498    6.500   -5.163
    5018   -0.273    6.690   -6.860
    5019   -1.809    7.796   -7.012
    5020   -4.402    3.954   -5.134
    5021   -1.218    3.214   -5.447
    5022   -2.667    6.837   -6.936
    5023    0.357    8.693   -7.022
    5024    2.957    7.235   -7.263
    5025    4.216    8.087   -7.194
    5026    5.797    8.159   -7.653
    5027    6.227    6.552   -8.841
    5028    3.440    8.342   -7.559
    5029    3.874    9.421   -6.695
    5030    3.710    5.959   -8.610
    5031    3.287    0.771   -8.915
    5032    2.740   -1.589   -8.290
    5033    2.987    2.114   -6.781
    5034    5.890    1.329   -9.693
    5035    7.050   -1.684   -9.127
    5036    6.946   -4.271   -8.797
    5037    6.286   -2.601   -9.201
    5038    3.916   -4.308   -7.220
    5039    6.808   -4.306  -10.501
    5040    5.972   -6.841   -9.103
    5041    0.749   -6.783  -10.459
    5042   -0.436   -6.914   -9.331
    5043   -3.097   -1.677   -7.078
    5044   -1.609   -2.128   -7.025
    5045   -0.129   -2.667   -9.890
    5046   -2.659   -0.709   -6.287
    5047   -6.745   -5.323   -7.326
    5048   -2.520   -1.405   -6.695
    5049   -0.809   -4.016   -9.254
    5050   -2.183   -2.788   -9.151
    5051   -2.380   -3.064  -10.903
    5052   -6.388   -2.704   -7.431
    5053   -5.816   -2.580   -7.879
    5054   -2.910   -4.967   -7.203
    5055    1.515   -5.139   -7.899
    5056   -1.322   -8.774   -7.422
    5057   -2.711   -7.006   -7.258
    5058    0.253   -8.564   -8.057
    5059   -0.603   -4.569   -8.202
    5060    0.431   -2.167   -5.950
    5061   -2.742   -1.639   -5.852
    5062   -3.194   -2.555   -5.118
    5063   -4.852   -2.374   -6.584
    5064   -3.830   -2.160   -6.853
    5065   -1.071   -3.901   -7.064
    5066    0.535   -1.759   -8.732
    5067   -0.823   -1.784   -6.293
    5068   -2.283    3.599   -5.242
    5069   -5.616    2.238   -5.043
    5070   -5.913    2.180   -6.401
    5071   -3.080    2.313   -5.767
    5072   -4.387   -1.325   -5.754
    5073   -3.808   -2.248   -6.271
    5074   -0.575   -2.086   -6.620
    5075   -0.129   -0.446   -7.073
    5076   -0.813   -0.430   -6.007
    5077   -1.600   -1.302   -6.360
    5078   -2.547   -0.969   -5.287
    5079   -3.381   -1.560   -5.300
    5080   -0.199   -1.749   -7.863
    5081   -0.908   -1.593   -5.323
    5082   -2.908    1.416   -4.782
    5083   -4.220    3.729   -4.769
    5084   -3.574   -2.663   -5.878
    5085   -0.798   -3.014   -7.132
    5086    2.754   -1.114   -5.750
    5087    1.393   -1.534   -7.220
    5088    1.986    0.080   -6.913
    5089    0.847   -1.317   -8.505
    5090    1.183    1.027   -7.006
    5091    3.709   -1.168   -8.364
    5092    3.133    0.663   -7.384
    5093   -0.035   -2.226   -8.429
    5094    1.715    2.049   -6.814
    5095    0.648    2.682   -5.545
    5096    1.203    0.410   -5.534
    5097    0.503    1.191   -4.114
    5098    0.930    1.472   -4.904
    5099   -0.151   -1.276   -4.233
    5100   -1.528   -0.852   -3.111
    5101   -5.752    1.171   -4.254
    5102   -5.777    2.797   -2.851
    5103   -2.016    1.027   -3.923
    5104   -1.988    0.520   -4.231
    5105   -3.276    3.386   -4.876
    5106   -2.822    2.176   -5.187
    5107   -3.877    0.689   -5.741
    5108   -2.790   -0.896   -5.945
    5109    2.380    4.611   -5.735
    5110    2.993    3.689   -5.719
    5111    3.675    7.066   -6.286
    5112    4.112    5.566   -5.198
    5113   -0.494    6.594   -3.319
    5114   -1.737    7.102   -3.896
    5115    2.123    8.305   -6.002
    5116    0.487    7.893   -4.334
    5117   -2.474    8.058   -4.280
    5118   -2.236    6.774   -4.754
    5119   -0.390    6.734   -4.582
    5120   -0.805    6.673   -5.152
    5121    0.124    3.017   -4.276
    5122   -0.985   -0.556   -5.163
    5123   -1.639   -2.437   -5.902
    5124   -4.273    0.944   -5.175
    5125   -6.210    3.925   -4.994
    5126   -7.329    2.951   -4.629
    5127   -9.712    2.456   -4.623
    5128   -8.554    3.649   -3.324
    5129   -8.663   -0.175   -6.690
    5130  -13.204   -1.891   -5.180
    5131  -14.807   -1.955   -6.753
    5132   -9.948   -2.263   -6.727
    5133   -9.602    1.138   -5.988
    5134  -10.246    0.890   -6.052
    5135  -10.256    2.708   -5.877
    5136   -9.876   -0.335   -4.067
    5137   -7.159   -1.656   -3.859
    5138   -8.350   -0.909   -4.746
    5139   -6.810   -3.068   -6.262
    5140   -5.310   -0.063   -5.593
    5141  -10.329   -1.918   -5.196
    5142   -8.048   -0.847   -5.530
    5143   -8.366    1.181   -5.124
    5144  -11.034    0.115   -7.242
    5145   -6.802    0.988   -6.224
    5146   -8.817    2.064   -6.416
    5147   -7.787    2.327   -5.347
    5148   -6.324    1.611   -4.761
    5149   -6.358   -3.468   -6.092
    5150   -9.459   -0.037   -4.974
    5151   -4.520    5.233   -5.759
    5152   -5.067    5.025   -4.230
    5153   -1.171    0.073   -7.414
    5154   -3.179    4.177   -5.687
    5155   -0.061    3.360   -6.625
    5156   -0.925    2.464   -6.251
    5157   -0.024    4.356   -5.403
    5158    0.920    2.895   -5.874
    5159   -0.572    4.365   -6.361
    5160   -1.673    2.190   -5.913
    5161   -5.014   -1.268   -5.778
    5162   -2.767    1.317   -5.950
    5163   -4.314    1.298   -7.348
    5164   -0.964    0.857   -6.409
    5165   -0.514    1.743   -6.527
    5166   -3.407    2.326   -5.853
    5167   -0.062    9.106   -3.901
    5168   -3.611   12.112   -3.531
    5169   -0.936   11.626   -4.288
    5170   -3.251    8.156   -5.856
    5171   -2.948    8.339   -5.775
    5172   -6.149    7.277   -5.911
    5173   -8.936    4.384   -7.455
    5174   -8.908    8.312   -4.630
    5175  -10.790    7.753   -4.995
    5176   -3.744    4.501   -6.764
    5177   -1.094    5.045   -7.677
    5178   -2.847    5.189   -6.855
    5179   -4.085    3.254   -4.988
    5180   -6.812    8.235   -3.304
    5181   -4.141    3.908   -5.564
    5182   -4.259    4.725   -4.573
    5183   -6.831    4.179   -3.293
    5184   -5.254    1.801   -4.227
    5185   -5.039    0.720   -4.281
    5186   -2.578   -0.138   -5.538
    5187   -3.191   -3.304   -4.361
    5188   -6.420   -4.330   -5.267
    5189   -5.714   -4.497   -5.742
    5190   -6.136   -0.591   -6.296
    5191   -3.078   -0.954   -6.610
    5192   -1.125    2.189   -8.151
    5193   -1.509   -1.325  -10.164
    5194   -0.409    3.136   -8.427
    5195   -4.540    0.392   -7.667
    5196   -1.711    1.220   -8.767
    5197   -0.627   -2.466   -9.645
    5198    2.325   -5.306  -10.998
    5199    1.101   -5.431   -8.900
    5200   -0.155   -8.872  -10.088
    5201    1.661   -5.956  -10.106
    5202   -3.062   -5.748  -11.563
    5203   -1.565   -9.332  -12.610
    5204   -0.921  -10.436  -11.690
    5205   -1.203  -11.985  -11.962
    5206   -1.084   -9.851  -11.632
    5207   -0.613   -4.903   -8.992
    5208   -2.576   -5.209   -9.303
    5209   -2.237   -7.388   -8.328
    5210   -3.309   -4.138   -8.375
    5211   -6.265   -4.433   -6.297
    5212   -0.570   -1.552   -7.905
    5213    3.695    5.905   -5.460
    5214    3.429    5.322   -6.396
    5215    4.496    0.572   -8.300
    5216    2.671    1.136   -7.072
    5217    0.997   -1.058   -6.764
    5218   -3.060   -8.484   -6.901
    5219   -5.652   -6.421   -7.085
    5220   -8.037   -2.701   -5.520
    5221   -2.724    0.428   -4.815
    5222   -0.030    0.013   -4.898
    5223   -2.194    0.459   -3.404
    5224   -3.180    0.763   -4.722
    5225   -4.173   -0.033   -3.869
    5226   -5.569    1.103   -3.644
    5227   -3.228   -2.155   -5.083
    5228   -4.432   -1.094   -4.674
    5229   -3.817   -3.600   -5.363
    5230   -3.429    2.152   -6.727
    5231   -5.047   -0.390   -5.440
    5232   -4.001   -1.606   -5.279
    5233   -4.366    3.199   -5.554
    5234    0.408    0.743   -4.401
    5235    0.133   -2.039   -6.681
    5236   -1.766   -2.311   -6.925
    5237    0.110    2.967   -4.458
    5238   -3.261    0.668   -5.468
    5239   -3.368   -0.234   -5.950
    5240   -6.836    2.211   -4.984
    5241   -4.452    0.073   -4.915
    5242   -5.181   -0.522   -3.654
    5243   -6.148   -0.292   -5.375
    5244   -4.213    2.929   -4.450
    5245   -2.538    1.982   -5.756
    5246   -4.551    0.121   -5.596
    5247   -0.144   -1.040   -5.837
    5248    2.824   -2.229   -7.834
    5249    1.902   -0.292   -6.559
    5250    4.352    0.477   -5.955
    5251    2.195   -3.242   -5.597
    5252   -0.304   -2.607   -7.401
    5253   -3.829    0.735   -5.059
    5254   -4.552    1.108   -5.224
    5255   -5.665   -4.699   -7.349
    5256   -2.496   -7.365   -8.794
    5257   -1.366   -7.710   -9.471
    5258   -0.536   -6.637   -8.188
    5259   -0.390   -6.239  -11.180
    5260    3.871   -5.273  -10.140
    5261    1.975   -7.600   -9.797
    5262    2.985   -1.927   -8.725
    5263    2.687   -1.036   -7.129
    5264    1.250   -0.745   -7.379
    5265   -1.585   -2.287   -6.857
    5266    1.773   -0.260   -8.856
    5267   -0.307    1.282   -6.855
    5268    2.423    4.789   -7.043
    5269   -1.667   -0.336   -8.317
    5270    2.573   -5.016   -6.752
    5271    3.856   -5.010   -7.192
    5272    3.544   -6.447   -8.363
    5273   -2.123   -6.802   -7.943
    5274    1.063   -6.526   -7.769
    5275    3.228   -3.860   -7.648
    5276   -1.069   -1.146   -7.329
    5277   -3.456    0.904   -6.370
    5278    0.163   -4.481   -7.191
    5279   -2.039   -4.829   -7.199
    5280    0.297   -3.036   -6.836
    5281    2.330   -3.966   -8.468
    5282   -0.301   -4.551   -6.818
    5283   -2.209   -6.448   -6.989
    5284   -0.129   -3.565   -7.632
    5285   -2.508   -5.728   -8.492
    5286   -2.303   -4.316   -8.350
    5287   -1.426    0.474   -8.621
    5288   -2.208    0.192   -6.998
    5289   -3.353   -1.602   -7.389
    5290   -3.812   -1.974   -6.852
    5291   -3.557   -4.942   -7.987
    5292   -1.462   -6.274   -8.868
    5293   -2.726   -7.793   -9.518
    5294   -0.041   -4.805   -8.644
    5295    4.664   -3.492   -8.647
    5296   -0.878   -6.602   -9.027
    5297    1.927   -2.917   -8.615
    5298    2.898   -7.306   -9.416
    5299   -1.949   -6.956   -9.898
    5300   -2.144   -5.093   -9.263
    5301   -4.077   -6.741  -10.382
    5302   -1.109   -7.404   -9.656
    5303    1.446  -10.605  -10.766
    5304    0.394   -9.101   -9.600
    5305    1.563  -10.607  -10.372
    5306   -2.045   -8.406   -9.444
    5307   -1.949  -10.468   -9.535
    5308   -0.918   -7.281  -10.144
    5309   -3.161   -2.979   -8.504
    5310   -3.295   -2.093  -10.405
    5311   -4.433   -3.627  -10.902
    5312   -4.576   -7.842  -12.960
    5313   -4.214   -5.183  -11.551
    5314   -2.592   -7.669  -11.000
    5315   -4.085   -6.572   -8.331
    5316   -2.965   -4.744   -9.980
    5317   -5.220   -5.075   -8.729
    5318   -4.789   -7.441   -7.323
    5319   -6.386   -6.375   -7.511
    5320   -4.819   -6.430   -9.578
    5321   -0.154   -2.366   -8.549
    5322   -6.315   -4.955   -8.232
    5323   -3.252   -6.954   -8.499
    5324   -4.766   -9.900   -9.857
    5325   -4.183   -6.536   -8.094
    5326   -5.895   -5.309   -7.940
    5327   -5.486   -5.516   -8.788
    5328   -4.126   -5.061   -9.432
    5329   -6.536   -3.947   -9.826
    5330   -7.395   -6.646  -10.694
    5331   -7.994   -4.695  -10.533
    5332   -8.127   -3.459   -9.724
    5333   -5.506   -3.651   -9.656
    5334   -6.159   -4.010   -8.731
    5335   -4.942   -3.357   -8.822
    5336   -8.245   -7.250   -9.464
    5337   -7.326   -9.191   -9.834
    5338   -3.840   -6.631   -7.984
    5339   -3.196   -7.810   -9.111
    5340   -1.272   -2.538   -6.362
    5341   -1.517   -4.361   -8.676
    5342   -1.224   -3.549   -8.785
    5343   -1.046   -1.509   -8.248
    5344    2.434   -3.094  -11.555
    5345    1.329   -4.860  -11.668
    5346   -2.488   -5.638   -8.464
    5347   -2.355  -10.881  -10.938
    5348   -0.886   -8.762  -11.540
    5349   -0.423   -8.743  -10.955
    5350    1.653   -5.037  -10.717
    5351   -1.824   -5.706   -9.125
    5352    3.977   -1.579  -10.846
    5353    6.000    1.051   -9.553
    5354    3.584   -3.837   -9.298
    5355   -1.204   -1.280   -9.107
    5356   -0.990   -7.697   -9.541
    5357   -2.095   -5.371   -8.342
    5358   -2.257   -1.670   -7.815
    5359   -3.328   -3.041   -7.842
    5360   -1.815    2.698   -6.647
    5361   -4.395    1.254   -4.855
    5362   -3.922    2.906   -4.216
    5363   -1.363   -0.135   -4.720
    5364   -1.950   -2.849   -6.176
    5365   -0.508   -2.466   -4.855
    5366    0.668    3.402   -5.388
    5367    3.146   -1.661   -6.219
    5368    3.524   -2.117   -8.634
    5369   -0.722   -1.679   -8.098
    5370    2.006    3.146   -6.802
    5371    2.310   -0.469   -7.983
    5372    3.932   -2.124   -9.555
    5373    4.012   -1.030   -9.103
    5374    4.211   -0.074   -8.824
    5375    4.983   -0.218   -6.873
    5376    2.986    0.492   -8.830
    5377    3.332   -2.611   -9.475
    5378    4.078   -2.649   -9.493
    5379    4.459    1.917   -9.706
    5380    7.878    1.014  -10.100
    5381    7.703    0.461   -7.965
    5382    3.696   -2.433   -6.758
    5383    1.453   -1.755   -7.007
    5384    4.137    0.613   -9.040
    5385    4.382   -1.227   -7.709
    5386    6.198    0.345   -8.945
    5387    6.567    1.662   -7.071
    5388    7.343    4.488   -6.981
    5389    9.144    0.981   -8.919
    5390    5.350    0.163   -7.395
    5391    5.651    0.273   -6.737
    5392    5.885    2.020   -7.874
    5393    0.715   -0.260   -7.333
    5394    5.508    2.513   -8.125
    5395    6.802    0.875   -8.130
    5396    8.788    6.445   -6.834
    5397    5.713    5.809   -7.826
    5398    1.844    9.638   -6.685
    5399    4.706    4.965   -7.494
    5400    3.660    4.409   -8.213
    5401    2.762    4.130   -7.860
    5402    6.535    8.505   -8.251
    5403    3.565    2.987   -8.600
    5404    0.181    1.897   -8.493
    5405   -2.204   -1.463   -9.132
    5406   -1.691    0.085   -6.442
    5407   -4.706    2.261   -5.726
    5408   -3.773    0.686   -6.624
    5409   -2.583    0.087   -8.121
    5410   -5.722   -0.673   -7.789
    5411   -6.033    1.772   -8.006
    5412   -8.557    3.143   -5.827
    5413   -5.447    1.360   -6.941
    5414   -7.382   -2.159   -7.857
    5415   -7.876   -2.282   -6.226
    5416   -2.393   -2.576   -6.967
    5417   -5.658   -1.924   -5.856
    5418   -5.905   -3.946   -5.928
    5419   -5.827   -5.167   -5.649
    5420   -5.300   -4.339   -3.689
    5421   -3.369   -2.533   -4.497
    5422   -1.416   -2.644   -6.470
    5423   -2.150   -1.394   -8.184
    5424   -1.207    0.166   -6.706
    5425   -0.623   -2.906   -8.790
    5426    3.267   -4.515   -8.875
    5427    1.240   -5.895   -8.640
    5428   -2.359   -2.946   -8.144
    5429   -3.981   -4.165   -7.597
    5430   -0.317   -2.564   -6.874
    5431    1.062   -3.587   -8.282
    5432    0.115   -1.109   -6.743
    5433    1.225    0.573   -4.651
    5434   -2.299   -6.114   -6.101
    5435    1.944   -7.199   -7.056
    5436    2.790   -6.151   -6.923
    5437    1.630   -5.521   -6.934
    5438    2.912   -6.646   -8.656
    5439    1.224   -6.589   -8.439
    5440   -0.756   -8.655   -8.167
    5441    0.963   -5.441   -7.061
    5442    1.021   -5.620   -8.511
    5443    4.106   -6.771   -8.947
    5444    2.917   -8.248   -8.065
    5445    8.510   -7.076  -11.064
    5446    4.702   -5.389   -9.922
    5447    6.580   -9.522  -10.864
    5448    4.854   -6.102   -8.445
    5449    5.616   -4.369   -6.636
    5450    7.623   -5.588   -8.319
    5451    5.703   -5.936  -10.274
    5452    6.998   -4.050   -8.542
    5453    4.316   -6.283   -7.812
    5454    0.698   -3.908   -7.671
    5455    0.284   -4.640   -8.272
    5456    1.668   -4.258   -6.440
    5457    4.204   -2.152   -7.361
    5458    4.046   -0.942   -6.927
    5459    1.764    1.657   -6.661
    5460    2.501   -0.213   -6.981
    5461    2.957   -3.182   -7.019
    5462   -1.188   -3.146   -7.301
    5463    2.696   -8.795   -9.559
    5464    1.343   -1.051   -8.228
    5465    1.095   -3.789   -8.895
    5466   -1.423   -1.795   -8.945
    5467    1.860   -3.200   -7.341
    5468    2.212   -3.244   -8.834
    5469    5.176   -4.669   -8.593
    5470    6.089   -1.888   -8.947
    5471    8.140   -1.887   -8.958
    5472    5.511   -0.030   -9.312
    5473    8.537    0.269  -10.162
    5474    7.962    2.415   -9.167
    5475    5.968    1.386   -7.376
    5476    6.100    2.021   -7.424
    5477    7.919    0.736   -9.538
    5478    7.100    1.511   -8.023
    5479    7.089   -2.281  -10.548
    5480    7.121    0.998   -8.055
    5481    3.377   -3.057   -8.763
    5482    2.460   -6.179   -8.056
    5483    5.147   -1.906   -8.165
    5484    5.739   -4.600   -9.643
    5485    4.444   -4.103   -9.864
    5486    5.530   -5.507   -8.683
    5487    4.047   -9.586   -9.464
    5488    4.481   -7.896   -9.419
    5489    1.187   -1.925   -7.411
    5490   -2.616   -1.415   -6.005
    5491    0.227   -0.911   -6.619
    5492   -0.946   -1.234   -8.685
    5493   -1.722   -1.110   -7.586
    5494   -2.417   -2.594   -6.241
    5495   -2.426   -3.143   -7.200
    5496   -9.409   -3.419   -6.209
    5497   -6.207    3.592   -6.626
    5498   -6.515    1.114   -3.852
    5499   -3.263    1.989   -3.560
    5500    1.426    1.665   -7.112
    5501    2.499   -0.793   -6.028
    5502    3.342   -2.553   -6.908
    5503    2.515   -2.717   -6.801
    5504    3.840   -2.239   -8.016
    5505   -2.007   -3.261   -8.482
    5506   -2.903   -6.402   -8.600
    5507   -0.042   -3.882   -8.058
    5508   -1.152   -4.547   -8.278
    5509   -2.779   -6.750   -7.703
    5510   -4.187   -4.565   -8.459
    5511   -6.066   -1.250   -6.874
    5512   -7.071   -8.341   -6.753
    5513   -5.577   -5.937   -9.505
    5514   -5.337   -4.664   -7.494
    5515   -4.650   -2.770   -7.263
    5516   -4.018   -4.320   -8.350
    5517   -1.836   -3.319   -8.647
    5518   -2.160    0.139   -9.250
    5519   -1.913    2.166   -7.808
    5520   -2.566    5.945   -8.597
    5521   -1.452    0.108   -8.599
    5522    1.947   -1.336   -8.459
    5523   -2.566   -1.578   -8.002
    5524   -1.899   -3.070   -8.174
    5525   -1.666   -0.385   -8.253
    5526   -0.110   -2.417   -8.006
    5527    2.930   -3.280   -7.503
    5528    7.854   -5.819   -8.735
    5529    2.668   -2.034   -8.189
    5530    1.766   -1.524   -6.764
    5531    1.920   -3.884   -7.573
    5532    4.049   -4.562   -8.333
    5533    3.532    1.386   -6.217
    5534   -2.345   -2.557   -5.593
    5535   -3.574    1.078   -3.373
    5536   -1.388    0.352   -3.988
    5537   -1.917   -0.460   -5.456
    5538   -0.025   -3.335   -4.758
    5539   -0.803   -5.362   -6.383
    5540   -0.272   -3.065   -5.827
    5541    0.536    2.001   -3.448
    5542   -2.181   -1.743   -5.410
    5543   -1.327    0.939   -5.462
    5544   -1.751    1.648   -5.970
    5545   -8.526   -2.260   -3.808
    5546   -9.312   -1.659   -3.584
    5547  -11.551   -0.153   -4.131
    5548  -11.899   -3.050   -3.703
    5549   -6.481    0.264   -4.395
    5550   -4.052   -3.979   -4.996
    5551   -2.906   -1.039   -4.224
    5552   -3.040    0.128   -2.021
    5553   -7.634   -2.038   -2.054
    5554  -10.725    2.848   -1.499
    5555   -6.740    3.250   -4.511
    5556   -7.771    4.168   -3.557
    5557   -6.048    3.491   -3.317
    5558   -7.141    2.470   -4.096
    5559   -5.034    2.012   -5.197
    5560   -4.027    1.126   -5.286
    5561   -6.274    1.826   -3.708
    5562   -4.895    0.142   -3.107
    5563   -5.487   -0.525   -3.949
    5564   -3.546   -2.726   -5.207
    5565   -4.648   -7.045   -4.469
    5566   -3.180    0.177   -4.616
    5567   -2.170    0.465   -2.609
    5568   -1.144    2.260   -3.976
    5569   -3.343   -0.221   -2.700
    5570   -1.308    2.391   -5.452
    5571    2.201   -1.004   -5.232
    5572    2.803   -0.320   -4.456
    5573    4.912    0.616   -4.266
    5574    2.116   -0.999   -5.123
    5575   -1.327   -1.699   -5.606
    5576   -1.485   -2.940   -5.752
    5577   -0.569    0.729   -6.153
    5578    1.026   -0.712   -6.031
    5579   -1.942   -1.396   -5.537
    5580   -0.502   -3.776   -3.895
    5581   -1.967   -4.189   -6.489
    5582   -4.275   -3.096   -4.205
    5583   -4.513   -3.488   -2.738
    5584   -6.128   -3.745   -5.060
    5585   -3.048   -6.003   -5.880
    5586   -2.080   -7.732   -7.166
    5587    4.121   -5.567   -8.025
    5588    1.999   -2.093   -7.975
    5589    0.391   -2.123   -5.278
    5590    3.711   -2.415   -7.421
    5591    4.328   -3.573   -6.595
    5592    0.916   -8.276   -8.443
    5593   -4.705   -8.781   -6.344
    5594   -3.450   -6.947   -7.070
    5595   -0.433   -1.998   -5.743
    5596   -1.662   -2.689   -5.430
    5597   -3.514   -1.657   -6.027
    5598   -4.659   -5.977   -5.908
    5599   -6.169  -15.245   -7.972
    5600   -6.938   -9.442   -4.162
    5601   -3.610   -5.003   -5.711
    5602   -4.952   -5.416   -6.767
    5603   -4.024   -7.033   -8.544
    5604   -5.092   -6.477   -8.571
    5605   -4.057   -1.915   -7.425
    5606   -3.398   -6.695   -6.209
    5607   -5.879   -6.733   -7.301
    5608   -3.695   -6.692   -6.266
    5609   -2.986   -8.177   -7.197
    5610   -3.394   -5.116   -5.495
    5611   -4.197    0.134   -4.598
    5612   -0.693    2.405   -4.115
    5613   -1.308   -0.382   -5.594
    5614   -4.975   -2.950   -4.381
    5615   -5.766   -3.584   -5.371
    5616   -7.080   -3.531   -5.286
    5617   -6.522   -1.665   -4.973
    5618   -3.362   -0.482   -6.554
    5619   -3.920   -3.570   -7.273
    5620   -4.211   -2.015   -6.801
    5621   -5.202   -1.035   -6.170
    5622   -5.873   -7.025   -7.507
    5623   -6.322   -7.068   -6.631
    5624   -6.099   -4.998   -6.643
    5625   -6.991   -5.744   -7.579
    5626   -1.181   -0.278   -8.344
    5627   -3.652   -0.780   -9.116
    5628   -2.499    2.681   -6.627
    5629   -2.541   -0.597   -6.396
    5630   -3.903    1.683   -5.821
    5631   -4.755    2.915   -5.697
    5632   -4.676    1.039   -6.162
    5633    0.530    0.608   -6.096
    5634   -1.731    0.538   -6.007
    5635    0.590   -0.146   -6.620
    5636    1.733    2.388   -6.835
    5637    1.407    1.728   -6.755
    5638    4.983    1.976   -6.433
    5639    3.915    3.196   -7.117
    5640    3.055    2.712   -8.596
    5641    0.922    2.788   -7.387
    5642    2.013   -1.536  -10.055
    5643    2.628   -0.944   -8.520
    5644    0.925    2.054   -6.059
    5645   -1.653    6.832   -4.790
    5646   -2.190    0.221   -6.837
    5647   -1.489   -3.054   -6.666
    5648   -4.572   -1.690   -7.334
    5649   -4.413   -3.227   -5.355
    5650   -4.465   -4.962   -6.569
    5651   -5.706   -6.812   -6.206
    5652   -3.646   -4.008   -4.231
    5653   -7.994   -3.757   -2.648
    5654   -7.358   -7.015   -5.767
    5655   -5.420   -5.547   -4.584
    5656   -5.725   -2.550   -6.821
    5657   -5.519    0.516   -5.406
    5658   -7.148    2.036   -6.187
    5659   -8.017   -0.530   -4.629
    5660   -6.489   -1.523   -4.738
    5661   -5.105   -0.438   -6.247
    5662   -3.233   -2.197   -6.784
    5663   -5.976   -4.639   -7.642
    5664   -6.408   -1.602   -6.920
    5665   -2.968    0.563   -5.432
    5666   -5.050    2.140   -5.978
    5667   -7.420    2.202   -4.464
    5668   -4.848    1.997   -5.451
    5669   -5.927    2.395   -5.921
    5670   -4.741    0.288   -5.662
    5671   -5.202    2.439   -5.009
    5672   -6.045    1.874   -3.940
    5673   -0.419    1.710   -5.675
    5674    2.806   -0.944   -6.817
    5675    3.893    1.557   -5.618
    5676    2.577    1.258   -6.315
    5677    4.387    5.257   -6.784
    5678    3.554   -0.286   -7.753
    5679   -0.297   -3.327   -6.951
    5680   -4.483   -2.172   -5.149
    5681   -5.414   -1.105   -4.279
    5682   -3.488   -5.563   -5.850
    5683   -4.145   -0.352   -5.925
    5684   -0.940    3.659   -4.807
    5685    4.540    4.340   -6.614
    5686   -0.168    2.072   -5.903
    5687    0.410   -2.975   -5.671
    5688    5.494    2.051   -6.920
    5689    0.870    0.976   -8.866
    5690    2.712    2.972   -6.843
    5691    1.086    0.731   -8.158
    5692    1.519   -1.904   -8.412
    5693    4.145   -0.977   -7.397
    5694    6.198   -5.753   -9.840
    5695   10.335   -1.597   -8.810
    5696    8.759   -5.906   -9.219
    5697   11.840   -4.778   -9.341
    5698    4.186   -6.449   -6.507
    5699    4.484   -2.234   -8.366
    5700    3.136   -2.349   -7.479
    5701    4.612   -0.508   -5.967
    5702    2.718   -1.657   -6.474
    5703    3.607   -0.846   -6.541
    5704    3.264   -1.675   -6.824
    5705    2.095   -1.495   -6.627
    5706    1.784    3.551   -6.333
    5707    0.439    0.886   -7.801
    5708   -2.748   -3.074   -7.660
    5709   -4.096   -0.061   -7.864
    5710   -5.340   -1.991   -7.280
    5711   -4.717   -3.375   -8.682
    5712    1.699   -3.602   -9.038
    5713    3.958   -4.962   -8.209
    5714   -2.567   -6.742   -7.945
    5715   -4.183   -2.757   -6.810
    5716   -5.084   -1.708   -7.739
    5717   -5.116    0.503   -7.424
    5718   -5.917   -3.711   -7.396
    5719   -4.009   -4.300   -8.951
    5720   -3.074   -1.382   -8.163
    5721   -3.659   -4.290   -8.069
    5722   -0.755   -4.521   -8.707
    5723   -0.637   -8.025   -9.715
    5724   -0.593   -6.770   -9.007
    5725   -1.118   -6.267   -7.866
    5726    1.724   -8.713  -10.239
    5727    0.180   -9.148   -9.619
    5728   -3.414  -10.672   -8.730
    5729   -3.398   -9.691  -10.657
    5730   -3.999  -11.208  -11.506
    5731   -1.842   -7.766  -11.847
    5732   -1.141   -4.982   -8.812
    5733   -0.251   -5.449   -9.681
    5734   -1.516   -7.650   -9.562
    5735   -0.658   -6.802  -10.859
    5736   -2.659   -7.746  -10.520
    5737   -1.320   -5.730   -6.884
    5738    3.560   -4.164   -9.123
    5739    0.574   -2.005   -6.698
    5740    0.251   -2.694   -6.620
    5741   -1.074    1.508   -3.748
    5742   -0.369   -0.360   -7.310
    5743   -2.647    3.147   -6.039
    5744   -1.335    5.278   -5.157
    5745   -2.577    7.477   -6.450
    5746    0.707    7.085   -6.455
    5747    0.686    7.649   -6.522
    5748    0.975    3.628   -7.373
    5749   -0.204    3.824   -6.918
    5750   -0.395    4.294   -7.959
    5751    1.326    1.850   -9.837
    5752   -0.036    2.846   -8.528
    5753    3.520    1.751   -9.564
    5754    0.067    0.766   -7.960
    5755    0.049   -1.203   -8.305
    5756   -3.436    0.799   -5.865
    5757   -1.481    4.461   -7.488
    5758   -3.321    3.049   -7.180
    5759   -7.634    3.693   -7.073
    5760   -8.768    2.576   -7.720
    5761   -5.420   -2.832   -8.689
    5762   -5.974   -0.942   -6.911
    5763   -4.945   -1.739   -6.784
    5764   -3.303   -3.701   -9.542
    5765   -1.552   -2.952   -7.832
    5766   -4.404    0.042   -8.105
    5767   -4.903    0.066   -6.511
    5768   -5.028    0.774   -5.485
    5769   -8.824    1.486   -3.944
    5770   -9.917   -0.661   -5.185
    5771   -6.284   -0.962   -4.534
    5772   -4.267   -6.160   -7.054
    5773   -6.980    0.923   -4.543
    5774   -5.307    2.628   -3.545
    5775   -7.389   -0.090   -4.868
    5776   -4.728   -2.002   -6.270
    5777   -4.388    0.293   -6.581
    5778   -2.511    2.205   -4.756
    5779   -3.081   -0.077   -5.999
    5780   -4.726   -1.753   -5.760
    5781   -2.636   -6.398   -7.495
    5782   -2.299  -10.239   -7.593
    5783   -2.060   -3.701   -5.190
    5784   -5.382   -5.259   -5.812
    5785   -6.488   -5.045   -6.045
    5786   -4.502   -4.811   -7.274
    5787   -2.329   -5.543   -8.249
    5788   -1.437   -8.900   -9.723
    5789   -3.173  -10.942   -8.053
    5790   -1.959   -6.613   -9.619
    5791    0.452  -11.064   -9.385
    5792   -3.438  -10.086  -10.485
    5793   -6.042   -9.440   -8.961
    5794   -5.827  -13.090   -9.886
    5795   -2.323  -10.849   -9.934
    5796   -4.231  -12.676  -10.721
    5797   -1.849   -9.306   -8.351
    5798   -1.624  -10.999   -8.399
    5799   -1.134   -8.216   -8.805
    5800   -0.163   -7.238  -10.593
    5801   -0.251   -7.154  -10.443
    5802    1.119   -6.085   -9.486
    5803   -1.427   -6.882  -11.016
    5804   -2.529   -4.034   -9.737
    5805   -2.887   -6.794   -9.773
    5806   -0.884   -9.284  -11.591
    5807   -2.859   -9.472  -11.218
    5808   -1.570  -11.764  -12.725
    5809    1.191  -10.147  -10.307
    5810    0.039   -9.351  -10.055
    5811   -2.636   -7.979   -8.314
    5812    0.008   -6.922   -8.528
    5813    2.179   -3.999   -9.404
    5814   -1.136   -2.739   -9.340
    5815   -1.035   -7.910  -11.290
    5816    0.392   -7.831  -13.569
    5817   -5.515  -11.926  -11.664
    5818   -1.841  -16.249  -12.290
    5819   -1.162  -15.075  -13.050
    5820   -2.257  -16.197  -10.692
    5821   -1.290  -15.722  -11.230
    5822   -0.950  -14.937  -12.437
    5823   -6.554  -17.496  -10.074
    5824   -8.121  -18.130  -10.514
    5825   -8.364  -15.824   -9.155
    5826   -4.254  -14.616  -10.375
    5827   -4.422  -13.797   -9.737
    5828   -2.135   -8.366   -8.815
    5829   -2.545   -9.995   -8.186
    5830   -4.108   -7.416   -6.662
    5831   -4.881   -4.451   -6.157
    5832   -4.546   -5.820   -4.266
    5833   -2.639   -5.470   -5.364
    5834   -3.090   -2.056   -6.723
    5835   -1.839   -3.079   -4.924
    5836   -2.780   -2.322   -4.788
    5837   -5.287    3.652   -3.410
    5838   -2.972    1.458   -3.780
    5839   -5.924    4.925   -1.253
    5840   -9.032   -1.236   -1.039
    5841   -7.613   -4.459   -3.584
    5842   -6.355    0.240   -4.959
    5843   -6.347   -2.805   -3.902
    5844   -3.726   -0.931   -7.698
    5845   -4.606   -5.479   -5.914
    5846   -5.995   -6.208   -6.444
    5847   -3.730   -6.503   -7.806
    5848   -8.307   -4.286   -6.092
    5849   -6.409   -8.940   -8.632
    5850   -4.182   -7.881   -8.736
    5851   -5.441   -9.230   -9.110
    5852   -1.551  -17.160  -10.802
    5853   -6.692   -5.520  -10.587
    5854   -4.362   -7.247  -10.095
    5855   -1.942   -2.539   -7.887
    5856    0.246   -4.557   -9.628
    5857    0.530   -5.560   -9.487
    5858   -3.629   -4.807   -9.758
    5859   -6.568   -2.851   -9.154
    5860   -2.690   -3.657   -8.616
    5861   -6.213   -6.453  -11.144
    5862  -11.065   -4.935   -9.470
    5863   -9.776   -4.696   -8.883
    5864   -9.368   -8.160   -9.051
    5865  -10.617   -6.103   -9.869
    5866  -10.504   -2.074   -8.893
    5867   -9.201   -1.637   -9.225
    5868  -11.070   -2.751   -7.125
    5869   -9.365   -0.768   -8.269
    5870   -8.288   -4.250  -10.575
    5871   -8.081   -7.730  -10.651
    5872   -7.655   -2.129   -9.502
    5873   -8.601   -4.223  -10.138
    5874   -9.864   -2.351   -9.300
    5875   -9.540    0.281   -7.398
    5876   -9.768   -1.392   -8.630
    5877  -10.110    3.417   -6.906
    5878   -9.834    4.462   -4.978
    5879   -9.218    3.456   -7.589
    5880  -10.524    2.285   -8.365
    5881   -9.132   -0.031   -8.860
    5882  -12.323    0.215   -8.722
    5883  -13.451    1.910   -7.139
    5884  -11.710    0.562   -8.033
    5885   -8.720   -2.283   -9.203
    5886  -10.570   -1.144   -8.080
    5887  -10.327   -1.978   -8.231
    5888  -10.186   -4.641   -7.946
    5889   -0.127   -7.237   -8.526
    5890    1.540   -3.714   -9.875
    5891    0.634   -7.916   -9.799
    5892    0.333   -7.344   -9.855
    5893   -0.225   -5.781   -8.837
    5894   -0.893   -2.682   -9.116
    5895   -1.870   -2.324   -9.961
    5896    2.278   -0.133   -8.970
    5897    2.612    0.008   -9.964
    5898    0.605   -0.574   -7.404
    5899   -2.528    3.120   -7.958
    5900   -2.259    1.534   -7.894
    5901   -2.514   -4.757   -6.989
    5902   -3.958   -1.773   -8.261
    5903   -3.446    3.930   -6.748
    5904   -1.412    3.224   -7.308
    5905    0.184    2.714   -8.948
    5906    0.165    4.148   -7.982
    5907    3.685   -0.329  -12.032
    5908    0.339    4.632   -8.452
    5909   -0.759    3.911   -8.860
    5910   -0.808   -0.237  -10.133
    5911    0.115   -1.325  -10.060
    5912   -1.459    1.923   -8.369
    5913   -0.484   -3.500  -10.806
    5914   -3.237   -4.662   -9.048
    5915   -6.259   -6.077   -9.113
    5916   -2.291   -5.839   -9.433
    5917   -1.214   -6.631  -11.901
    5918   -2.954   -8.965  -10.786
    5919   -1.453  -11.315  -11.488
    5920    0.333  -13.078  -11.790
    5921    1.259   -9.759  -12.044
    5922   -1.471  -12.548  -14.831
    5923    4.061  -14.926  -13.088
    5924    2.300  -12.462  -10.821
    5925    1.450   -8.968  -10.382
    5926    2.983  -11.350  -11.086
    5927   -1.830  -10.660  -11.525
    5928   -3.211  -14.106  -12.284
    5929   -3.860  -19.357  -13.398
    5930   -8.840  -16.617  -10.598
    5931   -7.135  -15.408  -11.318
    5932  -10.023  -15.708  -11.456
    5933   -9.166  -12.530   -9.913
    5934   -9.681  -11.156  -10.462
    5935   -9.898  -11.219  -10.160
    5936   -9.743   -5.564   -8.040
    5937   -8.239   -7.069   -7.703
    5938   -8.628   -3.388   -7.771
    5939   -8.784   -4.694   -7.238
    5940  -10.492   -4.643   -5.164
    5941   -7.241   -3.788   -6.217
    5942   -5.954   -5.592   -8.024
    5943   -5.950   -2.588   -6.664
    5944   -1.872   -4.405   -8.364
    5945   -3.973   -5.259   -6.540
    5946   -7.942  -10.538   -9.332
    5947   -4.455   -9.550   -8.851
    5948   -1.462   -7.112   -9.346
    5949   -3.758   -7.524   -9.230
    5950   -4.078   -5.084   -8.134
    5951   -1.702   -6.626   -7.637
    5952   -1.822   -7.175   -8.242
    5953    1.635   -6.740   -9.544
    5954   -0.312   -8.881   -8.107
    5955    3.728   -6.783   -9.650
    5956    0.635   -8.465   -8.687
    5957   -3.606   -3.025   -7.673
    5958   -2.526   -6.562   -8.500
    5959    0.866   -6.833   -7.772
    5960    0.929  -10.521   -8.859
    5961   -2.422  -12.304   -9.330
    5962   -2.684  -10.844   -7.066
    5963   -0.505   -8.680   -9.163
    5964   -3.481  -10.704   -8.481
    5965   -6.717  -11.081   -9.186
    5966   -1.782  -10.375  -10.577
    5967   -2.559  -10.552  -10.547
    5968   -1.892   -8.443   -9.606
    5969   -1.638   -5.210   -8.848
    5970   -4.791   -7.891   -7.624
    5971   -4.778   -7.969   -9.472
    5972   -5.635   -9.932   -8.936
    5973   -7.994   -9.605   -9.301
    5974   -5.283   -6.746   -9.882
    5975   -5.183   -8.208   -9.312
    5976   -6.812   -7.660  -10.394
    5977   -9.061   -9.259  -10.308
    5978   -5.500   -7.831  -10.402
    5979   -5.436   -7.668   -8.311
    5980   -4.957   -9.398   -6.999
    5981   -5.203   -8.754   -6.847
    5982   -4.925   -7.554   -8.780
    5983   -3.445   -7.269   -8.884
    5984   -2.311  -10.505   -8.129
    5985   -3.763  -14.814  -11.535
    5986   -6.046  -13.190   -9.261
    5987   -6.725   -8.440   -6.374
    5988   -0.749   -5.831   -7.972
    5989   -4.807   -8.974   -8.421
    5990   -6.083   -6.575   -7.336
    5991   -3.252   -4.791   -7.338
    5992   -1.890   -4.484   -7.150
    5993   -4.380   -7.071   -7.836
    5994   -3.019   -6.252   -9.148
    5995   -5.744   -8.490   -9.663
    5996   -3.516   -6.483   -8.937
    5997   -6.400   -4.373   -7.914
    5998   -6.167   -1.561   -7.211
    5999   -5.563   -3.030   -8.022
    6000   -2.572   -4.287   -9.127
    6001   -4.230   -0.282   -8.654
    6002   -4.069   -3.656   -8.371
    6003   -3.047   -5.243   -9.850
    6004   -1.215   -5.662  -10.744
    6005    2.968   -0.598   -8.671
    6006    3.920    1.159   -7.550
    6007    8.244    7.621   -8.166
    6008    4.894    2.111   -9.113
    6009    4.835    3.882   -9.501
    6010    1.611    7.759   -8.918
    6011    4.608    3.796   -8.037
    6012    2.195    5.335   -9.510
    6013    0.285    7.280   -7.048
    6014   -0.574    4.130   -5.004
    6015    0.425    5.092   -6.379
    6016   -0.566    8.178   -4.783
    6017   -4.391    3.433   -7.680
    6018   -5.725   -1.591   -6.688
    6019   -6.641   -4.849   -7.867
    6020   -7.336   -2.301   -6.085
    6021   -8.542   -1.667   -5.329
    6022   -7.042    2.451   -4.688
    6023   -8.780   -1.522   -5.630
    6024  -10.538   -1.084   -6.366
    6025  -11.560   -0.544   -7.512
    6026  -10.038   -0.952   -7.327
    6027   -9.979    2.461   -6.505
    6028  -13.814    4.379   -3.964
    6029  -11.811    6.430   -4.775
    6030  -12.948    8.082   -4.047
    6031   -8.086    3.070   -6.079
    6032   -8.421    3.428   -5.952
    6033   -5.223    3.595   -5.458
    6034   -7.710    4.986   -6.312
    6035   -4.109    6.023   -7.495
    6036   -4.237    1.786   -6.809
    6037   -4.416    2.774   -8.529
    6038   -4.419    0.963   -7.951
    6039   -3.080    3.868   -7.117
    6040   -4.937    5.720   -5.903
    6041   -5.157   -0.684   -8.515
    6042   -5.448    1.896   -8.384
    6043   -6.589   -0.449   -7.906
    6044   -6.073   -2.320   -9.035
    6045   -4.944   -0.357   -9.120
    6046   -4.192   -5.014   -8.013
    6047   -3.404   -4.738   -9.757
    6048   -5.104   -4.306   -7.175
    6049   -7.013   -8.050   -9.521
    6050   -7.755   -6.729   -8.163
    6051  -10.406   -1.952   -6.769
    6052   -7.260   -1.401   -7.657
    6053   -5.220   -0.530   -7.733
    6054   -5.475    0.597   -7.817
    6055   -4.487   -0.066   -8.669
    6056   -3.978   -2.148   -8.124
    6057   -5.694   -1.752   -8.682
    6058   -3.558   -3.889  -11.395
    6059   -0.525    0.521  -10.041
    6060   -1.359   -0.588   -9.910
    6061   -3.081   -0.755   -9.686
    6062   -1.461    3.829   -7.640
    6063    0.777    3.449   -7.696
    6064    1.601    4.461   -6.985
    6065    2.922    3.071   -5.937
    6066    2.635   -1.761   -8.805
    6067    1.433    0.907  -10.699
    6068    4.680    3.369   -9.383
    6069    3.486    2.371   -9.282
    6070    1.642    3.355   -9.254
    6071   -0.274    4.580   -7.481
    6072   -0.343    6.512   -6.907
    6073    0.513    4.197   -8.407
    6074    0.452    1.170   -9.213
    6075   -0.358   -1.761  -10.573
    6076   -1.078   -3.161   -8.778
    6077   -0.644   -0.183  -11.206
    6078    1.017    3.244   -9.913
    6079    2.637    0.941   -8.982
    6080    3.128    3.173   -9.358
    6081    1.561   -1.789   -9.232
    6082   -1.369   -2.845   -8.261
    6083    0.168   -2.659   -7.892
    6084   -0.171   -7.862   -8.672
    6085    2.403   -6.258   -7.175
    6086    1.062   -5.435   -6.462
    6087    1.991   -2.192   -7.550
    6088    2.577   -2.465   -9.103
    6089    1.241   -4.476   -9.401
    6090    1.272   -4.149   -8.107
    6091    0.115   -5.469   -7.987
    6092    3.856  -10.739   -9.095
    6093    4.701   -1.364   -6.583
    6094    3.169    0.056   -7.998
    6095    6.557   -1.595   -7.714
    6096    7.775    1.677   -9.105
    6097    6.949    6.219  -10.161
    6098    5.980    3.716   -9.615
    6099    2.117    4.448   -8.208
    6100    3.079    3.685   -7.672
    6101    3.879    6.321   -6.100
    6102    3.409    2.597   -8.210
    6103    3.983    1.929   -9.188
    6104   -1.196   -0.445   -9.174
    6105    0.335    0.411   -9.297
    6106    2.997    3.463   -8.874
    6107    4.470    3.342   -7.519
    6108    3.626    0.113  -10.481
    6109    7.448    0.922  -10.496
    6110    5.294    1.809   -8.615
    6111    3.575    3.269   -8.504
    6112    3.633    1.606  -10.026
    6113   -1.133    3.612   -8.726
    6114    4.169    2.309   -9.100
    6115    5.816    3.366   -9.864
    6116    3.972    2.147   -8.830
    6117    3.713    2.558   -8.385
    6118    0.921    2.814   -7.209
    6119    3.707    3.523   -8.068
    6120    3.549   -1.235  -10.136
    6121    3.530    1.570   -8.104
    6122    4.699   -1.928   -8.960
    6123    1.120    0.790   -5.742
    6124    2.988   -0.555   -8.834
    6125    3.636    3.511   -8.610
    6126    4.067    6.773   -7.407
    6127    2.129    5.777   -8.766
    6128    2.116    2.469   -8.742
    6129    4.772    5.705   -6.544
    6130    9.765    2.288   -8.564
    6131    5.686    5.874   -8.488
    6132    4.642    5.310   -7.965
    6133    5.980    7.150   -6.767
    6134    1.873    8.668   -7.201
    6135    0.833    4.591   -7.462
    6136    1.867   -1.313   -7.787
    6137    4.988    2.587   -9.180
    6138    9.346    0.048   -7.638
    6139    9.013    2.886   -5.608
    6140    6.493    6.420   -6.359
    6141    4.334    6.664   -5.542
    6142    6.803    5.198   -7.226
    6143    3.775    3.457   -6.118
    6144    6.198    2.531   -7.801
    6145    3.633    2.965   -6.098
    6146    7.894    2.017   -6.816
    6147   -0.376    3.856   -4.456
    6148    1.396    2.821   -4.689
    6149    1.113   -2.345   -4.006
    6150    1.166   -1.161   -5.914
    6151    4.738    4.299   -5.074
    6152    1.572    3.337   -4.172
    6153    1.280    4.941   -4.735
    6154    1.087    2.099   -4.038
    6155   -3.540    2.279   -4.913
    6156   -0.775    2.794   -4.064
    6157   -1.870    1.175   -5.076
    6158   -0.472    1.851   -5.853
    6159    0.488    2.936   -5.623
    6160    0.183   -1.014   -6.549
    6161    3.448   -0.160   -7.535
    6162    1.937    2.284   -5.811
    6163    1.764   -2.208   -7.636
    6164   -1.436    1.000   -6.597
    6165    0.026    0.050   -6.175
    6166    0.644   -2.066   -6.514
    6167   -2.093   -3.279   -6.483
    6168    0.654   -1.362   -5.859
    6169   -2.983    0.752   -5.588
    6170    0.023    1.121   -5.909
    6171    0.219    2.124   -5.992
    6172   -1.669    4.420   -4.628
    6173   -2.718    2.728   -5.154
    6174   -1.253    1.724   -5.725
    6175    5.665    1.331   -8.699
    6176    0.895    3.447   -7.161
    6177    1.189    2.965   -6.003
    6178    0.217    2.683   -4.775
    6179    0.716    5.141   -2.907
    6180    1.583    2.277   -5.248
    6181    0.133    4.969   -3.974
    6182   -0.858    6.352   -1.936
    6183    1.662    0.780   -2.559
    6184    0.432    2.550   -2.291
    6185   -1.191    2.917   -4.253
    6186   -2.492    0.650   -5.040
    6187   -0.151   -0.499   -4.860
    6188   -3.901    2.762   -3.830
    6189   -1.163    3.074   -4.105
    6190   -5.013    3.040   -4.010
    6191   -2.277    4.926   -5.715
    6192   -2.451    2.972   -5.110
    6193   -1.738    5.196   -4.376
    6194   -0.470    1.357   -5.186
    6195   -0.209    9.767   -2.973
    6196    0.121   12.265   -4.222
    6197    0.403   12.751   -2.543
    6198   -2.757   17.122   -1.585
    6199    1.493   16.389   -3.446
    6200    4.460   14.285   -3.535
    6201    2.622   11.865   -4.971
    6202   -0.141   12.005   -2.582
    6203    0.096   12.506   -4.914
    6204   -0.556    7.881   -4.263
    6205   -1.086    8.245   -3.726
    6206    0.735    7.221   -5.528
    6207    1.369    5.861   -5.093
    6208   -1.728    4.120   -3.704
    6209   -4.760   -3.907   -6.819
    6210   -5.842    2.037   -6.556
    6211   -4.525    5.213   -6.916
    6212   -2.937    2.851   -5.076
    6213   -3.573    1.772   -5.120
    6214   -3.786    2.146   -6.864
    6215   -2.654   -0.436   -7.646
    6216   -3.989    1.417   -6.361
    6217   -3.158    0.994   -6.223
    6218   -1.234   -0.017   -7.312
    6219   -2.182    0.922   -8.263
    6220    2.614   -0.136   -7.349
    6221    1.983    2.006   -7.689
    6222    0.300    2.339   -6.010
    6223    0.100    0.363   -7.071
    6224    1.349    2.846   -6.076
    6225    2.023    0.047   -7.085
    6226    0.434    4.013   -5.269
    6227    0.229    2.163   -6.957
    6228   -3.788    3.267   -4.762
    6229   -3.416    0.785   -7.405
    6230   -1.041    3.620   -6.989
    6231   -3.489    3.445   -7.558
    6232   -7.684    3.800   -6.451
    6233   -9.080    3.285   -4.864
    6234  -10.409    4.518   -5.337
    6235  -14.070    2.570   -6.106
    6236   -7.598    1.893   -7.050
    6237   -5.365    0.027   -7.028
    6238   -6.625   -1.374   -5.521
    6239   -7.219    2.318   -5.119
    6240   -3.685   -1.768   -6.786
    6241   -2.123    0.041   -4.447
    6242   -5.148    5.088   -4.620
    6243   -4.465    5.192   -4.194
    6244   -6.139    3.411   -3.782
    6245   -2.133   -0.866   -4.873
    6246   -6.253   -3.177   -4.617
    6247   -7.948    2.320   -2.761
    6248   -8.574    1.870   -3.137
    6249   -8.854    0.112   -4.734
    6250   -9.538   -1.746   -4.754
    6251   -9.924    0.201   -5.588
    6252   -9.185   -2.056   -5.602
    6253   -6.513    2.678   -4.337
    6254   -5.352    6.372   -0.664
    6255   -4.462    6.254   -3.902
    6256   -3.142    6.120   -3.338
    6257   -7.524    8.000   -2.739
    6258   -9.815    4.884   -3.530
    6259   -8.448    4.447   -3.609
    6260   -9.334    4.200   -3.943
    6261   -6.347    2.322   -4.408
    6262   -7.015    1.354   -5.443
    6263   -8.659   -2.464   -5.522
    6264   -9.038   -0.626   -6.504
    6265  -11.554    0.944   -6.626
    6266   -6.233    1.778   -7.158
    6267   -3.983    0.551   -6.843
    6268   -6.169    4.238   -5.696
    6269   -7.612    0.435   -7.411
    6270  -11.326    0.125   -6.923
    6271   -9.419   -4.497   -7.805
    6272   -9.527   -1.340   -6.191
    6273   -5.936   -1.024   -6.090
    6274   -4.869    1.226   -5.799
    6275   -6.258    3.304   -6.818
    6276   -7.803    0.582   -5.511
    6277   -8.133   -5.601   -7.333
    6278   -2.346   -7.727   -8.463
    6279   -5.815   -2.159   -6.523
    6280   -5.677   -3.147   -6.498
    6281   -6.267   -0.942   -6.896
    6282   -3.530    0.722   -6.462
    6283   -2.742    5.486   -6.152
    6284   -5.462    1.137   -8.077
    6285   -3.767    5.582   -5.689
    6286   -3.114    3.409   -7.301
    6287   -1.334    6.203   -6.473
    6288   -1.721    5.550   -7.401
    6289    1.338    2.429   -6.453
    6290   -0.854    2.685   -5.694
    6291   -1.153   -0.711   -5.334
    6292    2.517   -0.705   -6.096
    6293   -2.306   -0.255   -5.493
    6294   -2.339   -3.239   -7.024
    6295   -1.951   -0.725   -5.655
    6296    0.906   -2.754   -7.636
    6297    0.304   -1.550   -7.243
    6298   -0.632    1.355   -6.146
    6299   -1.371   -3.662   -7.767
    6300   -1.421    0.879   -5.495
    6301   -1.680   -0.003   -7.869
    6302   -1.560   -0.623   -8.070
    6303   -6.096   -2.299   -7.304
    6304   -5.765   -4.668   -5.649
    6305   -9.955   -4.532   -7.062
    6306   -5.764   -5.307   -7.646
    6307   -5.261   -6.343   -7.880
    6308   -6.567   -5.211   -6.584
    6309   -7.745   -3.655   -6.935
    6310   -6.278    0.958   -7.542
    6311   -9.367    4.712   -6.641
    6312   -9.003   -2.060   -6.130
    6313   -6.388   -0.150   -5.322
    6314  -11.803    2.544   -5.409
    6315   -6.903   -0.126   -7.537
    6316   -8.897    3.000   -6.787
    6317  -12.067    6.005   -5.784
    6318  -11.963    5.403   -5.221
    6319   -5.685    5.930   -5.739
    6320  -10.673    8.652   -4.517
    6321   -8.236    7.719   -4.017
    6322   -6.299   10.431   -3.874
    6323   -6.117    7.203   -3.499
    6324   -4.459    9.207   -4.565
    6325   -3.274    2.524   -7.386
    6326   -2.375    6.005   -6.246
    6327   -2.915    7.127   -5.198
    6328   -0.221    7.045   -4.862
    6329   -1.597    2.456   -7.140
    6330   -0.705   -1.331  -10.079
    6331   -2.384    2.360   -9.821
    6332    0.371    1.867   -7.615
    6333    2.070    1.107   -7.106
    6334    1.451    1.900   -6.670
    6335   -1.340    0.711   -5.222
    6336    4.573   -1.553   -9.406
    6337    2.828    1.446   -7.451
    6338    4.439    2.067   -6.836
    6339    1.614   -0.799   -7.560
    6340    1.571    2.338   -6.626
    6341   -0.341    1.658   -5.890
    6342   -2.340    3.451   -6.016
    6343    2.246    5.237   -5.653
    6344    1.458    0.476   -5.455
    6345    3.608    4.356   -6.079
    6346    2.657    7.579   -5.650
    6347    2.390    8.013   -5.354
    6348    2.266   10.520   -4.621
    6349   -1.190    8.446   -5.863
    6350   -1.038    6.436   -5.163
    6351   -0.857    6.243   -4.415
    6352   -0.258    7.319   -5.503
    6353    0.539    6.608   -6.329
    6354    2.598   11.786   -6.073
    6355    7.066   10.660   -6.897
    6356    7.877    8.907   -7.881
    6357    6.029   12.005   -5.605
    6358    4.901   10.314   -6.404
    6359    7.611   13.434   -7.485
    6360    8.023   11.029   -6.718
    6361   11.387   13.335   -5.955
    6362    8.523    7.443   -7.407
    6363    8.816   11.616   -6.698
    6364    7.272    6.175   -7.820
    6365    6.005    1.531   -7.206
    6366    2.591    2.988   -6.312
    6367    3.808    6.956   -5.686
    6368    5.662    6.170   -7.101
    6369    4.056    8.265   -7.598
    6370    5.882    1.610   -9.141
    6371   12.916    5.099   -7.190
    6372   10.565    4.879   -7.953
    6373   11.594    3.754   -8.894
    6374   10.068    2.502   -8.036
    6375   11.393    2.299   -9.126
    6376   11.756    5.432   -7.505
    6377   12.047    7.952   -8.157
    6378   11.187   12.022   -7.612
    6379   10.055    7.971   -7.573
    6380    9.097    8.871   -8.756
    6381    7.562    6.549   -7.580
    6382   -0.198    5.793   -7.317
    6383    2.812    4.356   -6.762
    6384    1.680    4.993   -7.067
    6385    2.218    1.010   -7.546
    6386    2.204    0.474   -8.054
    6387    1.535    2.398   -5.812
    6388   -0.324    4.800   -6.740
    6389    4.055   -0.271   -7.761
    6390    6.411    2.590   -8.312
    6391    7.544    5.597   -7.851
    6392    7.029    4.341   -8.411
    6393    5.097   -1.375   -8.012
    6394    4.828   -1.468   -8.508
    6395    6.462    4.224   -7.382
    6396    7.302    3.421   -8.637
    6397    3.020   -1.885   -7.046
    6398    2.455    0.480   -8.340
    6399    5.984   -2.136   -9.971
    6400    7.029    0.361   -7.968
    6401    8.228    3.052   -9.533
    6402    7.404    2.274   -7.923
    6403    7.768    1.848   -8.917
    6404    7.508    0.279   -8.826
    6405    5.421   -0.756   -8.830
    6406    3.613    1.299   -8.312
    6407    5.290   -0.424   -7.115
    6408    3.373   -4.342   -7.521
    6409    0.452   -4.366   -7.442
    6410    2.738   -7.121   -9.463
    6411    0.495   -3.895   -8.096
    6412   -1.436   -6.882   -8.375
    6413    2.232   -6.288   -9.139
    6414    4.765   -7.352   -9.042
    6415    5.034   -1.988   -8.945
    6416    1.898   -3.017   -8.927
    6417    4.450   -3.771   -9.608
    6418    6.951   -9.855   -9.982
    6419    6.107  -13.529  -11.872
    6420    2.813   -8.572  -10.537
    6421    1.660   -8.164  -10.884
    6422    6.410   -8.396   -9.582
    6423    6.509   -3.734   -8.500
    6424    2.333   -3.858  -10.110
    6425    2.533   -6.769   -9.315
    6426   -0.179   -8.126   -8.392
    6427   -0.590   -9.101   -7.349
    6428    0.421  -10.091   -7.121
    6429   -0.881   -9.616   -8.831
    6430   -1.434   -9.625   -9.707
    6431   -5.122   -6.716   -8.155
    6432   -5.971   -2.956   -7.610
    6433   -7.272   -4.700   -7.615
    6434   -6.827   -7.331   -6.482
    6435   -8.297   -3.181   -4.806
    6436   -7.992   -0.679   -5.014
    6437  -10.718    3.747   -3.575
    6438   -9.072    9.089   -3.788
    6439   -6.887    6.668   -3.845
    6440   -5.485   11.497   -3.395
    6441   -5.197   11.874   -3.558
    6442   -4.786    9.247   -2.716
    6443   -6.912    4.892   -4.936
    6444   -5.850    6.954   -3.911
    6445   -4.393    4.675   -4.986
    6446   -3.726    4.264   -4.430
    6447   -4.328    6.588   -2.749
    6448   -1.213    6.736   -4.913
    6449   -3.763    6.322   -4.164
    6450   -0.609   10.846   -3.896
    6451   -1.927   11.168   -3.781
    6452   -0.435    9.108   -5.139
    6453    3.463    8.263   -6.407
    6454    3.063    1.281   -6.629
    6455    2.789   10.631   -3.607
    6456    2.034   11.153   -3.741
    6457    2.623   12.016   -4.011
    6458   -1.257   12.240   -3.774
    6459    0.967    7.393   -6.189
    6460    0.663    5.702   -6.558
    6461    3.798    6.074   -5.953
    6462    4.224    1.588   -8.004
    6463    4.650    1.361   -6.649
    6464    1.731    5.728   -7.302
    6465    1.490    7.119   -4.634
    6466    3.180    8.934   -5.824
    6467    3.751    2.935   -7.650
    6468    3.684    6.143   -6.514
    6469    4.224   10.530   -5.835
    6470    5.230    6.701   -8.309
    6471    3.564   12.608   -5.717
    6472    2.134   10.375   -4.085
    6473    0.273   13.955   -2.914
    6474   -2.563   11.572   -3.539
    6475   -4.035   10.559   -3.798
    6476   -4.037    9.743   -5.472
    6477   -4.272   10.990   -3.652
    6478   -0.220    8.220   -6.541
    6479   -1.804    9.227   -6.338
    6480   -1.611    9.079   -6.327
    6481   -1.958    9.225   -5.541
    6482   -0.341    5.667   -7.752
    6483   -0.235    6.640   -6.785
    6484    0.710    9.641   -4.432
    6485    1.060   10.208   -7.635
    6486    3.688   10.096   -4.825
    6487    2.314    7.741   -6.321
    6488    1.393    7.461   -6.232
    6489    0.333    7.613   -6.715
    6490   -0.801    5.391   -5.956
    6491   -4.688    8.172   -6.086
    6492   -5.044    5.596   -6.137
    6493   -2.983    8.973   -7.646
    6494   -6.846    7.252   -6.621
    6495   -5.579    7.216   -8.433
    6496   -2.209    4.134   -8.044
    6497   -1.264    2.571   -7.489
    6498   -1.414    3.740   -8.466
    6499   -4.236    3.211   -6.899
    6500    0.257    7.243   -6.827
    6501    3.465    6.356   -7.353
    6502    1.805   13.289   -6.052
    6503    2.166   13.961   -5.265
    6504    3.485    4.600   -7.532
    6505    0.899    3.086   -6.565
    6506   -1.529   -1.443   -8.997
    6507    2.495    0.469   -7.359
    6508    3.263    0.763   -6.218
    6509    2.629    4.428   -7.484
    6510    3.774   -1.393   -7.228
    6511    2.446    1.273   -6.076
    6512    2.463    2.999   -7.110
    6513    1.201    2.336   -7.330
    6514   -0.067    2.533   -6.638
    6515    2.256    4.160   -6.524
    6516    0.769    0.157   -7.093
    6517    2.186    1.210   -9.306
    6518    1.047   -0.765   -8.685
    6519    0.265    2.108   -7.552
    6520    2.322    5.054   -5.334
    6521    2.656    1.673   -7.341
    6522    1.854    1.395   -9.084
    6523    3.422    4.664   -7.992
    6524    5.698    2.182   -9.920
    6525    8.598    2.872   -9.065
    6526    9.593    6.258   -8.963
    6527   13.786    8.498   -9.093
    6528   14.982    9.188   -8.641
    6529   13.839    8.085   -8.632
    6530   12.934    5.821   -8.008
    6531   15.983    5.761   -8.008
    6532   15.501    4.466   -7.955
    6533   11.365    1.924   -8.491
    6534   14.739    6.377   -7.825
    6535   13.328    7.088  -10.109
    6536   11.253    9.061   -8.044
    6537   13.894    9.323   -8.165
    6538    8.539    9.482   -6.274
    6539    7.541    9.697   -7.237
    6540    9.954   10.594   -8.578
    6541    9.688    8.466   -8.163
    6542   13.020    8.122   -7.594
    6543   14.165    2.179   -8.973
    6544   12.317    2.538   -9.335
    6545   12.917    0.795  -10.093
    6546   13.694    1.861   -9.567
    6547   13.667   -0.499  -10.731
    6548    7.328    2.225  -10.678
    6549    9.702    0.836   -9.455
    6550   11.235    5.603   -9.016
    6551   11.071    3.725   -7.856
    6552   10.767   -0.528   -9.051
    6553   10.326    5.203  -10.756
    6554    8.043    4.731   -6.908
    6555    6.395    6.495   -6.666
    6556    5.212    4.215   -7.328
    6557    4.734    7.229   -5.064
    6558    7.088    6.843   -6.408
    6559    5.262   11.208   -4.626
    6560    7.349    6.460   -7.568
    6561    3.414    9.249   -5.491
    6562    2.609    2.897   -5.943
    6563    1.811    0.482   -7.968
    6564    2.289    4.988   -7.842
    6565    2.536    3.554   -6.638
    6566    4.426    9.028   -5.546
    6567    4.525    4.236   -5.681
    6568    1.700    3.552   -7.265
    6569    2.468    7.247   -5.224
    6570    0.980   10.337   -3.882
    6571    2.351    8.673   -4.183
    6572    0.012   12.416   -4.539
    6573    0.613   15.189   -4.214
    6574   -2.331   13.949   -3.966
    6575   -1.347   11.354   -3.310
    6576   -4.395    9.541   -4.362
    6577    0.728    9.572   -5.630
    6578   -0.403    8.535   -5.709
    6579   -1.840    7.698   -4.828
    6580   -4.831   10.352   -5.405
    6581   -4.835    3.818   -5.282
    6582    0.201    6.053   -6.940
    6583   -2.644    4.966   -5.660
    6584    1.180    6.844   -4.641
    6585    1.623    8.922   -6.389
    6586    0.408    7.062   -5.045
    6587   -1.070    7.271   -4.379
    6588   -3.719    5.448   -3.398
    6589    0.965    6.268   -7.268
    6590    0.954    8.404   -6.479
    6591    0.853    6.417   -7.339
    6592    3.594    5.086   -8.792
    6593    5.304    5.254   -6.985
    6594    3.985    5.781   -6.237
    6595    5.316    4.616   -8.238
    6596   -0.312    5.052   -5.185
    6597    2.679    8.461   -5.428
    6598   -1.214    6.528   -5.006
    6599   -1.330    5.528   -5.862
    6600   -1.957    6.549   -7.678
    6601   -0.266    4.464   -6.230
    6602    1.022    6.890   -5.247
    6603    0.056    7.038   -5.318
    6604    2.330   10.375   -3.714
    6605    2.438    8.885   -5.710
    6606   -0.934    9.516   -3.450
    6607   -1.862    8.478   -2.635
    6608   -1.616   15.400   -1.563
    6609   -0.975   11.941   -5.642
    6610   -2.746    6.830   -7.121
    6611   -3.810   10.709   -5.443
    6612   -4.636   11.060   -3.453
    6613   -2.538    6.057   -5.730
    6614   -3.786    5.629   -5.723
    6615   -5.550    7.606   -4.630
    6616    1.123    8.448   -4.244
    6617    1.945    9.409   -6.398
    6618   -0.278    5.565   -7.649
    6619   -1.095    5.809   -7.072
    6620   -1.617    6.456   -3.847
    6621   -1.657    5.295   -5.467
    6622   -0.270    2.727   -6.206
    6623   -1.571    3.338   -5.940
    6624    2.295    3.225   -6.670
    6625    0.999    6.032   -5.677
    6626    2.512    6.713   -6.299
    6627    5.658    6.498   -5.908
    6628    2.258    7.399   -4.813
    6629   -0.118    8.945   -3.999
    6630   -1.937    9.595   -4.255
    6631    0.034   10.812   -4.521
    6632    1.746    9.892   -6.505
    6633   -1.481    6.841   -5.892
    6634   -3.557    6.232   -4.466
    6635   -0.959    6.154   -4.498
    6636   -0.877    6.634   -6.302
    6637    0.559    7.256   -6.502
    6638    4.682    5.891   -5.892
    6639    2.099    8.908   -6.027
    6640    2.674    8.989   -5.866
    6641   -1.643    7.415   -6.878
    6642   -0.995    5.916   -5.026
    6643    1.233    6.516   -5.763
    6644   -1.315    5.991   -5.231
    6645    1.054    3.554   -6.037
    6646   -1.767    6.624   -4.976
    6647   -1.101    5.234   -4.139
    6648   -0.100    3.261   -4.926
    6649    0.664    4.123   -6.135
    6650    0.710    1.807   -6.063
    6651    1.425    1.087   -6.092
    6652    1.898    4.455   -7.212
    6653    3.363    3.184   -7.684
    6654    2.925    3.447   -6.351
    6655    2.530    3.247   -6.270
    6656    1.162    4.002   -5.041
    6657   -0.197    5.125   -5.756
    6658   -0.127    5.940   -3.962
    6659    4.394    7.425   -4.137
    6660    1.540    4.637   -4.060
    6661    2.372    4.365   -4.744
    6662    4.612    7.297   -5.720
    6663    5.556    3.339   -7.373
    6664    4.407    9.174   -4.704
    6665    2.908    6.836   -7.301
    6666    1.946    6.114   -6.843
    6667    2.622   10.599   -4.142
    6668    3.084    8.961   -5.979
    6669    4.552    8.101   -6.661
    6670    4.691    9.220   -6.035
    6671    1.400    8.838   -6.631
    6672    1.729    8.422   -5.727
    6673    1.790    9.301   -5.868
    6674    0.305   11.296   -3.818
    6675    5.154   15.633   -2.274
    6676    4.876   14.310   -3.953
    6677    3.845   11.041   -5.179
    6678    4.137   11.505   -5.056
    6679    2.712    7.932   -3.790
    6680    2.056    7.666   -5.882
    6681    0.832    4.314   -5.718
    6682    3.034    7.461   -4.660
    6683   -0.031   12.537   -2.606
    6684   -2.126   11.489   -2.537
    6685    0.368   10.143   -5.197
    6686    1.260   12.717   -4.156
    6687   -0.097   11.846   -5.073
    6688    1.061   15.475   -5.812
    6689    1.605    8.372   -6.350
    6690    1.619   12.221   -5.095
    6691    5.636   10.870   -5.422
    6692    5.490   15.680   -4.347
    6693    5.593   14.775   -4.279
    6694    5.422    9.880   -4.735
    6695    3.365    9.332   -5.099
    6696    4.303   11.359   -4.784
    6697    4.311   16.066   -3.606
    6698    6.344   12.662   -4.096
    6699    4.828    8.983   -3.987
    6700    5.938    6.950   -5.392
    6701    6.954    8.662   -5.016
    6702    6.995    9.313   -5.281
    6703    2.927    8.342   -4.819
    6704    5.392   11.047   -6.271
    6705    4.378   13.223   -3.838
    6706    6.579   18.032   -1.688
    6707    8.254   14.394   -4.545
    6708    6.696   14.296   -5.181
    6709    7.506   14.212   -4.395
    6710    4.208   11.272   -5.998
    6711    8.131   14.323   -3.863
    6712    5.087   14.099   -4.291
    6713    2.773   11.764   -4.521
    6714    4.991   13.167   -4.037
    6715    5.516   15.018   -4.168
    6716    2.985   10.886   -3.728
    6717    0.601   13.365   -5.735
    6718    3.604   11.428   -5.045
    6719    2.604   11.643   -5.124
    6720    2.383   10.812   -6.184
    6721    1.964   11.665   -5.467
    6722    3.663   11.072   -6.718
    6723    6.392    6.160   -6.808
    6724    4.405    9.294   -5.684
    6725    3.041    8.932   -6.006
    6726    1.225    7.063   -7.051
    6727    1.357    9.204   -4.732
    6728   -0.069    8.456   -6.190
    6729    1.919    8.179   -6.189
    6730    0.210   12.113   -5.434
    6731   -1.926    8.116   -5.127
    6732   -3.468    7.446   -4.837
    6733   -4.152    6.370   -2.188
    6734   -2.917    8.675   -4.219
    6735    0.456    4.570   -3.257
    6736    1.316    1.825   -4.495
    6737   -1.520    4.563   -5.605
    6738   -2.039    3.785   -5.010
    6739   -2.993    7.166   -4.808
    6740   -1.963   10.073   -4.107
    6741   -2.636   10.019   -2.982
    6742   -2.280    8.274   -4.494
    6743   -0.963   12.489   -4.603
    6744   -2.221   12.132   -4.197
    6745   -0.168   13.204   -3.720
    6746   -0.979   12.162   -3.177
    6747   -4.426   14.704   -4.214
    6748   -4.721   11.260   -4.854
    6749   -2.484   11.992   -4.933
    6750   -2.100   14.049   -4.717
    6751   -2.469   11.705   -5.998
    6752    0.865   11.762   -4.489
    6753   -2.089    5.977   -3.867
    6754   -3.598   12.427   -2.602
    6755   -3.287    9.144   -3.441
    6756   -0.424    7.721   -4.201
    6757    3.801   10.087   -4.326
    6758    3.634   12.946   -2.844
    6759    3.103   14.554   -4.896
    6760   -1.008   16.291   -5.094
    6761   -4.032   15.822   -5.695
    6762   -2.617   12.376   -4.251
    6763   -7.191   11.581   -3.413
    6764   -1.475   12.357   -4.952
    6765   -2.828   13.440   -2.691
    6766   -0.607   12.403   -3.983
    6767   -2.082   16.610   -0.998
    6768   -5.209   15.656   -4.284
    6769   -4.059   15.886   -4.010
    6770   -5.419   12.690   -2.886
    6771   -2.841   14.350   -2.583
    6772   -2.844   11.989   -3.404
    6773   -3.080   10.054   -1.300
    6774   -3.042    9.815   -0.379
    6775   -3.038    6.647   -3.284
    6776   -2.350    8.387   -4.838
    6777   -1.125   11.297   -2.674
    6778   -1.877    6.363   -3.978
    6779   -7.330    9.288   -2.351
    6780   -5.445   13.228   -2.577
    6781   -4.428   13.662   -4.539
    6782   -3.548   10.626   -3.495
    6783   -5.774    7.372   -3.661
    6784   -6.895   10.626   -4.907
    6785   -3.710   11.756   -4.900
    6786   -2.203    9.986   -5.118
    6787   -1.668    8.741   -5.688
    6788   -1.081   12.035   -5.386
    6789    0.055   11.307   -4.081
    6790   -2.194   11.602   -5.947
    6791   -1.345    8.949   -5.773
    6792    0.948    5.904   -5.901
    6793   -1.018   11.204   -3.704
    6794    1.012   10.433   -4.561
    6795    6.348    8.186   -7.591
    6796    5.580   11.458   -7.538
    6797    5.806   10.927   -5.951
    6798    1.167    9.858   -5.285
    6799    0.999    7.908   -4.505
    6800   -0.083    8.197   -4.466
    6801    2.869    8.072   -6.264
    6802    3.582    9.894   -7.424
    6803    3.599    6.111   -6.519
    6804    2.928    4.278   -4.706
    6805   -0.408    3.664   -6.554
    6806   -1.248    0.505   -5.739
    6807   -3.779    0.746   -6.782
    6808   -2.959    3.197   -5.253
    6809   -0.356    7.829   -5.528
    6810    2.963    7.240   -5.750
    6811    1.526    4.527   -5.687
    6812    2.701   12.389   -3.541
    6813    1.710    8.624   -4.537
    6814    3.584   10.050   -6.091
    6815   -1.286    9.762   -4.236
    6816    0.493   10.650   -6.044
    6817    2.154   10.626   -5.911
    6818    1.962   13.884   -7.134
    6819    0.730   11.973   -6.291
    6820   -3.303   12.969   -6.323
    6821    0.841   15.003   -4.746
    6822   -2.925   12.153   -5.786
    6823   -3.265   11.455   -6.061
    6824   -4.953   11.609   -3.715
    6825   -3.552    9.595   -5.283
    6826   -3.121   10.012   -5.746
    6827    1.130    8.372   -8.037
    6828    3.077    4.783   -6.169
    6829    2.290    8.774   -5.487
    6830    0.506    9.501   -4.977
    6831   -2.924    7.442   -4.092
    6832   -5.133    9.123   -3.632
    6833   -3.011    8.622   -3.814
    6834   -2.456   15.083   -3.509
    6835    0.934   17.206   -4.880
    6836   -0.887   17.477   -2.964
    6837   -0.537   13.753   -2.276
    6838   -1.059   16.312   -4.083
    6839    3.082   13.586   -5.327
    6840   -1.399   13.596   -5.667
    6841   -0.141   12.497   -4.143
    6842    1.700   11.085   -5.739
    6843   -1.221   10.346   -5.897
    6844   -2.874    8.929   -5.409
    6845    0.515    4.445   -8.397
    6846    0.334    9.927   -6.346
    6847   -4.033    8.532   -5.599
    6848   -0.493    9.730   -7.034
    6849    0.462    3.308   -9.851
    6850   -0.924    2.106   -9.869
    6851   -4.097    2.217   -8.333
    6852   -1.685    6.033   -8.286
    6853    1.239    8.808   -6.607
    6854   -0.749    5.262   -7.005
    6855   -0.086    7.280   -7.009
    6856   -3.445    7.755   -4.061
    6857   -4.317    6.565   -4.912
    6858   -1.787    6.589   -7.788
    6859   -0.163    7.588   -8.831
    6860   -0.735    8.965  -10.579
    6861   -1.176    7.080   -7.476
    6862   -2.662    9.897   -7.224
    6863   -3.184    9.601   -5.853
    6864   -3.878   10.805   -7.647
    6865   -0.751   12.580   -6.002
    6866   -0.203   13.307   -6.442
    6867   -2.657   10.104   -6.084
    6868   -3.665    9.634   -5.807
    6869   -4.323   10.422   -4.425
    6870   -2.437   12.300   -6.640
    6871   -2.145    7.508   -8.069
    6872   -0.882   10.468   -8.419
    6873    0.272    5.818   -7.769
    6874    1.534    7.171   -8.375
    6875   -0.762   12.253   -8.103
    6876   -2.716   11.249   -7.857
    6877   -4.632   11.517   -6.691
    6878   -4.720   14.849   -6.655
    6879   -5.494   15.485   -5.408
    6880   -7.724   13.897   -5.898
    6881   -7.826   10.668   -6.017
    6882   -3.100   13.585   -6.305
    6883   -3.140   13.953   -5.395
    6884   -1.282   10.634   -5.673
    6885    1.037   12.591   -3.759
    6886   -1.918    9.811   -3.696
    6887   -3.477   15.466   -3.013
    6888   -0.010   11.642   -4.426
    6889   -3.345   12.814   -4.575
    6890   -2.205    9.975   -4.130
    6891   -2.088    6.947   -6.925
    6892    2.497   10.870   -6.547
    6893   -1.449   10.669   -4.713
    6894   -0.219    9.523   -5.582
    6895    0.222   10.804   -5.763
    6896   -1.034   12.795   -5.972
    6897   -1.949   10.019   -6.981
    6898   -2.267    9.475   -5.524
    6899   -6.088    7.819   -6.358
    6900   -0.092    8.072   -7.013
    6901   -2.907    4.076   -8.158
    6902   -3.616    6.404   -6.209
    6903   -2.993    8.787   -6.467
    6904   -6.656   10.930   -4.203
    6905   -4.919    9.804   -5.781
    6906   -6.738    8.438   -6.337
    6907   -7.836    9.325   -6.634
    6908   -9.343   13.572   -4.873
    6909  -10.191   11.753   -3.671
    6910   -2.994   16.237   -3.820
    6911   -2.057   12.289   -6.773
    6912   -2.112   15.867   -4.466
    6913   -1.774   13.861   -4.871
    6914    0.622   14.110   -5.136
    6915   -2.209   16.255   -3.723
    6916    1.142   12.303   -6.129
    6917   -0.345   14.451   -5.604
    6918   -1.049   12.908   -6.243
    6919   -4.099   10.747   -7.295
    6920   -7.172   10.281   -6.946
    6921   -3.762    6.046   -9.141
    6922   -0.498    7.151   -7.263
    6923   -0.807    8.941   -6.144
    6924   -0.846   11.277   -7.103
    6925    0.445   13.447   -6.096
    6926   -0.918   11.038   -6.715
    6927   -3.812    9.163   -5.949
    6928    0.554    9.561   -7.990
    6929    3.401   11.756   -8.537
    6930    3.144    9.410   -8.720
    6931    1.817    7.893   -9.860
    6932    6.652   10.104   -9.338
    6933    1.397    9.834   -8.335
    6934    3.450    9.528   -8.643
    6935    4.220    9.858   -8.015
    6936    4.279   11.406   -6.235
    6937    2.180   11.043   -8.056
    6938    2.488    5.774   -7.926
    6939    2.562    8.678   -6.752
    6940    1.572    8.525   -8.542
    6941   -1.262    7.783   -8.947
    6942   -1.306    4.837   -9.266
    6943   -0.207    5.837   -9.300
    6944   -1.112    1.083   -8.870
    6945   -3.150    4.173   -9.269
    6946   -1.289    1.786   -9.395
    6947   -2.229    4.268   -9.792
    6948    0.532    2.818  -10.058
    6949    2.018    3.720   -8.822
    6950    2.407    3.279   -8.360
    6951    0.873    0.452   -6.786
    6952   -0.397    1.788   -8.697
    6953    0.424    3.016   -7.726
    6954    3.315    7.283   -6.199
    6955   -0.135   15.368   -3.810
    6956    0.006   10.526   -5.052
    6957    1.484    6.647   -5.733
    6958    1.564    3.426   -5.518
    6959    0.083    7.778   -4.853
    6960    3.575    7.529   -4.163
    6961    1.129    6.305   -5.514
    6962   -1.313    6.009   -4.596
    6963   -2.084    3.826   -8.058
    6964   -2.200    5.243   -7.219
    6965   -1.108    4.709   -7.736
    6966   -1.022    5.782   -6.387
    6967   -3.780    7.813   -6.942
    6968   -1.973    6.419   -7.879
    6969   -2.418    3.598   -8.414
    6970   -4.536    7.518   -7.434
    6971   -4.521    4.454   -6.193
    6972   -4.514    5.228   -7.240
    6973   -2.668    4.324   -5.465
    6974   -1.534    1.776   -7.477
    6975   -1.073   -0.003   -8.902
    6976    1.077    0.585   -8.067
    6977   -3.157    6.382   -8.075
    6978   -2.190    7.091   -6.481
    6979   -5.161    5.788   -5.606
    6980   -3.689    3.421   -7.478
    6981   -2.235    4.843   -7.014
    6982   -4.549    2.568   -9.902
    6983   -3.832   -0.798  -10.000
    6984   -1.082    4.220   -9.593
    6985    1.049    6.937   -9.036
    6986   -0.118    8.128   -7.347
    6987   -3.277    5.010   -6.565
    6988   -4.665    4.534   -6.574
    6989   -3.059    6.883   -5.436
    6990   -1.943    5.948   -7.017
    6991   -3.635    6.070   -6.492
    6992   -3.695    9.192   -5.476
    6993   -1.049    9.151   -8.166
    6994   -1.417    4.382   -5.558
    6995   -1.012    9.726   -5.538
    6996   -2.956    9.661   -5.762
    6997   -0.167    7.823   -5.461
    6998    2.473    5.858   -5.106
    6999    4.125   10.158   -6.005
    7000    3.203   11.248   -5.624
    7001    5.346    6.849   -6.824
    7002    5.723    8.398   -6.621
    7003    4.235    8.611   -6.659
    7004    0.813    6.747   -7.274
    7005    2.430    0.629   -7.918
    7006    2.466    3.253   -9.099
    7007    0.705    0.562   -8.918
    7008    1.602    2.242   -8.953
    7009   -4.328    5.082   -8.559
    7010   -2.468    3.722   -7.894
    7011   -2.980    4.327   -7.791
    7012   -6.908    6.546   -6.077
    7013   -3.768    8.040   -7.903
    7014   -5.024    4.825   -7.741
    7015   -4.153   10.294   -6.047
    7016   -3.972    8.376   -7.663
    7017   -6.536    5.289   -7.039
    7018   -2.080    6.916   -6.026
    7019    0.370    6.964   -7.238
    7020   -0.541   10.301   -6.427
    7021   -1.407   12.545   -4.829
    7022   -0.087    6.242   -6.872
    7023    1.144    8.447   -6.144
    7024   -1.286   10.341   -7.418
    7025   -3.971    6.025   -7.329
    7026   -4.184    9.120   -5.738
    7027   -4.085    9.809   -7.571
    7028   -4.067    6.530   -8.614
    7029   -3.531    5.543   -8.516
    7030   -1.249    6.251   -7.776
    7031   -0.938    5.534   -7.415
    7032   -1.210    4.453   -5.845
    7033   -2.517    4.431   -6.217
    7034   -5.519    5.130   -5.987
    7035   -6.719    6.693   -5.128
    7036   -5.265    7.950   -6.704
    7037   -5.707   10.429   -5.424
    7038   -7.322   11.251   -5.902
    7039   -8.428   11.975   -6.278
    7040   -5.341   11.611   -7.880
    7041   -6.117   15.130   -8.129
    7042   -9.091   15.049   -6.552
    7043   -3.605   10.371   -7.355
    7044   -4.039    9.826   -6.167
    7045   -5.382    7.300   -7.466
    7046   -4.451    5.427   -8.482
    7047   -2.554    6.657   -9.635
    7048   -0.828    4.849   -9.021
    7049   -1.952    6.720   -7.691
    7050   -1.605    4.348   -7.282
    7051   -1.640    6.319   -6.992
    7052    0.242    6.836   -4.637
    7053    0.976    5.012   -6.240
    7054   -3.021    8.630   -5.846
    7055   -3.006    6.666   -6.895
    7056   -4.552    7.967   -5.821
    7057   -1.277    2.158   -8.719
    7058   -6.676    1.265   -9.770
    7059   -5.958   -0.758   -8.282
    7060   -6.376    4.939   -5.719
    7061   -7.364    5.644   -5.580
    7062   -7.255    3.914   -6.284
    7063   -4.127    3.057   -5.635
    7064   -3.865    7.546   -4.986
    7065   -4.894    9.024   -2.972
    7066   -5.569    2.989   -5.099
    7067   -5.499    3.739   -6.467
    7068   -5.452    7.634   -5.931
    7069   -3.691    6.813   -7.452
    7070   -4.250    6.457   -5.955
    7071   -5.304    7.595   -6.853
    7072   -5.293    5.950   -6.234
    7073   -4.615    6.323   -5.893
    7074   -9.158    6.543   -5.302
    7075   -5.903    6.308   -5.260
    7076   -5.194    7.168   -7.002
    7077   -6.261    5.206   -5.456
    7078   -2.331    8.383   -7.185
    7079   -3.908    5.741   -5.855
    7080   -4.888    7.096   -7.091
    7081   -4.439    7.612   -7.087
    7082   -6.023    4.609   -6.694
    7083   -5.958    6.827   -5.510
    7084   -6.929    8.198   -5.859
    7085   -6.653   12.077   -4.595
    7086   -7.499    9.187   -5.042
    7087   -2.931   11.079   -4.027
    7088   -3.466   11.207   -5.042
    7089   -6.149   11.520   -5.109
    7090   -6.062    7.172   -4.725
    7091   -4.383    6.032   -5.188
    7092   -4.223    6.249   -5.557
    7093   -3.666    5.804   -5.899
    7094   -2.590    8.649   -5.503
    7095   -1.657    8.327   -5.473
    7096   -3.244    7.623   -3.270
    7097   -0.558    8.549   -3.589
    7098   -1.976   11.341   -3.677
    7099   -2.435    9.859   -3.049
    7100   -0.189    9.267   -3.519
    7101   -3.520    6.233   -3.494
    7102   -6.174    7.231   -5.507
    7103   -5.284    5.084   -6.579
    7104   -4.966    5.005   -3.872
    7105   -6.395    5.247   -8.612
    7106   -3.743    2.201   -8.200
    7107   -3.999    2.919   -7.974
    7108   -1.047    3.114   -7.820
    7109    2.623    4.466   -7.310
    7110    0.821    2.004   -7.541
    7111   -2.984    3.994   -5.868
    7112   -4.254    6.148   -5.658
    7113   -4.404    5.864   -5.778
    7114   -2.986    6.384   -5.976
    7115   -4.740   10.187   -3.636
    7116   -4.128   11.636   -3.570
    7117   -6.855   12.489   -4.291
    7118   -6.202   11.253   -3.014
    7119   -7.473    8.485   -4.360
    7120   -7.593   12.513   -4.542
    7121   -4.839   10.848   -4.997
    7122   -6.968    5.330   -6.505
    7123   -3.823    4.981   -4.673
    7124   -1.118    5.154   -6.790
    7125   -4.833    5.201   -6.351
    7126   -7.988    3.553   -6.445
    7127   -9.514    5.849   -6.280
    7128   -5.168    9.133   -6.440
    7129   -9.114    7.379   -3.449
    7130   -8.527    5.072   -5.804
    7131   -8.624    6.453   -4.191
    7132   -6.318    8.393   -5.361
    7133   -7.983    6.692   -4.604
    7134   -6.304    8.298   -6.013
    7135   -4.735    8.650   -5.534
    7136   -5.655    9.191   -5.855
    7137   -4.746    9.203   -5.283
    7138   -6.615   12.145   -5.573
    7139   -5.598   13.897   -6.785
    7140   -8.229   12.636   -3.935
    7141   -4.686   10.257   -5.777
    7142   -6.189    8.146   -5.857
    7143   -1.246    8.343   -6.185
    7144   -0.739   11.223   -7.072
    7145   -0.350    5.304   -8.296
    7146   -2.501    7.125   -7.487
    7147   -4.191    5.797   -7.086
    7148   -3.981    6.214   -8.652
    7149   -1.759    8.868   -8.508
    7150   -6.580    5.888   -9.586
    7151   -7.365    5.367   -9.236
    7152   -8.010    3.446   -8.813
    7153   -3.472    6.100   -6.837
    7154   -7.995    3.470   -4.724
    7155   -3.966    6.173   -7.171
    7156   -5.007    4.658   -6.110
    7157   -9.425    7.448   -5.221
    7158   -7.340    6.756   -5.488
    7159   -4.480    9.289   -6.218
    7160   -6.544    5.670   -6.974
    7161   -7.929    7.508   -6.489
    7162   -8.586   10.503   -5.627
    7163   -8.394   12.490   -3.534
    7164   -8.111   11.810   -4.100
    7165  -11.283   13.878   -3.563
    7166   -7.334   10.860   -5.390
    7167   -9.204    9.777   -5.370
    7168  -12.226   13.046   -5.279
    7169  -11.017    9.732   -5.371
    7170   -7.265    8.665   -5.421
    7171   -9.538   11.928   -5.993
    7172  -12.789    9.749   -5.327
    7173  -10.859    7.643   -5.410
    7174  -12.129    5.499   -7.628
    7175   -9.201    4.800   -6.935
    7176  -10.340    3.316   -7.794
    7177  -10.584    4.359   -8.203
    7178   -8.401    3.317   -9.114
    7179   -5.585    5.448   -8.640
    7180  -10.880    7.206   -7.675
    7181   -8.158   10.835   -7.335
    7182   -7.541    5.584   -6.223
    7183   -4.963    6.227   -6.755
    7184   -6.799    2.375   -6.893
    7185   -6.302    3.681   -8.265
    7186   -2.897    2.684   -7.953
    7187   -7.168    3.685   -7.741
    7188   -7.879    2.456   -8.067
    7189   -9.027    3.401   -8.416
    7190   -4.672    4.807   -7.655
    7191   -7.909    4.444   -6.663
    7192   -9.518    7.595   -5.102
    7193  -10.879    4.461   -6.351
    7194   -6.294    9.513   -7.049
    7195   -5.726    6.675   -8.004
    7196   -5.543    7.724   -7.102
    7197   -4.814    6.761   -8.231
    7198   -3.691   10.610   -6.146
    7199   -4.148   10.347   -5.671
    7200   -5.311   11.404   -5.336
    7201   -4.973    7.628   -6.724
    7202   -2.624    6.727   -6.749
    7203   -2.939    3.455   -6.665
    7204   -1.528    4.092   -8.701
    7205   -5.955    5.938   -7.531
    7206   -3.963   12.342   -6.191
    7207   -4.631   10.702   -6.267
    7208   -0.569   11.008   -5.988
    7209   -5.210   13.668   -6.151
    7210   -4.577   12.422   -4.914
    7211   -3.684   10.630   -6.441
    7212   -3.404   13.207   -5.920
    7213   -8.713   16.230   -3.276
    7214   -6.439   17.369   -3.486
    7215   -7.651   14.358   -4.346
    7216   -6.374   14.375   -3.198
    7217   -6.127   13.464   -5.609
    7218   -7.800    7.658   -3.406
    7219   -6.635   14.837   -3.575
    7220   -4.566   10.575   -5.046
    7221   -5.834    9.056   -5.959
    7222   -4.963   12.766   -4.671
    7223   -6.682   12.681   -3.416
    7224   -6.515   12.119   -4.099
    7225   -6.155   11.013   -3.023
    7226   -6.272    8.882   -4.970
    7227   -7.096    5.800   -4.730
    7228   -7.201    5.322   -5.638
    7229   -7.386    4.813   -6.852
    7230  -10.292    3.215   -5.099
    7231   -8.862    4.635   -4.507
    7232   -7.177    9.057   -4.400
    7233   -6.478   10.980   -3.681
    7234   -6.258    6.123   -6.208
    7235   -5.110    3.588   -5.794
    7236   -6.793    2.433   -4.673
    7237   -5.725    2.729   -4.640
    7238   -4.224    2.439   -7.300
    7239   -4.364    0.990   -7.768
    7240   -2.436    1.239   -8.881
    7241   -1.201    4.500   -7.627
    7242   -0.842    1.474   -8.392
    7243   -1.478    3.460   -9.391
    7244    1.335    3.760   -9.606
    7245    0.550    6.559  -10.145
    7246    1.143    6.795   -8.403
    7247   -1.178    1.902   -9.405
    7248   -1.369   -0.243  -10.119
    7249   -7.354    0.448   -9.048
    7250   -9.916    0.289   -7.004
    7251   -7.978    2.125   -8.009
    7252   -8.976   -0.188   -7.302
    7253   -8.113   -1.410   -9.349
    7254   -5.288   -3.053  -11.166
    7255   -7.922   -2.099  -11.007
    7256   -9.343   -1.646   -9.053
    7257   -6.287   -1.975   -9.669
    7258   -8.596    1.382   -7.536
    7259   -6.028   -0.629   -8.461
    7260   -5.531    1.569   -8.644
    7261   -9.638    4.125   -7.283
    7262  -12.410    0.190   -6.449
    7263  -14.990    5.542   -5.644
    7264  -13.697    4.570   -6.572
    7265  -12.450    4.682   -7.329
    7266  -11.323    8.101   -7.731
    7267   -8.340    4.384   -8.762
    7268  -13.468    5.750   -6.814
    7269  -12.027    7.159   -6.284
    7270  -12.822   10.348   -5.891
    7271  -10.398   10.680   -4.939
    7272   -6.875   10.226   -6.479
    7273   -8.520   10.887   -6.835
    7274   -8.999   10.564   -5.502
    7275  -11.423    9.038   -6.039
    7276  -13.277    6.912   -7.537
    7277  -13.250    7.688   -5.255
    7278  -13.123    6.573   -5.636
    7279  -13.149    5.754   -5.679
    7280  -10.118    3.684   -5.972
    7281  -10.844    6.269   -5.817
    7282  -10.370    5.624   -4.185
    7283  -10.763    8.732   -2.505
    7284  -11.245    6.549   -3.670
    7285  -10.811    6.187   -5.017
    7286  -13.588    1.174   -6.348
    7287  -10.887   -1.632   -7.383
    7288   -6.504    0.917   -8.009
    7289  -10.172    0.658   -6.917
    7290  -11.249    3.724   -5.645
    7291   -9.825    4.131   -5.533
    7292  -12.177    7.579   -4.826
    7293  -12.370    8.040   -4.766
    7294  -10.779    6.915   -4.575
    7295   -7.511   11.801   -5.623
    7296   -9.911   12.430   -4.892
    7297  -11.043   12.259   -6.029
    7298   -8.302   12.224   -5.252
    7299   -5.838   11.217   -6.819
    7300   -7.241   12.253   -7.580
    7301   -9.730   10.097   -5.710
    7302   -9.050    2.567   -7.622
    7303   -8.589    6.518   -7.684
    7304   -8.944    7.077   -7.084
    7305   -9.838    3.909   -6.692
    7306   -8.496    6.656   -7.269
    7307   -7.918    6.932   -7.663
    7308   -5.867    6.169   -6.640
    7309   -7.561    3.129   -7.289
    7310   -5.351    2.462   -8.570
    7311   -6.049    2.643   -7.763
    7312   -5.793    1.917   -7.773
    7313   -6.799   -0.610   -6.279
    7314   -5.697    3.316   -6.634
    7315   -6.893    4.302   -6.576
    7316   -3.041    2.788   -6.720
    7317   -5.183    4.303   -5.191
    7318   -5.301    5.048   -6.444
    7319   -4.011    8.163   -5.664
    7320   -4.594    9.277   -4.516
    7321   -7.535    4.185   -5.845
    7322  -10.856    2.791   -4.518
    7323   -7.320    8.408   -2.767
    7324   -6.467    7.318   -5.464
    7325   -3.639    8.832   -5.087
    7326  -10.098    5.263   -5.196
    7327  -10.201    7.475   -4.824
    7328  -10.584    7.967   -4.649
    7329   -9.714    6.438   -6.224
    7330  -10.929    5.076   -5.617
    7331   -6.923    0.945   -7.788
    7332   -7.374    1.996   -5.892
    7333   -5.953    4.048   -4.170
    7334  -10.606    0.116   -5.645
    7335   -8.107    0.843   -4.321
    7336   -8.119    5.524   -2.683
    7337   -3.394    4.088   -4.493
    7338   -3.937    0.502   -5.217
    7339   -2.698    0.032   -6.963
    7340   -4.683   -1.583   -6.886
    7341   -5.282    0.801   -5.625
    7342   -4.264    1.833   -5.920
    7343   -6.310    0.650   -7.292
    7344   -6.938    2.282   -5.804
    7345   -6.819    3.193   -6.197
    7346   -8.171    5.077   -5.947
    7347  -10.487    8.417   -5.206
    7348   -8.416    4.556   -6.654
    7349  -11.040    4.553   -4.011
    7350   -7.372    4.343   -6.330
    7351   -9.779    3.239   -6.427
    7352   -7.356    3.953   -6.338
    7353   -6.505    2.957   -6.199
    7354  -11.136    4.905   -4.881
    7355  -10.215    4.253   -3.386
    7356   -9.525    3.458   -3.268
    7357  -11.214    4.805   -3.971
    7358   -9.107    6.973   -5.364
    7359  -13.007    3.930   -4.171
    7360  -11.669    7.003   -4.535
    7361   -8.124    8.275   -4.635
    7362   -6.704    3.235   -5.139
    7363   -7.992    8.077   -5.647
    7364   -8.573   11.093   -1.280
    7365   -6.419    9.339   -5.568
    7366   -4.981    8.075   -3.664
    7367   -3.177    6.265   -5.001
    7368   -5.673    6.345   -5.243
    7369   -7.553    8.235   -4.507
    7370   -7.196    5.744   -5.620
    7371   -7.355    2.633   -6.496
    7372   -8.614   -0.911   -6.224
    7373   -7.955   -2.741   -6.125
    7374   -5.050    2.026   -6.751
    7375   -3.663    0.208   -6.192
    7376   -5.037   -3.100   -8.513
    7377   -2.779   -3.364   -7.225
    7378   -3.640   -2.604   -6.822
    7379   -3.588   -3.899   -6.118
    7380   -7.236   -3.759   -6.356
    7381   -5.139    0.182   -6.802
    7382   -4.570    3.002   -5.241
    7383   -3.999    3.846   -5.572
    7384   -2.710    1.033   -7.222
    7385   -5.216    0.961   -5.333
    7386   -6.754   -0.305   -5.452
    7387  -11.828    6.366   -2.258
    7388   -8.672    2.996   -5.805
    7389   -4.795    2.938   -6.062
    7390   -6.619    3.967   -6.372
    7391   -2.503    4.988   -4.691
    7392   -6.496    7.900   -2.933
    7393   -6.988    4.396   -4.665
    7394   -4.174    2.392   -5.802
    7395   -7.518    8.705   -5.405
    7396   -4.775    7.686   -3.097
    7397   -6.174    7.761   -4.601
    7398   -4.386    2.891   -5.995
    7399   -5.665    4.886   -7.625
    7400   -7.717    4.714   -5.970
    7401  -14.683    8.029   -3.781
    7402  -15.146   11.122   -2.903
    7403  -11.241    7.996   -5.106
    7404  -12.670    7.220   -6.095
    7405   -6.785    5.517   -8.912
    7406   -8.172    1.185   -8.790
    7407   -8.688    6.043   -7.633
    7408  -11.384    4.325   -7.215
    7409   -8.721    5.007   -8.165
    7410  -10.458    6.955   -6.551
    7411   -7.849    5.464   -8.556
    7412   -5.297    4.790   -7.112
    7413   -4.257   10.094   -7.751
    7414   -8.397    9.308   -6.072
    7415   -6.863    7.670   -8.000
    7416   -5.977    9.653   -6.482
    7417   -7.779   11.881   -4.697
    7418   -8.548    9.606   -5.096
    7419   -4.993    9.795   -4.908
    7420   -3.883   11.432   -5.041
    7421   -5.842    9.221   -5.581
    7422   -3.402    3.676   -5.139
    7423   -4.403    5.364   -5.291
    7424   -5.096    5.268   -6.339
    7425   -5.939    2.589   -5.057
    7426   -5.089    4.568   -4.939
    7427   -9.197    7.410   -3.653
    7428   -7.903    7.331   -4.245
    7429   -6.498    7.480   -5.555
    7430   -8.260    4.379   -4.218
    7431   -9.942    5.725   -4.420
    7432   -9.416    4.792   -5.989
    7433  -10.688    0.729   -5.706
    7434   -8.115    2.182   -5.328
    7435   -2.754   10.004   -4.519
    7436   -3.159    7.399   -6.232
    7437   -5.199   13.050   -2.081
    7438   -7.179   11.683   -1.705
    7439   -7.594   14.144   -2.184
    7440   -6.407    8.214   -4.011
    7441  -11.512   11.522   -1.520
    7442  -12.264    7.220   -3.345
    7443   -5.943   10.205   -3.663
    7444   -3.990   10.898   -4.117
    7445   -4.155   10.392   -4.635
    7446   -2.602    9.886   -3.414
    7447   -5.212   11.584   -2.244
    7448   -4.873    9.373   -2.757
    7449   -6.687    7.632   -5.164
    7450   -5.684    8.119   -4.966
    7451   -6.601    6.164   -6.186
    7452   -8.539    3.678   -5.289
    7453   -5.633    3.963   -5.120
    7454   -4.309    5.548   -6.879
    7455   -6.675    3.949   -7.542
    7456   -8.382   10.157   -4.422
    7457   -5.824   12.019   -2.033
    7458   -5.126    8.228   -1.856
    7459   -0.671   10.590   -3.075
    7460   -4.003   10.597   -2.740
    7461    2.061    7.023   -6.119
    7462   -0.621    8.872   -6.178
    7463   -0.731    9.685   -7.500
    7464   -0.974    8.784   -4.679
    7465   -4.112    4.299   -5.055
    7466   -1.368    5.581   -4.292
    7467   -1.416    8.343   -2.619
    7468   -6.199    8.052   -2.819
    7469   -9.505   10.923   -1.500
    7470   -7.787    8.953   -3.126
    7471   -9.456   10.062   -2.760
    7472   -7.799   10.016   -3.019
    7473   -5.868    9.708   -2.889
    7474   -5.901   12.794   -3.600
    7475   -7.403   10.877   -3.175
    7476   -5.689   14.961   -2.559
    7477   -5.646    9.955   -4.421
    7478   -5.647    7.162   -5.154
    7479   -7.795   11.745   -3.871
    7480   -8.520   13.794   -3.578
    7481   -9.924   15.691   -2.727
    7482   -7.279   13.366   -2.239
    7483   -9.777   17.937   -2.455
    7484   -8.890   17.497   -3.649
    7485   -7.136   16.595   -5.021
    7486   -6.814   12.858   -5.911
    7487   -6.544   10.648   -7.753
    7488   -1.643    6.938   -7.860
    7489   -5.301   10.258   -5.974
    7490   -1.676    7.011   -5.447
    7491   -5.250    8.145   -5.000
    7492    0.813    6.474   -5.610
    7493   -3.126    8.162   -5.117
    7494   -4.497    5.418   -5.390
    7495   -4.881    4.699   -7.102
    7496   -2.727    7.692   -7.744
    7497   -3.239    6.959   -5.844
    7498   -5.070    5.593   -6.850
    7499   -6.499    7.317   -6.655
    7500   -3.987    5.843   -4.753
    7501   -2.786    4.157   -7.645
    7502   -2.387    7.010   -4.875
    7503   -5.150    4.574   -5.329
    7504   -7.007    5.539   -4.215
    7505   -4.243    8.497   -3.694
    7506   -4.045    8.342   -3.941
    7507   -5.347    9.043   -2.429
    7508   -2.674   11.541   -3.506
    7509   -2.752   13.045   -1.697
    7510   -4.939   12.688   -2.927
    7511   -6.186   12.708   -1.637
    7512   -4.910   12.626   -3.120
    7513   -2.476    7.345   -2.814
    7514   -4.615    7.480   -2.381
    7515   -2.333    5.559   -3.334
    7516   -5.936    5.842   -4.205
    7517   -3.063    5.073   -4.353
    7518   -5.042    7.377   -3.116
    7519   -4.953    7.368   -3.526
    7520   -8.741    7.841   -3.922
    7521   -4.776    6.580   -4.235
    7522   -3.546    5.748   -5.094
    7523   -3.376    9.226   -6.349
    7524   -2.159    7.140   -6.513
    7525   -0.173    5.913   -4.768
    7526   -3.096    9.843   -3.167
    7527   -3.431   10.824   -3.586
    7528   -1.779    8.801   -4.662
    7529   -5.259    9.909   -3.802
    7530   -4.758    8.836   -4.995
    7531   -5.155    6.787   -4.737
    7532    0.578    7.224   -4.369
    7533    0.635    3.713   -5.747
    7534   -3.489   11.223   -3.743
    7535   -3.462   11.582   -6.092
    7536   -5.727    9.259   -7.092
    7537   -1.619    7.796   -6.198
    7538   -7.149    9.827   -4.267
    7539   -4.418   14.270   -4.953
    7540   -4.638    9.987   -5.888
    7541   -6.108   12.215   -4.083
    7542   -4.279   12.150   -5.901
    7543   -4.196   11.067   -5.223
    7544   -2.982   10.556   -6.085
    7545   -0.903    6.891   -6.669
    7546    3.677    6.099   -8.077
    7547   -3.784    9.383   -6.516
    7548   -1.328    6.340   -6.104
    7549   -0.051    6.804   -7.603
    7550   -2.759    6.397   -7.685
    7551   -0.251    6.625   -7.835
    7552   -2.946    5.096   -6.702
    7553   -4.394    7.866   -5.618
    7554   -4.334    6.426   -5.560
    7555   -4.022    9.354   -6.468
    7556   -0.663   10.928   -5.339
    7557   -1.730   11.404   -5.971
    7558   -0.630    3.521   -7.423
    7559    0.897    0.810   -8.654
    7560    0.365    1.694   -8.102
    7561   -2.170    2.807   -8.718
    7562   -5.987    4.295   -7.116
    7563   -4.956    3.446   -9.110
    7564   -4.068    4.747   -7.650
    7565   -5.436    6.198   -7.047
    7566   -5.040   11.719   -7.010
    7567   -4.108   14.112   -4.880
    7568   -4.783    9.523   -6.158
    7569   -4.137    7.478   -7.060
    7570   -0.627    7.602   -7.619
    7571   -5.819    6.271   -7.615
    7572   -2.256    6.586   -8.494
    7573   -3.596    4.731   -9.001
    7574   -5.494    6.924   -7.244
    7575   -3.925    4.878   -9.267
    7576   -1.568    8.636   -8.910
    7577   -1.304    6.278   -8.880
    7578   -4.408    6.015   -6.908
    7579   -7.814    6.385   -8.218
    7580   -4.876    3.231   -9.174
    7581   -3.876    7.581   -7.218
    7582   -4.034    2.958   -8.562
    7583   -8.459   -0.931   -8.559
    7584   -6.017    1.120   -6.754
    7585   -7.601    3.813   -6.174
    7586   -5.928   10.244   -7.551
    7587   -8.317    6.562   -7.323
    7588   -9.835   10.369   -6.746
    7589   -4.692    7.495   -8.090
    7590   -3.635    2.236   -7.909
    7591   -5.973   -1.762   -7.826
    7592   -1.942    4.325   -6.522
    7593   -0.096    6.641   -5.778
    7594   -2.465    6.744   -6.489
    7595   -2.916    7.590   -5.500
    7596   -0.338    9.659   -4.610
    7597    0.203   12.821   -5.126
    7598   -1.209   11.443   -5.395
    7599   -1.522   10.165   -5.405
    7600    0.078    4.290   -6.084
    7601   -1.328    5.618   -7.487
    7602   -1.819   12.243   -6.321
    7603   -2.319    8.710   -5.760
    7604   -3.793    8.406   -6.653
    7605   -4.676   11.209   -5.662
    7606   -0.088    8.519   -6.323
    7607    1.681    6.050   -6.950
    7608   -1.188    5.185   -5.421
    7609    0.740    6.217   -4.804
    7610    0.172    7.102   -5.826
    7611    0.707    7.218   -6.294
    7612    1.622    6.346   -7.737
    7613    4.063    4.748   -9.102
    7614    0.265    2.145   -7.888
    7615    0.983    2.125   -8.823
    7616    1.489    0.725  -10.579
    7617    0.006    4.472  -10.204
    7618   -2.892   -1.085   -9.800
    7619   -3.120    2.576  -10.008
    7620   -1.999    5.255  -10.169
    7621   -0.428    3.969  -10.731
    7622   -0.984    2.558  -10.037
    7623   -2.190   10.234   -7.808
    7624   -1.724   11.891   -5.687
    7625    1.286   13.086   -9.286
    7626   -0.603   11.741   -8.610
    7627   -3.508   11.679   -7.287
    7628   -1.447   11.597   -8.067
    7629   -5.258   12.056   -9.550
    7630   -3.436    9.303   -7.193
    7631   -1.501   10.012   -7.977
    7632   -2.667    9.961   -8.149
    7633   -3.815   10.592   -7.531
    7634   -1.094    7.822   -8.241
    7635   -4.841   10.877   -7.224
    7636   -4.993   11.933   -6.955
    7637   -1.383   13.480   -7.829
    7638   -0.230   13.971   -6.668
    7639   -0.127   11.675   -9.038
    7640   -0.787   10.471   -8.547
    7641   -2.046    7.354  -10.258
    7642   -5.771    8.688   -8.227
    7643   -3.882    3.800  -10.278
    7644   -7.567    8.092   -6.876
    7645   -5.958    7.946   -6.745
    7646   -6.209    1.389   -8.544
    7647   -6.748    2.805   -7.868
    7648   -8.083   -1.986   -7.704
    7649   -7.009    0.478   -7.796
    7650   -5.347    1.992   -7.511
    7651   -0.836    1.553   -9.057
    7652   -4.845    4.015   -9.726
    7653   -2.066    4.670   -9.663
    7654   -1.267    6.047  -10.295
    7655   -1.788    8.406   -8.132
    7656   -6.905    7.816   -6.871
    7657   -5.836    5.813   -6.010
    7658   -4.026    4.310   -8.064
    7659   -1.619    3.748  -10.149
    7660   -2.584    4.499   -8.558
    7661   -3.989    9.517   -6.854
    7662   -2.805   10.878   -8.170
    7663   -3.776    8.803   -6.610
    7664   -6.182   11.330   -7.069
    7665   -3.867   10.712   -8.589
    7666   -1.121    8.003   -8.212
    7667   -3.368    9.419   -7.747
    7668   -2.313    8.682   -8.587
    7669   -3.856    7.414   -7.824
    7670   -3.542    6.262   -8.209
    7671   -2.695    9.735   -6.948
    7672    2.889    6.435   -8.333
    7673    3.532    8.917   -7.004
    7674   -3.131    9.873   -6.645
    7675    1.315    9.616   -8.400
    7676    0.363    7.708   -6.761
    7677   -4.207    7.552   -7.979
    7678   -2.863    6.275   -7.283
    7679   -2.327    9.477   -6.154
    7680    1.454    6.603   -7.754
    7681    1.830    7.516   -7.452
    7682    4.577    3.200  -10.142
    7683    2.654    3.559   -9.419
    7684    4.171    6.746   -9.890
    7685    0.924    8.239   -9.155
    7686    0.014   10.668   -8.184
    7687    0.981    8.586   -8.294
    7688    2.294   11.008   -8.009
    7689    3.377    9.510   -7.148
    7690    6.008   10.072   -7.781
    7691    1.779    9.566   -6.336
    7692    1.523    8.667   -9.119
    7693   -3.655    5.461   -8.033
    7694   -2.553    6.966   -8.249
    7695   -5.272    9.476   -6.172
    7696   -0.660    3.949   -8.635
    7697    1.893    9.135   -7.882
    7698    0.505   11.988   -6.345
    7699    3.658   14.837   -7.103
    7700   -0.588   10.830   -8.264
    7701    2.765   11.585   -6.358
    7702    1.630   15.314   -7.889
    7703   -0.192   18.511   -5.720
    7704    3.829   16.908   -5.979
    7705    4.292   15.889   -7.149
    7706    6.541   15.430   -6.782
    7707    4.307   15.729   -7.671
    7708    1.134   12.718   -6.690
    7709    0.288   15.089   -7.084
    7710   -1.218   11.806   -7.441
    7711   -2.901   14.146   -6.734
    7712    0.065   13.894   -6.531
    7713    1.537   11.694   -7.575
    7714    4.122   13.014   -7.012
    7715    1.534   18.575   -4.653
    7716   -1.010   18.350   -5.231
    7717   -2.439   17.437   -6.090
    7718   -2.876   18.410   -6.963
    7719   -0.873   15.225   -7.486
    7720   -4.680   20.694   -4.409
    7721   -1.637   15.468   -6.823
    7722    0.143   11.905   -8.319
    7723   -0.679   10.449   -9.394
    7724    1.306   14.747   -6.585
    7725    0.374    7.868   -9.166
    7726   -2.100    6.353   -7.222
    7727   -2.872    2.512   -8.614
    7728   -0.279    1.190   -8.946
    7729    3.065   -1.971   -9.971
    7730    3.026   -1.465   -9.959
    7731    1.623    0.440   -9.005
    7732    3.166    0.354   -7.941
    7733   -3.871    3.712   -7.457
    7734   -2.488   10.454   -6.885
    7735   -0.896   10.096   -6.279
    7736   -1.668    9.957   -5.697
    7737   -0.080   10.659   -4.611
    7738   -0.242   11.533   -4.767
    7739   -3.191    6.689   -6.559
    7740   -3.748    6.289   -6.888
    7741   -1.945    9.572   -7.550
    7742   -2.416   12.018   -6.369
    7743   -3.258   10.184   -6.425
    7744   -5.867    9.630   -8.242
    7745   -4.526    8.667   -7.171
    7746   -6.512    4.982   -6.039
    7747   -4.843    4.631   -7.166
    7748   -7.603    7.546   -6.571
    7749   -6.865    5.047   -6.545
    7750   -5.929    4.193   -6.257
    7751   -5.535    3.637   -7.552
    7752   -2.945    0.863   -8.541
    7753   -1.187    4.132   -8.940
    7754    0.440    5.983   -9.300
    7755    0.436    4.543   -8.501
    7756   -3.307    8.949   -8.327
    7757   -2.317    9.392   -7.734
    7758   -2.575    8.255   -7.628
    7759   -1.616    7.405   -6.541
    7760    1.572    6.098   -7.711
    7761    2.785    5.283   -7.371
    7762    1.406   12.991   -5.896
    7763    1.734    9.068   -6.074
    7764   -1.425   10.751   -4.608
    7765   -0.095   13.352   -3.572
    7766   -2.291   12.518   -5.962
    7767   -2.600    9.400   -5.948
    7768   -6.294   11.521   -4.192
    7769   -5.878   12.738   -4.307
    7770   -7.358   16.193   -3.783
    7771   -3.273   13.018   -4.600
    7772   -3.109   11.201   -5.643
    7773   -3.895    8.898   -4.595
    7774   -4.326    7.115   -7.271
    7775   -2.500   10.339   -6.185
    7776   -1.457    9.066   -5.475
    7777   -5.286   11.594   -6.356
    7778   -2.649    9.550   -5.486
    7779   -1.211    9.085   -6.438
    7780    1.669    7.283   -7.765
    7781    2.319    6.100   -7.400
    7782   -1.025    7.044   -6.466
    7783   -1.269    8.216   -6.697
    7784    1.958    3.235   -9.052
    7785   -1.250    6.695   -6.794
    7786    0.014    4.728   -7.443
    7787    1.615    5.395   -6.561
    7788    2.900    5.643   -7.616
    7789   -0.763   11.014   -7.115
    7790    1.933   14.649   -4.813
    7791    2.725   16.822   -5.503
    7792    1.035   12.323   -4.652
    7793    0.151   16.521   -4.801
    7794    2.871   11.797   -6.652
    7795    2.283   10.538   -5.512
    7796    3.611   16.887   -5.260
    7797    3.341   17.781   -5.459
    7798    3.125   16.934   -7.484
    7799   -1.208   16.692   -5.692
    7800    0.495   20.332   -3.027
    7801    4.947   19.997   -4.434
    7802    2.847   18.986   -3.581
    7803    4.076   20.984   -5.318
    7804    1.564   20.363   -4.251
    7805   -0.695   18.372   -4.766
    7806    1.046   16.051   -4.851
    7807    0.712   14.795   -4.347
    7808    4.819   15.459   -5.579
    7809    2.728   16.409   -3.028
    7810    3.571   15.710   -3.860
    7811    3.344   17.490   -4.720
    7812    1.735   13.356   -6.804
    7813    5.176   14.820   -6.530
    7814    4.350   12.013   -6.946
    7815    3.143   13.988   -6.570
    7816    1.712   12.283   -7.914
    7817   -0.953   14.112   -7.363
    7818    4.947   10.850   -7.180
    7819    6.662    9.477   -6.501
    7820    2.978    9.528   -6.941
    7821    0.260    6.547   -8.379
    7822   -1.904    7.272   -7.912
    7823   -0.801   10.401   -7.471
    7824    0.173   14.970   -5.906
    7825   -3.765   18.165   -4.132
    7826   -7.214   16.553   -3.315
    7827   -1.863   16.194   -4.258
    7828    0.155   17.321   -4.850
    7829    1.487   15.883   -2.919
    7830   -1.188   17.559   -2.101
    7831    1.301   12.791   -5.855
    7832    3.368   17.525   -5.188
    7833    7.373   11.443   -5.633
    7834    5.747   10.384   -8.760
    7835    7.281   11.555   -6.824
    7836    7.410   14.784   -6.119
    7837    6.017   15.709   -6.120
    7838    4.538   19.656   -5.480
    7839    4.901   18.801   -6.124
    7840    3.782   18.851   -5.157
    7841    2.007   19.984   -4.744
    7842    4.132   20.473   -5.316
    7843    3.268   17.717   -6.593
    7844    4.520   16.436   -7.294
    7845    6.619   12.661   -7.294
    7846    3.717    6.159   -7.135
    7847    3.842    5.984   -5.393
    7848    8.391    2.910   -6.138
    7849    7.455    7.213   -6.755
    7850    6.487    9.731   -6.571
    7851   10.212    9.150   -6.853
    7852    8.483   10.735   -6.640
    7853    7.545   10.627   -7.129
    7854    7.514    5.768   -6.386
    7855    6.850    8.829   -7.044
    7856    4.462    7.640   -7.563
    7857    4.543    5.958   -9.081
    7858    2.143    4.542   -7.115
    7859    6.532   -0.845   -9.293
    7860    5.360    0.923   -9.290
    7861    5.045    4.894   -9.004
    7862    4.034    4.221   -8.770
    7863    2.587    3.047   -9.419
    7864    3.135    2.466   -9.148
    7865    2.004   -1.411   -9.841
    7866    2.388   -1.045  -11.649
    7867    4.899    0.775  -10.939
    7868    7.989    3.292   -9.851
    7869    4.492    9.875   -9.226
    7870    6.558   12.697   -7.815
    7871    7.821   12.506   -7.398
    7872    5.294   10.795   -9.016
    7873    1.612    5.912  -10.213
    7874    1.120    3.464  -10.505
    7875    5.156    6.242   -8.677
    7876    7.111    3.327   -8.506
    7877    6.176    4.209   -8.985
    7878    4.678    7.060   -8.574
    7879    4.020    9.188   -6.648
    7880    5.120   11.769   -6.565
    7881    6.440    9.645   -7.832
    7882    4.760    8.289   -6.576
    7883    0.860    7.578   -6.468
    7884    3.005    5.257   -6.505
    7885    7.436    9.700   -6.531
    7886    8.571   10.137   -7.856
    7887    6.558   11.699   -5.728
    7888    7.767    7.529   -7.928
    7889    5.466    8.468   -7.567
    7890    6.124    9.903   -6.830
    7891    5.164    5.603   -9.220
    7892    4.985    6.674   -6.651
    7893    3.292    9.912   -6.950
    7894    0.191   11.813   -5.217
    7895   -0.102   11.975   -5.818
    7896   -1.068   12.059   -5.593
    7897    0.082    7.885   -6.473
    7898   -0.195   10.103   -6.812
    7899    1.985    8.668   -6.319
    7900   -0.464   11.658   -5.358
    7901    2.362   11.736   -4.703
    7902    2.980   10.791   -3.835
    7903    3.506   11.821   -6.392
    7904    6.189   11.065   -5.801
    7905    3.947    9.220   -5.874
    7906   -0.121    9.013   -6.820
    7907    0.025    9.371   -7.079
    7908    1.802    8.418   -7.420
    7909   -3.038    8.531   -4.096
    7910   -0.657    5.507   -6.792
    7911   -0.519    6.890   -7.754
    7912    2.916    6.398   -5.158
    7913    2.143    8.016   -6.409
    7914    4.637    7.678   -6.399
    7915    2.187    8.254   -8.602
    7916    0.451    4.194   -8.567
    7917   -0.334    3.931   -9.035
    7918   -1.145    4.600   -7.898
    7919    1.117    2.198   -9.234
    7920    1.325    5.111   -7.824
    7921   -1.050    5.812   -7.761
    7922   -2.994    4.039   -7.687
    7923   -2.866    7.465   -7.753
    7924   -0.502    6.789   -7.597
    7925   -1.977    6.000   -6.351
    7926   -2.493    8.953   -6.740
    7927   -3.115    5.721   -9.593
    7928   -3.116    3.847   -8.926
    7929    1.609    7.992   -8.558
    7930    2.023    9.129   -9.344
    7931   -0.208    7.019   -8.678
    7932    1.687   10.357   -8.519
    7933   -0.905    9.703   -8.161
    7934   -2.567    8.768   -6.526
    7935   -1.164    5.590   -7.917
    7936   -1.834    6.583   -6.641
    7937   -0.983    9.759   -6.073
    7938    1.521    8.300   -6.465
    7939    0.647    8.572   -8.108
    7940   -0.467    9.258   -5.281
    7941    1.216   12.264   -5.969
    7942    0.850   11.980   -6.639
    7943    3.137    7.273   -6.894
    7944    2.292    7.352   -6.248
    7945    1.301    6.407   -7.703
    7946   -0.381   10.597   -6.563
    7947    0.157   12.205   -6.455
    7948   -0.458    9.929   -6.239
    7949   -0.278    9.990   -6.321
    7950   -0.571    8.729   -5.699
    7951   -0.944   10.651   -7.712
    7952   -1.018    7.730   -7.086
    7953   -1.974   11.470   -8.511
    7954   -2.086   10.546   -5.113
    7955   -0.244    9.788   -7.668
    7956   -0.924   11.217   -5.747
    7957    2.277    6.426   -7.255
    7958   -2.598    7.942   -6.258
    7959    1.128    7.906   -7.191
    7960   -0.332    4.947   -9.836
    7961    3.789    5.097   -9.489
    7962    1.711    8.383   -6.170
    7963    2.556    7.060   -7.411
    7964    6.087   12.122   -7.878
    7965    2.853   10.879   -7.863
    7966    0.549    7.927   -6.479
    7967    0.669    4.945   -8.413
    7968    1.537    4.782   -8.230
    7969    2.372    3.611   -8.864
    7970    2.728   -0.601   -9.307
    7971    4.380    3.699  -10.317
    7972    3.312    9.753   -7.616
    7973    2.085    8.927   -7.541
    7974    4.801    6.667   -9.955
    7975    3.689    5.973   -9.709
    7976    1.933   11.309   -8.572
    7977    5.160   12.056   -7.974
    7978    5.968   10.206   -8.580
    7979    3.335   13.602   -7.361
    7980    4.985   15.799   -7.002
    7981    2.487   15.681   -5.667
    7982   -0.470   14.584   -6.757
    7983   -0.907   13.524   -6.764
    7984    1.866   15.077   -6.524
    7985    3.709   16.001   -4.052
    7986    2.373   13.308   -5.579
    7987    7.798    8.387   -8.398
    7988    7.751   10.197   -8.340
    7989    5.952    8.283   -8.890
    7990    6.099   10.148   -8.880
    7991    2.586   11.848   -8.312
    7992    3.961   13.862   -5.937
    7993    5.350    8.230   -6.770
    7994    4.615    8.622   -6.677
    7995    4.983    6.802   -7.253
    7996    5.375    9.653   -6.641
    7997    5.595    8.819   -5.623
    7998    6.456   11.741   -6.755
    7999    4.656   13.750   -4.418
    8000    4.997   12.675   -4.830
    8001    3.252   13.653   -4.023
    8002    2.136   16.501   -3.615
    8003   -2.358   17.169   -1.935
    8004   -1.459   19.969   -2.228
    8005    3.448   18.346   -3.460
    8006    1.675   19.418   -4.530
    8007    3.688   18.194   -6.389
    8008    1.986   14.961   -5.630
    8009    3.947   17.367   -5.071
    8010    3.995   13.762   -4.990
    8011    5.862   13.701   -6.222
    8012    7.533    8.549   -5.403
    8013   10.616    9.983   -6.542
    8014    5.445    9.016   -7.236
    8015    5.321    8.754   -5.738
    8016    8.524    9.815   -6.818
    8017   11.048    9.762   -6.381
    8018    8.391    7.843   -6.121
    8019    7.894    9.224   -4.813
    8020    8.863   13.659   -3.414
    8021   10.119   16.757   -3.854
    8022    9.334   21.724   -4.034
    8023    5.446   19.260   -4.562
    8024    4.704   18.240   -3.340
    8025    6.215   15.948   -2.260
    8026    6.948   15.377   -2.711
    8027    6.726   15.132   -2.848
    8028    4.565   16.123   -2.732
    8029    5.461   14.902   -4.434
    8030    7.396   13.472   -5.410
    8031    6.053   11.229   -4.657
    8032    5.704    8.929   -6.479
    8033    3.790    8.640   -4.685
    8034    6.220   11.486   -3.601
    8035    3.996   11.542   -3.133
    8036    7.579   12.295   -1.985
    8037    3.723    9.798   -3.151
    8038    6.304   14.007   -3.368
    8039    5.290   13.439   -3.400
    8040    6.337   12.360   -2.862
    8041    6.159   12.033   -4.092
    8042    9.795    7.919   -4.053
    8043    9.130    9.267   -5.298
    8044   11.983   11.363   -3.346
    8045   11.921   12.348   -5.609
    8046    8.266   11.927   -5.225
    8047    7.101   10.398   -6.027
    8048    8.191   14.167   -5.225
    8049    4.727   12.901   -3.976
    8050    3.810   15.438   -1.546
    8051    8.119   16.827   -1.936
    8052    5.994   13.473   -1.095
    8053    3.316   14.213   -0.813
    8054    3.694   14.710    1.856
    8055    6.718   17.333   -0.768
    8056    6.499   17.760    0.577
    8057    3.942   15.042   -0.980
    8058    4.158   13.146   -1.554
    8059    4.184   11.360   -3.266
    8060    3.754    7.804   -2.801
    8061    2.377   11.421   -3.796
    8062    3.879   14.016   -3.240
    8063    4.327   10.379   -2.228
    8064    5.341    7.227   -1.588
    8065    5.253    8.030   -1.736
    8066    1.539   11.435   -1.496
    8067    2.695   13.354    0.230
    8068    4.947   11.003   -1.931
    8069    2.317    9.472   -1.766
    8070    0.506   11.352   -0.838
    8071    3.710    7.128   -1.281
    8072    2.811    9.876   -0.916
    8073   -0.389   13.236    0.254
    8074    2.604   20.875    0.919
    8075    6.303   20.566    1.061
    8076    1.720   16.697    0.060
    8077   -2.406   17.703    0.468
    8078    0.350   13.627   -1.968
    8079    4.028   11.304    0.666
    8080    4.771    7.052   -2.514
    8081    6.983    9.635   -1.367
    8082    3.482    8.652   -2.392
    8083    1.411    9.758   -1.751
    8084    1.387    9.783   -3.724
    8085    0.364    9.703   -2.763
    8086    4.675    7.280   -4.615
    8087    3.035    7.338   -4.960
    8088    2.254   12.566   -2.984
    8089   -1.694   11.079   -1.767
    8090   -1.765   15.935   -3.337
    8091   -0.587   13.107   -3.648
    8092    1.088   10.487   -3.867
    8093    3.561   11.757   -2.020
    8094    5.384   13.059   -2.222
    8095    6.761   10.015   -2.823
    8096    4.802    7.651   -3.461
    8097    5.269   11.317   -2.985
    8098    5.633   11.522   -2.257
    8099    2.921   10.188   -3.120
    8100    6.224   11.590   -4.479
    8101    2.445   13.029   -3.234
    8102    4.546   18.729   -3.103
    8103    3.759   13.383   -4.447
    8104    3.012   12.097   -5.156
    8105    2.556   10.736   -4.513
    8106    4.228    5.687   -3.871
    8107    2.237    7.202   -4.921
    8108    3.798    7.805   -5.487
    8109    2.643    9.100   -5.489
    8110    4.639    6.345   -5.863
    8111    4.075    6.097   -5.858
    8112    3.273    7.723   -6.689
    8113    3.407    7.485   -6.721
    8114    4.658    6.196   -6.614
    8115    1.628   13.546   -4.052
    8116    3.898   10.463   -3.396
    8117    5.658    6.545   -5.662
    8118    6.553    7.516   -5.082
    8119    6.860    7.383   -4.702
    8120    6.596    5.733   -4.462
    8121    6.716    9.952   -6.609
    8122    5.373   12.814   -6.544
    8123    4.946   12.191   -5.737
    8124    4.806    9.283   -7.179
    8125    2.524    9.844   -5.964
    8126    4.360   13.301   -7.079
    8127    5.733   14.164   -7.276
    8128    3.843   11.789   -4.328
    8129    2.304   14.811   -5.168
    8130    1.999   14.068   -5.571
    8131    3.895   10.053   -5.894
    8132    2.260    8.086   -5.783
    8133    3.305   11.509   -5.505
    8134    8.420    6.109   -6.876
    8135   10.334    2.890   -9.204
    8136    8.422    6.050   -7.354
    8137    1.625    3.420   -8.979
    8138    2.980    2.889   -7.996
    8139    2.018    3.784   -6.783
    8140    0.860    5.458   -6.178
    8141    1.569    4.523   -6.223
    8142   -0.784    6.843   -5.089
    8143   -1.996    2.655   -5.623
    8144   -1.317    2.783   -5.158
    8145   -1.205    5.798   -3.996
    8146    2.930    5.397   -5.814
    8147    3.057    3.675   -6.930
    8148    4.076   -0.929   -9.070
    8149    4.706    2.346   -8.238
    8150    2.547    1.542   -8.609
    8151    3.407    4.556   -8.011
    8152    4.833    7.214   -7.024
    8153    0.167    5.112   -7.122
    8154    0.906    6.768   -5.703
    8155    0.968    6.200   -5.607
    8156   -0.565    3.439   -7.088
    8157    0.103    5.514   -5.650
    8158    5.167    4.268   -8.701
    8159    5.927    6.843   -6.836
    8160    5.813    8.165   -5.061
    8161    2.281    5.781   -5.811
    8162    3.514    8.367   -4.811
    8163    3.583    4.398   -3.727
    8164    2.123    7.920   -1.540
    8165    3.753    8.216   -4.350
    8166    3.459    4.200   -6.826
    8167    0.863    0.213   -7.665
    8168   -1.047    4.788   -6.266
    8169    1.205    2.338   -6.905
    8170    1.305    5.068   -7.556
    8171    0.102    5.412   -7.569
    8172   -0.620    3.526   -9.112
    8173    2.036    4.088   -7.614
    8174    2.643    9.125   -6.887
    8175   -2.208   13.167   -4.475
    8176    1.153   12.124   -4.041
    8177    2.375   13.924   -3.779
    8178    4.484   12.513   -1.961
    8179    7.371    8.303   -4.026
    8180    7.111    5.775   -4.195
    8181    7.139    2.987   -5.827
    8182    6.260    6.207   -4.747
    8183    8.883    2.916   -5.152
    8184    4.694    5.060   -6.629
    8185    3.857    4.634   -4.667
    8186    3.066    4.342   -5.657
    8187   -0.318    8.623   -5.380
    8188    0.250    6.327   -5.846
    8189    4.493    7.579   -7.617
    8190    8.562   10.711   -6.382
    8191    6.070   12.655   -4.467
    8192   11.009    8.735   -6.016
    8193    6.877    5.575   -5.326
    8194    5.132    5.237   -7.810
    8195    3.922    0.692   -7.391
    8196    3.623    0.865   -7.954
    8197    3.597    0.502   -6.899
    8198    1.375    1.929   -7.698
    8199    2.354   -0.603   -8.623
    8200    4.611   -3.572  -10.490
    8201    6.381   -3.415  -10.315
    8202    3.713   -0.499   -9.638
    8203    7.193   -3.605  -10.273
    8204    7.544   -2.000  -10.253
    8205    7.005   -0.651  -10.488
    8206    6.070   -0.314   -8.874
    8207    7.509   -0.839  -10.009
    8208    4.843    0.440   -9.139
    8209    5.129   -2.427  -10.451
    8210    9.290   -1.248  -10.530
    8211    9.954    0.902   -8.726
    8212    9.584    3.852   -8.786
    8213    9.787    1.029   -8.110
    8214   12.725    3.533   -9.207
    8215   11.754    7.783   -7.745
    8216    9.181    8.002   -6.783
    8217    9.197    9.646   -6.606
    8218    6.006    8.258   -4.883
    8219    4.744    7.560   -6.149
    8220    9.027    7.594   -6.941
    8221    9.445   11.788   -6.902
    8222    9.542   13.138   -5.937
    8223    5.333   13.668   -7.528
    8224   10.121   12.443   -7.316
    8225    8.402   14.403   -8.246
    8226    5.190   14.839   -6.534
    8227    3.795   10.194   -6.887
    8228    4.213    9.449   -5.401
    8229    6.633   10.609   -7.591
    8230    8.530    6.227   -9.946
    8231    8.744   10.690   -9.446
    8232   10.534    8.969   -8.346
    8233   11.721   12.677   -8.601
    8234    6.611   12.616   -8.830
    8235    8.511   13.291   -6.954
    8236   10.757   15.397   -6.433
    8237    5.514   16.688   -5.289
    8238    5.515   18.797   -4.499
    8239    6.322   15.082   -6.399
    8240    6.288   15.152   -5.405
    8241    7.915   14.699   -4.326
    8242    8.472   19.996   -3.600
    8243   11.934   21.125   -4.834
    8244    8.841   18.257   -5.320
    8245    9.916   12.025   -5.506
    8246   11.458   10.280   -5.838
    8247   10.276    8.815   -6.037
    8248    6.418   10.829   -4.881
    8249    8.253   15.129   -4.770
    8250   11.227   12.276   -8.153
    8251    7.496   13.370   -6.950
    8252    8.890   12.092   -6.807
    8253   10.283   11.745   -5.966
    8254    7.146   14.849   -4.767
    8255    8.982   17.050   -3.247
    8256    8.346   14.577   -3.703
    8257    7.394   10.034   -5.793
    8258    9.755   11.019   -5.645
    8259    9.640   12.212   -5.602
    8260    9.934   14.505   -5.716
    8261    8.895   14.885   -5.706
    8262    6.194   15.860   -4.700
    8263    6.767   12.552   -5.616
    8264    4.465   11.871   -4.163
    8265    5.099    9.996   -5.136
    8266    8.168   13.090   -5.538
    8267    4.910   11.533   -5.865
    8268    7.955   17.647   -3.650
    8269    8.647   14.218   -2.634
    8270   11.516   14.964   -3.613
    8271   11.929   16.087   -4.541
    8272   11.328   16.201   -6.035
    8273   13.545   17.769   -4.957
    8274   10.420   14.609   -3.710
    8275    9.599   14.333   -3.587
    8276    6.445   14.314   -5.081
    8277    8.170   12.111   -4.747
    8278    9.302   11.387   -5.491
    8279    5.890   11.761   -4.407
    8280    7.367    6.986   -5.772
    8281    7.003    6.384   -5.695
    8282    8.065    7.549   -6.578
    8283    5.534   10.609   -5.299
    8284    5.174   11.430   -5.505
    8285    6.643    8.900   -6.696
    8286    7.478   10.202   -5.403
    8287    2.503    9.889   -4.996
    8288    0.790   10.170   -5.884
    8289    1.930   11.307   -5.311
    8290    4.611   10.483   -6.010
    8291    4.110    8.561   -6.331
    8292    7.126    8.700   -5.906
    8293    6.870   10.626   -5.275
    8294    6.071   10.849   -7.196
    8295    2.849   12.641   -6.435
    8296    6.016    9.469   -6.431
    8297    4.966   10.164   -7.107
    8298    6.882    8.211   -7.842
    8299    8.875   10.818   -6.723
    8300    8.458    9.861   -7.034
    8301    5.165    6.805   -4.980
    8302    7.306   12.207   -5.491
    8303   12.330   14.935   -4.491
    8304   11.046   12.593   -6.400
    8305   13.112   12.695   -6.305
    8306   13.718   13.822   -5.190
    8307   10.555   15.340   -4.238
    8308   15.127   10.806   -7.011
    8309   16.376   10.560   -7.255
    8310   13.363   10.844   -6.237
    8311   10.298   12.922   -5.636
    8312    9.598   13.552   -4.588
    8313    9.633   16.482   -4.278
    8314    7.554   17.855   -3.642
    8315    9.084   12.025   -6.605
    8316    8.018   15.954   -3.993
    8317    8.209   18.121   -3.415
    8318    5.087   19.394   -2.450
    8319    3.905   17.252   -3.267
    8320    5.677   16.811   -1.608
    8321    2.147   17.627   -2.574
    8322    1.026   13.756   -4.223
    8323    2.975    6.983   -5.786
    8324    2.350   10.172   -6.664
    8325    8.232   14.341   -7.161
    8326    8.385   11.443   -6.844
    8327   10.609   11.575   -6.485
    8328    7.062    7.846   -5.868
    8329    6.225    9.494   -4.850
    8330    5.203    9.328   -5.009
    8331    8.817   12.246   -6.127
    8332    6.317   10.491   -5.210
    8333    7.447   10.364   -6.396
    8334    7.816    9.372   -7.089
    8335    8.633   11.340   -8.475
    8336    8.355   13.584   -6.288
    8337    8.709   13.778   -7.995
    8338    6.274   12.820   -7.977
    8339    5.749    7.392   -9.617
    8340    3.384    6.819   -8.429
    8341    4.125    5.840   -7.412
    8342    2.718    9.898   -5.303
    8343    7.423    8.346   -7.020
    8344    8.780   10.386   -7.751
    8345    4.786   13.527   -6.064
    8346    5.296   12.633   -7.156
    8347    1.497    8.584   -4.577
    8348    4.384    5.990   -6.150
    8349    6.912   11.079   -8.044
    8350    5.376    7.203   -7.301
    8351    4.534    8.594   -7.342
    8352    1.442    7.725   -6.730
    8353    3.970    7.941   -4.952
    8354    2.044    4.991   -5.491
    8355    0.713   10.387   -5.614
    8356    1.275    7.440   -4.737
    8357    4.656   11.999   -4.908
    8358    4.809    5.408   -6.897
    8359    6.208    5.022   -7.337
    8360    6.495    1.184   -6.679
    8361    5.390    2.991   -7.624
    8362   10.118    1.364   -9.816
    8363    7.822    0.968   -9.284
    8364   10.754    3.705   -8.695
    8365    9.193    4.435   -8.240
    8366   12.645   10.219   -7.417
    8367   11.270   10.612   -4.066
    8368   15.374   10.562   -5.585
    8369   11.127   14.674   -5.248
    8370   11.599   13.065   -6.039
    8371    7.925   15.821   -1.613
    8372    8.018   16.634   -2.045
    8373    9.208   18.734   -2.749
    8374   11.955   16.691   -2.989
    8375    9.263   17.978   -0.261
    8376    8.108   16.549   -0.480
    8377    7.477   17.567   -2.390
    8378    8.461   13.089   -2.337
    8379    6.372   14.845   -1.878
    8380    9.004   13.289   -2.913
    8381    8.921   14.070   -4.287
    8382    8.110    8.213   -2.530
    8383    6.404    5.472   -3.616
    8384    4.393    5.818   -4.927
    8385    3.741   11.024   -4.887
    8386    7.287   10.433   -5.608
    8387    6.496    7.033   -6.242
    8388    7.138   10.206   -6.031
    8389    7.283    7.682   -5.929
    8390    7.274    8.107   -3.876
    8391    9.583    5.199   -5.032
    8392   11.159    6.677   -5.103
    8393    9.661    6.339   -7.134
    8394    8.771    7.401   -7.886
    8395    7.950    6.509   -6.979
    8396   10.202    6.589   -6.244
    8397   10.270    6.138   -4.773
    8398    9.007    5.614   -6.699
    8399    8.968    6.102   -6.225
    8400   10.074    3.264   -5.915
    8401    8.970    7.239   -5.826
    8402    8.968    8.314   -7.151
    8403    8.804    7.079   -5.995
    8404    7.259    5.375   -4.498
    8405    9.205    9.779   -3.686
    8406   10.245   10.548   -2.479
    8407    7.355    7.385   -3.201
    8408   10.397    3.297   -5.094
    8409    5.812    3.927   -4.826
    8410    7.465    7.341   -5.539
    8411   13.097    3.945   -3.087
    8412   11.515    7.095   -4.245
    8413   10.852    7.902   -5.999
    8414    8.877    5.779   -5.354
    8415    7.802    7.711   -4.226
    8416    5.960    5.612   -4.490
    8417    7.850    3.308   -4.708
    8418    7.696    3.453   -5.601
    8419    5.919    1.345   -6.707
    8420    5.205   -1.223   -8.567
    8421    2.369   -1.001   -9.047
    8422    2.157   -1.947   -7.468
    8423    6.719    1.698   -6.336
    8424    3.270   -0.498   -6.822
    8425    2.114   -0.779   -6.690
    8426    3.807    1.975   -7.542
    8427    5.611    1.734   -7.350
    8428    6.492    0.484   -6.896
    8429    4.759    1.558   -7.821
    8430    7.354    2.136   -8.065
    8431    9.321    3.582   -7.011
    8432    4.697    4.539   -6.783
    8433    4.395    6.543   -7.708
    8434    1.590    7.924   -6.789
    8435    4.496    8.529   -8.276
    8436    6.078    5.213   -8.257
    8437    5.736    3.125   -8.732
    8438    3.208    4.086   -9.308
    8439    1.023    5.086   -7.249
    8440    1.361    8.321   -5.985
    8441    1.553    8.788   -4.567
    8442    2.460    4.987   -4.660
    8443    2.693    4.848   -4.561
    8444    0.131    2.641   -5.945
    8445   -0.317   -0.617   -5.217
    8446    3.556   -1.507   -7.949
    8447    5.341   -2.366   -8.477
    8448    0.355    0.820   -7.098
    8449    0.496    3.009   -6.947
    8450    0.931    1.313   -8.470
    8451   -1.793   -0.781   -7.647
    8452    0.192    1.739   -8.769
    8453   -0.452   -1.299  -10.040
    8454    1.247   -1.247   -8.825
    8455    3.658   -2.011   -7.584
    8456    6.349   -1.693   -9.153
    8457    7.119    2.515   -5.847
    8458    6.327    8.463   -3.923
    8459    7.123    5.241   -5.079
    8460    3.180    4.134   -5.001
    8461    4.664   10.768   -3.895
    8462    4.156    8.282   -4.455
    8463    3.925   12.037   -3.015
    8464    8.332   15.282   -4.083
    8465    7.482   20.393   -1.287
    8466   11.466   16.571   -3.944
    8467    6.155   16.854   -3.230
    8468    7.555   15.436   -3.912
    8469    9.509   18.305   -3.811
    8470    8.140   16.721   -4.307
    8471    8.339   15.121   -4.894
    8472    6.743   14.036   -7.057
    8473    9.927    9.228   -7.186
    8474    6.186    7.639   -6.298
    8475    9.496    7.943   -8.434
    8476    8.783    9.241   -7.430
    8477    5.751    9.309   -7.135
    8478    2.694   10.388   -5.673
    8479    0.111   13.136   -5.548
    8480    2.037   10.155   -7.792
    8481    2.709   11.230   -4.867
    8482    2.238    6.153   -6.564
    8483    1.418   10.360   -4.287
    8484   -0.609   12.288   -3.261
    8485   -3.779    9.413   -4.507
    8486   -5.378    9.326   -4.592
    8487    1.267    9.325   -4.615
    8488   -5.847    8.928   -7.680
    8489   -2.135   11.805   -8.868
    8490   -2.042   10.899   -6.833
    8491   -1.626   14.562   -6.862
    8492    1.197   14.449   -7.615
    8493   -0.697   17.985   -6.815
    8494   -2.394   19.485   -5.491
    8495    0.573   19.324   -6.178
    8496    1.456   17.152   -5.555
    8497    0.174   16.956   -4.973
    8498    1.323   11.366   -6.376
    8499   -1.820   16.292   -5.676
    8500    0.493   18.670   -3.966
    8501    0.326   24.340   -3.091
    8502   -0.266   21.786   -4.732
    8503   -0.648   21.265   -4.336
    8504   -2.296   22.661   -5.404
    8505   -1.576   17.393   -5.820
    8506   -0.088   13.177   -8.186
    8507    4.488   11.114   -6.741
    8508    3.372   11.862   -6.743
    8509   -0.950   13.421   -5.114
    8510    4.179   11.648   -5.889
    8511    2.613   14.533   -5.227
    8512    1.871   17.670   -5.289
    8513    5.493   17.596   -6.086
    8514    5.177   14.118   -5.918
    8515    4.529   14.993   -5.696
    8516    8.411   12.690   -6.687
    8517    7.956   10.350   -6.800
    8518    3.108   13.850   -5.012
    8519    1.475   12.418   -5.571
    8520   -2.788   14.062   -4.408
    8521   -2.085   10.773   -4.696
    8522   -0.943   12.850   -5.048
    8523    3.217   15.777   -4.171
    8524    1.974   14.392   -5.957
    8525    0.450   11.411   -7.343
    8526    0.959    8.483   -7.516
    8527    1.073   12.569   -5.899
    8528    0.402   13.788   -4.239
    8529    2.027   16.425   -3.616
    8530    2.413   16.095   -3.540
    8531    1.402   13.733   -3.685
    8532    0.517   15.241   -2.846
    8533    1.818   15.716   -1.480
    8534    2.069   12.005   -2.128
    8535    1.240   14.756   -1.589
    8536    4.095   16.010   -1.637
    8537   -0.753   16.111   -1.907
    8538    2.385   13.109   -3.740
    8539    2.266   11.273   -4.267
    8540    1.908   12.406   -2.504
    8541   -0.926    6.872   -4.592
    8542   -3.260    7.944   -4.921
    8543   -1.731    8.387   -2.704
    8544   -2.598    9.584   -2.396
    8545   -2.317    9.466   -3.535
    8546   -0.947    9.825   -5.802
    8547    0.703   14.139   -4.950
    8548    1.568   13.141   -4.982
    8549    0.274   14.441   -5.065
    8550   -0.682   11.330   -6.509
    8551   -0.474   12.588   -3.694
    8552   -3.976   14.768   -3.011
    8553   -3.239   14.841   -4.245
    8554   -4.241   14.642   -4.258
    8555   -3.397   13.026   -5.778
    8556   -2.856   10.296   -5.896
    8557    0.244   18.116   -4.699
    8558   -2.752   16.265   -2.761
    8559   -1.796   14.458   -2.705
    8560    1.041   11.412   -4.783
    8561    0.125    9.778   -5.690
    8562    1.228    7.037   -5.629
    8563    1.903    7.935   -6.079
    8564   -0.941    7.808   -5.014
    8565   -2.838    8.831   -5.054
    8566   -3.944    6.504   -6.446
    8567   -3.422    3.461   -7.545
    8568   -2.175    7.819   -6.283
    8569   -1.499    8.048   -6.085
    8570    0.843    9.250   -6.614
    8571   -0.644    6.815   -5.657
    8572    4.870    6.084   -8.742
    8573    6.067    5.064   -8.868
    8574    3.386    6.831   -5.466
    8575    6.447    0.753   -6.249
    8576    6.432    4.363   -7.522
    8577    7.833    9.208   -7.009
    8578    4.713    7.901   -7.531
    8579    9.539    4.535   -6.188
    8580    8.668    2.612   -8.773
    8581    8.126   -0.589   -9.076
    8582    6.464   -0.405   -8.146
    8583    7.846    1.131   -7.217
    8584    5.185    4.989   -6.288
    8585    6.276    4.642   -6.337
    8586    8.047    4.840   -6.921
    8587   11.145    4.599   -6.142
    8588    4.771    6.741   -5.404
    8589    8.113    4.180   -7.097
    8590    7.460    1.161   -5.297
    8591    6.685    1.726   -5.846
    8592    5.249    0.325   -8.288
    8593    5.109   -1.564   -7.258
    8594    7.693    2.961   -9.348
    8595   11.701    5.176   -6.770
    8596    7.818    3.799   -7.415
    8597    8.021    5.450   -7.056
    8598    7.077    3.808   -5.344
    8599    5.272    2.977   -6.527
    8600    5.989    0.617   -7.061
    8601    5.020    1.863   -7.762
    8602    5.425    1.016   -8.346
    8603    2.765    4.208   -7.685
    8604    3.838    3.462   -7.980
    8605    6.376    6.424   -6.232
    8606    8.748    7.561   -5.793
    8607    5.631    1.329   -7.128
    8608    2.662    0.696   -7.809
    8609    8.332    1.581   -8.422
    8610    9.497    1.287   -9.022
    8611    8.300    5.034   -6.815
    8612    6.531    3.524   -6.654
    8613    7.810    7.539   -4.763
    8614    2.278    7.330   -5.999
    8615    2.919    9.160   -6.766
    8616    3.971   11.347   -4.915
    8617    7.730   11.730   -6.522
    8618    1.231    7.930   -6.997
    8619   -3.250    6.264   -8.276
    8620   -1.839   12.224   -6.654
    8621   -0.675   12.526   -5.195
    8622   -3.644   11.222   -5.678
    8623   -2.270   11.811   -5.665
    8624   -2.214   14.894   -5.325
    8625    1.527   10.965   -5.740
    8626   -1.982   15.294   -5.232
    8627   -3.194   10.901   -3.533
    8628   -2.609   11.664   -4.950
    8629   -1.231   13.762   -4.425
    8630   -1.457   11.565   -6.137
    8631    3.266   12.937   -3.958
    8632   -0.482   13.476   -4.621
    8633   -1.719   13.509   -5.197
    8634   -3.760   12.266   -3.532
    8635   -3.778   11.722   -3.450
    8636   -2.707    5.851   -3.887
    8637   -3.399    5.175   -4.118
    8638    0.141    3.748   -4.177
    8639   -0.897    5.854   -4.771
    8640    0.322    9.422   -4.638
    8641   -1.171    7.074   -4.552
    8642   -1.678    6.833   -5.067
    8643   -3.444   10.684   -3.834
    8644   -2.150   11.946   -5.430
    8645    2.273   10.145   -6.012
    8646    2.757   10.654   -3.856
    8647   -0.701   10.334   -4.967
    8648    3.646   11.993   -4.811
    8649    1.737   12.267   -2.952
    8650    4.646    7.116   -6.303
    8651    3.891    4.666   -6.776
    8652    1.053    8.172   -5.494
    8653    4.238    8.641   -7.622
    8654    4.248    8.099   -6.982
    8655   -0.876    8.282   -4.355
    8656    2.048    8.523   -7.615
    8657    0.197    7.929   -8.528
    8658    4.064    8.861   -6.788
    8659    3.519    8.908   -7.366
    8660    0.389    5.716   -6.961
    8661   -0.928    9.243   -4.972
    8662   -2.115    9.560   -5.925
    8663    2.087    7.156   -6.541
    8664   -1.813    6.970   -6.610
    8665   -1.990    3.183   -5.424
    8666   -3.026    7.034   -4.675
    8667   -0.773    8.899   -5.301
    8668    2.666    9.628   -5.183
    8669    0.369    9.266   -4.336
    8670    1.304    7.845   -7.081
    8671   -3.485    7.930   -5.002
    8672   -1.885    8.370   -6.472
    8673    1.438    5.387   -7.446
    8674    3.787    7.281   -7.812
    8675    0.063    3.647   -7.696
    8676   -0.666    3.499   -7.995
    8677    3.743    7.241   -7.415
    8678   -0.455    9.353   -6.473
    8679    0.072   11.034   -4.974
    8680    0.122   11.660   -6.469
    8681    4.089   12.931   -6.704
    8682    3.049   11.754   -4.541
    8683    1.503   10.168   -3.122
    8684   -0.542    9.550   -5.127
    8685    3.005    8.946   -6.470
    8686    6.172    7.653   -5.146
    8687    1.900    6.733   -5.713
    8688   -0.399   10.287   -4.759
    8689   -1.516   10.253   -4.566
    8690    0.498   11.089   -3.656
    8691    5.017   13.010   -5.725
    8692    4.922   10.054   -5.309
    8693    6.492    6.148   -6.442
    8694    4.980   11.082   -5.352
    8695    1.676   13.323   -3.976
    8696   -0.350   16.595   -3.580
    8697    4.094   16.921   -3.833
    8698    1.763   16.327   -3.586
    8699    1.410   14.898   -3.229
    8700    3.187   14.522   -5.467
    8701    5.179   12.951   -4.931
    8702   -0.106   17.646   -1.919
    8703   -5.021   16.329   -2.301
    8704   -2.928   12.143   -2.426
    8705   -6.919   10.738   -3.399
    8706   -5.568   14.301    0.188
    8707    1.031   11.950   -2.862
    8708   -2.469   13.190   -3.448
    8709   -0.514    5.289   -4.934
    8710    1.557   13.801   -3.101
    8711    2.906    9.935   -3.215
    8712    2.243    4.925   -5.127
    8713    1.036    7.744   -2.922
    8714    0.945   10.278   -3.522
    8715    2.542    9.741   -4.391
    8716    3.016   12.817   -3.612
    8717    4.139   16.777   -4.631
    8718    4.319   15.385   -5.827
    8719    0.794   17.440   -5.711
    8720   -0.966   18.769   -5.481
    8721    0.448   16.657   -7.187
    8722    0.944   15.974   -4.183
    8723    0.582   17.694   -4.380
    8724    0.163   18.030   -5.352
    8725    0.442   19.058   -3.701
    8726    3.796   21.949   -4.679
    8727    1.529   23.008   -2.625
    8728    0.527   18.470   -3.165
    8729    1.755   19.883   -2.494
    8730    1.210   17.614   -2.515
    8731   -2.369   18.084   -1.097
    8732    1.320   17.635   -2.260
    8733   -0.410   18.726   -1.976
    8734    3.326   15.918   -3.851
    8735    1.591   13.339   -3.536
    8736    0.288   15.702   -4.859
    8737    3.033   19.304   -4.115
    8738    3.956   15.782   -5.606
    8739    0.681   17.120   -4.995
    8740    2.805   15.251   -5.097
    8741    3.652   15.052   -5.276
    8742    2.314   15.077   -5.799
    8743    3.490   12.456   -4.401
    8744    5.756   13.003   -5.737
    8745    3.325   15.828   -4.710
    8746    0.001   10.287   -4.869
    8747   -0.842    9.522   -5.250
    8748    4.100   12.737   -4.628
    8749    4.835   12.944   -4.512
    8750    5.712   12.823   -5.984
    8751    8.061   14.586   -6.731
    8752    6.896   16.586   -6.196
    8753    6.396   10.029   -6.588
    8754    6.783   10.549   -5.346
    8755    6.956    7.065   -6.361
    8756    8.945    7.342   -5.453
    8757    9.186    1.090   -7.323
    8758    8.444    3.939   -8.045
    8759    6.974    5.252   -6.605
    8760    5.042    5.378   -7.711
    8761    5.904    8.550   -7.081
    8762    4.612    6.050   -5.778
    8763    5.584    2.452   -7.633
    8764    4.305    3.707   -8.589
    8765    4.801   -0.564   -8.088
    8766    5.018   -0.104   -9.054
    8767    6.849    1.103   -8.632
    8768    6.513    0.597   -7.731
    8769    7.755    2.420   -8.992
    8770    3.134    2.709   -7.767
    8771    5.296    6.201   -6.924
    8772    7.900   10.110   -7.788
    8773    3.115    6.352   -5.896
    8774    5.478    2.794   -6.744
    8775    8.577    6.370   -6.361
    8776    5.513    6.028   -3.925
    8777    7.035    7.258   -3.944
    8778    6.101    0.203   -6.834
    8779    7.132    4.655   -7.597
    8780    7.761    7.272   -4.432
    8781    7.037    6.533   -6.533
    8782    6.481    5.721   -5.822
    8783    8.221    3.760   -5.275
    8784    9.320    1.595   -6.976
    8785    9.522    7.985   -5.367
    8786    7.857    7.453   -5.661
    8787    7.782    6.079   -5.472
    8788    8.269    4.806   -5.321
    8789    8.285    7.640   -5.390
    8790    6.680    8.005   -4.277
    8791    6.458    8.383   -6.576
    8792    4.071    9.478   -6.153
    8793    7.103    9.046   -5.923
    8794    5.481   10.092   -6.396
    8795    2.146    6.504   -5.813
    8796    4.046    9.892   -6.070
    8797    3.653   11.421   -4.893
    8798    3.010   14.007   -4.187
    8799    0.995   10.793   -3.815
    8800   -0.236   10.978   -5.040
    8801    1.333    8.675   -4.920
    8802    3.826   10.242   -2.005
    8803    3.945   10.455   -3.604
    8804    3.021   12.087   -4.308
    8805    4.877   12.324   -5.144
    8806    3.639   12.029   -4.703
    8807    1.811    9.115   -5.031
    8808    0.075   12.735   -3.518
    8809   -0.063    4.132   -5.478
    8810    1.208    2.768   -6.462
    8811    1.665    5.226   -6.038
    8812    4.028    5.592   -6.157
    8813    1.833    2.555   -5.280
    8814    1.085    7.353   -4.151
    8815   -0.576    6.497   -5.284
    8816   -0.834    4.260   -5.025
    8817   -1.650    3.366   -4.960
    8818    1.454    2.379   -3.395
    8819    3.672    1.153   -4.899
    8820    3.619    1.952   -6.292
    8821    4.409    0.345   -5.189
    8822    6.844    2.899   -6.610
    8823    5.916    0.166   -8.412
    8824    2.513    2.974   -6.200
    8825    3.200    5.427   -5.624
    8826    0.716    6.169   -4.535
    8827   -0.734    5.092   -4.326
    8828   -0.873    4.913   -5.989
    8829    0.219    4.053   -6.405
    8830    1.293    7.510   -4.095
    8831    3.275    6.613   -5.695
    8832    2.568    6.792   -4.942
    8833    2.905    7.292   -4.898
    8834    6.011    9.739   -4.729
    8835    2.637    7.323   -4.012
    8836    2.685    8.529   -4.876
    8837    0.128    8.645   -3.967
    8838   -1.656   10.626   -3.236
    8839    1.343    9.346   -1.614
    8840    0.405   11.190   -1.417
    8841    3.816   10.132   -4.127
    8842    4.781    7.378   -4.009
    8843    4.188    5.388   -5.246
    8844    1.756    5.949   -5.217
    8845   -0.581    5.121   -6.441
    8846    1.791    4.810   -4.284
    8847    0.207    9.407   -0.699
    8848    1.477    9.007   -3.419
    8849    0.177    8.757   -3.682
    8850   -0.282   12.269   -1.834
    8851   -1.749   10.306   -1.679
    8852   -1.758    6.507   -4.108
    8853    0.057    8.615   -2.617
    8854    2.804    6.768   -4.224
    8855    4.449    7.819   -5.180
    8856    4.928    6.661   -2.643
    8857    3.105    5.904   -4.680
    8858    4.074    3.003   -4.817
    8859    6.652    4.825   -5.840
    8860    6.070    6.866   -4.528
    8861    6.459    8.943   -3.309
    8862    6.817   10.816   -3.435
    8863    5.202    4.590   -4.817
    8864    3.377    5.403   -4.829
    8865    0.906   -1.424   -5.391
    8866    1.415    2.828   -4.142
    8867    0.846    2.089   -4.245
    8868   -1.590    2.021   -4.903
    8869   -1.418    4.920   -6.348
    8870    3.134    5.821   -4.767
    8871    7.681    5.577   -5.508
    8872    5.201    2.957   -6.881
    8873    3.452    3.326   -6.423
    8874    2.258    5.861   -5.392
    8875    4.727    4.332   -4.636
    8876    4.038    2.816   -4.066
    8877    2.827    2.761   -2.557
    8878    1.384    2.799   -2.682
    8879    5.065    5.523   -4.889
    8880    4.384    6.956   -3.203
    8881    7.008    5.327   -5.456
    8882   10.298    4.704   -4.818
    8883    7.302    6.228   -4.984
    8884    6.335    7.887   -4.509
    8885    2.872   11.111   -4.318
    8886    3.093   12.021   -3.307
    8887    2.021    8.293   -3.477
    8888    2.384   11.514   -5.277
    8889    4.050    8.714   -7.500
    8890    2.875    8.471   -5.619
    8891    4.250   11.030   -5.906
    8892    3.535    9.874   -5.758
    8893    3.806    5.974   -7.206
    8894    4.294    7.091   -5.286
    8895   -0.460    6.057   -4.217
    8896   -0.946    2.956   -6.768
    8897   -0.326    4.512   -4.845
    8898    5.375    8.452   -6.533
    8899    1.190    9.874   -6.167
    8900    2.336    9.657   -4.945
    8901    4.063   12.859   -6.224
    8902    1.777   11.440   -4.682
    8903    3.787    9.666   -4.922
    8904    1.328    7.634   -4.170
    8905   -1.074    7.523   -4.766
    8906    1.149    9.774   -5.654
    8907    0.011    6.641   -6.688
    8908    3.044    5.748   -5.966
    8909    6.960    7.769   -5.678
    8910    3.532    3.790   -6.486
    8911    4.419    2.950   -5.926
    8912    2.457    3.841   -5.740
    8913   -0.631    5.634   -5.069
    8914   -4.465    2.899   -5.943
    8915   -2.300    2.214   -6.082
    8916    0.645    1.679   -6.886
    8917    4.221    3.965   -8.243
    8918    3.232    2.760   -5.665
    8919    3.353    1.731   -6.839
    8920   -0.765    0.017   -7.662
    8921   -1.558    4.146   -6.329
    8922    1.320    6.597   -4.768
    8923    0.907    6.758   -5.375
    8924    1.577    5.629   -4.429
    8925    3.014    6.842   -5.193
    8926    3.802    9.067   -5.180
    8927    1.401    3.891   -4.810
    8928    3.968    6.126   -6.753
    8929    3.390    9.833   -4.703
    8930    2.590    7.281   -5.203
    8931   -0.881    9.269   -3.488
    8932   -1.104    6.597   -5.723
    8933    0.064    4.751   -6.134
    8934    0.847    2.452   -6.079
    8935   -2.538    0.372   -5.356
    8936   -0.175   -0.823   -7.053
    8937    1.291    1.175   -4.992
    8938    0.160    1.483   -6.837
    8939    3.969    6.237   -6.385
    8940    2.921    6.313   -6.402
    8941    2.603    4.420   -5.786
    8942    0.884    3.907   -7.530
    8943    1.915    7.440   -5.002
    8944    1.227    5.848   -6.463
    8945    5.099    9.470   -4.636
    8946    3.593   11.198   -4.004
    8947    4.667    4.823   -8.035
    8948    5.477    3.343   -7.124
    8949    2.832    1.604   -5.979
    8950    0.197    2.537   -6.022
    8951   -0.283    0.688   -5.400
    8952    2.266   -0.243   -6.677
    8953    3.570   -1.516   -7.374
    8954    2.857   -1.720   -7.382
    8955    4.142   -2.403   -8.574
    8956    2.915   -2.946   -7.841
    8957    5.160   -2.453   -7.752
    8958    5.151   -1.110   -7.634
    8959    4.187    0.523   -7.155
    8960    2.577   -0.661   -6.628
    8961    2.198   -3.356   -6.742
    8962    3.944    0.448   -4.461
    8963    1.388   -1.071   -5.505
    8964    5.061    2.497   -5.517
    8965    9.547    1.763   -5.402
    8966    7.379   -0.023   -5.710
    8967    5.768    2.301   -5.732
    8968    7.978   -0.072   -7.343
    8969    8.302    1.010   -7.982
    8970    6.629    6.567   -7.179
    8971    6.205    2.591   -7.751
    8972    4.890   -1.391   -7.370
    8973    3.956   -1.637   -7.892
    8974    1.788   -1.909   -8.902
    8975   -0.140   -0.779   -7.577
    8976    4.989   -1.831   -9.166
    8977    5.036   -1.972   -9.576
    8978    4.652   -2.939   -7.325
    8979    5.705   -2.532   -7.599
    8980    3.786   -2.964   -6.903
    8981    5.910   -3.911   -8.794
    8982    7.331   -2.445  -11.330
    8983    4.794    1.453   -8.509
    8984    4.264    4.892   -7.411
    8985    5.096    2.355   -6.458
    8986    0.656    7.517   -5.677
    8987    3.446    2.639   -8.038
    8988   -0.978    1.777   -6.218
    8989    0.306    1.782   -5.237
    8990    4.355    0.855   -4.870
    8991    6.175   -0.511   -7.463
    8992    4.826    0.711   -6.062
    8993    2.984    0.976   -8.367
    8994    2.439   -0.244   -6.997
    8995    3.914    0.150   -8.082
    8996    4.139   -4.146   -8.625
    8997    8.375    1.811   -8.834
    8998    5.257   -0.468   -8.979
    8999    4.473   -2.569   -7.062
    9000    7.908    0.784   -7.869
    9001    6.450   -1.522   -7.839
    9002    3.944   -6.431   -9.616
    9003    4.414   -4.904   -9.110
    9004    2.801   -1.761   -8.138
    9005    4.174   -0.037   -8.474
    9006    1.759   -1.687   -7.132
    9007    2.351    4.810   -5.881
    9008    3.670    4.119   -5.501
    9009    3.378    0.009   -6.009
    9010    1.190    3.045   -4.150
    9011    4.179    0.347   -7.721
    9012    3.446    2.783   -7.126
    9013    2.026    1.659   -6.202
    9014    4.597    3.990   -5.205
    9015    3.477    3.014   -5.742
    9016    4.278   -0.256   -6.400
    9017    2.416    1.750   -4.666
    9018    2.815   -1.041   -6.915
    9019    0.022    0.784   -7.333
    9020    3.044    1.476   -7.922
    9021    2.161    1.042   -5.634
    9022   -0.012    1.338   -6.102
    9023    3.178    3.330   -7.462
    9024    2.371    1.483   -6.395
    9025    1.864    2.886   -7.825
    9026    2.899    0.781   -9.312
    9027    1.447   -2.116   -7.803
    9028    2.480   -0.735   -8.533
    9029    3.828    1.785   -8.578
    9030    2.705    5.950   -5.091
    9031    4.769    3.284   -8.048
    9032    3.732   -0.631   -8.387
    9033    2.393    1.012   -6.238
    9034    3.596   -0.794   -5.476
    9035    0.183   -3.005   -5.643
    9036    3.686   -0.921   -7.322
    9037    4.100    1.217   -7.487
    9038    0.742    1.397   -7.283
    9039    2.751    2.191   -7.561
    9040    4.474    0.698   -7.245
    9041    1.936   -3.046   -8.752
    9042    2.700   -0.395   -6.980
    9043    3.231   -0.855   -6.884
    9044    2.040    0.244   -6.508
    9045   -1.841   -1.983   -6.151
    9046    0.162   -1.354   -7.656
    9047   -0.525   -0.702   -6.263
    9048   -1.568    0.088   -5.565
    9049   -0.911    2.270   -6.063
    9050    1.109   -0.736   -7.234
    9051    0.729    1.446   -6.473
    9052    0.406    1.563   -6.852
    9053    1.138    2.686   -7.020
    9054    0.245    3.512   -6.456
    9055    0.859    2.545   -6.836
    9056    0.120    5.386   -6.360
    9057    2.395    2.401   -5.959
    9058    4.115    2.980   -4.733
    9059    3.254    9.632   -4.585
    9060    6.668    7.825   -4.654
    9061    4.712    2.484   -6.511
    9062    5.276    2.274   -5.852
    9063    2.755   -0.537   -6.676
    9064    1.807    1.566   -4.392
    9065    1.560    1.734   -7.301
    9066   -2.626    4.272   -5.866
    9067   -0.676    5.520   -5.554
    9068    0.049    4.280   -5.978
    9069   -0.506    3.790   -5.342
    9070   -0.190    3.122   -5.794
    9071    4.819    3.358   -5.683
    9072    2.588    3.297   -7.861
    9073   -1.746    0.837   -5.817
    9074   -1.364    0.160   -7.223
    9075   -0.281   -0.060   -6.054
    9076   -1.351    2.543   -6.833
    9077   -4.117    1.271   -7.118
    9078   -5.667    4.636   -7.195
    9079   -5.358    2.802   -5.822
    9080   -5.131    0.940   -6.211
    9081   -1.303    0.060   -4.965
    9082    0.673    0.119   -6.415
    9083   -1.330   -0.354   -6.720
    9084   -0.398   -0.762   -6.090
    9085    0.003    6.192   -5.855
    9086   -3.583    3.319   -4.036
    9087   -0.436    7.348   -3.286
    9088    1.577    3.825   -5.778
    9089    2.657    1.809   -4.799
    9090    0.751    3.230   -5.015
    9091    2.254    4.777   -5.457
    9092    3.235   -3.699   -7.558
    9093    4.111   -1.417   -7.077
    9094    2.872   -2.654   -6.992
    9095    6.160   -0.077   -8.776
    9096    1.621    1.109   -6.360
    9097    5.406    2.813   -8.112
    9098    8.645    3.690   -7.779
    9099    5.914    0.374   -5.669
    9100    8.335    3.546   -6.995
    9101    1.230    2.029   -3.782
    9102    0.752   -0.519   -7.591
    9103    0.548   -1.484   -6.519
    9104   -4.617   -4.075   -6.821
    9105   -6.308   -4.159   -8.407
    9106   -5.013   -1.869   -5.801
    9107   -1.900   -4.837   -6.978
    9108   -0.660   -6.575   -6.157
    9109    1.488   -3.045   -7.474
    9110    1.802    2.907   -4.920
    9111    1.099    7.351   -3.947
    9112   -1.433    4.557   -5.212
    9113   -3.209    1.544   -5.567
    9114    1.217    2.145   -6.123
    9115   -1.463    0.623   -6.488
    9116    2.432   -0.490   -7.467
    9117    2.633   -3.000   -9.540
    9118    2.398    0.788   -7.501
    9119    0.685   -1.632   -6.466
    9120    0.154   -2.758   -6.988
    9121    1.465   -1.786   -5.479
    9122    1.392   -1.589   -6.533
    9123    3.009   -0.871   -5.888
    9124    4.321   -5.366   -6.275
    9125    7.735   -5.121   -8.102
    9126    3.312   -0.399   -7.591
    9127    4.570   -1.695   -7.859
    9128    6.521   -6.043   -8.539
    9129    5.531   -6.168  -10.791
    9130    6.943   -9.213   -9.759
    9131    4.173   -6.604   -7.400
    9132    5.928   -5.409   -7.425
    9133    6.750   -6.418   -7.524
    9134    6.978   -5.139   -8.212
    9135    8.537   -3.826   -9.416
    9136   10.078   -2.326   -7.803
    9137    7.289   -0.545   -7.398
    9138    2.281   -0.072   -6.324
    9139    9.720   -0.488   -8.708
    9140    9.022   -1.068   -6.929
    9141    9.153   -3.563   -7.830
    9142    6.519   -1.389   -6.589
    9143    6.506    1.652   -6.611
    9144    2.109    1.468   -4.765
    9145    4.341    0.461   -5.836
    9146    2.083    0.931   -6.862
    9147    2.360    0.766   -6.767
    9148    0.784   -4.063   -6.899
    9149    3.721   -3.634   -8.304
    9150    5.081   -3.794   -8.596
    9151    3.702   -3.691   -7.974
    9152    2.753   -1.086   -7.088
    9153    4.394   -0.671   -7.636
    9154    4.846   -1.145   -6.734
    9155    5.546   -0.040   -6.328
    9156    5.431   -0.369   -6.425
    9157    4.401   -2.114   -7.981
    9158   -0.391   -1.083   -7.501
    9159   -0.942   -0.639   -6.967
    9160    0.122   -5.005   -7.332
    9161    3.399   -4.836   -8.903
    9162    4.075   -8.343   -8.381
    9163    1.897   -7.933   -7.889
    9164   -0.186   -4.208   -5.522
    9165   -4.289   -6.677   -5.790
    9166    0.335  -10.358   -7.784
    9167   -0.298   -8.727   -6.234
    9168    0.075   -6.771   -6.661
    9169   -0.172   -2.477   -6.298
    9170    0.960   -4.832   -5.657
    9171   -0.713   -4.483   -5.820
    9172   -0.049   -2.141   -5.563
    9173   -2.293   -1.565   -5.253
    9174    1.683   -3.044   -5.156
    9175    2.068   -4.741   -5.998
    9176    1.853   -5.272   -7.085
    9177    0.545   -2.427   -5.048
    9178    2.101   -1.128   -3.983
    9179   -3.079   -3.855   -5.521
    9180   -1.958   -2.239   -4.355
    9181   -5.947   -2.990   -2.531
    9182   -1.858   -2.188   -2.457
    9183   -1.383    0.854   -3.185
    9184   -3.645    1.569   -2.765
    9185   -3.554    2.723   -4.339
    9186    0.011    3.162   -3.926
    9187   -3.131   -1.281   -5.434
    9188    0.290    1.253   -5.254
    9189   -0.214    0.681   -4.857
    9190   -0.671    0.500   -5.095
    9191   -0.085    2.592   -5.437
    9192    0.515   -0.833   -6.428
    9193   -0.302   -2.503   -4.923
    9194   -2.940   -2.648   -5.768
    9195   -3.268   -1.379   -5.157
    9196    1.176   -1.160   -5.608
    9197   -1.311   -0.514   -4.921
    9198    0.549   -1.498   -6.885
    9199   -3.263    3.995   -4.939
    9200    0.303    5.213   -5.785
    9201   -0.241    2.020   -7.468
    9202    2.366    3.716   -6.984
    9203    0.758   -0.328   -6.659
    9204    0.061   -1.103   -7.163
    9205    5.457   -2.893   -9.519
    9206    5.033   -3.408   -8.569
    9207    4.759   -3.181   -7.881
    9208    6.901   -4.176   -9.180
    9209    6.229   -2.218   -9.679
    9210    3.877   -5.016   -9.402
    9211    8.798   -4.160   -8.453
    9212    9.250   -5.243   -9.732
    9213    2.943   -2.918   -8.273
    9214    2.225   -6.047   -8.038
    9215    3.030   -5.970   -8.533
    9216    4.037   -3.985   -8.282
    9217    1.709   -6.293   -8.143
    9218    4.396   -3.526   -8.932
    9219    2.942   -4.419   -7.978
    9220    3.254   -3.174   -9.182
    9221    2.133   -5.424   -8.040
    9222    2.273   -6.068   -9.354
    9223    0.488   -6.264   -8.096
    9224    0.995   -8.753   -7.910
    9225    4.023   -6.074   -8.213
    9226    4.028   -2.549   -7.507
    9227    2.630   -4.084   -8.115
    9228    2.812   -9.148   -8.299
    9229    4.409   -5.985   -6.797
    9230    2.992   -4.161   -8.364
    9231    1.553   -6.425   -7.505
    9232    4.495   -4.799   -7.912
    9233    5.257   -5.325   -8.427
    9234    6.526   -3.590   -9.335
    9235    6.192   -2.297   -8.988
    9236    4.204   -4.185   -8.621
    9237    5.617   -0.732   -7.904
    9238    6.748    0.417   -6.692
    9239    8.431   -2.485   -5.739
    9240    6.837   -5.347   -8.177
    9241    5.178   -5.839   -7.064
    9242    4.068   -6.963   -7.215
    9243    4.792   -7.050   -4.238
    9244    3.985   -4.638   -4.006
    9245    2.845   -2.735   -6.350
    9246    5.653   -6.283   -8.437
    9247    4.579    0.055   -5.344
    9248    4.562   -3.469   -5.571
    9249    3.608    1.608   -5.220
    9250    4.721    1.390   -5.802
    9251    3.174   -1.655   -4.464
    9252    1.212   -2.670   -7.005
    9253    2.607   -5.998   -6.625
    9254    2.681   -4.952   -6.129
    9255    5.427   -6.482   -7.824
    9256    3.333   -1.963   -6.280
    9257    2.796   -3.842   -8.683
    9258    0.465   -6.050   -7.037
    9259    1.953   -7.024   -7.077
    9260    1.579   -4.729   -5.630
    9261   -1.279   -3.989   -6.079
    9262   -2.532   -2.429   -7.193
    9263    0.750   -5.828   -7.794
    9264   -1.282   -2.976   -5.760
    9265   -2.328   -6.385   -6.195
    9266   -0.482   -4.023   -7.245
    9267    2.022   -3.554   -7.065
    9268    4.573   -5.640   -7.122
    9269    1.031   -4.047   -6.840
    9270   -1.353   -6.094   -5.621
    9271   -1.848   -3.859   -5.644
    9272   -0.385   -3.568   -6.551
    9273    0.700   -4.285   -6.868
    9274    2.965   -4.297   -7.615
    9275    4.732   -0.255   -5.737
    9276    4.843   -0.569   -4.936
    9277    2.660   -7.335   -7.882
    9278    2.776   -9.981   -7.790
    9279    3.187   -8.736   -7.597
    9280    3.446   -6.863   -8.024
    9281    1.669   -6.218   -6.287
    9282    3.168   -5.608   -6.016
    9283    2.725   -7.173   -7.152
    9284    3.788   -7.469   -7.059
    9285    1.391   -8.417   -5.002
    9286    3.671   -9.694   -6.517
    9287    4.084   -3.216   -4.175
    9288    5.644   -3.843   -4.067
    9289    6.404   -3.974   -6.055
    9290    2.859   -6.823   -8.525
    9291    2.444   -1.298   -7.167
    9292    2.747   -5.907   -6.216
    9293    6.042  -11.976   -9.923
    9294    8.503  -16.259  -11.392
    9295    6.062  -13.389  -10.887
    9296    9.207   -7.529   -9.773
    9297   11.143   -6.249   -8.693
    9298   10.209  -10.479  -10.471
    9299    7.122   -7.721   -8.109
    9300    7.248   -3.128   -8.574
    9301    9.498   -2.558   -9.185
    9302    9.678   -2.979   -7.202
    9303   10.711   -4.924   -7.638
    9304    9.115   -4.426   -8.429
    9305    8.380   -9.462   -9.929
    9306    4.786   -6.960   -9.623
    9307    8.148   -7.952   -9.331
    9308    3.911   -0.855   -8.284
    9309    4.296   -5.819   -8.076
    9310    3.971   -6.544   -7.771
    9311    1.771   -8.265   -8.934
    9312   -0.579   -1.937   -8.527
    9313    0.741   -5.555   -7.973
    9314   -1.238   -3.578  -10.023
    9315   -3.377   -0.788   -7.439
    9316   -2.010   -3.095   -8.925
    9317   -0.397   -0.026   -8.979
    9318   -1.093   -2.274   -9.874
    9319   -5.166   -4.681   -9.234
    9320   -1.044   -3.298  -10.020
    9321   -0.142   -6.207  -11.073
    9322   -1.118   -3.688  -11.250
    9323    1.619   -1.207   -9.680
    9324    1.343   -1.758   -8.828
    9325    2.001   -0.137   -9.493
    9326   -1.627    0.725   -7.907
    9327   -0.560    1.828   -6.752
    9328    1.151    0.378   -8.758
    9329    1.455    2.043   -8.982
    9330   -0.251    1.229   -9.059
    9331    0.012    0.251   -8.803
    9332    2.513    1.747   -8.757
    9333    4.673    1.710   -8.973
    9334    3.014    3.030   -8.712
    9335    4.487   -2.312   -9.549
    9336    3.012   -0.036   -8.075
    9337    1.297    4.535   -6.213
    9338    1.579    3.937   -7.059
    9339    2.195    1.817   -6.620
    9340    2.069    3.433   -6.771
    9341    1.684    2.843   -6.871
    9342    1.380    2.872   -6.180
    9343    3.140    5.230   -5.600
    9344    4.826    2.696   -5.968
    9345    2.559    5.947   -5.383
    9346    1.148    9.393   -4.611
    9347    0.731   11.274   -5.251
    9348   -3.296    8.625   -4.261
    9349    0.784    7.832   -6.491
    9350    0.861    6.243   -4.266
    9351   -1.809    5.218   -4.463
    9352    0.225    5.259   -5.070
    9353    0.048    2.416   -8.085
    9354   -1.147    0.316   -6.716
    9355    3.145   -2.349  -10.197
    9356    6.500    2.154   -5.759
    9357    6.888    3.284   -6.087
    9358    3.705    4.820   -5.915
    9359   -0.071    3.469   -5.736
    9360   -4.538    3.004   -6.835
    9361   -2.011    0.462   -7.583
    9362   -0.787   -0.239   -8.358
    9363    0.806   -5.280   -8.499
    9364    0.159   -5.943   -9.289
    9365    1.656   -3.673   -8.104
    9366    2.339   -1.865   -9.287
    9367    5.038   -3.343   -9.966
    9368    7.172   -2.201  -10.166
    9369   10.148   -1.328  -10.547
    9370    5.321   -4.604   -8.094
    9371    4.720   -3.398   -7.975
    9372    6.745    0.953   -6.795
    9373    5.939    1.135   -6.359
    9374    3.995   -2.008   -7.806
    9375    3.082   -1.812   -6.859
    9376    3.140   -0.265   -7.190
    9377    3.184   -0.971   -5.455
    9378    1.846   -2.317   -8.206
    9379    1.458   -0.497   -7.688
    9380    1.798   -0.531   -8.391
    9381    5.026   -1.706   -9.031
    9382    5.332   -7.767   -8.725
    9383    5.960   -8.238   -8.961
    9384    7.700   -8.810   -9.850
    9385   10.783  -11.645  -10.117
    9386    4.892   -9.328   -7.421
    9387    8.515   -7.157   -6.569
    9388   10.526   -7.792   -6.245
    9389   11.636   -5.727   -5.952
    9390    8.563   -2.061   -5.829
    9391   12.017   -2.732   -7.608
    9392   11.765   -4.098   -8.161
    9393   11.909   -1.408   -8.268
    9394    9.363   -1.169   -6.409
    9395    7.335   -6.597   -9.358
    9396    8.589   -2.512   -8.709
    9397    4.646   -3.260   -6.647
    9398    3.338   -5.693   -8.240
    9399    6.996   -5.116   -8.334
    9400    5.489   -5.894   -7.999
    9401    4.528   -0.265   -7.759
    9402    5.203    0.694   -7.065
    9403    0.136    3.097   -6.019
    9404    3.851    3.196   -6.529
    9405    2.804   -0.492   -6.709
    9406    4.672   -1.884   -7.763
    9407    1.041    0.632   -7.175
    9408    4.630    2.093   -7.463
    9409    6.171   -1.659   -7.243
    9410    8.876    0.203   -7.742
    9411    8.345    1.323   -6.939
    9412    6.344    0.466   -4.548
    9413    6.418    0.845   -4.886
    9414    8.567    5.700   -3.591
    9415    9.880    5.518   -4.952
    9416   11.359    1.475   -7.682
    9417    9.861    6.300   -7.029
    9418    9.832    4.641   -7.649
    9419    6.904    4.967   -6.304
    9420    8.453    4.373   -6.772
    9421    4.943    7.906   -5.678
    9422    7.115    5.365   -5.439
    9423    5.346    4.288   -5.022
    9424    4.670    2.038   -6.578
    9425    3.748    4.227   -6.085
    9426    5.165    0.307   -8.127
    9427    0.849    1.578   -5.192
    9428    3.266    3.894   -4.994
    9429    5.368    6.373   -5.095
    9430    4.946    6.755   -5.814
    9431    5.612    7.229   -5.081
    9432    3.460    8.317   -4.346
    9433    1.747    6.125   -3.918
    9434    0.489    7.124   -5.432
    9435   -0.032    4.312   -5.226
    9436    1.781    5.954   -5.616
    9437   -1.203    3.089   -6.369
    9438   -0.114    1.312   -5.483
    9439    4.644    1.241   -7.109
    9440    6.130   -0.092   -6.868
    9441    7.210   -1.865   -7.640
    9442    4.114   -3.937   -7.207
    9443    1.262   -1.582   -7.971
    9444    1.520   -1.878   -7.180
    9445    1.074   -1.822   -7.514
    9446   -0.041    0.181   -5.518
    9447    1.933    1.931   -4.580
    9448    5.093    4.425   -3.598
    9449    5.703    3.491   -5.738
    9450    8.103   -0.516   -6.936
    9451    6.427    5.196   -6.275
    9452    9.152    5.917   -7.314
    9453    8.003    5.812   -6.878
    9454    8.921    2.647   -5.817
    9455    3.606    0.772   -6.870
    9456    2.529   -2.452   -6.519
    9457    3.764   -3.678   -7.092
    9458    5.629   -6.371   -9.274
    9459    6.637   -6.335   -8.794
    9460    8.815   -1.820   -7.399
    9461    5.930   -3.582   -6.958
    9462    7.926   -5.820   -6.683
    9463    5.742   -3.050   -6.545
    9464    2.402   -0.096   -7.231
    9465    6.202    0.700   -6.616
    9466    6.349    1.395   -6.723
    9467    7.791    1.535   -6.577
    9468    9.097    2.656   -7.539
    9469    4.746    4.062   -5.904
    9470    6.091    0.989   -6.602
    9471    3.503    1.994   -5.239
    9472    5.265    0.056   -6.720
    9473    3.297    1.250   -5.988
    9474    2.613    5.870   -5.150
    9475    1.743    6.398   -4.472
    9476    3.510    3.233   -6.541
    9477    4.704    2.583   -5.270
    9478    6.652   -0.160   -6.880
    9479    9.817   -0.068   -6.898
    9480    6.696   -1.024   -6.937
    9481    4.282   -0.054   -5.711
    9482    7.679   -0.070   -7.314
    9483    3.773    4.370   -4.711
    9484    8.151    5.288   -2.431
    9485    6.592   11.770   -2.147
    9486    7.439   10.286   -2.235
    9487    6.914    4.392   -2.886
    9488    6.577    1.875   -4.140
    9489    6.601    1.357   -4.436
    9490    3.278    3.542   -4.190
    9491   11.117    2.944   -4.387
    9492    9.559    1.942   -4.931
    9493   11.408    5.325   -4.776
    9494    7.447    6.664   -4.626
    9495    9.487    9.558   -5.536
    9496   10.315    8.155   -4.856
    9497    9.821    5.518   -4.757
    9498   12.505    6.329   -5.986
    9499    8.750    8.200   -4.220
    9500    8.505    9.788   -3.078
    9501    8.042   10.524   -2.990
    9502    6.777   12.741   -3.226
    9503    6.548    9.467   -3.384
    9504    8.191   11.567   -4.485
    9505   10.124   12.099   -2.626
    9506    8.138   11.188   -2.876
    9507    6.837    6.698   -2.006
    9508    4.930    0.565   -2.755
    9509    5.451    9.252   -1.274
    9510    3.994    9.605   -2.104
    9511    3.340   10.882   -3.494
    9512    4.994   10.306   -4.605
    9513    4.642   12.534   -2.817
    9514    4.688   13.540   -3.701
    9515    5.948   10.380   -3.804
    9516    4.017    9.212   -3.306
    9517    2.604    6.774   -4.129
    9518    1.734    7.455   -3.720
    9519   -1.753    4.646   -3.418
    9520    1.131    5.893   -2.815
    9521    2.164    7.359   -3.177
    9522    4.773    9.107   -2.239
    9523    1.542    2.630   -3.039
    9524    4.900    5.152   -3.121
    9525    6.459    2.690   -4.451
    9526    2.173    1.702   -4.508
    9527   -0.250    5.464   -1.541
    9528    1.550    5.463   -1.803
    9529   -1.219    9.421   -3.789
    9530   -0.506   10.134   -3.094
    9531   -0.926    9.469   -2.976
    9532    1.392    8.432   -3.310
    9533   -0.102    5.327   -4.888
    9534   -1.188    3.984   -4.886
    9535   -1.296    5.050   -3.547
    9536   -1.423    6.799   -4.081
    9537    0.344    5.033   -2.744
    9538    2.972    4.913   -3.399
    9539    1.946    6.691   -2.297
    9540    3.224    6.005   -2.273
    9541    1.256    9.758   -1.970
    9542    0.017    8.488   -1.083
    9543    1.662    9.669   -1.854
    9544   -3.590   12.576   -1.472
    9545    1.783   10.375   -3.732
    9546    2.080   10.741   -3.893
    9547    2.757   11.236   -2.476
    9548   -2.800   10.523   -1.357
    9549    0.107    7.799   -1.441
    9550   -0.538   11.114   -1.871
    9551    1.279   10.097   -2.831
    9552   -0.214    9.839   -3.698
    9553    0.651   10.641   -2.182
    9554   -0.065    7.978   -2.923
    9555   -2.869    5.250   -1.977
    9556   -2.187    7.919   -0.800
    9557   -0.725   11.391   -1.944
    9558   -3.805    7.986   -2.993
    9559   -1.498    6.022   -3.669
    9560    3.048    3.785   -3.925
    9561    8.491    7.666   -4.701
    9562    5.419    8.054   -2.894
    9563    6.377    5.255   -1.236
    9564    2.924    4.306   -3.265
    9565    2.444   -0.633   -4.879
    9566    2.188    3.294   -4.977
    9567    3.671    6.909   -2.951
    9568    5.251    9.119   -2.116
    9569    8.457    6.856   -2.958
    9570    7.301    7.683   -2.014
    9571   12.218    8.934   -2.242
    9572    8.219    4.873   -4.334
    9573    8.413    7.112   -4.135
    9574    9.177    7.657   -4.376
    9575    7.395    7.022   -2.749
    9576    9.622    6.149   -3.187
    9577    8.974    8.313   -1.910
    9578    6.633    8.518   -2.930
    9579    7.838    7.986   -3.388
    9580    7.210    9.362   -2.563
    9581    4.872    3.616   -2.700
    9582    5.531   11.657   -0.717
    9583    9.937   10.267   -1.359
    9584    5.553    9.098   -2.897
    9585    6.668    9.462   -2.963
    9586    7.601    9.054   -4.997
    9587    3.442    8.987   -3.546
    9588    3.550    9.140   -2.448
    9589    2.717   11.484   -2.616
    9590    4.968   11.455   -3.851
    9591    4.252    7.093   -3.438
    9592   -0.447   12.108   -1.333
    9593    1.396   10.218   -2.216
    9594    4.891   10.632   -3.669
    9595    6.867   10.911   -2.596
    9596    8.779   12.303   -1.486
    9597    7.050    9.528   -1.804
    9598    5.159    5.503   -3.436
    9599    9.433    5.766   -3.745
    9600    6.595    6.278   -2.905
    9601    9.453    5.034   -4.883
    9602    6.805    7.982   -3.870
    9603    2.737    5.734   -3.039
    9604    2.286    7.821   -4.614
    9605    2.032    5.559   -4.586
    9606    4.349    6.056   -4.766
    9607    8.251    6.765   -4.307
    9608    6.399    3.030   -4.564
    9609    4.094    4.058   -3.573
    9610    1.903    6.377   -3.022
    9611   -0.061    6.315   -3.189
    9612   -0.036    4.692   -3.270
    9613   -0.795    7.481   -1.370
    9614   -1.398    9.885   -1.652
    9615   -4.539    9.477   -1.524
    9616   -1.830   10.938   -1.806
    9617   -2.808   13.163   -2.413
    9618    1.396   13.362   -0.979
    9619    0.421   10.468   -2.165
    9620    2.350    7.792   -3.547
    9621   -1.072    6.231   -2.432
    9622   -6.324    8.396   -2.210
    9623   -3.473    7.161   -3.317
    9624   -1.939    8.052   -3.590
    9625   -1.048    8.215   -3.000
    9626   -1.017    5.746   -3.509
    9627   -0.290    7.624   -3.508
    9628    0.188    7.826   -3.899
    9629   -1.501   10.944   -3.356
    9630   -0.599    9.045   -3.256
    9631   -2.613   11.013   -2.726
    9632   -1.739    9.548   -2.919
    9633    0.181   13.289   -3.210
    9634   -2.561   12.764   -2.539
    9635   -3.719    9.394   -2.330
    9636   -0.710    6.546   -3.089
    9637   -4.456    5.044   -4.298
    9638   -2.729    4.026   -4.321
    9639   -2.233    6.894   -3.936
    9640   -0.431    5.288   -2.200
    9641    2.283    8.794   -2.909
    9642   -1.913    7.118   -2.610
    9643   -3.347    6.838   -1.829
    9644   -1.426    3.787   -3.327
    9645   -1.848    1.311   -3.654
    9646   -1.833   -0.435   -3.711
    9647   -4.451   -1.148   -2.989
    9648   -4.690    0.676   -2.567
    9649   -5.572    0.302   -3.637
    9650   -3.537   -1.208   -2.646
    9651   -3.802   -1.331   -3.375
    9652   -2.609   -2.997   -4.236
    9653   -3.032   -7.040   -6.324
    9654   -1.336   -3.655   -4.178
    9655   -3.769   -5.967   -4.758
    9656   -3.273   -6.501   -5.547
    9657   -2.895   -6.399   -3.506
    9658    2.096   -5.831   -3.056
    9659    2.324   -4.997   -1.828
    9660    1.083   -5.229   -3.229
    9661    4.107   -8.105   -4.285
    9662    2.969   -6.605   -4.561
    9663    4.504   -8.968   -4.188
    9664    5.163   -7.295   -5.674
    9665    1.484   -6.949   -7.330
    9666   -0.532   -6.670   -5.972
    9667    0.102   -6.527   -4.442
    9668    0.220   -4.321   -4.056
    9669   -2.801   -5.235   -3.174
    9670   -4.746   -1.563   -3.452
    9671   -3.755   -3.667   -4.513
    9672   -0.222    1.472   -4.857
    9673    0.321    0.233   -5.035
    9674   -1.819   -0.313   -5.031
    9675   -1.650    0.228   -2.520
    9676   -4.144    2.089   -2.727
    9677   -5.216    1.891   -0.739
    9678   -1.314   -3.067   -3.184
    9679    0.193   -1.762   -5.402
    9680   -1.589   -2.757   -4.520
    9681   -2.561   -5.372   -6.646
    9682   -1.876   -6.378   -5.248
    9683   -2.788   -5.750   -6.617
    9684   -3.582   -4.803   -4.326
    9685   -4.043   -5.198   -4.281
    9686    0.736   -1.614   -5.919
    9687    0.071    0.035   -4.923
    9688   -2.492   -1.031   -3.313
    9689    0.939    1.880   -4.032
    9690    1.069    2.004   -3.929
    9691   -2.686    0.650   -3.915
    9692    1.533   -0.352   -6.086
    9693    3.329    3.615   -4.619
    9694    1.672   -1.485   -5.311
    9695   -0.882   -0.365   -4.548
    9696   -0.366    0.842   -5.730
    9697   -4.476    0.369   -4.013
    9698   -0.436   -2.769   -4.124
    9699   -3.137   -4.700   -3.892
    9700   -2.082   -4.602   -3.856
    9701   -0.358   -4.645   -4.628
    9702    0.155   -4.066   -5.823
    9703    0.723   -0.771   -3.415
    9704    1.026    1.723   -2.593
    9705    3.438   -1.604   -4.160
    9706    1.181   -1.724   -2.780
    9707    1.355   -4.198   -4.255
    9708    2.229   -0.781   -4.421
    9709    4.996   -2.481   -4.594
    9710    1.737   -0.127   -2.142
    9711    3.103    0.027   -4.948
    9712    7.616   -0.004   -3.555
    9713    3.742   -2.880   -3.528
    9714    2.729   -2.360   -4.308
    9715    1.563   -4.449   -4.167
    9716   -0.893   -3.482   -3.308
    9717    1.605   -4.571   -4.117
    9718    3.685   -8.256   -5.376
    9719   -0.409  -10.540   -6.772
    9720   -0.940  -10.267   -5.308
    9721   -1.263   -7.048   -5.043
    9722   -3.309  -14.022   -6.320
    9723   -2.396  -11.467   -5.090
    9724   -3.695  -11.057   -3.206
    9725   -6.546   -8.659   -4.033
    9726   -2.284   -4.939   -3.669
    9727   -1.211   -2.393   -3.493
    9728   -1.325   -4.499   -3.562
    9729   -3.925   -6.744   -5.012
    9730   -3.401   -7.343   -2.287
    9731   -1.972   -4.856   -1.966
    9732   -1.135   -4.653   -2.183
    9733    0.515   -9.678   -4.091
    9734   -1.495   -7.327   -1.543
    9735   -1.494   -7.118   -3.316
    9736    1.653  -12.312   -4.660
    9737   -0.718   -8.348   -3.527
    9738    0.094   -4.089   -2.604
    9739    0.308   -8.737   -4.198
    9740    1.526   -8.921   -3.248
    9741   -0.514   -4.968   -2.465
    9742   -0.833   -9.520   -3.434
    9743    0.713   -5.891   -2.608
    9744    2.107   -4.877   -4.154
    9745    0.564   -6.186   -3.607
    9746    3.053   -5.323   -5.131
    9747   -0.643   -0.242   -3.066
    9748    3.577   -0.682   -2.401
    9749    4.428   -4.056   -3.363
    9750    4.219   -2.996   -4.482
    9751    3.325   -2.692   -3.693
    9752    0.359   -3.713   -2.716
    9753    0.080   -7.280   -3.745
    9754   -0.249   -2.129   -2.198
    9755    3.591    0.905   -3.424
    9756    0.630   -2.366   -3.021
    9757    4.498   -4.264   -3.388
    9758    2.657   -6.097   -4.105
    9759    1.956   -3.525   -3.786
    9760    1.847    1.895   -1.678
    9761    2.126   -0.454   -2.664
    9762    1.601   -0.690   -2.679
    9763   -2.848    2.126   -2.451
    9764   -2.549   -3.656   -4.233
    9765   -2.026   -1.596   -4.359
    9766   -1.635   -4.887   -5.692
    9767   -1.800   -2.357   -1.957
    9768   -1.845   -4.997   -3.577
    9769   -2.983   -4.922   -3.565
    9770   -0.770   -3.420   -2.282
    9771   -1.856   -2.070   -2.519
    9772   -0.865    4.561   -1.507
    9773   -1.488    3.965   -3.097
    9774   -1.276    4.650   -2.797
    9775    0.032    8.077   -2.177
    9776    1.174    7.495   -2.709
    9777    3.143    3.839   -3.461
    9778    1.312    1.179   -5.245
    9779    4.980    5.604   -4.121
    9780   -1.292    7.223   -1.650
    9781    4.465    3.373   -4.694
    9782    2.994    4.643   -3.016
    9783    5.280    2.436   -3.844
    9784    4.874    2.968   -3.732
    9785    3.772    5.740   -2.618
    9786    3.765    4.261   -4.365
    9787    3.208    2.893   -3.243
    9788    4.328    0.321   -3.886
    9789    4.199    2.257   -3.244
    9790    0.516    4.810   -0.683
    9791    2.105    5.083   -2.010
    9792    3.010    8.631   -1.721
    9793    0.452    6.153   -3.666
    9794   -0.608    7.545   -0.556
    9795   -1.998    7.455   -0.732
    9796    1.748    6.173   -1.308
    9797    5.729    7.094   -2.053
    9798    2.287    9.057   -2.174
    9799    2.878    7.834   -2.299
    9800    0.168    6.236   -2.241
    9801    2.412    7.667   -3.003
    9802   -0.052    7.326   -1.707
    9803   -0.751    9.026   -0.683
    9804    1.047    6.967   -2.115
    9805   -1.179    6.417   -0.839
    9806   -1.010   10.580   -1.460
    9807   -1.531    5.075   -1.753
    9808    0.801    8.527   -2.681
    9809    0.408   12.071   -2.669
    9810   -2.192    6.520   -0.946
    9811   -0.058    5.608   -1.839
    9812    1.013    7.625   -2.316
    9813    4.827    6.930   -3.778
    9814    3.357   10.118   -2.570
    9815    0.228   11.026    0.674
    9816   -2.970    5.100   -1.209
    9817   -1.789    5.133   -0.266
    9818   -1.008    2.281    0.732
    9819   -0.306    0.854   -1.015
    9820   -3.199    4.301    0.361
    9821   -1.399    3.218   -1.318
    9822   -2.258    0.530   -0.651
    9823   -0.222    3.582   -1.715
    9824   -2.361   -0.390   -2.238
    9825   -0.775    2.654   -2.287
    9826   -0.935    0.301   -2.321
    9827   -2.794   -4.238   -2.947
    9828    1.074   -1.395   -2.913
    9829    1.919   -1.752   -3.691
    9830    2.276   -2.207   -2.652
    9831    4.488    0.204   -2.337
    9832    3.843    0.837   -1.844
    9833    3.689    1.768   -2.647
    9834    4.131   -0.926   -3.160
    9835    4.843   -5.858   -3.208
    9836    3.282   -6.797   -3.667
    9837   -0.631   -4.649   -3.742
    9838   -1.995   -2.931   -0.795
    9839   -4.677   -4.095   -1.062
    9840   -3.875   -1.102   -0.051
    9841   -0.968    0.568   -1.572
    9842   -2.009    0.880   -1.125
    9843   -3.460   -5.469   -1.346
    9844   -4.446   -2.805   -0.921
    9845   -5.921   -2.921    0.914
    9846   -5.449   -4.105    0.641
    9847   -1.258   -4.633   -0.658
    9848   -2.505   -4.782    1.022
    9849   -4.157   -5.009   -0.945
    9850   -3.640   -3.093   -0.454
    9851   -2.811   -9.642   -1.948
    9852   -7.914   -8.500    1.531
    9853   -8.104   -1.420    2.556
    9854   -7.582    7.036    3.201
    9855   -8.892   10.947    5.706
    9856   -6.478    7.111    3.802
    9857   -9.082    3.784    2.080
    9858   -7.242    3.619    1.950
    9859   -4.574    1.852    1.460
    9860   -0.868   -1.994   -0.005
    9861   -4.661   -1.632    1.385
    9862   -6.120    1.432    2.290
    9863   -6.610    2.783    3.175
    9864   -7.601    0.637    0.284
    9865   -3.403    1.215    1.222
    9866   -7.635    3.961    0.869
    9867   -6.282    2.765    1.734
    9868   -8.650    6.738    1.924
    9869   -9.392    7.741    3.226
    9870  -12.988    6.876    3.513
    9871   -9.025   14.285    3.161
    9872   -7.386   12.879    1.620
    9873   -9.153   10.648    2.229
    9874  -10.860   14.008    2.166
    9875  -11.625   12.651    2.278
    9876   -9.624   12.056    2.140
    9877   -9.867   11.221    1.138
    9878   -4.112   10.423    1.688
    9879   -7.768    8.481    0.726
    9880   -6.310    7.400    0.520
    9881   -5.653    6.135    0.755
    9882   -5.678    3.343    0.220
    9883   -8.370    3.354    0.786
    9884   -7.254    5.222    2.231
    9885   -6.293   -0.193   -0.270
    9886   -6.902    1.505    0.444
    9887   -4.560    3.838   -1.804
    9888   -5.257    3.772    0.397
    9889   -9.085    0.512    1.075
    9890   -4.145    1.248   -0.288
    9891   -5.459    2.523    0.210
    9892   -8.198    6.729    2.285
    9893   -8.004    8.976    1.790
    9894   -4.259    9.133    3.053
    9895   -0.479    7.409    0.628
    9896   -1.873    8.202   -1.056
    9897   -8.116    8.171    1.668
    9898   -7.450    9.725    1.234
    9899   -4.217   11.594    1.765
    9900   -0.998   12.238    0.994
    9901   -2.388    6.363    0.378
    9902   -3.598    6.469   -0.181
    9903   -3.122    7.063   -1.128
    9904   -5.709    5.897   -0.422
    9905   -4.162    6.376   -0.851
    9906   -4.413    2.489   -3.377
    9907   -5.146    7.194   -1.615
    9908   -5.423    5.050   -0.165
    9909   -8.605    4.438   -0.987
    9910   -6.775    6.045    0.164
    9911   -8.612    7.445    0.660
    9912   -3.664    3.183   -0.258
    9913   -1.285    7.931    0.286
    9914   -0.469    8.376    1.750
    9915   -1.454   10.939    0.972
    9916   -3.816    5.469   -0.174
    9917   -6.058    4.630    1.140
    9918   -2.946    0.887   -0.477
    9919   -1.081   -1.865   -2.536
    9920   -2.827   -2.168   -3.496
    9921   -4.055   -2.398   -4.057
    9922   -8.248    3.702   -1.498
    9923  -11.175    2.765   -0.134
    9924  -12.205    2.569    0.220
    9925   -5.976    6.290    1.163
    9926   -5.326    4.319   -0.426
    9927   -3.130    0.344    0.301
    9928   -4.070    6.363   -0.356
    9929   -3.912    4.963   -1.052
    9930   -3.236    1.105   -0.319
    9931   -5.880    2.525   -0.671
    9932   -5.264    3.801   -0.959
    9933   -5.563    4.800   -1.119
    9934   -6.412    2.886    0.195
    9935   -6.989    3.320   -1.901
    9936   -9.272    3.779   -0.265
    9937   -6.561    2.140   -0.587
    9938   -8.690    6.245   -1.244
    9939   -8.513    4.705    1.456
    9940   -8.971    3.506    0.431
    9941   -5.786    6.438   -0.753
    9942   -9.489    4.866    0.164
    9943   -9.175    6.785    0.587
    9944   -8.768    6.274    2.957
    9945   -9.159   10.359    1.958
    9946   -4.429   12.539    1.581
    9947   -7.571    8.338    0.738
    9948   -9.033   12.377    2.786
    9949  -11.245   11.244    3.541
    9950  -10.412    8.555    2.091
    9951   -8.957    9.897    2.346
    9952  -11.126   10.060    2.784
    9953  -12.901   14.533    3.387
    9954  -13.969   11.888    3.082
    9955  -14.585   13.354    4.289
    9956  -13.105   11.842    4.569
    9957  -10.873   12.172    1.839
    9958  -12.403   12.237    3.991
    9959  -12.998   11.957    1.772
    9960  -12.321   13.157    3.763
    9961  -12.355   13.888    4.191
    9962  -15.600   10.175    2.016
    9963  -10.866   14.491    4.222
    9964   -7.877   14.550    4.695
    9965  -12.096   14.058    4.117
    9966   -8.148   11.743    2.117
    9967  -13.119   16.558    2.405
    9968  -11.582   16.194    5.205
    9969  -11.894   17.132    5.145
    9970  -11.769   17.442    2.236
    9971  -12.815   12.439    2.743
    9972   -9.119   13.435    2.157
    9973  -13.115   10.646    0.568
    9974  -16.019   12.854    2.035
    9975  -13.280   10.447    1.739
    9976  -12.638   11.062    3.569
    9977  -11.791   13.003    3.339
    9978  -14.917   12.760    4.077
    9979  -11.675   15.822    3.329
    9980  -13.974   11.944    2.599
    9981  -11.086    9.285    2.925
    9982  -13.241    8.402    1.882
    9983  -11.911    9.524    1.655
    9984   -9.351   11.221    3.515
    9985   -9.451   10.445    3.142
    9986  -11.433    6.425    2.225
    9987  -10.896    5.922    1.553
    9988  -11.543    5.705    2.746
    9989  -13.367    3.813    2.521
    9990  -12.228    1.197    1.361
    9991  -11.997    2.721    1.478
    9992  -10.620    2.344    2.879
    9993   -9.315    5.491    1.280
    9994  -10.582    4.212    1.475
    9995   -7.381    7.799    4.367
    9996  -12.979    8.251    3.994
    9997  -14.145    8.347    1.860
    9998  -13.300    9.501    2.760
    9999  -12.663    9.748    3.682
   10000  -12.013   11.584    1.560
   10001  -16.162    9.671    3.076
   10002  -17.028   10.616    3.847
   10003  -15.655   14.237    5.144
   10004  -15.742   13.456    3.501
   10005  -18.569   11.079    5.097
   10006  -20.070    9.074    5.009
   10007  -20.983    6.446    4.173
   10008  -18.994    9.351    4.430
   10009  -17.182    9.936    2.210
   10010  -16.974    9.501    3.428
   10011  -17.288   10.349    4.205
   10012  -15.059    7.991    4.167
   10013  -13.947    9.403    3.050
   10014   -9.768   10.869    3.627
   10015   -9.925   10.111    2.241
   10016  -12.241   11.760    2.443
   10017  -11.314   11.936    1.591
   10018   -9.798   11.159    2.778
   10019  -11.361   11.368    1.786
   10020  -10.836   13.866    3.390
   10021  -10.583   12.706    2.533
   10022  -10.625   14.083    3.561
   10023  -11.601   10.418    2.038
   10024  -11.600   11.714    2.242
   10025  -11.427   13.397    2.330
   10026  -11.545    9.266    2.337
   10027  -11.333   12.838    3.774
   10028  -12.222   15.399    5.070
   10029  -12.448   11.389    4.179
   10030  -13.728    9.585    2.551
   10031  -14.382   10.865    5.578
   10032  -13.370    7.781    4.839
   10033   -9.826    9.772    3.969
   10034  -11.847    8.651    1.823
   10035  -12.599   13.995    1.704
   10036  -11.094   10.897    1.254
   10037  -14.066   14.250    4.461
   10038  -11.606   16.686    5.854
   10039  -11.421   17.718    6.632
   10040  -10.635   15.589    4.983
   10041  -11.386   14.314    4.814
   10042   -8.657   14.591    3.155
   10043  -10.813   13.911    3.908
   10044  -11.017   14.386    3.759
   10045   -9.986   10.304    2.313
   10046  -10.070    6.980    2.638
   10047  -13.243   10.102    2.502
   10048   -9.094   12.409    0.974
   10049  -13.101   11.527    3.791
   10050  -10.591   16.601    5.401
   10051   -9.418   16.371    4.425
   10052   -7.344   17.146    3.305
   10053  -12.678   17.706    3.700
   10054  -15.943    8.100    4.907
   10055  -16.142    7.300    4.829
   10056  -12.592    7.259    4.729
   10057  -13.978    7.186    4.512
   10058  -11.427    7.615    3.088
   10059  -13.473    3.283    0.419
   10060  -10.692    3.270    2.733
   10061  -12.208    3.670    2.676
   10062  -11.379    0.677    1.645
   10063  -12.191    3.148    1.629
   10064   -7.239    3.507    3.033
   10065  -11.471    2.700    3.750
   10066  -10.432    0.226    3.156
   10067   -8.090    4.271    1.117
   10068   -9.519    2.213    2.001
   10069  -10.170    0.840    3.277
   10070  -10.849    0.143    2.425
   10071   -7.688    6.003    3.177
   10072  -10.446    2.895    2.681
   10073  -11.747    4.099    3.248
   10074  -12.435    7.439    1.514
   10075  -10.800    8.173    2.501
   10076   -9.819    6.767    2.114
   10077   -9.697    9.238    2.984
   10078  -11.220    2.658    3.030
   10079  -10.024    8.063    3.296
   10080   -7.980    9.050    4.070
   10081  -11.735    7.424    3.957
   10082   -9.109    5.550    2.942
   10083   -9.486    7.379    3.781
   10084   -8.908    7.811    3.517
   10085   -6.415   11.042    3.762
   10086   -9.921    9.854    4.137
   10087  -15.663   14.309    5.599
   10088  -12.052    7.654    3.127
   10089  -16.597    9.482    3.368
   10090  -15.985    9.024    4.334
   10091  -16.781    9.296    5.305
   10092  -16.198    8.796    3.293
   10093  -15.360    8.077    3.148
   10094  -13.726    8.149    3.898
   10095  -12.486    9.862    3.279
   10096  -15.770   12.093    3.005
   10097  -16.177   10.853    3.614
   10098  -16.440   14.244    4.522
   10099  -15.262    8.216    4.261
   10100  -15.476   10.619    4.958
   10101  -17.355   10.648    4.563
   10102  -14.886   13.420    6.956
   10103  -12.056    9.737    5.001
   10104  -16.049   12.628    7.479
   10105  -11.765   10.610    5.310
   10106  -10.134    9.861    3.376
   10107  -10.627    9.991    4.873
   10108  -13.608    7.929    2.457
   10109  -16.329    6.986    3.061
   10110  -14.493    6.501    4.332
   10111  -17.772    5.512    5.217
   10112  -18.331    6.527    3.419
   10113  -15.863    8.447    2.371
   10114  -16.515    9.787    4.136
   10115  -16.366   10.945    5.287
   10116  -14.258   13.971    5.228
   10117  -12.445   11.251    3.719
   10118  -14.939   10.238    2.792
   10119  -14.768    9.479    1.392
   10120  -13.801    8.095    0.858
   10121  -15.436    5.982    3.658
   10122  -12.444   10.189    4.807
   10123  -14.440    9.574    3.786
   10124  -17.483    7.376    4.293
   10125  -19.167    9.718    5.313
   10126  -15.860   17.377    6.333
   10127  -12.030   14.404    4.688
   10128  -12.172   12.669    2.558
   10129   -6.894    9.866    3.760
   10130   -9.665    7.420    2.732
   10131  -10.635    8.316    2.270
   10132  -12.823    5.976    2.597
   10133  -12.672    7.088    4.395
   10134  -10.763    6.423    3.055
   10135  -13.444    9.019    4.693
   10136  -13.484   10.797    5.197
   10137  -13.005    6.196    3.726
   10138  -13.426    5.902    5.664
   10139  -15.576    8.716    4.151
   10140  -17.525    7.512    3.830
   10141  -13.660    2.044    3.056
   10142  -13.435    1.538    1.303
   10143  -11.923    5.610    3.544
   10144  -10.038    2.933    0.833
   10145  -12.540    3.813    2.105
   10146  -10.104    5.400    2.764
   10147   -9.659    7.932    2.182
   10148  -13.145    7.536    1.945
   10149  -12.467   10.646    4.701
   10150  -12.415    6.842    2.526
   10151  -10.155    6.980    2.366
   10152  -11.382   -0.800    1.344
   10153  -12.000   -2.443    1.145
   10154   -7.632   -0.053   -0.483
   10155   -6.219   -3.353   -0.180
   10156   -4.719   -6.800   -1.230
   10157   -0.921   -9.515   -1.784
   10158   -4.367   -9.380   -2.460
   10159   -5.802   -8.107   -1.496
   10160   -6.074   -8.001   -1.756
   10161   -6.630   -7.993   -1.713
   10162   -4.895   -4.831   -1.823
   10163   -4.126   -2.445   -1.144
   10164   -4.432   -3.933   -1.326
   10165   -5.987   -3.274   -1.520
   10166   -3.429    0.571   -0.890
   10167   -3.477    4.042    0.207
   10168   -2.731    3.049    0.300
   10169   -1.723    0.646    0.563
   10170   -6.158    2.035    1.240
   10171   -7.766   -0.354    0.906
   10172   -7.040   -0.713   -0.553
   10173   -2.279   -1.336   -0.900
   10174   -7.832    2.689    1.277
   10175   -6.365    5.522    1.627
   10176   -8.851    5.449    2.884
   10177   -9.742    7.922    3.348
   10178  -10.075    6.045    2.914
   10179   -9.489    5.006    2.504
   10180   -8.334    3.816    1.122
   10181  -10.344    5.243    1.122
   10182   -9.966    6.888    1.865
   10183   -7.761    7.933    0.527
   10184  -10.906    7.123    1.654
   10185  -11.167    6.455    1.566
   10186  -10.978    4.896    2.755
   10187  -12.302    4.406    3.476
   10188  -11.973    4.934    1.520
   10189  -13.829    2.965    2.911
   10190  -10.918    5.230    3.545
   10191  -12.165    5.539    3.141
   10192  -10.903    3.418    0.617
   10193   -8.673    2.399    0.235
   10194   -6.132    3.441    0.357
   10195   -8.149    2.757    0.424
   10196   -8.481    4.012    0.364
   10197   -8.187    4.365    1.172
   10198   -7.576    3.693    2.720
   10199   -7.600    1.605    2.581
   10200   -7.954    1.418    2.119
   10201   -3.929    2.864    0.797
   10202   -4.358    1.583    0.338
   10203   -3.271   -0.558    0.298
   10204   -4.339   -0.943    0.087
   10205   -1.790   -3.657    1.222
   10206   -3.042   -6.668   -2.679
   10207   -3.041   -2.738   -0.999
   10208   -2.923    0.028   -0.530
   10209   -6.138    2.515    1.501
   10210   -6.511    6.694    2.226
   10211   -4.721    5.506    3.775
   10212   -4.536    3.717    2.051
   10213   -5.210    1.331    1.094
   10214   -3.940    3.117    0.135
   10215   -4.172    5.466    0.385
   10216   -5.593    3.577   -0.149
   10217   -3.635    5.428   -0.462
   10218   -6.666    0.595   -0.029
   10219   -6.939    6.299    0.398
   10220  -10.838    8.254    2.897
   10221   -6.837    6.385    1.476
   10222   -5.520    6.182    1.075
   10223   -7.609    6.291    3.247
   10224  -10.697    4.886    3.787
   10225   -7.068    4.236    2.108
   10226   -9.036    2.567    2.024
   10227   -9.430    7.595    3.422
   10228   -9.971    8.453    5.921
   10229   -8.705   10.984    4.185
   10230   -4.111   10.379    2.046
   10231   -8.822    9.495    1.875
   10232  -13.071    8.504    3.598
   10233   -7.878    7.820    2.785
   10234   -5.756    8.335    0.760
   10235   -5.940    3.422    1.671
   10236   -5.539    5.586    2.250
   10237   -6.091    3.675    1.711
   10238   -4.725    0.909    1.025
   10239   -4.111   -1.473    1.189
   10240   -5.669   -0.178    1.846
   10241   -5.060    0.911    0.143
   10242   -3.558    0.957    1.141
   10243   -4.631    2.038   -1.612
   10244   -6.897    0.831    0.235
   10245  -10.618    2.536    0.331
   10246   -8.417    3.846    2.004
   10247   -7.931    1.397   -0.399
   10248   -6.661    4.955    1.045
   10249   -8.360    3.820    3.634
   10250   -8.215    2.679    2.492
   10251   -8.652    6.654    3.242
   10252   -9.098    5.581    1.145
   10253   -8.480    2.944    2.229
   10254  -10.240    3.020    2.641
   10255  -13.802    3.568    2.429
   10256  -11.209    4.861    2.222
   10257  -11.518    5.994    2.515
   10258   -9.374    7.716    2.230
   10259   -8.814    8.719   -0.395
   10260   -9.306    4.838    1.016
   10261   -6.871    7.587    1.775
   10262   -2.737    8.749   -0.048
   10263   -3.084    8.794   -0.551
   10264   -4.621    8.960   -0.475
   10265   -6.718   12.280    3.015
   10266   -8.755   12.594    2.104
   10267   -7.549   15.546    1.982
   10268   -8.990   11.304    2.549
   10269   -6.707   10.887    3.016
   10270   -9.754    8.995    4.550
   10271  -10.006   11.639    4.464
   10272   -9.011   10.118    4.364
   10273   -9.555   11.013    3.221
   10274  -10.650   12.188    4.410
   10275   -7.481   13.534    3.723
   10276   -7.005   12.282    3.557
   10277  -11.210    7.325    3.021
   10278  -11.396    9.298    3.994
   10279   -9.853    9.314    3.596
   10280   -6.635   15.107    4.287
   10281   -6.028   13.727    3.476
   10282   -3.861   14.348    4.034
   10283   -5.712   14.445    5.499
   10284   -8.375    8.553    3.964
   10285   -8.836   10.309    4.631
   10286   -8.102   13.534    4.099
   10287   -8.125   15.014    4.541
   10288   -8.404   13.786    5.064
   10289   -9.257   11.874    5.067
   10290   -8.984    9.200    4.250
   10291   -8.142   11.225    4.694
   10292   -8.906    5.548    1.883
   10293   -9.734    7.044    3.069
   10294   -5.380    5.897    1.682
   10295   -8.020    5.608    0.642
   10296   -7.116    4.030    2.633
   10297   -5.168    3.275    2.748
   10298   -3.604    3.458    0.935
   10299   -6.006    3.478    1.311
   10300   -5.988    8.051    2.270
   10301   -8.259    7.098    3.531
   10302   -9.163    5.561    3.226
   10303   -8.013    6.177    3.539
   10304   -5.975    5.310    1.212
   10305   -6.544    4.150    1.775
   10306   -6.867    1.860    2.190
   10307   -8.758    3.619    2.650
   10308   -6.107    4.696    1.677
   10309  -10.971    2.071    0.424
   10310   -7.944    5.262    0.370
   10311   -8.994    4.335    2.283
   10312   -9.412    7.315    4.711
   10313  -11.409    7.422    3.845
   10314   -6.467    5.760    2.899
   10315   -8.063    2.558    2.390
   10316   -6.672    5.484    4.052
   10317   -6.187    4.946    4.784
   10318   -3.398    2.787    3.644
   10319   -3.078    6.650    2.376
   10320   -4.317    3.772    2.092
   10321   -4.126    2.382    0.918
   10322    2.589    4.881    0.688
   10323    1.559    2.532   -0.908
   10324   -2.366   -4.956   -1.226
   10325   -3.624   -1.706    1.560
   10326   -4.338   -0.286    0.724
   10327   -4.674    1.084    0.229
   10328   -6.634    6.195    0.411
   10329   -4.782    4.663    3.159
   10330   -8.124    4.154    1.057
   10331   -9.516    4.149    1.320
   10332   -9.825    6.009    1.243
   10333   -8.824    1.870   -0.741
   10334   -8.296   -0.182   -0.061
   10335   -6.272    5.283   -0.320
   10336   -3.891    6.221    0.235
   10337   -6.170    5.273    0.839
   10338   -4.375    6.395    0.408
   10339   -3.832    2.416   -0.785
   10340   -4.730    6.733    2.119
   10341   -7.033    9.667    1.035
   10342   -6.521    9.476    1.721
   10343   -7.510    9.026    1.743
   10344   -5.576   11.902    1.574
   10345   -4.397    9.573    1.086
   10346   -2.504   11.406    0.864
   10347   -6.412   13.454    2.755
   10348   -3.611   10.100    1.328
   10349   -3.487    3.043    1.454
   10350    0.501    8.988    1.527
   10351   -5.043    8.300    0.631
   10352   -8.061    9.099    3.570
   10353   -5.804    4.702    0.321
   10354   -6.425    6.804    1.121
   10355   -8.492    9.507    2.477
   10356   -9.111    7.866    2.213
   10357   -6.888   11.771    2.945
   10358   -6.860    7.197    2.197
   10359  -10.623    3.431    2.239
   10360  -11.936    3.483    2.054
   10361   -8.846    4.190    1.982
   10362  -12.287    4.305    1.333
   10363  -10.196    1.864    0.053
   10364  -13.569    0.223    1.907
   10365   -9.949    5.670    2.105
   10366  -11.480    8.710    2.736
   10367   -9.141    6.476    2.163
   10368   -8.234    4.418    1.315
   10369   -6.515    6.705    0.721
   10370   -8.978    5.075    1.231
   10371   -8.889    6.540    0.913
   10372   -5.801    5.917    1.553
   10373   -7.121    6.245    3.249
   10374   -9.981    4.132    3.036
   10375   -7.295    5.725    1.875
   10376  -11.107    6.075    2.680
   10377   -5.536    7.298    3.525
   10378   -4.727    6.458    1.450
   10379   -3.513    6.464    2.174
   10380   -1.133    6.371    1.491
   10381   -2.883    4.466    3.370
   10382   -0.712    3.964   -0.600
   10383    2.025    3.604   -2.407
   10384    2.411    2.800   -1.435
   10385    5.740   -0.684   -2.465
   10386    4.901    2.372   -1.154
   10387   -1.399    0.130   -0.474
   10388    1.575    1.336   -1.275
   10389   -1.228    1.523    0.479
   10390   -4.972    1.374    1.602
   10391   -4.658    3.013    1.229
   10392   -5.318    2.922    1.314
   10393   -5.747    3.852    1.863
   10394   -2.883    5.990    0.267
   10395    0.620    2.166   -3.154
   10396   -1.079    0.705   -1.421
   10397   -5.912    0.842    0.258
   10398   -4.629    0.274    0.975
   10399   -5.824    3.766    1.298
   10400   -4.416    0.217    1.198
   10401   -7.896    2.486    1.348
   10402   -5.601    0.256    0.619
   10403   -7.090    1.012    3.158
   10404   -4.656    1.342    0.400
   10405   -4.458    1.160    0.489
   10406   -5.397    1.128    1.363
   10407   -7.853   -2.180   -0.630
   10408   -6.788    0.804    0.563
   10409   -8.217   -0.101    0.333
   10410   -7.172    0.369   -0.184
   10411  -10.411   -6.942   -1.380
   10412   -9.891   -5.109   -0.437
   10413   -7.068   -6.972   -0.301
   10414   -8.835   -6.883   -0.539
   10415   -4.826   -6.868    0.323
   10416   -1.609   -2.413   -1.007
   10417   -2.746   -5.150   -0.504
   10418   -3.829   -3.672   -2.890
   10419   -8.246   -4.961   -1.171
   10420  -10.611    0.593    0.944
   10421   -5.052    0.860    0.668
   10422   -6.166    3.093   -0.297
   10423   -5.214    5.123   -0.182
   10424   -6.434    3.284   -0.694
   10425   -5.834    2.036    0.152
   10426   -7.357    0.646    1.783
   10427   -2.048    7.476    0.395
   10428   -8.709    8.661    1.382
   10429   -7.972    5.789    1.604
   10430  -10.597    8.033    1.579
   10431  -10.661   13.272    1.769
   10432   -8.683   12.819    1.394
   10433   -9.712   13.490    4.003
   10434   -6.620    9.730    2.077
   10435   -6.190    8.030    0.569
   10436   -9.278    6.774    1.314
   10437   -5.830    8.611   -0.600
   10438   -7.406   10.454    2.618
   10439   -6.412   11.303    2.124
   10440   -5.048   12.187    1.449
   10441   -6.587    9.789    0.620
   10442   -7.111   10.435    2.214
   10443   -7.453    7.647    1.302
   10444   -0.401    4.745    1.282
   10445   -0.345    8.660    1.486
   10446   -0.303    5.805    0.069
   10447   -0.993    5.873    1.201
   10448   -1.179    6.772    0.115
   10449   -3.008    4.865   -0.228
   10450   -3.549    4.600    0.561
   10451   -0.735    2.373    0.371
   10452   -0.860    1.736   -1.188
   10453   -1.533    0.044    0.118
   10454   -1.577    3.300   -0.355
   10455   -2.174    5.100   -0.060
   10456   -5.808    5.857    0.083
   10457  -10.714    0.532    0.788
   10458   -7.221    2.175    1.025
   10459   -7.308   -1.633    0.794
   10460   -7.856   -1.695    2.242
   10461  -11.075   -1.222    1.952
   10462   -7.527   -5.198   -0.729
   10463   -1.766   -5.779   -1.007
   10464   -3.404   -2.013    0.770
   10465   -2.595   -1.748    0.455
   10466   -3.953    3.150    0.565
   10467   -5.238    0.537   -0.948
   10468   -7.302   -1.888   -2.994
   10469   -6.653   -0.482   -1.095
   10470   -8.213   -3.428   -0.499
   10471   -5.217   -4.896   -2.872
   10472   -7.581   -4.172   -1.827
   10473   -8.630   -2.873   -1.270
   10474  -10.688   -2.337    0.242
   10475   -8.680   -3.806   -0.421
   10476   -6.090   -4.660   -1.930
   10477   -7.155   -6.395   -2.347
   10478   -3.092   -1.458   -2.012
   10479   -4.801    4.289    0.864
   10480   -6.223    1.661   -0.152
   10481   -3.884   -0.537   -1.202
   10482   -3.164   -2.768   -2.490
   10483   -6.586   -1.111   -0.862
   10484   -6.094   -0.018   -0.421
   10485   -9.605    0.748    0.279
   10486   -6.939   -0.448   -1.458
   10487   -7.675   -2.795   -1.970
   10488   -9.019   -0.231   -2.069
   10489   -9.383    1.269   -1.229
   10490   -8.497    2.772   -0.785
   10491   -1.432    0.725   -2.504
   10492   -2.105    0.702   -1.148
   10493   -0.416    1.263   -1.710
   10494   -4.869    1.514   -1.547
   10495   -0.634    2.109   -2.316
   10496   -0.830    4.822   -1.423
   10497   -0.820    5.615   -1.292
   10498   -2.534    3.230   -1.951
   10499   -1.132    2.010   -1.912
   10500   -6.224    2.806    0.673
   10501   -7.686    3.030    0.551
   10502   -8.250    2.587   -0.953
   10503   -9.868   -2.429    0.916
   10504  -10.284    0.460    1.090
   10505   -5.263    2.866   -0.628
   10506   -4.983    3.079   -0.537
   10507   -3.925    0.958    1.059
   10508   -1.925   -1.867   -0.402
   10509   -4.978    0.347   -0.795
   10510   -4.246   -0.949   -0.759
   10511   -1.894    0.094   -1.568
   10512    0.306    0.337   -0.257
   10513   -1.239    1.929   -1.671
   10514    3.122    1.247   -2.897
   10515    3.244    2.992    1.231
   10516    1.242    2.938   -1.568
   10517   -2.487   -0.293   -0.788
   10518   -6.599    0.131    1.560
   10519   -3.685    1.218    1.566
   10520   -5.076    1.715    1.073
   10521   -8.419    3.436    3.426
   10522   -3.953    4.753    1.049
   10523   -3.879    3.359   -1.874
   10524   -5.964    0.505   -1.198
   10525   -5.470    1.299   -0.687
   10526   -3.538    4.598   -0.921
   10527   -4.732    4.756    0.268
   10528   -5.741    7.344    2.442
   10529   -2.767    5.074    2.001
   10530   -2.027    3.877    0.776
   10531   -2.384    4.616    1.198
   10532    1.404    7.699    1.280
   10533   -3.156    6.750    2.593
   10534   -3.956    7.363    2.549
   10535   -3.339   11.647    2.262
   10536   -1.191    8.165    1.897
   10537   -6.331    4.552    1.981
   10538   -5.235    3.626    1.508
   10539   -4.477    0.874    1.066
   10540   -0.626    0.652   -1.625
   10541   -2.475   -2.590   -1.375
   10542   -5.171   -2.429   -0.982
   10543   -4.199   -1.179    0.022
   10544   -3.895    0.718   -1.177
   10545   -0.335   -3.906   -2.393
   10546   -1.034   -1.503   -1.872
   10547    0.065   -2.075   -0.767
   10548   -4.419   -4.575    0.720
   10549   -4.075   -0.481    0.785
   10550   -4.101    1.882   -0.384
   10551   -2.170    1.099    1.389
   10552   -5.948   -1.029   -0.238
   10553   -3.218   -0.653   -1.159
   10554   -8.697   -3.367    0.082
   10555   -8.695   -2.889    0.896
   10556   -9.771   -1.441   -0.710
   10557   -6.742    0.010    1.273
   10558   -7.319    2.233    1.077
   10559   -7.866    1.215    1.305
   10560   -7.098    3.694    2.054
   10561   -5.902   -1.785   -0.512
   10562   -5.339   -3.457   -0.890
   10563   -5.496   -8.744   -1.012
   10564   -2.153   -7.129   -2.297
   10565   -4.706   -4.866   -2.242
   10566   -3.565   -3.950   -1.664
   10567   -7.406   -2.683    0.631
   10568   -4.035    1.398    1.115
   10569   -5.879    7.081    1.036
   10570   -5.885    4.288   -0.287
   10571   -5.992    1.729   -0.153
   10572   -6.688   -0.277   -0.462
   10573   -4.108   -0.191    0.787
   10574   -5.146    2.440    0.363
   10575   -9.601    2.424    0.162
   10576   -4.791    5.322    0.484
   10577   -8.253    5.846    0.177
   10578  -10.431    6.635    2.491
   10579  -10.943    4.098    1.355
   10580  -12.075    4.387    1.786
   10581   -9.280    3.032    0.380
   10582   -6.984   -2.985   -2.658
   10583   -9.076   -3.979   -0.566
   10584   -4.911   -1.075   -1.258
   10585   -8.165    0.845   -1.810
   10586   -5.795    5.882    0.139
   10587   -5.445    4.298   -0.753
   10588   -8.945    4.037    1.142
   10589   -5.687    6.961    0.102
   10590   -8.110    6.185    0.335
   10591   -4.499    5.272    0.625
   10592   -9.099    4.900    2.305
   10593  -10.361   -0.131    1.178
   10594  -14.478    3.412    2.448
   10595  -15.479    1.240   -0.313
   10596  -13.603    4.205    1.022
   10597  -14.996    2.127    1.684
   10598  -14.699    1.452    1.094
   10599   -9.841   -1.615    3.460
   10600  -10.343   -1.661    3.809
   10601   -9.393    5.481    3.373
   10602   -9.824    7.479    3.440
   10603   -4.638    6.966    3.228
   10604   -6.884    2.999    1.072
   10605   -9.378   -1.586    1.345
   10606   -8.946    2.821    1.039
   10607   -6.809    5.936    2.254
   10608   -8.973    2.430    0.288
   10609   -8.634    8.748    1.712
   10610   -9.404    3.366    1.346
   10611  -11.416    4.833    2.510
   10612  -12.760    3.186    3.890
   10613  -13.697    3.356    4.059
   10614  -13.020    3.939    1.551
   10615  -12.872    2.704    3.265
   10616  -12.063    5.266    2.695
   10617  -11.855    3.832    1.722
   10618  -10.134    8.233    2.484
   10619   -9.951    7.940    4.348
   10620  -10.907    9.421    3.943
   10621  -11.904    6.484    2.411
   10622  -10.398    9.446    3.017
   10623   -8.740    6.321    4.530
   10624   -9.203   10.927    4.494
   10625   -8.176   14.021    4.277
   10626  -12.066   13.876    4.138
   10627   -7.302   10.280    4.262
   10628   -7.998   10.690    3.369
   10629  -11.491    5.951    2.532
   10630   -8.547    7.535    3.619
   10631   -8.616    6.499    1.376
   10632   -7.347   11.315    3.707
   10633   -7.276   11.370    3.322
   10634   -4.646   12.984    4.423
   10635   -6.856   15.742    5.240
   10636   -8.900   17.566    4.722
   10637   -6.203   17.828    3.204
   10638   -4.036   15.380    4.199
   10639   -5.627   13.912    3.421
   10640   -7.678   17.583    5.412
   10641   -5.923   19.893    4.984
   10642   -7.269   17.868    4.930
   10643   -8.744   16.499    4.975
   10644   -9.034   21.134    5.123
   10645   -8.927   22.279    2.759
   10646   -9.519   22.624    3.432
   10647  -10.152   22.172    3.623
   10648   -8.958   18.741    2.865
   10649   -8.297   15.160    0.589
   10650   -5.895   18.026    1.736
   10651   -5.463   15.679    2.237
   10652   -4.647   15.649    1.503
   10653   -4.556   17.701    1.934
   10654   -4.503   13.498    1.668
   10655   -7.111   10.474    0.420
   10656   -7.069    5.439    1.160
   10657   -2.385    6.779    2.725
   10658   -2.802    6.522    0.900
   10659   -1.649    9.489    2.028
   10660   -0.619    9.998    1.968
   10661   -3.472   14.094    2.054
   10662   -6.954   11.599    1.124
   10663   -8.655    7.484    2.704
   10664   -9.795   11.247    2.628
   10665   -7.128    9.297    0.713
   10666  -12.048   11.337    2.037
   10667   -8.625    5.571    1.000
   10668   -7.942    3.496    2.324
   10669   -9.414    3.649    1.543
   10670   -9.613    1.254    0.317
   10671   -8.994    0.532    2.496
   10672   -6.056    0.931    0.282
   10673   -6.768    3.017    1.168
   10674   -4.646    1.753   -0.337
   10675   -1.340    1.296    0.033
   10676   -2.491    0.219   -1.697
   10677   -1.147   -1.211   -0.980
   10678   -0.509    0.327    1.714
   10679   -2.202   -0.965   -0.635
   10680   -4.589    3.167    1.150
   10681   -6.906    1.149    1.578
   10682  -11.659   -0.139    2.468
   10683  -10.708    1.882    0.871
   10684   -7.287    2.990    1.095
   10685   -8.744    4.819    0.971
   10686   -5.362    6.346    2.165
   10687   -6.668    8.762    2.065
   10688  -11.955    5.818    0.449
   10689   -9.228    5.776    0.299
   10690   -9.209    4.242    1.067
   10691  -12.144    8.287   -0.876
   10692  -12.129    7.776    2.318
   10693   -8.016    7.223    1.015
   10694  -10.248    5.024    0.733
   10695   -8.975    6.434    1.422
   10696   -8.941    6.562    1.048
   10697   -9.849    8.361   -0.573
   10698  -10.799    7.446    2.550
   10699   -6.327    7.892    2.180
   10700   -8.514    8.805    2.048
   10701   -5.715    9.163    2.138
   10702   -6.180    9.940    2.254
   10703   -8.101   12.706    3.770
   10704   -7.397   12.125    2.805
   10705   -4.849   12.443    2.764
   10706   -5.770   11.192    2.756
   10707   -5.778   12.004    2.646
   10708   -7.121   11.429    1.378
   10709  -10.785    7.286    2.294
   10710  -13.757    7.173    1.586
   10711  -11.116    8.104    1.178
   10712  -11.369    4.301    0.468
   10713   -6.815    7.118    2.634
   10714   -5.436    8.405    0.566
   10715   -4.334    6.402   -0.271
   10716   -2.514    6.407    0.218
   10717   -0.527    8.726    3.046
   10718    0.225    6.593    1.683
   10719   -2.610    8.130    1.936
   10720   -8.635    6.538    1.803
   10721   -6.681    6.157    0.886
   10722   -6.749   10.065    0.779
   10723   -6.633   13.275    1.420
   10724   -6.667   13.145    2.366
   10725   -4.072   16.519    1.592
   10726   -3.390   13.595    1.324
   10727    0.755   12.034    1.354
   10728   -3.339    6.530    1.933
   10729   -5.578    8.188    2.943
   10730    0.252   10.419    0.883
   10731    4.669   11.297    1.032
   10732    3.980    7.311   -0.425
   10733    6.225    6.081   -1.833
   10734    7.184    5.898   -0.268
   10735    3.255    5.608    0.488
   10736    2.979    7.353    0.386
   10737    4.190    4.339   -1.453
   10738    4.066    1.951   -0.600
   10739    1.792    0.387   -2.541
   10740   -1.077    1.722   -1.802
   10741   -2.069    0.533    0.557
   10742   -3.257    2.686    0.565
   10743   -6.343    4.794    0.073
   10744   -4.486    4.607   -0.068
   10745   -6.921    4.483    0.921
   10746   -6.732    6.352    2.194
   10747   -8.272    8.163    3.919
   10748  -10.206    9.844    2.994
   10749   -8.960    7.767    2.349
   10750   -9.136    5.843    2.320
   10751   -6.263    7.480    3.475
   10752   -8.298    8.920    3.392
   10753   -9.700   12.815    4.424
   10754  -10.706   13.833    5.838
   10755   -9.169   13.096    4.848
   10756   -9.139   11.725    2.783
   10757   -8.516    9.678    4.059
   10758  -11.138    8.963    4.474
   10759   -5.928    7.314    2.729
   10760   -5.564    7.009    3.637
   10761   -5.765    9.381    2.864
   10762   -7.175   10.083    3.268
   10763   -6.389   12.961    6.167
   10764   -6.472   13.724    5.861
   10765   -9.217   14.094    5.252
   10766  -10.014   12.160    4.616
   10767   -9.218   15.928    3.639
   10768   -7.793   20.104    4.524
   10769   -5.073   20.915    5.606
   10770   -4.197   18.813    3.825
   10771   -8.210   19.258    5.352
   10772   -8.214   18.641    6.556
   10773  -10.501   22.836    5.998
   10774   -7.665   20.210    6.249
   10775   -9.791   22.955    6.345
   10776   -9.295   19.299    5.424
   10777   -9.446   21.695    3.679
   10778  -11.083   19.528    5.061
   10779  -12.384   20.643    5.460
   10780   -9.743   17.005    4.030
   10781  -11.789   11.847    5.216
   10782  -11.474   12.682    5.634
   10783  -12.770   11.051    4.577
   10784  -16.221   14.413    5.448
   10785  -14.904   10.725    5.475
   10786  -17.666    9.173    4.651
   10787  -14.238   11.718    4.745
   10788  -10.903   11.364    5.211
   10789  -12.083    9.823    4.276
   10790  -13.155   10.249    3.945
   10791   -9.183   10.146    3.606
   10792  -13.819    9.190    4.436
   10793   -8.899    9.105    3.633
   10794  -11.327   11.417    2.615
   10795  -11.415   15.098    3.915
   10796  -11.745   11.927    4.466
   10797   -9.177   16.279    2.339
   10798   -5.792   15.530    2.601
   10799   -2.938   11.618    0.930
   10800   -6.887   13.198    3.813
   10801   -5.682   12.497    4.065
   10802   -8.893   11.963    4.565
   10803  -10.842   12.715    4.216
   10804  -11.816   11.668    2.140
   10805   -9.683    8.714    0.883
   10806   -9.616   11.193    2.846
   10807   -8.966   11.708    1.682
   10808  -10.077   12.830    2.278
   10809  -11.780   17.762    3.828
   10810  -12.728   14.727    3.638
   10811  -14.322   15.590    4.994
   10812  -14.905   15.364    4.332
   10813  -16.834   11.827    3.479
   10814  -12.709   12.652    5.579
   10815  -12.118   12.090    4.433
   10816   -6.380   13.178    3.904
   10817   -8.702   14.302    4.517
   10818  -10.465    7.466    2.980
   10819  -11.191    2.977    0.345
   10820  -10.073    4.289    0.437
   10821   -7.694    1.483    0.623
   10822   -9.187    1.840    0.417
   10823   -6.218   -4.934   -0.392
   10824   -7.868   -0.666    0.127
   10825  -11.446   -0.747    1.447
   10826  -11.250    2.387    2.835
   10827  -10.592    1.787    2.748
   10828  -14.058    1.099    0.649
   10829  -12.520    0.341    1.134
   10830  -14.058    1.267    2.130
   10831  -13.582   -0.734   -0.010
   10832  -13.876    1.003    1.711
   10833  -12.716    4.582    1.256
   10834  -14.489    9.502    3.626
   10835  -16.375    5.218    1.163
   10836  -16.050    2.475    0.407
   10837  -17.745    1.460    0.919
   10838  -16.307    1.290    1.427
   10839  -12.211   -1.707    0.346
   10840  -13.979   -1.817   -0.477
   10841  -18.123   -3.796    0.248
   10842  -19.944   -1.142    0.932
   10843  -19.969    0.355    0.446
   10844  -16.120   -0.309    0.545
   10845  -15.469    4.367    2.878
   10846  -17.500    4.240    2.994
   10847  -14.280    7.689    3.740
   10848  -15.886    3.309    2.747
   10849  -13.783    5.265    3.219
   10850  -14.656    8.204    5.261
   10851  -12.058    9.237    2.954
   10852  -15.646   10.240    3.365
   10853  -12.759    9.171    4.431
   10854  -13.867   10.637    2.447
   10855  -12.082    3.753    0.949
   10856  -11.326    4.664    1.257
   10857  -10.167    3.254    0.224
   10858   -9.473    0.899    0.461
   10859  -13.975    1.890    0.241
   10860  -12.071    1.209    0.183
   10861  -11.968    2.646    1.102
   10862  -10.213    2.763   -0.080
   10863  -11.422    0.337   -0.075
   10864   -7.088    1.956    0.406
   10865   -6.138    3.538   -2.642
   10866   -8.351    7.661   -0.148
   10867   -9.774    3.858    0.501
   10868   -9.156    3.755    0.849
   10869   -8.617    1.364    0.353
   10870   -9.308    3.228    1.822
   10871   -7.595    2.621    1.680
   10872   -5.678    1.053    0.575
   10873   -9.544   -3.791   -0.708
   10874  -11.702   -0.836    1.601
   10875  -11.038   -1.532    1.108
   10876  -13.162   -0.816    1.068
   10877  -13.023   -3.339    0.051
   10878  -11.838    0.356    0.364
   10879   -9.173   -2.425   -1.746
   10880   -7.818   -1.775   -2.193
   10881   -8.328   -0.154   -1.056
   10882   -8.379   -3.109   -1.898
   10883   -6.959   -1.651   -1.440
   10884   -6.452   -0.371   -0.739
   10885   -5.871    2.917    1.509
   10886   -8.479    4.277   -0.658
   10887   -7.331    6.129    1.029
   10888   -6.864    1.704   -0.681
   10889   -9.652   -3.389   -1.988
   10890   -9.090   -1.634   -2.951
   10891   -8.912   -4.129   -2.888
   10892  -11.102   -7.265   -1.016
   10893   -7.780   -8.663   -0.750
   10894   -6.401   -8.222   -2.021
   10895   -8.703  -11.771   -0.938
   10896   -9.027  -13.379   -2.542
   10897   -8.558  -12.052   -3.301
   10898   -6.144  -11.088   -3.464
   10899   -5.775  -13.809   -4.927
   10900   -8.390  -13.944   -3.900
   10901   -7.702  -14.193   -4.309
   10902   -5.562  -11.489   -3.024
   10903  -10.168   -7.332   -1.804
   10904  -12.079   -7.354   -2.138
   10905  -11.195  -11.735   -3.565
   10906   -8.853   -9.047   -3.936
   10907  -11.402   -4.625   -2.993
   10908  -12.641   -2.065   -1.354
   10909  -11.372   -1.486   -0.350
   10910  -15.498   -0.651   -1.223
   10911  -13.959    0.843   -1.123
   10912  -11.982    1.247    0.362
   10913  -10.685   -1.120   -1.926
   10914   -9.276   -0.918   -1.769
   10915   -7.647   -4.528   -3.682
   10916   -9.731  -10.507   -3.848
   10917   -8.273  -11.013   -2.332
   10918   -9.559  -10.430   -3.118
   10919   -8.364  -10.576   -3.167
   10920   -9.918   -9.840   -2.527
   10921  -12.891   -8.283   -1.466
   10922  -11.776   -5.227   -0.413
   10923  -12.254   -5.987    0.579
   10924  -12.109   -2.864   -0.141
   10925  -11.545   -0.232   -0.684
   10926   -9.365    0.567   -2.877
   10927   -5.691   -1.913   -2.950
   10928   -9.512    4.210   -2.230
   10929   -9.360   -4.377   -4.013
   10930  -13.861   -3.754   -3.395
   10931  -16.530   -6.074   -1.986
   10932  -14.765   -6.582   -1.293
   10933  -11.090   -6.398   -2.909
   10934   -8.910  -10.433   -3.778
   10935  -10.711   -7.746   -3.208
   10936   -7.926   -7.143   -3.244
   10937   -7.037   -5.124   -2.447
   10938   -6.654   -6.853   -2.495
   10939   -8.111   -3.987   -2.284
   10940  -10.552   -3.237   -2.805
   10941   -9.463   -2.999   -2.445
   10942   -9.873   -5.003   -2.863
   10943   -8.953   -6.402   -1.305
   10944  -10.332   -6.759   -2.343
   10945   -8.642   -5.915   -2.244
   10946   -8.640   -2.320   -0.088
   10947   -9.329   -2.894   -0.244
   10948  -11.655   -2.336    0.654
   10949  -10.043   -6.869   -3.137
   10950   -9.833   -6.800    0.016
   10951  -10.324   -4.374   -2.066
   10952   -8.924   -0.887   -1.282
   10953  -11.369   -2.477   -1.599
   10954  -11.498   -2.526   -0.858
   10955  -12.929   -4.038   -2.769
   10956  -10.826   -6.312   -2.973
   10957  -11.353   -3.569   -2.589
   10958  -10.702   -6.855   -2.422
   10959  -10.039   -7.395   -5.072
   10960   -8.086   -5.889   -4.065
   10961   -8.392  -13.297   -5.483
   10962   -8.877   -7.717   -3.919
   10963   -9.318   -5.226   -2.964
   10964   -7.004   -3.112   -3.780
   10965   -9.158   -0.273   -1.678
   10966   -7.745   -1.568   -1.271
   10967   -8.317   -4.338   -1.595
   10968   -7.227   -4.486   -1.954
   10969   -6.226   -5.663   -3.047
   10970   -6.433   -5.101   -3.376
   10971   -9.054   -6.230   -2.407
   10972   -8.879   -6.694   -1.668
   10973   -6.730   -3.176   -1.602
   10974   -7.027   -3.376   -1.937
   10975   -7.876   -5.208   -1.890
   10976   -6.076   -5.385   -2.579
   10977   -6.399   -9.794   -2.731
   10978   -5.409   -8.771   -0.731
   10979  -10.232   -7.740   -2.532
   10980   -9.197   -2.543    0.445
   10981   -9.414   -5.687    0.000
   10982  -13.612   -4.293    1.335
   10983  -15.719   -7.012   -0.255
   10984  -15.328   -8.613   -1.155
   10985   -6.897  -10.225   -3.071
   10986   -9.774  -11.363   -2.021
   10987  -11.561   -7.412   -1.766
   10988  -12.080   -7.665   -1.038
   10989  -10.766  -10.197   -3.506
   10990  -12.115   -9.145   -3.550
   10991  -13.317   -8.842   -1.958
   10992  -13.635   -4.651   -1.266
   10993  -13.330   -3.628   -0.082
   10994  -11.051   -3.281   -2.125
   10995   -9.231   -2.566   -3.114
   10996   -9.347   -3.058   -0.782
   10997  -10.458   -6.737   -2.674
   10998   -9.330   -9.312   -3.456
   10999   -6.820  -11.685   -4.868
   11000   -8.380  -11.502   -3.503
   11001   -7.762  -15.731   -4.932
   11002  -10.116  -11.825   -4.565
   11003  -10.306  -14.530   -4.903
   11004  -11.274  -15.102   -4.693
   11005   -9.245  -16.607   -6.482
   11006  -12.616  -15.379   -4.366
   11007  -12.118  -15.505   -3.661
   11008  -10.873  -14.957   -3.696
   11009  -11.137   -9.465   -1.528
   11010  -11.604   -6.663   -2.244
   11011  -10.641   -2.485   -0.728
   11012   -9.499   -4.768   -1.170
   11013   -8.975   -6.106   -1.635
   11014   -6.903   -3.298   -1.377
   11015   -8.156   -6.529   -2.327
   11016   -8.672   -5.289   -2.195
   11017   -9.879   -7.237   -1.710
   11018   -7.579   -7.691   -2.043
   11019   -7.124   -8.400   -2.201
   11020   -5.041   -5.114   -3.506
   11021   -1.743   -4.746   -4.104
   11022   -4.426   -9.019   -2.746
   11023   -5.111  -11.890   -3.823
   11024   -8.087   -8.283   -2.713
   11025  -10.894   -7.158   -2.730
   11026   -8.836   -9.093   -2.642
   11027   -9.877   -6.902   -2.802
   11028   -7.263   -7.633   -3.334
   11029   -5.934   -7.616   -1.962
   11030  -12.729   -5.530   -3.041
   11031  -13.662   -6.986   -2.434
   11032  -14.475   -8.816   -3.275
   11033  -15.196   -9.235   -2.432
   11034  -12.692  -14.316   -3.335
   11035   -9.680  -14.990   -3.148
   11036  -11.624  -14.399   -1.524
   11037  -10.071  -14.672   -5.155
   11038   -7.077  -15.848   -4.200
   11039  -10.707  -14.071   -3.806
   11040  -10.513  -10.849   -3.573
   11041  -11.535  -10.843   -4.595
   11042   -8.617  -14.183   -4.650
   11043  -10.024  -14.205   -6.832
   11044  -10.698  -11.995   -3.953
   11045  -12.038  -12.549   -4.008
   11046  -10.415  -11.694   -4.673
   11047  -11.656  -13.073   -3.669
   11048  -11.757   -8.612   -2.484
   11049  -15.275   -9.842   -3.061
   11050  -11.367  -12.584   -6.009
   11051  -10.319   -5.781   -4.060
   11052   -5.159   -4.466   -3.472
   11053   -4.118   -6.126   -3.043
   11054   -5.320   -6.465   -2.726
   11055   -5.556   -7.735   -4.519
   11056   -3.118   -9.338   -4.240
   11057   -5.690   -9.963   -4.796
   11058   -4.565   -8.389   -3.747
   11059   -1.408  -10.759   -4.950
   11060   -4.654   -9.858   -4.586
   11061   -4.588  -10.626   -4.442
   11062   -2.165  -10.882   -6.121
   11063   -3.257  -14.127   -6.145
   11064   -6.756  -15.049   -5.986
   11065   -4.936  -12.984   -4.731
   11066   -9.888  -11.113   -4.365
   11067  -10.416   -8.128   -3.020
   11068  -10.661   -9.016   -4.858
   11069   -8.461   -8.995   -6.393
   11070  -10.828   -7.862   -5.919
   11071  -11.455   -6.358   -4.925
   11072   -8.772   -5.702   -3.051
   11073   -9.426   -5.505   -3.134
   11074   -7.781   -8.658   -5.647
   11075   -7.059   -9.800   -4.414
   11076   -7.595   -8.300   -4.366
   11077   -6.323  -11.574   -4.061
   11078   -6.767  -13.246   -5.270
   11079   -7.891   -9.792   -3.624
   11080  -11.276   -9.572   -1.773
   11081   -7.872  -13.653   -4.562
   11082   -7.404  -12.622   -2.745
   11083   -8.119  -13.213   -4.462
   11084   -9.765   -6.692   -2.557
   11085  -13.277   -7.397   -1.511
   11086  -14.864  -12.111   -2.767
   11087  -14.156  -10.888   -2.159
   11088  -18.240  -12.272   -0.925
   11089  -15.551  -14.302   -4.076
   11090  -16.424  -13.980   -2.986
   11091  -19.573  -12.000   -3.100
   11092  -17.569  -10.341   -1.661
   11093  -14.610  -12.315   -4.752
   11094  -14.731  -11.775   -2.632
   11095  -12.766   -8.294   -4.034
   11096  -13.902   -7.498   -2.118
   11097  -13.727   -6.106   -1.057
   11098  -16.787   -7.886   -1.059
   11099  -14.290   -8.271   -1.299
   11100  -14.337   -9.292   -1.440
   11101  -14.368   -4.311   -0.162
   11102  -13.381   -5.690   -1.787
   11103  -12.997   -8.995   -1.265
   11104  -16.060   -5.435   -0.337
   11105  -16.784   -4.853   -1.569
   11106  -13.298   -3.209   -1.611
   11107  -14.640   -8.674   -2.029
   11108  -11.683   -9.241   -4.119
   11109  -12.118   -9.048   -4.622
   11110  -13.761  -13.213   -3.712
[truncated: 320,041 more chars]
