# Supplementary material for: In silico evidence implicating novel mechanisms of Prunella vulgaris L. as a potential botanical drug against COVID-19-associated acute kidney injury
Source: Front Pharmacol. 2023 May 18;14:1188086. doi: 10.3389/fphar.2023.1188086 (PMC10232756; doi:10.3389/fphar.2023.1188086)
Supplement: Supplementary file 2 [file DataSheet4.ZIP › Molecular dynamics simulation data/RELA_Luteolin_complex/L-protein-mode1.pdb]

MODEL     1
ATOM      1  CA  ALA     1      37.136  21.973  50.861  1.00  0.00           C  
TER       2      ALA     1 
ATOM      2  CA  TYR     2      37.945  25.700  50.750  1.00  0.00           C  
TER       3      TYR     2 
ATOM      3  CA  VAL     3      38.475  28.516  48.200  1.00  0.00           C  
TER       4      VAL     3 
ATOM      4  CA  GLU     4      41.763  30.442  47.885  1.00  0.00           C  
TER       5      GLU     4 
ATOM      5  CA  ILE     5      42.553  33.559  45.788  1.00  0.00           C  
TER       6      ILE     5 
ATOM      6  CA  ILE     6      45.587  32.914  43.527  1.00  0.00           C  
TER       7      ILE     6 
ATOM      7  CA  GLU     7      45.443  36.390  41.875  1.00  0.00           C  
TER       8      GLU     7 
ATOM      8  CA  GLN     8      43.720  39.478  43.398  1.00  0.00           C  
TER       9      GLN     8 
ATOM      9  CA  PRO     9      42.339  42.342  41.235  1.00  0.00           C  
TER      10      PRO     9 
ATOM     10  CA  LYS    10      44.699  45.315  40.615  1.00  0.00           C  
TER      11      LYS    10 
ATOM     11  CA  GLN    11      43.803  48.294  42.856  1.00  0.00           C  
TER      12      GLN    11 
ATOM     12  CA  ARG    12      43.836  50.842  40.001  1.00  0.00           C  
TER      13      ARG    12 
ATOM     13  CA  GLY    13      44.338  50.130  36.303  1.00  0.00           C  
TER      14      GLY    13 
ATOM     14  CA  MET    14      40.945  49.784  34.639  1.00  0.00           C  
TER      15      MET    14 
ATOM     15  CA  ARG    15      38.369  52.270  33.229  1.00  0.00           C  
TER      16      ARG    15 
ATOM     16  CA  PHE    16      34.780  51.151  34.061  1.00  0.00           C  
TER      17      PHE    16 
ATOM     17  CA  ARG    17      32.355  50.755  31.063  1.00  0.00           C  
TER      18      ARG    17 
ATOM     18  CA  TYR    18      29.610  53.443  30.461  1.00  0.00           C  
TER      19      TYR    18 
ATOM     19  CA  LYS    19      25.788  52.408  30.278  1.00  0.00           C  
TER      20      LYS    19 
ATOM     20  CA  CYS    20      25.642  53.988  26.750  1.00  0.00           C  
TER      21      CYS    20 
ATOM     21  CA  GLU    21      27.171  52.331  23.635  1.00  0.00           C  
TER      22      GLU    21 
ATOM     22  CA  GLY    22      30.983  51.810  23.497  1.00  0.00           C  
TER      23      GLY    22 
ATOM     23  CA  ARG    23      33.900  49.868  21.856  1.00  0.00           C  
TER      24      ARG    23 
ATOM     24  CA  SER    24      33.905  46.922  24.352  1.00  0.00           C  
TER      25      SER    24 
ATOM     25  CA  ALA    25      32.416  45.638  27.704  1.00  0.00           C  
TER      26      ALA    25 
ATOM     26  CA  GLY    26      37.063  45.431  28.347  1.00  0.00           C  
TER      27      GLY    26 
ATOM     27  CA  SER    27      37.737  43.085  31.795  1.00  0.00           C  
TER      28      SER    27 
ATOM     28  CA  ILE    28      38.979  43.322  35.429  1.00  0.00           C  
TER      29      ILE    28 
ATOM     29  CA  PRO    29      42.859  43.416  35.647  1.00  0.00           C  
TER      30      PRO    29 
ATOM     30  CA  GLY    30      44.668  40.932  37.923  1.00  0.00           C  
TER      31      GLY    30 
ATOM     31  CA  GLU    31      47.430  42.125  40.322  1.00  0.00           C  
TER      32      GLU    31 
ATOM     32  CA  ARG    32      50.301  41.136  37.885  1.00  0.00           C  
TER      33      ARG    32 
ATOM     33  CA  SER    33      48.952  43.551  35.188  1.00  0.00           C  
TER      34      SER    33 
ATOM     34  CA  THR    34      51.448  46.289  34.067  1.00  0.00           C  
TER      35      THR    34 
ATOM     35  CA  ASP    35      52.178  48.700  31.120  1.00  0.00           C  
TER      36      ASP    35 
ATOM     36  CA  THR    36      53.159  45.857  28.651  1.00  0.00           C  
TER      37      THR    36 
ATOM     37  CA  THR    37      50.644  43.053  29.608  1.00  0.00           C  
TER      38      THR    37 
ATOM     38  CA  LYS    38      47.205  42.337  31.252  1.00  0.00           C  
TER      39      LYS    38 
ATOM     39  CA  THR    39      46.228  39.438  33.605  1.00  0.00           C  
TER      40      THR    39 
ATOM     40  CA  HIE    40      42.878  38.581  35.373  1.00  0.00           C  
TER      41      HIE    40 
ATOM     41  CA  PRO    41      41.628  37.684  38.931  1.00  0.00           C  
TER      42      PRO    41 
ATOM     42  CA  THR    42      41.960  33.936  39.646  1.00  0.00           C  
TER      43      THR    42 
ATOM     43  CA  ILE    43      40.859  31.420  42.356  1.00  0.00           C  
TER      44      ILE    43 
ATOM     44  CA  LYS    44      41.559  27.768  43.311  1.00  0.00           C  
TER      45      LYS    44 
ATOM     45  CA  ILE    45      39.464  25.223  45.210  1.00  0.00           C  
TER      46      ILE    45 
ATOM     46  CA  ASN    46      41.417  23.178  47.754  1.00  0.00           C  
TER      47      ASN    46 
ATOM     47  CA  GLY    47      40.350  19.651  48.768  1.00  0.00           C  
TER      48      GLY    47 
ATOM     48  CA  TYR    48      38.097  19.107  45.692  1.00  0.00           C  
TER      49      TYR    48 
ATOM     49  CA  THR    49      38.175  18.648  41.899  1.00  0.00           C  
TER      50      THR    49 
ATOM     50  CA  GLY    50      34.992  17.851  39.902  1.00  0.00           C  
TER      51      GLY    50 
ATOM     51  CA  PRO    51      31.872  19.214  38.019  1.00  0.00           C  
TER      52      PRO    51 
ATOM     52  CA  GLY    52      31.153  21.950  40.569  1.00  0.00           C  
TER      53      GLY    52 
ATOM     53  CA  THR    53      29.836  25.520  40.038  1.00  0.00           C  
TER      54      THR    53 
ATOM     54  CA  VAL    54      31.197  28.995  40.942  1.00  0.00           C  
TER      55      VAL    54 
ATOM     55  CA  ARG    55      29.318  32.288  41.546  1.00  0.00           C  
TER      56      ARG    55 
ATOM     56  CA  ILE    56      30.738  35.861  41.440  1.00  0.00           C  
TER      57      ILE    56 
ATOM     57  CA  SER    57      29.230  39.271  42.407  1.00  0.00           C  
TER      58      SER    57 
ATOM     58  CA  LEU    58      30.149  42.936  43.133  1.00  0.00           C  
TER      59      LEU    58 
ATOM     59  CA  VAL    59      30.130  44.029  46.866  1.00  0.00           C  
TER      60      VAL    59 
ATOM     60  CA  THR    60      30.825  47.296  48.876  1.00  0.00           C  
TER      61      THR    60 
ATOM     61  CA  LYS    61      34.441  48.314  49.840  1.00  0.00           C  
TER      62      LYS    61 
ATOM     62  CA  ASP    62      33.502  48.505  53.576  1.00  0.00           C  
TER      63      ASP    62 
ATOM     63  CA  PRO    63      31.048  46.489  55.799  1.00  0.00           C  
TER      64      PRO    63 
ATOM     64  CA  PRO    64      28.147  45.696  55.925  1.00  0.00           C  
TER      65      PRO    64 
ATOM     65  CA  HIE    65      28.760  43.427  52.852  1.00  0.00           C  
TER      66      HIE    65 
ATOM     66  CA  ARG    66      25.921  44.873  50.599  1.00  0.00           C  
TER      67      ARG    66 
ATOM     67  CA  PRO    67      25.460  44.163  46.813  1.00  0.00           C  
TER      68      PRO    67 
ATOM     68  CA  HIE    68      27.189  47.060  44.932  1.00  0.00           C  
TER      69      HIE    68 
ATOM     69  CA  PRO    69      24.951  49.052  42.450  1.00  0.00           C  
TER      70      PRO    69 
ATOM     70  CA  HIE    70      27.471  48.604  39.533  1.00  0.00           C  
TER      71      HIE    70 
ATOM     71  CA  GLU    71      27.002  45.948  36.791  1.00  0.00           C  
TER      72      GLU    71 
ATOM     72  CA  LEU    72      29.187  43.073  35.600  1.00  0.00           C  
TER      73      LEU    72 
ATOM     73  CA  VAL    73      29.688  43.151  31.762  1.00  0.00           C  
TER      74      VAL    73 
ATOM     74  CA  GLY    74      29.694  40.141  29.555  1.00  0.00           C  
TER      75      GLY    74 
ATOM     75  CA  LYS    75      27.697  37.147  28.805  1.00  0.00           C  
TER      76      LYS    75 
ATOM     76  CA  ASP    76      24.498  37.362  30.319  1.00  0.00           C  
TER      77      ASP    76 
ATOM     77  CA  CYS    77      25.495  39.074  33.495  1.00  0.00           C  
TER      78      CYS    77 
ATOM     78  CA  ARG    78      22.581  40.772  35.254  1.00  0.00           C  
TER      79      ARG    78 
ATOM     79  CA  ASP    79      21.938  42.349  38.645  1.00  0.00           C  
TER      80      ASP    79 
ATOM     80  CA  GLY    80      25.620  42.450  39.596  1.00  0.00           C  
TER      81      GLY    80 
ATOM     81  CA  TYR    81      26.080  38.677  39.657  1.00  0.00           C  
TER      82      TYR    81 
ATOM     82  CA  TYR    82      27.106  35.757  37.402  1.00  0.00           C  
TER      83      TYR    82 
ATOM     83  CA  GLU    83      27.575  31.896  37.690  1.00  0.00           C  
TER      84      GLU    83 
ATOM     84  CA  ALA    84      29.499  29.187  35.752  1.00  0.00           C  
TER      85      ALA    84 
ATOM     85  CA  ASP    85      30.400  25.467  35.839  1.00  0.00           C  
TER      86      ASP    85 
ATOM     86  CA  LEU    86      33.893  24.323  36.912  1.00  0.00           C  
TER      87      LEU    86 
ATOM     87  CA  CYS    87      36.070  22.028  34.785  1.00  0.00           C  
TER      88      CYS    87 
ATOM     88  CA  PRO    88      36.271  18.409  36.080  1.00  0.00           C  
TER      89      PRO    88 
ATOM     89  CA  ASP    89      40.031  18.262  35.283  1.00  0.00           C  
TER      90      ASP    89 
ATOM     90  CA  ARG    90      41.280  21.404  37.113  1.00  0.00           C  
TER      91      ARG    90 
ATOM     91  CA  SER    91      40.580  23.186  40.489  1.00  0.00           C  
TER      92      SER    91 
ATOM     92  CA  ILE    92      41.729  26.615  39.181  1.00  0.00           C  
TER      93      ILE    92 
ATOM     93  CA  HIE    93      39.308  29.181  37.661  1.00  0.00           C  
TER      94      HIE    93 
ATOM     94  CA  SER    94      39.973  32.671  36.175  1.00  0.00           C  
TER      95      SER    94 
ATOM     95  CA  PHE    95      37.463  35.503  35.573  1.00  0.00           C  
TER      96      PHE    95 
ATOM     96  CA  GLN    96      38.990  36.482  32.171  1.00  0.00           C  
TER      97      GLN    96 
ATOM     97  CA  ASN    97      35.627  37.300  30.519  1.00  0.00           C  
TER      98      ASN    97 
ATOM     98  CA  LEU    98      34.271  39.613  33.267  1.00  0.00           C  
TER      99      LEU    98 
ATOM     99  CA  GLY    99      34.192  43.382  32.961  1.00  0.00           C  
TER     100      GLY    99 
ATOM    100  CA  ILE   100      32.589  46.212  35.069  1.00  0.00           C  
TER     101      ILE   100 
ATOM    101  CA  GLN   101      30.009  48.867  34.037  1.00  0.00           C  
TER     102      GLN   101 
ATOM    102  CA  CYS   102      29.205  51.995  36.091  1.00  0.00           C  
TER     103      CYS   102 
ATOM    103  CA  VAL   103      25.620  52.722  37.310  1.00  0.00           C  
TER     104      VAL   103 
ATOM    104  CA  LYS   104      23.916  55.955  36.153  1.00  0.00           C  
TER     105      LYS   104 
ATOM    105  CA  LYS   105      22.014  58.417  38.544  1.00  0.00           C  
TER     106      LYS   105 
ATOM    106  CA  ARG   106      18.548  57.741  36.808  1.00  0.00           C  
TER     107      ARG   106 
ATOM    107  CA  ASP   107      18.998  53.911  37.228  1.00  0.00           C  
TER     108      ASP   107 
ATOM    108  CA  LEU   108      20.470  53.974  40.819  1.00  0.00           C  
TER     109      LEU   108 
ATOM    109  CA  GLU   109      17.216  53.645  42.831  1.00  0.00           C  
TER     110      GLU   109 
ATOM    110  CA  GLN   110      15.988  50.802  40.566  1.00  0.00           C  
TER     111      GLN   110 
ATOM    111  CA  ALA   111      19.432  49.057  40.681  1.00  0.00           C  
TER     112      ALA   111 
ATOM    112  CA  ILE   112      19.274  49.023  44.536  1.00  0.00           C  
TER     113      ILE   112 
ATOM    113  CA  SER   113      15.577  47.883  44.509  1.00  0.00           C  
TER     114      SER   113 
ATOM    114  CA  GLN   114      16.282  45.008  42.058  1.00  0.00           C  
TER     115      GLN   114 
ATOM    115  CA  ARG   115      19.227  43.831  44.257  1.00  0.00           C  
TER     116      ARG   115 
ATOM    116  CA  ILE   116      16.910  43.860  47.327  1.00  0.00           C  
TER     117      ILE   116 
ATOM    117  CA  GLN   117      14.243  41.848  45.406  1.00  0.00           C  
TER     118      GLN   117 
ATOM    118  CA  THR   118      16.777  39.190  44.245  1.00  0.00           C  
TER     119      THR   118 
ATOM    119  CA  ASN   119      18.116  38.229  47.530  1.00  0.00           C  
TER     120      ASN   119 
ATOM    120  CA  ASN   120      21.035  36.144  46.641  1.00  0.00           C  
TER     121      ASN   120 
ATOM    121  CA  ASN   121      23.937  38.063  48.545  1.00  0.00           C  
TER     122      ASN   121 
ATOM    122  CA  PRO   122      25.180  35.179  51.183  1.00  0.00           C  
TER     123      PRO   122 
ATOM    123  CA  PHE   123      25.786  37.788  54.052  1.00  0.00           C  
TER     124      PHE   123 
ATOM    124  CA  HIE   124      22.044  38.424  54.629  1.00  0.00           C  
TER     125      HIE   124 
ATOM    125  CA  VAL   125      22.337  42.147  55.324  1.00  0.00           C  
TER     126      VAL   125 
ATOM    126  CA  PRO   126      19.286  43.880  56.760  1.00  0.00           C  
TER     127      PRO   126 
ATOM    127  CA  ILE   127      17.078  45.634  54.243  1.00  0.00           C  
TER     128      ILE   127 
ATOM    128  CA  GLU   128      17.209  48.985  56.020  1.00  0.00           C  
TER     129      GLU   128 
ATOM    129  CA  GLU   129      21.032  48.914  55.621  1.00  0.00           C  
TER     130      GLU   129 
ATOM    130  CA  GLN   130      20.724  47.600  52.031  1.00  0.00           C  
TER     131      GLN   130 
ATOM    131  CA  ARG   131      18.602  50.781  51.218  1.00  0.00           C  
TER     132      ARG   131 
ATOM    132  CA  GLY   132      21.156  53.358  52.258  1.00  0.00           C  
TER     133      GLY   132 
ATOM    133  CA  ASP   133      24.047  55.293  50.734  1.00  0.00           C  
TER     134      ASP   133 
ATOM    134  CA  TYR   134      26.842  53.746  48.565  1.00  0.00           C  
TER     135      TYR   134 
ATOM    135  CA  ASP   135      30.399  54.745  47.563  1.00  0.00           C  
TER     136      ASP   135 
ATOM    136  CA  LEU   136      30.510  54.346  43.754  1.00  0.00           C  
TER     137      LEU   136 
ATOM    137  CA  ASN   137      34.282  55.139  43.399  1.00  0.00           C  
TER     138      ASN   137 
ATOM    138  CA  ALA   138      35.359  51.710  44.726  1.00  0.00           C  
TER     139      ALA   138 
ATOM    139  CA  VAL   139      34.115  48.055  44.713  1.00  0.00           C  
TER     140      VAL   139 
ATOM    140  CA  ARG   140      35.211  44.528  45.850  1.00  0.00           C  
TER     141      ARG   140 
ATOM    141  CA  LEU   141      34.614  41.061  44.294  1.00  0.00           C  
TER     142      LEU   141 
ATOM    142  CA  CYS   142      32.810  38.244  46.171  1.00  0.00           C  
TER     143      CYS   142 
ATOM    143  CA  PHE   143      33.266  34.562  45.189  1.00  0.00           C  
TER     144      PHE   143 
ATOM    144  CA  GLN   144      31.324  31.392  46.254  1.00  0.00           C  
TER     145      GLN   144 
ATOM    145  CA  VAL   145      31.523  27.690  45.178  1.00  0.00           C  
TER     146      VAL   145 
ATOM    146  CA  THR   146      29.052  24.768  45.191  1.00  0.00           C  
TER     147      THR   146 
ATOM    147  CA  VAL   147      30.656  21.300  45.196  1.00  0.00           C  
TER     148      VAL   147 
ATOM    148  CA  ARG   148      28.597  18.834  42.738  1.00  0.00           C  
TER     149      ARG   148 
ATOM    149  CA  ASP   149      28.977  14.892  42.263  1.00  0.00           C  
TER     150      ASP   149 
ATOM    150  CA  PRO   150      27.181  12.599  39.516  1.00  0.00           C  
TER     151      PRO   150 
ATOM    151  CA  ALA   151      26.464  10.185  42.426  1.00  0.00           C  
TER     152      ALA   151 
ATOM    152  CA  GLY   152      26.260  12.427  46.079  1.00  0.00           C  
TER     153      GLY   152 
ATOM    153  CA  ARG   153      24.559  15.576  47.317  1.00  0.00           C  
TER     154      ARG   153 
ATOM    154  CA  PRO   154      25.702  19.124  46.508  1.00  0.00           C  
TER     155      PRO   154 
ATOM    155  CA  LEU   155      27.438  21.284  49.148  1.00  0.00           C  
TER     156      LEU   155 
ATOM    156  CA  LEU   156      27.678  25.102  49.334  1.00  0.00           C  
TER     157      LEU   156 
ATOM    157  CA  LEU   157      31.072  26.468  50.598  1.00  0.00           C  
TER     158      LEU   157 
ATOM    158  CA  THR   158      31.712  29.676  52.652  1.00  0.00           C  
TER     159      THR   158 
ATOM    159  CA  PRO   159      32.057  32.931  50.599  1.00  0.00           C  
TER     160      PRO   159 
ATOM    160  CA  VAL   160      35.386  34.845  50.106  1.00  0.00           C  
TER     161      VAL   160 
ATOM    161  CA  LEU   161      36.064  38.548  49.357  1.00  0.00           C  
TER     162      LEU   161 
ATOM    162  CA  SER   162      38.895  40.196  47.269  1.00  0.00           C  
TER     163      SER   162 
ATOM    163  CA  HIE   163      41.007  43.336  47.751  1.00  0.00           C  
TER     164      HIE   163 
ATOM    164  CA  PRO   164      39.139  46.448  46.364  1.00  0.00           C  
TER     165      PRO   164 
ATOM    165  CA  ILE   165      39.315  47.986  42.852  1.00  0.00           C  
TER     166      ILE   165 
ATOM    166  CA  PHE   166      38.964  51.782  42.372  1.00  0.00           C  
TER     167      PHE   166 
ATOM    167  CA  ASP   167      37.514  53.806  39.488  1.00  0.00           C  
TER     168      ASP   167 
ATOM    168  CA  ASN   168      39.803  55.704  36.992  1.00  0.00           C  
TER     169      ASN   168 
ATOM    169  CA  PHE   169      28.246  48.731  -1.731  1.00  0.00           C  
TER     170      PHE   169 
ATOM    170  CA  PRO   170      31.367  46.523  -1.837  1.00  0.00           C  
TER     171      PRO   170 
ATOM    171  CA  ASP   171      32.767  45.052   1.401  1.00  0.00           C  
TER     172      ASP   171 
ATOM    172  CA  LEU   172      35.191  42.390   2.817  1.00  0.00           C  
TER     173      LEU   172 
ATOM    173  CA  PRO   173      34.229  38.567   2.810  1.00  0.00           C  
TER     174      PRO   173 
ATOM    174  CA  GLU   174      34.823  38.046   6.576  1.00  0.00           C  
TER     175      GLU   174 
ATOM    175  CA  HIE   175      31.145  38.303   7.872  1.00  0.00           C  
TER     176      HIE   175 
ATOM    176  CA  GLN   176      29.111  37.422   4.620  1.00  0.00           C  
TER     177      GLN   176 
ATOM    177  CA  ASP   177      27.729  34.127   6.044  1.00  0.00           C  
TER     178      ASP   177 
ATOM    178  CA  ASN   178      25.664  36.262   8.502  1.00  0.00           C  
TER     179      ASN   178 
ATOM    179  CA  PRO   179      26.042  39.987   7.710  1.00  0.00           C  
TER     180      PRO   179 
ATOM    180  CA  SER   180      24.355  42.804   9.685  1.00  0.00           C  
TER     181      SER   180 
ATOM    181  CA  GLN   181      20.821  43.570   8.453  1.00  0.00           C  
TER     182      GLN   181 
ATOM    182  CA  LEU   182      20.912  46.922  10.359  1.00  0.00           C  
TER     183      LEU   182 
ATOM    183  CA  ARG   183      24.041  47.890   8.290  1.00  0.00           C  
TER     184      ARG   183 
ATOM    184  CA  LEU   184      22.260  46.917   5.028  1.00  0.00           C  
TER     185      LEU   184 
ATOM    185  CA  GLN   185      19.243  49.063   6.111  1.00  0.00           C  
TER     186      GLN   185 
ATOM    186  CA  HIE   186      21.475  52.151   6.833  1.00  0.00           C  
TER     187      HIE   186 
ATOM    187  CA  ASP   187      23.268  51.566   3.449  1.00  0.00           C  
TER     188      ASP   187 
ATOM    188  CA  GLY   188      19.790  52.398   2.013  1.00  0.00           C  
TER     189      GLY   188 
ATOM    189  CA  LEU   189      20.175  55.947   3.509  1.00  0.00           C  
TER     190      LEU   189 
ATOM    190  CA  ALA   190      23.910  56.818   3.676  1.00  0.00           C  
TER     191      ALA   190 
ATOM    191  CA  THR   191      24.769  56.766  -0.056  1.00  0.00           C  
TER     192      THR   191 
ATOM    192  CA  ASP   192      26.658  59.937  -1.210  1.00  0.00           C  
TER     193      ASP   192 
ATOM    193  CA  ASP   193      30.345  58.787  -1.242  1.00  0.00           C  
TER     194      ASP   193 
ATOM    194  CA  LYS   194      31.709  61.994  -2.977  1.00  0.00           C  
TER     195      LYS   194 
ATOM    195  CA  ALA   195      34.481  64.100  -1.426  1.00  0.00           C  
TER     196      ALA   195 
ATOM    196  CA  ARG   196      32.678  67.408  -0.594  1.00  0.00           C  
TER     197      ARG   196 
ATOM    197  CA  LEU   197      33.714  68.297   3.006  1.00  0.00           C  
TER     198      LEU   197 
ATOM    198  CA  GLU   198      37.157  69.919   3.685  1.00  0.00           C  
TER     199      GLU   198 
ATOM    199  CA  PRO   199      39.417  67.114   5.061  1.00  0.00           C  
TER     200      PRO   199 
ATOM    200  CA  MET   200      41.383  69.490   7.391  1.00  0.00           C  
TER     201      MET   200 
ATOM    201  CA  CYS   201      38.145  70.682   9.144  1.00  0.00           C  
TER     202      CYS   201 
ATOM    202  CA  LEU   202      36.165  67.439   9.846  1.00  0.00           C  
TER     203      LEU   202 
ATOM    203  CA  ALA   203      36.350  67.723  13.683  1.00  0.00           C  
TER     204      ALA   203 
ATOM    204  CA  GLU   204      34.722  71.218  13.437  1.00  0.00           C  
TER     205      GLU   204 
ATOM    205  CA  TYR   205      31.942  69.535  11.381  1.00  0.00           C  
TER     206      TYR   205 
ATOM    206  CA  LEU   206      31.393  66.892  14.197  1.00  0.00           C  
TER     207      LEU   206 
ATOM    207  CA  ILE   207      32.310  68.466  17.615  1.00  0.00           C  
TER     208      ILE   207 
ATOM    208  CA  SER   208      30.819  71.558  19.376  1.00  0.00           C  
TER     209      SER   208 
ATOM    209  CA  GLY   209      33.103  71.687  22.479  1.00  0.00           C  
TER     210      GLY   209 
ATOM    210  CA  PRO   210      34.514  69.853  25.556  1.00  0.00           C  
TER     211      PRO   210 
ATOM    211  CA  GLY   211      32.125  67.963  27.901  1.00  0.00           C  
TER     212      GLY   211 
ATOM    212  CA  GLY   212      31.743  64.729  29.857  1.00  0.00           C  
TER     213      GLY   212 
ATOM    213  CA  MET   213      29.032  62.128  30.320  1.00  0.00           C  
TER     214      MET   213 
ATOM    214  CA  ASP   214      28.064  63.676  33.619  1.00  0.00           C  
TER     215      ASP   214 
ATOM    215  CA  PRO   215      27.926  67.342  34.582  1.00  0.00           C  
TER     216      PRO   215 
ATOM    216  CA  ASP   216      30.139  66.828  37.604  1.00  0.00           C  
TER     217      ASP   216 
ATOM    217  CA  ILE   217      33.114  66.005  35.412  1.00  0.00           C  
TER     218      ILE   217 
ATOM    218  CA  GLU   218      35.492  68.598  34.162  1.00  0.00           C  
TER     219      GLU   218 
ATOM    219  CA  ILE   219      37.460  68.036  30.986  1.00  0.00           C  
TER     220      ILE   219 
ATOM    220  CA  ASP   220      41.095  69.234  30.840  1.00  0.00           C  
TER     221      ASP   220 
ATOM    221  CA  ASP   221      41.633  71.809  28.047  1.00  0.00           C  
TER     222      ASP   221 
ATOM    222  CA  ASP   222      45.149  70.484  27.199  1.00  0.00           C  
TER     223      ASP   222 
ATOM    223  CA  THR   223      43.888  66.861  26.980  1.00  0.00           C  
TER     224      THR   223 
ATOM    224  CA  TYR   224      41.001  68.156  24.809  1.00  0.00           C  
TER     225      TYR   224 
ATOM    225  CA  ASP   225      43.494  69.886  22.419  1.00  0.00           C  
TER     226      ASP   225 
ATOM    226  CA  GLU   226      45.593  66.678  22.119  1.00  0.00           C  
TER     227      GLU   226 
ATOM    227  CA  CYS   227      42.537  64.401  21.602  1.00  0.00           C  
TER     228      CYS   227 
ATOM    228  CA  ARG   228      40.884  66.754  19.024  1.00  0.00           C  
TER     229      ARG   228 
ATOM    229  CA  GLU   229      44.153  66.883  17.000  1.00  0.00           C  
TER     230      GLU   229 
ATOM    230  CA  VAL   230      44.426  63.030  16.906  1.00  0.00           C  
TER     231      VAL   230 
ATOM    231  CA  LEU   231      40.682  62.885  16.015  1.00  0.00           C  
TER     232      LEU   231 
ATOM    232  CA  SER   232      41.246  65.477  13.211  1.00  0.00           C  
TER     233      SER   232 
ATOM    233  CA  ARG   233      44.080  63.343  11.656  1.00  0.00           C  
TER     234      ARG   233 
ATOM    234  CA  ILE   234      42.026  60.064  11.956  1.00  0.00           C  
TER     235      ILE   234 
ATOM    235  CA  LEU   235      38.946  61.729  10.330  1.00  0.00           C  
TER     236      LEU   235 
ATOM    236  CA  GLU   236      41.217  63.154   7.546  1.00  0.00           C  
TER     237      GLU   236 
ATOM    237  CA  ASP   237      42.779  59.705   6.823  1.00  0.00           C  
TER     238      ASP   237 
ATOM    238  CA  ALA   238      39.293  58.064   6.855  1.00  0.00           C  
TER     239      ALA   238 
ATOM    239  CA  TYR   239      37.536  60.638   4.577  1.00  0.00           C  
TER     240      TYR   239 
ATOM    240  CA  THR   240      40.481  60.792   2.064  1.00  0.00           C  
TER     241      THR   240 
ATOM    241  CA  GLN   241      40.674  56.927   1.704  1.00  0.00           C  
TER     242      GLN   241 
ATOM    242  CA  SER   242      37.203  55.388   2.493  1.00  0.00           C  
TER     243      SER   242 
ATOM    243  CA  GLY   243      34.087  55.900   0.339  1.00  0.00           C  
TER     244      GLY   243 
ATOM    244  CA  THR   244      32.187  54.136   3.188  1.00  0.00           C  
TER     245      THR   244 
ATOM    245  CA  PHE   245      33.332  56.880   5.640  1.00  0.00           C  
TER     246      PHE   245 
ATOM    246  CA  ARG   246      32.544  59.688   3.107  1.00  0.00           C  
TER     247      ARG   246 
ATOM    247  CA  ARG   247      28.844  58.684   2.576  1.00  0.00           C  
TER     248      ARG   247 
ATOM    248  CA  LEU   248      28.320  58.064   6.349  1.00  0.00           C  
TER     249      LEU   248 
ATOM    249  CA  MET   249      29.767  61.544   7.211  1.00  0.00           C  
TER     250      MET   249 
ATOM    250  CA  ASN   250      28.046  63.338   4.274  1.00  0.00           C  
TER     251      ASN   250 
ATOM    251  CA  TYR   251      24.629  61.879   5.311  1.00  0.00           C  
TER     252      TYR   251 
ATOM    252  CA  ALA   252      25.042  63.031   8.952  1.00  0.00           C  
TER     253      ALA   252 
ATOM    253  CA  TYR   253      26.170  66.541   7.813  1.00  0.00           C  
TER     254      TYR   253 
ATOM    254  CA  ASP   254      23.100  66.853   5.525  1.00  0.00           C  
TER     255      ASP   254 
ATOM    255  CA  GLN   255      20.705  65.538   8.244  1.00  0.00           C  
TER     256      GLN   255 
ATOM    256  CA  GLU   256      21.812  67.005  11.603  1.00  0.00           C  
TER     257      GLU   256 
ATOM    257  CA  LEU   257      25.516  68.125  12.109  1.00  0.00           C  
TER     258      LEU   257 
ATOM    258  CA  HIE   258      24.860  71.562  10.422  1.00  0.00           C  
TER     259      HIE   258 
ATOM    259  CA  ASP   259      23.464  72.672  13.867  1.00  0.00           C  
TER     260      ASP   259 
ATOM    260  CA  VAL   260      25.891  73.398  16.801  1.00  0.00           C  
TER     261      VAL   260 
ATOM    261  CA  GLU   261      23.237  71.951  19.248  1.00  0.00           C  
TER     262      GLU   261 
ATOM    262  CA  GLN   262      23.378  68.602  17.277  1.00  0.00           C  
TER     263      GLN   262 
ATOM    263  CA  ARG   263      27.236  68.544  17.056  1.00  0.00           C  
TER     264      ARG   263 
ATOM    264  CA  TRP   264      28.720  66.413  19.846  1.00  0.00           C  
TER     265      TRP   264 
ATOM    265  CA  LEU   265      30.577  67.227  23.091  1.00  0.00           C  
TER     266      LEU   265 
ATOM    266  CA  LEU   266      34.051  65.615  23.435  1.00  0.00           C  
TER     267      LEU   266 
ATOM    267  CA  GLY   267      34.780  63.731  26.689  1.00  0.00           C  
TER     268      GLY   267 
ATOM    268  CA  ALA   268      38.585  63.800  26.229  1.00  0.00           C  
TER     269      ALA   268 
ATOM    269  CA  GLY   269      40.603  61.515  28.556  1.00  0.00           C  
TER     270      GLY   269 
ATOM    270  CA  GLU   270      37.556  59.347  29.513  1.00  0.00           C  
TER     271      GLU   270 
ATOM    271  CA  ASN   271      36.452  55.744  28.706  1.00  0.00           C  
TER     272      ASN   271 
ATOM    272  CA  PHE   272      35.301  55.004  25.110  1.00  0.00           C  
TER     273      PHE   272 
ATOM    273  CA  GLY   273      31.530  55.647  24.768  1.00  0.00           C  
TER     274      GLY   273 
ATOM    274  CA  THR   274      28.872  57.499  22.687  1.00  0.00           C  
TER     275      THR   274 
ATOM    275  CA  THR   275      25.340  58.610  23.806  1.00  0.00           C  
TER     276      THR   275 
ATOM    276  CA  VAL   276      23.201  57.217  20.910  1.00  0.00           C  
TER     277      VAL   276 
ATOM    277  CA  THR   277      20.064  57.422  23.167  1.00  0.00           C  
TER     278      THR   277 
ATOM    278  CA  ASP   278      18.746  60.997  24.727  1.00  0.00           C  
TER     279      ASP   278 
ATOM    279  CA  GLU   279      20.216  62.189  28.382  1.00  0.00           C  
TER     280      GLU   279 
ATOM    280  CA  ASP   280      17.514  64.980  29.105  1.00  0.00           C  
TER     281      ASP   280 
ATOM    281  CA  LEU   281      14.741  65.068  30.544  1.00  0.00           C  
TER     282      LEU   281 
ATOM    282  CA  GLU   282      13.452  68.408  30.869  1.00  0.00           C  
TER     283      GLU   282 
ATOM    283  CA  SER   283      11.812  70.373  28.421  1.00  0.00           C  
TER     284      SER   283 
ATOM    284  CA  SER   284      14.756  71.815  27.428  1.00  0.00           C  
TER     285      SER   284 
ATOM    285  CA  GLU   285      17.200  69.642  25.370  1.00  0.00           C  
TER     286      GLU   285 
ATOM    286  CA  GLY   286      21.020  69.032  25.982  1.00  0.00           C  
TER     287      GLY   286 
ATOM    287  CA  ARG   287      23.950  68.229  23.621  1.00  0.00           C  
TER     288      ARG   287 
ATOM    288  CA  LYS   288      25.087  64.480  23.010  1.00  0.00           C  
TER     289      LYS   288 
ATOM    289  CA  VAL   289      28.526  63.157  24.178  1.00  0.00           C  
TER     290      VAL   289 
ATOM    290  CA  ILE   290      31.412  61.171  22.577  1.00  0.00           C  
TER     291      ILE   290 
ATOM    291  CA  ALA   291      34.166  60.048  25.015  1.00  0.00           C  
TER     292      ALA   291 
ATOM    292  CA  LEU   292      37.739  59.175  23.838  1.00  0.00           C  
TER     293      LEU   292 
ATOM    293  CA  ASN   293      41.254  58.528  25.296  1.00  0.00           C  
TER     294      ASN   293 
ATOM    294  CA  LEU   294      44.830  57.761  24.028  1.00  0.00           C  
TER     295      LEU   294 
ATOM    295  CA  ASP   295      45.477  54.544  26.084  1.00  0.00           C  
TER     296      ASP   295 
ATOM    296  CA  ASP   296      45.978  52.336  22.939  1.00  0.00           C  
TER     297      ASP   296 
ATOM    297  CA  THR   297      48.962  54.591  21.937  1.00  0.00           C  
TER     298      THR   297 
ATOM    298  CA  ASP   298      50.144  55.470  25.560  1.00  0.00           C  
TER     299      ASP   298 
ATOM    299  CA  ASP   299      53.421  53.724  26.579  1.00  0.00           C  
TER     300      ASP   299 
ATOM    300  CA  ASP   300      52.347  53.432  30.247  1.00  0.00           C  
TER     301      ASP   300 
ATOM    301  CA  SER   301      48.744  52.070  29.992  1.00  0.00           C  
TER     302      SER   301 
ATOM    302  CA  ILE   302      47.681  48.340  30.575  1.00  0.00           C  
TER     303      ILE   302 
ATOM    303  CA  PRO   303      46.870  46.691  27.071  1.00  0.00           C  
TER     304      PRO   303 
ATOM    304  CA  GLU   304      43.256  45.939  25.976  1.00  0.00           C  
TER     305      GLU   304 
ATOM    305  CA  TYR   305      42.095  43.289  23.378  1.00  0.00           C  
TER     306      TYR   305 
ATOM    306  CA  TYR   306      39.444  42.241  20.773  1.00  0.00           C  
TER     307      TYR   306 
ATOM    307  CA  GLU   307      38.361  38.945  19.091  1.00  0.00           C  
TER     308      GLU   307 
ATOM    308  CA  SER   308      39.995  38.547  15.658  1.00  0.00           C  
TER     309      SER   308 
ATOM    309  CA  ASN   309      40.641  35.948  12.971  1.00  0.00           C  
TER     310      ASN   309 
ATOM    310  CA  ASP   310      44.063  35.345  14.491  1.00  0.00           C  
TER     311      ASP   310 
ATOM    311  CA  GLY   311      42.866  35.115  18.048  1.00  0.00           C  
TER     312      GLY   311 
ATOM    312  CA  PRO   312      42.874  37.873  20.664  1.00  0.00           C  
TER     313      PRO   312 
ATOM    313  CA  GLN   313      44.599  41.005  19.280  1.00  0.00           C  
TER     314      GLN   313 
ATOM    314  CA  GLN   314      45.408  44.372  20.966  1.00  0.00           C  
TER     315      GLN   314 
ATOM    315  CA  PHE   315      43.402  47.541  20.096  1.00  0.00           C  
TER     316      PHE   315 
ATOM    316  CA  ASP   316      44.931  50.543  18.256  1.00  0.00           C  
TER     317      ASP   316 
ATOM    317  CA  THR   317      43.761  54.184  18.607  1.00  0.00           C  
TER     318      THR   317 
ATOM    318  CA  THR   318      42.365  54.195  15.006  1.00  0.00           C  
TER     319      THR   318 
ATOM    319  CA  ARG   319      39.991  51.204  15.627  1.00  0.00           C  
TER     320      ARG   319 
ATOM    320  CA  SER   320      38.876  52.697  18.988  1.00  0.00           C  
TER     321      SER   320 
ATOM    321  CA  PHE   321      38.153  56.190  17.531  1.00  0.00           C  
TER     322      PHE   321 
ATOM    322  CA  ILE   322      36.382  54.939  14.327  1.00  0.00           C  
TER     323      ILE   322 
ATOM    323  CA  HIE   323      34.031  52.679  16.436  1.00  0.00           C  
TER     324      HIE   323 
ATOM    324  CA  GLN   324      32.840  55.687  18.558  1.00  0.00           C  
TER     325      GLN   324 
ATOM    325  CA  VAL   325      32.579  57.952  15.452  1.00  0.00           C  
TER     326      VAL   325 
ATOM    326  CA  VAL   326      30.415  55.304  13.604  1.00  0.00           C  
TER     327      VAL   326 
ATOM    327  CA  HIE   327      28.077  55.268  16.705  1.00  0.00           C  
TER     328      HIE   327 
ATOM    328  CA  ALA   328      27.830  59.114  16.370  1.00  0.00           C  
TER     329      ALA   328 
ATOM    329  CA  LEU   329      27.283  59.118  12.534  1.00  0.00           C  
TER     330      LEU   329 
ATOM    330  CA  THR   330      24.601  56.290  12.502  1.00  0.00           C  
TER     331      THR   330 
ATOM    331  CA  HIE   331      22.909  56.206  15.985  1.00  0.00           C  
TER     332      HIE   331 
ATOM    332  CA  LEU   332      23.135  52.354  15.756  1.00  0.00           C  
TER     333      LEU   332 
ATOM    333  CA  GLN   333      23.861  50.188  18.843  1.00  0.00           C  
TER     334      GLN   333 
ATOM    334  CA  ASP   334      26.221  47.129  18.963  1.00  0.00           C  
TER     335      ASP   334 
ATOM    335  CA  LYS   335      23.226  44.838  19.775  1.00  0.00           C  
TER     336      LYS   335 
ATOM    336  CA  GLU   336      21.771  42.953  16.780  1.00  0.00           C  
TER     337      GLU   336 
ATOM    337  CA  ASP   337      19.745  39.707  16.608  1.00  0.00           C  
TER     338      ASP   337 
ATOM    338  CA  SER   338      21.847  36.587  15.853  1.00  0.00           C  
TER     339      SER   338 
ATOM    339  CA  ASN   339      24.900  38.570  14.598  1.00  0.00           C  
TER     340      ASN   339 
ATOM    340  CA  PRO   340      28.074  38.235  16.803  1.00  0.00           C  
TER     341      PRO   340 
ATOM    341  CA  ARG   341      29.434  41.649  15.591  1.00  0.00           C  
TER     342      ARG   341 
ATOM    342  CA  GLY   342      26.531  44.049  15.041  1.00  0.00           C  
TER     343      GLY   342 
ATOM    343  CA  PRO   343      26.542  46.907  12.440  1.00  0.00           C  
TER     344      PRO   343 
ATOM    344  CA  VAL   344      29.221  49.210  14.013  1.00  0.00           C  
TER     345      VAL   344 
ATOM    345  CA  VAL   345      31.964  46.518  14.204  1.00  0.00           C  
TER     346      VAL   345 
ATOM    346  CA  GLU   346      31.254  45.553  10.534  1.00  0.00           C  
TER     347      GLU   346 
ATOM    347  CA  TYR   347      31.346  49.232   9.356  1.00  0.00           C  
TER     348      TYR   347 
ATOM    348  CA  THR   348      34.626  49.712  11.348  1.00  0.00           C  
TER     349      THR   348 
ATOM    349  CA  ASN   349      36.155  46.602   9.616  1.00  0.00           C  
TER     350      ASN   349 
ATOM    350  CA  ILE   350      35.062  47.926   6.144  1.00  0.00           C  
TER     351      ILE   350 
ATOM    351  CA  ILE   351      36.420  51.502   6.797  1.00  0.00           C  
TER     352      ILE   351 
ATOM    352  CA  LEU   352      39.804  50.201   8.109  1.00  0.00           C  
TER     353      LEU   352 
ATOM    353  CA  LYS   353      40.108  47.855   5.022  1.00  0.00           C  
TER     354      LYS   353 
ATOM    354  CA  GLU   354      39.477  50.858   2.695  1.00  0.00           C  
TER     355      GLU   354 
ATOM    355  CA  MET   355      42.133  52.842   4.710  1.00  0.00           C  
TER     356      MET   355 
ATOM    356  CA  GLY   356      44.513  49.833   4.186  1.00  0.00           C  
TER     357      GLY   356 
ATOM    357  CA  HIE   357      45.128  49.540   7.984  1.00  0.00           C  
TER     358      HIE   357 
ATOM    358  CA  THR   358      47.434  46.727   9.077  1.00  0.00           C  
TER     359      THR   358 
ATOM    359  CA  SER   359      45.439  45.288  12.017  1.00  0.00           C  
TER     360      SER   359 
ATOM    360  CA  PRO   360      43.240  42.141  11.510  1.00  0.00           C  
TER     361      PRO   360 
ATOM    361  CA  PRO   361      39.388  42.364  11.275  1.00  0.00           C  
TER     362      PRO   361 
ATOM    362  CA  ARG   362      37.268  42.034  14.463  1.00  0.00           C  
TER     363      ARG   362 
ATOM    363  CA  ILE   363      35.057  38.884  14.095  1.00  0.00           C  
TER     364      ILE   363 
ATOM    364  CA  ALA   364      32.808  39.452  17.192  1.00  0.00           C  
TER     365      ALA   364 
ATOM    365  CA  TYR   365      31.935  42.255  19.695  1.00  0.00           C  
TER     366      TYR   365 
ATOM    366  CA  GLU   366      33.043  40.002  22.616  1.00  0.00           C  
TER     367      GLU   366 
ATOM    367  CA  PHE   367      35.138  36.852  23.207  1.00  0.00           C  
TER     368      PHE   367 
ATOM    368  CA  SER   368      33.596  33.496  22.743  1.00  0.00           C  
TER     369      SER   368 
ENDMDL
MODEL     2
ATOM      1  CA  ALA     1      37.117  21.979  50.866  1.00  0.00           C  
TER       2      ALA     1 
ATOM      2  CA  TYR     2      37.929  25.705  50.747  1.00  0.00           C  
TER       3      TYR     2 
ATOM      3  CA  VAL     3      38.461  28.516  48.191  1.00  0.00           C  
TER       4      VAL     3 
ATOM      4  CA  GLU     4      41.750  30.437  47.867  1.00  0.00           C  
TER       5      GLU     4 
ATOM      5  CA  ILE     5      42.541  33.549  45.765  1.00  0.00           C  
TER       6      ILE     5 
ATOM      6  CA  ILE     6      45.570  32.896  43.500  1.00  0.00           C  
TER       7      ILE     6 
ATOM      7  CA  GLU     7      45.428  36.367  41.843  1.00  0.00           C  
TER       8      GLU     7 
ATOM      8  CA  GLN     8      43.716  39.460  43.366  1.00  0.00           C  
TER       9      GLN     8 
ATOM      9  CA  PRO     9      42.335  42.324  41.205  1.00  0.00           C  
TER      10      PRO     9 
ATOM     10  CA  LYS    10      44.699  45.292  40.579  1.00  0.00           C  
TER      11      LYS    10 
ATOM     11  CA  GLN    11      43.809  48.271  42.821  1.00  0.00           C  
TER      12      GLN    11 
ATOM     12  CA  ARG    12      43.848  50.821  39.969  1.00  0.00           C  
TER      13      ARG    12 
ATOM     13  CA  GLY    13      44.336  50.103  36.273  1.00  0.00           C  
TER      14      GLY    13 
ATOM     14  CA  MET    14      40.939  49.771  34.618  1.00  0.00           C  
TER      15      MET    14 
ATOM     15  CA  ARG    15      38.363  52.261  33.228  1.00  0.00           C  
TER      16      ARG    15 
ATOM     16  CA  PHE    16      34.774  51.151  34.066  1.00  0.00           C  
TER      17      PHE    16 
ATOM     17  CA  ARG    17      32.346  50.766  31.070  1.00  0.00           C  
TER      18      ARG    17 
ATOM     18  CA  TYR    18      29.587  53.435  30.474  1.00  0.00           C  
TER      19      TYR    18 
ATOM     19  CA  LYS    19      25.779  52.388  30.263  1.00  0.00           C  
TER      20      LYS    19 
ATOM     20  CA  CYS    20      25.646  53.960  26.734  1.00  0.00           C  
TER      21      CYS    20 
ATOM     21  CA  GLU    21      27.176  52.305  23.619  1.00  0.00           C  
TER      22      GLU    21 
ATOM     22  CA  GLY    22      30.988  51.789  23.482  1.00  0.00           C  
TER      23      GLY    22 
ATOM     23  CA  ARG    23      33.908  49.857  21.838  1.00  0.00           C  
TER      24      ARG    23 
ATOM     24  CA  SER    24      33.917  46.905  24.326  1.00  0.00           C  
TER      25      SER    24 
ATOM     25  CA  ALA    25      32.424  45.605  27.664  1.00  0.00           C  
TER      26      ALA    25 
ATOM     26  CA  GLY    26      37.010  45.404  28.359  1.00  0.00           C  
TER      27      GLY    26 
ATOM     27  CA  SER    27      37.720  43.064  31.772  1.00  0.00           C  
TER      28      SER    27 
ATOM     28  CA  ILE    28      38.972  43.304  35.402  1.00  0.00           C  
TER      29      ILE    28 
ATOM     29  CA  PRO    29      42.851  43.392  35.613  1.00  0.00           C  
TER      30      PRO    29 
ATOM     30  CA  GLY    30      44.658  40.910  37.890  1.00  0.00           C  
TER      31      GLY    30 
ATOM     31  CA  GLU    31      47.426  42.099  40.283  1.00  0.00           C  
TER      32      GLU    31 
ATOM     32  CA  ARG    32      50.291  41.100  37.846  1.00  0.00           C  
TER      33      ARG    32 
ATOM     33  CA  SER    33      48.943  43.510  35.146  1.00  0.00           C  
TER      34      SER    33 
ATOM     34  CA  THR    34      51.440  46.238  34.012  1.00  0.00           C  
TER      35      THR    34 
ATOM     35  CA  ASP    35      52.166  48.644  31.062  1.00  0.00           C  
TER      36      ASP    35 
ATOM     36  CA  THR    36      53.139  45.794  28.603  1.00  0.00           C  
TER      37      THR    36 
ATOM     37  CA  THR    37      50.624  42.996  29.570  1.00  0.00           C  
TER      38      THR    37 
ATOM     38  CA  LYS    38      47.187  42.294  31.217  1.00  0.00           C  
TER      39      LYS    38 
ATOM     39  CA  THR    39      46.209  39.403  33.578  1.00  0.00           C  
TER      40      THR    39 
ATOM     40  CA  HIE    40      42.859  38.556  35.347  1.00  0.00           C  
TER      41      HIE    40 
ATOM     41  CA  PRO    41      41.610  37.664  38.906  1.00  0.00           C  
TER      42      PRO    41 
ATOM     42  CA  THR    42      41.937  33.918  39.625  1.00  0.00           C  
TER      43      THR    42 
ATOM     43  CA  ILE    43      40.837  31.408  42.341  1.00  0.00           C  
TER      44      ILE    43 
ATOM     44  CA  LYS    44      41.534  27.757  43.299  1.00  0.00           C  
TER      45      LYS    44 
ATOM     45  CA  ILE    45      39.437  25.217  45.203  1.00  0.00           C  
TER      46      ILE    45 
ATOM     46  CA  ASN    46      41.391  23.173  47.748  1.00  0.00           C  
TER      47      ASN    46 
ATOM     47  CA  GLY    47      40.323  19.650  48.770  1.00  0.00           C  
TER      48      GLY    47 
ATOM     48  CA  TYR    48      38.061  19.106  45.701  1.00  0.00           C  
TER      49      TYR    48 
ATOM     49  CA  THR    49      38.130  18.640  41.910  1.00  0.00           C  
TER      50      THR    49 
ATOM     50  CA  GLY    50      34.945  17.852  39.918  1.00  0.00           C  
TER      51      GLY    50 
ATOM     51  CA  PRO    51      31.823  19.224  38.055  1.00  0.00           C  
TER      52      PRO    51 
ATOM     52  CA  GLY    52      31.092  21.971  40.586  1.00  0.00           C  
TER      53      GLY    52 
ATOM     53  CA  THR    53      29.790  25.545  40.057  1.00  0.00           C  
TER      54      THR    53 
ATOM     54  CA  VAL    54      31.165  29.014  40.953  1.00  0.00           C  
TER      55      VAL    54 
ATOM     55  CA  ARG    55      29.298  32.311  41.559  1.00  0.00           C  
TER      56      ARG    55 
ATOM     56  CA  ILE    56      30.729  35.877  41.448  1.00  0.00           C  
TER      57      ILE    56 
ATOM     57  CA  SER    57      29.226  39.285  42.426  1.00  0.00           C  
TER      58      SER    57 
ATOM     58  CA  LEU    58      30.153  42.948  43.145  1.00  0.00           C  
TER      59      LEU    58 
ATOM     59  CA  VAL    59      30.146  44.045  46.874  1.00  0.00           C  
TER      60      VAL    59 
ATOM     60  CA  THR    60      30.859  47.309  48.877  1.00  0.00           C  
TER      61      THR    60 
ATOM     61  CA  LYS    61      34.479  48.316  49.828  1.00  0.00           C  
TER      62      LYS    61 
ATOM     62  CA  ASP    62      33.554  48.513  53.565  1.00  0.00           C  
TER      63      ASP    62 
ATOM     63  CA  PRO    63      31.109  46.499  55.797  1.00  0.00           C  
TER      64      PRO    63 
ATOM     64  CA  PRO    64      28.210  45.709  55.932  1.00  0.00           C  
TER      65      PRO    64 
ATOM     65  CA  HIE    65      28.809  43.449  52.855  1.00  0.00           C  
TER      66      HIE    65 
ATOM     66  CA  ARG    66      25.960  44.894  50.619  1.00  0.00           C  
TER      67      ARG    66 
ATOM     67  CA  PRO    67      25.484  44.183  46.838  1.00  0.00           C  
TER      68      PRO    67 
ATOM     68  CA  HIE    68      27.202  47.077  44.948  1.00  0.00           C  
TER      69      HIE    68 
ATOM     69  CA  PRO    69      24.962  49.071  42.469  1.00  0.00           C  
TER      70      PRO    69 
ATOM     70  CA  HIE    70      27.478  48.618  39.549  1.00  0.00           C  
TER      71      HIE    70 
ATOM     71  CA  GLU    71      27.000  45.959  36.813  1.00  0.00           C  
TER      72      GLU    71 
ATOM     72  CA  LEU    72      29.178  43.082  35.617  1.00  0.00           C  
TER      73      LEU    72 
ATOM     73  CA  VAL    73      29.670  43.152  31.780  1.00  0.00           C  
TER      74      VAL    73 
ATOM     74  CA  GLY    74      29.663  40.135  29.583  1.00  0.00           C  
TER      75      GLY    74 
ATOM     75  CA  LYS    75      27.654  37.148  28.833  1.00  0.00           C  
TER      76      LYS    75 
ATOM     76  CA  ASP    76      24.464  37.352  30.370  1.00  0.00           C  
TER      77      ASP    76 
ATOM     77  CA  CYS    77      25.471  39.085  33.527  1.00  0.00           C  
TER      78      CYS    77 
ATOM     78  CA  ARG    78      22.563  40.784  35.291  1.00  0.00           C  
TER      79      ARG    78 
ATOM     79  CA  ASP    79      21.924  42.362  38.682  1.00  0.00           C  
TER      80      ASP    79 
ATOM     80  CA  GLY    80      25.606  42.469  39.626  1.00  0.00           C  
TER      81      GLY    80 
ATOM     81  CA  TYR    81      26.074  38.699  39.677  1.00  0.00           C  
TER      82      TYR    81 
ATOM     82  CA  TYR    82      27.096  35.782  37.417  1.00  0.00           C  
TER      83      TYR    82 
ATOM     83  CA  GLU    83      27.546  31.923  37.707  1.00  0.00           C  
TER      84      GLU    83 
ATOM     84  CA  ALA    84      29.455  29.208  35.768  1.00  0.00           C  
TER      85      ALA    84 
ATOM     85  CA  ASP    85      30.346  25.486  35.856  1.00  0.00           C  
TER      86      ASP    85 
ATOM     86  CA  LEU    86      33.836  24.333  36.925  1.00  0.00           C  
TER      87      LEU    86 
ATOM     87  CA  CYS    87      36.004  22.035  34.793  1.00  0.00           C  
TER      88      CYS    87 
ATOM     88  CA  PRO    88      36.196  18.419  36.092  1.00  0.00           C  
TER      89      PRO    88 
ATOM     89  CA  ASP    89      39.950  18.255  35.287  1.00  0.00           C  
TER      90      ASP    89 
ATOM     90  CA  ARG    90      41.212  21.393  37.109  1.00  0.00           C  
TER      91      ARG    90 
ATOM     91  CA  SER    91      40.537  23.175  40.484  1.00  0.00           C  
TER      92      SER    91 
ATOM     92  CA  ILE    92      41.694  26.599  39.171  1.00  0.00           C  
TER      93      ILE    92 
ATOM     93  CA  HIE    93      39.274  29.167  37.652  1.00  0.00           C  
TER      94      HIE    93 
ATOM     94  CA  SER    94      39.940  32.654  36.160  1.00  0.00           C  
TER      95      SER    94 
ATOM     95  CA  PHE    95      37.437  35.490  35.553  1.00  0.00           C  
TER      96      PHE    95 
ATOM     96  CA  GLN    96      38.961  36.474  32.153  1.00  0.00           C  
TER      97      GLN    96 
ATOM     97  CA  ASN    97      35.600  37.306  30.506  1.00  0.00           C  
TER      98      ASN    97 
ATOM     98  CA  LEU    98      34.250  39.612  33.261  1.00  0.00           C  
TER      99      LEU    98 
ATOM     99  CA  GLY    99      34.175  43.383  32.965  1.00  0.00           C  
TER     100      GLY    99 
ATOM    100  CA  ILE   100      32.583  46.215  35.077  1.00  0.00           C  
TER     101      ILE   100 
ATOM    101  CA  GLN   101      30.003  48.872  34.050  1.00  0.00           C  
TER     102      GLN   101 
ATOM    102  CA  CYS   102      29.210  52.003  36.101  1.00  0.00           C  
TER     103      CYS   102 
ATOM    103  CA  VAL   103      25.632  52.744  37.324  1.00  0.00           C  
TER     104      VAL   103 
ATOM    104  CA  LYS   104      23.942  55.984  36.171  1.00  0.00           C  
TER     105      LYS   104 
ATOM    105  CA  LYS   105      22.073  58.445  38.575  1.00  0.00           C  
TER     106      LYS   105 
ATOM    106  CA  ARG   106      18.601  57.797  36.858  1.00  0.00           C  
TER     107      ARG   106 
ATOM    107  CA  ASP   107      19.028  53.968  37.270  1.00  0.00           C  
TER     108      ASP   107 
ATOM    108  CA  LEU   108      20.509  54.015  40.853  1.00  0.00           C  
TER     109      LEU   108 
ATOM    109  CA  GLU   109      17.261  53.696  42.874  1.00  0.00           C  
TER     110      GLU   109 
ATOM    110  CA  GLN   110      16.017  50.864  40.610  1.00  0.00           C  
TER     111      GLN   110 
ATOM    111  CA  ALA   111      19.452  49.105  40.717  1.00  0.00           C  
TER     112      ALA   111 
ATOM    112  CA  ILE   112      19.305  49.070  44.572  1.00  0.00           C  
TER     113      ILE   112 
ATOM    113  CA  SER   113      15.606  47.942  44.551  1.00  0.00           C  
TER     114      SER   113 
ATOM    114  CA  GLN   114      16.303  45.066  42.100  1.00  0.00           C  
TER     115      GLN   114 
ATOM    115  CA  ARG   115      19.247  43.881  44.297  1.00  0.00           C  
TER     116      ARG   115 
ATOM    116  CA  ILE   116      16.931  43.915  47.368  1.00  0.00           C  
TER     117      ILE   116 
ATOM    117  CA  GLN   117      14.257  41.913  45.447  1.00  0.00           C  
TER     118      GLN   117 
ATOM    118  CA  THR   118      16.781  39.249  44.280  1.00  0.00           C  
TER     119      THR   118 
ATOM    119  CA  ASN   119      18.130  38.286  47.559  1.00  0.00           C  
TER     120      ASN   119 
ATOM    120  CA  ASN   120      21.050  36.212  46.660  1.00  0.00           C  
TER     121      ASN   120 
ATOM    121  CA  ASN   121      23.945  38.103  48.580  1.00  0.00           C  
TER     122      ASN   121 
ATOM    122  CA  PRO   122      25.216  35.227  51.183  1.00  0.00           C  
TER     123      PRO   122 
ATOM    123  CA  PHE   123      25.826  37.812  54.063  1.00  0.00           C  
TER     124      PHE   123 
ATOM    124  CA  HIE   124      22.086  38.451  54.651  1.00  0.00           C  
TER     125      HIE   124 
ATOM    125  CA  VAL   125      22.388  42.174  55.342  1.00  0.00           C  
TER     126      VAL   125 
ATOM    126  CA  PRO   126      19.340  43.912  56.781  1.00  0.00           C  
TER     127      PRO   126 
ATOM    127  CA  ILE   127      17.132  45.678  54.273  1.00  0.00           C  
TER     128      ILE   127 
ATOM    128  CA  GLU   128      17.281  49.022  56.057  1.00  0.00           C  
TER     129      GLU   128 
ATOM    129  CA  GLU   129      21.099  48.942  55.644  1.00  0.00           C  
TER     130      GLU   129 
ATOM    130  CA  GLN   130      20.776  47.646  52.053  1.00  0.00           C  
TER     131      GLN   130 
ATOM    131  CA  ARG   131      18.663  50.833  51.263  1.00  0.00           C  
TER     132      ARG   131 
ATOM    132  CA  GLY   132      21.229  53.396  52.292  1.00  0.00           C  
TER     133      GLY   132 
ATOM    133  CA  ASP   133      24.109  55.324  50.749  1.00  0.00           C  
TER     134      ASP   133 
ATOM    134  CA  TYR   134      26.889  53.768  48.571  1.00  0.00           C  
TER     135      TYR   134 
ATOM    135  CA  ASP   135      30.442  54.760  47.556  1.00  0.00           C  
TER     136      ASP   135 
ATOM    136  CA  LEU   136      30.541  54.358  43.748  1.00  0.00           C  
TER     137      LEU   136 
ATOM    137  CA  ASN   137      34.313  55.138  43.382  1.00  0.00           C  
TER     138      ASN   137 
ATOM    138  CA  ALA   138      35.384  51.708  44.711  1.00  0.00           C  
TER     139      ALA   138 
ATOM    139  CA  VAL   139      34.133  48.057  44.707  1.00  0.00           C  
TER     140      VAL   139 
ATOM    140  CA  ARG   140      35.224  44.528  45.842  1.00  0.00           C  
TER     141      ARG   140 
ATOM    141  CA  LEU   141      34.616  41.064  44.288  1.00  0.00           C  
TER     142      LEU   141 
ATOM    142  CA  CYS   142      32.815  38.253  46.173  1.00  0.00           C  
TER     143      CYS   142 
ATOM    143  CA  PHE   143      33.263  34.570  45.189  1.00  0.00           C  
TER     144      PHE   143 
ATOM    144  CA  GLN   144      31.312  31.411  46.261  1.00  0.00           C  
TER     145      GLN   144 
ATOM    145  CA  VAL   145      31.503  27.709  45.186  1.00  0.00           C  
TER     146      VAL   145 
ATOM    146  CA  THR   146      29.026  24.792  45.208  1.00  0.00           C  
TER     147      THR   146 
ATOM    147  CA  VAL   147      30.620  21.321  45.205  1.00  0.00           C  
TER     148      VAL   147 
ATOM    148  CA  ARG   148      28.559  18.842  42.790  1.00  0.00           C  
TER     149      ARG   148 
ATOM    149  CA  ASP   149      28.938  14.925  42.369  1.00  0.00           C  
TER     150      ASP   149 
ATOM    150  CA  PRO   150      27.162  12.612  39.659  1.00  0.00           C  
TER     151      PRO   150 
ATOM    151  CA  ALA   151      26.422  10.228  42.562  1.00  0.00           C  
TER     152      ALA   151 
ATOM    152  CA  GLY   152      26.191  12.479  46.153  1.00  0.00           C  
TER     153      GLY   152 
ATOM    153  CA  ARG   153      24.502  15.635  47.361  1.00  0.00           C  
TER     154      ARG   153 
ATOM    154  CA  PRO   154      25.665  19.164  46.539  1.00  0.00           C  
TER     155      PRO   154 
ATOM    155  CA  LEU   155      27.416  21.317  49.172  1.00  0.00           C  
TER     156      LEU   155 
ATOM    156  CA  LEU   156      27.669  25.132  49.354  1.00  0.00           C  
TER     157      LEU   156 
ATOM    157  CA  LEU   157      31.069  26.485  50.605  1.00  0.00           C  
TER     158      LEU   157 
ATOM    158  CA  THR   158      31.723  29.690  52.656  1.00  0.00           C  
TER     159      THR   158 
ATOM    159  CA  PRO   159      32.067  32.944  50.601  1.00  0.00           C  
TER     160      PRO   159 
ATOM    160  CA  VAL   160      35.397  34.849  50.097  1.00  0.00           C  
TER     161      VAL   160 
ATOM    161  CA  LEU   161      36.081  38.551  49.346  1.00  0.00           C  
TER     162      LEU   161 
ATOM    162  CA  SER   162      38.904  40.191  47.247  1.00  0.00           C  
TER     163      SER   162 
ATOM    163  CA  HIE   163      41.024  43.325  47.722  1.00  0.00           C  
TER     164      HIE   163 
ATOM    164  CA  PRO   164      39.159  46.441  46.344  1.00  0.00           C  
TER     165      PRO   164 
ATOM    165  CA  ILE   165      39.325  47.975  42.831  1.00  0.00           C  
TER     166      ILE   165 
ATOM    166  CA  PHE   166      38.981  51.770  42.348  1.00  0.00           C  
TER     167      PHE   166 
ATOM    167  CA  ASP   167      37.530  53.795  39.465  1.00  0.00           C  
TER     168      ASP   167 
ATOM    168  CA  ASN   168      39.821  55.691  36.977  1.00  0.00           C  
TER     169      ASN   168 
ATOM    169  CA  PHE   169      28.284  48.751  -1.753  1.00  0.00           C  
TER     170      PHE   169 
ATOM    170  CA  PRO   170      31.402  46.540  -1.851  1.00  0.00           C  
TER     171      PRO   170 
ATOM    171  CA  ASP   171      32.790  45.058   1.384  1.00  0.00           C  
TER     172      ASP   171 
ATOM    172  CA  LEU   172      35.225  42.408   2.794  1.00  0.00           C  
TER     173      LEU   172 
ATOM    173  CA  PRO   173      34.294  38.587   2.775  1.00  0.00           C  
TER     174      PRO   173 
ATOM    174  CA  GLU   174      34.867  38.063   6.541  1.00  0.00           C  
TER     175      GLU   174 
ATOM    175  CA  HIE   175      31.190  38.337   7.806  1.00  0.00           C  
TER     176      HIE   175 
ATOM    176  CA  GLN   176      29.177  37.424   4.566  1.00  0.00           C  
TER     177      GLN   176 
ATOM    177  CA  ASP   177      27.796  34.143   6.010  1.00  0.00           C  
TER     178      ASP   177 
ATOM    178  CA  ASN   178      25.711  36.271   8.444  1.00  0.00           C  
TER     179      ASN   178 
ATOM    179  CA  PRO   179      26.085  39.998   7.656  1.00  0.00           C  
TER     180      PRO   179 
ATOM    180  CA  SER   180      24.392  42.805   9.636  1.00  0.00           C  
TER     181      SER   180 
ATOM    181  CA  GLN   181      20.858  43.567   8.403  1.00  0.00           C  
TER     182      GLN   181 
ATOM    182  CA  LEU   182      20.942  46.914  10.316  1.00  0.00           C  
TER     183      LEU   182 
ATOM    183  CA  ARG   183      24.071  47.891   8.253  1.00  0.00           C  
TER     184      ARG   183 
ATOM    184  CA  LEU   184      22.296  46.922   4.988  1.00  0.00           C  
TER     185      LEU   184 
ATOM    185  CA  GLN   185      19.274  49.061   6.071  1.00  0.00           C  
TER     186      GLN   185 
ATOM    186  CA  HIE   186      21.499  52.150   6.802  1.00  0.00           C  
TER     187      HIE   186 
ATOM    187  CA  ASP   187      23.298  51.577   3.422  1.00  0.00           C  
TER     188      ASP   187 
ATOM    188  CA  GLY   188      19.821  52.400   1.981  1.00  0.00           C  
TER     189      GLY   188 
ATOM    189  CA  LEU   189      20.193  55.947   3.482  1.00  0.00           C  
TER     190      LEU   189 
ATOM    190  CA  ALA   190      23.926  56.824   3.654  1.00  0.00           C  
TER     191      ALA   190 
ATOM    191  CA  THR   191      24.788  56.778  -0.078  1.00  0.00           C  
TER     192      THR   191 
ATOM    192  CA  ASP   192      26.675  59.952  -1.219  1.00  0.00           C  
TER     193      ASP   192 
ATOM    193  CA  ASP   193      30.364  58.812  -1.249  1.00  0.00           C  
TER     194      ASP   193 
ATOM    194  CA  LYS   194      31.722  62.025  -2.973  1.00  0.00           C  
TER     195      LYS   194 
ATOM    195  CA  ALA   195      34.490  64.130  -1.414  1.00  0.00           C  
TER     196      ALA   195 
ATOM    196  CA  ARG   196      32.679  67.433  -0.583  1.00  0.00           C  
TER     197      ARG   196 
ATOM    197  CA  LEU   197      33.707  68.317   3.019  1.00  0.00           C  
TER     198      LEU   197 
ATOM    198  CA  GLU   198      37.142  69.944   3.712  1.00  0.00           C  
TER     199      GLU   198 
ATOM    199  CA  PRO   199      39.403  67.139   5.090  1.00  0.00           C  
TER     200      PRO   199 
ATOM    200  CA  MET   200      41.357  69.512   7.430  1.00  0.00           C  
TER     201      MET   200 
ATOM    201  CA  CYS   201      38.112  70.697   9.172  1.00  0.00           C  
TER     202      CYS   201 
ATOM    202  CA  LEU   202      36.141  67.449   9.866  1.00  0.00           C  
TER     203      LEU   202 
ATOM    203  CA  ALA   203      36.330  67.725  13.702  1.00  0.00           C  
TER     204      ALA   203 
ATOM    204  CA  GLU   204      34.697  71.216  13.466  1.00  0.00           C  
TER     205      GLU   204 
ATOM    205  CA  TYR   205      31.918  69.539  11.405  1.00  0.00           C  
TER     206      TYR   205 
ATOM    206  CA  LEU   206      31.373  66.886  14.210  1.00  0.00           C  
TER     207      LEU   206 
ATOM    207  CA  ILE   207      32.282  68.457  17.631  1.00  0.00           C  
TER     208      ILE   207 
ATOM    208  CA  SER   208      30.782  71.541  19.394  1.00  0.00           C  
TER     209      SER   208 
ATOM    209  CA  GLY   209      33.061  71.669  22.500  1.00  0.00           C  
TER     210      GLY   209 
ATOM    210  CA  PRO   210      34.472  69.832  25.575  1.00  0.00           C  
TER     211      PRO   210 
ATOM    211  CA  GLY   211      32.086  67.932  27.913  1.00  0.00           C  
TER     212      GLY   211 
ATOM    212  CA  GLY   212      31.713  64.698  29.867  1.00  0.00           C  
TER     213      GLY   212 
ATOM    213  CA  MET   213      29.018  62.084  30.313  1.00  0.00           C  
TER     214      MET   213 
ATOM    214  CA  ASP   214      28.044  63.614  33.615  1.00  0.00           C  
TER     215      ASP   214 
ATOM    215  CA  PRO   215      27.884  67.279  34.554  1.00  0.00           C  
TER     216      PRO   215 
ATOM    216  CA  ASP   216      30.076  66.792  37.587  1.00  0.00           C  
TER     217      ASP   216 
ATOM    217  CA  ILE   217      33.065  65.973  35.420  1.00  0.00           C  
TER     218      ILE   217 
ATOM    218  CA  GLU   218      35.438  68.575  34.179  1.00  0.00           C  
TER     219      GLU   218 
ATOM    219  CA  ILE   219      37.415  68.016  31.007  1.00  0.00           C  
TER     220      ILE   219 
ATOM    220  CA  ASP   220      41.047  69.221  30.868  1.00  0.00           C  
TER     221      ASP   220 
ATOM    221  CA  ASP   221      41.581  71.801  28.080  1.00  0.00           C  
TER     222      ASP   221 
ATOM    222  CA  ASP   222      45.101  70.485  27.235  1.00  0.00           C  
TER     223      ASP   222 
ATOM    223  CA  THR   223      43.849  66.861  27.008  1.00  0.00           C  
TER     224      THR   223 
ATOM    224  CA  TYR   224      40.962  68.153  24.835  1.00  0.00           C  
TER     225      TYR   224 
ATOM    225  CA  ASP   225      43.454  69.893  22.453  1.00  0.00           C  
TER     226      ASP   225 
ATOM    226  CA  GLU   226      45.559  66.691  22.148  1.00  0.00           C  
TER     227      GLU   226 
ATOM    227  CA  CYS   227      42.510  64.409  21.624  1.00  0.00           C  
TER     228      CYS   227 
ATOM    228  CA  ARG   228      40.856  66.763  19.048  1.00  0.00           C  
TER     229      ARG   228 
ATOM    229  CA  GLU   229      44.126  66.901  17.029  1.00  0.00           C  
TER     230      GLU   229 
ATOM    230  CA  VAL   230      44.407  63.050  16.930  1.00  0.00           C  
TER     231      VAL   230 
ATOM    231  CA  LEU   231      40.665  62.898  16.034  1.00  0.00           C  
TER     232      LEU   231 
ATOM    232  CA  SER   232      41.228  65.495  13.234  1.00  0.00           C  
TER     233      SER   232 
ATOM    233  CA  ARG   233      44.069  63.369  11.684  1.00  0.00           C  
TER     234      ARG   233 
ATOM    234  CA  ILE   234      42.022  60.087  11.972  1.00  0.00           C  
TER     235      ILE   234 
ATOM    235  CA  LEU   235      38.942  61.748  10.343  1.00  0.00           C  
TER     236      LEU   235 
ATOM    236  CA  GLU   236      41.213  63.183   7.565  1.00  0.00           C  
TER     237      GLU   236 
ATOM    237  CA  ASP   237      42.782  59.739   6.841  1.00  0.00           C  
TER     238      ASP   237 
ATOM    238  CA  ALA   238      39.300  58.091   6.865  1.00  0.00           C  
TER     239      ALA   238 
ATOM    239  CA  TYR   239      37.541  60.664   4.588  1.00  0.00           C  
TER     240      TYR   239 
ATOM    240  CA  THR   240      40.488  60.828   2.080  1.00  0.00           C  
TER     241      THR   240 
ATOM    241  CA  GLN   241      40.693  56.965   1.716  1.00  0.00           C  
TER     242      GLN   241 
ATOM    242  CA  SER   242      37.226  55.417   2.498  1.00  0.00           C  
TER     243      SER   242 
ATOM    243  CA  GLY   243      34.113  55.927   0.338  1.00  0.00           C  
TER     244      GLY   243 
ATOM    244  CA  THR   244      32.212  54.154   3.181  1.00  0.00           C  
TER     245      THR   244 
ATOM    245  CA  PHE   245      33.346  56.895   5.639  1.00  0.00           C  
TER     246      PHE   245 
ATOM    246  CA  ARG   246      32.555  59.704   3.108  1.00  0.00           C  
TER     247      ARG   246 
ATOM    247  CA  ARG   247      28.861  58.688   2.573  1.00  0.00           C  
TER     248      ARG   247 
ATOM    248  CA  LEU   248      28.332  58.070   6.345  1.00  0.00           C  
TER     249      LEU   248 
ATOM    249  CA  MET   249      29.772  61.552   7.210  1.00  0.00           C  
TER     250      MET   249 
ATOM    250  CA  ASN   250      28.051  63.345   4.273  1.00  0.00           C  
TER     251      ASN   250 
ATOM    251  CA  TYR   251      24.637  61.878   5.304  1.00  0.00           C  
TER     252      TYR   251 
ATOM    252  CA  ALA   252      25.043  63.027   8.947  1.00  0.00           C  
TER     253      ALA   252 
ATOM    253  CA  TYR   253      26.165  66.539   7.813  1.00  0.00           C  
TER     254      TYR   253 
ATOM    254  CA  ASP   254      23.097  66.849   5.524  1.00  0.00           C  
TER     255      ASP   254 
ATOM    255  CA  GLN   255      20.702  65.522   8.235  1.00  0.00           C  
TER     256      GLN   255 
ATOM    256  CA  GLU   256      21.800  66.981  11.599  1.00  0.00           C  
TER     257      GLU   256 
ATOM    257  CA  LEU   257      25.496  68.115  12.113  1.00  0.00           C  
TER     258      LEU   257 
ATOM    258  CA  HIE   258      24.825  71.551  10.437  1.00  0.00           C  
TER     259      HIE   258 
ATOM    259  CA  ASP   259      23.430  72.652  13.882  1.00  0.00           C  
TER     260      ASP   259 
ATOM    260  CA  VAL   260      25.846  73.375  16.823  1.00  0.00           C  
TER     261      VAL   260 
ATOM    261  CA  GLU   261      23.195  71.913  19.257  1.00  0.00           C  
TER     262      GLU   261 
ATOM    262  CA  GLN   262      23.348  68.573  17.278  1.00  0.00           C  
TER     263      GLN   262 
ATOM    263  CA  ARG   263      27.205  68.525  17.065  1.00  0.00           C  
TER     264      ARG   263 
ATOM    264  CA  TRP   264      28.692  66.392  19.851  1.00  0.00           C  
TER     265      TRP   264 
ATOM    265  CA  LEU   265      30.546  67.203  23.098  1.00  0.00           C  
TER     266      LEU   265 
ATOM    266  CA  LEU   266      34.023  65.599  23.445  1.00  0.00           C  
TER     267      LEU   266 
ATOM    267  CA  GLY   267      34.753  63.711  26.696  1.00  0.00           C  
TER     268      GLY   267 
ATOM    268  CA  ALA   268      38.556  63.791  26.243  1.00  0.00           C  
TER     269      ALA   268 
ATOM    269  CA  GLY   269      40.576  61.505  28.569  1.00  0.00           C  
TER     270      GLY   269 
ATOM    270  CA  GLU   270      37.530  59.332  29.515  1.00  0.00           C  
TER     271      GLU   270 
ATOM    271  CA  ASN   271      36.438  55.727  28.706  1.00  0.00           C  
TER     272      ASN   271 
ATOM    272  CA  PHE   272      35.296  54.992  25.108  1.00  0.00           C  
TER     273      PHE   272 
ATOM    273  CA  GLY   273      31.525  55.626  24.757  1.00  0.00           C  
TER     274      GLY   273 
ATOM    274  CA  THR   274      28.865  57.475  22.677  1.00  0.00           C  
TER     275      THR   274 
ATOM    275  CA  THR   275      25.329  58.576  23.792  1.00  0.00           C  
TER     276      THR   275 
ATOM    276  CA  VAL   276      23.199  57.180  20.892  1.00  0.00           C  
TER     277      VAL   276 
ATOM    277  CA  THR   277      20.061  57.364  23.140  1.00  0.00           C  
TER     278      THR   277 
ATOM    278  CA  ASP   278      18.730  60.893  24.728  1.00  0.00           C  
TER     279      ASP   278 
ATOM    279  CA  GLU   279      20.180  62.024  28.374  1.00  0.00           C  
TER     280      GLU   279 
ATOM    280  CA  ASP   280      17.493  64.798  29.131  1.00  0.00           C  
TER     281      ASP   280 
ATOM    281  CA  LEU   281      14.703  64.893  30.557  1.00  0.00           C  
TER     282      LEU   281 
ATOM    282  CA  GLU   282      13.444  68.238  30.893  1.00  0.00           C  
TER     283      GLU   282 
ATOM    283  CA  SER   283      11.802  70.213  28.457  1.00  0.00           C  
TER     284      SER   283 
ATOM    284  CA  SER   284      14.741  71.670  27.472  1.00  0.00           C  
TER     285      SER   284 
ATOM    285  CA  GLU   285      17.183  69.524  25.405  1.00  0.00           C  
TER     286      GLU   285 
ATOM    286  CA  GLY   286      20.988  68.953  26.008  1.00  0.00           C  
TER     287      GLY   286 
ATOM    287  CA  ARG   287      23.913  68.175  23.643  1.00  0.00           C  
TER     288      ARG   287 
ATOM    288  CA  LYS   288      25.064  64.444  23.009  1.00  0.00           C  
TER     289      LYS   288 
ATOM    289  CA  VAL   289      28.506  63.129  24.175  1.00  0.00           C  
TER     290      VAL   289 
ATOM    290  CA  ILE   290      31.397  61.152  22.574  1.00  0.00           C  
TER     291      ILE   290 
ATOM    291  CA  ALA   291      34.149  60.030  25.015  1.00  0.00           C  
TER     292      ALA   291 
ATOM    292  CA  LEU   292      37.725  59.169  23.843  1.00  0.00           C  
TER     293      LEU   292 
ATOM    293  CA  ASN   293      41.238  58.526  25.306  1.00  0.00           C  
TER     294      ASN   293 
ATOM    294  CA  LEU   294      44.817  57.769  24.045  1.00  0.00           C  
TER     295      LEU   294 
ATOM    295  CA  ASP   295      45.469  54.553  26.099  1.00  0.00           C  
TER     296      ASP   295 
ATOM    296  CA  ASP   296      45.976  52.349  22.953  1.00  0.00           C  
TER     297      ASP   296 
ATOM    297  CA  THR   297      48.960  54.606  21.961  1.00  0.00           C  
TER     298      THR   297 
ATOM    298  CA  ASP   298      50.142  55.461  25.584  1.00  0.00           C  
TER     299      ASP   298 
ATOM    299  CA  ASP   299      53.410  53.702  26.596  1.00  0.00           C  
TER     300      ASP   299 
ATOM    300  CA  ASP   300      52.337  53.405  30.263  1.00  0.00           C  
TER     301      ASP   300 
ATOM    301  CA  SER   301      48.734  52.051  30.001  1.00  0.00           C  
TER     302      SER   301 
ATOM    302  CA  ILE   302      47.671  48.323  30.562  1.00  0.00           C  
TER     303      ILE   302 
ATOM    303  CA  PRO   303      46.853  46.697  27.055  1.00  0.00           C  
TER     304      PRO   303 
ATOM    304  CA  GLU   304      43.242  45.944  25.956  1.00  0.00           C  
TER     305      GLU   304 
ATOM    305  CA  TYR   305      42.102  43.288  23.361  1.00  0.00           C  
TER     306      TYR   305 
ATOM    306  CA  TYR   306      39.461  42.240  20.748  1.00  0.00           C  
TER     307      TYR   306 
ATOM    307  CA  GLU   307      38.388  38.945  19.061  1.00  0.00           C  
TER     308      GLU   307 
ATOM    308  CA  SER   308      40.028  38.551  15.630  1.00  0.00           C  
TER     309      SER   308 
ATOM    309  CA  ASN   309      40.683  35.954  12.945  1.00  0.00           C  
TER     310      ASN   309 
ATOM    310  CA  ASP   310      44.104  35.357  14.467  1.00  0.00           C  
TER     311      ASP   310 
ATOM    311  CA  GLY   311      42.905  35.126  18.023  1.00  0.00           C  
TER     312      GLY   311 
ATOM    312  CA  PRO   312      42.902  37.882  20.639  1.00  0.00           C  
TER     313      PRO   312 
ATOM    313  CA  GLN   313      44.618  41.020  19.263  1.00  0.00           C  
TER     314      GLN   313 
ATOM    314  CA  GLN   314      45.416  44.385  20.954  1.00  0.00           C  
TER     315      GLN   314 
ATOM    315  CA  PHE   315      43.405  47.551  20.088  1.00  0.00           C  
TER     316      PHE   315 
ATOM    316  CA  ASP   316      44.934  50.560  18.265  1.00  0.00           C  
TER     317      ASP   316 
ATOM    317  CA  THR   317      43.760  54.199  18.616  1.00  0.00           C  
TER     318      THR   317 
ATOM    318  CA  THR   318      42.371  54.212  15.013  1.00  0.00           C  
TER     319      THR   318 
ATOM    319  CA  ARG   319      40.001  51.218  15.624  1.00  0.00           C  
TER     320      ARG   319 
ATOM    320  CA  SER   320      38.878  52.703  18.985  1.00  0.00           C  
TER     321      SER   320 
ATOM    321  CA  PHE   321      38.151  56.196  17.533  1.00  0.00           C  
TER     322      PHE   321 
ATOM    322  CA  ILE   322      36.388  54.947  14.325  1.00  0.00           C  
TER     323      ILE   322 
ATOM    323  CA  HIE   323      34.040  52.678  16.426  1.00  0.00           C  
TER     324      HIE   323 
ATOM    324  CA  GLN   324      32.840  55.679  18.551  1.00  0.00           C  
TER     325      GLN   324 
ATOM    325  CA  VAL   325      32.577  57.949  15.449  1.00  0.00           C  
TER     326      VAL   325 
ATOM    326  CA  VAL   326      30.424  55.301  13.593  1.00  0.00           C  
TER     327      VAL   326 
ATOM    327  CA  HIE   327      28.082  55.253  16.689  1.00  0.00           C  
TER     328      HIE   327 
ATOM    328  CA  ALA   328      27.825  59.097  16.361  1.00  0.00           C  
TER     329      ALA   328 
ATOM    329  CA  LEU   329      27.285  59.109  12.525  1.00  0.00           C  
TER     330      LEU   329 
ATOM    330  CA  THR   330      24.612  56.276  12.481  1.00  0.00           C  
TER     331      THR   330 
ATOM    331  CA  HIE   331      22.913  56.185  15.959  1.00  0.00           C  
TER     332      HIE   331 
ATOM    332  CA  LEU   332      23.145  52.335  15.727  1.00  0.00           C  
TER     333      LEU   332 
ATOM    333  CA  GLN   333      23.875  50.163  18.808  1.00  0.00           C  
TER     334      GLN   333 
ATOM    334  CA  ASP   334      26.241  47.112  18.921  1.00  0.00           C  
TER     335      ASP   334 
ATOM    335  CA  LYS   335      23.252  44.813  19.724  1.00  0.00           C  
TER     336      LYS   335 
ATOM    336  CA  GLU   336      21.801  42.931  16.727  1.00  0.00           C  
TER     337      GLU   336 
ATOM    337  CA  ASP   337      19.782  39.683  16.547  1.00  0.00           C  
TER     338      ASP   337 
ATOM    338  CA  SER   338      21.887  36.569  15.783  1.00  0.00           C  
TER     339      SER   338 
ATOM    339  CA  ASN   339      24.939  38.558  14.541  1.00  0.00           C  
TER     340      ASN   339 
ATOM    340  CA  PRO   340      28.107  38.226  16.753  1.00  0.00           C  
TER     341      PRO   340 
ATOM    341  CA  ARG   341      29.466  41.642  15.544  1.00  0.00           C  
TER     342      ARG   341 
ATOM    342  CA  GLY   342      26.560  44.038  14.996  1.00  0.00           C  
TER     343      GLY   342 
ATOM    343  CA  PRO   343      26.567  46.903  12.405  1.00  0.00           C  
TER     344      PRO   343 
ATOM    344  CA  VAL   344      29.239  49.205  13.988  1.00  0.00           C  
TER     345      VAL   344 
ATOM    345  CA  VAL   345      31.986  46.517  14.176  1.00  0.00           C  
TER     346      VAL   345 
ATOM    346  CA  GLU   346      31.281  45.560  10.504  1.00  0.00           C  
TER     347      GLU   346 
ATOM    347  CA  TYR   347      31.371  49.240   9.335  1.00  0.00           C  
TER     348      TYR   347 
ATOM    348  CA  THR   348      34.645  49.722  11.334  1.00  0.00           C  
TER     349      THR   348 
ATOM    349  CA  ASN   349      36.184  46.620   9.600  1.00  0.00           C  
TER     350      ASN   349 
ATOM    350  CA  ILE   350      35.097  47.948   6.129  1.00  0.00           C  
TER     351      ILE   350 
ATOM    351  CA  ILE   351      36.445  51.524   6.792  1.00  0.00           C  
TER     352      ILE   351 
ATOM    352  CA  LEU   352      39.828  50.228   8.108  1.00  0.00           C  
TER     353      LEU   352 
ATOM    353  CA  LYS   353      40.145  47.890   5.019  1.00  0.00           C  
TER     354      LYS   353 
ATOM    354  CA  GLU   354      39.511  50.895   2.696  1.00  0.00           C  
TER     355      GLU   354 
ATOM    355  CA  MET   355      42.157  52.881   4.721  1.00  0.00           C  
TER     356      MET   355 
ATOM    356  CA  GLY   356      44.545  49.880   4.196  1.00  0.00           C  
TER     357      GLY   356 
ATOM    357  CA  HIE   357      45.152  49.574   7.992  1.00  0.00           C  
TER     358      HIE   357 
ATOM    358  CA  THR   358      47.460  46.761   9.078  1.00  0.00           C  
TER     359      THR   358 
ATOM    359  CA  SER   359      45.464  45.311  12.011  1.00  0.00           C  
TER     360      SER   359 
ATOM    360  CA  PRO   360      43.272  42.163  11.494  1.00  0.00           C  
TER     361      PRO   360 
ATOM    361  CA  PRO   361      39.420  42.379  11.255  1.00  0.00           C  
TER     362      PRO   361 
ATOM    362  CA  ARG   362      37.297  42.042  14.438  1.00  0.00           C  
TER     363      ARG   362 
ATOM    363  CA  ILE   363      35.093  38.890  14.059  1.00  0.00           C  
TER     364      ILE   363 
ATOM    364  CA  ALA   364      32.839  39.448  17.153  1.00  0.00           C  
TER     365      ALA   364 
ATOM    365  CA  TYR   365      31.957  42.242  19.661  1.00  0.00           C  
TER     366      TYR   365 
ATOM    366  CA  GLU   366      33.057  39.982  22.579  1.00  0.00           C  
TER     367      GLU   366 
ATOM    367  CA  PHE   367      35.162  36.840  23.169  1.00  0.00           C  
TER     368      PHE   367 
ATOM    368  CA  SER   368      33.628  33.485  22.701  1.00  0.00           C  
TER     369      SER   368 
ENDMDL
MODEL     3
ATOM      1  CA  ALA     1      37.099  21.984  50.871  1.00  0.00           C  
TER       2      ALA     1 
ATOM      2  CA  TYR     2      37.913  25.709  50.743  1.00  0.00           C  
TER       3      TYR     2 
ATOM      3  CA  VAL     3      38.446  28.516  48.183  1.00  0.00           C  
TER       4      VAL     3 
ATOM      4  CA  GLU     4      41.736  30.432  47.850  1.00  0.00           C  
TER       5      GLU     4 
ATOM      5  CA  ILE     5      42.529  33.538  45.741  1.00  0.00           C  
TER       6      ILE     5 
ATOM      6  CA  ILE     6      45.554  32.877  43.474  1.00  0.00           C  
TER       7      ILE     6 
ATOM      7  CA  GLU     7      45.413  36.345  41.810  1.00  0.00           C  
TER       8      GLU     7 
ATOM      8  CA  GLN     8      43.713  39.441  43.334  1.00  0.00           C  
TER       9      GLN     8 
ATOM      9  CA  PRO     9      42.331  42.307  41.175  1.00  0.00           C  
TER      10      PRO     9 
ATOM     10  CA  LYS    10      44.700  45.269  40.542  1.00  0.00           C  
TER      11      LYS    10 
ATOM     11  CA  GLN    11      43.815  48.247  42.785  1.00  0.00           C  
TER      12      GLN    11 
ATOM     12  CA  ARG    12      43.861  50.800  39.937  1.00  0.00           C  
TER      13      ARG    12 
ATOM     13  CA  GLY    13      44.334  50.076  36.244  1.00  0.00           C  
TER      14      GLY    13 
ATOM     14  CA  MET    14      40.934  49.759  34.597  1.00  0.00           C  
TER      15      MET    14 
ATOM     15  CA  ARG    15      38.356  52.253  33.227  1.00  0.00           C  
TER      16      ARG    15 
ATOM     16  CA  PHE    16      34.767  51.150  34.070  1.00  0.00           C  
TER      17      PHE    16 
ATOM     17  CA  ARG    17      32.336  50.778  31.078  1.00  0.00           C  
TER      18      ARG    17 
ATOM     18  CA  TYR    18      29.565  53.426  30.486  1.00  0.00           C  
TER      19      TYR    18 
ATOM     19  CA  LYS    19      25.770  52.368  30.248  1.00  0.00           C  
TER      20      LYS    19 
ATOM     20  CA  CYS    20      25.650  53.932  26.718  1.00  0.00           C  
TER      21      CYS    20 
ATOM     21  CA  GLU    21      27.181  52.278  23.603  1.00  0.00           C  
TER      22      GLU    21 
ATOM     22  CA  GLY    22      30.993  51.767  23.467  1.00  0.00           C  
TER      23      GLY    22 
ATOM     23  CA  ARG    23      33.916  49.845  21.820  1.00  0.00           C  
TER      24      ARG    23 
ATOM     24  CA  SER    24      33.930  46.888  24.300  1.00  0.00           C  
TER      25      SER    24 
ATOM     25  CA  ALA    25      32.433  45.571  27.624  1.00  0.00           C  
TER      26      ALA    25 
ATOM     26  CA  GLY    26      36.957  45.376  28.371  1.00  0.00           C  
TER      27      GLY    26 
ATOM     27  CA  SER    27      37.704  43.043  31.750  1.00  0.00           C  
TER      28      SER    27 
ATOM     28  CA  ILE    28      38.964  43.287  35.375  1.00  0.00           C  
TER      29      ILE    28 
ATOM     29  CA  PRO    29      42.843  43.369  35.579  1.00  0.00           C  
TER      30      PRO    29 
ATOM     30  CA  GLY    30      44.649  40.887  37.858  1.00  0.00           C  
TER      31      GLY    30 
ATOM     31  CA  GLU    31      47.422  42.074  40.245  1.00  0.00           C  
TER      32      GLU    31 
ATOM     32  CA  ARG    32      50.281  41.064  37.807  1.00  0.00           C  
TER      33      ARG    32 
ATOM     33  CA  SER    33      48.934  43.470  35.103  1.00  0.00           C  
TER      34      SER    33 
ATOM     34  CA  THR    34      51.432  46.187  33.957  1.00  0.00           C  
TER      35      THR    34 
ATOM     35  CA  ASP    35      52.154  48.588  31.004  1.00  0.00           C  
TER      36      ASP    35 
ATOM     36  CA  THR    36      53.119  45.730  28.554  1.00  0.00           C  
TER      37      THR    36 
ATOM     37  CA  THR    37      50.604  42.939  29.531  1.00  0.00           C  
TER      38      THR    37 
ATOM     38  CA  LYS    38      47.169  42.250  31.182  1.00  0.00           C  
TER      39      LYS    38 
ATOM     39  CA  THR    39      46.191  39.367  33.550  1.00  0.00           C  
TER      40      THR    39 
ATOM     40  CA  HIE    40      42.841  38.530  35.321  1.00  0.00           C  
TER      41      HIE    40 
ATOM     41  CA  PRO    41      41.592  37.645  38.882  1.00  0.00           C  
TER      42      PRO    41 
ATOM     42  CA  THR    42      41.913  33.899  39.605  1.00  0.00           C  
TER      43      THR    42 
ATOM     43  CA  ILE    43      40.814  31.395  42.326  1.00  0.00           C  
TER      44      ILE    43 
ATOM     44  CA  LYS    44      41.509  27.745  43.287  1.00  0.00           C  
TER      45      LYS    44 
ATOM     45  CA  ILE    45      39.410  25.211  45.196  1.00  0.00           C  
TER      46      ILE    45 
ATOM     46  CA  ASN    46      41.366  23.168  47.741  1.00  0.00           C  
TER      47      ASN    46 
ATOM     47  CA  GLY    47      40.295  19.650  48.772  1.00  0.00           C  
TER      48      GLY    47 
ATOM     48  CA  TYR    48      38.025  19.105  45.711  1.00  0.00           C  
TER      49      TYR    48 
ATOM     49  CA  THR    49      38.086  18.632  41.921  1.00  0.00           C  
TER      50      THR    49 
ATOM     50  CA  GLY    50      34.898  17.852  39.933  1.00  0.00           C  
TER      51      GLY    50 
ATOM     51  CA  PRO    51      31.773  19.235  38.092  1.00  0.00           C  
TER      52      PRO    51 
ATOM     52  CA  GLY    52      31.032  21.993  40.603  1.00  0.00           C  
TER      53      GLY    52 
ATOM     53  CA  THR    53      29.744  25.570  40.076  1.00  0.00           C  
TER      54      THR    53 
ATOM     54  CA  VAL    54      31.133  29.032  40.963  1.00  0.00           C  
TER      55      VAL    54 
ATOM     55  CA  ARG    55      29.278  32.335  41.572  1.00  0.00           C  
TER      56      ARG    55 
ATOM     56  CA  ILE    56      30.720  35.894  41.456  1.00  0.00           C  
TER      57      ILE    56 
ATOM     57  CA  SER    57      29.222  39.300  42.446  1.00  0.00           C  
TER      58      SER    57 
ATOM     58  CA  LEU    58      30.157  42.960  43.156  1.00  0.00           C  
TER      59      LEU    58 
ATOM     59  CA  VAL    59      30.163  44.061  46.882  1.00  0.00           C  
TER      60      VAL    59 
ATOM     60  CA  THR    60      30.894  47.321  48.878  1.00  0.00           C  
TER      61      THR    60 
ATOM     61  CA  LYS    61      34.517  48.318  49.815  1.00  0.00           C  
TER      62      LYS    61 
ATOM     62  CA  ASP    62      33.606  48.521  53.554  1.00  0.00           C  
TER      63      ASP    62 
ATOM     63  CA  PRO    63      31.170  46.510  55.795  1.00  0.00           C  
TER      64      PRO    63 
ATOM     64  CA  PRO    64      28.272  45.722  55.940  1.00  0.00           C  
TER      65      PRO    64 
ATOM     65  CA  HIE    65      28.857  43.471  52.857  1.00  0.00           C  
TER      66      HIE    65 
ATOM     66  CA  ARG    66      25.999  44.914  50.640  1.00  0.00           C  
TER      67      ARG    66 
ATOM     67  CA  PRO    67      25.507  44.203  46.863  1.00  0.00           C  
TER      68      PRO    67 
ATOM     68  CA  HIE    68      27.214  47.095  44.964  1.00  0.00           C  
TER      69      HIE    68 
ATOM     69  CA  PRO    69      24.973  49.090  42.487  1.00  0.00           C  
TER      70      PRO    69 
ATOM     70  CA  HIE    70      27.485  48.632  39.566  1.00  0.00           C  
TER      71      HIE    70 
ATOM     71  CA  GLU    71      26.997  45.970  36.835  1.00  0.00           C  
TER      72      GLU    71 
ATOM     72  CA  LEU    72      29.168  43.091  35.634  1.00  0.00           C  
TER      73      LEU    72 
ATOM     73  CA  VAL    73      29.652  43.153  31.797  1.00  0.00           C  
TER      74      VAL    73 
ATOM     74  CA  GLY    74      29.633  40.129  29.611  1.00  0.00           C  
TER      75      GLY    74 
ATOM     75  CA  LYS    75      27.610  37.149  28.860  1.00  0.00           C  
TER      76      LYS    75 
ATOM     76  CA  ASP    76      24.429  37.342  30.421  1.00  0.00           C  
TER      77      ASP    76 
ATOM     77  CA  CYS    77      25.448  39.095  33.559  1.00  0.00           C  
TER      78      CYS    77 
ATOM     78  CA  ARG    78      22.544  40.796  35.328  1.00  0.00           C  
TER      79      ARG    78 
ATOM     79  CA  ASP    79      21.910  42.376  38.718  1.00  0.00           C  
TER      80      ASP    79 
ATOM     80  CA  GLY    80      25.593  42.489  39.655  1.00  0.00           C  
TER      81      GLY    80 
ATOM     81  CA  TYR    81      26.068  38.720  39.697  1.00  0.00           C  
TER      82      TYR    81 
ATOM     82  CA  TYR    82      27.086  35.808  37.432  1.00  0.00           C  
TER      83      TYR    82 
ATOM     83  CA  GLU    83      27.516  31.950  37.724  1.00  0.00           C  
TER      84      GLU    83 
ATOM     84  CA  ALA    84      29.412  29.229  35.784  1.00  0.00           C  
TER      85      ALA    84 
ATOM     85  CA  ASP    85      30.293  25.506  35.873  1.00  0.00           C  
TER      86      ASP    85 
ATOM     86  CA  LEU    86      33.780  24.343  36.938  1.00  0.00           C  
TER      87      LEU    86 
ATOM     87  CA  CYS    87      35.937  22.043  34.802  1.00  0.00           C  
TER      88      CYS    87 
ATOM     88  CA  PRO    88      36.121  18.428  36.104  1.00  0.00           C  
TER      89      PRO    88 
ATOM     89  CA  ASP    89      39.869  18.248  35.292  1.00  0.00           C  
TER      90      ASP    89 
ATOM     90  CA  ARG    90      41.145  21.383  37.106  1.00  0.00           C  
TER      91      ARG    90 
ATOM     91  CA  SER    91      40.495  23.164  40.479  1.00  0.00           C  
TER      92      SER    91 
ATOM     92  CA  ILE    92      41.658  26.583  39.161  1.00  0.00           C  
TER      93      ILE    92 
ATOM     93  CA  HIE    93      39.240  29.152  37.643  1.00  0.00           C  
TER      94      HIE    93 
ATOM     94  CA  SER    94      39.907  32.636  36.145  1.00  0.00           C  
TER      95      SER    94 
ATOM     95  CA  PHE    95      37.411  35.476  35.533  1.00  0.00           C  
TER      96      PHE    95 
ATOM     96  CA  GLN    96      38.932  36.467  32.134  1.00  0.00           C  
TER      97      GLN    96 
ATOM     97  CA  ASN    97      35.574  37.312  30.493  1.00  0.00           C  
TER      98      ASN    97 
ATOM     98  CA  LEU    98      34.228  39.611  33.254  1.00  0.00           C  
TER      99      LEU    98 
ATOM     99  CA  GLY    99      34.159  43.384  32.970  1.00  0.00           C  
TER     100      GLY    99 
ATOM    100  CA  ILE   100      32.577  46.217  35.085  1.00  0.00           C  
TER     101      ILE   100 
ATOM    101  CA  GLN   101      29.997  48.876  34.064  1.00  0.00           C  
TER     102      GLN   101 
ATOM    102  CA  CYS   102      29.216  52.011  36.112  1.00  0.00           C  
TER     103      CYS   102 
ATOM    103  CA  VAL   103      25.644  52.767  37.339  1.00  0.00           C  
TER     104      VAL   103 
ATOM    104  CA  LYS   104      23.969  56.014  36.189  1.00  0.00           C  
TER     105      LYS   104 
ATOM    105  CA  LYS   105      22.131  58.473  38.605  1.00  0.00           C  
TER     106      LYS   105 
ATOM    106  CA  ARG   106      18.655  57.853  36.908  1.00  0.00           C  
TER     107      ARG   106 
ATOM    107  CA  ASP   107      19.057  54.026  37.312  1.00  0.00           C  
TER     108      ASP   107 
ATOM    108  CA  LEU   108      20.548  54.056  40.888  1.00  0.00           C  
TER     109      LEU   108 
ATOM    109  CA  GLU   109      17.306  53.748  42.917  1.00  0.00           C  
TER     110      GLU   109 
ATOM    110  CA  GLN   110      16.046  50.925  40.654  1.00  0.00           C  
TER     111      GLN   110 
ATOM    111  CA  ALA   111      19.471  49.153  40.753  1.00  0.00           C  
TER     112      ALA   111 
ATOM    112  CA  ILE   112      19.336  49.118  44.607  1.00  0.00           C  
TER     113      ILE   112 
ATOM    113  CA  SER   113      15.635  48.001  44.593  1.00  0.00           C  
TER     114      SER   113 
ATOM    114  CA  GLN   114      16.325  45.124  42.142  1.00  0.00           C  
TER     115      GLN   114 
ATOM    115  CA  ARG   115      19.267  43.932  44.337  1.00  0.00           C  
TER     116      ARG   115 
ATOM    116  CA  ILE   116      16.952  43.970  47.408  1.00  0.00           C  
TER     117      ILE   116 
ATOM    117  CA  GLN   117      14.271  41.977  45.489  1.00  0.00           C  
TER     118      GLN   117 
ATOM    118  CA  THR   118      16.785  39.308  44.315  1.00  0.00           C  
TER     119      THR   118 
ATOM    119  CA  ASN   119      18.145  38.343  47.589  1.00  0.00           C  
TER     120      ASN   119 
ATOM    120  CA  ASN   120      21.066  36.280  46.680  1.00  0.00           C  
TER     121      ASN   120 
ATOM    121  CA  ASN   121      23.953  38.143  48.614  1.00  0.00           C  
TER     122      ASN   121 
ATOM    122  CA  PRO   122      25.251  35.274  51.184  1.00  0.00           C  
TER     123      PRO   122 
ATOM    123  CA  PHE   123      25.865  37.836  54.074  1.00  0.00           C  
TER     124      PHE   123 
ATOM    124  CA  HIE   124      22.128  38.479  54.672  1.00  0.00           C  
TER     125      HIE   124 
ATOM    125  CA  VAL   125      22.440  42.201  55.361  1.00  0.00           C  
TER     126      VAL   125 
ATOM    126  CA  PRO   126      19.395  43.944  56.801  1.00  0.00           C  
TER     127      PRO   126 
ATOM    127  CA  ILE   127      17.186  45.722  54.303  1.00  0.00           C  
TER     128      ILE   127 
ATOM    128  CA  GLU   128      17.353  49.059  56.094  1.00  0.00           C  
TER     129      GLU   128 
ATOM    129  CA  GLU   129      21.167  48.969  55.666  1.00  0.00           C  
TER     130      GLU   129 
ATOM    130  CA  GLN   130      20.827  47.692  52.075  1.00  0.00           C  
TER     131      GLN   130 
ATOM    131  CA  ARG   131      18.725  50.885  51.307  1.00  0.00           C  
TER     132      ARG   131 
ATOM    132  CA  GLY   132      21.303  53.434  52.325  1.00  0.00           C  
TER     133      GLY   132 
ATOM    133  CA  ASP   133      24.172  55.356  50.764  1.00  0.00           C  
TER     134      ASP   133 
ATOM    134  CA  TYR   134      26.936  53.791  48.577  1.00  0.00           C  
TER     135      TYR   134 
ATOM    135  CA  ASP   135      30.484  54.774  47.548  1.00  0.00           C  
TER     136      ASP   135 
ATOM    136  CA  LEU   136      30.573  54.371  43.742  1.00  0.00           C  
TER     137      LEU   136 
ATOM    137  CA  ASN   137      34.343  55.137  43.366  1.00  0.00           C  
TER     138      ASN   137 
ATOM    138  CA  ALA   138      35.409  51.706  44.696  1.00  0.00           C  
TER     139      ALA   138 
ATOM    139  CA  VAL   139      34.151  48.059  44.702  1.00  0.00           C  
TER     140      VAL   139 
ATOM    140  CA  ARG   140      35.237  44.528  45.834  1.00  0.00           C  
TER     141      ARG   140 
ATOM    141  CA  LEU   141      34.617  41.067  44.282  1.00  0.00           C  
TER     142      LEU   141 
ATOM    142  CA  CYS   142      32.821  38.261  46.176  1.00  0.00           C  
TER     143      CYS   142 
ATOM    143  CA  PHE   143      33.260  34.579  45.190  1.00  0.00           C  
TER     144      PHE   143 
ATOM    144  CA  GLN   144      31.301  31.430  46.268  1.00  0.00           C  
TER     145      GLN   144 
ATOM    145  CA  VAL   145      31.482  27.728  45.194  1.00  0.00           C  
TER     146      VAL   145 
ATOM    146  CA  THR   146      29.001  24.816  45.226  1.00  0.00           C  
TER     147      THR   146 
ATOM    147  CA  VAL   147      30.585  21.341  45.214  1.00  0.00           C  
TER     148      VAL   147 
ATOM    148  CA  ARG   148      28.522  18.851  42.841  1.00  0.00           C  
TER     149      ARG   148 
ATOM    149  CA  ASP   149      28.898  14.958  42.474  1.00  0.00           C  
TER     150      ASP   149 
ATOM    150  CA  PRO   150      27.142  12.624  39.802  1.00  0.00           C  
TER     151      PRO   150 
ATOM    151  CA  ALA   151      26.379  10.271  42.698  1.00  0.00           C  
TER     152      ALA   151 
ATOM    152  CA  GLY   152      26.121  12.531  46.228  1.00  0.00           C  
TER     153      GLY   152 
ATOM    153  CA  ARG   153      24.446  15.693  47.405  1.00  0.00           C  
TER     154      ARG   153 
ATOM    154  CA  PRO   154      25.628  19.204  46.570  1.00  0.00           C  
TER     155      PRO   154 
ATOM    155  CA  LEU   155      27.394  21.349  49.195  1.00  0.00           C  
TER     156      LEU   155 
ATOM    156  CA  LEU   156      27.661  25.162  49.373  1.00  0.00           C  
TER     157      LEU   156 
ATOM    157  CA  LEU   157      31.067  26.502  50.612  1.00  0.00           C  
TER     158      LEU   157 
ATOM    158  CA  THR   158      31.733  29.704  52.660  1.00  0.00           C  
TER     159      THR   158 
ATOM    159  CA  PRO   159      32.077  32.957  50.604  1.00  0.00           C  
TER     160      PRO   159 
ATOM    160  CA  VAL   160      35.408  34.853  50.088  1.00  0.00           C  
TER     161      VAL   160 
ATOM    161  CA  LEU   161      36.098  38.553  49.336  1.00  0.00           C  
TER     162      LEU   161 
ATOM    162  CA  SER   162      38.913  40.186  47.225  1.00  0.00           C  
TER     163      SER   162 
ATOM    163  CA  HIE   163      41.040  43.314  47.693  1.00  0.00           C  
TER     164      HIE   163 
ATOM    164  CA  PRO   164      39.178  46.434  46.325  1.00  0.00           C  
TER     165      PRO   164 
ATOM    165  CA  ILE   165      39.335  47.964  42.811  1.00  0.00           C  
TER     166      ILE   165 
ATOM    166  CA  PHE   166      38.997  51.758  42.323  1.00  0.00           C  
TER     167      PHE   166 
ATOM    167  CA  ASP   167      37.545  53.784  39.441  1.00  0.00           C  
TER     168      ASP   167 
ATOM    168  CA  ASN   168      39.840  55.678  36.961  1.00  0.00           C  
TER     169      ASN   168 
ATOM    169  CA  PHE   169      28.322  48.771  -1.774  1.00  0.00           C  
TER     170      PHE   169 
ATOM    170  CA  PRO   170      31.437  46.557  -1.865  1.00  0.00           C  
TER     171      PRO   170 
ATOM    171  CA  ASP   171      32.813  45.064   1.367  1.00  0.00           C  
TER     172      ASP   171 
ATOM    172  CA  LEU   172      35.259  42.425   2.772  1.00  0.00           C  
TER     173      LEU   172 
ATOM    173  CA  PRO   173      34.359  38.606   2.740  1.00  0.00           C  
TER     174      PRO   173 
ATOM    174  CA  GLU   174      34.911  38.080   6.505  1.00  0.00           C  
TER     175      GLU   174 
ATOM    175  CA  HIE   175      31.234  38.371   7.740  1.00  0.00           C  
TER     176      HIE   175 
ATOM    176  CA  GLN   176      29.242  37.426   4.511  1.00  0.00           C  
TER     177      GLN   176 
ATOM    177  CA  ASP   177      27.864  34.160   5.976  1.00  0.00           C  
TER     178      ASP   177 
ATOM    178  CA  ASN   178      25.758  36.280   8.386  1.00  0.00           C  
TER     179      ASN   178 
ATOM    179  CA  PRO   179      26.128  40.008   7.602  1.00  0.00           C  
TER     180      PRO   179 
ATOM    180  CA  SER   180      24.428  42.805   9.588  1.00  0.00           C  
TER     181      SER   180 
ATOM    181  CA  GLN   181      20.895  43.564   8.352  1.00  0.00           C  
TER     182      GLN   181 
ATOM    182  CA  LEU   182      20.971  46.906  10.272  1.00  0.00           C  
TER     183      LEU   182 
ATOM    183  CA  ARG   183      24.101  47.892   8.217  1.00  0.00           C  
TER     184      ARG   183 
ATOM    184  CA  LEU   184      22.331  46.928   4.948  1.00  0.00           C  
TER     185      LEU   184 
ATOM    185  CA  GLN   185      19.305  49.059   6.030  1.00  0.00           C  
TER     186      GLN   185 
ATOM    186  CA  HIE   186      21.523  52.149   6.772  1.00  0.00           C  
TER     187      HIE   186 
ATOM    187  CA  ASP   187      23.329  51.587   3.395  1.00  0.00           C  
TER     188      ASP   187 
ATOM    188  CA  GLY   188      19.853  52.403   1.948  1.00  0.00           C  
TER     189      GLY   188 
ATOM    189  CA  LEU   189      20.211  55.947   3.454  1.00  0.00           C  
TER     190      LEU   189 
ATOM    190  CA  ALA   190      23.941  56.831   3.632  1.00  0.00           C  
TER     191      ALA   190 
ATOM    191  CA  THR   191      24.806  56.790  -0.099  1.00  0.00           C  
TER     192      THR   191 
ATOM    192  CA  ASP   192      26.693  59.967  -1.228  1.00  0.00           C  
TER     193      ASP   192 
ATOM    193  CA  ASP   193      30.383  58.837  -1.256  1.00  0.00           C  
TER     194      ASP   193 
ATOM    194  CA  LYS   194      31.736  62.056  -2.969  1.00  0.00           C  
TER     195      LYS   194 
ATOM    195  CA  ALA   195      34.499  64.160  -1.402  1.00  0.00           C  
TER     196      ALA   195 
ATOM    196  CA  ARG   196      32.679  67.458  -0.573  1.00  0.00           C  
TER     197      ARG   196 
ATOM    197  CA  LEU   197      33.700  68.337   3.033  1.00  0.00           C  
TER     198      LEU   197 
ATOM    198  CA  GLU   198      37.128  69.968   3.738  1.00  0.00           C  
TER     199      GLU   198 
ATOM    199  CA  PRO   199      39.389  67.165   5.118  1.00  0.00           C  
TER     200      PRO   199 
ATOM    200  CA  MET   200      41.330  69.533   7.468  1.00  0.00           C  
TER     201      MET   200 
ATOM    201  CA  CYS   201      38.080  70.712   9.199  1.00  0.00           C  
TER     202      CYS   201 
ATOM    202  CA  LEU   202      36.118  67.459   9.885  1.00  0.00           C  
TER     203      LEU   202 
ATOM    203  CA  ALA   203      36.310  67.726  13.721  1.00  0.00           C  
TER     204      ALA   203 
ATOM    204  CA  GLU   204      34.672  71.214  13.495  1.00  0.00           C  
TER     205      GLU   204 
ATOM    205  CA  TYR   205      31.894  69.543  11.430  1.00  0.00           C  
TER     206      TYR   205 
ATOM    206  CA  LEU   206      31.352  66.881  14.222  1.00  0.00           C  
TER     207      LEU   206 
ATOM    207  CA  ILE   207      32.253  68.447  17.647  1.00  0.00           C  
TER     208      ILE   207 
ATOM    208  CA  SER   208      30.744  71.524  19.413  1.00  0.00           C  
TER     209      SER   208 
ATOM    209  CA  GLY   209      33.020  71.651  22.521  1.00  0.00           C  
TER     210      GLY   209 
ATOM    210  CA  PRO   210      34.430  69.810  25.594  1.00  0.00           C  
TER     211      PRO   210 
ATOM    211  CA  GLY   211      32.047  67.901  27.925  1.00  0.00           C  
TER     212      GLY   211 
ATOM    212  CA  GLY   212      31.684  64.666  29.878  1.00  0.00           C  
TER     213      GLY   212 
ATOM    213  CA  MET   213      29.004  62.040  30.305  1.00  0.00           C  
TER     214      MET   213 
ATOM    214  CA  ASP   214      28.024  63.552  33.612  1.00  0.00           C  
TER     215      ASP   214 
ATOM    215  CA  PRO   215      27.842  67.217  34.525  1.00  0.00           C  
TER     216      PRO   215 
ATOM    216  CA  ASP   216      30.014  66.756  37.569  1.00  0.00           C  
TER     217      ASP   216 
ATOM    217  CA  ILE   217      33.017  65.942  35.429  1.00  0.00           C  
TER     218      ILE   217 
ATOM    218  CA  GLU   218      35.385  68.552  34.196  1.00  0.00           C  
TER     219      GLU   218 
ATOM    219  CA  ILE   219      37.369  67.996  31.028  1.00  0.00           C  
TER     220      ILE   219 
ATOM    220  CA  ASP   220      40.998  69.207  30.895  1.00  0.00           C  
TER     221      ASP   220 
ATOM    221  CA  ASP   221      41.530  71.793  28.113  1.00  0.00           C  
TER     222      ASP   221 
ATOM    222  CA  ASP   222      45.053  70.486  27.271  1.00  0.00           C  
TER     223      ASP   222 
ATOM    223  CA  THR   223      43.810  66.861  27.036  1.00  0.00           C  
TER     224      THR   223 
ATOM    224  CA  TYR   224      40.924  68.151  24.861  1.00  0.00           C  
TER     225      TYR   224 
ATOM    225  CA  ASP   225      43.413  69.900  22.486  1.00  0.00           C  
TER     226      ASP   225 
ATOM    226  CA  GLU   226      45.525  66.704  22.177  1.00  0.00           C  
TER     227      GLU   226 
ATOM    227  CA  CYS   227      42.482  64.416  21.646  1.00  0.00           C  
TER     228      CYS   227 
ATOM    228  CA  ARG   228      40.828  66.772  19.073  1.00  0.00           C  
TER     229      ARG   228 
ATOM    229  CA  GLU   229      44.100  66.919  17.059  1.00  0.00           C  
TER     230      GLU   229 
ATOM    230  CA  VAL   230      44.389  63.069  16.955  1.00  0.00           C  
TER     231      VAL   230 
ATOM    231  CA  LEU   231      40.649  62.911  16.052  1.00  0.00           C  
TER     232      LEU   231 
ATOM    232  CA  SER   232      41.210  65.513  13.257  1.00  0.00           C  
TER     233      SER   232 
ATOM    233  CA  ARG   233      44.059  63.396  11.711  1.00  0.00           C  
TER     234      ARG   233 
ATOM    234  CA  ILE   234      42.019  60.111  11.988  1.00  0.00           C  
TER     235      ILE   234 
ATOM    235  CA  LEU   235      38.938  61.768  10.357  1.00  0.00           C  
TER     236      LEU   235 
ATOM    236  CA  GLU   236      41.208  63.211   7.585  1.00  0.00           C  
TER     237      GLU   236 
ATOM    237  CA  ASP   237      42.785  59.772   6.859  1.00  0.00           C  
TER     238      ASP   237 
ATOM    238  CA  ALA   238      39.308  58.118   6.875  1.00  0.00           C  
TER     239      ALA   238 
ATOM    239  CA  TYR   239      37.547  60.690   4.599  1.00  0.00           C  
TER     240      TYR   239 
ATOM    240  CA  THR   240      40.495  60.864   2.096  1.00  0.00           C  
TER     241      THR   240 
ATOM    241  CA  GLN   241      40.712  57.003   1.728  1.00  0.00           C  
TER     242      GLN   241 
ATOM    242  CA  SER   242      37.248  55.447   2.503  1.00  0.00           C  
TER     243      SER   242 
ATOM    243  CA  GLY   243      34.139  55.954   0.338  1.00  0.00           C  
TER     244      GLY   243 
ATOM    244  CA  THR   244      32.237  54.172   3.173  1.00  0.00           C  
TER     245      THR   244 
ATOM    245  CA  PHE   245      33.360  56.910   5.637  1.00  0.00           C  
TER     246      PHE   245 
ATOM    246  CA  ARG   246      32.567  59.721   3.110  1.00  0.00           C  
TER     247      ARG   246 
ATOM    247  CA  ARG   247      28.878  58.692   2.570  1.00  0.00           C  
TER     248      ARG   247 
ATOM    248  CA  LEU   248      28.345  58.077   6.341  1.00  0.00           C  
TER     249      LEU   248 
ATOM    249  CA  MET   249      29.778  61.560   7.209  1.00  0.00           C  
TER     250      MET   249 
ATOM    250  CA  ASN   250      28.056  63.351   4.271  1.00  0.00           C  
TER     251      ASN   250 
ATOM    251  CA  TYR   251      24.644  61.878   5.298  1.00  0.00           C  
TER     252      TYR   251 
ATOM    252  CA  ALA   252      25.044  63.022   8.943  1.00  0.00           C  
TER     253      ALA   252 
ATOM    253  CA  TYR   253      26.161  66.537   7.814  1.00  0.00           C  
TER     254      TYR   253 
ATOM    254  CA  ASP   254      23.093  66.845   5.523  1.00  0.00           C  
TER     255      ASP   254 
ATOM    255  CA  GLN   255      20.699  65.506   8.226  1.00  0.00           C  
TER     256      GLN   255 
ATOM    256  CA  GLU   256      21.789  66.958  11.594  1.00  0.00           C  
TER     257      GLU   256 
ATOM    257  CA  LEU   257      25.475  68.105  12.116  1.00  0.00           C  
TER     258      LEU   257 
ATOM    258  CA  HIE   258      24.791  71.541  10.452  1.00  0.00           C  
TER     259      HIE   258 
ATOM    259  CA  ASP   259      23.395  72.633  13.897  1.00  0.00           C  
TER     260      ASP   259 
ATOM    260  CA  VAL   260      25.801  73.352  16.845  1.00  0.00           C  
TER     261      VAL   260 
ATOM    261  CA  GLU   261      23.153  71.875  19.267  1.00  0.00           C  
TER     262      GLU   261 
ATOM    262  CA  GLN   262      23.318  68.544  17.279  1.00  0.00           C  
TER     263      GLN   262 
ATOM    263  CA  ARG   263      27.174  68.505  17.074  1.00  0.00           C  
TER     264      ARG   263 
ATOM    264  CA  TRP   264      28.665  66.370  19.856  1.00  0.00           C  
TER     265      TRP   264 
ATOM    265  CA  LEU   265      30.515  67.180  23.106  1.00  0.00           C  
TER     266      LEU   265 
ATOM    266  CA  LEU   266      33.994  65.584  23.456  1.00  0.00           C  
TER     267      LEU   266 
ATOM    267  CA  GLY   267      34.726  63.692  26.704  1.00  0.00           C  
TER     268      GLY   267 
ATOM    268  CA  ALA   268      38.528  63.782  26.258  1.00  0.00           C  
TER     269      ALA   268 
ATOM    269  CA  GLY   269      40.549  61.495  28.581  1.00  0.00           C  
TER     270      GLY   269 
ATOM    270  CA  GLU   270      37.505  59.317  29.518  1.00  0.00           C  
TER     271      GLU   270 
ATOM    271  CA  ASN   271      36.423  55.710  28.707  1.00  0.00           C  
TER     272      ASN   271 
ATOM    272  CA  PHE   272      35.291  54.981  25.105  1.00  0.00           C  
TER     273      PHE   272 
ATOM    273  CA  GLY   273      31.520  55.605  24.747  1.00  0.00           C  
TER     274      GLY   273 
ATOM    274  CA  THR   274      28.858  57.450  22.667  1.00  0.00           C  
TER     275      THR   274 
ATOM    275  CA  THR   275      25.319  58.542  23.777  1.00  0.00           C  
TER     276      THR   275 
ATOM    276  CA  VAL   276      23.198  57.142  20.874  1.00  0.00           C  
TER     277      VAL   276 
ATOM    277  CA  THR   277      20.057  57.306  23.114  1.00  0.00           C  
TER     278      THR   277 
ATOM    278  CA  ASP   278      18.714  60.789  24.730  1.00  0.00           C  
TER     279      ASP   278 
ATOM    279  CA  GLU   279      20.143  61.859  28.366  1.00  0.00           C  
TER     280      GLU   279 
ATOM    280  CA  ASP   280      17.471  64.616  29.157  1.00  0.00           C  
TER     281      ASP   280 
ATOM    281  CA  LEU   281      14.665  64.717  30.570  1.00  0.00           C  
TER     282      LEU   281 
ATOM    282  CA  GLU   282      13.435  68.067  30.917  1.00  0.00           C  
TER     283      GLU   282 
ATOM    283  CA  SER   283      11.792  70.053  28.493  1.00  0.00           C  
TER     284      SER   283 
ATOM    284  CA  SER   284      14.726  71.526  27.515  1.00  0.00           C  
TER     285      SER   284 
ATOM    285  CA  GLU   285      17.167  69.407  25.440  1.00  0.00           C  
TER     286      GLU   285 
ATOM    286  CA  GLY   286      20.957  68.873  26.035  1.00  0.00           C  
TER     287      GLY   286 
ATOM    287  CA  ARG   287      23.876  68.121  23.665  1.00  0.00           C  
TER     288      ARG   287 
ATOM    288  CA  LYS   288      25.041  64.407  23.009  1.00  0.00           C  
TER     289      LYS   288 
ATOM    289  CA  VAL   289      28.486  63.100  24.172  1.00  0.00           C  
TER     290      VAL   289 
ATOM    290  CA  ILE   290      31.382  61.134  22.572  1.00  0.00           C  
TER     291      ILE   290 
ATOM    291  CA  ALA   291      34.132  60.013  25.015  1.00  0.00           C  
TER     292      ALA   291 
ATOM    292  CA  LEU   292      37.712  59.163  23.847  1.00  0.00           C  
TER     293      LEU   292 
ATOM    293  CA  ASN   293      41.223  58.524  25.316  1.00  0.00           C  
TER     294      ASN   293 
ATOM    294  CA  LEU   294      44.804  57.777  24.061  1.00  0.00           C  
TER     295      LEU   294 
ATOM    295  CA  ASP   295      45.460  54.561  26.114  1.00  0.00           C  
TER     296      ASP   295 
ATOM    296  CA  ASP   296      45.973  52.362  22.967  1.00  0.00           C  
TER     297      ASP   296 
ATOM    297  CA  THR   297      48.958  54.621  21.986  1.00  0.00           C  
TER     298      THR   297 
ATOM    298  CA  ASP   298      50.140  55.452  25.608  1.00  0.00           C  
TER     299      ASP   298 
ATOM    299  CA  ASP   299      53.399  53.679  26.614  1.00  0.00           C  
TER     300      ASP   299 
ATOM    300  CA  ASP   300      52.328  53.377  30.280  1.00  0.00           C  
TER     301      ASP   300 
ATOM    301  CA  SER   301      48.725  52.031  30.010  1.00  0.00           C  
TER     302      SER   301 
ATOM    302  CA  ILE   302      47.660  48.306  30.549  1.00  0.00           C  
TER     303      ILE   302 
ATOM    303  CA  PRO   303      46.836  46.704  27.039  1.00  0.00           C  
TER     304      PRO   303 
ATOM    304  CA  GLU   304      43.228  45.949  25.936  1.00  0.00           C  
TER     305      GLU   304 
ATOM    305  CA  TYR   305      42.108  43.287  23.344  1.00  0.00           C  
TER     306      TYR   305 
ATOM    306  CA  TYR   306      39.477  42.240  20.723  1.00  0.00           C  
TER     307      TYR   306 
ATOM    307  CA  GLU   307      38.415  38.945  19.031  1.00  0.00           C  
TER     308      GLU   307 
ATOM    308  CA  SER   308      40.061  38.555  15.603  1.00  0.00           C  
TER     309      SER   308 
ATOM    309  CA  ASN   309      40.725  35.960  12.919  1.00  0.00           C  
TER     310      ASN   309 
ATOM    310  CA  ASP   310      44.144  35.368  14.444  1.00  0.00           C  
TER     311      ASP   310 
ATOM    311  CA  GLY   311      42.944  35.136  17.998  1.00  0.00           C  
TER     312      GLY   311 
ATOM    312  CA  PRO   312      42.930  37.890  20.614  1.00  0.00           C  
TER     313      PRO   312 
ATOM    313  CA  GLN   313      44.636  41.035  19.245  1.00  0.00           C  
TER     314      GLN   313 
ATOM    314  CA  GLN   314      45.423  44.399  20.942  1.00  0.00           C  
TER     315      GLN   314 
ATOM    315  CA  PHE   315      43.409  47.562  20.081  1.00  0.00           C  
TER     316      PHE   315 
ATOM    316  CA  ASP   316      44.938  50.577  18.273  1.00  0.00           C  
TER     317      ASP   316 
ATOM    317  CA  THR   317      43.758  54.215  18.625  1.00  0.00           C  
TER     318      THR   317 
ATOM    318  CA  THR   318      42.377  54.230  15.019  1.00  0.00           C  
TER     319      THR   318 
ATOM    319  CA  ARG   319      40.012  51.231  15.622  1.00  0.00           C  
TER     320      ARG   319 
ATOM    320  CA  SER   320      38.880  52.708  18.983  1.00  0.00           C  
TER     321      SER   320 
ATOM    321  CA  PHE   321      38.149  56.203  17.536  1.00  0.00           C  
TER     322      PHE   321 
ATOM    322  CA  ILE   322      36.395  54.954  14.324  1.00  0.00           C  
TER     323      ILE   322 
ATOM    323  CA  HIE   323      34.048  52.677  16.416  1.00  0.00           C  
TER     324      HIE   323 
ATOM    324  CA  GLN   324      32.840  55.671  18.545  1.00  0.00           C  
TER     325      GLN   324 
ATOM    325  CA  VAL   325      32.575  57.946  15.447  1.00  0.00           C  
TER     326      VAL   325 
ATOM    326  CA  VAL   326      30.432  55.298  13.582  1.00  0.00           C  
TER     327      VAL   326 
ATOM    327  CA  HIE   327      28.087  55.239  16.673  1.00  0.00           C  
TER     328      HIE   327 
ATOM    328  CA  ALA   328      27.821  59.081  16.351  1.00  0.00           C  
TER     329      ALA   328 
ATOM    329  CA  LEU   329      27.287  59.101  12.516  1.00  0.00           C  
TER     330      LEU   329 
ATOM    330  CA  THR   330      24.623  56.262  12.461  1.00  0.00           C  
TER     331      THR   330 
ATOM    331  CA  HIE   331      22.918  56.164  15.934  1.00  0.00           C  
TER     332      HIE   331 
ATOM    332  CA  LEU   332      23.156  52.315  15.698  1.00  0.00           C  
TER     333      LEU   332 
ATOM    333  CA  GLN   333      23.889  50.139  18.774  1.00  0.00           C  
TER     334      GLN   333 
ATOM    334  CA  ASP   334      26.262  47.094  18.879  1.00  0.00           C  
TER     335      ASP   334 
ATOM    335  CA  LYS   335      23.277  44.788  19.674  1.00  0.00           C  
TER     336      LYS   335 
ATOM    336  CA  GLU   336      21.832  42.908  16.673  1.00  0.00           C  
TER     337      GLU   336 
ATOM    337  CA  ASP   337      19.819  39.658  16.486  1.00  0.00           C  
TER     338      ASP   337 
ATOM    338  CA  SER   338      21.927  36.550  15.712  1.00  0.00           C  
TER     339      SER   338 
ATOM    339  CA  ASN   339      24.978  38.545  14.484  1.00  0.00           C  
TER     340      ASN   339 
ATOM    340  CA  PRO   340      28.141  38.217  16.702  1.00  0.00           C  
TER     341      PRO   340 
ATOM    341  CA  ARG   341      29.497  41.634  15.496  1.00  0.00           C  
TER     342      ARG   341 
ATOM    342  CA  GLY   342      26.588  44.027  14.952  1.00  0.00           C  
TER     343      GLY   342 
ATOM    343  CA  PRO   343      26.592  46.899  12.371  1.00  0.00           C  
TER     344      PRO   343 
ATOM    344  CA  VAL   344      29.257  49.201  13.964  1.00  0.00           C  
TER     345      VAL   344 
ATOM    345  CA  VAL   345      32.007  46.516  14.148  1.00  0.00           C  
TER     346      VAL   345 
ATOM    346  CA  GLU   346      31.308  45.566  10.475  1.00  0.00           C  
TER     347      GLU   346 
ATOM    347  CA  TYR   347      31.397  49.249   9.314  1.00  0.00           C  
TER     348      TYR   347 
ATOM    348  CA  THR   348      34.665  49.732  11.320  1.00  0.00           C  
TER     349      THR   348 
ATOM    349  CA  ASN   349      36.214  46.637   9.585  1.00  0.00           C  
TER     350      ASN   349 
ATOM    350  CA  ILE   350      35.132  47.970   6.114  1.00  0.00           C  
TER     351      ILE   350 
ATOM    351  CA  ILE   351      36.470  51.546   6.787  1.00  0.00           C  
TER     352      ILE   351 
ATOM    352  CA  LEU   352      39.853  50.255   8.108  1.00  0.00           C  
TER     353      LEU   352 
ATOM    353  CA  LYS   353      40.181  47.925   5.016  1.00  0.00           C  
TER     354      LYS   353 
ATOM    354  CA  GLU   354      39.544  50.933   2.698  1.00  0.00           C  
TER     355      GLU   354 
ATOM    355  CA  MET   355      42.180  52.920   4.731  1.00  0.00           C  
TER     356      MET   355 
ATOM    356  CA  GLY   356      44.577  49.927   4.206  1.00  0.00           C  
TER     357      GLY   356 
ATOM    357  CA  HIE   357      45.176  49.608   8.000  1.00  0.00           C  
TER     358      HIE   357 
ATOM    358  CA  THR   358      47.487  46.795   9.080  1.00  0.00           C  
TER     359      THR   358 
ATOM    359  CA  SER   359      45.489  45.334  12.005  1.00  0.00           C  
TER     360      SER   359 
ATOM    360  CA  PRO   360      43.304  42.185  11.478  1.00  0.00           C  
TER     361      PRO   360 
ATOM    361  CA  PRO   361      39.453  42.394  11.234  1.00  0.00           C  
TER     362      PRO   361 
ATOM    362  CA  ARG   362      37.326  42.050  14.413  1.00  0.00           C  
TER     363      ARG   362 
ATOM    363  CA  ILE   363      35.128  38.897  14.024  1.00  0.00           C  
TER     364      ILE   363 
ATOM    364  CA  ALA   364      32.869  39.443  17.114  1.00  0.00           C  
TER     365      ALA   364 
ATOM    365  CA  TYR   365      31.980  42.230  19.626  1.00  0.00           C  
TER     366      TYR   365 
ATOM    366  CA  GLU   366      33.071  39.963  22.543  1.00  0.00           C  
TER     367      GLU   366 
ATOM    367  CA  PHE   367      35.186  36.829  23.131  1.00  0.00           C  
TER     368      PHE   367 
ATOM    368  CA  SER   368      33.660  33.473  22.658  1.00  0.00           C  
TER     369      SER   368 
ENDMDL
MODEL     4
ATOM      1  CA  ALA     1      37.080  21.990  50.876  1.00  0.00           C  
TER       2      ALA     1 
ATOM      2  CA  TYR     2      37.898  25.714  50.739  1.00  0.00           C  
TER       3      TYR     2 
ATOM      3  CA  VAL     3      38.432  28.516  48.175  1.00  0.00           C  
TER       4      VAL     3 
ATOM      4  CA  GLU     4      41.723  30.427  47.833  1.00  0.00           C  
TER       5      GLU     4 
ATOM      5  CA  ILE     5      42.517  33.527  45.717  1.00  0.00           C  
TER       6      ILE     5 
ATOM      6  CA  ILE     6      45.537  32.859  43.447  1.00  0.00           C  
TER       7      ILE     6 
ATOM      7  CA  GLU     7      45.398  36.322  41.778  1.00  0.00           C  
TER       8      GLU     7 
ATOM      8  CA  GLN     8      43.709  39.423  43.302  1.00  0.00           C  
TER       9      GLN     8 
ATOM      9  CA  PRO     9      42.327  42.289  41.144  1.00  0.00           C  
TER      10      PRO     9 
ATOM     10  CA  LYS    10      44.700  45.245  40.505  1.00  0.00           C  
TER      11      LYS    10 
ATOM     11  CA  GLN    11      43.822  48.224  42.750  1.00  0.00           C  
TER      12      GLN    11 
ATOM     12  CA  ARG    12      43.873  50.779  39.905  1.00  0.00           C  
TER      13      ARG    12 
ATOM     13  CA  GLY    13      44.331  50.049  36.214  1.00  0.00           C  
TER      14      GLY    13 
ATOM     14  CA  MET    14      40.929  49.747  34.577  1.00  0.00           C  
TER      15      MET    14 
ATOM     15  CA  ARG    15      38.350  52.245  33.226  1.00  0.00           C  
TER      16      ARG    15 
ATOM     16  CA  PHE    16      34.761  51.150  34.075  1.00  0.00           C  
TER      17      PHE    16 
ATOM     17  CA  ARG    17      32.327  50.789  31.085  1.00  0.00           C  
TER      18      ARG    17 
ATOM     18  CA  TYR    18      29.542  53.417  30.499  1.00  0.00           C  
TER      19      TYR    18 
ATOM     19  CA  LYS    19      25.761  52.347  30.233  1.00  0.00           C  
TER      20      LYS    19 
ATOM     20  CA  CYS    20      25.654  53.904  26.701  1.00  0.00           C  
TER      21      CYS    20 
ATOM     21  CA  GLU    21      27.186  52.252  23.587  1.00  0.00           C  
TER      22      GLU    21 
ATOM     22  CA  GLY    22      30.998  51.745  23.452  1.00  0.00           C  
TER      23      GLY    22 
ATOM     23  CA  ARG    23      33.924  49.833  21.802  1.00  0.00           C  
TER      24      ARG    23 
ATOM     24  CA  SER    24      33.942  46.871  24.275  1.00  0.00           C  
TER      25      SER    24 
ATOM     25  CA  ALA    25      32.441  45.538  27.583  1.00  0.00           C  
TER      26      ALA    25 
ATOM     26  CA  GLY    26      36.904  45.349  28.384  1.00  0.00           C  
TER      27      GLY    26 
ATOM     27  CA  SER    27      37.687  43.021  31.728  1.00  0.00           C  
TER      28      SER    27 
ATOM     28  CA  ILE    28      38.957  43.269  35.349  1.00  0.00           C  
TER      29      ILE    28 
ATOM     29  CA  PRO    29      42.835  43.345  35.545  1.00  0.00           C  
TER      30      PRO    29 
ATOM     30  CA  GLY    30      44.640  40.864  37.825  1.00  0.00           C  
TER      31      GLY    30 
ATOM     31  CA  GLU    31      47.418  42.048  40.206  1.00  0.00           C  
TER      32      GLU    31 
ATOM     32  CA  ARG    32      50.271  41.027  37.768  1.00  0.00           C  
TER      33      ARG    32 
ATOM     33  CA  SER    33      48.925  43.429  35.060  1.00  0.00           C  
TER      34      SER    33 
ATOM     34  CA  THR    34      51.424  46.136  33.902  1.00  0.00           C  
TER      35      THR    34 
ATOM     35  CA  ASP    35      52.142  48.533  30.946  1.00  0.00           C  
TER      36      ASP    35 
ATOM     36  CA  THR    36      53.099  45.667  28.506  1.00  0.00           C  
TER      37      THR    36 
ATOM     37  CA  THR    37      50.584  42.882  29.493  1.00  0.00           C  
TER      38      THR    37 
ATOM     38  CA  LYS    38      47.152  42.207  31.148  1.00  0.00           C  
TER      39      LYS    38 
ATOM     39  CA  THR    39      46.173  39.332  33.523  1.00  0.00           C  
TER      40      THR    39 
ATOM     40  CA  HIE    40      42.823  38.505  35.296  1.00  0.00           C  
TER      41      HIE    40 
ATOM     41  CA  PRO    41      41.574  37.626  38.857  1.00  0.00           C  
TER      42      PRO    41 
ATOM     42  CA  THR    42      41.890  33.881  39.584  1.00  0.00           C  
TER      43      THR    42 
ATOM     43  CA  ILE    43      40.792  31.383  42.310  1.00  0.00           C  
TER      44      ILE    43 
ATOM     44  CA  LYS    44      41.484  27.734  43.276  1.00  0.00           C  
TER      45      LYS    44 
ATOM     45  CA  ILE    45      39.383  25.205  45.189  1.00  0.00           C  
TER      46      ILE    45 
ATOM     46  CA  ASN    46      41.340  23.164  47.734  1.00  0.00           C  
TER      47      ASN    46 
ATOM     47  CA  GLY    47      40.268  19.649  48.774  1.00  0.00           C  
TER      48      GLY    47 
ATOM     48  CA  TYR    48      37.990  19.103  45.720  1.00  0.00           C  
TER      49      TYR    48 
ATOM     49  CA  THR    49      38.041  18.624  41.932  1.00  0.00           C  
TER      50      THR    49 
ATOM     50  CA  GLY    50      34.851  17.853  39.949  1.00  0.00           C  
TER      51      GLY    50 
ATOM     51  CA  PRO    51      31.723  19.245  38.129  1.00  0.00           C  
TER      52      PRO    51 
ATOM     52  CA  GLY    52      30.971  22.014  40.619  1.00  0.00           C  
TER      53      GLY    52 
ATOM     53  CA  THR    53      29.698  25.594  40.094  1.00  0.00           C  
TER      54      THR    53 
ATOM     54  CA  VAL    54      31.102  29.051  40.974  1.00  0.00           C  
TER      55      VAL    54 
ATOM     55  CA  ARG    55      29.258  32.358  41.585  1.00  0.00           C  
TER      56      ARG    55 
ATOM     56  CA  ILE    56      30.711  35.910  41.465  1.00  0.00           C  
TER      57      ILE    56 
ATOM     57  CA  SER    57      29.217  39.314  42.466  1.00  0.00           C  
TER      58      SER    57 
ATOM     58  CA  LEU    58      30.161  42.973  43.168  1.00  0.00           C  
TER      59      LEU    58 
ATOM     59  CA  VAL    59      30.179  44.077  46.891  1.00  0.00           C  
TER      60      VAL    59 
ATOM     60  CA  THR    60      30.929  47.333  48.879  1.00  0.00           C  
TER      61      THR    60 
ATOM     61  CA  LYS    61      34.555  48.320  49.803  1.00  0.00           C  
TER      62      LYS    61 
ATOM     62  CA  ASP    62      33.658  48.528  53.542  1.00  0.00           C  
TER      63      ASP    62 
ATOM     63  CA  PRO    63      31.230  46.520  55.793  1.00  0.00           C  
TER      64      PRO    63 
ATOM     64  CA  PRO    64      28.334  45.736  55.948  1.00  0.00           C  
TER      65      PRO    64 
ATOM     65  CA  HIE    65      28.905  43.492  52.860  1.00  0.00           C  
TER      66      HIE    65 
ATOM     66  CA  ARG    66      26.038  44.935  50.661  1.00  0.00           C  
TER      67      ARG    66 
ATOM     67  CA  PRO    67      25.531  44.223  46.889  1.00  0.00           C  
TER      68      PRO    67 
ATOM     68  CA  HIE    68      27.227  47.113  44.980  1.00  0.00           C  
TER      69      HIE    68 
ATOM     69  CA  PRO    69      24.984  49.109  42.506  1.00  0.00           C  
TER      70      PRO    69 
ATOM     70  CA  HIE    70      27.492  48.646  39.582  1.00  0.00           C  
TER      71      HIE    70 
ATOM     71  CA  GLU    71      26.995  45.982  36.857  1.00  0.00           C  
TER      72      GLU    71 
ATOM     72  CA  LEU    72      29.159  43.099  35.651  1.00  0.00           C  
TER      73      LEU    72 
ATOM     73  CA  VAL    73      29.634  43.154  31.815  1.00  0.00           C  
TER      74      VAL    73 
ATOM     74  CA  GLY    74      29.602  40.123  29.640  1.00  0.00           C  
TER      75      GLY    74 
ATOM     75  CA  LYS    75      27.567  37.150  28.888  1.00  0.00           C  
TER      76      LYS    75 
ATOM     76  CA  ASP    76      24.395  37.333  30.472  1.00  0.00           C  
TER      77      ASP    76 
ATOM     77  CA  CYS    77      25.424  39.106  33.591  1.00  0.00           C  
TER      78      CYS    77 
ATOM     78  CA  ARG    78      22.525  40.808  35.365  1.00  0.00           C  
TER      79      ARG    78 
ATOM     79  CA  ASP    79      21.895  42.389  38.755  1.00  0.00           C  
TER      80      ASP    79 
ATOM     80  CA  GLY    80      25.580  42.509  39.685  1.00  0.00           C  
TER      81      GLY    80 
ATOM     81  CA  TYR    81      26.062  38.742  39.717  1.00  0.00           C  
TER      82      TYR    81 
ATOM     82  CA  TYR    82      27.077  35.834  37.446  1.00  0.00           C  
TER      83      TYR    82 
ATOM     83  CA  GLU    83      27.487  31.978  37.741  1.00  0.00           C  
TER      84      GLU    83 
ATOM     84  CA  ALA    84      29.368  29.250  35.800  1.00  0.00           C  
TER      85      ALA    84 
ATOM     85  CA  ASP    85      30.240  25.526  35.890  1.00  0.00           C  
TER      86      ASP    85 
ATOM     86  CA  LEU    86      33.723  24.353  36.951  1.00  0.00           C  
TER      87      LEU    86 
ATOM     87  CA  CYS    87      35.871  22.050  34.810  1.00  0.00           C  
TER      88      CYS    87 
ATOM     88  CA  PRO    88      36.045  18.438  36.116  1.00  0.00           C  
TER      89      PRO    88 
ATOM     89  CA  ASP    89      39.788  18.241  35.296  1.00  0.00           C  
TER      90      ASP    89 
ATOM     90  CA  ARG    90      41.077  21.372  37.103  1.00  0.00           C  
TER      91      ARG    90 
ATOM     91  CA  SER    91      40.452  23.153  40.474  1.00  0.00           C  
TER      92      SER    91 
ATOM     92  CA  ILE    92      41.623  26.567  39.151  1.00  0.00           C  
TER      93      ILE    92 
ATOM     93  CA  HIE    93      39.206  29.138  37.634  1.00  0.00           C  
TER      94      HIE    93 
ATOM     94  CA  SER    94      39.874  32.619  36.130  1.00  0.00           C  
TER      95      SER    94 
ATOM     95  CA  PHE    95      37.385  35.462  35.512  1.00  0.00           C  
TER      96      PHE    95 
ATOM     96  CA  GLN    96      38.903  36.459  32.116  1.00  0.00           C  
TER      97      GLN    96 
ATOM     97  CA  ASN    97      35.547  37.318  30.480  1.00  0.00           C  
TER      98      ASN    97 
ATOM     98  CA  LEU    98      34.207  39.611  33.248  1.00  0.00           C  
TER      99      LEU    98 
ATOM     99  CA  GLY    99      34.143  43.385  32.975  1.00  0.00           C  
TER     100      GLY    99 
ATOM    100  CA  ILE   100      32.570  46.219  35.093  1.00  0.00           C  
TER     101      ILE   100 
ATOM    101  CA  GLN   101      29.991  48.881  34.078  1.00  0.00           C  
TER     102      GLN   101 
ATOM    102  CA  CYS   102      29.222  52.020  36.123  1.00  0.00           C  
TER     103      CYS   102 
ATOM    103  CA  VAL   103      25.656  52.789  37.353  1.00  0.00           C  
TER     104      VAL   103 
ATOM    104  CA  LYS   104      23.996  56.043  36.207  1.00  0.00           C  
TER     105      LYS   104 
ATOM    105  CA  LYS   105      22.190  58.501  38.635  1.00  0.00           C  
TER     106      LYS   105 
ATOM    106  CA  ARG   106      18.708  57.908  36.958  1.00  0.00           C  
TER     107      ARG   106 
ATOM    107  CA  ASP   107      19.086  54.083  37.354  1.00  0.00           C  
TER     108      ASP   107 
ATOM    108  CA  LEU   108      20.587  54.097  40.923  1.00  0.00           C  
TER     109      LEU   108 
ATOM    109  CA  GLU   109      17.351  53.799  42.960  1.00  0.00           C  
TER     110      GLU   109 
ATOM    110  CA  GLN   110      16.075  50.986  40.698  1.00  0.00           C  
TER     111      GLN   110 
ATOM    111  CA  ALA   111      19.490  49.201  40.789  1.00  0.00           C  
TER     112      ALA   111 
ATOM    112  CA  ILE   112      19.366  49.165  44.643  1.00  0.00           C  
TER     113      ILE   112 
ATOM    113  CA  SER   113      15.664  48.060  44.636  1.00  0.00           C  
TER     114      SER   113 
ATOM    114  CA  GLN   114      16.346  45.181  42.185  1.00  0.00           C  
TER     115      GLN   114 
ATOM    115  CA  ARG   115      19.287  43.983  44.377  1.00  0.00           C  
TER     116      ARG   115 
ATOM    116  CA  ILE   116      16.973  44.024  47.448  1.00  0.00           C  
TER     117      ILE   116 
ATOM    117  CA  GLN   117      14.286  42.041  45.530  1.00  0.00           C  
TER     118      GLN   117 
ATOM    118  CA  THR   118      16.789  39.367  44.350  1.00  0.00           C  
TER     119      THR   118 
ATOM    119  CA  ASN   119      18.159  38.400  47.618  1.00  0.00           C  
TER     120      ASN   119 
ATOM    120  CA  ASN   120      21.081  36.348  46.699  1.00  0.00           C  
TER     121      ASN   120 
ATOM    121  CA  ASN   121      23.961  38.184  48.649  1.00  0.00           C  
TER     122      ASN   121 
ATOM    122  CA  PRO   122      25.286  35.321  51.184  1.00  0.00           C  
TER     123      PRO   122 
ATOM    123  CA  PHE   123      25.904  37.860  54.085  1.00  0.00           C  
TER     124      PHE   123 
ATOM    124  CA  HIE   124      22.171  38.506  54.693  1.00  0.00           C  
TER     125      HIE   124 
ATOM    125  CA  VAL   125      22.492  42.228  55.379  1.00  0.00           C  
TER     126      VAL   125 
ATOM    126  CA  PRO   126      19.449  43.976  56.821  1.00  0.00           C  
TER     127      PRO   126 
ATOM    127  CA  ILE   127      17.240  45.766  54.334  1.00  0.00           C  
TER     128      ILE   127 
ATOM    128  CA  GLU   128      17.425  49.096  56.132  1.00  0.00           C  
TER     129      GLU   128 
ATOM    129  CA  GLU   129      21.235  48.997  55.689  1.00  0.00           C  
TER     130      GLU   129 
ATOM    130  CA  GLN   130      20.878  47.739  52.097  1.00  0.00           C  
TER     131      GLN   130 
ATOM    131  CA  ARG   131      18.786  50.937  51.351  1.00  0.00           C  
TER     132      ARG   131 
ATOM    132  CA  GLY   132      21.376  53.472  52.358  1.00  0.00           C  
TER     133      GLY   132 
ATOM    133  CA  ASP   133      24.235  55.388  50.779  1.00  0.00           C  
TER     134      ASP   133 
ATOM    134  CA  TYR   134      26.983  53.814  48.584  1.00  0.00           C  
TER     135      TYR   134 
ATOM    135  CA  ASP   135      30.527  54.789  47.541  1.00  0.00           C  
TER     136      ASP   135 
ATOM    136  CA  LEU   136      30.604  54.384  43.736  1.00  0.00           C  
TER     137      LEU   136 
ATOM    137  CA  ASN   137      34.374  55.136  43.349  1.00  0.00           C  
TER     138      ASN   137 
ATOM    138  CA  ALA   138      35.434  51.705  44.680  1.00  0.00           C  
TER     139      ALA   138 
ATOM    139  CA  VAL   139      34.169  48.061  44.696  1.00  0.00           C  
TER     140      VAL   139 
ATOM    140  CA  ARG   140      35.251  44.528  45.826  1.00  0.00           C  
TER     141      ARG   140 
ATOM    141  CA  LEU   141      34.619  41.070  44.276  1.00  0.00           C  
TER     142      LEU   141 
ATOM    142  CA  CYS   142      32.826  38.269  46.179  1.00  0.00           C  
TER     143      CYS   142 
ATOM    143  CA  PHE   143      33.257  34.587  45.191  1.00  0.00           C  
TER     144      PHE   143 
ATOM    144  CA  GLN   144      31.289  31.448  46.275  1.00  0.00           C  
TER     145      GLN   144 
ATOM    145  CA  VAL   145      31.461  27.746  45.202  1.00  0.00           C  
TER     146      VAL   145 
ATOM    146  CA  THR   146      28.975  24.840  45.243  1.00  0.00           C  
TER     147      THR   146 
ATOM    147  CA  VAL   147      30.549  21.362  45.224  1.00  0.00           C  
TER     148      VAL   147 
ATOM    148  CA  ARG   148      28.485  18.859  42.893  1.00  0.00           C  
TER     149      ARG   148 
ATOM    149  CA  ASP   149      28.859  14.991  42.580  1.00  0.00           C  
TER     150      ASP   149 
ATOM    150  CA  PRO   150      27.123  12.636  39.944  1.00  0.00           C  
TER     151      PRO   150 
ATOM    151  CA  ALA   151      26.337  10.314  42.834  1.00  0.00           C  
TER     152      ALA   151 
ATOM    152  CA  GLY   152      26.051  12.583  46.303  1.00  0.00           C  
TER     153      GLY   152 
ATOM    153  CA  ARG   153      24.389  15.751  47.450  1.00  0.00           C  
TER     154      ARG   153 
ATOM    154  CA  PRO   154      25.591  19.245  46.601  1.00  0.00           C  
TER     155      PRO   154 
ATOM    155  CA  LEU   155      27.372  21.381  49.218  1.00  0.00           C  
TER     156      LEU   155 
ATOM    156  CA  LEU   156      27.652  25.191  49.392  1.00  0.00           C  
TER     157      LEU   156 
ATOM    157  CA  LEU   157      31.065  26.518  50.619  1.00  0.00           C  
TER     158      LEU   157 
ATOM    158  CA  THR   158      31.744  29.719  52.664  1.00  0.00           C  
TER     159      THR   158 
ATOM    159  CA  PRO   159      32.087  32.970  50.607  1.00  0.00           C  
TER     160      PRO   159 
ATOM    160  CA  VAL   160      35.419  34.857  50.079  1.00  0.00           C  
TER     161      VAL   160 
ATOM    161  CA  LEU   161      36.114  38.555  49.325  1.00  0.00           C  
TER     162      LEU   161 
ATOM    162  CA  SER   162      38.922  40.181  47.203  1.00  0.00           C  
TER     163      SER   162 
ATOM    163  CA  HIE   163      41.056  43.302  47.665  1.00  0.00           C  
TER     164      HIE   163 
ATOM    164  CA  PRO   164      39.198  46.427  46.305  1.00  0.00           C  
TER     165      PRO   164 
ATOM    165  CA  ILE   165      39.344  47.953  42.790  1.00  0.00           C  
TER     166      ILE   165 
ATOM    166  CA  PHE   166      39.014  51.746  42.299  1.00  0.00           C  
TER     167      PHE   166 
ATOM    167  CA  ASP   167      37.561  53.773  39.418  1.00  0.00           C  
TER     168      ASP   167 
ATOM    168  CA  ASN   168      39.859  55.665  36.945  1.00  0.00           C  
TER     169      ASN   168 
ATOM    169  CA  PHE   169      28.361  48.791  -1.795  1.00  0.00           C  
TER     170      PHE   169 
ATOM    170  CA  PRO   170      31.472  46.575  -1.879  1.00  0.00           C  
TER     171      PRO   170 
ATOM    171  CA  ASP   171      32.837  45.069   1.350  1.00  0.00           C  
TER     172      ASP   171 
ATOM    172  CA  LEU   172      35.293  42.443   2.750  1.00  0.00           C  
TER     173      LEU   172 
ATOM    173  CA  PRO   173      34.424  38.626   2.705  1.00  0.00           C  
TER     174      PRO   173 
ATOM    174  CA  GLU   174      34.955  38.098   6.469  1.00  0.00           C  
TER     175      GLU   174 
ATOM    175  CA  HIE   175      31.278  38.405   7.674  1.00  0.00           C  
TER     176      HIE   175 
ATOM    176  CA  GLN   176      29.307  37.428   4.457  1.00  0.00           C  
TER     177      GLN   176 
ATOM    177  CA  ASP   177      27.931  34.177   5.942  1.00  0.00           C  
TER     178      ASP   177 
ATOM    178  CA  ASN   178      25.805  36.290   8.328  1.00  0.00           C  
TER     179      ASN   178 
ATOM    179  CA  PRO   179      26.172  40.018   7.548  1.00  0.00           C  
TER     180      PRO   179 
ATOM    180  CA  SER   180      24.465  42.806   9.540  1.00  0.00           C  
TER     181      SER   180 
ATOM    181  CA  GLN   181      20.932  43.561   8.302  1.00  0.00           C  
TER     182      GLN   181 
ATOM    182  CA  LEU   182      21.001  46.898  10.229  1.00  0.00           C  
TER     183      LEU   182 
ATOM    183  CA  ARG   183      24.131  47.893   8.180  1.00  0.00           C  
TER     184      ARG   183 
ATOM    184  CA  LEU   184      22.366  46.933   4.907  1.00  0.00           C  
TER     185      LEU   184 
ATOM    185  CA  GLN   185      19.335  49.057   5.989  1.00  0.00           C  
TER     186      GLN   185 
ATOM    186  CA  HIE   186      21.547  52.147   6.742  1.00  0.00           C  
TER     187      HIE   186 
ATOM    187  CA  ASP   187      23.359  51.598   3.368  1.00  0.00           C  
TER     188      ASP   187 
ATOM    188  CA  GLY   188      19.885  52.406   1.916  1.00  0.00           C  
TER     189      GLY   188 
ATOM    189  CA  LEU   189      20.229  55.947   3.427  1.00  0.00           C  
TER     190      LEU   189 
ATOM    190  CA  ALA   190      23.957  56.837   3.610  1.00  0.00           C  
TER     191      ALA   190 
ATOM    191  CA  THR   191      24.825  56.802  -0.120  1.00  0.00           C  
TER     192      THR   191 
ATOM    192  CA  ASP   192      26.710  59.983  -1.237  1.00  0.00           C  
TER     193      ASP   192 
ATOM    193  CA  ASP   193      30.403  58.861  -1.263  1.00  0.00           C  
TER     194      ASP   193 
ATOM    194  CA  LYS   194      31.750  62.087  -2.964  1.00  0.00           C  
TER     195      LYS   194 
ATOM    195  CA  ALA   195      34.508  64.191  -1.390  1.00  0.00           C  
TER     196      ALA   195 
ATOM    196  CA  ARG   196      32.680  67.483  -0.562  1.00  0.00           C  
TER     197      ARG   196 
ATOM    197  CA  LEU   197      33.693  68.357   3.046  1.00  0.00           C  
TER     198      LEU   197 
ATOM    198  CA  GLU   198      37.114  69.992   3.765  1.00  0.00           C  
TER     199      GLU   198 
ATOM    199  CA  PRO   199      39.375  67.190   5.147  1.00  0.00           C  
TER     200      PRO   199 
ATOM    200  CA  MET   200      41.304  69.554   7.507  1.00  0.00           C  
TER     201      MET   200 
ATOM    201  CA  CYS   201      38.048  70.727   9.227  1.00  0.00           C  
TER     202      CYS   201 
ATOM    202  CA  LEU   202      36.094  67.469   9.904  1.00  0.00           C  
TER     203      LEU   202 
ATOM    203  CA  ALA   203      36.290  67.727  13.740  1.00  0.00           C  
TER     204      ALA   203 
ATOM    204  CA  GLU   204      34.647  71.212  13.524  1.00  0.00           C  
TER     205      GLU   204 
ATOM    205  CA  TYR   205      31.869  69.548  11.454  1.00  0.00           C  
TER     206      TYR   205 
ATOM    206  CA  LEU   206      31.332  66.875  14.235  1.00  0.00           C  
TER     207      LEU   206 
ATOM    207  CA  ILE   207      32.225  68.437  17.663  1.00  0.00           C  
TER     208      ILE   207 
ATOM    208  CA  SER   208      30.707  71.507  19.431  1.00  0.00           C  
TER     209      SER   208 
ATOM    209  CA  GLY   209      32.978  71.632  22.541  1.00  0.00           C  
TER     210      GLY   209 
ATOM    210  CA  PRO   210      34.387  69.789  25.613  1.00  0.00           C  
TER     211      PRO   210 
ATOM    211  CA  GLY   211      32.007  67.870  27.937  1.00  0.00           C  
TER     212      GLY   211 
ATOM    212  CA  GLY   212      31.654  64.634  29.888  1.00  0.00           C  
TER     213      GLY   212 
ATOM    213  CA  MET   213      28.990  61.996  30.298  1.00  0.00           C  
TER     214      MET   213 
ATOM    214  CA  ASP   214      28.005  63.490  33.608  1.00  0.00           C  
TER     215      ASP   214 
ATOM    215  CA  PRO   215      27.800  67.155  34.497  1.00  0.00           C  
TER     216      PRO   215 
ATOM    216  CA  ASP   216      29.951  66.719  37.552  1.00  0.00           C  
TER     217      ASP   216 
ATOM    217  CA  ILE   217      32.969  65.910  35.438  1.00  0.00           C  
TER     218      ILE   217 
ATOM    218  CA  GLU   218      35.331  68.529  34.213  1.00  0.00           C  
TER     219      GLU   218 
ATOM    219  CA  ILE   219      37.324  67.976  31.049  1.00  0.00           C  
TER     220      ILE   219 
ATOM    220  CA  ASP   220      40.950  69.194  30.923  1.00  0.00           C  
TER     221      ASP   220 
ATOM    221  CA  ASP   221      41.479  71.785  28.146  1.00  0.00           C  
TER     222      ASP   221 
ATOM    222  CA  ASP   222      45.005  70.488  27.307  1.00  0.00           C  
TER     223      ASP   222 
ATOM    223  CA  THR   223      43.771  66.861  27.064  1.00  0.00           C  
TER     224      THR   223 
ATOM    224  CA  TYR   224      40.886  68.148  24.887  1.00  0.00           C  
TER     225      TYR   224 
ATOM    225  CA  ASP   225      43.373  69.907  22.519  1.00  0.00           C  
TER     226      ASP   225 
ATOM    226  CA  GLU   226      45.491  66.716  22.206  1.00  0.00           C  
TER     227      GLU   226 
ATOM    227  CA  CYS   227      42.455  64.423  21.668  1.00  0.00           C  
TER     228      CYS   227 
ATOM    228  CA  ARG   228      40.800  66.782  19.098  1.00  0.00           C  
TER     229      ARG   228 
ATOM    229  CA  GLU   229      44.073  66.937  17.088  1.00  0.00           C  
TER     230      GLU   229 
ATOM    230  CA  VAL   230      44.370  63.088  16.979  1.00  0.00           C  
TER     231      VAL   230 
ATOM    231  CA  LEU   231      40.633  62.925  16.070  1.00  0.00           C  
TER     232      LEU   231 
ATOM    232  CA  SER   232      41.192  65.531  13.280  1.00  0.00           C  
TER     233      SER   232 
ATOM    233  CA  ARG   233      44.048  63.423  11.739  1.00  0.00           C  
TER     234      ARG   233 
ATOM    234  CA  ILE   234      42.016  60.134  12.004  1.00  0.00           C  
TER     235      ILE   234 
ATOM    235  CA  LEU   235      38.934  61.787  10.371  1.00  0.00           C  
TER     236      LEU   235 
ATOM    236  CA  GLU   236      41.204  63.240   7.605  1.00  0.00           C  
TER     237      GLU   236 
ATOM    237  CA  ASP   237      42.789  59.805   6.876  1.00  0.00           C  
TER     238      ASP   237 
ATOM    238  CA  ALA   238      39.315  58.145   6.885  1.00  0.00           C  
TER     239      ALA   238 
ATOM    239  CA  TYR   239      37.552  60.716   4.610  1.00  0.00           C  
TER     240      TYR   239 
ATOM    240  CA  THR   240      40.503  60.900   2.112  1.00  0.00           C  
TER     241      THR   240 
ATOM    241  CA  GLN   241      40.730  57.042   1.740  1.00  0.00           C  
TER     242      GLN   241 
ATOM    242  CA  SER   242      37.270  55.477   2.507  1.00  0.00           C  
TER     243      SER   242 
ATOM    243  CA  GLY   243      34.165  55.981   0.338  1.00  0.00           C  
TER     244      GLY   243 
ATOM    244  CA  THR   244      32.262  54.190   3.165  1.00  0.00           C  
TER     245      THR   244 
ATOM    245  CA  PHE   245      33.374  56.924   5.636  1.00  0.00           C  
TER     246      PHE   245 
ATOM    246  CA  ARG   246      32.578  59.737   3.111  1.00  0.00           C  
TER     247      ARG   246 
ATOM    247  CA  ARG   247      28.895  58.697   2.567  1.00  0.00           C  
TER     248      ARG   247 
ATOM    248  CA  LEU   248      28.357  58.083   6.337  1.00  0.00           C  
TER     249      LEU   248 
ATOM    249  CA  MET   249      29.783  61.568   7.208  1.00  0.00           C  
TER     250      MET   249 
ATOM    250  CA  ASN   250      28.062  63.358   4.270  1.00  0.00           C  
TER     251      ASN   250 
ATOM    251  CA  TYR   251      24.652  61.878   5.292  1.00  0.00           C  
TER     252      TYR   251 
ATOM    252  CA  ALA   252      25.045  63.018   8.938  1.00  0.00           C  
TER     253      ALA   252 
ATOM    253  CA  TYR   253      26.156  66.536   7.815  1.00  0.00           C  
TER     254      TYR   253 
ATOM    254  CA  ASP   254      23.090  66.841   5.522  1.00  0.00           C  
TER     255      ASP   254 
ATOM    255  CA  GLN   255      20.696  65.490   8.217  1.00  0.00           C  
TER     256      GLN   255 
ATOM    256  CA  GLU   256      21.778  66.934  11.590  1.00  0.00           C  
TER     257      GLU   256 
ATOM    257  CA  LEU   257      25.455  68.095  12.120  1.00  0.00           C  
TER     258      LEU   257 
ATOM    258  CA  HIE   258      24.757  71.530  10.467  1.00  0.00           C  
TER     259      HIE   258 
ATOM    259  CA  ASP   259      23.361  72.614  13.912  1.00  0.00           C  
TER     260      ASP   259 
ATOM    260  CA  VAL   260      25.757  73.328  16.867  1.00  0.00           C  
TER     261      VAL   260 
ATOM    261  CA  GLU   261      23.111  71.836  19.276  1.00  0.00           C  
TER     262      GLU   261 
ATOM    262  CA  GLN   262      23.288  68.515  17.280  1.00  0.00           C  
TER     263      GLN   262 
ATOM    263  CA  ARG   263      27.143  68.486  17.083  1.00  0.00           C  
TER     264      ARG   263 
ATOM    264  CA  TRP   264      28.638  66.349  19.861  1.00  0.00           C  
TER     265      TRP   264 
ATOM    265  CA  LEU   265      30.484  67.156  23.114  1.00  0.00           C  
TER     266      LEU   265 
ATOM    266  CA  LEU   266      33.966  65.568  23.467  1.00  0.00           C  
TER     267      LEU   266 
ATOM    267  CA  GLY   267      34.699  63.672  26.711  1.00  0.00           C  
TER     268      GLY   267 
ATOM    268  CA  ALA   268      38.500  63.774  26.273  1.00  0.00           C  
TER     269      ALA   268 
ATOM    269  CA  GLY   269      40.521  61.485  28.594  1.00  0.00           C  
TER     270      GLY   269 
ATOM    270  CA  GLU   270      37.480  59.301  29.521  1.00  0.00           C  
TER     271      GLU   270 
ATOM    271  CA  ASN   271      36.408  55.693  28.707  1.00  0.00           C  
TER     272      ASN   271 
ATOM    272  CA  PHE   272      35.286  54.969  25.103  1.00  0.00           C  
TER     273      PHE   272 
ATOM    273  CA  GLY   273      31.515  55.584  24.736  1.00  0.00           C  
TER     274      GLY   273 
ATOM    274  CA  THR   274      28.851  57.426  22.657  1.00  0.00           C  
TER     275      THR   274 
ATOM    275  CA  THR   275      25.308  58.508  23.763  1.00  0.00           C  
TER     276      THR   275 
ATOM    276  CA  VAL   276      23.197  57.105  20.856  1.00  0.00           C  
TER     277      VAL   276 
ATOM    277  CA  THR   277      20.053  57.249  23.088  1.00  0.00           C  
TER     278      THR   277 
ATOM    278  CA  ASP   278      18.698  60.684  24.732  1.00  0.00           C  
TER     279      ASP   278 
ATOM    279  CA  GLU   279      20.107  61.694  28.358  1.00  0.00           C  
TER     280      GLU   279 
ATOM    280  CA  ASP   280      17.450  64.435  29.184  1.00  0.00           C  
TER     281      ASP   280 
ATOM    281  CA  LEU   281      14.627  64.542  30.584  1.00  0.00           C  
TER     282      LEU   281 
ATOM    282  CA  GLU   282      13.427  67.897  30.941  1.00  0.00           C  
TER     283      GLU   282 
ATOM    283  CA  SER   283      11.782  69.892  28.530  1.00  0.00           C  
TER     284      SER   283 
ATOM    284  CA  SER   284      14.712  71.381  27.559  1.00  0.00           C  
TER     285      SER   284 
ATOM    285  CA  GLU   285      17.151  69.290  25.475  1.00  0.00           C  
TER     286      GLU   285 
ATOM    286  CA  GLY   286      20.925  68.794  26.062  1.00  0.00           C  
TER     287      GLY   286 
ATOM    287  CA  ARG   287      23.839  68.067  23.687  1.00  0.00           C  
TER     288      ARG   287 
ATOM    288  CA  LYS   288      25.017  64.371  23.009  1.00  0.00           C  
TER     289      LYS   288 
ATOM    289  CA  VAL   289      28.466  63.071  24.170  1.00  0.00           C  
TER     290      VAL   289 
ATOM    290  CA  ILE   290      31.368  61.115  22.569  1.00  0.00           C  
TER     291      ILE   290 
ATOM    291  CA  ALA   291      34.115  59.996  25.015  1.00  0.00           C  
TER     292      ALA   291 
ATOM    292  CA  LEU   292      37.698  59.157  23.852  1.00  0.00           C  
TER     293      LEU   292 
ATOM    293  CA  ASN   293      41.207  58.523  25.325  1.00  0.00           C  
TER     294      ASN   293 
ATOM    294  CA  LEU   294      44.791  57.785  24.077  1.00  0.00           C  
TER     295      LEU   294 
ATOM    295  CA  ASP   295      45.452  54.570  26.128  1.00  0.00           C  
TER     296      ASP   295 
ATOM    296  CA  ASP   296      45.971  52.375  22.981  1.00  0.00           C  
TER     297      ASP   296 
ATOM    297  CA  THR   297      48.956  54.636  22.010  1.00  0.00           C  
TER     298      THR   297 
ATOM    298  CA  ASP   298      50.138  55.442  25.632  1.00  0.00           C  
TER     299      ASP   298 
ATOM    299  CA  ASP   299      53.387  53.657  26.631  1.00  0.00           C  
TER     300      ASP   299 
ATOM    300  CA  ASP   300      52.318  53.350  30.296  1.00  0.00           C  
TER     301      ASP   300 
ATOM    301  CA  SER   301      48.715  52.011  30.019  1.00  0.00           C  
TER     302      SER   301 
ATOM    302  CA  ILE   302      47.650  48.289  30.536  1.00  0.00           C  
TER     303      ILE   302 
ATOM    303  CA  PRO   303      46.819  46.710  27.023  1.00  0.00           C  
TER     304      PRO   303 
ATOM    304  CA  GLU   304      43.214  45.954  25.916  1.00  0.00           C  
TER     305      GLU   304 
ATOM    305  CA  TYR   305      42.115  43.287  23.327  1.00  0.00           C  
TER     306      TYR   305 
ATOM    306  CA  TYR   306      39.494  42.239  20.698  1.00  0.00           C  
TER     307      TYR   306 
ATOM    307  CA  GLU   307      38.442  38.946  19.001  1.00  0.00           C  
TER     308      GLU   307 
ATOM    308  CA  SER   308      40.093  38.559  15.575  1.00  0.00           C  
TER     309      SER   308 
ATOM    309  CA  ASN   309      40.767  35.967  12.892  1.00  0.00           C  
TER     310      ASN   309 
ATOM    310  CA  ASP   310      44.185  35.380  14.420  1.00  0.00           C  
TER     311      ASP   310 
ATOM    311  CA  GLY   311      42.982  35.146  17.973  1.00  0.00           C  
TER     312      GLY   311 
ATOM    312  CA  PRO   312      42.958  37.899  20.590  1.00  0.00           C  
TER     313      PRO   312 
ATOM    313  CA  GLN   313      44.654  41.050  19.228  1.00  0.00           C  
TER     314      GLN   313 
ATOM    314  CA  GLN   314      45.431  44.412  20.930  1.00  0.00           C  
TER     315      GLN   314 
ATOM    315  CA  PHE   315      43.413  47.573  20.073  1.00  0.00           C  
TER     316      PHE   315 
ATOM    316  CA  ASP   316      44.942  50.594  18.281  1.00  0.00           C  
TER     317      ASP   316 
ATOM    317  CA  THR   317      43.756  54.230  18.634  1.00  0.00           C  
TER     318      THR   317 
ATOM    318  CA  THR   318      42.383  54.248  15.026  1.00  0.00           C  
TER     319      THR   318 
ATOM    319  CA  ARG   319      40.022  51.245  15.619  1.00  0.00           C  
TER     320      ARG   319 
ATOM    320  CA  SER   320      38.882  52.714  18.980  1.00  0.00           C  
TER     321      SER   320 
ATOM    321  CA  PHE   321      38.148  56.209  17.538  1.00  0.00           C  
TER     322      PHE   321 
ATOM    322  CA  ILE   322      36.401  54.962  14.322  1.00  0.00           C  
TER     323      ILE   322 
ATOM    323  CA  HIE   323      34.057  52.676  16.406  1.00  0.00           C  
TER     324      HIE   323 
ATOM    324  CA  GLN   324      32.840  55.663  18.538  1.00  0.00           C  
TER     325      GLN   324 
ATOM    325  CA  VAL   325      32.574  57.943  15.444  1.00  0.00           C  
TER     326      VAL   325 
ATOM    326  CA  VAL   326      30.441  55.294  13.571  1.00  0.00           C  
TER     327      VAL   326 
ATOM    327  CA  HIE   327      28.092  55.224  16.657  1.00  0.00           C  
TER     328      HIE   327 
ATOM    328  CA  ALA   328      27.816  59.065  16.342  1.00  0.00           C  
TER     329      ALA   328 
ATOM    329  CA  LEU   329      27.289  59.092  12.506  1.00  0.00           C  
TER     330      LEU   329 
ATOM    330  CA  THR   330      24.634  56.248  12.440  1.00  0.00           C  
TER     331      THR   330 
ATOM    331  CA  HIE   331      22.922  56.143  15.908  1.00  0.00           C  
TER     332      HIE   331 
ATOM    332  CA  LEU   332      23.167  52.295  15.669  1.00  0.00           C  
TER     333      LEU   332 
ATOM    333  CA  GLN   333      23.903  50.114  18.739  1.00  0.00           C  
TER     334      GLN   333 
ATOM    334  CA  ASP   334      26.282  47.076  18.838  1.00  0.00           C  
TER     335      ASP   334 
ATOM    335  CA  LYS   335      23.303  44.763  19.624  1.00  0.00           C  
TER     336      LYS   335 
ATOM    336  CA  GLU   336      21.863  42.886  16.619  1.00  0.00           C  
TER     337      GLU   336 
ATOM    337  CA  ASP   337      19.856  39.633  16.425  1.00  0.00           C  
TER     338      ASP   337 
ATOM    338  CA  SER   338      21.967  36.532  15.641  1.00  0.00           C  
TER     339      SER   338 
ATOM    339  CA  ASN   339      25.017  38.533  14.427  1.00  0.00           C  
TER     340      ASN   339 
ATOM    340  CA  PRO   340      28.174  38.208  16.652  1.00  0.00           C  
TER     341      PRO   340 
ATOM    341  CA  ARG   341      29.529  41.627  15.449  1.00  0.00           C  
TER     342      ARG   341 
ATOM    342  CA  GLY   342      26.617  44.017  14.907  1.00  0.00           C  
TER     343      GLY   342 
ATOM    343  CA  PRO   343      26.617  46.895  12.336  1.00  0.00           C  
TER     344      PRO   343 
ATOM    344  CA  VAL   344      29.275  49.196  13.939  1.00  0.00           C  
TER     345      VAL   344 
ATOM    345  CA  VAL   345      32.028  46.515  14.121  1.00  0.00           C  
TER     346      VAL   345 
ATOM    346  CA  GLU   346      31.336  45.573  10.445  1.00  0.00           C  
TER     347      GLU   346 
ATOM    347  CA  TYR   347      31.422  49.258   9.292  1.00  0.00           C  
TER     348      TYR   347 
ATOM    348  CA  THR   348      34.685  49.741  11.306  1.00  0.00           C  
TER     349      THR   348 
ATOM    349  CA  ASN   349      36.243  46.655   9.569  1.00  0.00           C  
TER     350      ASN   349 
ATOM    350  CA  ILE   350      35.168  47.992   6.098  1.00  0.00           C  
TER     351      ILE   350 
ATOM    351  CA  ILE   351      36.495  51.569   6.782  1.00  0.00           C  
TER     352      ILE   351 
ATOM    352  CA  LEU   352      39.877  50.281   8.108  1.00  0.00           C  
TER     353      LEU   352 
ATOM    353  CA  LYS   353      40.218  47.960   5.013  1.00  0.00           C  
TER     354      LYS   353 
ATOM    354  CA  GLU   354      39.577  50.970   2.699  1.00  0.00           C  
TER     355      GLU   354 
ATOM    355  CA  MET   355      42.203  52.959   4.742  1.00  0.00           C  
TER     356      MET   355 
ATOM    356  CA  GLY   356      44.609  49.974   4.216  1.00  0.00           C  
TER     357      GLY   356 
ATOM    357  CA  HIE   357      45.199  49.643   8.008  1.00  0.00           C  
TER     358      HIE   357 
ATOM    358  CA  THR   358      47.513  46.829   9.082  1.00  0.00           C  
TER     359      THR   358 
ATOM    359  CA  SER   359      45.514  45.358  11.999  1.00  0.00           C  
TER     360      SER   359 
ATOM    360  CA  PRO   360      43.335  42.206  11.461  1.00  0.00           C  
TER     361      PRO   360 
ATOM    361  CA  PRO   361      39.485  42.409  11.214  1.00  0.00           C  
TER     362      PRO   361 
ATOM    362  CA  ARG   362      37.355  42.058  14.388  1.00  0.00           C  
TER     363      ARG   362 
ATOM    363  CA  ILE   363      35.164  38.903  13.989  1.00  0.00           C  
TER     364      ILE   363 
ATOM    364  CA  ALA   364      32.899  39.439  17.075  1.00  0.00           C  
TER     365      ALA   364 
ATOM    365  CA  TYR   365      32.003  42.217  19.592  1.00  0.00           C  
TER     366      TYR   365 
ATOM    366  CA  GLU   366      33.085  39.944  22.506  1.00  0.00           C  
TER     367      GLU   366 
ATOM    367  CA  PHE   367      35.209  36.817  23.094  1.00  0.00           C  
TER     368      PHE   367 
ATOM    368  CA  SER   368      33.692  33.461  22.616  1.00  0.00           C  
TER     369      SER   368 
ENDMDL
MODEL     5
ATOM      1  CA  ALA     1      37.061  21.996  50.881  1.00  0.00           C  
TER       2      ALA     1 
ATOM      2  CA  TYR     2      37.882  25.719  50.735  1.00  0.00           C  
TER       3      TYR     2 
ATOM      3  CA  VAL     3      38.418  28.516  48.166  1.00  0.00           C  
TER       4      VAL     3 
ATOM      4  CA  GLU     4      41.710  30.421  47.816  1.00  0.00           C  
TER       5      GLU     4 
ATOM      5  CA  ILE     5      42.504  33.516  45.694  1.00  0.00           C  
TER       6      ILE     5 
ATOM      6  CA  ILE     6      45.520  32.840  43.421  1.00  0.00           C  
TER       7      ILE     6 
ATOM      7  CA  GLU     7      45.384  36.300  41.745  1.00  0.00           C  
TER       8      GLU     7 
ATOM      8  CA  GLN     8      43.706  39.405  43.271  1.00  0.00           C  
TER       9      GLN     8 
ATOM      9  CA  PRO     9      42.323  42.272  41.114  1.00  0.00           C  
TER      10      PRO     9 
ATOM     10  CA  LYS    10      44.700  45.222  40.468  1.00  0.00           C  
TER      11      LYS    10 
ATOM     11  CA  GLN    11      43.828  48.200  42.715  1.00  0.00           C  
TER      12      GLN    11 
ATOM     12  CA  ARG    12      43.886  50.759  39.873  1.00  0.00           C  
TER      13      ARG    12 
ATOM     13  CA  GLY    13      44.329  50.023  36.185  1.00  0.00           C  
TER      14      GLY    13 
ATOM     14  CA  MET    14      40.924  49.734  34.556  1.00  0.00           C  
TER      15      MET    14 
ATOM     15  CA  ARG    15      38.343  52.237  33.225  1.00  0.00           C  
TER      16      ARG    15 
ATOM     16  CA  PHE    16      34.754  51.150  34.079  1.00  0.00           C  
TER      17      PHE    16 
ATOM     17  CA  ARG    17      32.317  50.800  31.092  1.00  0.00           C  
TER      18      ARG    17 
ATOM     18  CA  TYR    18      29.519  53.408  30.511  1.00  0.00           C  
TER      19      TYR    18 
ATOM     19  CA  LYS    19      25.752  52.327  30.218  1.00  0.00           C  
TER      20      LYS    19 
ATOM     20  CA  CYS    20      25.658  53.877  26.685  1.00  0.00           C  
TER      21      CYS    20 
ATOM     21  CA  GLU    21      27.190  52.225  23.571  1.00  0.00           C  
TER      22      GLU    21 
ATOM     22  CA  GLY    22      31.003  51.724  23.438  1.00  0.00           C  
TER      23      GLY    22 
ATOM     23  CA  ARG    23      33.932  49.821  21.784  1.00  0.00           C  
TER      24      ARG    23 
ATOM     24  CA  SER    24      33.954  46.854  24.249  1.00  0.00           C  
TER      25      SER    24 
ATOM     25  CA  ALA    25      32.449  45.504  27.543  1.00  0.00           C  
TER      26      ALA    25 
ATOM     26  CA  GLY    26      36.851  45.322  28.396  1.00  0.00           C  
TER      27      GLY    26 
ATOM     27  CA  SER    27      37.670  43.000  31.705  1.00  0.00           C  
TER      28      SER    27 
ATOM     28  CA  ILE    28      38.949  43.252  35.322  1.00  0.00           C  
TER      29      ILE    28 
ATOM     29  CA  PRO    29      42.827  43.322  35.511  1.00  0.00           C  
TER      30      PRO    29 
ATOM     30  CA  GLY    30      44.631  40.842  37.792  1.00  0.00           C  
TER      31      GLY    30 
ATOM     31  CA  GLU    31      47.414  42.022  40.168  1.00  0.00           C  
TER      32      GLU    31 
ATOM     32  CA  ARG    32      50.261  40.991  37.729  1.00  0.00           C  
TER      33      ARG    32 
ATOM     33  CA  SER    33      48.916  43.388  35.018  1.00  0.00           C  
TER      34      SER    33 
ATOM     34  CA  THR    34      51.417  46.086  33.847  1.00  0.00           C  
TER      35      THR    34 
ATOM     35  CA  ASP    35      52.129  48.477  30.888  1.00  0.00           C  
TER      36      ASP    35 
ATOM     36  CA  THR    36      53.079  45.604  28.458  1.00  0.00           C  
TER      37      THR    36 
ATOM     37  CA  THR    37      50.564  42.825  29.454  1.00  0.00           C  
TER      38      THR    37 
ATOM     38  CA  LYS    38      47.134  42.163  31.113  1.00  0.00           C  
TER      39      LYS    38 
ATOM     39  CA  THR    39      46.155  39.296  33.495  1.00  0.00           C  
TER      40      THR    39 
ATOM     40  CA  HIE    40      42.805  38.479  35.270  1.00  0.00           C  
TER      41      HIE    40 
ATOM     41  CA  PRO    41      41.556  37.606  38.832  1.00  0.00           C  
TER      42      PRO    41 
ATOM     42  CA  THR    42      41.866  33.862  39.563  1.00  0.00           C  
TER      43      THR    42 
ATOM     43  CA  ILE    43      40.770  31.371  42.295  1.00  0.00           C  
TER      44      ILE    43 
ATOM     44  CA  LYS    44      41.459  27.722  43.264  1.00  0.00           C  
TER      45      LYS    44 
ATOM     45  CA  ILE    45      39.357  25.199  45.182  1.00  0.00           C  
TER      46      ILE    45 
ATOM     46  CA  ASN    46      41.315  23.159  47.728  1.00  0.00           C  
TER      47      ASN    46 
ATOM     47  CA  GLY    47      40.240  19.648  48.776  1.00  0.00           C  
TER      48      GLY    47 
ATOM     48  CA  TYR    48      37.954  19.102  45.729  1.00  0.00           C  
TER      49      TYR    48 
ATOM     49  CA  THR    49      37.997  18.616  41.943  1.00  0.00           C  
TER      50      THR    49 
ATOM     50  CA  GLY    50      34.803  17.853  39.964  1.00  0.00           C  
TER      51      GLY    50 
ATOM     51  CA  PRO    51      31.674  19.256  38.166  1.00  0.00           C  
TER      52      PRO    51 
ATOM     52  CA  GLY    52      30.911  22.035  40.636  1.00  0.00           C  
TER      53      GLY    52 
ATOM     53  CA  THR    53      29.652  25.619  40.113  1.00  0.00           C  
TER      54      THR    53 
ATOM     54  CA  VAL    54      31.070  29.069  40.985  1.00  0.00           C  
TER      55      VAL    54 
ATOM     55  CA  ARG    55      29.238  32.381  41.598  1.00  0.00           C  
TER      56      ARG    55 
ATOM     56  CA  ILE    56      30.702  35.927  41.473  1.00  0.00           C  
TER      57      ILE    56 
ATOM     57  CA  SER    57      29.213  39.328  42.485  1.00  0.00           C  
TER      58      SER    57 
ATOM     58  CA  LEU    58      30.165  42.985  43.179  1.00  0.00           C  
TER      59      LEU    58 
ATOM     59  CA  VAL    59      30.196  44.093  46.899  1.00  0.00           C  
TER      60      VAL    59 
ATOM     60  CA  THR    60      30.963  47.346  48.880  1.00  0.00           C  
TER      61      THR    60 
ATOM     61  CA  LYS    61      34.593  48.321  49.791  1.00  0.00           C  
TER      62      LYS    61 
ATOM     62  CA  ASP    62      33.711  48.536  53.531  1.00  0.00           C  
TER      63      ASP    62 
ATOM     63  CA  PRO    63      31.291  46.531  55.791  1.00  0.00           C  
TER      64      PRO    63 
ATOM     64  CA  PRO    64      28.396  45.749  55.955  1.00  0.00           C  
TER      65      PRO    64 
ATOM     65  CA  HIE    65      28.953  43.514  52.862  1.00  0.00           C  
TER      66      HIE    65 
ATOM     66  CA  ARG    66      26.077  44.955  50.682  1.00  0.00           C  
TER      67      ARG    66 
ATOM     67  CA  PRO    67      25.554  44.243  46.914  1.00  0.00           C  
TER      68      PRO    67 
ATOM     68  CA  HIE    68      27.240  47.131  44.996  1.00  0.00           C  
TER      69      HIE    68 
ATOM     69  CA  PRO    69      24.995  49.128  42.524  1.00  0.00           C  
TER      70      PRO    69 
ATOM     70  CA  HIE    70      27.499  48.661  39.598  1.00  0.00           C  
TER      71      HIE    70 
ATOM     71  CA  GLU    71      26.992  45.993  36.879  1.00  0.00           C  
TER      72      GLU    71 
ATOM     72  CA  LEU    72      29.149  43.108  35.668  1.00  0.00           C  
TER      73      LEU    72 
ATOM     73  CA  VAL    73      29.616  43.155  31.832  1.00  0.00           C  
TER      74      VAL    73 
ATOM     74  CA  GLY    74      29.572  40.117  29.668  1.00  0.00           C  
TER      75      GLY    74 
ATOM     75  CA  LYS    75      27.523  37.152  28.916  1.00  0.00           C  
TER      76      LYS    75 
ATOM     76  CA  ASP    76      24.360  37.323  30.522  1.00  0.00           C  
TER      77      ASP    76 
ATOM     77  CA  CYS    77      25.401  39.117  33.623  1.00  0.00           C  
TER      78      CYS    77 
ATOM     78  CA  ARG    78      22.507  40.820  35.403  1.00  0.00           C  
TER      79      ARG    78 
ATOM     79  CA  ASP    79      21.881  42.402  38.792  1.00  0.00           C  
TER      80      ASP    79 
ATOM     80  CA  GLY    80      25.567  42.529  39.715  1.00  0.00           C  
TER      81      GLY    80 
ATOM     81  CA  TYR    81      26.055  38.763  39.737  1.00  0.00           C  
TER      82      TYR    81 
ATOM     82  CA  TYR    82      27.067  35.859  37.461  1.00  0.00           C  
TER      83      TYR    82 
ATOM     83  CA  GLU    83      27.458  32.005  37.758  1.00  0.00           C  
TER      84      GLU    83 
ATOM     84  CA  ALA    84      29.324  29.271  35.816  1.00  0.00           C  
TER      85      ALA    84 
ATOM     85  CA  ASP    85      30.187  25.545  35.907  1.00  0.00           C  
TER      86      ASP    85 
ATOM     86  CA  LEU    86      33.667  24.362  36.964  1.00  0.00           C  
TER      87      LEU    86 
ATOM     87  CA  CYS    87      35.805  22.057  34.818  1.00  0.00           C  
TER      88      CYS    87 
ATOM     88  CA  PRO    88      35.970  18.447  36.128  1.00  0.00           C  
TER      89      PRO    88 
ATOM     89  CA  ASP    89      39.708  18.234  35.301  1.00  0.00           C  
TER      90      ASP    89 
ATOM     90  CA  ARG    90      41.010  21.361  37.099  1.00  0.00           C  
TER      91      ARG    90 
ATOM     91  CA  SER    91      40.409  23.142  40.468  1.00  0.00           C  
TER      92      SER    91 
ATOM     92  CA  ILE    92      41.588  26.551  39.140  1.00  0.00           C  
TER      93      ILE    92 
ATOM     93  CA  HIE    93      39.172  29.124  37.625  1.00  0.00           C  
TER      94      HIE    93 
ATOM     94  CA  SER    94      39.842  32.601  36.115  1.00  0.00           C  
TER      95      SER    94 
ATOM     95  CA  PHE    95      37.359  35.449  35.492  1.00  0.00           C  
TER      96      PHE    95 
ATOM     96  CA  GLN    96      38.874  36.452  32.098  1.00  0.00           C  
TER      97      GLN    96 
ATOM     97  CA  ASN    97      35.521  37.324  30.467  1.00  0.00           C  
TER      98      ASN    97 
ATOM     98  CA  LEU    98      34.185  39.610  33.242  1.00  0.00           C  
TER      99      LEU    98 
ATOM     99  CA  GLY    99      34.127  43.385  32.980  1.00  0.00           C  
TER     100      GLY    99 
ATOM    100  CA  ILE   100      32.564  46.222  35.101  1.00  0.00           C  
TER     101      ILE   100 
ATOM    101  CA  GLN   101      29.985  48.886  34.092  1.00  0.00           C  
TER     102      GLN   101 
ATOM    102  CA  CYS   102      29.228  52.028  36.134  1.00  0.00           C  
TER     103      CYS   102 
ATOM    103  CA  VAL   103      25.668  52.811  37.368  1.00  0.00           C  
TER     104      VAL   103 
ATOM    104  CA  LYS   104      24.023  56.073  36.225  1.00  0.00           C  
TER     105      LYS   104 
ATOM    105  CA  LYS   105      22.248  58.529  38.665  1.00  0.00           C  
TER     106      LYS   105 
ATOM    106  CA  ARG   106      18.762  57.964  37.008  1.00  0.00           C  
TER     107      ARG   106 
ATOM    107  CA  ASP   107      19.116  54.140  37.396  1.00  0.00           C  
TER     108      ASP   107 
ATOM    108  CA  LEU   108      20.627  54.138  40.957  1.00  0.00           C  
TER     109      LEU   108 
ATOM    109  CA  GLU   109      17.396  53.851  43.003  1.00  0.00           C  
TER     110      GLU   109 
ATOM    110  CA  GLN   110      16.104  51.048  40.742  1.00  0.00           C  
TER     111      GLN   110 
ATOM    111  CA  ALA   111      19.510  49.249  40.825  1.00  0.00           C  
TER     112      ALA   111 
ATOM    112  CA  ILE   112      19.397  49.213  44.679  1.00  0.00           C  
TER     113      ILE   112 
ATOM    113  CA  SER   113      15.693  48.119  44.678  1.00  0.00           C  
TER     114      SER   113 
ATOM    114  CA  GLN   114      16.368  45.239  42.227  1.00  0.00           C  
TER     115      GLN   114 
ATOM    115  CA  ARG   115      19.307  44.034  44.417  1.00  0.00           C  
TER     116      ARG   115 
ATOM    116  CA  ILE   116      16.994  44.079  47.488  1.00  0.00           C  
TER     117      ILE   116 
ATOM    117  CA  GLN   117      14.300  42.106  45.571  1.00  0.00           C  
TER     118      GLN   117 
ATOM    118  CA  THR   118      16.793  39.427  44.385  1.00  0.00           C  
TER     119      THR   118 
ATOM    119  CA  ASN   119      18.174  38.457  47.647  1.00  0.00           C  
TER     120      ASN   119 
ATOM    120  CA  ASN   120      21.097  36.417  46.719  1.00  0.00           C  
TER     121      ASN   120 
ATOM    121  CA  ASN   121      23.969  38.224  48.684  1.00  0.00           C  
TER     122      ASN   121 
ATOM    122  CA  PRO   122      25.321  35.369  51.184  1.00  0.00           C  
TER     123      PRO   122 
ATOM    123  CA  PHE   123      25.944  37.884  54.096  1.00  0.00           C  
TER     124      PHE   123 
ATOM    124  CA  HIE   124      22.213  38.533  54.715  1.00  0.00           C  
TER     125      HIE   124 
ATOM    125  CA  VAL   125      22.544  42.255  55.398  1.00  0.00           C  
TER     126      VAL   125 
ATOM    126  CA  PRO   126      19.504  44.009  56.842  1.00  0.00           C  
TER     127      PRO   126 
ATOM    127  CA  ILE   127      17.293  45.811  54.364  1.00  0.00           C  
TER     128      ILE   127 
ATOM    128  CA  GLU   128      17.497  49.133  56.169  1.00  0.00           C  
TER     129      GLU   128 
ATOM    129  CA  GLU   129      21.303  49.024  55.712  1.00  0.00           C  
TER     130      GLU   129 
ATOM    130  CA  GLN   130      20.930  47.785  52.119  1.00  0.00           C  
TER     131      GLN   130 
ATOM    131  CA  ARG   131      18.847  50.989  51.396  1.00  0.00           C  
TER     132      ARG   131 
ATOM    132  CA  GLY   132      21.450  53.510  52.392  1.00  0.00           C  
TER     133      GLY   132 
ATOM    133  CA  ASP   133      24.298  55.419  50.793  1.00  0.00           C  
TER     134      ASP   133 
ATOM    134  CA  TYR   134      27.030  53.837  48.590  1.00  0.00           C  
TER     135      TYR   134 
ATOM    135  CA  ASP   135      30.570  54.803  47.534  1.00  0.00           C  
TER     136      ASP   135 
ATOM    136  CA  LEU   136      30.635  54.397  43.729  1.00  0.00           C  
TER     137      LEU   136 
ATOM    137  CA  ASN   137      34.404  55.135  43.333  1.00  0.00           C  
TER     138      ASN   137 
ATOM    138  CA  ALA   138      35.459  51.703  44.665  1.00  0.00           C  
TER     139      ALA   138 
ATOM    139  CA  VAL   139      34.187  48.062  44.691  1.00  0.00           C  
TER     140      VAL   139 
ATOM    140  CA  ARG   140      35.264  44.528  45.818  1.00  0.00           C  
TER     141      ARG   140 
ATOM    141  CA  LEU   141      34.620  41.074  44.271  1.00  0.00           C  
TER     142      LEU   141 
ATOM    142  CA  CYS   142      32.831  38.277  46.182  1.00  0.00           C  
TER     143      CYS   142 
ATOM    143  CA  PHE   143      33.254  34.596  45.191  1.00  0.00           C  
TER     144      PHE   143 
ATOM    144  CA  GLN   144      31.278  31.467  46.282  1.00  0.00           C  
TER     145      GLN   144 
ATOM    145  CA  VAL   145      31.440  27.765  45.211  1.00  0.00           C  
TER     146      VAL   145 
ATOM    146  CA  THR   146      28.950  24.865  45.261  1.00  0.00           C  
TER     147      THR   146 
ATOM    147  CA  VAL   147      30.513  21.382  45.233  1.00  0.00           C  
TER     148      VAL   147 
ATOM    148  CA  ARG   148      28.447  18.867  42.944  1.00  0.00           C  
TER     149      ARG   148 
ATOM    149  CA  ASP   149      28.820  15.024  42.685  1.00  0.00           C  
TER     150      ASP   149 
ATOM    150  CA  PRO   150      27.104  12.649  40.087  1.00  0.00           C  
TER     151      PRO   150 
ATOM    151  CA  ALA   151      26.295  10.357  42.970  1.00  0.00           C  
TER     152      ALA   151 
ATOM    152  CA  GLY   152      25.981  12.635  46.377  1.00  0.00           C  
TER     153      GLY   152 
ATOM    153  CA  ARG   153      24.333  15.809  47.494  1.00  0.00           C  
TER     154      ARG   153 
ATOM    154  CA  PRO   154      25.554  19.285  46.632  1.00  0.00           C  
TER     155      PRO   154 
ATOM    155  CA  LEU   155      27.351  21.413  49.241  1.00  0.00           C  
TER     156      LEU   155 
ATOM    156  CA  LEU   156      27.644  25.221  49.412  1.00  0.00           C  
TER     157      LEU   156 
ATOM    157  CA  LEU   157      31.062  26.535  50.626  1.00  0.00           C  
TER     158      LEU   157 
ATOM    158  CA  THR   158      31.754  29.733  52.669  1.00  0.00           C  
TER     159      THR   158 
ATOM    159  CA  PRO   159      32.097  32.983  50.609  1.00  0.00           C  
TER     160      PRO   159 
ATOM    160  CA  VAL   160      35.430  34.861  50.070  1.00  0.00           C  
TER     161      VAL   160 
ATOM    161  CA  LEU   161      36.131  38.557  49.315  1.00  0.00           C  
TER     162      LEU   161 
ATOM    162  CA  SER   162      38.930  40.175  47.181  1.00  0.00           C  
TER     163      SER   162 
ATOM    163  CA  HIE   163      41.072  43.291  47.636  1.00  0.00           C  
TER     164      HIE   163 
ATOM    164  CA  PRO   164      39.217  46.421  46.286  1.00  0.00           C  
TER     165      PRO   164 
ATOM    165  CA  ILE   165      39.354  47.942  42.770  1.00  0.00           C  
TER     166      ILE   165 
ATOM    166  CA  PHE   166      39.030  51.735  42.274  1.00  0.00           C  
TER     167      PHE   166 
ATOM    167  CA  ASP   167      37.576  53.762  39.395  1.00  0.00           C  
TER     168      ASP   167 
ATOM    168  CA  ASN   168      39.878  55.652  36.929  1.00  0.00           C  
TER     169      ASN   168 
ATOM    169  CA  PHE   169      28.399  48.811  -1.817  1.00  0.00           C  
TER     170      PHE   169 
ATOM    170  CA  PRO   170      31.507  46.592  -1.894  1.00  0.00           C  
TER     171      PRO   170 
ATOM    171  CA  ASP   171      32.860  45.075   1.333  1.00  0.00           C  
TER     172      ASP   171 
ATOM    172  CA  LEU   172      35.328  42.461   2.727  1.00  0.00           C  
TER     173      LEU   172 
ATOM    173  CA  PRO   173      34.488  38.646   2.670  1.00  0.00           C  
TER     174      PRO   173 
ATOM    174  CA  GLU   174      34.999  38.115   6.434  1.00  0.00           C  
TER     175      GLU   174 
ATOM    175  CA  HIE   175      31.322  38.439   7.608  1.00  0.00           C  
TER     176      HIE   175 
ATOM    176  CA  GLN   176      29.373  37.430   4.403  1.00  0.00           C  
TER     177      GLN   176 
ATOM    177  CA  ASP   177      27.998  34.193   5.908  1.00  0.00           C  
TER     178      ASP   177 
ATOM    178  CA  ASN   178      25.852  36.299   8.270  1.00  0.00           C  
TER     179      ASN   178 
ATOM    179  CA  PRO   179      26.215  40.028   7.495  1.00  0.00           C  
TER     180      PRO   179 
ATOM    180  CA  SER   180      24.502  42.807   9.491  1.00  0.00           C  
TER     181      SER   180 
ATOM    181  CA  GLN   181      20.968  43.558   8.252  1.00  0.00           C  
TER     182      GLN   181 
ATOM    182  CA  LEU   182      21.031  46.890  10.185  1.00  0.00           C  
TER     183      LEU   182 
ATOM    183  CA  ARG   183      24.161  47.893   8.143  1.00  0.00           C  
TER     184      ARG   183 
ATOM    184  CA  LEU   184      22.402  46.939   4.867  1.00  0.00           C  
TER     185      LEU   184 
ATOM    185  CA  GLN   185      19.366  49.055   5.948  1.00  0.00           C  
TER     186      GLN   185 
ATOM    186  CA  HIE   186      21.572  52.146   6.712  1.00  0.00           C  
TER     187      HIE   186 
ATOM    187  CA  ASP   187      23.389  51.608   3.341  1.00  0.00           C  
TER     188      ASP   187 
ATOM    188  CA  GLY   188      19.916  52.408   1.883  1.00  0.00           C  
TER     189      GLY   188 
ATOM    189  CA  LEU   189      20.247  55.946   3.400  1.00  0.00           C  
TER     190      LEU   189 
ATOM    190  CA  ALA   190      23.972  56.843   3.588  1.00  0.00           C  
TER     191      ALA   190 
ATOM    191  CA  THR   191      24.843  56.814  -0.142  1.00  0.00           C  
TER     192      THR   191 
ATOM    192  CA  ASP   192      26.728  59.998  -1.246  1.00  0.00           C  
TER     193      ASP   192 
ATOM    193  CA  ASP   193      30.422  58.886  -1.270  1.00  0.00           C  
TER     194      ASP   193 
ATOM    194  CA  LYS   194      31.763  62.118  -2.960  1.00  0.00           C  
TER     195      LYS   194 
ATOM    195  CA  ALA   195      34.517  64.221  -1.378  1.00  0.00           C  
TER     196      ALA   195 
ATOM    196  CA  ARG   196      32.681  67.508  -0.551  1.00  0.00           C  
TER     197      ARG   196 
ATOM    197  CA  LEU   197      33.686  68.377   3.060  1.00  0.00           C  
TER     198      LEU   197 
ATOM    198  CA  GLU   198      37.100  70.016   3.792  1.00  0.00           C  
TER     199      GLU   198 
ATOM    199  CA  PRO   199      39.360  67.215   5.175  1.00  0.00           C  
TER     200      PRO   199 
ATOM    200  CA  MET   200      41.278  69.576   7.545  1.00  0.00           C  
TER     201      MET   200 
ATOM    201  CA  CYS   201      38.016  70.742   9.254  1.00  0.00           C  
TER     202      CYS   201 
ATOM    202  CA  LEU   202      36.070  67.479   9.924  1.00  0.00           C  
TER     203      LEU   202 
ATOM    203  CA  ALA   203      36.270  67.729  13.759  1.00  0.00           C  
TER     204      ALA   203 
ATOM    204  CA  GLU   204      34.622  71.211  13.552  1.00  0.00           C  
TER     205      GLU   204 
ATOM    205  CA  TYR   205      31.845  69.552  11.478  1.00  0.00           C  
TER     206      TYR   205 
ATOM    206  CA  LEU   206      31.312  66.870  14.248  1.00  0.00           C  
TER     207      LEU   206 
ATOM    207  CA  ILE   207      32.196  68.427  17.678  1.00  0.00           C  
TER     208      ILE   207 
ATOM    208  CA  SER   208      30.670  71.491  19.449  1.00  0.00           C  
TER     209      SER   208 
ATOM    209  CA  GLY   209      32.937  71.614  22.562  1.00  0.00           C  
TER     210      GLY   209 
ATOM    210  CA  PRO   210      34.345  69.768  25.633  1.00  0.00           C  
TER     211      PRO   210 
ATOM    211  CA  GLY   211      31.968  67.839  27.949  1.00  0.00           C  
TER     212      GLY   211 
ATOM    212  CA  GLY   212      31.624  64.602  29.899  1.00  0.00           C  
TER     213      GLY   212 
ATOM    213  CA  MET   213      28.976  61.952  30.290  1.00  0.00           C  
TER     214      MET   213 
ATOM    214  CA  ASP   214      27.985  63.428  33.605  1.00  0.00           C  
TER     215      ASP   214 
ATOM    215  CA  PRO   215      27.758  67.093  34.469  1.00  0.00           C  
TER     216      PRO   215 
ATOM    216  CA  ASP   216      29.888  66.683  37.535  1.00  0.00           C  
TER     217      ASP   216 
ATOM    217  CA  ILE   217      32.920  65.879  35.447  1.00  0.00           C  
TER     218      ILE   217 
ATOM    218  CA  GLU   218      35.278  68.506  34.230  1.00  0.00           C  
TER     219      GLU   218 
ATOM    219  CA  ILE   219      37.278  67.957  31.070  1.00  0.00           C  
TER     220      ILE   219 
ATOM    220  CA  ASP   220      40.901  69.181  30.950  1.00  0.00           C  
TER     221      ASP   220 
ATOM    221  CA  ASP   221      41.427  71.777  28.179  1.00  0.00           C  
TER     222      ASP   221 
ATOM    222  CA  ASP   222      44.957  70.489  27.343  1.00  0.00           C  
TER     223      ASP   222 
ATOM    223  CA  THR   223      43.732  66.861  27.092  1.00  0.00           C  
TER     224      THR   223 
ATOM    224  CA  TYR   224      40.847  68.146  24.913  1.00  0.00           C  
TER     225      TYR   224 
ATOM    225  CA  ASP   225      43.333  69.914  22.553  1.00  0.00           C  
TER     226      ASP   225 
ATOM    226  CA  GLU   226      45.457  66.729  22.236  1.00  0.00           C  
TER     227      GLU   226 
ATOM    227  CA  CYS   227      42.428  64.431  21.690  1.00  0.00           C  
TER     228      CYS   227 
ATOM    228  CA  ARG   228      40.772  66.791  19.122  1.00  0.00           C  
TER     229      ARG   228 
ATOM    229  CA  GLU   229      44.047  66.954  17.118  1.00  0.00           C  
TER     230      GLU   229 
ATOM    230  CA  VAL   230      44.351  63.107  17.004  1.00  0.00           C  
TER     231      VAL   230 
ATOM    231  CA  LEU   231      40.616  62.938  16.089  1.00  0.00           C  
TER     232      LEU   231 
ATOM    232  CA  SER   232      41.174  65.548  13.303  1.00  0.00           C  
TER     233      SER   232 
ATOM    233  CA  ARG   233      44.038  63.450  11.767  1.00  0.00           C  
TER     234      ARG   233 
ATOM    234  CA  ILE   234      42.012  60.158  12.020  1.00  0.00           C  
TER     235      ILE   234 
ATOM    235  CA  LEU   235      38.930  61.806  10.385  1.00  0.00           C  
TER     236      LEU   235 
ATOM    236  CA  GLU   236      41.199  63.268   7.624  1.00  0.00           C  
TER     237      GLU   236 
ATOM    237  CA  ASP   237      42.792  59.839   6.894  1.00  0.00           C  
TER     238      ASP   237 
ATOM    238  CA  ALA   238      39.323  58.172   6.895  1.00  0.00           C  
TER     239      ALA   238 
ATOM    239  CA  TYR   239      37.557  60.743   4.621  1.00  0.00           C  
TER     240      TYR   239 
ATOM    240  CA  THR   240      40.510  60.936   2.127  1.00  0.00           C  
TER     241      THR   240 
ATOM    241  CA  GLN   241      40.749  57.080   1.752  1.00  0.00           C  
TER     242      GLN   241 
ATOM    242  CA  SER   242      37.292  55.506   2.512  1.00  0.00           C  
TER     243      SER   242 
ATOM    243  CA  GLY   243      34.191  56.008   0.337  1.00  0.00           C  
TER     244      GLY   243 
ATOM    244  CA  THR   244      32.287  54.208   3.157  1.00  0.00           C  
TER     245      THR   244 
ATOM    245  CA  PHE   245      33.387  56.939   5.635  1.00  0.00           C  
TER     246      PHE   245 
ATOM    246  CA  ARG   246      32.590  59.753   3.113  1.00  0.00           C  
TER     247      ARG   246 
ATOM    247  CA  ARG   247      28.912  58.701   2.564  1.00  0.00           C  
TER     248      ARG   247 
ATOM    248  CA  LEU   248      28.369  58.090   6.332  1.00  0.00           C  
TER     249      LEU   248 
ATOM    249  CA  MET   249      29.788  61.576   7.207  1.00  0.00           C  
TER     250      MET   249 
ATOM    250  CA  ASN   250      28.067  63.365   4.268  1.00  0.00           C  
TER     251      ASN   250 
ATOM    251  CA  TYR   251      24.660  61.877   5.285  1.00  0.00           C  
TER     252      TYR   251 
ATOM    252  CA  ALA   252      25.046  63.013   8.933  1.00  0.00           C  
TER     253      ALA   252 
ATOM    253  CA  TYR   253      26.152  66.534   7.816  1.00  0.00           C  
TER     254      TYR   253 
ATOM    254  CA  ASP   254      23.087  66.838   5.522  1.00  0.00           C  
TER     255      ASP   254 
ATOM    255  CA  GLN   255      20.693  65.474   8.209  1.00  0.00           C  
TER     256      GLN   255 
ATOM    256  CA  GLU   256      21.766  66.910  11.586  1.00  0.00           C  
TER     257      GLU   256 
ATOM    257  CA  LEU   257      25.435  68.085  12.123  1.00  0.00           C  
TER     258      LEU   257 
ATOM    258  CA  HIE   258      24.723  71.520  10.482  1.00  0.00           C  
TER     259      HIE   258 
ATOM    259  CA  ASP   259      23.326  72.594  13.927  1.00  0.00           C  
TER     260      ASP   259 
ATOM    260  CA  VAL   260      25.712  73.305  16.888  1.00  0.00           C  
TER     261      VAL   260 
ATOM    261  CA  GLU   261      23.069  71.798  19.286  1.00  0.00           C  
TER     262      GLU   261 
ATOM    262  CA  GLN   262      23.258  68.486  17.281  1.00  0.00           C  
TER     263      GLN   262 
ATOM    263  CA  ARG   263      27.112  68.466  17.091  1.00  0.00           C  
TER     264      ARG   263 
ATOM    264  CA  TRP   264      28.610  66.328  19.866  1.00  0.00           C  
TER     265      TRP   264 
ATOM    265  CA  LEU   265      30.452  67.133  23.121  1.00  0.00           C  
TER     266      LEU   265 
ATOM    266  CA  LEU   266      33.937  65.552  23.477  1.00  0.00           C  
TER     267      LEU   266 
ATOM    267  CA  GLY   267      34.671  63.652  26.718  1.00  0.00           C  
TER     268      GLY   267 
ATOM    268  CA  ALA   268      38.472  63.765  26.288  1.00  0.00           C  
TER     269      ALA   268 
ATOM    269  CA  GLY   269      40.494  61.475  28.607  1.00  0.00           C  
TER     270      GLY   269 
ATOM    270  CA  GLU   270      37.455  59.286  29.524  1.00  0.00           C  
TER     271      GLU   270 
ATOM    271  CA  ASN   271      36.394  55.675  28.708  1.00  0.00           C  
TER     272      ASN   271 
ATOM    272  CA  PHE   272      35.281  54.957  25.100  1.00  0.00           C  
TER     273      PHE   272 
ATOM    273  CA  GLY   273      31.511  55.563  24.726  1.00  0.00           C  
TER     274      GLY   273 
ATOM    274  CA  THR   274      28.843  57.402  22.647  1.00  0.00           C  
TER     275      THR   274 
ATOM    275  CA  THR   275      25.298  58.475  23.749  1.00  0.00           C  
TER     276      THR   275 
ATOM    276  CA  VAL   276      23.196  57.068  20.839  1.00  0.00           C  
TER     277      VAL   276 
ATOM    277  CA  THR   277      20.050  57.191  23.061  1.00  0.00           C  
TER     278      THR   277 
ATOM    278  CA  ASP   278      18.682  60.580  24.733  1.00  0.00           C  
TER     279      ASP   278 
ATOM    279  CA  GLU   279      20.071  61.529  28.350  1.00  0.00           C  
TER     280      GLU   279 
ATOM    280  CA  ASP   280      17.429  64.253  29.210  1.00  0.00           C  
TER     281      ASP   280 
ATOM    281  CA  LEU   281      14.589  64.367  30.597  1.00  0.00           C  
TER     282      LEU   281 
ATOM    282  CA  GLU   282      13.419  67.726  30.965  1.00  0.00           C  
TER     283      GLU   282 
ATOM    283  CA  SER   283      11.772  69.732  28.566  1.00  0.00           C  
TER     284      SER   283 
ATOM    284  CA  SER   284      14.697  71.237  27.602  1.00  0.00           C  
TER     285      SER   284 
ATOM    285  CA  GLU   285      17.134  69.172  25.510  1.00  0.00           C  
TER     286      GLU   285 
ATOM    286  CA  GLY   286      20.893  68.714  26.089  1.00  0.00           C  
TER     287      GLY   286 
ATOM    287  CA  ARG   287      23.803  68.013  23.709  1.00  0.00           C  
TER     288      ARG   287 
ATOM    288  CA  LYS   288      24.994  64.335  23.009  1.00  0.00           C  
TER     289      LYS   288 
ATOM    289  CA  VAL   289      28.446  63.043  24.167  1.00  0.00           C  
TER     290      VAL   289 
ATOM    290  CA  ILE   290      31.353  61.097  22.566  1.00  0.00           C  
TER     291      ILE   290 
ATOM    291  CA  ALA   291      34.099  59.978  25.015  1.00  0.00           C  
TER     292      ALA   291 
ATOM    292  CA  LEU   292      37.684  59.152  23.856  1.00  0.00           C  
TER     293      LEU   292 
ATOM    293  CA  ASN   293      41.191  58.521  25.335  1.00  0.00           C  
TER     294      ASN   293 
ATOM    294  CA  LEU   294      44.778  57.793  24.093  1.00  0.00           C  
TER     295      LEU   294 
ATOM    295  CA  ASP   295      45.443  54.578  26.143  1.00  0.00           C  
TER     296      ASP   295 
ATOM    296  CA  ASP   296      45.969  52.387  22.994  1.00  0.00           C  
TER     297      ASP   296 
ATOM    297  CA  THR   297      48.954  54.651  22.035  1.00  0.00           C  
TER     298      THR   297 
ATOM    298  CA  ASP   298      50.136  55.433  25.656  1.00  0.00           C  
TER     299      ASP   298 
ATOM    299  CA  ASP   299      53.376  53.634  26.649  1.00  0.00           C  
TER     300      ASP   299 
ATOM    300  CA  ASP   300      52.309  53.323  30.312  1.00  0.00           C  
TER     301      ASP   300 
ATOM    301  CA  SER   301      48.706  51.991  30.028  1.00  0.00           C  
TER     302      SER   301 
ATOM    302  CA  ILE   302      47.639  48.273  30.523  1.00  0.00           C  
TER     303      ILE   302 
ATOM    303  CA  PRO   303      46.802  46.717  27.007  1.00  0.00           C  
TER     304      PRO   303 
ATOM    304  CA  GLU   304      43.200  45.959  25.897  1.00  0.00           C  
TER     305      GLU   304 
ATOM    305  CA  TYR   305      42.121  43.286  23.310  1.00  0.00           C  
TER     306      TYR   305 
ATOM    306  CA  TYR   306      39.510  42.239  20.673  1.00  0.00           C  
TER     307      TYR   306 
ATOM    307  CA  GLU   307      38.470  38.946  18.971  1.00  0.00           C  
TER     308      GLU   307 
ATOM    308  CA  SER   308      40.126  38.563  15.547  1.00  0.00           C  
TER     309      SER   308 
ATOM    309  CA  ASN   309      40.809  35.973  12.866  1.00  0.00           C  
TER     310      ASN   309 
ATOM    310  CA  ASP   310      44.225  35.391  14.396  1.00  0.00           C  
TER     311      ASP   310 
ATOM    311  CA  GLY   311      43.021  35.156  17.947  1.00  0.00           C  
TER     312      GLY   311 
ATOM    312  CA  PRO   312      42.985  37.907  20.565  1.00  0.00           C  
TER     313      PRO   312 
ATOM    313  CA  GLN   313      44.673  41.065  19.210  1.00  0.00           C  
TER     314      GLN   313 
ATOM    314  CA  GLN   314      45.439  44.426  20.918  1.00  0.00           C  
TER     315      GLN   314 
ATOM    315  CA  PHE   315      43.416  47.584  20.066  1.00  0.00           C  
TER     316      PHE   315 
ATOM    316  CA  ASP   316      44.945  50.612  18.289  1.00  0.00           C  
TER     317      ASP   316 
ATOM    317  CA  THR   317      43.755  54.245  18.643  1.00  0.00           C  
TER     318      THR   317 
ATOM    318  CA  THR   318      42.389  54.265  15.033  1.00  0.00           C  
TER     319      THR   318 
ATOM    319  CA  ARG   319      40.032  51.259  15.617  1.00  0.00           C  
TER     320      ARG   319 
ATOM    320  CA  SER   320      38.884  52.719  18.978  1.00  0.00           C  
TER     321      SER   320 
ATOM    321  CA  PHE   321      38.146  56.215  17.540  1.00  0.00           C  
TER     322      PHE   321 
ATOM    322  CA  ILE   322      36.407  54.969  14.321  1.00  0.00           C  
TER     323      ILE   322 
ATOM    323  CA  HIE   323      34.065  52.676  16.396  1.00  0.00           C  
TER     324      HIE   323 
ATOM    324  CA  GLN   324      32.840  55.655  18.532  1.00  0.00           C  
TER     325      GLN   324 
ATOM    325  CA  VAL   325      32.572  57.940  15.442  1.00  0.00           C  
TER     326      VAL   325 
ATOM    326  CA  VAL   326      30.450  55.291  13.560  1.00  0.00           C  
TER     327      VAL   326 
ATOM    327  CA  HIE   327      28.097  55.209  16.642  1.00  0.00           C  
TER     328      HIE   327 
ATOM    328  CA  ALA   328      27.811  59.049  16.332  1.00  0.00           C  
TER     329      ALA   328 
ATOM    329  CA  LEU   329      27.291  59.084  12.497  1.00  0.00           C  
TER     330      LEU   329 
ATOM    330  CA  THR   330      24.645  56.234  12.419  1.00  0.00           C  
TER     331      THR   330 
ATOM    331  CA  HIE   331      22.927  56.122  15.883  1.00  0.00           C  
TER     332      HIE   331 
ATOM    332  CA  LEU   332      23.178  52.276  15.640  1.00  0.00           C  
TER     333      LEU   332 
ATOM    333  CA  GLN   333      23.917  50.090  18.705  1.00  0.00           C  
TER     334      GLN   333 
ATOM    334  CA  ASP   334      26.302  47.058  18.796  1.00  0.00           C  
TER     335      ASP   334 
ATOM    335  CA  LYS   335      23.329  44.738  19.574  1.00  0.00           C  
TER     336      LYS   335 
ATOM    336  CA  GLU   336      21.894  42.864  16.566  1.00  0.00           C  
TER     337      GLU   336 
ATOM    337  CA  ASP   337      19.892  39.609  16.364  1.00  0.00           C  
TER     338      ASP   337 
ATOM    338  CA  SER   338      22.007  36.513  15.571  1.00  0.00           C  
TER     339      SER   338 
ATOM    339  CA  ASN   339      25.056  38.520  14.370  1.00  0.00           C  
TER     340      ASN   339 
ATOM    340  CA  PRO   340      28.208  38.199  16.602  1.00  0.00           C  
TER     341      PRO   340 
ATOM    341  CA  ARG   341      29.561  41.619  15.401  1.00  0.00           C  
TER     342      ARG   341 
ATOM    342  CA  GLY   342      26.646  44.006  14.863  1.00  0.00           C  
TER     343      GLY   342 
ATOM    343  CA  PRO   343      26.642  46.892  12.301  1.00  0.00           C  
TER     344      PRO   343 
ATOM    344  CA  VAL   344      29.293  49.191  13.914  1.00  0.00           C  
TER     345      VAL   344 
ATOM    345  CA  VAL   345      32.050  46.514  14.093  1.00  0.00           C  
TER     346      VAL   345 
ATOM    346  CA  GLU   346      31.363  45.579  10.415  1.00  0.00           C  
TER     347      GLU   346 
ATOM    347  CA  TYR   347      31.447  49.266   9.271  1.00  0.00           C  
TER     348      TYR   347 
ATOM    348  CA  THR   348      34.704  49.751  11.292  1.00  0.00           C  
TER     349      THR   348 
ATOM    349  CA  ASN   349      36.273  46.672   9.553  1.00  0.00           C  
TER     350      ASN   349 
ATOM    350  CA  ILE   350      35.203  48.014   6.083  1.00  0.00           C  
TER     351      ILE   350 
ATOM    351  CA  ILE   351      36.520  51.591   6.777  1.00  0.00           C  
TER     352      ILE   351 
ATOM    352  CA  LEU   352      39.901  50.308   8.108  1.00  0.00           C  
TER     353      LEU   352 
ATOM    353  CA  LYS   353      40.255  47.996   5.010  1.00  0.00           C  
TER     354      LYS   353 
ATOM    354  CA  GLU   354      39.611  51.008   2.701  1.00  0.00           C  
TER     355      GLU   354 
ATOM    355  CA  MET   355      42.227  52.998   4.752  1.00  0.00           C  
TER     356      MET   355 
ATOM    356  CA  GLY   356      44.641  50.021   4.225  1.00  0.00           C  
TER     357      GLY   356 
ATOM    357  CA  HIE   357      45.223  49.677   8.016  1.00  0.00           C  
TER     358      HIE   357 
ATOM    358  CA  THR   358      47.539  46.863   9.083  1.00  0.00           C  
TER     359      THR   358 
ATOM    359  CA  SER   359      45.540  45.381  11.992  1.00  0.00           C  
TER     360      SER   359 
ATOM    360  CA  PRO   360      43.367  42.228  11.445  1.00  0.00           C  
TER     361      PRO   360 
ATOM    361  CA  PRO   361      39.518  42.424  11.193  1.00  0.00           C  
TER     362      PRO   361 
ATOM    362  CA  ARG   362      37.384  42.066  14.363  1.00  0.00           C  
TER     363      ARG   362 
ATOM    363  CA  ILE   363      35.200  38.909  13.953  1.00  0.00           C  
TER     364      ILE   363 
ATOM    364  CA  ALA   364      32.929  39.434  17.036  1.00  0.00           C  
TER     365      ALA   364 
ATOM    365  CA  TYR   365      32.026  42.204  19.558  1.00  0.00           C  
TER     366      TYR   365 
ATOM    366  CA  GLU   366      33.099  39.924  22.469  1.00  0.00           C  
TER     367      GLU   366 
ATOM    367  CA  PHE   367      35.233  36.806  23.056  1.00  0.00           C  
TER     368      PHE   367 
ATOM    368  CA  SER   368      33.724  33.449  22.574  1.00  0.00           C  
TER     369      SER   368 
ENDMDL
MODEL     6
ATOM      1  CA  ALA     1      37.042  22.002  50.886  1.00  0.00           C  
TER       2      ALA     1 
ATOM      2  CA  TYR     2      37.866  25.723  50.732  1.00  0.00           C  
TER       3      TYR     2 
ATOM      3  CA  VAL     3      38.403  28.516  48.158  1.00  0.00           C  
TER       4      VAL     3 
ATOM      4  CA  GLU     4      41.696  30.416  47.799  1.00  0.00           C  
TER       5      GLU     4 
ATOM      5  CA  ILE     5      42.492  33.505  45.670  1.00  0.00           C  
TER       6      ILE     5 
ATOM      6  CA  ILE     6      45.503  32.822  43.394  1.00  0.00           C  
TER       7      ILE     6 
ATOM      7  CA  GLU     7      45.369  36.277  41.713  1.00  0.00           C  
TER       8      GLU     7 
ATOM      8  CA  GLN     8      43.702  39.386  43.239  1.00  0.00           C  
TER       9      GLN     8 
ATOM      9  CA  PRO     9      42.319  42.254  41.084  1.00  0.00           C  
TER      10      PRO     9 
ATOM     10  CA  LYS    10      44.700  45.199  40.431  1.00  0.00           C  
TER      11      LYS    10 
ATOM     11  CA  GLN    11      43.834  48.177  42.680  1.00  0.00           C  
TER      12      GLN    11 
ATOM     12  CA  ARG    12      43.898  50.738  39.841  1.00  0.00           C  
TER      13      ARG    12 
ATOM     13  CA  GLY    13      44.327  49.996  36.155  1.00  0.00           C  
TER      14      GLY    13 
ATOM     14  CA  MET    14      40.918  49.722  34.535  1.00  0.00           C  
TER      15      MET    14 
ATOM     15  CA  ARG    15      38.336  52.229  33.224  1.00  0.00           C  
TER      16      ARG    15 
ATOM     16  CA  PHE    16      34.748  51.149  34.084  1.00  0.00           C  
TER      17      PHE    16 
ATOM     17  CA  ARG    17      32.308  50.812  31.099  1.00  0.00           C  
TER      18      ARG    17 
ATOM     18  CA  TYR    18      29.497  53.399  30.524  1.00  0.00           C  
TER      19      TYR    18 
ATOM     19  CA  LYS    19      25.743  52.307  30.203  1.00  0.00           C  
TER      20      LYS    19 
ATOM     20  CA  CYS    20      25.662  53.849  26.669  1.00  0.00           C  
TER      21      CYS    20 
ATOM     21  CA  GLU    21      27.195  52.199  23.555  1.00  0.00           C  
TER      22      GLU    21 
ATOM     22  CA  GLY    22      31.008  51.702  23.423  1.00  0.00           C  
TER      23      GLY    22 
ATOM     23  CA  ARG    23      33.940  49.810  21.766  1.00  0.00           C  
TER      24      ARG    23 
ATOM     24  CA  SER    24      33.967  46.837  24.223  1.00  0.00           C  
TER      25      SER    24 
ATOM     25  CA  ALA    25      32.457  45.471  27.503  1.00  0.00           C  
TER      26      ALA    25 
ATOM     26  CA  GLY    26      36.798  45.295  28.408  1.00  0.00           C  
TER      27      GLY    26 
ATOM     27  CA  SER    27      37.654  42.979  31.683  1.00  0.00           C  
TER      28      SER    27 
ATOM     28  CA  ILE    28      38.942  43.234  35.295  1.00  0.00           C  
TER      29      ILE    28 
ATOM     29  CA  PRO    29      42.819  43.298  35.477  1.00  0.00           C  
TER      30      PRO    29 
ATOM     30  CA  GLY    30      44.622  40.819  37.760  1.00  0.00           C  
TER      31      GLY    30 
ATOM     31  CA  GLU    31      47.411  41.996  40.129  1.00  0.00           C  
TER      32      GLU    31 
ATOM     32  CA  ARG    32      50.251  40.954  37.690  1.00  0.00           C  
TER      33      ARG    32 
ATOM     33  CA  SER    33      48.907  43.348  34.975  1.00  0.00           C  
TER      34      SER    33 
ATOM     34  CA  THR    34      51.409  46.035  33.792  1.00  0.00           C  
TER      35      THR    34 
ATOM     35  CA  ASP    35      52.117  48.421  30.830  1.00  0.00           C  
TER      36      ASP    35 
ATOM     36  CA  THR    36      53.059  45.541  28.410  1.00  0.00           C  
TER      37      THR    36 
ATOM     37  CA  THR    37      50.545  42.768  29.416  1.00  0.00           C  
TER      38      THR    37 
ATOM     38  CA  LYS    38      47.116  42.119  31.079  1.00  0.00           C  
TER      39      LYS    38 
ATOM     39  CA  THR    39      46.137  39.260  33.468  1.00  0.00           C  
TER      40      THR    39 
ATOM     40  CA  HIE    40      42.786  38.454  35.244  1.00  0.00           C  
TER      41      HIE    40 
ATOM     41  CA  PRO    41      41.537  37.587  38.807  1.00  0.00           C  
TER      42      PRO    41 
ATOM     42  CA  THR    42      41.843  33.843  39.543  1.00  0.00           C  
TER      43      THR    42 
ATOM     43  CA  ILE    43      40.747  31.359  42.280  1.00  0.00           C  
TER      44      ILE    43 
ATOM     44  CA  LYS    44      41.434  27.711  43.252  1.00  0.00           C  
TER      45      LYS    44 
ATOM     45  CA  ILE    45      39.330  25.193  45.176  1.00  0.00           C  
TER      46      ILE    45 
ATOM     46  CA  ASN    46      41.289  23.154  47.721  1.00  0.00           C  
TER      47      ASN    46 
ATOM     47  CA  GLY    47      40.213  19.647  48.779  1.00  0.00           C  
TER      48      GLY    47 
ATOM     48  CA  TYR    48      37.919  19.101  45.739  1.00  0.00           C  
TER      49      TYR    48 
ATOM     49  CA  THR    49      37.952  18.608  41.954  1.00  0.00           C  
TER      50      THR    49 
ATOM     50  CA  GLY    50      34.756  17.853  39.980  1.00  0.00           C  
TER      51      GLY    50 
ATOM     51  CA  PRO    51      31.624  19.267  38.202  1.00  0.00           C  
TER      52      PRO    51 
ATOM     52  CA  GLY    52      30.850  22.056  40.652  1.00  0.00           C  
TER      53      GLY    52 
ATOM     53  CA  THR    53      29.606  25.644  40.132  1.00  0.00           C  
TER      54      THR    53 
ATOM     54  CA  VAL    54      31.038  29.088  40.995  1.00  0.00           C  
TER      55      VAL    54 
ATOM     55  CA  ARG    55      29.217  32.404  41.611  1.00  0.00           C  
TER      56      ARG    55 
ATOM     56  CA  ILE    56      30.692  35.943  41.481  1.00  0.00           C  
TER      57      ILE    56 
ATOM     57  CA  SER    57      29.209  39.342  42.505  1.00  0.00           C  
TER      58      SER    57 
ATOM     58  CA  LEU    58      30.169  42.997  43.191  1.00  0.00           C  
TER      59      LEU    58 
ATOM     59  CA  VAL    59      30.212  44.109  46.908  1.00  0.00           C  
TER      60      VAL    59 
ATOM     60  CA  THR    60      30.998  47.358  48.881  1.00  0.00           C  
TER      61      THR    60 
ATOM     61  CA  LYS    61      34.631  48.323  49.779  1.00  0.00           C  
TER      62      LYS    61 
ATOM     62  CA  ASP    62      33.763  48.543  53.519  1.00  0.00           C  
TER      63      ASP    62 
ATOM     63  CA  PRO    63      31.352  46.541  55.788  1.00  0.00           C  
TER      64      PRO    63 
ATOM     64  CA  PRO    64      28.459  45.763  55.963  1.00  0.00           C  
TER      65      PRO    64 
ATOM     65  CA  HIE    65      29.002  43.536  52.864  1.00  0.00           C  
TER      66      HIE    65 
ATOM     66  CA  ARG    66      26.116  44.976  50.703  1.00  0.00           C  
TER      67      ARG    66 
ATOM     67  CA  PRO    67      25.578  44.263  46.939  1.00  0.00           C  
TER      68      PRO    67 
ATOM     68  CA  HIE    68      27.252  47.148  45.012  1.00  0.00           C  
TER      69      HIE    68 
ATOM     69  CA  PRO    69      25.007  49.146  42.543  1.00  0.00           C  
TER      70      PRO    69 
ATOM     70  CA  HIE    70      27.506  48.675  39.615  1.00  0.00           C  
TER      71      HIE    70 
ATOM     71  CA  GLU    71      26.990  46.004  36.901  1.00  0.00           C  
TER      72      GLU    71 
ATOM     72  CA  LEU    72      29.140  43.117  35.685  1.00  0.00           C  
TER      73      LEU    72 
ATOM     73  CA  VAL    73      29.597  43.156  31.850  1.00  0.00           C  
TER      74      VAL    73 
ATOM     74  CA  GLY    74      29.541  40.111  29.696  1.00  0.00           C  
TER      75      GLY    74 
ATOM     75  CA  LYS    75      27.480  37.153  28.944  1.00  0.00           C  
TER      76      LYS    75 
ATOM     76  CA  ASP    76      24.326  37.313  30.573  1.00  0.00           C  
TER      77      ASP    76 
ATOM     77  CA  CYS    77      25.377  39.127  33.656  1.00  0.00           C  
TER      78      CYS    77 
ATOM     78  CA  ARG    78      22.488  40.832  35.440  1.00  0.00           C  
TER      79      ARG    78 
ATOM     79  CA  ASP    79      21.867  42.416  38.829  1.00  0.00           C  
TER      80      ASP    79 
ATOM     80  CA  GLY    80      25.554  42.549  39.745  1.00  0.00           C  
TER      81      GLY    80 
ATOM     81  CA  TYR    81      26.049  38.785  39.757  1.00  0.00           C  
TER      82      TYR    81 
ATOM     82  CA  TYR    82      27.057  35.885  37.475  1.00  0.00           C  
TER      83      TYR    82 
ATOM     83  CA  GLU    83      27.428  32.033  37.775  1.00  0.00           C  
TER      84      GLU    83 
ATOM     84  CA  ALA    84      29.280  29.292  35.832  1.00  0.00           C  
TER      85      ALA    84 
ATOM     85  CA  ASP    85      30.134  25.565  35.924  1.00  0.00           C  
TER      86      ASP    85 
ATOM     86  CA  LEU    86      33.610  24.372  36.977  1.00  0.00           C  
TER      87      LEU    86 
ATOM     87  CA  CYS    87      35.739  22.064  34.826  1.00  0.00           C  
TER      88      CYS    87 
ATOM     88  CA  PRO    88      35.895  18.457  36.141  1.00  0.00           C  
TER      89      PRO    88 
ATOM     89  CA  ASP    89      39.627  18.226  35.305  1.00  0.00           C  
TER      90      ASP    89 
ATOM     90  CA  ARG    90      40.943  21.351  37.096  1.00  0.00           C  
TER      91      ARG    90 
ATOM     91  CA  SER    91      40.367  23.131  40.463  1.00  0.00           C  
TER      92      SER    91 
ATOM     92  CA  ILE    92      41.552  26.534  39.130  1.00  0.00           C  
TER      93      ILE    92 
ATOM     93  CA  HIE    93      39.138  29.110  37.616  1.00  0.00           C  
TER      94      HIE    93 
ATOM     94  CA  SER    94      39.809  32.584  36.100  1.00  0.00           C  
TER      95      SER    94 
ATOM     95  CA  PHE    95      37.333  35.435  35.472  1.00  0.00           C  
TER      96      PHE    95 
ATOM     96  CA  GLN    96      38.845  36.444  32.079  1.00  0.00           C  
TER      97      GLN    96 
ATOM     97  CA  ASN    97      35.494  37.330  30.454  1.00  0.00           C  
TER      98      ASN    97 
ATOM     98  CA  LEU    98      34.163  39.610  33.236  1.00  0.00           C  
TER      99      LEU    98 
ATOM     99  CA  GLY    99      34.111  43.386  32.985  1.00  0.00           C  
TER     100      GLY    99 
ATOM    100  CA  ILE   100      32.558  46.224  35.110  1.00  0.00           C  
TER     101      ILE   100 
ATOM    101  CA  GLN   101      29.979  48.890  34.105  1.00  0.00           C  
TER     102      GLN   101 
ATOM    102  CA  CYS   102      29.234  52.036  36.145  1.00  0.00           C  
TER     103      CYS   102 
ATOM    103  CA  VAL   103      25.681  52.834  37.382  1.00  0.00           C  
TER     104      VAL   103 
ATOM    104  CA  LYS   104      24.050  56.102  36.243  1.00  0.00           C  
TER     105      LYS   104 
ATOM    105  CA  LYS   105      22.306  58.557  38.696  1.00  0.00           C  
TER     106      LYS   105 
ATOM    106  CA  ARG   106      18.815  58.020  37.058  1.00  0.00           C  
TER     107      ARG   106 
ATOM    107  CA  ASP   107      19.145  54.197  37.438  1.00  0.00           C  
TER     108      ASP   107 
ATOM    108  CA  LEU   108      20.666  54.180  40.992  1.00  0.00           C  
TER     109      LEU   108 
ATOM    109  CA  GLU   109      17.441  53.903  43.046  1.00  0.00           C  
TER     110      GLU   109 
ATOM    110  CA  GLN   110      16.133  51.109  40.786  1.00  0.00           C  
TER     111      GLN   110 
ATOM    111  CA  ALA   111      19.529  49.297  40.861  1.00  0.00           C  
TER     112      ALA   111 
ATOM    112  CA  ILE   112      19.428  49.260  44.714  1.00  0.00           C  
TER     113      ILE   112 
ATOM    113  CA  SER   113      15.722  48.177  44.720  1.00  0.00           C  
TER     114      SER   113 
ATOM    114  CA  GLN   114      16.389  45.297  42.269  1.00  0.00           C  
TER     115      GLN   114 
ATOM    115  CA  ARG   115      19.327  44.085  44.457  1.00  0.00           C  
TER     116      ARG   115 
ATOM    116  CA  ILE   116      17.014  44.134  47.529  1.00  0.00           C  
TER     117      ILE   116 
ATOM    117  CA  GLN   117      14.315  42.170  45.612  1.00  0.00           C  
TER     118      GLN   117 
ATOM    118  CA  THR   118      16.797  39.486  44.419  1.00  0.00           C  
TER     119      THR   118 
ATOM    119  CA  ASN   119      18.188  38.514  47.677  1.00  0.00           C  
TER     120      ASN   119 
ATOM    120  CA  ASN   120      21.112  36.485  46.738  1.00  0.00           C  
TER     121      ASN   120 
ATOM    121  CA  ASN   121      23.977  38.265  48.719  1.00  0.00           C  
TER     122      ASN   121 
ATOM    122  CA  PRO   122      25.357  35.416  51.185  1.00  0.00           C  
TER     123      PRO   122 
ATOM    123  CA  PHE   123      25.983  37.908  54.107  1.00  0.00           C  
TER     124      PHE   123 
ATOM    124  CA  HIE   124      22.255  38.560  54.736  1.00  0.00           C  
TER     125      HIE   124 
ATOM    125  CA  VAL   125      22.596  42.282  55.416  1.00  0.00           C  
TER     126      VAL   125 
ATOM    126  CA  PRO   126      19.558  44.041  56.862  1.00  0.00           C  
TER     127      PRO   126 
ATOM    127  CA  ILE   127      17.347  45.855  54.394  1.00  0.00           C  
TER     128      ILE   127 
ATOM    128  CA  GLU   128      17.569  49.171  56.207  1.00  0.00           C  
TER     129      GLU   128 
ATOM    129  CA  GLU   129      21.371  49.052  55.734  1.00  0.00           C  
TER     130      GLU   129 
ATOM    130  CA  GLN   130      20.981  47.832  52.141  1.00  0.00           C  
TER     131      GLN   130 
ATOM    131  CA  ARG   131      18.908  51.041  51.440  1.00  0.00           C  
TER     132      ARG   131 
ATOM    132  CA  GLY   132      21.523  53.548  52.425  1.00  0.00           C  
TER     133      GLY   132 
ATOM    133  CA  ASP   133      24.361  55.451  50.808  1.00  0.00           C  
TER     134      ASP   133 
ATOM    134  CA  TYR   134      27.076  53.859  48.596  1.00  0.00           C  
TER     135      TYR   134 
ATOM    135  CA  ASP   135      30.612  54.817  47.527  1.00  0.00           C  
TER     136      ASP   135 
ATOM    136  CA  LEU   136      30.667  54.410  43.723  1.00  0.00           C  
TER     137      LEU   136 
ATOM    137  CA  ASN   137      34.435  55.134  43.316  1.00  0.00           C  
TER     138      ASN   137 
ATOM    138  CA  ALA   138      35.484  51.701  44.649  1.00  0.00           C  
TER     139      ALA   138 
ATOM    139  CA  VAL   139      34.205  48.064  44.685  1.00  0.00           C  
TER     140      VAL   139 
ATOM    140  CA  ARG   140      35.277  44.529  45.810  1.00  0.00           C  
TER     141      ARG   140 
ATOM    141  CA  LEU   141      34.621  41.077  44.265  1.00  0.00           C  
TER     142      LEU   141 
ATOM    142  CA  CYS   142      32.837  38.286  46.185  1.00  0.00           C  
TER     143      CYS   142 
ATOM    143  CA  PHE   143      33.251  34.604  45.192  1.00  0.00           C  
TER     144      PHE   143 
ATOM    144  CA  GLN   144      31.266  31.486  46.289  1.00  0.00           C  
TER     145      GLN   144 
ATOM    145  CA  VAL   145      31.420  27.784  45.219  1.00  0.00           C  
TER     146      VAL   145 
ATOM    146  CA  THR   146      28.924  24.889  45.278  1.00  0.00           C  
TER     147      THR   146 
ATOM    147  CA  VAL   147      30.477  21.403  45.242  1.00  0.00           C  
TER     148      VAL   147 
ATOM    148  CA  ARG   148      28.410  18.875  42.996  1.00  0.00           C  
TER     149      ARG   148 
ATOM    149  CA  ASP   149      28.780  15.056  42.791  1.00  0.00           C  
TER     150      ASP   149 
ATOM    150  CA  PRO   150      27.085  12.661  40.230  1.00  0.00           C  
TER     151      PRO   150 
ATOM    151  CA  ALA   151      26.252  10.400  43.105  1.00  0.00           C  
TER     152      ALA   151 
ATOM    152  CA  GLY   152      25.911  12.687  46.452  1.00  0.00           C  
TER     153      GLY   152 
ATOM    153  CA  ARG   153      24.277  15.868  47.538  1.00  0.00           C  
TER     154      ARG   153 
ATOM    154  CA  PRO   154      25.518  19.325  46.663  1.00  0.00           C  
TER     155      PRO   154 
ATOM    155  CA  LEU   155      27.329  21.446  49.264  1.00  0.00           C  
TER     156      LEU   155 
ATOM    156  CA  LEU   156      27.635  25.251  49.431  1.00  0.00           C  
TER     157      LEU   156 
ATOM    157  CA  LEU   157      31.060  26.552  50.633  1.00  0.00           C  
TER     158      LEU   157 
ATOM    158  CA  THR   158      31.765  29.747  52.673  1.00  0.00           C  
TER     159      THR   158 
ATOM    159  CA  PRO   159      32.107  32.996  50.612  1.00  0.00           C  
TER     160      PRO   159 
ATOM    160  CA  VAL   160      35.441  34.865  50.061  1.00  0.00           C  
TER     161      VAL   160 
ATOM    161  CA  LEU   161      36.148  38.559  49.304  1.00  0.00           C  
TER     162      LEU   161 
ATOM    162  CA  SER   162      38.939  40.170  47.159  1.00  0.00           C  
TER     163      SER   162 
ATOM    163  CA  HIE   163      41.089  43.280  47.607  1.00  0.00           C  
TER     164      HIE   163 
ATOM    164  CA  PRO   164      39.236  46.414  46.266  1.00  0.00           C  
TER     165      PRO   164 
ATOM    165  CA  ILE   165      39.364  47.931  42.749  1.00  0.00           C  
TER     166      ILE   165 
ATOM    166  CA  PHE   166      39.046  51.723  42.250  1.00  0.00           C  
TER     167      PHE   166 
ATOM    167  CA  ASP   167      37.592  53.752  39.372  1.00  0.00           C  
TER     168      ASP   167 
ATOM    168  CA  ASN   168      39.897  55.639  36.913  1.00  0.00           C  
TER     169      ASN   168 
ATOM    169  CA  PHE   169      28.437  48.831  -1.838  1.00  0.00           C  
TER     170      PHE   169 
ATOM    170  CA  PRO   170      31.542  46.609  -1.908  1.00  0.00           C  
TER     171      PRO   170 
ATOM    171  CA  ASP   171      32.884  45.081   1.316  1.00  0.00           C  
TER     172      ASP   171 
ATOM    172  CA  LEU   172      35.362  42.479   2.705  1.00  0.00           C  
TER     173      LEU   172 
ATOM    173  CA  PRO   173      34.553  38.666   2.635  1.00  0.00           C  
TER     174      PRO   173 
ATOM    174  CA  GLU   174      35.043  38.132   6.398  1.00  0.00           C  
TER     175      GLU   174 
ATOM    175  CA  HIE   175      31.366  38.474   7.542  1.00  0.00           C  
TER     176      HIE   175 
ATOM    176  CA  GLN   176      29.438  37.432   4.349  1.00  0.00           C  
TER     177      GLN   176 
ATOM    177  CA  ASP   177      28.066  34.210   5.874  1.00  0.00           C  
TER     178      ASP   177 
ATOM    178  CA  ASN   178      25.900  36.308   8.212  1.00  0.00           C  
TER     179      ASN   178 
ATOM    179  CA  PRO   179      26.258  40.039   7.441  1.00  0.00           C  
TER     180      PRO   179 
ATOM    180  CA  SER   180      24.538  42.807   9.443  1.00  0.00           C  
TER     181      SER   180 
ATOM    181  CA  GLN   181      21.005  43.555   8.201  1.00  0.00           C  
TER     182      GLN   181 
ATOM    182  CA  LEU   182      21.060  46.882  10.142  1.00  0.00           C  
TER     183      LEU   182 
ATOM    183  CA  ARG   183      24.191  47.894   8.107  1.00  0.00           C  
TER     184      ARG   183 
ATOM    184  CA  LEU   184      22.437  46.945   4.827  1.00  0.00           C  
TER     185      LEU   184 
ATOM    185  CA  GLN   185      19.397  49.053   5.907  1.00  0.00           C  
TER     186      GLN   185 
ATOM    186  CA  HIE   186      21.596  52.145   6.681  1.00  0.00           C  
TER     187      HIE   186 
ATOM    187  CA  ASP   187      23.419  51.619   3.313  1.00  0.00           C  
TER     188      ASP   187 
ATOM    188  CA  GLY   188      19.948  52.411   1.851  1.00  0.00           C  
TER     189      GLY   188 
ATOM    189  CA  LEU   189      20.265  55.946   3.373  1.00  0.00           C  
TER     190      LEU   189 
ATOM    190  CA  ALA   190      23.988  56.849   3.566  1.00  0.00           C  
TER     191      ALA   190 
ATOM    191  CA  THR   191      24.862  56.826  -0.163  1.00  0.00           C  
TER     192      THR   191 
ATOM    192  CA  ASP   192      26.745  60.013  -1.255  1.00  0.00           C  
TER     193      ASP   192 
ATOM    193  CA  ASP   193      30.441  58.911  -1.277  1.00  0.00           C  
TER     194      ASP   193 
ATOM    194  CA  LYS   194      31.777  62.148  -2.956  1.00  0.00           C  
TER     195      LYS   194 
ATOM    195  CA  ALA   195      34.526  64.251  -1.366  1.00  0.00           C  
TER     196      ALA   195 
ATOM    196  CA  ARG   196      32.682  67.533  -0.540  1.00  0.00           C  
TER     197      ARG   196 
ATOM    197  CA  LEU   197      33.679  68.397   3.073  1.00  0.00           C  
TER     198      LEU   197 
ATOM    198  CA  GLU   198      37.086  70.040   3.818  1.00  0.00           C  
TER     199      GLU   198 
ATOM    199  CA  PRO   199      39.346  67.240   5.204  1.00  0.00           C  
TER     200      PRO   199 
ATOM    200  CA  MET   200      41.252  69.597   7.583  1.00  0.00           C  
TER     201      MET   200 
ATOM    201  CA  CYS   201      37.984  70.757   9.281  1.00  0.00           C  
TER     202      CYS   201 
ATOM    202  CA  LEU   202      36.046  67.489   9.943  1.00  0.00           C  
TER     203      LEU   202 
ATOM    203  CA  ALA   203      36.250  67.730  13.778  1.00  0.00           C  
TER     204      ALA   203 
ATOM    204  CA  GLU   204      34.597  71.209  13.581  1.00  0.00           C  
TER     205      GLU   204 
ATOM    205  CA  TYR   205      31.821  69.556  11.503  1.00  0.00           C  
TER     206      TYR   205 
ATOM    206  CA  LEU   206      31.291  66.864  14.260  1.00  0.00           C  
TER     207      LEU   206 
ATOM    207  CA  ILE   207      32.168  68.418  17.694  1.00  0.00           C  
TER     208      ILE   207 
ATOM    208  CA  SER   208      30.633  71.474  19.467  1.00  0.00           C  
TER     209      SER   208 
ATOM    209  CA  GLY   209      32.895  71.596  22.583  1.00  0.00           C  
TER     210      GLY   209 
ATOM    210  CA  PRO   210      34.303  69.747  25.652  1.00  0.00           C  
TER     211      PRO   210 
ATOM    211  CA  GLY   211      31.928  67.809  27.961  1.00  0.00           C  
TER     212      GLY   211 
ATOM    212  CA  GLY   212      31.594  64.570  29.909  1.00  0.00           C  
TER     213      GLY   212 
ATOM    213  CA  MET   213      28.962  61.908  30.283  1.00  0.00           C  
TER     214      MET   213 
ATOM    214  CA  ASP   214      27.965  63.366  33.601  1.00  0.00           C  
TER     215      ASP   214 
ATOM    215  CA  PRO   215      27.717  67.031  34.440  1.00  0.00           C  
TER     216      PRO   215 
ATOM    216  CA  ASP   216      29.826  66.646  37.518  1.00  0.00           C  
TER     217      ASP   216 
ATOM    217  CA  ILE   217      32.872  65.848  35.456  1.00  0.00           C  
TER     218      ILE   217 
ATOM    218  CA  GLU   218      35.224  68.484  34.247  1.00  0.00           C  
TER     219      GLU   218 
ATOM    219  CA  ILE   219      37.232  67.937  31.091  1.00  0.00           C  
TER     220      ILE   219 
ATOM    220  CA  ASP   220      40.853  69.167  30.978  1.00  0.00           C  
TER     221      ASP   220 
ATOM    221  CA  ASP   221      41.376  71.769  28.212  1.00  0.00           C  
TER     222      ASP   221 
ATOM    222  CA  ASP   222      44.909  70.491  27.380  1.00  0.00           C  
TER     223      ASP   222 
ATOM    223  CA  THR   223      43.693  66.862  27.120  1.00  0.00           C  
TER     224      THR   223 
ATOM    224  CA  TYR   224      40.809  68.143  24.939  1.00  0.00           C  
TER     225      TYR   224 
ATOM    225  CA  ASP   225      43.293  69.921  22.586  1.00  0.00           C  
TER     226      ASP   225 
ATOM    226  CA  GLU   226      45.423  66.741  22.265  1.00  0.00           C  
TER     227      GLU   226 
ATOM    227  CA  CYS   227      42.400  64.438  21.712  1.00  0.00           C  
TER     228      CYS   227 
ATOM    228  CA  ARG   228      40.744  66.801  19.147  1.00  0.00           C  
TER     229      ARG   228 
ATOM    229  CA  GLU   229      44.021  66.972  17.147  1.00  0.00           C  
TER     230      GLU   229 
ATOM    230  CA  VAL   230      44.332  63.127  17.028  1.00  0.00           C  
TER     231      VAL   230 
ATOM    231  CA  LEU   231      40.600  62.951  16.107  1.00  0.00           C  
TER     232      LEU   231 
ATOM    232  CA  SER   232      41.156  65.566  13.326  1.00  0.00           C  
TER     233      SER   232 
ATOM    233  CA  ARG   233      44.027  63.476  11.795  1.00  0.00           C  
TER     234      ARG   233 
ATOM    234  CA  ILE   234      42.009  60.181  12.036  1.00  0.00           C  
TER     235      ILE   234 
ATOM    235  CA  LEU   235      38.926  61.825  10.398  1.00  0.00           C  
TER     236      LEU   235 
ATOM    236  CA  GLU   236      41.194  63.297   7.644  1.00  0.00           C  
TER     237      GLU   236 
ATOM    237  CA  ASP   237      42.795  59.872   6.912  1.00  0.00           C  
TER     238      ASP   237 
ATOM    238  CA  ALA   238      39.330  58.199   6.905  1.00  0.00           C  
TER     239      ALA   238 
ATOM    239  CA  TYR   239      37.563  60.769   4.632  1.00  0.00           C  
TER     240      TYR   239 
ATOM    240  CA  THR   240      40.518  60.972   2.143  1.00  0.00           C  
TER     241      THR   240 
ATOM    241  CA  GLN   241      40.768  57.118   1.764  1.00  0.00           C  
TER     242      GLN   241 
ATOM    242  CA  SER   242      37.315  55.536   2.516  1.00  0.00           C  
TER     243      SER   242 
ATOM    243  CA  GLY   243      34.217  56.035   0.337  1.00  0.00           C  
TER     244      GLY   243 
ATOM    244  CA  THR   244      32.313  54.226   3.150  1.00  0.00           C  
TER     245      THR   244 
ATOM    245  CA  PHE   245      33.401  56.954   5.634  1.00  0.00           C  
TER     246      PHE   245 
ATOM    246  CA  ARG   246      32.602  59.770   3.114  1.00  0.00           C  
TER     247      ARG   246 
ATOM    247  CA  ARG   247      28.929  58.706   2.561  1.00  0.00           C  
TER     248      ARG   247 
ATOM    248  CA  LEU   248      28.381  58.096   6.328  1.00  0.00           C  
TER     249      LEU   248 
ATOM    249  CA  MET   249      29.794  61.583   7.206  1.00  0.00           C  
TER     250      MET   249 
ATOM    250  CA  ASN   250      28.072  63.371   4.267  1.00  0.00           C  
TER     251      ASN   250 
ATOM    251  CA  TYR   251      24.667  61.877   5.279  1.00  0.00           C  
TER     252      TYR   251 
ATOM    252  CA  ALA   252      25.048  63.009   8.928  1.00  0.00           C  
TER     253      ALA   252 
ATOM    253  CA  TYR   253      26.147  66.532   7.816  1.00  0.00           C  
TER     254      TYR   253 
ATOM    254  CA  ASP   254      23.084  66.834   5.521  1.00  0.00           C  
TER     255      ASP   254 
ATOM    255  CA  GLN   255      20.690  65.458   8.200  1.00  0.00           C  
TER     256      GLN   255 
ATOM    256  CA  GLU   256      21.755  66.886  11.581  1.00  0.00           C  
TER     257      GLU   256 
ATOM    257  CA  LEU   257      25.415  68.075  12.127  1.00  0.00           C  
TER     258      LEU   257 
ATOM    258  CA  HIE   258      24.689  71.509  10.497  1.00  0.00           C  
TER     259      HIE   258 
ATOM    259  CA  ASP   259      23.292  72.575  13.942  1.00  0.00           C  
TER     260      ASP   259 
ATOM    260  CA  VAL   260      25.667  73.282  16.910  1.00  0.00           C  
TER     261      VAL   260 
ATOM    261  CA  GLU   261      23.027  71.760  19.295  1.00  0.00           C  
TER     262      GLU   261 
ATOM    262  CA  GLN   262      23.228  68.457  17.282  1.00  0.00           C  
TER     263      GLN   262 
ATOM    263  CA  ARG   263      27.081  68.447  17.100  1.00  0.00           C  
TER     264      ARG   263 
ATOM    264  CA  TRP   264      28.583  66.306  19.871  1.00  0.00           C  
TER     265      TRP   264 
ATOM    265  CA  LEU   265      30.421  67.109  23.129  1.00  0.00           C  
TER     266      LEU   265 
ATOM    266  CA  LEU   266      33.908  65.537  23.488  1.00  0.00           C  
TER     267      LEU   266 
ATOM    267  CA  GLY   267      34.644  63.632  26.726  1.00  0.00           C  
TER     268      GLY   267 
ATOM    268  CA  ALA   268      38.444  63.756  26.303  1.00  0.00           C  
TER     269      ALA   268 
ATOM    269  CA  GLY   269      40.466  61.465  28.619  1.00  0.00           C  
TER     270      GLY   269 
ATOM    270  CA  GLU   270      37.429  59.271  29.526  1.00  0.00           C  
TER     271      GLU   270 
ATOM    271  CA  ASN   271      36.379  55.658  28.709  1.00  0.00           C  
TER     272      ASN   271 
ATOM    272  CA  PHE   272      35.275  54.945  25.097  1.00  0.00           C  
TER     273      PHE   272 
ATOM    273  CA  GLY   273      31.506  55.542  24.715  1.00  0.00           C  
TER     274      GLY   273 
ATOM    274  CA  THR   274      28.836  57.377  22.637  1.00  0.00           C  
TER     275      THR   274 
ATOM    275  CA  THR   275      25.288  58.441  23.735  1.00  0.00           C  
TER     276      THR   275 
ATOM    276  CA  VAL   276      23.195  57.030  20.821  1.00  0.00           C  
TER     277      VAL   276 
ATOM    277  CA  THR   277      20.046  57.133  23.035  1.00  0.00           C  
TER     278      THR   277 
ATOM    278  CA  ASP   278      18.666  60.476  24.735  1.00  0.00           C  
TER     279      ASP   278 
ATOM    279  CA  GLU   279      20.035  61.364  28.342  1.00  0.00           C  
TER     280      GLU   279 
ATOM    280  CA  ASP   280      17.407  64.071  29.236  1.00  0.00           C  
TER     281      ASP   280 
ATOM    281  CA  LEU   281      14.551  64.191  30.610  1.00  0.00           C  
TER     282      LEU   281 
ATOM    282  CA  GLU   282      13.411  67.556  30.989  1.00  0.00           C  
TER     283      GLU   282 
ATOM    283  CA  SER   283      11.762  69.572  28.602  1.00  0.00           C  
TER     284      SER   283 
ATOM    284  CA  SER   284      14.682  71.092  27.646  1.00  0.00           C  
TER     285      SER   284 
ATOM    285  CA  GLU   285      17.118  69.055  25.545  1.00  0.00           C  
TER     286      GLU   285 
ATOM    286  CA  GLY   286      20.862  68.635  26.116  1.00  0.00           C  
TER     287      GLY   286 
ATOM    287  CA  ARG   287      23.766  67.958  23.731  1.00  0.00           C  
TER     288      ARG   287 
ATOM    288  CA  LYS   288      24.971  64.299  23.008  1.00  0.00           C  
TER     289      LYS   288 
ATOM    289  CA  VAL   289      28.425  63.014  24.164  1.00  0.00           C  
TER     290      VAL   289 
ATOM    290  CA  ILE   290      31.338  61.078  22.564  1.00  0.00           C  
TER     291      ILE   290 
ATOM    291  CA  ALA   291      34.082  59.961  25.015  1.00  0.00           C  
TER     292      ALA   291 
ATOM    292  CA  LEU   292      37.670  59.146  23.861  1.00  0.00           C  
TER     293      LEU   292 
ATOM    293  CA  ASN   293      41.175  58.519  25.345  1.00  0.00           C  
TER     294      ASN   293 
ATOM    294  CA  LEU   294      44.766  57.802  24.109  1.00  0.00           C  
TER     295      LEU   294 
ATOM    295  CA  ASP   295      45.435  54.587  26.158  1.00  0.00           C  
TER     296      ASP   295 
ATOM    296  CA  ASP   296      45.966  52.400  23.008  1.00  0.00           C  
TER     297      ASP   296 
ATOM    297  CA  THR   297      48.952  54.665  22.059  1.00  0.00           C  
TER     298      THR   297 
ATOM    298  CA  ASP   298      50.134  55.424  25.680  1.00  0.00           C  
TER     299      ASP   298 
ATOM    299  CA  ASP   299      53.365  53.611  26.666  1.00  0.00           C  
TER     300      ASP   299 
ATOM    300  CA  ASP   300      52.300  53.295  30.328  1.00  0.00           C  
TER     301      ASP   300 
ATOM    301  CA  SER   301      48.697  51.971  30.037  1.00  0.00           C  
TER     302      SER   301 
ATOM    302  CA  ILE   302      47.629  48.256  30.510  1.00  0.00           C  
TER     303      ILE   302 
ATOM    303  CA  PRO   303      46.785  46.723  26.991  1.00  0.00           C  
TER     304      PRO   303 
ATOM    304  CA  GLU   304      43.186  45.964  25.877  1.00  0.00           C  
TER     305      GLU   304 
ATOM    305  CA  TYR   305      42.128  43.286  23.294  1.00  0.00           C  
TER     306      TYR   305 
ATOM    306  CA  TYR   306      39.527  42.239  20.647  1.00  0.00           C  
TER     307      TYR   306 
ATOM    307  CA  GLU   307      38.497  38.946  18.940  1.00  0.00           C  
TER     308      GLU   307 
ATOM    308  CA  SER   308      40.158  38.567  15.520  1.00  0.00           C  
TER     309      SER   308 
ATOM    309  CA  ASN   309      40.851  35.980  12.840  1.00  0.00           C  
TER     310      ASN   309 
ATOM    310  CA  ASP   310      44.266  35.403  14.373  1.00  0.00           C  
TER     311      ASP   310 
ATOM    311  CA  GLY   311      43.060  35.167  17.922  1.00  0.00           C  
TER     312      GLY   311 
ATOM    312  CA  PRO   312      43.013  37.916  20.540  1.00  0.00           C  
TER     313      PRO   312 
ATOM    313  CA  GLN   313      44.691  41.080  19.193  1.00  0.00           C  
TER     314      GLN   313 
ATOM    314  CA  GLN   314      45.447  44.439  20.907  1.00  0.00           C  
TER     315      GLN   314 
ATOM    315  CA  PHE   315      43.420  47.595  20.058  1.00  0.00           C  
TER     316      PHE   315 
ATOM    316  CA  ASP   316      44.949  50.629  18.297  1.00  0.00           C  
TER     317      ASP   316 
ATOM    317  CA  THR   317      43.753  54.261  18.652  1.00  0.00           C  
TER     318      THR   317 
ATOM    318  CA  THR   318      42.394  54.283  15.039  1.00  0.00           C  
TER     319      THR   318 
ATOM    319  CA  ARG   319      40.042  51.272  15.615  1.00  0.00           C  
TER     320      ARG   319 
ATOM    320  CA  SER   320      38.886  52.725  18.975  1.00  0.00           C  
TER     321      SER   320 
ATOM    321  CA  PHE   321      38.144  56.222  17.543  1.00  0.00           C  
TER     322      PHE   321 
ATOM    322  CA  ILE   322      36.413  54.977  14.319  1.00  0.00           C  
TER     323      ILE   322 
ATOM    323  CA  HIE   323      34.074  52.675  16.386  1.00  0.00           C  
TER     324      HIE   323 
ATOM    324  CA  GLN   324      32.839  55.647  18.525  1.00  0.00           C  
TER     325      GLN   324 
ATOM    325  CA  VAL   325      32.571  57.936  15.440  1.00  0.00           C  
TER     326      VAL   325 
ATOM    326  CA  VAL   326      30.458  55.287  13.550  1.00  0.00           C  
TER     327      VAL   326 
ATOM    327  CA  HIE   327      28.102  55.194  16.626  1.00  0.00           C  
TER     328      HIE   327 
ATOM    328  CA  ALA   328      27.807  59.032  16.323  1.00  0.00           C  
TER     329      ALA   328 
ATOM    329  CA  LEU   329      27.292  59.075  12.488  1.00  0.00           C  
TER     330      LEU   329 
ATOM    330  CA  THR   330      24.656  56.219  12.399  1.00  0.00           C  
TER     331      THR   330 
ATOM    331  CA  HIE   331      22.931  56.101  15.857  1.00  0.00           C  
TER     332      HIE   331 
ATOM    332  CA  LEU   332      23.188  52.256  15.610  1.00  0.00           C  
TER     333      LEU   332 
ATOM    333  CA  GLN   333      23.931  50.065  18.670  1.00  0.00           C  
TER     334      GLN   333 
ATOM    334  CA  ASP   334      26.323  47.040  18.755  1.00  0.00           C  
TER     335      ASP   334 
ATOM    335  CA  LYS   335      23.355  44.712  19.524  1.00  0.00           C  
TER     336      LYS   335 
ATOM    336  CA  GLU   336      21.925  42.841  16.512  1.00  0.00           C  
TER     337      GLU   336 
ATOM    337  CA  ASP   337      19.929  39.584  16.302  1.00  0.00           C  
TER     338      ASP   337 
ATOM    338  CA  SER   338      22.046  36.495  15.500  1.00  0.00           C  
TER     339      SER   338 
ATOM    339  CA  ASN   339      25.096  38.508  14.313  1.00  0.00           C  
TER     340      ASN   339 
ATOM    340  CA  PRO   340      28.242  38.191  16.551  1.00  0.00           C  
TER     341      PRO   340 
ATOM    341  CA  ARG   341      29.593  41.612  15.354  1.00  0.00           C  
TER     342      ARG   341 
ATOM    342  CA  GLY   342      26.675  43.995  14.818  1.00  0.00           C  
TER     343      GLY   342 
ATOM    343  CA  PRO   343      26.668  46.888  12.266  1.00  0.00           C  
TER     344      PRO   343 
ATOM    344  CA  VAL   344      29.312  49.187  13.889  1.00  0.00           C  
TER     345      VAL   344 
ATOM    345  CA  VAL   345      32.071  46.513  14.065  1.00  0.00           C  
TER     346      VAL   345 
ATOM    346  CA  GLU   346      31.390  45.586  10.385  1.00  0.00           C  
TER     347      GLU   346 
ATOM    347  CA  TYR   347      31.472  49.275   9.250  1.00  0.00           C  
TER     348      TYR   347 
ATOM    348  CA  THR   348      34.724  49.760  11.278  1.00  0.00           C  
TER     349      THR   348 
ATOM    349  CA  ASN   349      36.302  46.689   9.538  1.00  0.00           C  
TER     350      ASN   349 
ATOM    350  CA  ILE   350      35.238  48.036   6.068  1.00  0.00           C  
TER     351      ILE   350 
ATOM    351  CA  ILE   351      36.545  51.613   6.772  1.00  0.00           C  
TER     352      ILE   351 
ATOM    352  CA  LEU   352      39.926  50.335   8.108  1.00  0.00           C  
TER     353      LEU   352 
ATOM    353  CA  LYS   353      40.291  48.031   5.006  1.00  0.00           C  
TER     354      LYS   353 
ATOM    354  CA  GLU   354      39.644  51.046   2.702  1.00  0.00           C  
TER     355      GLU   354 
ATOM    355  CA  MET   355      42.250  53.036   4.763  1.00  0.00           C  
TER     356      MET   355 
ATOM    356  CA  GLY   356      44.673  50.068   4.235  1.00  0.00           C  
TER     357      GLY   356 
ATOM    357  CA  HIE   357      45.247  49.711   8.024  1.00  0.00           C  
TER     358      HIE   357 
ATOM    358  CA  THR   358      47.565  46.897   9.085  1.00  0.00           C  
TER     359      THR   358 
ATOM    359  CA  SER   359      45.565  45.405  11.986  1.00  0.00           C  
TER     360      SER   359 
ATOM    360  CA  PRO   360      43.399  42.250  11.428  1.00  0.00           C  
TER     361      PRO   360 
ATOM    361  CA  PRO   361      39.550  42.440  11.172  1.00  0.00           C  
TER     362      PRO   361 
ATOM    362  CA  ARG   362      37.413  42.074  14.339  1.00  0.00           C  
TER     363      ARG   362 
ATOM    363  CA  ILE   363      35.236  38.915  13.918  1.00  0.00           C  
TER     364      ILE   363 
ATOM    364  CA  ALA   364      32.960  39.430  16.997  1.00  0.00           C  
TER     365      ALA   364 
ATOM    365  CA  TYR   365      32.048  42.191  19.524  1.00  0.00           C  
TER     366      TYR   365 
ATOM    366  CA  GLU   366      33.113  39.905  22.432  1.00  0.00           C  
TER     367      GLU   366 
ATOM    367  CA  PHE   367      35.257  36.795  23.018  1.00  0.00           C  
TER     368      PHE   367 
ATOM    368  CA  SER   368      33.756  33.438  22.531  1.00  0.00           C  
TER     369      SER   368 
ENDMDL
MODEL     7
ATOM      1  CA  ALA     1      37.023  22.008  50.890  1.00  0.00           C  
TER       2      ALA     1 
ATOM      2  CA  TYR     2      37.851  25.728  50.728  1.00  0.00           C  
TER       3      TYR     2 
ATOM      3  CA  VAL     3      38.389  28.516  48.150  1.00  0.00           C  
TER       4      VAL     3 
ATOM      4  CA  GLU     4      41.683  30.411  47.782  1.00  0.00           C  
TER       5      GLU     4 
ATOM      5  CA  ILE     5      42.480  33.494  45.647  1.00  0.00           C  
TER       6      ILE     5 
ATOM      6  CA  ILE     6      45.487  32.803  43.368  1.00  0.00           C  
TER       7      ILE     6 
ATOM      7  CA  GLU     7      45.354  36.254  41.680  1.00  0.00           C  
TER       8      GLU     7 
ATOM      8  CA  GLN     8      43.698  39.368  43.207  1.00  0.00           C  
TER       9      GLN     8 
ATOM      9  CA  PRO     9      42.315  42.237  41.053  1.00  0.00           C  
TER      10      PRO     9 
ATOM     10  CA  LYS    10      44.701  45.176  40.395  1.00  0.00           C  
TER      11      LYS    10 
ATOM     11  CA  GLN    11      43.840  48.153  42.644  1.00  0.00           C  
TER      12      GLN    11 
ATOM     12  CA  ARG    12      43.911  50.717  39.810  1.00  0.00           C  
TER      13      ARG    12 
ATOM     13  CA  GLY    13      44.324  49.969  36.126  1.00  0.00           C  
TER      14      GLY    13 
ATOM     14  CA  MET    14      40.913  49.710  34.515  1.00  0.00           C  
TER      15      MET    14 
ATOM     15  CA  ARG    15      38.330  52.221  33.223  1.00  0.00           C  
TER      16      ARG    15 
ATOM     16  CA  PHE    16      34.741  51.149  34.088  1.00  0.00           C  
TER      17      PHE    16 
ATOM     17  CA  ARG    17      32.299  50.823  31.107  1.00  0.00           C  
TER      18      ARG    17 
ATOM     18  CA  TYR    18      29.474  53.390  30.536  1.00  0.00           C  
TER      19      TYR    18 
ATOM     19  CA  LYS    19      25.735  52.287  30.188  1.00  0.00           C  
TER      20      LYS    19 
ATOM     20  CA  CYS    20      25.666  53.821  26.653  1.00  0.00           C  
TER      21      CYS    20 
ATOM     21  CA  GLU    21      27.200  52.173  23.538  1.00  0.00           C  
TER      22      GLU    21 
ATOM     22  CA  GLY    22      31.014  51.681  23.408  1.00  0.00           C  
TER      23      GLY    22 
ATOM     23  CA  ARG    23      33.948  49.798  21.749  1.00  0.00           C  
TER      24      ARG    23 
ATOM     24  CA  SER    24      33.979  46.820  24.197  1.00  0.00           C  
TER      25      SER    24 
ATOM     25  CA  ALA    25      32.465  45.437  27.463  1.00  0.00           C  
TER      26      ALA    25 
ATOM     26  CA  GLY    26      36.745  45.267  28.421  1.00  0.00           C  
TER      27      GLY    26 
ATOM     27  CA  SER    27      37.637  42.957  31.661  1.00  0.00           C  
TER      28      SER    27 
ATOM     28  CA  ILE    28      38.935  43.217  35.268  1.00  0.00           C  
TER      29      ILE    28 
ATOM     29  CA  PRO    29      42.811  43.275  35.443  1.00  0.00           C  
TER      30      PRO    29 
ATOM     30  CA  GLY    30      44.613  40.796  37.727  1.00  0.00           C  
TER      31      GLY    30 
ATOM     31  CA  GLU    31      47.407  41.971  40.091  1.00  0.00           C  
TER      32      GLU    31 
ATOM     32  CA  ARG    32      50.241  40.918  37.652  1.00  0.00           C  
TER      33      ARG    32 
ATOM     33  CA  SER    33      48.898  43.307  34.933  1.00  0.00           C  
TER      34      SER    33 
ATOM     34  CA  THR    34      51.401  45.984  33.737  1.00  0.00           C  
TER      35      THR    34 
ATOM     35  CA  ASP    35      52.105  48.366  30.772  1.00  0.00           C  
TER      36      ASP    35 
ATOM     36  CA  THR    36      53.039  45.478  28.362  1.00  0.00           C  
TER      37      THR    36 
ATOM     37  CA  THR    37      50.525  42.711  29.377  1.00  0.00           C  
TER      38      THR    37 
ATOM     38  CA  LYS    38      47.098  42.076  31.044  1.00  0.00           C  
TER      39      LYS    38 
ATOM     39  CA  THR    39      46.118  39.225  33.440  1.00  0.00           C  
TER      40      THR    39 
ATOM     40  CA  HIE    40      42.768  38.428  35.218  1.00  0.00           C  
TER      41      HIE    40 
ATOM     41  CA  PRO    41      41.519  37.568  38.782  1.00  0.00           C  
TER      42      PRO    41 
ATOM     42  CA  THR    42      41.820  33.825  39.522  1.00  0.00           C  
TER      43      THR    42 
ATOM     43  CA  ILE    43      40.725  31.346  42.264  1.00  0.00           C  
TER      44      ILE    43 
ATOM     44  CA  LYS    44      41.409  27.700  43.241  1.00  0.00           C  
TER      45      LYS    44 
ATOM     45  CA  ILE    45      39.303  25.187  45.169  1.00  0.00           C  
TER      46      ILE    45 
ATOM     46  CA  ASN    46      41.263  23.150  47.715  1.00  0.00           C  
TER      47      ASN    46 
ATOM     47  CA  GLY    47      40.186  19.647  48.781  1.00  0.00           C  
TER      48      GLY    47 
ATOM     48  CA  TYR    48      37.883  19.100  45.748  1.00  0.00           C  
TER      49      TYR    48 
ATOM     49  CA  THR    49      37.907  18.599  41.965  1.00  0.00           C  
TER      50      THR    49 
ATOM     50  CA  GLY    50      34.709  17.854  39.995  1.00  0.00           C  
TER      51      GLY    50 
ATOM     51  CA  PRO    51      31.574  19.277  38.239  1.00  0.00           C  
TER      52      PRO    51 
ATOM     52  CA  GLY    52      30.790  22.077  40.669  1.00  0.00           C  
TER      53      GLY    52 
ATOM     53  CA  THR    53      29.560  25.668  40.150  1.00  0.00           C  
TER      54      THR    53 
ATOM     54  CA  VAL    54      31.007  29.106  41.006  1.00  0.00           C  
TER      55      VAL    54 
ATOM     55  CA  ARG    55      29.197  32.427  41.624  1.00  0.00           C  
TER      56      ARG    55 
ATOM     56  CA  ILE    56      30.683  35.960  41.489  1.00  0.00           C  
TER      57      ILE    56 
ATOM     57  CA  SER    57      29.205  39.356  42.525  1.00  0.00           C  
TER      58      SER    57 
ATOM     58  CA  LEU    58      30.173  43.010  43.202  1.00  0.00           C  
TER      59      LEU    58 
ATOM     59  CA  VAL    59      30.229  44.125  46.916  1.00  0.00           C  
TER      60      VAL    59 
ATOM     60  CA  THR    60      31.032  47.371  48.882  1.00  0.00           C  
TER      61      THR    60 
ATOM     61  CA  LYS    61      34.669  48.325  49.766  1.00  0.00           C  
TER      62      LYS    61 
ATOM     62  CA  ASP    62      33.815  48.551  53.508  1.00  0.00           C  
TER      63      ASP    62 
ATOM     63  CA  PRO    63      31.413  46.552  55.786  1.00  0.00           C  
TER      64      PRO    63 
ATOM     64  CA  PRO    64      28.521  45.776  55.971  1.00  0.00           C  
TER      65      PRO    64 
ATOM     65  CA  HIE    65      29.050  43.558  52.867  1.00  0.00           C  
TER      66      HIE    65 
ATOM     66  CA  ARG    66      26.155  44.996  50.724  1.00  0.00           C  
TER      67      ARG    66 
ATOM     67  CA  PRO    67      25.602  44.283  46.964  1.00  0.00           C  
TER      68      PRO    67 
ATOM     68  CA  HIE    68      27.265  47.166  45.028  1.00  0.00           C  
TER      69      HIE    68 
ATOM     69  CA  PRO    69      25.018  49.165  42.562  1.00  0.00           C  
TER      70      PRO    69 
ATOM     70  CA  HIE    70      27.513  48.689  39.631  1.00  0.00           C  
TER      71      HIE    70 
ATOM     71  CA  GLU    71      26.987  46.016  36.923  1.00  0.00           C  
TER      72      GLU    71 
ATOM     72  CA  LEU    72      29.130  43.126  35.702  1.00  0.00           C  
TER      73      LEU    72 
ATOM     73  CA  VAL    73      29.579  43.156  31.868  1.00  0.00           C  
TER      74      VAL    73 
ATOM     74  CA  GLY    74      29.511  40.105  29.724  1.00  0.00           C  
TER      75      GLY    74 
ATOM     75  CA  LYS    75      27.436  37.154  28.972  1.00  0.00           C  
TER      76      LYS    75 
ATOM     76  CA  ASP    76      24.291  37.303  30.624  1.00  0.00           C  
TER      77      ASP    76 
ATOM     77  CA  CYS    77      25.354  39.138  33.688  1.00  0.00           C  
TER      78      CYS    77 
ATOM     78  CA  ARG    78      22.470  40.844  35.477  1.00  0.00           C  
TER      79      ARG    78 
ATOM     79  CA  ASP    79      21.853  42.429  38.865  1.00  0.00           C  
TER      80      ASP    79 
ATOM     80  CA  GLY    80      25.541  42.569  39.775  1.00  0.00           C  
TER      81      GLY    80 
ATOM     81  CA  TYR    81      26.043  38.807  39.777  1.00  0.00           C  
TER      82      TYR    81 
ATOM     82  CA  TYR    82      27.048  35.910  37.490  1.00  0.00           C  
TER      83      TYR    82 
ATOM     83  CA  GLU    83      27.399  32.060  37.793  1.00  0.00           C  
TER      84      GLU    83 
ATOM     84  CA  ALA    84      29.236  29.314  35.848  1.00  0.00           C  
TER      85      ALA    84 
ATOM     85  CA  ASP    85      30.081  25.585  35.942  1.00  0.00           C  
TER      86      ASP    85 
ATOM     86  CA  LEU    86      33.553  24.382  36.990  1.00  0.00           C  
TER      87      LEU    86 
ATOM     87  CA  CYS    87      35.672  22.071  34.835  1.00  0.00           C  
TER      88      CYS    87 
ATOM     88  CA  PRO    88      35.820  18.466  36.153  1.00  0.00           C  
TER      89      PRO    88 
ATOM     89  CA  ASP    89      39.546  18.219  35.310  1.00  0.00           C  
TER      90      ASP    89 
ATOM     90  CA  ARG    90      40.875  21.340  37.093  1.00  0.00           C  
TER      91      ARG    90 
ATOM     91  CA  SER    91      40.324  23.120  40.458  1.00  0.00           C  
TER      92      SER    91 
ATOM     92  CA  ILE    92      41.517  26.518  39.120  1.00  0.00           C  
TER      93      ILE    92 
ATOM     93  CA  HIE    93      39.104  29.096  37.607  1.00  0.00           C  
TER      94      HIE    93 
ATOM     94  CA  SER    94      39.776  32.566  36.085  1.00  0.00           C  
TER      95      SER    94 
ATOM     95  CA  PHE    95      37.307  35.421  35.452  1.00  0.00           C  
TER      96      PHE    95 
ATOM     96  CA  GLN    96      38.816  36.437  32.061  1.00  0.00           C  
TER      97      GLN    96 
ATOM     97  CA  ASN    97      35.468  37.336  30.441  1.00  0.00           C  
TER      98      ASN    97 
ATOM     98  CA  LEU    98      34.142  39.609  33.230  1.00  0.00           C  
TER      99      LEU    98 
ATOM     99  CA  GLY    99      34.095  43.387  32.990  1.00  0.00           C  
TER     100      GLY    99 
ATOM    100  CA  ILE   100      32.551  46.227  35.118  1.00  0.00           C  
TER     101      ILE   100 
ATOM    101  CA  GLN   101      29.973  48.895  34.119  1.00  0.00           C  
TER     102      GLN   101 
ATOM    102  CA  CYS   102      29.240  52.044  36.155  1.00  0.00           C  
TER     103      CYS   102 
ATOM    103  CA  VAL   103      25.693  52.856  37.396  1.00  0.00           C  
TER     104      VAL   103 
ATOM    104  CA  LYS   104      24.077  56.131  36.260  1.00  0.00           C  
TER     105      LYS   104 
ATOM    105  CA  LYS   105      22.365  58.585  38.726  1.00  0.00           C  
TER     106      LYS   105 
ATOM    106  CA  ARG   106      18.869  58.076  37.108  1.00  0.00           C  
TER     107      ARG   106 
ATOM    107  CA  ASP   107      19.174  54.254  37.480  1.00  0.00           C  
TER     108      ASP   107 
ATOM    108  CA  LEU   108      20.705  54.221  41.026  1.00  0.00           C  
TER     109      LEU   108 
ATOM    109  CA  GLU   109      17.486  53.954  43.090  1.00  0.00           C  
TER     110      GLU   109 
ATOM    110  CA  GLN   110      16.162  51.171  40.830  1.00  0.00           C  
TER     111      GLN   110 
ATOM    111  CA  ALA   111      19.549  49.345  40.897  1.00  0.00           C  
TER     112      ALA   111 
ATOM    112  CA  ILE   112      19.458  49.308  44.750  1.00  0.00           C  
TER     113      ILE   112 
ATOM    113  CA  SER   113      15.750  48.236  44.762  1.00  0.00           C  
TER     114      SER   113 
ATOM    114  CA  GLN   114      16.410  45.355  42.311  1.00  0.00           C  
TER     115      GLN   114 
ATOM    115  CA  ARG   115      19.347  44.136  44.497  1.00  0.00           C  
TER     116      ARG   115 
ATOM    116  CA  ILE   116      17.035  44.189  47.569  1.00  0.00           C  
TER     117      ILE   116 
ATOM    117  CA  GLN   117      14.329  42.235  45.653  1.00  0.00           C  
TER     118      GLN   117 
ATOM    118  CA  THR   118      16.801  39.545  44.454  1.00  0.00           C  
TER     119      THR   118 
ATOM    119  CA  ASN   119      18.203  38.571  47.706  1.00  0.00           C  
TER     120      ASN   119 
ATOM    120  CA  ASN   120      21.128  36.553  46.758  1.00  0.00           C  
TER     121      ASN   120 
ATOM    121  CA  ASN   121      23.985  38.305  48.754  1.00  0.00           C  
TER     122      ASN   121 
ATOM    122  CA  PRO   122      25.392  35.463  51.185  1.00  0.00           C  
TER     123      PRO   122 
ATOM    123  CA  PHE   123      26.022  37.933  54.118  1.00  0.00           C  
TER     124      PHE   123 
ATOM    124  CA  HIE   124      22.298  38.587  54.758  1.00  0.00           C  
TER     125      HIE   124 
ATOM    125  CA  VAL   125      22.648  42.308  55.435  1.00  0.00           C  
TER     126      VAL   125 
ATOM    126  CA  PRO   126      19.613  44.073  56.883  1.00  0.00           C  
TER     127      PRO   126 
ATOM    127  CA  ILE   127      17.401  45.899  54.424  1.00  0.00           C  
TER     128      ILE   127 
ATOM    128  CA  GLU   128      17.641  49.208  56.244  1.00  0.00           C  
TER     129      GLU   128 
ATOM    129  CA  GLU   129      21.439  49.080  55.757  1.00  0.00           C  
TER     130      GLU   129 
ATOM    130  CA  GLN   130      21.032  47.878  52.162  1.00  0.00           C  
TER     131      GLN   130 
ATOM    131  CA  ARG   131      18.970  51.093  51.484  1.00  0.00           C  
TER     132      ARG   131 
ATOM    132  CA  GLY   132      21.597  53.586  52.459  1.00  0.00           C  
TER     133      GLY   132 
ATOM    133  CA  ASP   133      24.424  55.483  50.823  1.00  0.00           C  
TER     134      ASP   133 
ATOM    134  CA  TYR   134      27.123  53.882  48.602  1.00  0.00           C  
TER     135      TYR   134 
ATOM    135  CA  ASP   135      30.655  54.832  47.519  1.00  0.00           C  
TER     136      ASP   135 
ATOM    136  CA  LEU   136      30.698  54.423  43.717  1.00  0.00           C  
TER     137      LEU   136 
ATOM    137  CA  ASN   137      34.465  55.134  43.299  1.00  0.00           C  
TER     138      ASN   137 
ATOM    138  CA  ALA   138      35.509  51.699  44.634  1.00  0.00           C  
TER     139      ALA   138 
ATOM    139  CA  VAL   139      34.223  48.066  44.679  1.00  0.00           C  
TER     140      VAL   139 
ATOM    140  CA  ARG   140      35.290  44.529  45.802  1.00  0.00           C  
TER     141      ARG   140 
ATOM    141  CA  LEU   141      34.623  41.080  44.259  1.00  0.00           C  
TER     142      LEU   141 
ATOM    142  CA  CYS   142      32.842  38.294  46.187  1.00  0.00           C  
TER     143      CYS   142 
ATOM    143  CA  PHE   143      33.248  34.613  45.192  1.00  0.00           C  
TER     144      PHE   143 
ATOM    144  CA  GLN   144      31.255  31.504  46.296  1.00  0.00           C  
TER     145      GLN   144 
ATOM    145  CA  VAL   145      31.399  27.803  45.227  1.00  0.00           C  
TER     146      VAL   145 
ATOM    146  CA  THR   146      28.899  24.913  45.296  1.00  0.00           C  
TER     147      THR   146 
ATOM    147  CA  VAL   147      30.441  21.423  45.252  1.00  0.00           C  
TER     148      VAL   147 
ATOM    148  CA  ARG   148      28.373  18.883  43.048  1.00  0.00           C  
TER     149      ARG   148 
ATOM    149  CA  ASP   149      28.741  15.089  42.896  1.00  0.00           C  
TER     150      ASP   149 
ATOM    150  CA  PRO   150      27.065  12.674  40.372  1.00  0.00           C  
TER     151      PRO   150 
ATOM    151  CA  ALA   151      26.210  10.443  43.241  1.00  0.00           C  
TER     152      ALA   151 
ATOM    152  CA  GLY   152      25.841  12.739  46.527  1.00  0.00           C  
TER     153      GLY   152 
ATOM    153  CA  ARG   153      24.220  15.926  47.582  1.00  0.00           C  
TER     154      ARG   153 
ATOM    154  CA  PRO   154      25.481  19.366  46.694  1.00  0.00           C  
TER     155      PRO   154 
ATOM    155  CA  LEU   155      27.307  21.478  49.287  1.00  0.00           C  
TER     156      LEU   155 
ATOM    156  CA  LEU   156      27.627  25.281  49.451  1.00  0.00           C  
TER     157      LEU   156 
ATOM    157  CA  LEU   157      31.058  26.569  50.641  1.00  0.00           C  
TER     158      LEU   157 
ATOM    158  CA  THR   158      31.775  29.761  52.677  1.00  0.00           C  
TER     159      THR   158 
ATOM    159  CA  PRO   159      32.117  33.009  50.615  1.00  0.00           C  
TER     160      PRO   159 
ATOM    160  CA  VAL   160      35.452  34.869  50.052  1.00  0.00           C  
TER     161      VAL   160 
ATOM    161  CA  LEU   161      36.165  38.562  49.294  1.00  0.00           C  
TER     162      LEU   161 
ATOM    162  CA  SER   162      38.948  40.165  47.137  1.00  0.00           C  
TER     163      SER   162 
ATOM    163  CA  HIE   163      41.105  43.269  47.579  1.00  0.00           C  
TER     164      HIE   163 
ATOM    164  CA  PRO   164      39.256  46.407  46.247  1.00  0.00           C  
TER     165      PRO   164 
ATOM    165  CA  ILE   165      39.373  47.920  42.729  1.00  0.00           C  
TER     166      ILE   165 
ATOM    166  CA  PHE   166      39.063  51.711  42.225  1.00  0.00           C  
TER     167      PHE   166 
ATOM    167  CA  ASP   167      37.607  53.741  39.349  1.00  0.00           C  
TER     168      ASP   167 
ATOM    168  CA  ASN   168      39.915  55.626  36.898  1.00  0.00           C  
TER     169      ASN   168 
ATOM    169  CA  PHE   169      28.475  48.851  -1.859  1.00  0.00           C  
TER     170      PHE   169 
ATOM    170  CA  PRO   170      31.577  46.626  -1.922  1.00  0.00           C  
TER     171      PRO   170 
ATOM    171  CA  ASP   171      32.907  45.087   1.299  1.00  0.00           C  
TER     172      ASP   171 
ATOM    172  CA  LEU   172      35.396  42.497   2.683  1.00  0.00           C  
TER     173      LEU   172 
ATOM    173  CA  PRO   173      34.618  38.686   2.600  1.00  0.00           C  
TER     174      PRO   173 
ATOM    174  CA  GLU   174      35.086  38.149   6.362  1.00  0.00           C  
TER     175      GLU   174 
ATOM    175  CA  HIE   175      31.411  38.508   7.476  1.00  0.00           C  
TER     176      HIE   175 
ATOM    176  CA  GLN   176      29.504  37.434   4.295  1.00  0.00           C  
TER     177      GLN   176 
ATOM    177  CA  ASP   177      28.133  34.227   5.840  1.00  0.00           C  
TER     178      ASP   177 
ATOM    178  CA  ASN   178      25.947  36.317   8.154  1.00  0.00           C  
TER     179      ASN   178 
ATOM    179  CA  PRO   179      26.301  40.049   7.387  1.00  0.00           C  
TER     180      PRO   179 
ATOM    180  CA  SER   180      24.575  42.808   9.395  1.00  0.00           C  
TER     181      SER   180 
ATOM    181  CA  GLN   181      21.042  43.552   8.151  1.00  0.00           C  
TER     182      GLN   181 
ATOM    182  CA  LEU   182      21.090  46.874  10.098  1.00  0.00           C  
TER     183      LEU   182 
ATOM    183  CA  ARG   183      24.221  47.895   8.070  1.00  0.00           C  
TER     184      ARG   183 
ATOM    184  CA  LEU   184      22.473  46.950   4.786  1.00  0.00           C  
TER     185      LEU   184 
ATOM    185  CA  GLN   185      19.428  49.051   5.867  1.00  0.00           C  
TER     186      GLN   185 
ATOM    186  CA  HIE   186      21.620  52.143   6.651  1.00  0.00           C  
TER     187      HIE   186 
ATOM    187  CA  ASP   187      23.449  51.629   3.286  1.00  0.00           C  
TER     188      ASP   187 
ATOM    188  CA  GLY   188      19.980  52.414   1.818  1.00  0.00           C  
TER     189      GLY   188 
ATOM    189  CA  LEU   189      20.283  55.946   3.345  1.00  0.00           C  
TER     190      LEU   189 
ATOM    190  CA  ALA   190      24.004  56.856   3.543  1.00  0.00           C  
TER     191      ALA   190 
ATOM    191  CA  THR   191      24.880  56.838  -0.184  1.00  0.00           C  
TER     192      THR   191 
ATOM    192  CA  ASP   192      26.763  60.029  -1.264  1.00  0.00           C  
TER     193      ASP   192 
ATOM    193  CA  ASP   193      30.460  58.935  -1.284  1.00  0.00           C  
TER     194      ASP   193 
ATOM    194  CA  LYS   194      31.791  62.179  -2.952  1.00  0.00           C  
TER     195      LYS   194 
ATOM    195  CA  ALA   195      34.535  64.281  -1.354  1.00  0.00           C  
TER     196      ALA   195 
ATOM    196  CA  ARG   196      32.682  67.558  -0.529  1.00  0.00           C  
TER     197      ARG   196 
ATOM    197  CA  LEU   197      33.672  68.417   3.087  1.00  0.00           C  
TER     198      LEU   197 
ATOM    198  CA  GLU   198      37.072  70.064   3.845  1.00  0.00           C  
TER     199      GLU   198 
ATOM    199  CA  PRO   199      39.332  67.265   5.232  1.00  0.00           C  
TER     200      PRO   199 
ATOM    200  CA  MET   200      41.226  69.619   7.622  1.00  0.00           C  
TER     201      MET   200 
ATOM    201  CA  CYS   201      37.952  70.772   9.309  1.00  0.00           C  
TER     202      CYS   201 
ATOM    202  CA  LEU   202      36.022  67.499   9.963  1.00  0.00           C  
TER     203      LEU   202 
ATOM    203  CA  ALA   203      36.230  67.731  13.797  1.00  0.00           C  
TER     204      ALA   203 
ATOM    204  CA  GLU   204      34.571  71.207  13.610  1.00  0.00           C  
TER     205      GLU   204 
ATOM    205  CA  TYR   205      31.797  69.560  11.527  1.00  0.00           C  
TER     206      TYR   205 
ATOM    206  CA  LEU   206      31.271  66.859  14.273  1.00  0.00           C  
TER     207      LEU   206 
ATOM    207  CA  ILE   207      32.140  68.408  17.710  1.00  0.00           C  
TER     208      ILE   207 
ATOM    208  CA  SER   208      30.595  71.457  19.486  1.00  0.00           C  
TER     209      SER   208 
ATOM    209  CA  GLY   209      32.854  71.578  22.604  1.00  0.00           C  
TER     210      GLY   209 
ATOM    210  CA  PRO   210      34.261  69.726  25.671  1.00  0.00           C  
TER     211      PRO   210 
ATOM    211  CA  GLY   211      31.889  67.778  27.973  1.00  0.00           C  
TER     212      GLY   211 
ATOM    212  CA  GLY   212      31.564  64.538  29.920  1.00  0.00           C  
TER     213      GLY   212 
ATOM    213  CA  MET   213      28.948  61.864  30.275  1.00  0.00           C  
TER     214      MET   213 
ATOM    214  CA  ASP   214      27.946  63.304  33.597  1.00  0.00           C  
TER     215      ASP   214 
ATOM    215  CA  PRO   215      27.675  66.969  34.412  1.00  0.00           C  
TER     216      PRO   215 
ATOM    216  CA  ASP   216      29.763  66.610  37.500  1.00  0.00           C  
TER     217      ASP   216 
ATOM    217  CA  ILE   217      32.823  65.816  35.464  1.00  0.00           C  
TER     218      ILE   217 
ATOM    218  CA  GLU   218      35.171  68.461  34.264  1.00  0.00           C  
TER     219      GLU   218 
ATOM    219  CA  ILE   219      37.187  67.917  31.112  1.00  0.00           C  
TER     220      ILE   219 
ATOM    220  CA  ASP   220      40.805  69.154  31.006  1.00  0.00           C  
TER     221      ASP   220 
ATOM    221  CA  ASP   221      41.325  71.761  28.245  1.00  0.00           C  
TER     222      ASP   221 
ATOM    222  CA  ASP   222      44.861  70.492  27.416  1.00  0.00           C  
TER     223      ASP   222 
ATOM    223  CA  THR   223      43.654  66.862  27.147  1.00  0.00           C  
TER     224      THR   223 
ATOM    224  CA  TYR   224      40.771  68.141  24.965  1.00  0.00           C  
TER     225      TYR   224 
ATOM    225  CA  ASP   225      43.252  69.928  22.619  1.00  0.00           C  
TER     226      ASP   225 
ATOM    226  CA  GLU   226      45.389  66.754  22.294  1.00  0.00           C  
TER     227      GLU   226 
ATOM    227  CA  CYS   227      42.373  64.445  21.734  1.00  0.00           C  
TER     228      CYS   227 
ATOM    228  CA  ARG   228      40.716  66.810  19.172  1.00  0.00           C  
TER     229      ARG   228 
ATOM    229  CA  GLU   229      43.994  66.990  17.177  1.00  0.00           C  
TER     230      GLU   229 
ATOM    230  CA  VAL   230      44.314  63.146  17.053  1.00  0.00           C  
TER     231      VAL   230 
ATOM    231  CA  LEU   231      40.584  62.964  16.126  1.00  0.00           C  
TER     232      LEU   231 
ATOM    232  CA  SER   232      41.138  65.584  13.349  1.00  0.00           C  
TER     233      SER   232 
ATOM    233  CA  ARG   233      44.017  63.503  11.823  1.00  0.00           C  
TER     234      ARG   233 
ATOM    234  CA  ILE   234      42.006  60.205  12.052  1.00  0.00           C  
TER     235      ILE   234 
ATOM    235  CA  LEU   235      38.922  61.845  10.412  1.00  0.00           C  
TER     236      LEU   235 
ATOM    236  CA  GLU   236      41.190  63.325   7.664  1.00  0.00           C  
TER     237      GLU   236 
ATOM    237  CA  ASP   237      42.799  59.905   6.930  1.00  0.00           C  
TER     238      ASP   237 
ATOM    238  CA  ALA   238      39.338  58.226   6.915  1.00  0.00           C  
TER     239      ALA   238 
ATOM    239  CA  TYR   239      37.568  60.795   4.643  1.00  0.00           C  
TER     240      TYR   239 
ATOM    240  CA  THR   240      40.525  61.008   2.159  1.00  0.00           C  
TER     241      THR   240 
ATOM    241  CA  GLN   241      40.786  57.157   1.776  1.00  0.00           C  
TER     242      GLN   241 
ATOM    242  CA  SER   242      37.337  55.566   2.521  1.00  0.00           C  
TER     243      SER   242 
ATOM    243  CA  GLY   243      34.243  56.061   0.337  1.00  0.00           C  
TER     244      GLY   243 
ATOM    244  CA  THR   244      32.338  54.244   3.142  1.00  0.00           C  
TER     245      THR   244 
ATOM    245  CA  PHE   245      33.415  56.969   5.632  1.00  0.00           C  
TER     246      PHE   245 
ATOM    246  CA  ARG   246      32.613  59.786   3.116  1.00  0.00           C  
TER     247      ARG   246 
ATOM    247  CA  ARG   247      28.946  58.710   2.558  1.00  0.00           C  
TER     248      ARG   247 
ATOM    248  CA  LEU   248      28.393  58.103   6.324  1.00  0.00           C  
TER     249      LEU   248 
ATOM    249  CA  MET   249      29.799  61.591   7.205  1.00  0.00           C  
TER     250      MET   249 
ATOM    250  CA  ASN   250      28.077  63.378   4.265  1.00  0.00           C  
TER     251      ASN   250 
ATOM    251  CA  TYR   251      24.675  61.877   5.273  1.00  0.00           C  
TER     252      TYR   251 
ATOM    252  CA  ALA   252      25.049  63.004   8.923  1.00  0.00           C  
TER     253      ALA   252 
ATOM    253  CA  TYR   253      26.143  66.531   7.817  1.00  0.00           C  
TER     254      TYR   253 
ATOM    254  CA  ASP   254      23.080  66.830   5.520  1.00  0.00           C  
TER     255      ASP   254 
ATOM    255  CA  GLN   255      20.687  65.442   8.191  1.00  0.00           C  
TER     256      GLN   255 
ATOM    256  CA  GLU   256      21.743  66.862  11.577  1.00  0.00           C  
TER     257      GLU   256 
ATOM    257  CA  LEU   257      25.394  68.065  12.130  1.00  0.00           C  
TER     258      LEU   257 
ATOM    258  CA  HIE   258      24.655  71.498  10.512  1.00  0.00           C  
TER     259      HIE   258 
ATOM    259  CA  ASP   259      23.257  72.555  13.957  1.00  0.00           C  
TER     260      ASP   259 
ATOM    260  CA  VAL   260      25.623  73.259  16.932  1.00  0.00           C  
TER     261      VAL   260 
ATOM    261  CA  GLU   261      22.985  71.722  19.305  1.00  0.00           C  
TER     262      GLU   261 
ATOM    262  CA  GLN   262      23.198  68.428  17.282  1.00  0.00           C  
TER     263      GLN   262 
ATOM    263  CA  ARG   263      27.049  68.427  17.109  1.00  0.00           C  
TER     264      ARG   263 
ATOM    264  CA  TRP   264      28.555  66.285  19.876  1.00  0.00           C  
TER     265      TRP   264 
ATOM    265  CA  LEU   265      30.390  67.085  23.136  1.00  0.00           C  
TER     266      LEU   265 
ATOM    266  CA  LEU   266      33.880  65.521  23.499  1.00  0.00           C  
TER     267      LEU   266 
ATOM    267  CA  GLY   267      34.617  63.613  26.733  1.00  0.00           C  
TER     268      GLY   267 
ATOM    268  CA  ALA   268      38.416  63.748  26.317  1.00  0.00           C  
TER     269      ALA   268 
ATOM    269  CA  GLY   269      40.439  61.455  28.632  1.00  0.00           C  
TER     270      GLY   269 
ATOM    270  CA  GLU   270      37.404  59.255  29.529  1.00  0.00           C  
TER     271      GLU   270 
ATOM    271  CA  ASN   271      36.364  55.641  28.709  1.00  0.00           C  
TER     272      ASN   271 
ATOM    272  CA  PHE   272      35.270  54.933  25.095  1.00  0.00           C  
TER     273      PHE   272 
ATOM    273  CA  GLY   273      31.501  55.520  24.705  1.00  0.00           C  
TER     274      GLY   273 
ATOM    274  CA  THR   274      28.829  57.353  22.627  1.00  0.00           C  
TER     275      THR   274 
ATOM    275  CA  THR   275      25.277  58.407  23.721  1.00  0.00           C  
TER     276      THR   275 
ATOM    276  CA  VAL   276      23.193  56.993  20.803  1.00  0.00           C  
TER     277      VAL   276 
ATOM    277  CA  THR   277      20.043  57.075  23.009  1.00  0.00           C  
TER     278      THR   277 
ATOM    278  CA  ASP   278      18.650  60.371  24.736  1.00  0.00           C  
TER     279      ASP   278 
ATOM    279  CA  GLU   279      19.999  61.200  28.334  1.00  0.00           C  
TER     280      GLU   279 
ATOM    280  CA  ASP   280      17.386  63.889  29.263  1.00  0.00           C  
TER     281      ASP   280 
ATOM    281  CA  LEU   281      14.514  64.016  30.623  1.00  0.00           C  
TER     282      LEU   281 
ATOM    282  CA  GLU   282      13.402  67.385  31.013  1.00  0.00           C  
TER     283      GLU   282 
ATOM    283  CA  SER   283      11.751  69.412  28.638  1.00  0.00           C  
TER     284      SER   283 
ATOM    284  CA  SER   284      14.667  70.948  27.689  1.00  0.00           C  
TER     285      SER   284 
ATOM    285  CA  GLU   285      17.102  68.937  25.580  1.00  0.00           C  
TER     286      GLU   285 
ATOM    286  CA  GLY   286      20.830  68.555  26.142  1.00  0.00           C  
TER     287      GLY   286 
ATOM    287  CA  ARG   287      23.729  67.904  23.753  1.00  0.00           C  
TER     288      ARG   287 
ATOM    288  CA  LYS   288      24.948  64.263  23.008  1.00  0.00           C  
TER     289      LYS   288 
ATOM    289  CA  VAL   289      28.405  62.985  24.161  1.00  0.00           C  
TER     290      VAL   289 
ATOM    290  CA  ILE   290      31.323  61.060  22.561  1.00  0.00           C  
TER     291      ILE   290 
ATOM    291  CA  ALA   291      34.065  59.944  25.015  1.00  0.00           C  
TER     292      ALA   291 
ATOM    292  CA  LEU   292      37.656  59.140  23.865  1.00  0.00           C  
TER     293      LEU   292 
ATOM    293  CA  ASN   293      41.159  58.518  25.355  1.00  0.00           C  
TER     294      ASN   293 
ATOM    294  CA  LEU   294      44.753  57.810  24.126  1.00  0.00           C  
TER     295      LEU   294 
ATOM    295  CA  ASP   295      45.426  54.596  26.173  1.00  0.00           C  
TER     296      ASP   295 
ATOM    296  CA  ASP   296      45.964  52.413  23.022  1.00  0.00           C  
TER     297      ASP   296 
ATOM    297  CA  THR   297      48.950  54.680  22.084  1.00  0.00           C  
TER     298      THR   297 
ATOM    298  CA  ASP   298      50.132  55.414  25.704  1.00  0.00           C  
TER     299      ASP   298 
ATOM    299  CA  ASP   299      53.353  53.589  26.684  1.00  0.00           C  
TER     300      ASP   299 
ATOM    300  CA  ASP   300      52.290  53.268  30.344  1.00  0.00           C  
TER     301      ASP   300 
ATOM    301  CA  SER   301      48.687  51.951  30.046  1.00  0.00           C  
TER     302      SER   301 
ATOM    302  CA  ILE   302      47.618  48.239  30.497  1.00  0.00           C  
TER     303      ILE   302 
ATOM    303  CA  PRO   303      46.768  46.730  26.975  1.00  0.00           C  
TER     304      PRO   303 
ATOM    304  CA  GLU   304      43.172  45.969  25.857  1.00  0.00           C  
TER     305      GLU   304 
ATOM    305  CA  TYR   305      42.134  43.285  23.277  1.00  0.00           C  
TER     306      TYR   305 
ATOM    306  CA  TYR   306      39.544  42.238  20.622  1.00  0.00           C  
TER     307      TYR   306 
ATOM    307  CA  GLU   307      38.524  38.946  18.910  1.00  0.00           C  
TER     308      GLU   307 
ATOM    308  CA  SER   308      40.191  38.571  15.492  1.00  0.00           C  
TER     309      SER   308 
ATOM    309  CA  ASN   309      40.893  35.986  12.813  1.00  0.00           C  
TER     310      ASN   309 
ATOM    310  CA  ASP   310      44.306  35.414  14.349  1.00  0.00           C  
TER     311      ASP   310 
ATOM    311  CA  GLY   311      43.099  35.177  17.897  1.00  0.00           C  
TER     312      GLY   311 
ATOM    312  CA  PRO   312      43.041  37.925  20.516  1.00  0.00           C  
TER     313      PRO   312 
ATOM    313  CA  GLN   313      44.710  41.095  19.175  1.00  0.00           C  
TER     314      GLN   313 
ATOM    314  CA  GLN   314      45.455  44.452  20.895  1.00  0.00           C  
TER     315      GLN   314 
ATOM    315  CA  PHE   315      43.423  47.606  20.050  1.00  0.00           C  
TER     316      PHE   315 
ATOM    316  CA  ASP   316      44.952  50.646  18.305  1.00  0.00           C  
TER     317      ASP   316 
ATOM    317  CA  THR   317      43.751  54.276  18.661  1.00  0.00           C  
TER     318      THR   317 
ATOM    318  CA  THR   318      42.400  54.300  15.046  1.00  0.00           C  
TER     319      THR   318 
ATOM    319  CA  ARG   319      40.052  51.286  15.612  1.00  0.00           C  
TER     320      ARG   319 
ATOM    320  CA  SER   320      38.888  52.731  18.973  1.00  0.00           C  
TER     321      SER   320 
ATOM    321  CA  PHE   321      38.142  56.228  17.545  1.00  0.00           C  
TER     322      PHE   321 
ATOM    322  CA  ILE   322      36.420  54.984  14.318  1.00  0.00           C  
TER     323      ILE   322 
ATOM    323  CA  HIE   323      34.083  52.674  16.376  1.00  0.00           C  
TER     324      HIE   323 
ATOM    324  CA  GLN   324      32.839  55.639  18.518  1.00  0.00           C  
TER     325      GLN   324 
ATOM    325  CA  VAL   325      32.569  57.933  15.437  1.00  0.00           C  
TER     326      VAL   325 
ATOM    326  CA  VAL   326      30.467  55.284  13.539  1.00  0.00           C  
TER     327      VAL   326 
ATOM    327  CA  HIE   327      28.107  55.179  16.610  1.00  0.00           C  
TER     328      HIE   327 
ATOM    328  CA  ALA   328      27.802  59.016  16.313  1.00  0.00           C  
TER     329      ALA   328 
ATOM    329  CA  LEU   329      27.294  59.067  12.478  1.00  0.00           C  
TER     330      LEU   329 
ATOM    330  CA  THR   330      24.668  56.205  12.378  1.00  0.00           C  
TER     331      THR   330 
ATOM    331  CA  HIE   331      22.936  56.080  15.832  1.00  0.00           C  
TER     332      HIE   331 
ATOM    332  CA  LEU   332      23.199  52.236  15.581  1.00  0.00           C  
TER     333      LEU   332 
ATOM    333  CA  GLN   333      23.944  50.040  18.636  1.00  0.00           C  
TER     334      GLN   333 
ATOM    334  CA  ASP   334      26.343  47.022  18.713  1.00  0.00           C  
TER     335      ASP   334 
ATOM    335  CA  LYS   335      23.381  44.687  19.473  1.00  0.00           C  
TER     336      LYS   335 
ATOM    336  CA  GLU   336      21.955  42.819  16.459  1.00  0.00           C  
TER     337      GLU   336 
ATOM    337  CA  ASP   337      19.966  39.559  16.241  1.00  0.00           C  
TER     338      ASP   337 
ATOM    338  CA  SER   338      22.086  36.476  15.429  1.00  0.00           C  
TER     339      SER   338 
ATOM    339  CA  ASN   339      25.135  38.496  14.256  1.00  0.00           C  
TER     340      ASN   339 
ATOM    340  CA  PRO   340      28.275  38.182  16.501  1.00  0.00           C  
TER     341      PRO   340 
ATOM    341  CA  ARG   341      29.624  41.604  15.306  1.00  0.00           C  
TER     342      ARG   341 
ATOM    342  CA  GLY   342      26.703  43.984  14.774  1.00  0.00           C  
TER     343      GLY   342 
ATOM    343  CA  PRO   343      26.693  46.884  12.232  1.00  0.00           C  
TER     344      PRO   343 
ATOM    344  CA  VAL   344      29.330  49.182  13.864  1.00  0.00           C  
TER     345      VAL   344 
ATOM    345  CA  VAL   345      32.093  46.512  14.037  1.00  0.00           C  
TER     346      VAL   345 
ATOM    346  CA  GLU   346      31.418  45.593  10.355  1.00  0.00           C  
TER     347      GLU   346 
ATOM    347  CA  TYR   347      31.497  49.283   9.229  1.00  0.00           C  
TER     348      TYR   347 
ATOM    348  CA  THR   348      34.744  49.770  11.264  1.00  0.00           C  
TER     349      THR   348 
ATOM    349  CA  ASN   349      36.332  46.707   9.522  1.00  0.00           C  
TER     350      ASN   349 
ATOM    350  CA  ILE   350      35.274  48.059   6.053  1.00  0.00           C  
TER     351      ILE   350 
ATOM    351  CA  ILE   351      36.569  51.635   6.767  1.00  0.00           C  
TER     352      ILE   351 
ATOM    352  CA  LEU   352      39.950  50.362   8.108  1.00  0.00           C  
TER     353      LEU   352 
ATOM    353  CA  LYS   353      40.328  48.066   5.003  1.00  0.00           C  
TER     354      LYS   353 
ATOM    354  CA  GLU   354      39.678  51.083   2.704  1.00  0.00           C  
TER     355      GLU   354 
ATOM    355  CA  MET   355      42.274  53.075   4.774  1.00  0.00           C  
TER     356      MET   355 
ATOM    356  CA  GLY   356      44.705  50.115   4.245  1.00  0.00           C  
TER     357      GLY   356 
ATOM    357  CA  HIE   357      45.271  49.746   8.032  1.00  0.00           C  
TER     358      HIE   357 
ATOM    358  CA  THR   358      47.591  46.931   9.087  1.00  0.00           C  
TER     359      THR   358 
ATOM    359  CA  SER   359      45.590  45.428  11.980  1.00  0.00           C  
TER     360      SER   359 
ATOM    360  CA  PRO   360      43.431  42.272  11.412  1.00  0.00           C  
TER     361      PRO   360 
ATOM    361  CA  PRO   361      39.583  42.455  11.152  1.00  0.00           C  
TER     362      PRO   361 
ATOM    362  CA  ARG   362      37.442  42.081  14.314  1.00  0.00           C  
TER     363      ARG   362 
ATOM    363  CA  ILE   363      35.271  38.921  13.883  1.00  0.00           C  
TER     364      ILE   363 
ATOM    364  CA  ALA   364      32.990  39.426  16.958  1.00  0.00           C  
TER     365      ALA   364 
ATOM    365  CA  TYR   365      32.071  42.179  19.490  1.00  0.00           C  
TER     366      TYR   365 
ATOM    366  CA  GLU   366      33.128  39.886  22.395  1.00  0.00           C  
TER     367      GLU   366 
ATOM    367  CA  PHE   367      35.281  36.783  22.981  1.00  0.00           C  
TER     368      PHE   367 
ATOM    368  CA  SER   368      33.789  33.426  22.489  1.00  0.00           C  
TER     369      SER   368 
ENDMDL
MODEL     8
ATOM      1  CA  ALA     1      37.005  22.014  50.895  1.00  0.00           C  
TER       2      ALA     1 
ATOM      2  CA  TYR     2      37.835  25.733  50.724  1.00  0.00           C  
TER       3      TYR     2 
ATOM      3  CA  VAL     3      38.374  28.516  48.141  1.00  0.00           C  
TER       4      VAL     3 
ATOM      4  CA  GLU     4      41.669  30.406  47.765  1.00  0.00           C  
TER       5      GLU     4 
ATOM      5  CA  ILE     5      42.468  33.483  45.623  1.00  0.00           C  
TER       6      ILE     5 
ATOM      6  CA  ILE     6      45.470  32.784  43.341  1.00  0.00           C  
TER       7      ILE     6 
ATOM      7  CA  GLU     7      45.340  36.232  41.648  1.00  0.00           C  
TER       8      GLU     7 
ATOM      8  CA  GLN     8      43.695  39.350  43.175  1.00  0.00           C  
TER       9      GLN     8 
ATOM      9  CA  PRO     9      42.311  42.219  41.023  1.00  0.00           C  
TER      10      PRO     9 
ATOM     10  CA  LYS    10      44.701  45.152  40.358  1.00  0.00           C  
TER      11      LYS    10 
ATOM     11  CA  GLN    11      43.846  48.130  42.609  1.00  0.00           C  
TER      12      GLN    11 
ATOM     12  CA  ARG    12      43.923  50.696  39.778  1.00  0.00           C  
TER      13      ARG    12 
ATOM     13  CA  GLY    13      44.322  49.942  36.096  1.00  0.00           C  
TER      14      GLY    13 
ATOM     14  CA  MET    14      40.908  49.697  34.494  1.00  0.00           C  
TER      15      MET    14 
ATOM     15  CA  ARG    15      38.323  52.213  33.222  1.00  0.00           C  
TER      16      ARG    15 
ATOM     16  CA  PHE    16      34.735  51.149  34.093  1.00  0.00           C  
TER      17      PHE    16 
ATOM     17  CA  ARG    17      32.289  50.834  31.114  1.00  0.00           C  
TER      18      ARG    17 
ATOM     18  CA  TYR    18      29.452  53.381  30.549  1.00  0.00           C  
TER      19      TYR    18 
ATOM     19  CA  LYS    19      25.726  52.267  30.173  1.00  0.00           C  
TER      20      LYS    19 
ATOM     20  CA  CYS    20      25.670  53.793  26.636  1.00  0.00           C  
TER      21      CYS    20 
ATOM     21  CA  GLU    21      27.205  52.146  23.522  1.00  0.00           C  
TER      22      GLU    21 
ATOM     22  CA  GLY    22      31.019  51.659  23.393  1.00  0.00           C  
TER      23      GLY    22 
ATOM     23  CA  ARG    23      33.956  49.786  21.731  1.00  0.00           C  
TER      24      ARG    23 
ATOM     24  CA  SER    24      33.991  46.804  24.172  1.00  0.00           C  
TER      25      SER    24 
ATOM     25  CA  ALA    25      32.474  45.403  27.423  1.00  0.00           C  
TER      26      ALA    25 
ATOM     26  CA  GLY    26      36.692  45.240  28.433  1.00  0.00           C  
TER      27      GLY    26 
ATOM     27  CA  SER    27      37.620  42.936  31.638  1.00  0.00           C  
TER      28      SER    27 
ATOM     28  CA  ILE    28      38.927  43.199  35.242  1.00  0.00           C  
TER      29      ILE    28 
ATOM     29  CA  PRO    29      42.803  43.252  35.409  1.00  0.00           C  
TER      30      PRO    29 
ATOM     30  CA  GLY    30      44.604  40.774  37.694  1.00  0.00           C  
TER      31      GLY    30 
ATOM     31  CA  GLU    31      47.403  41.945  40.052  1.00  0.00           C  
TER      32      GLU    31 
ATOM     32  CA  ARG    32      50.231  40.882  37.613  1.00  0.00           C  
TER      33      ARG    32 
ATOM     33  CA  SER    33      48.889  43.267  34.890  1.00  0.00           C  
TER      34      SER    33 
ATOM     34  CA  THR    34      51.393  45.934  33.682  1.00  0.00           C  
TER      35      THR    34 
ATOM     35  CA  ASP    35      52.093  48.310  30.714  1.00  0.00           C  
TER      36      ASP    35 
ATOM     36  CA  THR    36      53.018  45.415  28.313  1.00  0.00           C  
TER      37      THR    36 
ATOM     37  CA  THR    37      50.505  42.653  29.339  1.00  0.00           C  
TER      38      THR    37 
ATOM     38  CA  LYS    38      47.081  42.032  31.010  1.00  0.00           C  
TER      39      LYS    38 
ATOM     39  CA  THR    39      46.100  39.189  33.413  1.00  0.00           C  
TER      40      THR    39 
ATOM     40  CA  HIE    40      42.750  38.403  35.192  1.00  0.00           C  
TER      41      HIE    40 
ATOM     41  CA  PRO    41      41.501  37.548  38.758  1.00  0.00           C  
TER      42      PRO    41 
ATOM     42  CA  THR    42      41.796  33.806  39.501  1.00  0.00           C  
TER      43      THR    42 
ATOM     43  CA  ILE    43      40.702  31.334  42.249  1.00  0.00           C  
TER      44      ILE    43 
ATOM     44  CA  LYS    44      41.384  27.688  43.229  1.00  0.00           C  
TER      45      LYS    44 
ATOM     45  CA  ILE    45      39.276  25.181  45.162  1.00  0.00           C  
TER      46      ILE    45 
ATOM     46  CA  ASN    46      41.238  23.145  47.708  1.00  0.00           C  
TER      47      ASN    46 
ATOM     47  CA  GLY    47      40.158  19.646  48.783  1.00  0.00           C  
TER      48      GLY    47 
ATOM     48  CA  TYR    48      37.847  19.098  45.758  1.00  0.00           C  
TER      49      TYR    48 
ATOM     49  CA  THR    49      37.863  18.591  41.976  1.00  0.00           C  
TER      50      THR    49 
ATOM     50  CA  GLY    50      34.661  17.854  40.011  1.00  0.00           C  
TER      51      GLY    50 
ATOM     51  CA  PRO    51      31.525  19.288  38.276  1.00  0.00           C  
TER      52      PRO    51 
ATOM     52  CA  GLY    52      30.729  22.098  40.686  1.00  0.00           C  
TER      53      GLY    52 
ATOM     53  CA  THR    53      29.514  25.693  40.169  1.00  0.00           C  
TER      54      THR    53 
ATOM     54  CA  VAL    54      30.975  29.125  41.017  1.00  0.00           C  
TER      55      VAL    54 
ATOM     55  CA  ARG    55      29.177  32.450  41.637  1.00  0.00           C  
TER      56      ARG    55 
ATOM     56  CA  ILE    56      30.674  35.977  41.497  1.00  0.00           C  
TER      57      ILE    56 
ATOM     57  CA  SER    57      29.201  39.370  42.544  1.00  0.00           C  
TER      58      SER    57 
ATOM     58  CA  LEU    58      30.177  43.022  43.214  1.00  0.00           C  
TER      59      LEU    58 
ATOM     59  CA  VAL    59      30.245  44.141  46.924  1.00  0.00           C  
TER      60      VAL    59 
ATOM     60  CA  THR    60      31.067  47.383  48.883  1.00  0.00           C  
TER      61      THR    60 
ATOM     61  CA  LYS    61      34.706  48.327  49.754  1.00  0.00           C  
TER      62      LYS    61 
ATOM     62  CA  ASP    62      33.868  48.558  53.497  1.00  0.00           C  
TER      63      ASP    62 
ATOM     63  CA  PRO    63      31.474  46.562  55.784  1.00  0.00           C  
TER      64      PRO    63 
ATOM     64  CA  PRO    64      28.583  45.789  55.978  1.00  0.00           C  
TER      65      PRO    64 
ATOM     65  CA  HIE    65      29.098  43.580  52.869  1.00  0.00           C  
TER      66      HIE    65 
ATOM     66  CA  ARG    66      26.194  45.017  50.745  1.00  0.00           C  
TER      67      ARG    66 
ATOM     67  CA  PRO    67      25.625  44.303  46.989  1.00  0.00           C  
TER      68      PRO    67 
ATOM     68  CA  HIE    68      27.278  47.184  45.044  1.00  0.00           C  
TER      69      HIE    68 
ATOM     69  CA  PRO    69      25.029  49.184  42.580  1.00  0.00           C  
TER      70      PRO    69 
ATOM     70  CA  HIE    70      27.519  48.703  39.648  1.00  0.00           C  
TER      71      HIE    70 
ATOM     71  CA  GLU    71      26.985  46.027  36.945  1.00  0.00           C  
TER      72      GLU    71 
ATOM     72  CA  LEU    72      29.121  43.134  35.719  1.00  0.00           C  
TER      73      LEU    72 
ATOM     73  CA  VAL    73      29.561  43.157  31.885  1.00  0.00           C  
TER      74      VAL    73 
ATOM     74  CA  GLY    74      29.480  40.099  29.753  1.00  0.00           C  
TER      75      GLY    74 
ATOM     75  CA  LYS    75      27.393  37.156  29.000  1.00  0.00           C  
TER      76      LYS    75 
ATOM     76  CA  ASP    76      24.257  37.294  30.675  1.00  0.00           C  
TER      77      ASP    76 
ATOM     77  CA  CYS    77      25.330  39.149  33.720  1.00  0.00           C  
TER      78      CYS    77 
ATOM     78  CA  ARG    78      22.451  40.856  35.515  1.00  0.00           C  
TER      79      ARG    78 
ATOM     79  CA  ASP    79      21.838  42.443  38.902  1.00  0.00           C  
TER      80      ASP    79 
ATOM     80  CA  GLY    80      25.528  42.589  39.805  1.00  0.00           C  
TER      81      GLY    80 
ATOM     81  CA  TYR    81      26.037  38.828  39.797  1.00  0.00           C  
TER      82      TYR    81 
ATOM     82  CA  TYR    82      27.038  35.936  37.504  1.00  0.00           C  
TER      83      TYR    82 
ATOM     83  CA  GLU    83      27.369  32.088  37.810  1.00  0.00           C  
TER      84      GLU    83 
ATOM     84  CA  ALA    84      29.192  29.335  35.864  1.00  0.00           C  
TER      85      ALA    84 
ATOM     85  CA  ASP    85      30.028  25.604  35.959  1.00  0.00           C  
TER      86      ASP    85 
ATOM     86  CA  LEU    86      33.497  24.392  37.003  1.00  0.00           C  
TER      87      LEU    86 
ATOM     87  CA  CYS    87      35.606  22.079  34.843  1.00  0.00           C  
TER      88      CYS    87 
ATOM     88  CA  PRO    88      35.745  18.476  36.165  1.00  0.00           C  
TER      89      PRO    88 
ATOM     89  CA  ASP    89      39.465  18.212  35.314  1.00  0.00           C  
TER      90      ASP    89 
ATOM     90  CA  ARG    90      40.808  21.330  37.089  1.00  0.00           C  
TER      91      ARG    90 
ATOM     91  CA  SER    91      40.282  23.109  40.453  1.00  0.00           C  
TER      92      SER    91 
ATOM     92  CA  ILE    92      41.481  26.502  39.110  1.00  0.00           C  
TER      93      ILE    92 
ATOM     93  CA  HIE    93      39.070  29.081  37.598  1.00  0.00           C  
TER      94      HIE    93 
ATOM     94  CA  SER    94      39.743  32.549  36.070  1.00  0.00           C  
TER      95      SER    94 
ATOM     95  CA  PHE    95      37.281  35.407  35.432  1.00  0.00           C  
TER      96      PHE    95 
ATOM     96  CA  GLN    96      38.787  36.429  32.042  1.00  0.00           C  
TER      97      GLN    96 
ATOM     97  CA  ASN    97      35.441  37.342  30.428  1.00  0.00           C  
TER      98      ASN    97 
ATOM     98  CA  LEU    98      34.120  39.609  33.223  1.00  0.00           C  
TER      99      LEU    98 
ATOM     99  CA  GLY    99      34.078  43.388  32.995  1.00  0.00           C  
TER     100      GLY    99 
ATOM    100  CA  ILE   100      32.545  46.229  35.126  1.00  0.00           C  
TER     101      ILE   100 
ATOM    101  CA  GLN   101      29.968  48.900  34.133  1.00  0.00           C  
TER     102      GLN   101 
ATOM    102  CA  CYS   102      29.245  52.053  36.166  1.00  0.00           C  
TER     103      CYS   102 
ATOM    103  CA  VAL   103      25.705  52.879  37.411  1.00  0.00           C  
TER     104      VAL   103 
ATOM    104  CA  LYS   104      24.104  56.161  36.278  1.00  0.00           C  
TER     105      LYS   104 
ATOM    105  CA  LYS   105      22.423  58.613  38.756  1.00  0.00           C  
TER     106      LYS   105 
ATOM    106  CA  ARG   106      18.922  58.131  37.158  1.00  0.00           C  
TER     107      ARG   106 
ATOM    107  CA  ASP   107      19.203  54.311  37.522  1.00  0.00           C  
TER     108      ASP   107 
ATOM    108  CA  LEU   108      20.744  54.262  41.061  1.00  0.00           C  
TER     109      LEU   108 
ATOM    109  CA  GLU   109      17.532  54.006  43.133  1.00  0.00           C  
TER     110      GLU   109 
ATOM    110  CA  GLN   110      16.191  51.232  40.873  1.00  0.00           C  
TER     111      GLN   110 
ATOM    111  CA  ALA   111      19.568  49.393  40.933  1.00  0.00           C  
TER     112      ALA   111 
ATOM    112  CA  ILE   112      19.489  49.355  44.785  1.00  0.00           C  
TER     113      ILE   112 
ATOM    113  CA  SER   113      15.779  48.295  44.805  1.00  0.00           C  
TER     114      SER   113 
ATOM    114  CA  GLN   114      16.432  45.412  42.354  1.00  0.00           C  
TER     115      GLN   114 
ATOM    115  CA  ARG   115      19.367  44.186  44.537  1.00  0.00           C  
TER     116      ARG   115 
ATOM    116  CA  ILE   116      17.056  44.244  47.609  1.00  0.00           C  
TER     117      ILE   116 
ATOM    117  CA  GLN   117      14.344  42.299  45.694  1.00  0.00           C  
TER     118      GLN   117 
ATOM    118  CA  THR   118      16.805  39.605  44.489  1.00  0.00           C  
TER     119      THR   118 
ATOM    119  CA  ASN   119      18.217  38.628  47.735  1.00  0.00           C  
TER     120      ASN   119 
ATOM    120  CA  ASN   120      21.143  36.621  46.777  1.00  0.00           C  
TER     121      ASN   120 
ATOM    121  CA  ASN   121      23.993  38.345  48.789  1.00  0.00           C  
TER     122      ASN   121 
ATOM    122  CA  PRO   122      25.427  35.510  51.185  1.00  0.00           C  
TER     123      PRO   122 
ATOM    123  CA  PHE   123      26.062  37.957  54.129  1.00  0.00           C  
TER     124      PHE   123 
ATOM    124  CA  HIE   124      22.340  38.615  54.779  1.00  0.00           C  
TER     125      HIE   124 
ATOM    125  CA  VAL   125      22.700  42.335  55.453  1.00  0.00           C  
TER     126      VAL   125 
ATOM    126  CA  PRO   126      19.667  44.105  56.903  1.00  0.00           C  
TER     127      PRO   126 
ATOM    127  CA  ILE   127      17.455  45.943  54.455  1.00  0.00           C  
TER     128      ILE   127 
ATOM    128  CA  GLU   128      17.713  49.245  56.281  1.00  0.00           C  
TER     129      GLU   128 
ATOM    129  CA  GLU   129      21.507  49.107  55.779  1.00  0.00           C  
TER     130      GLU   129 
ATOM    130  CA  GLN   130      21.084  47.924  52.184  1.00  0.00           C  
TER     131      GLN   130 
ATOM    131  CA  ARG   131      19.031  51.145  51.528  1.00  0.00           C  
TER     132      ARG   131 
ATOM    132  CA  GLY   132      21.670  53.625  52.492  1.00  0.00           C  
TER     133      GLY   132 
ATOM    133  CA  ASP   133      24.487  55.514  50.838  1.00  0.00           C  
TER     134      ASP   133 
ATOM    134  CA  TYR   134      27.170  53.905  48.609  1.00  0.00           C  
TER     135      TYR   134 
ATOM    135  CA  ASP   135      30.698  54.846  47.512  1.00  0.00           C  
TER     136      ASP   135 
ATOM    136  CA  LEU   136      30.729  54.435  43.711  1.00  0.00           C  
TER     137      LEU   136 
ATOM    137  CA  ASN   137      34.496  55.133  43.283  1.00  0.00           C  
TER     138      ASN   137 
ATOM    138  CA  ALA   138      35.534  51.697  44.618  1.00  0.00           C  
TER     139      ALA   138 
ATOM    139  CA  VAL   139      34.240  48.068  44.674  1.00  0.00           C  
TER     140      VAL   139 
ATOM    140  CA  ARG   140      35.304  44.529  45.794  1.00  0.00           C  
TER     141      ARG   140 
ATOM    141  CA  LEU   141      34.624  41.083  44.253  1.00  0.00           C  
TER     142      LEU   141 
ATOM    142  CA  CYS   142      32.847  38.302  46.190  1.00  0.00           C  
TER     143      CYS   142 
ATOM    143  CA  PHE   143      33.245  34.621  45.193  1.00  0.00           C  
TER     144      PHE   143 
ATOM    144  CA  GLN   144      31.243  31.523  46.303  1.00  0.00           C  
TER     145      GLN   144 
ATOM    145  CA  VAL   145      31.378  27.822  45.235  1.00  0.00           C  
TER     146      VAL   145 
ATOM    146  CA  THR   146      28.873  24.938  45.313  1.00  0.00           C  
TER     147      THR   146 
ATOM    147  CA  VAL   147      30.406  21.444  45.261  1.00  0.00           C  
TER     148      VAL   147 
ATOM    148  CA  ARG   148      28.335  18.892  43.099  1.00  0.00           C  
TER     149      ARG   148 
ATOM    149  CA  ASP   149      28.702  15.122  43.002  1.00  0.00           C  
TER     150      ASP   149 
ATOM    150  CA  PRO   150      27.046  12.686  40.515  1.00  0.00           C  
TER     151      PRO   150 
ATOM    151  CA  ALA   151      26.167  10.486  43.377  1.00  0.00           C  
TER     152      ALA   151 
ATOM    152  CA  GLY   152      25.772  12.792  46.602  1.00  0.00           C  
TER     153      GLY   152 
ATOM    153  CA  ARG   153      24.164  15.984  47.626  1.00  0.00           C  
TER     154      ARG   153 
ATOM    154  CA  PRO   154      25.444  19.406  46.725  1.00  0.00           C  
TER     155      PRO   154 
ATOM    155  CA  LEU   155      27.285  21.510  49.310  1.00  0.00           C  
TER     156      LEU   155 
ATOM    156  CA  LEU   156      27.618  25.310  49.470  1.00  0.00           C  
TER     157      LEU   156 
ATOM    157  CA  LEU   157      31.055  26.586  50.648  1.00  0.00           C  
TER     158      LEU   157 
ATOM    158  CA  THR   158      31.786  29.776  52.682  1.00  0.00           C  
TER     159      THR   158 
ATOM    159  CA  PRO   159      32.127  33.022  50.617  1.00  0.00           C  
TER     160      PRO   159 
ATOM    160  CA  VAL   160      35.462  34.873  50.043  1.00  0.00           C  
TER     161      VAL   160 
ATOM    161  CA  LEU   161      36.181  38.564  49.283  1.00  0.00           C  
TER     162      LEU   161 
ATOM    162  CA  SER   162      38.956  40.160  47.115  1.00  0.00           C  
TER     163      SER   162 
ATOM    163  CA  HIE   163      41.121  43.258  47.550  1.00  0.00           C  
TER     164      HIE   163 
ATOM    164  CA  PRO   164      39.275  46.400  46.227  1.00  0.00           C  
TER     165      PRO   164 
ATOM    165  CA  ILE   165      39.383  47.908  42.708  1.00  0.00           C  
TER     166      ILE   165 
ATOM    166  CA  PHE   166      39.079  51.699  42.201  1.00  0.00           C  
TER     167      PHE   166 
ATOM    167  CA  ASP   167      37.623  53.730  39.325  1.00  0.00           C  
TER     168      ASP   167 
ATOM    168  CA  ASN   168      39.934  55.613  36.882  1.00  0.00           C  
TER     169      ASN   168 
ATOM    169  CA  PHE   169      28.514  48.871  -1.880  1.00  0.00           C  
TER     170      PHE   169 
ATOM    170  CA  PRO   170      31.612  46.644  -1.936  1.00  0.00           C  
TER     171      PRO   170 
ATOM    171  CA  ASP   171      32.930  45.093   1.282  1.00  0.00           C  
TER     172      ASP   171 
ATOM    172  CA  LEU   172      35.430  42.514   2.660  1.00  0.00           C  
TER     173      LEU   172 
ATOM    173  CA  PRO   173      34.683  38.706   2.565  1.00  0.00           C  
TER     174      PRO   173 
ATOM    174  CA  GLU   174      35.130  38.167   6.327  1.00  0.00           C  
TER     175      GLU   174 
ATOM    175  CA  HIE   175      31.455  38.542   7.410  1.00  0.00           C  
TER     176      HIE   175 
ATOM    176  CA  GLN   176      29.569  37.436   4.240  1.00  0.00           C  
TER     177      GLN   176 
ATOM    177  CA  ASP   177      28.200  34.244   5.806  1.00  0.00           C  
TER     178      ASP   177 
ATOM    178  CA  ASN   178      25.994  36.326   8.096  1.00  0.00           C  
TER     179      ASN   178 
ATOM    179  CA  PRO   179      26.344  40.059   7.333  1.00  0.00           C  
TER     180      PRO   179 
ATOM    180  CA  SER   180      24.612  42.808   9.346  1.00  0.00           C  
TER     181      SER   180 
ATOM    181  CA  GLN   181      21.079  43.549   8.101  1.00  0.00           C  
TER     182      GLN   181 
ATOM    182  CA  LEU   182      21.119  46.866  10.055  1.00  0.00           C  
TER     183      LEU   182 
ATOM    183  CA  ARG   183      24.251  47.896   8.034  1.00  0.00           C  
TER     184      ARG   183 
ATOM    184  CA  LEU   184      22.508  46.956   4.746  1.00  0.00           C  
TER     185      LEU   184 
ATOM    185  CA  GLN   185      19.459  49.049   5.826  1.00  0.00           C  
TER     186      GLN   185 
ATOM    186  CA  HIE   186      21.644  52.142   6.621  1.00  0.00           C  
TER     187      HIE   186 
ATOM    187  CA  ASP   187      23.480  51.640   3.259  1.00  0.00           C  
TER     188      ASP   187 
ATOM    188  CA  GLY   188      20.011  52.416   1.786  1.00  0.00           C  
TER     189      GLY   188 
ATOM    189  CA  LEU   189      20.301  55.946   3.318  1.00  0.00           C  
TER     190      LEU   189 
ATOM    190  CA  ALA   190      24.019  56.862   3.521  1.00  0.00           C  
TER     191      ALA   190 
ATOM    191  CA  THR   191      24.899  56.850  -0.206  1.00  0.00           C  
TER     192      THR   191 
ATOM    192  CA  ASP   192      26.781  60.044  -1.273  1.00  0.00           C  
TER     193      ASP   192 
ATOM    193  CA  ASP   193      30.480  58.960  -1.291  1.00  0.00           C  
TER     194      ASP   193 
ATOM    194  CA  LYS   194      31.804  62.210  -2.947  1.00  0.00           C  
TER     195      LYS   194 
ATOM    195  CA  ALA   195      34.544  64.311  -1.342  1.00  0.00           C  
TER     196      ALA   195 
ATOM    196  CA  ARG   196      32.683  67.582  -0.518  1.00  0.00           C  
TER     197      ARG   196 
ATOM    197  CA  LEU   197      33.665  68.437   3.100  1.00  0.00           C  
TER     198      LEU   197 
ATOM    198  CA  GLU   198      37.057  70.088   3.872  1.00  0.00           C  
TER     199      GLU   198 
ATOM    199  CA  PRO   199      39.318  67.290   5.261  1.00  0.00           C  
TER     200      PRO   199 
ATOM    200  CA  MET   200      41.199  69.640   7.660  1.00  0.00           C  
TER     201      MET   200 
ATOM    201  CA  CYS   201      37.920  70.787   9.336  1.00  0.00           C  
TER     202      CYS   201 
ATOM    202  CA  LEU   202      35.998  67.509   9.982  1.00  0.00           C  
TER     203      LEU   202 
ATOM    203  CA  ALA   203      36.210  67.733  13.816  1.00  0.00           C  
TER     204      ALA   203 
ATOM    204  CA  GLU   204      34.546  71.205  13.639  1.00  0.00           C  
TER     205      GLU   204 
ATOM    205  CA  TYR   205      31.772  69.564  11.551  1.00  0.00           C  
TER     206      TYR   205 
ATOM    206  CA  LEU   206      31.251  66.853  14.286  1.00  0.00           C  
TER     207      LEU   206 
ATOM    207  CA  ILE   207      32.111  68.398  17.726  1.00  0.00           C  
TER     208      ILE   207 
ATOM    208  CA  SER   208      30.558  71.440  19.504  1.00  0.00           C  
TER     209      SER   208 
ATOM    209  CA  GLY   209      32.813  71.560  22.624  1.00  0.00           C  
TER     210      GLY   209 
ATOM    210  CA  PRO   210      34.219  69.705  25.690  1.00  0.00           C  
TER     211      PRO   210 
ATOM    211  CA  GLY   211      31.850  67.747  27.985  1.00  0.00           C  
TER     212      GLY   211 
ATOM    212  CA  GLY   212      31.534  64.507  29.930  1.00  0.00           C  
TER     213      GLY   212 
ATOM    213  CA  MET   213      28.934  61.820  30.268  1.00  0.00           C  
TER     214      MET   213 
ATOM    214  CA  ASP   214      27.926  63.242  33.594  1.00  0.00           C  
TER     215      ASP   214 
ATOM    215  CA  PRO   215      27.633  66.907  34.384  1.00  0.00           C  
TER     216      PRO   215 
ATOM    216  CA  ASP   216      29.700  66.573  37.483  1.00  0.00           C  
TER     217      ASP   216 
ATOM    217  CA  ILE   217      32.775  65.785  35.473  1.00  0.00           C  
TER     218      ILE   217 
ATOM    218  CA  GLU   218      35.117  68.438  34.281  1.00  0.00           C  
TER     219      GLU   218 
ATOM    219  CA  ILE   219      37.141  67.897  31.133  1.00  0.00           C  
TER     220      ILE   219 
ATOM    220  CA  ASP   220      40.756  69.141  31.033  1.00  0.00           C  
TER     221      ASP   220 
ATOM    221  CA  ASP   221      41.273  71.753  28.278  1.00  0.00           C  
TER     222      ASP   221 
ATOM    222  CA  ASP   222      44.814  70.494  27.452  1.00  0.00           C  
TER     223      ASP   222 
ATOM    223  CA  THR   223      43.615  66.862  27.175  1.00  0.00           C  
TER     224      THR   223 
ATOM    224  CA  TYR   224      40.732  68.138  24.991  1.00  0.00           C  
TER     225      TYR   224 
ATOM    225  CA  ASP   225      43.212  69.936  22.652  1.00  0.00           C  
TER     226      ASP   225 
ATOM    226  CA  GLU   226      45.355  66.767  22.323  1.00  0.00           C  
TER     227      GLU   226 
ATOM    227  CA  CYS   227      42.345  64.452  21.756  1.00  0.00           C  
TER     228      CYS   227 
ATOM    228  CA  ARG   228      40.687  66.819  19.197  1.00  0.00           C  
TER     229      ARG   228 
ATOM    229  CA  GLU   229      43.968  67.008  17.206  1.00  0.00           C  
TER     230      GLU   229 
ATOM    230  CA  VAL   230      44.295  63.165  17.077  1.00  0.00           C  
TER     231      VAL   230 
ATOM    231  CA  LEU   231      40.567  62.978  16.144  1.00  0.00           C  
TER     232      LEU   231 
ATOM    232  CA  SER   232      41.120  65.602  13.372  1.00  0.00           C  
TER     233      SER   232 
ATOM    233  CA  ARG   233      44.006  63.530  11.850  1.00  0.00           C  
TER     234      ARG   233 
ATOM    234  CA  ILE   234      42.003  60.228  12.068  1.00  0.00           C  
TER     235      ILE   234 
ATOM    235  CA  LEU   235      38.918  61.864  10.426  1.00  0.00           C  
TER     236      LEU   235 
ATOM    236  CA  GLU   236      41.185  63.354   7.683  1.00  0.00           C  
TER     237      GLU   236 
ATOM    237  CA  ASP   237      42.802  59.939   6.948  1.00  0.00           C  
TER     238      ASP   237 
ATOM    238  CA  ALA   238      39.345  58.252   6.925  1.00  0.00           C  
TER     239      ALA   238 
ATOM    239  CA  TYR   239      37.573  60.821   4.654  1.00  0.00           C  
TER     240      TYR   239 
ATOM    240  CA  THR   240      40.533  61.044   2.175  1.00  0.00           C  
TER     241      THR   240 
ATOM    241  CA  GLN   241      40.805  57.195   1.788  1.00  0.00           C  
TER     242      GLN   241 
ATOM    242  CA  SER   242      37.359  55.595   2.526  1.00  0.00           C  
TER     243      SER   242 
ATOM    243  CA  GLY   243      34.268  56.088   0.337  1.00  0.00           C  
TER     244      GLY   243 
ATOM    244  CA  THR   244      32.363  54.262   3.134  1.00  0.00           C  
TER     245      THR   244 
ATOM    245  CA  PHE   245      33.429  56.983   5.631  1.00  0.00           C  
TER     246      PHE   245 
ATOM    246  CA  ARG   246      32.625  59.802   3.117  1.00  0.00           C  
TER     247      ARG   246 
ATOM    247  CA  ARG   247      28.963  58.714   2.554  1.00  0.00           C  
TER     248      ARG   247 
ATOM    248  CA  LEU   248      28.406  58.109   6.320  1.00  0.00           C  
TER     249      LEU   248 
ATOM    249  CA  MET   249      29.804  61.599   7.205  1.00  0.00           C  
TER     250      MET   249 
ATOM    250  CA  ASN   250      28.083  63.384   4.263  1.00  0.00           C  
TER     251      ASN   250 
ATOM    251  CA  TYR   251      24.682  61.876   5.267  1.00  0.00           C  
TER     252      TYR   251 
ATOM    252  CA  ALA   252      25.050  63.000   8.919  1.00  0.00           C  
TER     253      ALA   252 
ATOM    253  CA  TYR   253      26.138  66.529   7.818  1.00  0.00           C  
TER     254      TYR   253 
ATOM    254  CA  ASP   254      23.077  66.826   5.519  1.00  0.00           C  
TER     255      ASP   254 
ATOM    255  CA  GLN   255      20.684  65.426   8.182  1.00  0.00           C  
TER     256      GLN   255 
ATOM    256  CA  GLU   256      21.732  66.838  11.573  1.00  0.00           C  
TER     257      GLU   256 
ATOM    257  CA  LEU   257      25.374  68.055  12.134  1.00  0.00           C  
TER     258      LEU   257 
ATOM    258  CA  HIE   258      24.621  71.488  10.527  1.00  0.00           C  
TER     259      HIE   258 
ATOM    259  CA  ASP   259      23.223  72.536  13.972  1.00  0.00           C  
TER     260      ASP   259 
ATOM    260  CA  VAL   260      25.578  73.236  16.954  1.00  0.00           C  
TER     261      VAL   260 
ATOM    261  CA  GLU   261      22.943  71.683  19.314  1.00  0.00           C  
TER     262      GLU   261 
ATOM    262  CA  GLN   262      23.168  68.399  17.283  1.00  0.00           C  
TER     263      GLN   262 
ATOM    263  CA  ARG   263      27.018  68.408  17.118  1.00  0.00           C  
TER     264      ARG   263 
ATOM    264  CA  TRP   264      28.528  66.264  19.881  1.00  0.00           C  
TER     265      TRP   264 
ATOM    265  CA  LEU   265      30.359  67.062  23.144  1.00  0.00           C  
TER     266      LEU   265 
ATOM    266  CA  LEU   266      33.851  65.505  23.509  1.00  0.00           C  
TER     267      LEU   266 
ATOM    267  CA  GLY   267      34.590  63.593  26.741  1.00  0.00           C  
TER     268      GLY   267 
ATOM    268  CA  ALA   268      38.388  63.739  26.332  1.00  0.00           C  
TER     269      ALA   268 
ATOM    269  CA  GLY   269      40.411  61.445  28.644  1.00  0.00           C  
TER     270      GLY   269 
ATOM    270  CA  GLU   270      37.379  59.240  29.532  1.00  0.00           C  
TER     271      GLU   270 
ATOM    271  CA  ASN   271      36.349  55.624  28.710  1.00  0.00           C  
TER     272      ASN   271 
ATOM    272  CA  PHE   272      35.265  54.922  25.092  1.00  0.00           C  
TER     273      PHE   272 
ATOM    273  CA  GLY   273      31.497  55.499  24.694  1.00  0.00           C  
TER     274      GLY   273 
ATOM    274  CA  THR   274      28.822  57.329  22.617  1.00  0.00           C  
TER     275      THR   274 
ATOM    275  CA  THR   275      25.267  58.373  23.707  1.00  0.00           C  
TER     276      THR   275 
ATOM    276  CA  VAL   276      23.192  56.955  20.785  1.00  0.00           C  
TER     277      VAL   276 
ATOM    277  CA  THR   277      20.039  57.018  22.982  1.00  0.00           C  
TER     278      THR   277 
ATOM    278  CA  ASP   278      18.634  60.267  24.738  1.00  0.00           C  
TER     279      ASP   278 
ATOM    279  CA  GLU   279      19.963  61.035  28.326  1.00  0.00           C  
TER     280      GLU   279 
ATOM    280  CA  ASP   280      17.365  63.708  29.289  1.00  0.00           C  
TER     281      ASP   280 
ATOM    281  CA  LEU   281      14.476  63.841  30.637  1.00  0.00           C  
TER     282      LEU   281 
ATOM    282  CA  GLU   282      13.394  67.215  31.037  1.00  0.00           C  
TER     283      GLU   282 
ATOM    283  CA  SER   283      11.741  69.252  28.675  1.00  0.00           C  
TER     284      SER   283 
ATOM    284  CA  SER   284      14.652  70.803  27.733  1.00  0.00           C  
TER     285      SER   284 
ATOM    285  CA  GLU   285      17.085  68.820  25.615  1.00  0.00           C  
TER     286      GLU   285 
ATOM    286  CA  GLY   286      20.799  68.476  26.169  1.00  0.00           C  
TER     287      GLY   286 
ATOM    287  CA  ARG   287      23.693  67.850  23.775  1.00  0.00           C  
TER     288      ARG   287 
ATOM    288  CA  LYS   288      24.924  64.226  23.008  1.00  0.00           C  
TER     289      LYS   288 
ATOM    289  CA  VAL   289      28.385  62.957  24.159  1.00  0.00           C  
TER     290      VAL   289 
ATOM    290  CA  ILE   290      31.309  61.041  22.558  1.00  0.00           C  
TER     291      ILE   290 
ATOM    291  CA  ALA   291      34.048  59.926  25.015  1.00  0.00           C  
TER     292      ALA   291 
ATOM    292  CA  LEU   292      37.642  59.134  23.870  1.00  0.00           C  
TER     293      LEU   292 
ATOM    293  CA  ASN   293      41.144  58.516  25.365  1.00  0.00           C  
TER     294      ASN   293 
ATOM    294  CA  LEU   294      44.740  57.818  24.142  1.00  0.00           C  
TER     295      LEU   294 
ATOM    295  CA  ASP   295      45.418  54.604  26.187  1.00  0.00           C  
TER     296      ASP   295 
ATOM    296  CA  ASP   296      45.962  52.426  23.036  1.00  0.00           C  
TER     297      ASP   296 
ATOM    297  CA  THR   297      48.948  54.695  22.108  1.00  0.00           C  
TER     298      THR   297 
ATOM    298  CA  ASP   298      50.130  55.405  25.728  1.00  0.00           C  
TER     299      ASP   298 
ATOM    299  CA  ASP   299      53.342  53.566  26.701  1.00  0.00           C  
TER     300      ASP   299 
ATOM    300  CA  ASP   300      52.281  53.240  30.360  1.00  0.00           C  
TER     301      ASP   300 
ATOM    301  CA  SER   301      48.678  51.932  30.055  1.00  0.00           C  
TER     302      SER   301 
ATOM    302  CA  ILE   302      47.608  48.223  30.483  1.00  0.00           C  
TER     303      ILE   302 
ATOM    303  CA  PRO   303      46.751  46.736  26.960  1.00  0.00           C  
TER     304      PRO   303 
ATOM    304  CA  GLU   304      43.158  45.974  25.837  1.00  0.00           C  
TER     305      GLU   304 
ATOM    305  CA  TYR   305      42.141  43.284  23.260  1.00  0.00           C  
TER     306      TYR   305 
ATOM    306  CA  TYR   306      39.560  42.238  20.597  1.00  0.00           C  
TER     307      TYR   306 
ATOM    307  CA  GLU   307      38.551  38.946  18.880  1.00  0.00           C  
TER     308      GLU   307 
ATOM    308  CA  SER   308      40.224  38.575  15.464  1.00  0.00           C  
TER     309      SER   308 
ATOM    309  CA  ASN   309      40.935  35.992  12.787  1.00  0.00           C  
TER     310      ASN   309 
ATOM    310  CA  ASP   310      44.347  35.426  14.326  1.00  0.00           C  
TER     311      ASP   310 
ATOM    311  CA  GLY   311      43.138  35.187  17.872  1.00  0.00           C  
TER     312      GLY   311 
ATOM    312  CA  PRO   312      43.069  37.933  20.491  1.00  0.00           C  
TER     313      PRO   312 
ATOM    313  CA  GLN   313      44.728  41.111  19.158  1.00  0.00           C  
TER     314      GLN   313 
ATOM    314  CA  GLN   314      45.462  44.466  20.883  1.00  0.00           C  
TER     315      GLN   314 
ATOM    315  CA  PHE   315      43.427  47.617  20.043  1.00  0.00           C  
TER     316      PHE   315 
ATOM    316  CA  ASP   316      44.956  50.664  18.314  1.00  0.00           C  
TER     317      ASP   316 
ATOM    317  CA  THR   317      43.750  54.291  18.669  1.00  0.00           C  
TER     318      THR   317 
ATOM    318  CA  THR   318      42.406  54.318  15.053  1.00  0.00           C  
TER     319      THR   318 
ATOM    319  CA  ARG   319      40.062  51.299  15.610  1.00  0.00           C  
TER     320      ARG   319 
ATOM    320  CA  SER   320      38.890  52.736  18.970  1.00  0.00           C  
TER     321      SER   320 
ATOM    321  CA  PHE   321      38.141  56.234  17.548  1.00  0.00           C  
TER     322      PHE   321 
ATOM    322  CA  ILE   322      36.426  54.991  14.316  1.00  0.00           C  
TER     323      ILE   322 
ATOM    323  CA  HIE   323      34.091  52.673  16.366  1.00  0.00           C  
TER     324      HIE   323 
ATOM    324  CA  GLN   324      32.839  55.631  18.512  1.00  0.00           C  
TER     325      GLN   324 
ATOM    325  CA  VAL   325      32.567  57.930  15.435  1.00  0.00           C  
TER     326      VAL   325 
ATOM    326  CA  VAL   326      30.476  55.281  13.528  1.00  0.00           C  
TER     327      VAL   326 
ATOM    327  CA  HIE   327      28.112  55.164  16.594  1.00  0.00           C  
TER     328      HIE   327 
ATOM    328  CA  ALA   328      27.798  59.000  16.304  1.00  0.00           C  
TER     329      ALA   328 
ATOM    329  CA  LEU   329      27.296  59.058  12.469  1.00  0.00           C  
TER     330      LEU   329 
ATOM    330  CA  THR   330      24.679  56.191  12.357  1.00  0.00           C  
TER     331      THR   330 
ATOM    331  CA  HIE   331      22.940  56.059  15.806  1.00  0.00           C  
TER     332      HIE   331 
ATOM    332  CA  LEU   332      23.210  52.217  15.552  1.00  0.00           C  
TER     333      LEU   332 
ATOM    333  CA  GLN   333      23.958  50.016  18.601  1.00  0.00           C  
TER     334      GLN   333 
ATOM    334  CA  ASP   334      26.363  47.005  18.672  1.00  0.00           C  
TER     335      ASP   334 
ATOM    335  CA  LYS   335      23.407  44.662  19.423  1.00  0.00           C  
TER     336      LYS   335 
ATOM    336  CA  GLU   336      21.986  42.797  16.405  1.00  0.00           C  
TER     337      GLU   336 
ATOM    337  CA  ASP   337      20.003  39.534  16.180  1.00  0.00           C  
TER     338      ASP   337 
ATOM    338  CA  SER   338      22.126  36.458  15.359  1.00  0.00           C  
TER     339      SER   338 
ATOM    339  CA  ASN   339      25.174  38.483  14.198  1.00  0.00           C  
TER     340      ASN   339 
ATOM    340  CA  PRO   340      28.309  38.173  16.451  1.00  0.00           C  
TER     341      PRO   340 
ATOM    341  CA  ARG   341      29.656  41.597  15.259  1.00  0.00           C  
TER     342      ARG   341 
ATOM    342  CA  GLY   342      26.732  43.973  14.729  1.00  0.00           C  
TER     343      GLY   342 
ATOM    343  CA  PRO   343      26.718  46.880  12.197  1.00  0.00           C  
TER     344      PRO   343 
ATOM    344  CA  VAL   344      29.348  49.178  13.839  1.00  0.00           C  
TER     345      VAL   344 
ATOM    345  CA  VAL   345      32.114  46.511  14.010  1.00  0.00           C  
TER     346      VAL   345 
ATOM    346  CA  GLU   346      31.445  45.599  10.325  1.00  0.00           C  
TER     347      GLU   346 
ATOM    347  CA  TYR   347      31.522  49.292   9.207  1.00  0.00           C  
TER     348      TYR   347 
ATOM    348  CA  THR   348      34.763  49.779  11.250  1.00  0.00           C  
TER     349      THR   348 
ATOM    349  CA  ASN   349      36.361  46.724   9.507  1.00  0.00           C  
TER     350      ASN   349 
ATOM    350  CA  ILE   350      35.309  48.081   6.038  1.00  0.00           C  
TER     351      ILE   350 
ATOM    351  CA  ILE   351      36.594  51.658   6.762  1.00  0.00           C  
TER     352      ILE   351 
ATOM    352  CA  LEU   352      39.974  50.388   8.107  1.00  0.00           C  
TER     353      LEU   352 
ATOM    353  CA  LYS   353      40.365  48.101   5.000  1.00  0.00           C  
TER     354      LYS   353 
ATOM    354  CA  GLU   354      39.711  51.121   2.705  1.00  0.00           C  
TER     355      GLU   354 
ATOM    355  CA  MET   355      42.297  53.114   4.784  1.00  0.00           C  
TER     356      MET   355 
ATOM    356  CA  GLY   356      44.737  50.163   4.255  1.00  0.00           C  
TER     357      GLY   356 
ATOM    357  CA  HIE   357      45.295  49.780   8.040  1.00  0.00           C  
TER     358      HIE   357 
ATOM    358  CA  THR   358      47.617  46.965   9.088  1.00  0.00           C  
TER     359      THR   358 
ATOM    359  CA  SER   359      45.615  45.451  11.973  1.00  0.00           C  
TER     360      SER   359 
ATOM    360  CA  PRO   360      43.463  42.294  11.395  1.00  0.00           C  
TER     361      PRO   360 
ATOM    361  CA  PRO   361      39.615  42.470  11.131  1.00  0.00           C  
TER     362      PRO   361 
ATOM    362  CA  ARG   362      37.471  42.089  14.289  1.00  0.00           C  
TER     363      ARG   362 
ATOM    363  CA  ILE   363      35.307  38.927  13.847  1.00  0.00           C  
TER     364      ILE   363 
ATOM    364  CA  ALA   364      33.020  39.421  16.919  1.00  0.00           C  
TER     365      ALA   364 
ATOM    365  CA  TYR   365      32.094  42.166  19.456  1.00  0.00           C  
TER     366      TYR   365 
ATOM    366  CA  GLU   366      33.142  39.867  22.358  1.00  0.00           C  
TER     367      GLU   366 
ATOM    367  CA  PHE   367      35.305  36.772  22.943  1.00  0.00           C  
TER     368      PHE   367 
ATOM    368  CA  SER   368      33.821  33.414  22.446  1.00  0.00           C  
TER     369      SER   368 
ENDMDL
MODEL     9
ATOM      1  CA  ALA     1      36.986  22.020  50.900  1.00  0.00           C  
TER       2      ALA     1 
ATOM      2  CA  TYR     2      37.819  25.737  50.721  1.00  0.00           C  
TER       3      TYR     2 
ATOM      3  CA  VAL     3      38.360  28.516  48.133  1.00  0.00           C  
TER       4      VAL     3 
ATOM      4  CA  GLU     4      41.656  30.401  47.748  1.00  0.00           C  
TER       5      GLU     4 
ATOM      5  CA  ILE     5      42.455  33.473  45.599  1.00  0.00           C  
TER       6      ILE     5 
ATOM      6  CA  ILE     6      45.453  32.766  43.314  1.00  0.00           C  
TER       7      ILE     6 
ATOM      7  CA  GLU     7      45.325  36.209  41.616  1.00  0.00           C  
TER       8      GLU     7 
ATOM      8  CA  GLN     8      43.691  39.332  43.143  1.00  0.00           C  
TER       9      GLN     8 
ATOM      9  CA  PRO     9      42.307  42.202  40.993  1.00  0.00           C  
TER      10      PRO     9 
ATOM     10  CA  LYS    10      44.701  45.129  40.321  1.00  0.00           C  
TER      11      LYS    10 
ATOM     11  CA  GLN    11      43.852  48.106  42.574  1.00  0.00           C  
TER      12      GLN    11 
ATOM     12  CA  ARG    12      43.936  50.675  39.746  1.00  0.00           C  
TER      13      ARG    12 
ATOM     13  CA  GLY    13      44.319  49.915  36.067  1.00  0.00           C  
TER      14      GLY    13 
ATOM     14  CA  MET    14      40.903  49.685  34.473  1.00  0.00           C  
TER      15      MET    14 
ATOM     15  CA  ARG    15      38.317  52.205  33.221  1.00  0.00           C  
TER      16      ARG    15 
ATOM     16  CA  PHE    16      34.728  51.148  34.097  1.00  0.00           C  
TER      17      PHE    16 
ATOM     17  CA  ARG    17      32.280  50.846  31.121  1.00  0.00           C  
TER      18      ARG    17 
ATOM     18  CA  TYR    18      29.429  53.372  30.561  1.00  0.00           C  
TER      19      TYR    18 
ATOM     19  CA  LYS    19      25.717  52.247  30.158  1.00  0.00           C  
TER      20      LYS    19 
ATOM     20  CA  CYS    20      25.674  53.766  26.620  1.00  0.00           C  
TER      21      CYS    20 
ATOM     21  CA  GLU    21      27.210  52.120  23.506  1.00  0.00           C  
TER      22      GLU    21 
ATOM     22  CA  GLY    22      31.024  51.638  23.379  1.00  0.00           C  
TER      23      GLY    22 
ATOM     23  CA  ARG    23      33.964  49.774  21.713  1.00  0.00           C  
TER      24      ARG    23 
ATOM     24  CA  SER    24      34.004  46.787  24.146  1.00  0.00           C  
TER      25      SER    24 
ATOM     25  CA  ALA    25      32.482  45.370  27.383  1.00  0.00           C  
TER      26      ALA    25 
ATOM     26  CA  GLY    26      36.638  45.213  28.446  1.00  0.00           C  
TER      27      GLY    26 
ATOM     27  CA  SER    27      37.604  42.914  31.616  1.00  0.00           C  
TER      28      SER    27 
ATOM     28  CA  ILE    28      38.920  43.182  35.215  1.00  0.00           C  
TER      29      ILE    28 
ATOM     29  CA  PRO    29      42.795  43.228  35.374  1.00  0.00           C  
TER      30      PRO    29 
ATOM     30  CA  GLY    30      44.595  40.751  37.662  1.00  0.00           C  
TER      31      GLY    30 
ATOM     31  CA  GLU    31      47.399  41.919  40.014  1.00  0.00           C  
TER      32      GLU    31 
ATOM     32  CA  ARG    32      50.220  40.845  37.574  1.00  0.00           C  
TER      33      ARG    32 
ATOM     33  CA  SER    33      48.880  43.226  34.847  1.00  0.00           C  
TER      34      SER    33 
ATOM     34  CA  THR    34      51.386  45.883  33.627  1.00  0.00           C  
TER      35      THR    34 
ATOM     35  CA  ASP    35      52.081  48.254  30.656  1.00  0.00           C  
TER      36      ASP    35 
ATOM     36  CA  THR    36      52.998  45.352  28.265  1.00  0.00           C  
TER      37      THR    36 
ATOM     37  CA  THR    37      50.485  42.596  29.300  1.00  0.00           C  
TER      38      THR    37 
ATOM     38  CA  LYS    38      47.063  41.988  30.975  1.00  0.00           C  
TER      39      LYS    38 
ATOM     39  CA  THR    39      46.082  39.154  33.385  1.00  0.00           C  
TER      40      THR    39 
ATOM     40  CA  HIE    40      42.731  38.377  35.167  1.00  0.00           C  
TER      41      HIE    40 
ATOM     41  CA  PRO    41      41.483  37.529  38.733  1.00  0.00           C  
TER      42      PRO    41 
ATOM     42  CA  THR    42      41.773  33.787  39.481  1.00  0.00           C  
TER      43      THR    42 
ATOM     43  CA  ILE    43      40.680  31.322  42.234  1.00  0.00           C  
TER      44      ILE    43 
ATOM     44  CA  LYS    44      41.359  27.677  43.218  1.00  0.00           C  
TER      45      LYS    44 
ATOM     45  CA  ILE    45      39.250  25.175  45.155  1.00  0.00           C  
TER      46      ILE    45 
ATOM     46  CA  ASN    46      41.212  23.140  47.702  1.00  0.00           C  
TER      47      ASN    46 
ATOM     47  CA  GLY    47      40.131  19.645  48.785  1.00  0.00           C  
TER      48      GLY    47 
ATOM     48  CA  TYR    48      37.812  19.097  45.767  1.00  0.00           C  
TER      49      TYR    48 
ATOM     49  CA  THR    49      37.818  18.583  41.988  1.00  0.00           C  
TER      50      THR    49 
ATOM     50  CA  GLY    50      34.614  17.855  40.026  1.00  0.00           C  
TER      51      GLY    50 
ATOM     51  CA  PRO    51      31.475  19.298  38.313  1.00  0.00           C  
TER      52      PRO    51 
ATOM     52  CA  GLY    52      30.669  22.119  40.702  1.00  0.00           C  
TER      53      GLY    52 
ATOM     53  CA  THR    53      29.468  25.718  40.188  1.00  0.00           C  
TER      54      THR    53 
ATOM     54  CA  VAL    54      30.943  29.144  41.027  1.00  0.00           C  
TER      55      VAL    54 
ATOM     55  CA  ARG    55      29.157  32.474  41.650  1.00  0.00           C  
TER      56      ARG    55 
ATOM     56  CA  ILE    56      30.665  35.993  41.506  1.00  0.00           C  
TER      57      ILE    56 
ATOM     57  CA  SER    57      29.197  39.384  42.564  1.00  0.00           C  
TER      58      SER    57 
ATOM     58  CA  LEU    58      30.181  43.034  43.226  1.00  0.00           C  
TER      59      LEU    58 
ATOM     59  CA  VAL    59      30.262  44.157  46.933  1.00  0.00           C  
TER      60      VAL    59 
ATOM     60  CA  THR    60      31.101  47.395  48.884  1.00  0.00           C  
TER      61      THR    60 
ATOM     61  CA  LYS    61      34.744  48.329  49.742  1.00  0.00           C  
TER      62      LYS    61 
ATOM     62  CA  ASP    62      33.920  48.566  53.485  1.00  0.00           C  
TER      63      ASP    62 
ATOM     63  CA  PRO    63      31.535  46.573  55.782  1.00  0.00           C  
TER      64      PRO    63 
ATOM     64  CA  PRO    64      28.645  45.803  55.986  1.00  0.00           C  
TER      65      PRO    64 
ATOM     65  CA  HIE    65      29.146  43.601  52.872  1.00  0.00           C  
TER      66      HIE    65 
ATOM     66  CA  ARG    66      26.233  45.038  50.766  1.00  0.00           C  
TER      67      ARG    66 
ATOM     67  CA  PRO    67      25.649  44.323  47.014  1.00  0.00           C  
TER      68      PRO    67 
ATOM     68  CA  HIE    68      27.290  47.202  45.060  1.00  0.00           C  
TER      69      HIE    68 
ATOM     69  CA  PRO    69      25.040  49.203  42.599  1.00  0.00           C  
TER      70      PRO    69 
ATOM     70  CA  HIE    70      27.526  48.717  39.664  1.00  0.00           C  
TER      71      HIE    70 
ATOM     71  CA  GLU    71      26.982  46.038  36.967  1.00  0.00           C  
TER      72      GLU    71 
ATOM     72  CA  LEU    72      29.111  43.143  35.736  1.00  0.00           C  
TER      73      LEU    72 
ATOM     73  CA  VAL    73      29.543  43.158  31.903  1.00  0.00           C  
TER      74      VAL    73 
ATOM     74  CA  GLY    74      29.450  40.093  29.781  1.00  0.00           C  
TER      75      GLY    74 
ATOM     75  CA  LYS    75      27.349  37.157  29.028  1.00  0.00           C  
TER      76      LYS    75 
ATOM     76  CA  ASP    76      24.222  37.284  30.726  1.00  0.00           C  
TER      77      ASP    76 
ATOM     77  CA  CYS    77      25.307  39.159  33.752  1.00  0.00           C  
TER      78      CYS    77 
ATOM     78  CA  ARG    78      22.433  40.868  35.552  1.00  0.00           C  
TER      79      ARG    78 
ATOM     79  CA  ASP    79      21.824  42.456  38.939  1.00  0.00           C  
TER      80      ASP    79 
ATOM     80  CA  GLY    80      25.515  42.609  39.834  1.00  0.00           C  
TER      81      GLY    80 
ATOM     81  CA  TYR    81      26.031  38.850  39.816  1.00  0.00           C  
TER      82      TYR    81 
ATOM     82  CA  TYR    82      27.029  35.961  37.519  1.00  0.00           C  
TER      83      TYR    82 
ATOM     83  CA  GLU    83      27.340  32.115  37.827  1.00  0.00           C  
TER      84      GLU    83 
ATOM     84  CA  ALA    84      29.149  29.356  35.880  1.00  0.00           C  
TER      85      ALA    84 
ATOM     85  CA  ASP    85      29.975  25.624  35.976  1.00  0.00           C  
TER      86      ASP    85 
ATOM     86  CA  LEU    86      33.440  24.402  37.016  1.00  0.00           C  
TER      87      LEU    86 
ATOM     87  CA  CYS    87      35.540  22.086  34.851  1.00  0.00           C  
TER      88      CYS    87 
ATOM     88  CA  PRO    88      35.670  18.485  36.177  1.00  0.00           C  
TER      89      PRO    88 
ATOM     89  CA  ASP    89      39.384  18.205  35.319  1.00  0.00           C  
TER      90      ASP    89 
ATOM     90  CA  ARG    90      40.740  21.319  37.086  1.00  0.00           C  
TER      91      ARG    90 
ATOM     91  CA  SER    91      40.239  23.098  40.447  1.00  0.00           C  
TER      92      SER    91 
ATOM     92  CA  ILE    92      41.446  26.486  39.100  1.00  0.00           C  
TER      93      ILE    92 
ATOM     93  CA  HIE    93      39.036  29.067  37.589  1.00  0.00           C  
TER      94      HIE    93 
ATOM     94  CA  SER    94      39.710  32.531  36.055  1.00  0.00           C  
TER      95      SER    94 
ATOM     95  CA  PHE    95      37.255  35.394  35.412  1.00  0.00           C  
TER      96      PHE    95 
ATOM     96  CA  GLN    96      38.758  36.422  32.024  1.00  0.00           C  
TER      97      GLN    96 
ATOM     97  CA  ASN    97      35.415  37.348  30.415  1.00  0.00           C  
TER      98      ASN    97 
ATOM     98  CA  LEU    98      34.099  39.608  33.217  1.00  0.00           C  
TER      99      LEU    98 
ATOM     99  CA  GLY    99      34.062  43.389  32.999  1.00  0.00           C  
TER     100      GLY    99 
ATOM    100  CA  ILE   100      32.538  46.232  35.134  1.00  0.00           C  
TER     101      ILE   100 
ATOM    101  CA  GLN   101      29.962  48.904  34.147  1.00  0.00           C  
TER     102      GLN   101 
ATOM    102  CA  CYS   102      29.251  52.061  36.177  1.00  0.00           C  
TER     103      CYS   102 
ATOM    103  CA  VAL   103      25.717  52.901  37.425  1.00  0.00           C  
TER     104      VAL   103 
ATOM    104  CA  LYS   104      24.130  56.190  36.296  1.00  0.00           C  
TER     105      LYS   104 
ATOM    105  CA  LYS   105      22.481  58.640  38.787  1.00  0.00           C  
TER     106      LYS   105 
ATOM    106  CA  ARG   106      18.976  58.187  37.208  1.00  0.00           C  
TER     107      ARG   106 
ATOM    107  CA  ASP   107      19.233  54.368  37.565  1.00  0.00           C  
TER     108      ASP   107 
ATOM    108  CA  LEU   108      20.783  54.303  41.096  1.00  0.00           C  
TER     109      LEU   108 
ATOM    109  CA  GLU   109      17.577  54.057  43.176  1.00  0.00           C  
TER     110      GLU   109 
ATOM    110  CA  GLN   110      16.219  51.294  40.917  1.00  0.00           C  
TER     111      GLN   110 
ATOM    111  CA  ALA   111      19.588  49.441  40.969  1.00  0.00           C  
TER     112      ALA   111 
ATOM    112  CA  ILE   112      19.519  49.403  44.821  1.00  0.00           C  
TER     113      ILE   112 
ATOM    113  CA  SER   113      15.808  48.354  44.847  1.00  0.00           C  
TER     114      SER   113 
ATOM    114  CA  GLN   114      16.453  45.470  42.396  1.00  0.00           C  
TER     115      GLN   114 
ATOM    115  CA  ARG   115      19.387  44.237  44.578  1.00  0.00           C  
TER     116      ARG   115 
ATOM    116  CA  ILE   116      17.077  44.299  47.649  1.00  0.00           C  
TER     117      ILE   116 
ATOM    117  CA  GLN   117      14.358  42.363  45.736  1.00  0.00           C  
TER     118      GLN   117 
ATOM    118  CA  THR   118      16.808  39.664  44.524  1.00  0.00           C  
TER     119      THR   118 
ATOM    119  CA  ASN   119      18.232  38.685  47.765  1.00  0.00           C  
TER     120      ASN   119 
ATOM    120  CA  ASN   120      21.159  36.690  46.797  1.00  0.00           C  
TER     121      ASN   120 
ATOM    121  CA  ASN   121      24.001  38.386  48.824  1.00  0.00           C  
TER     122      ASN   121 
ATOM    122  CA  PRO   122      25.462  35.558  51.186  1.00  0.00           C  
TER     123      PRO   122 
ATOM    123  CA  PHE   123      26.101  37.981  54.140  1.00  0.00           C  
TER     124      PHE   123 
ATOM    124  CA  HIE   124      22.382  38.642  54.800  1.00  0.00           C  
TER     125      HIE   124 
ATOM    125  CA  VAL   125      22.752  42.362  55.472  1.00  0.00           C  
TER     126      VAL   125 
ATOM    126  CA  PRO   126      19.722  44.138  56.923  1.00  0.00           C  
TER     127      PRO   126 
ATOM    127  CA  ILE   127      17.509  45.987  54.485  1.00  0.00           C  
TER     128      ILE   127 
ATOM    128  CA  GLU   128      17.785  49.282  56.319  1.00  0.00           C  
TER     129      GLU   128 
ATOM    129  CA  GLU   129      21.575  49.135  55.802  1.00  0.00           C  
TER     130      GLU   129 
ATOM    130  CA  GLN   130      21.135  47.971  52.206  1.00  0.00           C  
TER     131      GLN   130 
ATOM    131  CA  ARG   131      19.092  51.197  51.573  1.00  0.00           C  
TER     132      ARG   131 
ATOM    132  CA  GLY   132      21.744  53.663  52.525  1.00  0.00           C  
TER     133      GLY   132 
ATOM    133  CA  ASP   133      24.550  55.546  50.853  1.00  0.00           C  
TER     134      ASP   133 
ATOM    134  CA  TYR   134      27.217  53.928  48.615  1.00  0.00           C  
TER     135      TYR   134 
ATOM    135  CA  ASP   135      30.740  54.861  47.505  1.00  0.00           C  
TER     136      ASP   135 
ATOM    136  CA  LEU   136      30.760  54.448  43.705  1.00  0.00           C  
TER     137      LEU   136 
ATOM    137  CA  ASN   137      34.526  55.132  43.266  1.00  0.00           C  
TER     138      ASN   137 
ATOM    138  CA  ALA   138      35.558  51.696  44.603  1.00  0.00           C  
TER     139      ALA   138 
ATOM    139  CA  VAL   139      34.258  48.070  44.668  1.00  0.00           C  
TER     140      VAL   139 
ATOM    140  CA  ARG   140      35.317  44.529  45.786  1.00  0.00           C  
TER     141      ARG   140 
ATOM    141  CA  LEU   141      34.626  41.086  44.248  1.00  0.00           C  
TER     142      LEU   141 
ATOM    142  CA  CYS   142      32.852  38.310  46.193  1.00  0.00           C  
TER     143      CYS   142 
ATOM    143  CA  PHE   143      33.242  34.630  45.193  1.00  0.00           C  
TER     144      PHE   143 
ATOM    144  CA  GLN   144      31.232  31.542  46.310  1.00  0.00           C  
TER     145      GLN   144 
ATOM    145  CA  VAL   145      31.358  27.840  45.244  1.00  0.00           C  
TER     146      VAL   145 
ATOM    146  CA  THR   146      28.848  24.962  45.331  1.00  0.00           C  
TER     147      THR   146 
ATOM    147  CA  VAL   147      30.370  21.464  45.270  1.00  0.00           C  
TER     148      VAL   147 
ATOM    148  CA  ARG   148      28.298  18.900  43.151  1.00  0.00           C  
TER     149      ARG   148 
ATOM    149  CA  ASP   149      28.662  15.155  43.107  1.00  0.00           C  
TER     150      ASP   149 
ATOM    150  CA  PRO   150      27.027  12.698  40.658  1.00  0.00           C  
TER     151      PRO   150 
ATOM    151  CA  ALA   151      26.125  10.529  43.513  1.00  0.00           C  
TER     152      ALA   151 
ATOM    152  CA  GLY   152      25.702  12.844  46.676  1.00  0.00           C  
TER     153      GLY   152 
ATOM    153  CA  ARG   153      24.107  16.042  47.671  1.00  0.00           C  
TER     154      ARG   153 
ATOM    154  CA  PRO   154      25.407  19.447  46.756  1.00  0.00           C  
TER     155      PRO   154 
ATOM    155  CA  LEU   155      27.263  21.542  49.334  1.00  0.00           C  
TER     156      LEU   155 
ATOM    156  CA  LEU   156      27.610  25.340  49.490  1.00  0.00           C  
TER     157      LEU   156 
ATOM    157  CA  LEU   157      31.053  26.603  50.655  1.00  0.00           C  
TER     158      LEU   157 
ATOM    158  CA  THR   158      31.797  29.790  52.686  1.00  0.00           C  
TER     159      THR   158 
ATOM    159  CA  PRO   159      32.137  33.035  50.620  1.00  0.00           C  
TER     160      PRO   159 
ATOM    160  CA  VAL   160      35.473  34.877  50.034  1.00  0.00           C  
TER     161      VAL   160 
ATOM    161  CA  LEU   161      36.198  38.566  49.273  1.00  0.00           C  
TER     162      LEU   161 
ATOM    162  CA  SER   162      38.965  40.155  47.094  1.00  0.00           C  
TER     163      SER   162 
ATOM    163  CA  HIE   163      41.138  43.247  47.521  1.00  0.00           C  
TER     164      HIE   163 
ATOM    164  CA  PRO   164      39.295  46.394  46.208  1.00  0.00           C  
TER     165      PRO   164 
ATOM    165  CA  ILE   165      39.393  47.897  42.688  1.00  0.00           C  
TER     166      ILE   165 
ATOM    166  CA  PHE   166      39.096  51.687  42.176  1.00  0.00           C  
TER     167      PHE   166 
ATOM    167  CA  ASP   167      37.638  53.719  39.302  1.00  0.00           C  
TER     168      ASP   167 
ATOM    168  CA  ASN   168      39.953  55.600  36.866  1.00  0.00           C  
TER     169      ASN   168 
ATOM    169  CA  PHE   169      28.552  48.891  -1.902  1.00  0.00           C  
TER     170      PHE   169 
ATOM    170  CA  PRO   170      31.647  46.661  -1.950  1.00  0.00           C  
TER     171      PRO   170 
ATOM    171  CA  ASP   171      32.954  45.099   1.265  1.00  0.00           C  
TER     172      ASP   171 
ATOM    172  CA  LEU   172      35.464  42.532   2.638  1.00  0.00           C  
TER     173      LEU   172 
ATOM    173  CA  PRO   173      34.748  38.726   2.530  1.00  0.00           C  
TER     174      PRO   173 
ATOM    174  CA  GLU   174      35.174  38.184   6.291  1.00  0.00           C  
TER     175      GLU   174 
ATOM    175  CA  HIE   175      31.499  38.576   7.344  1.00  0.00           C  
TER     176      HIE   175 
ATOM    176  CA  GLN   176      29.634  37.438   4.186  1.00  0.00           C  
TER     177      GLN   176 
ATOM    177  CA  ASP   177      28.268  34.260   5.772  1.00  0.00           C  
TER     178      ASP   177 
ATOM    178  CA  ASN   178      26.041  36.335   8.038  1.00  0.00           C  
TER     179      ASN   178 
ATOM    179  CA  PRO   179      26.387  40.069   7.279  1.00  0.00           C  
TER     180      PRO   179 
ATOM    180  CA  SER   180      24.648  42.809   9.298  1.00  0.00           C  
TER     181      SER   180 
ATOM    181  CA  GLN   181      21.116  43.546   8.051  1.00  0.00           C  
TER     182      GLN   181 
ATOM    182  CA  LEU   182      21.149  46.858  10.011  1.00  0.00           C  
TER     183      LEU   182 
ATOM    183  CA  ARG   183      24.282  47.897   7.997  1.00  0.00           C  
TER     184      ARG   183 
ATOM    184  CA  LEU   184      22.543  46.961   4.706  1.00  0.00           C  
TER     185      LEU   184 
ATOM    185  CA  GLN   185      19.490  49.048   5.785  1.00  0.00           C  
TER     186      GLN   185 
ATOM    186  CA  HIE   186      21.668  52.141   6.590  1.00  0.00           C  
TER     187      HIE   186 
ATOM    187  CA  ASP   187      23.510  51.650   3.232  1.00  0.00           C  
TER     188      ASP   187 
ATOM    188  CA  GLY   188      20.043  52.419   1.753  1.00  0.00           C  
TER     189      GLY   188 
ATOM    189  CA  LEU   189      20.319  55.945   3.291  1.00  0.00           C  
TER     190      LEU   189 
ATOM    190  CA  ALA   190      24.035  56.868   3.499  1.00  0.00           C  
TER     191      ALA   190 
ATOM    191  CA  THR   191      24.918  56.862  -0.227  1.00  0.00           C  
TER     192      THR   191 
ATOM    192  CA  ASP   192      26.798  60.059  -1.283  1.00  0.00           C  
TER     193      ASP   192 
ATOM    193  CA  ASP   193      30.499  58.984  -1.298  1.00  0.00           C  
TER     194      ASP   193 
ATOM    194  CA  LYS   194      31.818  62.241  -2.943  1.00  0.00           C  
TER     195      LYS   194 
ATOM    195  CA  ALA   195      34.553  64.341  -1.330  1.00  0.00           C  
TER     196      ALA   195 
ATOM    196  CA  ARG   196      32.684  67.607  -0.507  1.00  0.00           C  
TER     197      ARG   196 
ATOM    197  CA  LEU   197      33.658  68.457   3.114  1.00  0.00           C  
TER     198      LEU   197 
ATOM    198  CA  GLU   198      37.043  70.112   3.898  1.00  0.00           C  
TER     199      GLU   198 
ATOM    199  CA  PRO   199      39.303  67.316   5.289  1.00  0.00           C  
TER     200      PRO   199 
ATOM    200  CA  MET   200      41.173  69.661   7.699  1.00  0.00           C  
TER     201      MET   200 
ATOM    201  CA  CYS   201      37.888  70.802   9.364  1.00  0.00           C  
TER     202      CYS   201 
ATOM    202  CA  LEU   202      35.975  67.519  10.002  1.00  0.00           C  
TER     203      LEU   202 
ATOM    203  CA  ALA   203      36.190  67.734  13.835  1.00  0.00           C  
TER     204      ALA   203 
ATOM    204  CA  GLU   204      34.521  71.204  13.668  1.00  0.00           C  
TER     205      GLU   204 
ATOM    205  CA  TYR   205      31.748  69.568  11.576  1.00  0.00           C  
TER     206      TYR   205 
ATOM    206  CA  LEU   206      31.230  66.847  14.298  1.00  0.00           C  
TER     207      LEU   206 
ATOM    207  CA  ILE   207      32.083  68.388  17.741  1.00  0.00           C  
TER     208      ILE   207 
ATOM    208  CA  SER   208      30.521  71.423  19.522  1.00  0.00           C  
TER     209      SER   208 
ATOM    209  CA  GLY   209      32.771  71.542  22.645  1.00  0.00           C  
TER     210      GLY   209 
ATOM    210  CA  PRO   210      34.176  69.684  25.709  1.00  0.00           C  
TER     211      PRO   210 
ATOM    211  CA  GLY   211      31.810  67.716  27.996  1.00  0.00           C  
TER     212      GLY   211 
ATOM    212  CA  GLY   212      31.505  64.475  29.940  1.00  0.00           C  
TER     213      GLY   212 
ATOM    213  CA  MET   213      28.920  61.776  30.260  1.00  0.00           C  
TER     214      MET   213 
ATOM    214  CA  ASP   214      27.907  63.180  33.590  1.00  0.00           C  
TER     215      ASP   214 
ATOM    215  CA  PRO   215      27.591  66.845  34.355  1.00  0.00           C  
TER     216      PRO   215 
ATOM    216  CA  ASP   216      29.637  66.537  37.466  1.00  0.00           C  
TER     217      ASP   216 
ATOM    217  CA  ILE   217      32.727  65.754  35.482  1.00  0.00           C  
TER     218      ILE   217 
ATOM    218  CA  GLU   218      35.064  68.415  34.298  1.00  0.00           C  
TER     219      GLU   218 
ATOM    219  CA  ILE   219      37.096  67.877  31.154  1.00  0.00           C  
TER     220      ILE   219 
ATOM    220  CA  ASP   220      40.708  69.127  31.061  1.00  0.00           C  
TER     221      ASP   220 
ATOM    221  CA  ASP   221      41.222  71.745  28.311  1.00  0.00           C  
TER     222      ASP   221 
ATOM    222  CA  ASP   222      44.766  70.495  27.488  1.00  0.00           C  
TER     223      ASP   222 
ATOM    223  CA  THR   223      43.576  66.862  27.203  1.00  0.00           C  
TER     224      THR   223 
ATOM    224  CA  TYR   224      40.694  68.136  25.017  1.00  0.00           C  
TER     225      TYR   224 
ATOM    225  CA  ASP   225      43.172  69.943  22.686  1.00  0.00           C  
TER     226      ASP   225 
ATOM    226  CA  GLU   226      45.321  66.779  22.352  1.00  0.00           C  
TER     227      GLU   226 
ATOM    227  CA  CYS   227      42.318  64.460  21.778  1.00  0.00           C  
TER     228      CYS   227 
ATOM    228  CA  ARG   228      40.659  66.829  19.221  1.00  0.00           C  
TER     229      ARG   228 
ATOM    229  CA  GLU   229      43.942  67.026  17.236  1.00  0.00           C  
TER     230      GLU   229 
ATOM    230  CA  VAL   230      44.276  63.184  17.102  1.00  0.00           C  
TER     231      VAL   230 
ATOM    231  CA  LEU   231      40.551  62.991  16.162  1.00  0.00           C  
TER     232      LEU   231 
ATOM    232  CA  SER   232      41.102  65.620  13.395  1.00  0.00           C  
TER     233      SER   232 
ATOM    233  CA  ARG   233      43.996  63.557  11.878  1.00  0.00           C  
TER     234      ARG   233 
ATOM    234  CA  ILE   234      41.999  60.251  12.084  1.00  0.00           C  
TER     235      ILE   234 
ATOM    235  CA  LEU   235      38.914  61.883  10.440  1.00  0.00           C  
TER     236      LEU   235 
ATOM    236  CA  GLU   236      41.181  63.382   7.703  1.00  0.00           C  
TER     237      GLU   236 
ATOM    237  CA  ASP   237      42.806  59.972   6.965  1.00  0.00           C  
TER     238      ASP   237 
ATOM    238  CA  ALA   238      39.353  58.279   6.935  1.00  0.00           C  
TER     239      ALA   238 
ATOM    239  CA  TYR   239      37.579  60.847   4.665  1.00  0.00           C  
TER     240      TYR   239 
ATOM    240  CA  THR   240      40.540  61.080   2.191  1.00  0.00           C  
TER     241      THR   240 
ATOM    241  CA  GLN   241      40.824  57.234   1.800  1.00  0.00           C  
TER     242      GLN   241 
ATOM    242  CA  SER   242      37.382  55.625   2.530  1.00  0.00           C  
TER     243      SER   242 
ATOM    243  CA  GLY   243      34.294  56.115   0.336  1.00  0.00           C  
TER     244      GLY   243 
ATOM    244  CA  THR   244      32.388  54.280   3.126  1.00  0.00           C  
TER     245      THR   244 
ATOM    245  CA  PHE   245      33.443  56.998   5.630  1.00  0.00           C  
TER     246      PHE   245 
ATOM    246  CA  ARG   246      32.636  59.819   3.119  1.00  0.00           C  
TER     247      ARG   246 
ATOM    247  CA  ARG   247      28.980  58.719   2.551  1.00  0.00           C  
TER     248      ARG   247 
ATOM    248  CA  LEU   248      28.418  58.116   6.316  1.00  0.00           C  
TER     249      LEU   248 
ATOM    249  CA  MET   249      29.810  61.607   7.204  1.00  0.00           C  
TER     250      MET   249 
ATOM    250  CA  ASN   250      28.088  63.391   4.262  1.00  0.00           C  
TER     251      ASN   250 
ATOM    251  CA  TYR   251      24.690  61.876   5.260  1.00  0.00           C  
TER     252      TYR   251 
ATOM    252  CA  ALA   252      25.051  62.995   8.914  1.00  0.00           C  
TER     253      ALA   252 
ATOM    253  CA  TYR   253      26.134  66.527   7.819  1.00  0.00           C  
TER     254      TYR   253 
ATOM    254  CA  ASP   254      23.074  66.822   5.518  1.00  0.00           C  
TER     255      ASP   254 
ATOM    255  CA  GLN   255      20.681  65.410   8.173  1.00  0.00           C  
TER     256      GLN   255 
ATOM    256  CA  GLU   256      21.721  66.814  11.568  1.00  0.00           C  
TER     257      GLU   256 
ATOM    257  CA  LEU   257      25.354  68.045  12.138  1.00  0.00           C  
TER     258      LEU   257 
ATOM    258  CA  HIE   258      24.586  71.477  10.541  1.00  0.00           C  
TER     259      HIE   258 
ATOM    259  CA  ASP   259      23.188  72.517  13.986  1.00  0.00           C  
TER     260      ASP   259 
ATOM    260  CA  VAL   260      25.533  73.213  16.976  1.00  0.00           C  
TER     261      VAL   260 
ATOM    261  CA  GLU   261      22.901  71.645  19.324  1.00  0.00           C  
TER     262      GLU   261 
ATOM    262  CA  GLN   262      23.138  68.370  17.284  1.00  0.00           C  
TER     263      GLN   262 
ATOM    263  CA  ARG   263      26.987  68.388  17.126  1.00  0.00           C  
TER     264      ARG   263 
ATOM    264  CA  TRP   264      28.500  66.242  19.886  1.00  0.00           C  
TER     265      TRP   264 
ATOM    265  CA  LEU   265      30.327  67.038  23.152  1.00  0.00           C  
TER     266      LEU   265 
ATOM    266  CA  LEU   266      33.823  65.490  23.520  1.00  0.00           C  
TER     267      LEU   266 
ATOM    267  CA  GLY   267      34.562  63.573  26.748  1.00  0.00           C  
TER     268      GLY   267 
ATOM    268  CA  ALA   268      38.359  63.730  26.347  1.00  0.00           C  
TER     269      ALA   268 
ATOM    269  CA  GLY   269      40.384  61.435  28.657  1.00  0.00           C  
TER     270      GLY   269 
ATOM    270  CA  GLU   270      37.353  59.224  29.534  1.00  0.00           C  
TER     271      GLU   270 
ATOM    271  CA  ASN   271      36.335  55.607  28.710  1.00  0.00           C  
TER     272      ASN   271 
ATOM    272  CA  PHE   272      35.260  54.910  25.090  1.00  0.00           C  
TER     273      PHE   272 
ATOM    273  CA  GLY   273      31.492  55.478  24.684  1.00  0.00           C  
TER     274      GLY   273 
ATOM    274  CA  THR   274      28.815  57.305  22.607  1.00  0.00           C  
TER     275      THR   274 
ATOM    275  CA  THR   275      25.256  58.340  23.693  1.00  0.00           C  
TER     276      THR   275 
ATOM    276  CA  VAL   276      23.191  56.918  20.768  1.00  0.00           C  
TER     277      VAL   276 
ATOM    277  CA  THR   277      20.035  56.960  22.956  1.00  0.00           C  
TER     278      THR   277 
ATOM    278  CA  ASP   278      18.618  60.163  24.739  1.00  0.00           C  
TER     279      ASP   278 
ATOM    279  CA  GLU   279      19.927  60.870  28.319  1.00  0.00           C  
TER     280      GLU   279 
ATOM    280  CA  ASP   280      17.343  63.526  29.315  1.00  0.00           C  
TER     281      ASP   280 
ATOM    281  CA  LEU   281      14.438  63.665  30.650  1.00  0.00           C  
TER     282      LEU   281 
ATOM    282  CA  GLU   282      13.386  67.044  31.061  1.00  0.00           C  
TER     283      GLU   282 
ATOM    283  CA  SER   283      11.731  69.092  28.711  1.00  0.00           C  
TER     284      SER   283 
ATOM    284  CA  SER   284      14.637  70.659  27.776  1.00  0.00           C  
TER     285      SER   284 
ATOM    285  CA  GLU   285      17.069  68.703  25.650  1.00  0.00           C  
TER     286      GLU   285 
ATOM    286  CA  GLY   286      20.767  68.396  26.196  1.00  0.00           C  
TER     287      GLY   286 
ATOM    287  CA  ARG   287      23.656  67.796  23.797  1.00  0.00           C  
TER     288      ARG   287 
ATOM    288  CA  LYS   288      24.901  64.190  23.007  1.00  0.00           C  
TER     289      LYS   288 
ATOM    289  CA  VAL   289      28.365  62.928  24.156  1.00  0.00           C  
TER     290      VAL   289 
ATOM    290  CA  ILE   290      31.294  61.023  22.556  1.00  0.00           C  
TER     291      ILE   290 
ATOM    291  CA  ALA   291      34.031  59.909  25.015  1.00  0.00           C  
TER     292      ALA   291 
ATOM    292  CA  LEU   292      37.628  59.128  23.874  1.00  0.00           C  
TER     293      LEU   292 
ATOM    293  CA  ASN   293      41.128  58.514  25.375  1.00  0.00           C  
TER     294      ASN   293 
ATOM    294  CA  LEU   294      44.727  57.826  24.158  1.00  0.00           C  
TER     295      LEU   294 
ATOM    295  CA  ASP   295      45.409  54.613  26.202  1.00  0.00           C  
TER     296      ASP   295 
ATOM    296  CA  ASP   296      45.959  52.439  23.050  1.00  0.00           C  
TER     297      ASP   296 
ATOM    297  CA  THR   297      48.946  54.710  22.133  1.00  0.00           C  
TER     298      THR   297 
ATOM    298  CA  ASP   298      50.128  55.396  25.752  1.00  0.00           C  
TER     299      ASP   298 
ATOM    299  CA  ASP   299      53.330  53.544  26.719  1.00  0.00           C  
TER     300      ASP   299 
ATOM    300  CA  ASP   300      52.271  53.213  30.377  1.00  0.00           C  
TER     301      ASP   300 
ATOM    301  CA  SER   301      48.668  51.912  30.064  1.00  0.00           C  
TER     302      SER   301 
ATOM    302  CA  ILE   302      47.597  48.206  30.470  1.00  0.00           C  
TER     303      ILE   302 
ATOM    303  CA  PRO   303      46.734  46.743  26.944  1.00  0.00           C  
TER     304      PRO   303 
ATOM    304  CA  GLU   304      43.144  45.979  25.817  1.00  0.00           C  
TER     305      GLU   304 
ATOM    305  CA  TYR   305      42.147  43.284  23.243  1.00  0.00           C  
TER     306      TYR   305 
ATOM    306  CA  TYR   306      39.577  42.237  20.572  1.00  0.00           C  
TER     307      TYR   306 
ATOM    307  CA  GLU   307      38.578  38.946  18.850  1.00  0.00           C  
TER     308      GLU   307 
ATOM    308  CA  SER   308      40.256  38.579  15.437  1.00  0.00           C  
TER     309      SER   308 
ATOM    309  CA  ASN   309      40.977  35.999  12.761  1.00  0.00           C  
TER     310      ASN   309 
ATOM    310  CA  ASP   310      44.387  35.437  14.302  1.00  0.00           C  
TER     311      ASP   310 
ATOM    311  CA  GLY   311      43.176  35.198  17.846  1.00  0.00           C  
TER     312      GLY   311 
ATOM    312  CA  PRO   312      43.097  37.942  20.466  1.00  0.00           C  
TER     313      PRO   312 
ATOM    313  CA  GLN   313      44.746  41.126  19.140  1.00  0.00           C  
TER     314      GLN   313 
ATOM    314  CA  GLN   314      45.470  44.479  20.871  1.00  0.00           C  
TER     315      GLN   314 
ATOM    315  CA  PHE   315      43.430  47.628  20.035  1.00  0.00           C  
TER     316      PHE   315 
ATOM    316  CA  ASP   316      44.960  50.681  18.322  1.00  0.00           C  
TER     317      ASP   316 
ATOM    317  CA  THR   317      43.748  54.306  18.678  1.00  0.00           C  
TER     318      THR   317 
ATOM    318  CA  THR   318      42.412  54.336  15.059  1.00  0.00           C  
TER     319      THR   318 
ATOM    319  CA  ARG   319      40.073  51.313  15.607  1.00  0.00           C  
TER     320      ARG   319 
ATOM    320  CA  SER   320      38.893  52.742  18.968  1.00  0.00           C  
TER     321      SER   320 
ATOM    321  CA  PHE   321      38.139  56.241  17.550  1.00  0.00           C  
TER     322      PHE   321 
ATOM    322  CA  ILE   322      36.432  54.999  14.315  1.00  0.00           C  
TER     323      ILE   322 
ATOM    323  CA  HIE   323      34.100  52.673  16.356  1.00  0.00           C  
TER     324      HIE   323 
ATOM    324  CA  GLN   324      32.839  55.623  18.505  1.00  0.00           C  
TER     325      GLN   324 
ATOM    325  CA  VAL   325      32.566  57.927  15.432  1.00  0.00           C  
TER     326      VAL   325 
ATOM    326  CA  VAL   326      30.484  55.277  13.517  1.00  0.00           C  
TER     327      VAL   326 
ATOM    327  CA  HIE   327      28.117  55.149  16.578  1.00  0.00           C  
TER     328      HIE   327 
ATOM    328  CA  ALA   328      27.793  58.983  16.294  1.00  0.00           C  
TER     329      ALA   328 
ATOM    329  CA  LEU   329      27.298  59.049  12.460  1.00  0.00           C  
TER     330      LEU   329 
ATOM    330  CA  THR   330      24.690  56.177  12.336  1.00  0.00           C  
TER     331      THR   330 
ATOM    331  CA  HIE   331      22.945  56.038  15.781  1.00  0.00           C  
TER     332      HIE   331 
ATOM    332  CA  LEU   332      23.220  52.197  15.523  1.00  0.00           C  
TER     333      LEU   332 
ATOM    333  CA  GLN   333      23.972  49.991  18.567  1.00  0.00           C  
TER     334      GLN   333 
ATOM    334  CA  ASP   334      26.384  46.987  18.630  1.00  0.00           C  
TER     335      ASP   334 
ATOM    335  CA  LYS   335      23.433  44.637  19.373  1.00  0.00           C  
TER     336      LYS   335 
ATOM    336  CA  GLU   336      22.017  42.774  16.351  1.00  0.00           C  
TER     337      GLU   336 
ATOM    337  CA  ASP   337      20.039  39.510  16.119  1.00  0.00           C  
TER     338      ASP   337 
ATOM    338  CA  SER   338      22.166  36.439  15.288  1.00  0.00           C  
TER     339      SER   338 
ATOM    339  CA  ASN   339      25.213  38.471  14.141  1.00  0.00           C  
TER     340      ASN   339 
ATOM    340  CA  PRO   340      28.343  38.164  16.401  1.00  0.00           C  
TER     341      PRO   340 
ATOM    341  CA  ARG   341      29.688  41.589  15.212  1.00  0.00           C  
TER     342      ARG   341 
ATOM    342  CA  GLY   342      26.761  43.963  14.685  1.00  0.00           C  
TER     343      GLY   342 
ATOM    343  CA  PRO   343      26.743  46.877  12.162  1.00  0.00           C  
TER     344      PRO   343 
ATOM    344  CA  VAL   344      29.366  49.173  13.814  1.00  0.00           C  
TER     345      VAL   344 
ATOM    345  CA  VAL   345      32.135  46.509  13.982  1.00  0.00           C  
TER     346      VAL   345 
ATOM    346  CA  GLU   346      31.473  45.606  10.296  1.00  0.00           C  
TER     347      GLU   346 
ATOM    347  CA  TYR   347      31.547  49.300   9.186  1.00  0.00           C  
TER     348      TYR   347 
ATOM    348  CA  THR   348      34.783  49.789  11.236  1.00  0.00           C  
TER     349      THR   348 
ATOM    349  CA  ASN   349      36.391  46.741   9.491  1.00  0.00           C  
TER     350      ASN   349 
ATOM    350  CA  ILE   350      35.344  48.103   6.023  1.00  0.00           C  
TER     351      ILE   350 
ATOM    351  CA  ILE   351      36.619  51.680   6.757  1.00  0.00           C  
TER     352      ILE   351 
ATOM    352  CA  LEU   352      39.998  50.415   8.107  1.00  0.00           C  
TER     353      LEU   352 
ATOM    353  CA  LYS   353      40.401  48.137   4.997  1.00  0.00           C  
TER     354      LYS   353 
ATOM    354  CA  GLU   354      39.744  51.158   2.707  1.00  0.00           C  
TER     355      GLU   354 
ATOM    355  CA  MET   355      42.321  53.153   4.795  1.00  0.00           C  
TER     356      MET   355 
ATOM    356  CA  GLY   356      44.769  50.210   4.265  1.00  0.00           C  
TER     357      GLY   356 
ATOM    357  CA  HIE   357      45.319  49.814   8.048  1.00  0.00           C  
TER     358      HIE   357 
ATOM    358  CA  THR   358      47.643  46.999   9.090  1.00  0.00           C  
TER     359      THR   358 
ATOM    359  CA  SER   359      45.640  45.475  11.967  1.00  0.00           C  
TER     360      SER   359 
ATOM    360  CA  PRO   360      43.495  42.316  11.379  1.00  0.00           C  
TER     361      PRO   360 
ATOM    361  CA  PRO   361      39.648  42.485  11.110  1.00  0.00           C  
TER     362      PRO   361 
ATOM    362  CA  ARG   362      37.500  42.097  14.264  1.00  0.00           C  
TER     363      ARG   362 
ATOM    363  CA  ILE   363      35.343  38.933  13.812  1.00  0.00           C  
TER     364      ILE   363 
ATOM    364  CA  ALA   364      33.050  39.417  16.880  1.00  0.00           C  
TER     365      ALA   364 
ATOM    365  CA  TYR   365      32.117  42.153  19.422  1.00  0.00           C  
TER     366      TYR   365 
ATOM    366  CA  GLU   366      33.156  39.847  22.322  1.00  0.00           C  
TER     367      GLU   366 
ATOM    367  CA  PHE   367      35.329  36.760  22.905  1.00  0.00           C  
TER     368      PHE   367 
ATOM    368  CA  SER   368      33.853  33.403  22.404  1.00  0.00           C  
TER     369      SER   368 
ENDMDL
MODEL     10
ATOM      1  CA  ALA     1      36.967  22.026  50.905  1.00  0.00           C  
TER       2      ALA     1 
ATOM      2  CA  TYR     2      37.804  25.742  50.717  1.00  0.00           C  
TER       3      TYR     2 
ATOM      3  CA  VAL     3      38.345  28.516  48.125  1.00  0.00           C  
TER       4      VAL     3 
ATOM      4  CA  GLU     4      41.643  30.396  47.731  1.00  0.00           C  
TER       5      GLU     4 
ATOM      5  CA  ILE     5      42.443  33.462  45.576  1.00  0.00           C  
TER       6      ILE     5 
ATOM      6  CA  ILE     6      45.436  32.747  43.288  1.00  0.00           C  
TER       7      ILE     6 
ATOM      7  CA  GLU     7      45.310  36.187  41.583  1.00  0.00           C  
TER       8      GLU     7 
ATOM      8  CA  GLN     8      43.688  39.313  43.111  1.00  0.00           C  
TER       9      GLN     8 
ATOM      9  CA  PRO     9      42.303  42.184  40.962  1.00  0.00           C  
TER      10      PRO     9 
ATOM     10  CA  LYS    10      44.701  45.106  40.284  1.00  0.00           C  
TER      11      LYS    10 
ATOM     11  CA  GLN    11      43.858  48.083  42.539  1.00  0.00           C  
TER      12      GLN    11 
ATOM     12  CA  ARG    12      43.949  50.654  39.714  1.00  0.00           C  
TER      13      ARG    12 
ATOM     13  CA  GLY    13      44.317  49.889  36.037  1.00  0.00           C  
TER      14      GLY    13 
ATOM     14  CA  MET    14      40.897  49.673  34.452  1.00  0.00           C  
TER      15      MET    14 
ATOM     15  CA  ARG    15      38.310  52.197  33.220  1.00  0.00           C  
TER      16      ARG    15 
ATOM     16  CA  PHE    16      34.722  51.148  34.102  1.00  0.00           C  
TER      17      PHE    16 
ATOM     17  CA  ARG    17      32.271  50.857  31.128  1.00  0.00           C  
TER      18      ARG    17 
ATOM     18  CA  TYR    18      29.406  53.363  30.574  1.00  0.00           C  
TER      19      TYR    18 
ATOM     19  CA  LYS    19      25.708  52.227  30.143  1.00  0.00           C  
TER      20      LYS    19 
ATOM     20  CA  CYS    20      25.678  53.738  26.604  1.00  0.00           C  
TER      21      CYS    20 
ATOM     21  CA  GLU    21      27.214  52.093  23.490  1.00  0.00           C  
TER      22      GLU    21 
ATOM     22  CA  GLY    22      31.029  51.616  23.364  1.00  0.00           C  
TER      23      GLY    22 
ATOM     23  CA  ARG    23      33.972  49.762  21.695  1.00  0.00           C  
TER      24      ARG    23 
ATOM     24  CA  SER    24      34.016  46.770  24.120  1.00  0.00           C  
TER      25      SER    24 
ATOM     25  CA  ALA    25      32.490  45.336  27.343  1.00  0.00           C  
TER      26      ALA    25 
ATOM     26  CA  GLY    26      36.585  45.186  28.458  1.00  0.00           C  
TER      27      GLY    26 
ATOM     27  CA  SER    27      37.587  42.893  31.594  1.00  0.00           C  
TER      28      SER    27 
ATOM     28  CA  ILE    28      38.912  43.164  35.188  1.00  0.00           C  
TER      29      ILE    28 
ATOM     29  CA  PRO    29      42.787  43.205  35.340  1.00  0.00           C  
TER      30      PRO    29 
ATOM     30  CA  GLY    30      44.586  40.729  37.629  1.00  0.00           C  
TER      31      GLY    30 
ATOM     31  CA  GLU    31      47.395  41.893  39.975  1.00  0.00           C  
TER      32      GLU    31 
ATOM     32  CA  ARG    32      50.210  40.809  37.535  1.00  0.00           C  
TER      33      ARG    32 
ATOM     33  CA  SER    33      48.871  43.185  34.805  1.00  0.00           C  
TER      34      SER    33 
ATOM     34  CA  THR    34      51.378  45.832  33.572  1.00  0.00           C  
TER      35      THR    34 
ATOM     35  CA  ASP    35      52.068  48.198  30.598  1.00  0.00           C  
TER      36      ASP    35 
ATOM     36  CA  THR    36      52.978  45.289  28.217  1.00  0.00           C  
TER      37      THR    36 
ATOM     37  CA  THR    37      50.465  42.539  29.262  1.00  0.00           C  
TER      38      THR    37 
ATOM     38  CA  LYS    38      47.045  41.945  30.940  1.00  0.00           C  
TER      39      LYS    38 
ATOM     39  CA  THR    39      46.064  39.118  33.358  1.00  0.00           C  
TER      40      THR    39 
ATOM     40  CA  HIE    40      42.713  38.352  35.141  1.00  0.00           C  
TER      41      HIE    40 
ATOM     41  CA  PRO    41      41.464  37.510  38.708  1.00  0.00           C  
TER      42      PRO    41 
ATOM     42  CA  THR    42      41.749  33.769  39.460  1.00  0.00           C  
TER      43      THR    42 
ATOM     43  CA  ILE    43      40.658  31.309  42.218  1.00  0.00           C  
TER      44      ILE    43 
ATOM     44  CA  LYS    44      41.334  27.665  43.206  1.00  0.00           C  
TER      45      LYS    44 
ATOM     45  CA  ILE    45      39.223  25.169  45.148  1.00  0.00           C  
TER      46      ILE    45 
ATOM     46  CA  ASN    46      41.187  23.136  47.695  1.00  0.00           C  
TER      47      ASN    46 
ATOM     47  CA  GLY    47      40.103  19.644  48.787  1.00  0.00           C  
TER      48      GLY    47 
ATOM     48  CA  TYR    48      37.776  19.096  45.777  1.00  0.00           C  
TER      49      TYR    48 
ATOM     49  CA  THR    49      37.774  18.575  41.999  1.00  0.00           C  
TER      50      THR    49 
ATOM     50  CA  GLY    50      34.567  17.855  40.042  1.00  0.00           C  
TER      51      GLY    50 
ATOM     51  CA  PRO    51      31.425  19.309  38.349  1.00  0.00           C  
TER      52      PRO    51 
ATOM     52  CA  GLY    52      30.608  22.140  40.719  1.00  0.00           C  
TER      53      GLY    52 
ATOM     53  CA  THR    53      29.422  25.742  40.206  1.00  0.00           C  
TER      54      THR    53 
ATOM     54  CA  VAL    54      30.912  29.162  41.038  1.00  0.00           C  
TER      55      VAL    54 
ATOM     55  CA  ARG    55      29.137  32.497  41.663  1.00  0.00           C  
TER      56      ARG    55 
ATOM     56  CA  ILE    56      30.656  36.010  41.514  1.00  0.00           C  
TER      57      ILE    56 
ATOM     57  CA  SER    57      29.193  39.398  42.584  1.00  0.00           C  
TER      58      SER    57 
ATOM     58  CA  LEU    58      30.185  43.047  43.237  1.00  0.00           C  
TER      59      LEU    58 
ATOM     59  CA  VAL    59      30.278  44.173  46.941  1.00  0.00           C  
TER      60      VAL    59 
ATOM     60  CA  THR    60      31.136  47.408  48.885  1.00  0.00           C  
TER      61      THR    60 
ATOM     61  CA  LYS    61      34.782  48.331  49.730  1.00  0.00           C  
TER      62      LYS    61 
ATOM     62  CA  ASP    62      33.972  48.574  53.474  1.00  0.00           C  
TER      63      ASP    62 
ATOM     63  CA  PRO    63      31.596  46.583  55.780  1.00  0.00           C  
TER      64      PRO    63 
ATOM     64  CA  PRO    64      28.708  45.816  55.994  1.00  0.00           C  
TER      65      PRO    64 
ATOM     65  CA  HIE    65      29.195  43.623  52.874  1.00  0.00           C  
TER      66      HIE    65 
ATOM     66  CA  ARG    66      26.272  45.058  50.786  1.00  0.00           C  
TER      67      ARG    66 
ATOM     67  CA  PRO    67      25.672  44.343  47.040  1.00  0.00           C  
TER      68      PRO    67 
ATOM     68  CA  HIE    68      27.303  47.220  45.076  1.00  0.00           C  
TER      69      HIE    68 
ATOM     69  CA  PRO    69      25.051  49.222  42.617  1.00  0.00           C  
TER      70      PRO    69 
ATOM     70  CA  HIE    70      27.533  48.732  39.680  1.00  0.00           C  
TER      71      HIE    70 
ATOM     71  CA  GLU    71      26.980  46.050  36.989  1.00  0.00           C  
TER      72      GLU    71 
ATOM     72  CA  LEU    72      29.101  43.152  35.753  1.00  0.00           C  
TER      73      LEU    72 
ATOM     73  CA  VAL    73      29.525  43.159  31.921  1.00  0.00           C  
TER      74      VAL    73 
ATOM     74  CA  GLY    74      29.420  40.087  29.809  1.00  0.00           C  
TER      75      GLY    74 
ATOM     75  CA  LYS    75      27.306  37.158  29.056  1.00  0.00           C  
TER      76      LYS    75 
ATOM     76  CA  ASP    76      24.188  37.274  30.776  1.00  0.00           C  
TER      77      ASP    76 
ATOM     77  CA  CYS    77      25.283  39.170  33.784  1.00  0.00           C  
TER      78      CYS    77 
ATOM     78  CA  ARG    78      22.414  40.880  35.589  1.00  0.00           C  
TER      79      ARG    78 
ATOM     79  CA  ASP    79      21.810  42.469  38.976  1.00  0.00           C  
TER      80      ASP    79 
ATOM     80  CA  GLY    80      25.502  42.629  39.864  1.00  0.00           C  
TER      81      GLY    80 
ATOM     81  CA  TYR    81      26.025  38.871  39.836  1.00  0.00           C  
TER      82      TYR    81 
ATOM     82  CA  TYR    82      27.019  35.987  37.534  1.00  0.00           C  
TER      83      TYR    82 
ATOM     83  CA  GLU    83      27.311  32.143  37.844  1.00  0.00           C  
TER      84      GLU    83 
ATOM     84  CA  ALA    84      29.105  29.377  35.896  1.00  0.00           C  
TER      85      ALA    84 
ATOM     85  CA  ASP    85      29.922  25.644  35.993  1.00  0.00           C  
TER      86      ASP    85 
ATOM     86  CA  LEU    86      33.384  24.412  37.029  1.00  0.00           C  
TER      87      LEU    86 
ATOM     87  CA  CYS    87      35.474  22.093  34.859  1.00  0.00           C  
TER      88      CYS    87 
ATOM     88  CA  PRO    88      35.595  18.495  36.190  1.00  0.00           C  
TER      89      PRO    88 
ATOM     89  CA  ASP    89      39.303  18.198  35.323  1.00  0.00           C  
TER      90      ASP    89 
ATOM     90  CA  ARG    90      40.673  21.309  37.083  1.00  0.00           C  
TER      91      ARG    90 
ATOM     91  CA  SER    91      40.196  23.087  40.442  1.00  0.00           C  
TER      92      SER    91 
ATOM     92  CA  ILE    92      41.411  26.470  39.089  1.00  0.00           C  
TER      93      ILE    92 
ATOM     93  CA  HIE    93      39.002  29.053  37.580  1.00  0.00           C  
TER      94      HIE    93 
ATOM     94  CA  SER    94      39.677  32.514  36.041  1.00  0.00           C  
TER      95      SER    94 
ATOM     95  CA  PHE    95      37.229  35.380  35.392  1.00  0.00           C  
TER      96      PHE    95 
ATOM     96  CA  GLN    96      38.729  36.414  32.005  1.00  0.00           C  
TER      97      GLN    96 
ATOM     97  CA  ASN    97      35.388  37.354  30.402  1.00  0.00           C  
TER      98      ASN    97 
ATOM     98  CA  LEU    98      34.077  39.607  33.211  1.00  0.00           C  
TER      99      LEU    98 
ATOM     99  CA  GLY    99      34.046  43.390  33.004  1.00  0.00           C  
TER     100      GLY    99 
ATOM    100  CA  ILE   100      32.532  46.234  35.142  1.00  0.00           C  
TER     101      ILE   100 
ATOM    101  CA  GLN   101      29.956  48.909  34.160  1.00  0.00           C  
TER     102      GLN   101 
ATOM    102  CA  CYS   102      29.257  52.069  36.188  1.00  0.00           C  
TER     103      CYS   102 
ATOM    103  CA  VAL   103      25.729  52.924  37.440  1.00  0.00           C  
TER     104      VAL   103 
ATOM    104  CA  LYS   104      24.157  56.220  36.314  1.00  0.00           C  
TER     105      LYS   104 
ATOM    105  CA  LYS   105      22.540  58.668  38.817  1.00  0.00           C  
TER     106      LYS   105 
ATOM    106  CA  ARG   106      19.029  58.243  37.258  1.00  0.00           C  
TER     107      ARG   106 
ATOM    107  CA  ASP   107      19.262  54.425  37.607  1.00  0.00           C  
TER     108      ASP   107 
ATOM    108  CA  LEU   108      20.822  54.344  41.130  1.00  0.00           C  
TER     109      LEU   108 
ATOM    109  CA  GLU   109      17.622  54.109  43.219  1.00  0.00           C  
TER     110      GLU   109 
ATOM    110  CA  GLN   110      16.248  51.355  40.961  1.00  0.00           C  
TER     111      GLN   110 
ATOM    111  CA  ALA   111      19.607  49.489  41.005  1.00  0.00           C  
TER     112      ALA   111 
ATOM    112  CA  ILE   112      19.550  49.450  44.856  1.00  0.00           C  
TER     113      ILE   112 
ATOM    113  CA  SER   113      15.837  48.413  44.889  1.00  0.00           C  
TER     114      SER   113 
ATOM    114  CA  GLN   114      16.475  45.528  42.438  1.00  0.00           C  
TER     115      GLN   114 
ATOM    115  CA  ARG   115      19.407  44.288  44.618  1.00  0.00           C  
TER     116      ARG   115 
ATOM    116  CA  ILE   116      17.098  44.354  47.690  1.00  0.00           C  
TER     117      ILE   116 
ATOM    117  CA  GLN   117      14.372  42.428  45.777  1.00  0.00           C  
TER     118      GLN   117 
ATOM    118  CA  THR   118      16.812  39.723  44.559  1.00  0.00           C  
TER     119      THR   118 
ATOM    119  CA  ASN   119      18.246  38.743  47.794  1.00  0.00           C  
TER     120      ASN   119 
ATOM    120  CA  ASN   120      21.174  36.758  46.816  1.00  0.00           C  
TER     121      ASN   120 
ATOM    121  CA  ASN   121      24.009  38.426  48.858  1.00  0.00           C  
TER     122      ASN   121 
ATOM    122  CA  PRO   122      25.498  35.605  51.186  1.00  0.00           C  
TER     123      PRO   122 
ATOM    123  CA  PHE   123      26.140  38.005  54.151  1.00  0.00           C  
TER     124      PHE   123 
ATOM    124  CA  HIE   124      22.425  38.669  54.822  1.00  0.00           C  
TER     125      HIE   124 
ATOM    125  CA  VAL   125      22.804  42.389  55.490  1.00  0.00           C  
TER     126      VAL   125 
ATOM    126  CA  PRO   126      19.776  44.170  56.944  1.00  0.00           C  
TER     127      PRO   126 
ATOM    127  CA  ILE   127      17.563  46.031  54.515  1.00  0.00           C  
TER     128      ILE   127 
ATOM    128  CA  GLU   128      17.857  49.319  56.356  1.00  0.00           C  
TER     129      GLU   128 
ATOM    129  CA  GLU   129      21.642  49.162  55.825  1.00  0.00           C  
TER     130      GLU   129 
ATOM    130  CA  GLN   130      21.186  48.017  52.228  1.00  0.00           C  
TER     131      GLN   130 
ATOM    131  CA  ARG   131      19.153  51.249  51.617  1.00  0.00           C  
TER     132      ARG   131 
ATOM    132  CA  GLY   132      21.817  53.701  52.559  1.00  0.00           C  
TER     133      GLY   132 
ATOM    133  CA  ASP   133      24.613  55.578  50.867  1.00  0.00           C  
TER     134      ASP   133 
ATOM    134  CA  TYR   134      27.264  53.951  48.621  1.00  0.00           C  
TER     135      TYR   134 
ATOM    135  CA  ASP   135      30.783  54.875  47.497  1.00  0.00           C  
TER     136      ASP   135 
ATOM    136  CA  LEU   136      30.792  54.461  43.698  1.00  0.00           C  
TER     137      LEU   136 
ATOM    137  CA  ASN   137      34.557  55.131  43.250  1.00  0.00           C  
TER     138      ASN   137 
ATOM    138  CA  ALA   138      35.583  51.694  44.588  1.00  0.00           C  
TER     139      ALA   138 
ATOM    139  CA  VAL   139      34.276  48.072  44.663  1.00  0.00           C  
TER     140      VAL   139 
ATOM    140  CA  ARG   140      35.330  44.530  45.778  1.00  0.00           C  
TER     141      ARG   140 
ATOM    141  CA  LEU   141      34.627  41.089  44.242  1.00  0.00           C  
TER     142      LEU   141 
ATOM    142  CA  CYS   142      32.858  38.319  46.196  1.00  0.00           C  
TER     143      CYS   142 
ATOM    143  CA  PHE   143      33.239  34.638  45.194  1.00  0.00           C  
TER     144      PHE   143 
ATOM    144  CA  GLN   144      31.220  31.560  46.317  1.00  0.00           C  
TER     145      GLN   144 
ATOM    145  CA  VAL   145      31.337  27.859  45.252  1.00  0.00           C  
TER     146      VAL   145 
ATOM    146  CA  THR   146      28.822  24.986  45.348  1.00  0.00           C  
TER     147      THR   146 
ATOM    147  CA  VAL   147      30.334  21.485  45.280  1.00  0.00           C  
TER     148      VAL   147 
ATOM    148  CA  ARG   148      28.261  18.908  43.203  1.00  0.00           C  
TER     149      ARG   148 
ATOM    149  CA  ASP   149      28.623  15.188  43.213  1.00  0.00           C  
TER     150      ASP   149 
ATOM    150  CA  PRO   150      27.008  12.711  40.800  1.00  0.00           C  
TER     151      PRO   150 
ATOM    151  CA  ALA   151      26.082  10.572  43.649  1.00  0.00           C  
TER     152      ALA   151 
ATOM    152  CA  GLY   152      25.632  12.896  46.751  1.00  0.00           C  
TER     153      GLY   152 
ATOM    153  CA  ARG   153      24.051  16.101  47.715  1.00  0.00           C  
TER     154      ARG   153 
ATOM    154  CA  PRO   154      25.370  19.487  46.787  1.00  0.00           C  
TER     155      PRO   154 
ATOM    155  CA  LEU   155      27.241  21.575  49.357  1.00  0.00           C  
TER     156      LEU   155 
ATOM    156  CA  LEU   156      27.601  25.370  49.509  1.00  0.00           C  
TER     157      LEU   156 
ATOM    157  CA  LEU   157      31.051  26.619  50.662  1.00  0.00           C  
TER     158      LEU   157 
ATOM    158  CA  THR   158      31.807  29.804  52.690  1.00  0.00           C  
TER     159      THR   158 
ATOM    159  CA  PRO   159      32.147  33.049  50.623  1.00  0.00           C  
TER     160      PRO   159 
ATOM    160  CA  VAL   160      35.484  34.881  50.025  1.00  0.00           C  
TER     161      VAL   160 
ATOM    161  CA  LEU   161      36.215  38.568  49.262  1.00  0.00           C  
TER     162      LEU   161 
ATOM    162  CA  SER   162      38.974  40.149  47.072  1.00  0.00           C  
TER     163      SER   162 
ATOM    163  CA  HIE   163      41.154  43.235  47.492  1.00  0.00           C  
TER     164      HIE   163 
ATOM    164  CA  PRO   164      39.314  46.387  46.188  1.00  0.00           C  
TER     165      PRO   164 
ATOM    165  CA  ILE   165      39.403  47.886  42.667  1.00  0.00           C  
TER     166      ILE   165 
ATOM    166  CA  PHE   166      39.112  51.675  42.151  1.00  0.00           C  
TER     167      PHE   166 
ATOM    167  CA  ASP   167      37.654  53.708  39.279  1.00  0.00           C  
TER     168      ASP   167 
ATOM    168  CA  ASN   168      39.972  55.587  36.850  1.00  0.00           C  
TER     169      ASN   168 
ATOM    169  CA  PHE   169      28.590  48.911  -1.923  1.00  0.00           C  
TER     170      PHE   169 
ATOM    170  CA  PRO   170      31.682  46.678  -1.964  1.00  0.00           C  
TER     171      PRO   170 
ATOM    171  CA  ASP   171      32.977  45.105   1.248  1.00  0.00           C  
TER     172      ASP   171 
ATOM    172  CA  LEU   172      35.498  42.550   2.616  1.00  0.00           C  
TER     173      LEU   172 
ATOM    173  CA  PRO   173      34.813  38.745   2.495  1.00  0.00           C  
TER     174      PRO   173 
ATOM    174  CA  GLU   174      35.218  38.201   6.255  1.00  0.00           C  
TER     175      GLU   174 
ATOM    175  CA  HIE   175      31.543  38.610   7.278  1.00  0.00           C  
TER     176      HIE   175 
ATOM    176  CA  GLN   176      29.700  37.441   4.132  1.00  0.00           C  
TER     177      GLN   176 
ATOM    177  CA  ASP   177      28.335  34.277   5.738  1.00  0.00           C  
TER     178      ASP   177 
ATOM    178  CA  ASN   178      26.088  36.344   7.980  1.00  0.00           C  
TER     179      ASN   178 
ATOM    179  CA  PRO   179      26.431  40.080   7.225  1.00  0.00           C  
TER     180      PRO   179 
ATOM    180  CA  SER   180      24.685  42.810   9.249  1.00  0.00           C  
TER     181      SER   180 
ATOM    181  CA  GLN   181      21.152  43.543   8.000  1.00  0.00           C  
TER     182      GLN   181 
ATOM    182  CA  LEU   182      21.179  46.850   9.968  1.00  0.00           C  
TER     183      LEU   182 
ATOM    183  CA  ARG   183      24.312  47.897   7.960  1.00  0.00           C  
TER     184      ARG   183 
ATOM    184  CA  LEU   184      22.579  46.967   4.665  1.00  0.00           C  
TER     185      LEU   184 
ATOM    185  CA  GLN   185      19.521  49.046   5.744  1.00  0.00           C  
TER     186      GLN   185 
ATOM    186  CA  HIE   186      21.692  52.139   6.560  1.00  0.00           C  
TER     187      HIE   186 
ATOM    187  CA  ASP   187      23.540  51.661   3.205  1.00  0.00           C  
TER     188      ASP   187 
ATOM    188  CA  GLY   188      20.074  52.422   1.721  1.00  0.00           C  
TER     189      GLY   188 
ATOM    189  CA  LEU   189      20.338  55.945   3.263  1.00  0.00           C  
TER     190      LEU   189 
ATOM    190  CA  ALA   190      24.050  56.875   3.477  1.00  0.00           C  
TER     191      ALA   190 
ATOM    191  CA  THR   191      24.936  56.874  -0.249  1.00  0.00           C  
TER     192      THR   191 
ATOM    192  CA  ASP   192      26.816  60.075  -1.292  1.00  0.00           C  
TER     193      ASP   192 
ATOM    193  CA  ASP   193      30.518  59.009  -1.305  1.00  0.00           C  
TER     194      ASP   193 
ATOM    194  CA  LYS   194      31.832  62.272  -2.939  1.00  0.00           C  
TER     195      LYS   194 
ATOM    195  CA  ALA   195      34.562  64.371  -1.318  1.00  0.00           C  
TER     196      ALA   195 
ATOM    196  CA  ARG   196      32.684  67.632  -0.496  1.00  0.00           C  
TER     197      ARG   196 
ATOM    197  CA  LEU   197      33.651  68.477   3.127  1.00  0.00           C  
TER     198      LEU   197 
ATOM    198  CA  GLU   198      37.029  70.136   3.925  1.00  0.00           C  
TER     199      GLU   198 
ATOM    199  CA  PRO   199      39.289  67.341   5.318  1.00  0.00           C  
TER     200      PRO   199 
ATOM    200  CA  MET   200      41.147  69.683   7.737  1.00  0.00           C  
TER     201      MET   200 
ATOM    201  CA  CYS   201      37.856  70.817   9.391  1.00  0.00           C  
TER     202      CYS   201 
ATOM    202  CA  LEU   202      35.951  67.529  10.021  1.00  0.00           C  
TER     203      LEU   202 
ATOM    203  CA  ALA   203      36.170  67.736  13.854  1.00  0.00           C  
TER     204      ALA   203 
ATOM    204  CA  GLU   204      34.496  71.202  13.697  1.00  0.00           C  
TER     205      GLU   204 
ATOM    205  CA  TYR   205      31.724  69.572  11.600  1.00  0.00           C  
TER     206      TYR   205 
ATOM    206  CA  LEU   206      31.210  66.842  14.311  1.00  0.00           C  
TER     207      LEU   206 
ATOM    207  CA  ILE   207      32.054  68.379  17.757  1.00  0.00           C  
TER     208      ILE   207 
ATOM    208  CA  SER   208      30.483  71.406  19.540  1.00  0.00           C  
TER     209      SER   208 
ATOM    209  CA  GLY   209      32.730  71.524  22.666  1.00  0.00           C  
TER     210      GLY   209 
ATOM    210  CA  PRO   210      34.134  69.662  25.728  1.00  0.00           C  
TER     211      PRO   210 
ATOM    211  CA  GLY   211      31.771  67.685  28.008  1.00  0.00           C  
TER     212      GLY   211 
ATOM    212  CA  GLY   212      31.475  64.443  29.951  1.00  0.00           C  
TER     213      GLY   212 
ATOM    213  CA  MET   213      28.906  61.732  30.253  1.00  0.00           C  
TER     214      MET   213 
ATOM    214  CA  ASP   214      27.887  63.118  33.586  1.00  0.00           C  
TER     215      ASP   214 
ATOM    215  CA  PRO   215      27.549  66.783  34.327  1.00  0.00           C  
TER     216      PRO   215 
ATOM    216  CA  ASP   216      29.575  66.500  37.449  1.00  0.00           C  
TER     217      ASP   216 
ATOM    217  CA  ILE   217      32.678  65.722  35.491  1.00  0.00           C  
TER     218      ILE   217 
ATOM    218  CA  GLU   218      35.010  68.392  34.315  1.00  0.00           C  
TER     219      GLU   218 
ATOM    219  CA  ILE   219      37.050  67.857  31.175  1.00  0.00           C  
TER     220      ILE   219 
ATOM    220  CA  ASP   220      40.659  69.114  31.088  1.00  0.00           C  
TER     221      ASP   220 
ATOM    221  CA  ASP   221      41.171  71.737  28.344  1.00  0.00           C  
TER     222      ASP   221 
ATOM    222  CA  ASP   222      44.718  70.497  27.524  1.00  0.00           C  
TER     223      ASP   222 
ATOM    223  CA  THR   223      43.538  66.862  27.231  1.00  0.00           C  
TER     224      THR   223 
ATOM    224  CA  TYR   224      40.656  68.133  25.043  1.00  0.00           C  
TER     225      TYR   224 
ATOM    225  CA  ASP   225      43.132  69.950  22.719  1.00  0.00           C  
TER     226      ASP   225 
ATOM    226  CA  GLU   226      45.288  66.792  22.382  1.00  0.00           C  
TER     227      GLU   226 
ATOM    227  CA  CYS   227      42.290  64.467  21.800  1.00  0.00           C  
TER     228      CYS   227 
ATOM    228  CA  ARG   228      40.631  66.838  19.246  1.00  0.00           C  
TER     229      ARG   228 
ATOM    229  CA  GLU   229      43.915  67.043  17.265  1.00  0.00           C  
TER     230      GLU   229 
ATOM    230  CA  VAL   230      44.257  63.204  17.126  1.00  0.00           C  
TER     231      VAL   230 
ATOM    231  CA  LEU   231      40.535  63.004  16.181  1.00  0.00           C  
TER     232      LEU   231 
ATOM    232  CA  SER   232      41.084  65.638  13.418  1.00  0.00           C  
TER     233      SER   232 
ATOM    233  CA  ARG   233      43.985  63.583  11.906  1.00  0.00           C  
TER     234      ARG   233 
ATOM    234  CA  ILE   234      41.996  60.275  12.100  1.00  0.00           C  
TER     235      ILE   234 
ATOM    235  CA  LEU   235      38.909  61.902  10.453  1.00  0.00           C  
TER     236      LEU   235 
ATOM    236  CA  GLU   236      41.176  63.411   7.723  1.00  0.00           C  
TER     237      GLU   236 
ATOM    237  CA  ASP   237      42.809  60.005   6.983  1.00  0.00           C  
TER     238      ASP   237 
ATOM    238  CA  ALA   238      39.360  58.306   6.946  1.00  0.00           C  
TER     239      ALA   238 
ATOM    239  CA  TYR   239      37.584  60.873   4.676  1.00  0.00           C  
TER     240      TYR   239 
ATOM    240  CA  THR   240      40.547  61.116   2.207  1.00  0.00           C  
TER     241      THR   240 
ATOM    241  CA  GLN   241      40.842  57.272   1.813  1.00  0.00           C  
TER     242      GLN   241 
ATOM    242  CA  SER   242      37.404  55.655   2.535  1.00  0.00           C  
TER     243      SER   242 
ATOM    243  CA  GLY   243      34.320  56.142   0.336  1.00  0.00           C  
TER     244      GLY   243 
ATOM    244  CA  THR   244      32.413  54.298   3.118  1.00  0.00           C  
TER     245      THR   244 
ATOM    245  CA  PHE   245      33.457  57.013   5.629  1.00  0.00           C  
TER     246      PHE   245 
ATOM    246  CA  ARG   246      32.648  59.835   3.120  1.00  0.00           C  
TER     247      ARG   246 
ATOM    247  CA  ARG   247      28.997  58.723   2.548  1.00  0.00           C  
TER     248      ARG   247 
ATOM    248  CA  LEU   248      28.430  58.122   6.312  1.00  0.00           C  
TER     249      LEU   248 
ATOM    249  CA  MET   249      29.815  61.614   7.203  1.00  0.00           C  
TER     250      MET   249 
ATOM    250  CA  ASN   250      28.093  63.398   4.260  1.00  0.00           C  
TER     251      ASN   250 
ATOM    251  CA  TYR   251      24.697  61.876   5.254  1.00  0.00           C  
TER     252      TYR   251 
ATOM    252  CA  ALA   252      25.052  62.991   8.909  1.00  0.00           C  
TER     253      ALA   252 
ATOM    253  CA  TYR   253      26.129  66.526   7.819  1.00  0.00           C  
TER     254      TYR   253 
ATOM    254  CA  ASP   254      23.071  66.818   5.517  1.00  0.00           C  
TER     255      ASP   254 
ATOM    255  CA  GLN   255      20.678  65.395   8.164  1.00  0.00           C  
TER     256      GLN   255 
ATOM    256  CA  GLU   256      21.709  66.791  11.564  1.00  0.00           C  
TER     257      GLU   256 
ATOM    257  CA  LEU   257      25.334  68.036  12.141  1.00  0.00           C  
TER     258      LEU   257 
ATOM    258  CA  HIE   258      24.552  71.467  10.556  1.00  0.00           C  
TER     259      HIE   258 
ATOM    259  CA  ASP   259      23.154  72.497  14.001  1.00  0.00           C  
TER     260      ASP   259 
ATOM    260  CA  VAL   260      25.489  73.190  16.997  1.00  0.00           C  
TER     261      VAL   260 
ATOM    261  CA  GLU   261      22.859  71.607  19.333  1.00  0.00           C  
TER     262      GLU   261 
ATOM    262  CA  GLN   262      23.108  68.341  17.285  1.00  0.00           C  
TER     263      GLN   262 
ATOM    263  CA  ARG   263      26.956  68.369  17.135  1.00  0.00           C  
TER     264      ARG   263 
ATOM    264  CA  TRP   264      28.473  66.221  19.891  1.00  0.00           C  
TER     265      TRP   264 
ATOM    265  CA  LEU   265      30.296  67.015  23.159  1.00  0.00           C  
TER     266      LEU   265 
ATOM    266  CA  LEU   266      33.794  65.474  23.530  1.00  0.00           C  
TER     267      LEU   266 
ATOM    267  CA  GLY   267      34.535  63.554  26.755  1.00  0.00           C  
TER     268      GLY   267 
ATOM    268  CA  ALA   268      38.331  63.721  26.362  1.00  0.00           C  
TER     269      ALA   268 
ATOM    269  CA  GLY   269      40.357  61.425  28.670  1.00  0.00           C  
TER     270      GLY   269 
ATOM    270  CA  GLU   270      37.328  59.209  29.537  1.00  0.00           C  
TER     271      GLU   270 
ATOM    271  CA  ASN   271      36.320  55.590  28.711  1.00  0.00           C  
TER     272      ASN   271 
ATOM    272  CA  PHE   272      35.255  54.898  25.087  1.00  0.00           C  
TER     273      PHE   272 
ATOM    273  CA  GLY   273      31.487  55.457  24.673  1.00  0.00           C  
TER     274      GLY   273 
ATOM    274  CA  THR   274      28.808  57.280  22.597  1.00  0.00           C  
TER     275      THR   274 
ATOM    275  CA  THR   275      25.246  58.306  23.679  1.00  0.00           C  
TER     276      THR   275 
ATOM    276  CA  VAL   276      23.190  56.880  20.750  1.00  0.00           C  
TER     277      VAL   276 
ATOM    277  CA  THR   277      20.032  56.902  22.930  1.00  0.00           C  
TER     278      THR   277 
ATOM    278  CA  ASP   278      18.602  60.058  24.741  1.00  0.00           C  
TER     279      ASP   278 
ATOM    279  CA  GLU   279      19.891  60.705  28.311  1.00  0.00           C  
TER     280      GLU   279 
ATOM    280  CA  ASP   280      17.322  63.344  29.342  1.00  0.00           C  
TER     281      ASP   280 
ATOM    281  CA  LEU   281      14.400  63.490  30.663  1.00  0.00           C  
TER     282      LEU   281 
ATOM    282  CA  GLU   282      13.378  66.874  31.085  1.00  0.00           C  
TER     283      GLU   282 
ATOM    283  CA  SER   283      11.721  68.932  28.747  1.00  0.00           C  
TER     284      SER   283 
ATOM    284  CA  SER   284      14.622  70.514  27.820  1.00  0.00           C  
TER     285      SER   284 
ATOM    285  CA  GLU   285      17.053  68.585  25.685  1.00  0.00           C  
TER     286      GLU   285 
ATOM    286  CA  GLY   286      20.735  68.317  26.223  1.00  0.00           C  
TER     287      GLY   286 
ATOM    287  CA  ARG   287      23.619  67.742  23.818  1.00  0.00           C  
TER     288      ARG   287 
ATOM    288  CA  LYS   288      24.878  64.154  23.007  1.00  0.00           C  
TER     289      LYS   288 
ATOM    289  CA  VAL   289      28.345  62.900  24.153  1.00  0.00           C  
TER     290      VAL   289 
ATOM    290  CA  ILE   290      31.279  61.004  22.553  1.00  0.00           C  
TER     291      ILE   290 
ATOM    291  CA  ALA   291      34.015  59.891  25.015  1.00  0.00           C  
TER     292      ALA   291 
ATOM    292  CA  LEU   292      37.615  59.122  23.879  1.00  0.00           C  
TER     293      LEU   292 
ATOM    293  CA  ASN   293      41.112  58.513  25.385  1.00  0.00           C  
TER     294      ASN   293 
ATOM    294  CA  LEU   294      44.714  57.835  24.174  1.00  0.00           C  
TER     295      LEU   294 
ATOM    295  CA  ASP   295      45.401  54.621  26.217  1.00  0.00           C  
TER     296      ASP   295 
ATOM    296  CA  ASP   296      45.957  52.452  23.063  1.00  0.00           C  
TER     297      ASP   296 
ATOM    297  CA  THR   297      48.944  54.725  22.158  1.00  0.00           C  
TER     298      THR   297 
ATOM    298  CA  ASP   298      50.126  55.386  25.776  1.00  0.00           C  
TER     299      ASP   298 
ATOM    299  CA  ASP   299      53.319  53.521  26.736  1.00  0.00           C  
TER     300      ASP   299 
ATOM    300  CA  ASP   300      52.262  53.185  30.393  1.00  0.00           C  
TER     301      ASP   300 
ATOM    301  CA  SER   301      48.659  51.892  30.073  1.00  0.00           C  
TER     302      SER   301 
ATOM    302  CA  ILE   302      47.587  48.189  30.457  1.00  0.00           C  
TER     303      ILE   302 
ATOM    303  CA  PRO   303      46.717  46.749  26.928  1.00  0.00           C  
TER     304      PRO   303 
ATOM    304  CA  GLU   304      43.130  45.984  25.798  1.00  0.00           C  
TER     305      GLU   304 
ATOM    305  CA  TYR   305      42.153  43.283  23.226  1.00  0.00           C  
TER     306      TYR   305 
ATOM    306  CA  TYR   306      39.593  42.237  20.547  1.00  0.00           C  
TER     307      TYR   306 
ATOM    307  CA  GLU   307      38.605  38.947  18.820  1.00  0.00           C  
TER     308      GLU   307 
ATOM    308  CA  SER   308      40.289  38.583  15.409  1.00  0.00           C  
TER     309      SER   308 
ATOM    309  CA  ASN   309      41.019  36.005  12.734  1.00  0.00           C  
TER     310      ASN   309 
ATOM    310  CA  ASP   310      44.428  35.449  14.278  1.00  0.00           C  
TER     311      ASP   310 
ATOM    311  CA  GLY   311      43.215  35.208  17.821  1.00  0.00           C  
TER     312      GLY   311 
ATOM    312  CA  PRO   312      43.125  37.950  20.441  1.00  0.00           C  
TER     313      PRO   312 
ATOM    313  CA  GLN   313      44.765  41.141  19.123  1.00  0.00           C  
TER     314      GLN   313 
ATOM    314  CA  GLN   314      45.478  44.492  20.859  1.00  0.00           C  
TER     315      GLN   314 
ATOM    315  CA  PHE   315      43.434  47.639  20.028  1.00  0.00           C  
TER     316      PHE   315 
ATOM    316  CA  ASP   316      44.963  50.698  18.330  1.00  0.00           C  
TER     317      ASP   316 
ATOM    317  CA  THR   317      43.746  54.322  18.687  1.00  0.00           C  
TER     318      THR   317 
ATOM    318  CA  THR   318      42.418  54.353  15.066  1.00  0.00           C  
TER     319      THR   318 
ATOM    319  CA  ARG   319      40.083  51.326  15.605  1.00  0.00           C  
TER     320      ARG   319 
ATOM    320  CA  SER   320      38.895  52.747  18.965  1.00  0.00           C  
TER     321      SER   320 
ATOM    321  CA  PHE   321      38.137  56.247  17.552  1.00  0.00           C  
TER     322      PHE   321 
ATOM    322  CA  ILE   322      36.438  55.006  14.313  1.00  0.00           C  
TER     323      ILE   322 
ATOM    323  CA  HIE   323      34.108  52.672  16.347  1.00  0.00           C  
TER     324      HIE   323 
ATOM    324  CA  GLN   324      32.838  55.614  18.499  1.00  0.00           C  
TER     325      GLN   324 
ATOM    325  CA  VAL   325      32.564  57.924  15.430  1.00  0.00           C  
TER     326      VAL   325 
ATOM    326  CA  VAL   326      30.493  55.274  13.506  1.00  0.00           C  
TER     327      VAL   326 
ATOM    327  CA  HIE   327      28.122  55.134  16.562  1.00  0.00           C  
TER     328      HIE   327 
ATOM    328  CA  ALA   328      27.788  58.967  16.285  1.00  0.00           C  
TER     329      ALA   328 
ATOM    329  CA  LEU   329      27.300  59.041  12.450  1.00  0.00           C  
TER     330      LEU   329 
ATOM    330  CA  THR   330      24.701  56.163  12.316  1.00  0.00           C  
TER     331      THR   330 
ATOM    331  CA  HIE   331      22.949  56.017  15.755  1.00  0.00           C  
TER     332      HIE   331 
ATOM    332  CA  LEU   332      23.231  52.177  15.494  1.00  0.00           C  
TER     333      LEU   332 
ATOM    333  CA  GLN   333      23.986  49.967  18.532  1.00  0.00           C  
TER     334      GLN   333 
ATOM    334  CA  ASP   334      26.404  46.969  18.589  1.00  0.00           C  
TER     335      ASP   334 
ATOM    335  CA  LYS   335      23.459  44.612  19.323  1.00  0.00           C  
TER     336      LYS   335 
ATOM    336  CA  GLU   336      22.048  42.752  16.298  1.00  0.00           C  
TER     337      GLU   336 
ATOM    337  CA  ASP   337      20.076  39.485  16.057  1.00  0.00           C  
TER     338      ASP   337 
ATOM    338  CA  SER   338      22.206  36.421  15.217  1.00  0.00           C  
TER     339      SER   338 
ATOM    339  CA  ASN   339      25.252  38.458  14.084  1.00  0.00           C  
TER     340      ASN   339 
ATOM    340  CA  PRO   340      28.376  38.156  16.350  1.00  0.00           C  
TER     341      PRO   340 
ATOM    341  CA  ARG   341      29.720  41.582  15.164  1.00  0.00           C  
TER     342      ARG   341 
ATOM    342  CA  GLY   342      26.790  43.952  14.640  1.00  0.00           C  
TER     343      GLY   342 
ATOM    343  CA  PRO   343      26.768  46.873  12.127  1.00  0.00           C  
TER     344      PRO   343 
ATOM    344  CA  VAL   344      29.384  49.169  13.789  1.00  0.00           C  
TER     345      VAL   344 
ATOM    345  CA  VAL   345      32.157  46.508  13.954  1.00  0.00           C  
TER     346      VAL   345 
ATOM    346  CA  GLU   346      31.500  45.612  10.266  1.00  0.00           C  
TER     347      GLU   346 
ATOM    347  CA  TYR   347      31.572  49.309   9.165  1.00  0.00           C  
TER     348      TYR   347 
ATOM    348  CA  THR   348      34.802  49.799  11.222  1.00  0.00           C  
TER     349      THR   348 
ATOM    349  CA  ASN   349      36.420  46.759   9.475  1.00  0.00           C  
TER     350      ASN   349 
ATOM    350  CA  ILE   350      35.380  48.125   6.008  1.00  0.00           C  
TER     351      ILE   350 
ATOM    351  CA  ILE   351      36.644  51.702   6.752  1.00  0.00           C  
TER     352      ILE   351 
ATOM    352  CA  LEU   352      40.023  50.442   8.107  1.00  0.00           C  
TER     353      LEU   352 
ATOM    353  CA  LYS   353      40.438  48.172   4.994  1.00  0.00           C  
TER     354      LYS   353 
ATOM    354  CA  GLU   354      39.778  51.196   2.708  1.00  0.00           C  
TER     355      GLU   354 
ATOM    355  CA  MET   355      42.344  53.192   4.805  1.00  0.00           C  
TER     356      MET   355 
ATOM    356  CA  GLY   356      44.801  50.257   4.274  1.00  0.00           C  
TER     357      GLY   356
[truncated: 2,369,111 more chars]
