# Supplementary material for: In silico evidence implicating novel mechanisms of Prunella vulgaris L. as a potential botanical drug against COVID-19-associated acute kidney injury
Source: Front Pharmacol. 2023 May 18;14:1188086. doi: 10.3389/fphar.2023.1188086 (PMC10232756; doi:10.3389/fphar.2023.1188086)
Supplement: Supplementary file 2 [file DataSheet4.ZIP › Molecular dynamics simulation data/RELA_Luteolin_complex/L-protein-mode2.pdb]

MODEL     1
ATOM      1  CA  ALA     1      38.515  23.509  53.544  1.00  0.00           C  
TER       2      ALA     1 
ATOM      2  CA  TYR     2      38.874  27.280  52.672  1.00  0.00           C  
TER       3      TYR     2 
ATOM      3  CA  VAL     3      38.837  29.650  49.558  1.00  0.00           C  
TER       4      VAL     3 
ATOM      4  CA  GLU     4      41.953  31.622  48.421  1.00  0.00           C  
TER       5      GLU     4 
ATOM      5  CA  ILE     5      42.256  34.301  45.608  1.00  0.00           C  
TER       6      ILE     5 
ATOM      6  CA  ILE     6      45.349  33.164  43.600  1.00  0.00           C  
TER       7      ILE     6 
ATOM      7  CA  GLU     7      44.953  36.077  41.018  1.00  0.00           C  
TER       8      GLU     7 
ATOM      8  CA  GLN     8      43.432  39.379  42.241  1.00  0.00           C  
TER       9      GLN     8 
ATOM      9  CA  PRO     9      41.827  41.905  39.784  1.00  0.00           C  
TER      10      PRO     9 
ATOM     10  CA  LYS    10      44.069  44.794  38.560  1.00  0.00           C  
TER      11      LYS    10 
ATOM     11  CA  GLN    11      43.004  47.825  40.633  1.00  0.00           C  
TER      12      GLN    11 
ATOM     12  CA  ARG    12      43.475  50.528  37.964  1.00  0.00           C  
TER      13      ARG    12 
ATOM     13  CA  GLY    13      43.537  49.164  34.537  1.00  0.00           C  
TER      14      GLY    13 
ATOM     14  CA  MET    14      40.036  48.622  33.390  1.00  0.00           C  
TER      15      MET    14 
ATOM     15  CA  ARG    15      37.357  51.059  32.446  1.00  0.00           C  
TER      16      ARG    15 
ATOM     16  CA  PHE    16      33.693  50.274  33.268  1.00  0.00           C  
TER      17      PHE    16 
ATOM     17  CA  ARG    17      31.213  49.805  30.337  1.00  0.00           C  
TER      18      ARG    17 
ATOM     18  CA  TYR    18      28.459  52.434  29.794  1.00  0.00           C  
TER      19      TYR    18 
ATOM     19  CA  LYS    19      24.817  51.474  29.094  1.00  0.00           C  
TER      20      LYS    19 
ATOM     20  CA  CYS    20      25.069  53.290  25.686  1.00  0.00           C  
TER      21      CYS    20 
ATOM     21  CA  GLU    21      26.707  51.818  22.526  1.00  0.00           C  
TER      22      GLU    21 
ATOM     22  CA  GLY    22      30.511  51.200  22.519  1.00  0.00           C  
TER      23      GLY    22 
ATOM     23  CA  ARG    23      33.478  49.344  20.925  1.00  0.00           C  
TER      24      ARG    23 
ATOM     24  CA  SER    24      33.414  46.139  23.064  1.00  0.00           C  
TER      25      SER    24 
ATOM     25  CA  ALA    25      31.883  44.244  25.962  1.00  0.00           C  
TER      26      ALA    25 
ATOM     26  CA  GLY    26      35.045  43.871  27.954  1.00  0.00           C  
TER      27      GLY    26 
ATOM     27  CA  SER    27      36.383  41.783  30.834  1.00  0.00           C  
TER      28      SER    27 
ATOM     28  CA  ILE    28      38.196  42.317  34.194  1.00  0.00           C  
TER      29      ILE    28 
ATOM     29  CA  PRO    29      42.047  42.124  33.953  1.00  0.00           C  
TER      30      PRO    29 
ATOM     30  CA  GLY    30      44.008  40.020  36.529  1.00  0.00           C  
TER      31      GLY    30 
ATOM     31  CA  GLU    31      46.956  41.421  38.555  1.00  0.00           C  
TER      32      GLU    31 
ATOM     32  CA  ARG    32      49.590  39.747  36.258  1.00  0.00           C  
TER      33      ARG    32 
ATOM     33  CA  SER    33      48.250  41.703  33.207  1.00  0.00           C  
TER      34      SER    33 
ATOM     34  CA  THR    34      50.816  43.848  31.396  1.00  0.00           C  
TER      35      THR    34 
ATOM     35  CA  ASP    35      51.282  45.960  28.242  1.00  0.00           C  
TER      36      ASP    35 
ATOM     36  CA  THR    36      51.791  42.767  26.175  1.00  0.00           C  
TER      37      THR    36 
ATOM     37  CA  THR    37      49.217  40.346  27.632  1.00  0.00           C  
TER      38      THR    37 
ATOM     38  CA  LYS    38      46.013  40.274  29.701  1.00  0.00           C  
TER      39      LYS    38 
ATOM     39  CA  THR    39      45.228  37.755  32.490  1.00  0.00           C  
TER      40      THR    39 
ATOM     40  CA  HIE    40      41.927  37.248  34.420  1.00  0.00           C  
TER      41      HIE    40 
ATOM     41  CA  PRO    41      40.869  36.865  38.140  1.00  0.00           C  
TER      42      PRO    41 
ATOM     42  CA  THR    42      41.262  33.282  39.584  1.00  0.00           C  
TER      43      THR    42 
ATOM     43  CA  ILE    43      40.446  31.364  42.870  1.00  0.00           C  
TER      44      ILE    43 
ATOM     44  CA  LYS    44      41.500  27.995  44.505  1.00  0.00           C  
TER      45      LYS    44 
ATOM     45  CA  ILE    45      39.810  25.794  47.211  1.00  0.00           C  
TER      46      ILE    45 
ATOM     46  CA  ASN    46      42.296  24.430  49.857  1.00  0.00           C  
TER      47      ASN    46 
ATOM     47  CA  GLY    47      41.535  20.996  51.399  1.00  0.00           C  
TER      48      GLY    47 
ATOM     48  CA  TYR    48      39.027  20.048  48.620  1.00  0.00           C  
TER      49      TYR    48 
ATOM     49  CA  THR    49      38.774  19.205  44.876  1.00  0.00           C  
TER      50      THR    49 
ATOM     50  CA  GLY    50      35.406  18.055  43.363  1.00  0.00           C  
TER      51      GLY    50 
ATOM     51  CA  PRO    51      31.925  18.932  41.836  1.00  0.00           C  
TER      52      PRO    51 
ATOM     52  CA  GLY    52      31.044  21.880  43.985  1.00  0.00           C  
TER      53      GLY    52 
ATOM     53  CA  THR    53      29.500  25.354  43.086  1.00  0.00           C  
TER      54      THR    53 
ATOM     54  CA  VAL    54      30.645  29.057  43.392  1.00  0.00           C  
TER      55      VAL    54 
ATOM     55  CA  ARG    55      28.627  32.368  43.488  1.00  0.00           C  
TER      56      ARG    55 
ATOM     56  CA  ILE    56      30.243  35.759  42.621  1.00  0.00           C  
TER      57      ILE    56 
ATOM     57  CA  SER    57      28.888  39.293  43.412  1.00  0.00           C  
TER      58      SER    57 
ATOM     58  CA  LEU    58      29.812  43.039  43.419  1.00  0.00           C  
TER      59      LEU    58 
ATOM     59  CA  VAL    59      30.349  44.518  46.942  1.00  0.00           C  
TER      60      VAL    59 
ATOM     60  CA  THR    60      31.298  47.967  48.393  1.00  0.00           C  
TER      61      THR    60 
ATOM     61  CA  LYS    61      34.937  49.003  49.021  1.00  0.00           C  
TER      62      LYS    61 
ATOM     62  CA  ASP    62      34.359  49.724  52.723  1.00  0.00           C  
TER      63      ASP    62 
ATOM     63  CA  PRO    63      32.223  47.943  55.374  1.00  0.00           C  
TER      64      PRO    63 
ATOM     64  CA  PRO    64      29.421  47.041  55.833  1.00  0.00           C  
TER      65      PRO    64 
ATOM     65  CA  HIE    65      29.765  44.470  52.991  1.00  0.00           C  
TER      66      HIE    65 
ATOM     66  CA  ARG    66      26.592  45.488  51.080  1.00  0.00           C  
TER      67      ARG    66 
ATOM     67  CA  PRO    67      25.831  44.636  47.413  1.00  0.00           C  
TER      68      PRO    67 
ATOM     68  CA  HIE    68      27.109  47.330  45.014  1.00  0.00           C  
TER      69      HIE    68 
ATOM     69  CA  PRO    69      24.602  48.968  42.487  1.00  0.00           C  
TER      70      PRO    69 
ATOM     70  CA  HIE    70      26.872  48.294  39.410  1.00  0.00           C  
TER      71      HIE    70 
ATOM     71  CA  GLU    71      26.284  45.413  36.945  1.00  0.00           C  
TER      72      GLU    71 
ATOM     72  CA  LEU    72      28.357  42.344  36.008  1.00  0.00           C  
TER      73      LEU    72 
ATOM     73  CA  VAL    73      28.551  41.690  32.213  1.00  0.00           C  
TER      74      VAL    73 
ATOM     74  CA  GLY    74      28.778  38.369  30.308  1.00  0.00           C  
TER      75      GLY    74 
ATOM     75  CA  LYS    75      27.015  34.952  29.836  1.00  0.00           C  
TER      76      LYS    75 
ATOM     76  CA  ASP    76      24.253  34.450  31.992  1.00  0.00           C  
TER      77      ASP    76 
ATOM     77  CA  CYS    77      25.134  37.498  34.130  1.00  0.00           C  
TER      78      CYS    77 
ATOM     78  CA  ARG    78      22.737  40.214  35.848  1.00  0.00           C  
TER      79      ARG    78 
ATOM     79  CA  ASP    79      22.248  43.075  38.704  1.00  0.00           C  
TER      80      ASP    79 
ATOM     80  CA  GLY    80      25.985  42.810  39.757  1.00  0.00           C  
TER      81      GLY    80 
ATOM     81  CA  TYR    81      25.925  38.807  40.560  1.00  0.00           C  
TER      82      TYR    81 
ATOM     82  CA  TYR    82      26.667  35.305  38.807  1.00  0.00           C  
TER      83      TYR    82 
ATOM     83  CA  GLU    83      26.952  31.528  39.623  1.00  0.00           C  
TER      84      GLU    83 
ATOM     84  CA  ALA    84      28.944  28.491  38.239  1.00  0.00           C  
TER      85      ALA    84 
ATOM     85  CA  ASP    85      29.867  24.789  38.907  1.00  0.00           C  
TER      86      ASP    85 
ATOM     86  CA  LEU    86      33.500  23.695  39.675  1.00  0.00           C  
TER      87      LEU    86 
ATOM     87  CA  CYS    87      35.414  21.162  37.541  1.00  0.00           C  
TER      88      CYS    87 
ATOM     88  CA  PRO    88      35.306  17.680  39.276  1.00  0.00           C  
TER      89      PRO    88 
ATOM     89  CA  ASP    89      39.057  17.108  38.561  1.00  0.00           C  
TER      90      ASP    89 
ATOM     90  CA  ARG    90      40.449  20.524  39.784  1.00  0.00           C  
TER      91      ARG    90 
ATOM     91  CA  SER    91      40.207  22.933  42.741  1.00  0.00           C  
TER      92      SER    91 
ATOM     92  CA  ILE    92      41.283  26.028  40.602  1.00  0.00           C  
TER      93      ILE    92 
ATOM     93  CA  HIE    93      38.607  28.195  38.773  1.00  0.00           C  
TER      94      HIE    93 
ATOM     94  CA  SER    94      38.987  31.373  36.525  1.00  0.00           C  
TER      95      SER    94 
ATOM     95  CA  PHE    95      36.575  34.094  35.212  1.00  0.00           C  
TER      96      PHE    95 
ATOM     96  CA  GLN    96      37.765  35.034  31.692  1.00  0.00           C  
TER      97      GLN    96 
ATOM     97  CA  ASN    97      34.524  36.506  30.358  1.00  0.00           C  
TER      98      ASN    97 
ATOM     98  CA  LEU    98      33.342  38.540  33.355  1.00  0.00           C  
TER      99      LEU    98 
ATOM     99  CA  GLY    99      33.032  42.373  32.848  1.00  0.00           C  
TER     100      GLY    99 
ATOM    100  CA  ILE   100      31.582  45.410  34.759  1.00  0.00           C  
TER     101      ILE   100 
ATOM    101  CA  GLN   101      28.992  48.023  33.642  1.00  0.00           C  
TER     102      GLN   101 
ATOM    102  CA  CYS   102      28.201  51.290  35.497  1.00  0.00           C  
TER     103      CYS   102 
ATOM    103  CA  VAL   103      24.811  52.323  36.916  1.00  0.00           C  
TER     104      VAL   103 
ATOM    104  CA  LYS   104      23.155  55.605  35.859  1.00  0.00           C  
TER     105      LYS   104 
ATOM    105  CA  LYS   105      21.922  57.977  38.527  1.00  0.00           C  
TER     106      LYS   105 
ATOM    106  CA  ARG   106      18.332  57.716  37.322  1.00  0.00           C  
TER     107      ARG   106 
ATOM    107  CA  ASP   107      18.388  53.928  37.688  1.00  0.00           C  
TER     108      ASP   107 
ATOM    108  CA  LEU   108      20.175  53.827  41.069  1.00  0.00           C  
TER     109      LEU   108 
ATOM    109  CA  GLU   109      17.124  53.487  43.383  1.00  0.00           C  
TER     110      GLU   109 
ATOM    110  CA  GLN   110      15.695  50.663  41.222  1.00  0.00           C  
TER     111      GLN   110 
ATOM    111  CA  ALA   111      19.138  48.901  41.043  1.00  0.00           C  
TER     112      ALA   111 
ATOM    112  CA  ILE   112      19.334  48.890  44.890  1.00  0.00           C  
TER     113      ILE   112 
ATOM    113  CA  SER   113      15.655  47.767  45.184  1.00  0.00           C  
TER     114      SER   113 
ATOM    114  CA  GLN   114      16.303  44.866  42.741  1.00  0.00           C  
TER     115      GLN   114 
ATOM    115  CA  ARG   115      19.303  43.686  44.887  1.00  0.00           C  
TER     116      ARG   115 
ATOM    116  CA  ILE   116      17.061  43.777  47.996  1.00  0.00           C  
TER     117      ILE   116 
ATOM    117  CA  GLN   117      14.330  41.818  46.129  1.00  0.00           C  
TER     118      GLN   117 
ATOM    118  CA  THR   118      16.799  39.098  45.060  1.00  0.00           C  
TER     119      THR   118 
ATOM    119  CA  ASN   119      18.480  39.597  48.934  1.00  0.00           C  
TER     120      ASN   119 
ATOM    120  CA  ASN   120      21.357  37.804  47.805  1.00  0.00           C  
TER     121      ASN   120 
ATOM    121  CA  ASN   121      24.143  39.308  49.823  1.00  0.00           C  
TER     122      ASN   121 
ATOM    122  CA  PRO   122      26.889  36.857  51.118  1.00  0.00           C  
TER     123      PRO   122 
ATOM    123  CA  PHE   123      27.198  38.684  54.467  1.00  0.00           C  
TER     124      PHE   123 
ATOM    124  CA  HIE   124      23.416  39.038  55.143  1.00  0.00           C  
TER     125      HIE   124 
ATOM    125  CA  VAL   125      23.640  42.844  55.665  1.00  0.00           C  
TER     126      VAL   125 
ATOM    126  CA  PRO   126      20.199  44.292  56.837  1.00  0.00           C  
TER     127      PRO   126 
ATOM    127  CA  ILE   127      17.977  46.080  54.335  1.00  0.00           C  
TER     128      ILE   127 
ATOM    128  CA  GLU   128      18.157  49.423  56.146  1.00  0.00           C  
TER     129      GLU   128 
ATOM    129  CA  GLU   129      21.950  49.296  55.718  1.00  0.00           C  
TER     130      GLU   129 
ATOM    130  CA  GLN   130      21.617  48.329  52.081  1.00  0.00           C  
TER     131      GLN   130 
ATOM    131  CA  ARG   131      19.683  51.596  51.632  1.00  0.00           C  
TER     132      ARG   131 
ATOM    132  CA  GLY   132      21.883  54.748  51.500  1.00  0.00           C  
TER     133      GLY   132 
ATOM    133  CA  ASP   133      24.482  56.427  49.719  1.00  0.00           C  
TER     134      ASP   133 
ATOM    134  CA  TYR   134      26.892  54.508  47.536  1.00  0.00           C  
TER     135      TYR   134 
ATOM    135  CA  ASP   135      30.302  55.439  46.189  1.00  0.00           C  
TER     136      ASP   135 
ATOM    136  CA  LEU   136      30.249  54.513  42.466  1.00  0.00           C  
TER     137      LEU   136 
ATOM    137  CA  ASN   137      33.991  55.216  41.928  1.00  0.00           C  
TER     138      ASN   137 
ATOM    138  CA  ALA   138      35.187  51.883  43.454  1.00  0.00           C  
TER     139      ALA   138 
ATOM    139  CA  VAL   139      33.935  48.276  43.877  1.00  0.00           C  
TER     140      VAL   139 
ATOM    140  CA  ARG   140      35.169  44.784  45.027  1.00  0.00           C  
TER     141      ARG   140 
ATOM    141  CA  LEU   141      34.348  41.219  43.934  1.00  0.00           C  
TER     142      LEU   141 
ATOM    142  CA  CYS   142      33.050  38.717  46.574  1.00  0.00           C  
TER     143      CYS   142 
ATOM    143  CA  PHE   143      33.286  34.865  46.168  1.00  0.00           C  
TER     144      PHE   143 
ATOM    144  CA  GLN   144      31.281  32.162  48.100  1.00  0.00           C  
TER     145      GLN   144 
ATOM    145  CA  VAL   145      31.620  28.308  47.613  1.00  0.00           C  
TER     146      VAL   145 
ATOM    146  CA  THR   146      29.423  25.223  48.362  1.00  0.00           C  
TER     147      THR   146 
ATOM    147  CA  VAL   147      31.341  21.843  48.685  1.00  0.00           C  
TER     148      VAL   147 
ATOM    148  CA  ARG   148      29.691  18.745  47.806  1.00  0.00           C  
TER     149      ARG   148 
ATOM    149  CA  ASP   149      30.770  15.764  48.903  1.00  0.00           C  
TER     150      ASP   149 
ATOM    150  CA  PRO   150      29.985  12.588  47.784  1.00  0.00           C  
TER     151      PRO   150 
ATOM    151  CA  ALA   151      29.148  10.898  50.428  1.00  0.00           C  
TER     152      ALA   151 
ATOM    152  CA  GLY   152      28.411  13.093  51.650  1.00  0.00           C  
TER     153      GLY   152 
ATOM    153  CA  ARG   153      26.235  16.012  52.542  1.00  0.00           C  
TER     154      ARG   153 
ATOM    154  CA  PRO   154      26.732  19.638  51.056  1.00  0.00           C  
TER     155      PRO   154 
ATOM    155  CA  LEU   155      28.706  22.284  53.030  1.00  0.00           C  
TER     156      LEU   155 
ATOM    156  CA  LEU   156      28.793  26.141  52.586  1.00  0.00           C  
TER     157      LEU   156 
ATOM    157  CA  LEU   157      32.269  27.793  53.143  1.00  0.00           C  
TER     158      LEU   157 
ATOM    158  CA  THR   158      33.071  31.343  54.557  1.00  0.00           C  
TER     159      THR   158 
ATOM    159  CA  PRO   159      33.019  34.209  51.859  1.00  0.00           C  
TER     160      PRO   159 
ATOM    160  CA  VAL   160      36.173  36.068  50.641  1.00  0.00           C  
TER     161      VAL   160 
ATOM    161  CA  LEU   161      36.686  39.640  49.125  1.00  0.00           C  
TER     162      LEU   161 
ATOM    162  CA  SER   162      39.061  40.936  46.393  1.00  0.00           C  
TER     163      SER   162 
ATOM    163  CA  HIE   163      41.191  44.087  46.228  1.00  0.00           C  
TER     164      HIE   163 
ATOM    164  CA  PRO   164      39.082  47.077  44.972  1.00  0.00           C  
TER     165      PRO   164 
ATOM    165  CA  ILE   165      38.652  48.001  41.271  1.00  0.00           C  
TER     166      ILE   165 
ATOM    166  CA  PHE   166      38.550  51.750  40.621  1.00  0.00           C  
TER     167      PHE   166 
ATOM    167  CA  ASP   167      36.744  53.844  37.984  1.00  0.00           C  
TER     168      ASP   167 
ATOM    168  CA  ASN   168      39.003  55.597  35.716  1.00  0.00           C  
TER     169      ASN   168 
ATOM    169  CA  PHE   169      29.479  50.948  -3.132  1.00  0.00           C  
TER     170      PHE   169 
ATOM    170  CA  PRO   170      32.282  48.399  -3.069  1.00  0.00           C  
TER     171      PRO   170 
ATOM    171  CA  ASP   171      32.928  46.276   0.011  1.00  0.00           C  
TER     172      ASP   171 
ATOM    172  CA  LEU   172      35.460  43.842   1.426  1.00  0.00           C  
TER     173      LEU   172 
ATOM    173  CA  PRO   173      35.217  40.138   0.678  1.00  0.00           C  
TER     174      PRO   173 
ATOM    174  CA  GLU   174      35.034  39.183   4.366  1.00  0.00           C  
TER     175      GLU   174 
ATOM    175  CA  HIE   175      31.359  39.951   4.738  1.00  0.00           C  
TER     176      HIE   175 
ATOM    176  CA  GLN   176      29.893  39.043   1.428  1.00  0.00           C  
TER     177      GLN   176 
ATOM    177  CA  ASP   177      27.890  36.094   2.700  1.00  0.00           C  
TER     178      ASP   177 
ATOM    178  CA  ASN   178      25.637  37.827   5.006  1.00  0.00           C  
TER     179      ASN   178 
ATOM    179  CA  PRO   179      26.267  41.682   4.887  1.00  0.00           C  
TER     180      PRO   179 
ATOM    180  CA  SER   180      24.531  44.237   7.124  1.00  0.00           C  
TER     181      SER   180 
ATOM    181  CA  GLN   181      21.099  45.242   5.753  1.00  0.00           C  
TER     182      GLN   181 
ATOM    182  CA  LEU   182      21.165  48.351   8.011  1.00  0.00           C  
TER     183      LEU   182 
ATOM    183  CA  ARG   183      24.469  49.435   6.333  1.00  0.00           C  
TER     184      ARG   183 
ATOM    184  CA  LEU   184      22.922  48.928   2.855  1.00  0.00           C  
TER     185      LEU   184 
ATOM    185  CA  GLN   185      19.886  51.025   3.932  1.00  0.00           C  
TER     186      GLN   185 
ATOM    186  CA  HIE   186      22.110  53.923   5.183  1.00  0.00           C  
TER     187      HIE   186 
ATOM    187  CA  ASP   187      24.170  53.714   1.953  1.00  0.00           C  
TER     188      ASP   187 
ATOM    188  CA  GLY   188      20.840  54.680   0.288  1.00  0.00           C  
TER     189      GLY   188 
ATOM    189  CA  LEU   189      21.073  58.061   2.099  1.00  0.00           C  
TER     190      LEU   189 
ATOM    190  CA  ALA   190      24.808  58.793   2.596  1.00  0.00           C  
TER     191      ALA   190 
ATOM    191  CA  THR   191      25.845  59.070  -1.076  1.00  0.00           C  
TER     192      THR   191 
ATOM    192  CA  ASP   192      28.026  62.197  -1.653  1.00  0.00           C  
TER     193      ASP   192 
ATOM    193  CA  ASP   193      31.689  61.017  -1.538  1.00  0.00           C  
TER     194      ASP   193 
ATOM    194  CA  LYS   194      33.196  64.365  -2.753  1.00  0.00           C  
TER     195      LYS   194 
ATOM    195  CA  ALA   195      35.946  66.142  -0.781  1.00  0.00           C  
TER     196      ALA   195 
ATOM    196  CA  ARG   196      34.166  69.423   0.177  1.00  0.00           C  
TER     197      ARG   196 
ATOM    197  CA  LEU   197      34.933  69.916   3.906  1.00  0.00           C  
TER     198      LEU   197 
ATOM    198  CA  GLU   198      38.271  71.320   5.184  1.00  0.00           C  
TER     199      GLU   198 
ATOM    199  CA  PRO   199      40.285  68.282   6.496  1.00  0.00           C  
TER     200      PRO   199 
ATOM    200  CA  MET   200      42.016  70.289   9.247  1.00  0.00           C  
TER     201      MET   200 
ATOM    201  CA  CYS   201      38.670  71.436  10.702  1.00  0.00           C  
TER     202      CYS   201 
ATOM    202  CA  LEU   202      36.634  68.163  10.863  1.00  0.00           C  
TER     203      LEU   202 
ATOM    203  CA  ALA   203      36.735  67.957  14.700  1.00  0.00           C  
TER     204      ALA   203 
ATOM    204  CA  GLU   204      35.188  71.475  14.868  1.00  0.00           C  
TER     205      GLU   204 
ATOM    205  CA  TYR   205      32.386  70.268  12.527  1.00  0.00           C  
TER     206      TYR   205 
ATOM    206  CA  LEU   206      31.675  67.262  14.842  1.00  0.00           C  
TER     207      LEU   206 
ATOM    207  CA  ILE   207      32.402  68.443  18.445  1.00  0.00           C  
TER     208      ILE   207 
ATOM    208  CA  SER   208      30.780  71.288  20.452  1.00  0.00           C  
TER     209      SER   208 
ATOM    209  CA  GLY   209      32.944  71.068  23.623  1.00  0.00           C  
TER     210      GLY   209 
ATOM    210  CA  PRO   210      34.185  68.898  26.554  1.00  0.00           C  
TER     211      PRO   210 
ATOM    211  CA  GLY   211      31.693  66.736  28.487  1.00  0.00           C  
TER     212      GLY   211 
ATOM    212  CA  GLY   212      31.114  63.039  29.652  1.00  0.00           C  
TER     213      GLY   212 
ATOM    213  CA  MET   213      27.794  60.791  30.052  1.00  0.00           C  
TER     214      MET   213 
ATOM    214  CA  ASP   214      26.795  62.515  33.326  1.00  0.00           C  
TER     215      ASP   214 
ATOM    215  CA  PRO   215      26.750  66.275  34.107  1.00  0.00           C  
TER     216      PRO   215 
ATOM    216  CA  ASP   216      28.611  65.718  37.348  1.00  0.00           C  
TER     217      ASP   216 
ATOM    217  CA  ILE   217      31.757  64.499  35.770  1.00  0.00           C  
TER     218      ILE   217 
ATOM    218  CA  GLU   218      34.577  66.929  35.178  1.00  0.00           C  
TER     219      GLU   218 
ATOM    219  CA  ILE   219      36.681  66.417  32.092  1.00  0.00           C  
TER     220      ILE   219 
ATOM    220  CA  ASP   220      40.357  67.459  32.279  1.00  0.00           C  
TER     221      ASP   220 
ATOM    221  CA  ASP   221      41.116  70.377  29.896  1.00  0.00           C  
TER     222      ASP   221 
ATOM    222  CA  ASP   222      44.664  69.090  29.158  1.00  0.00           C  
TER     223      ASP   222 
ATOM    223  CA  THR   223      43.405  65.546  28.379  1.00  0.00           C  
TER     224      THR   223 
ATOM    224  CA  TYR   224      40.688  67.150  26.168  1.00  0.00           C  
TER     225      TYR   224 
ATOM    225  CA  ASP   225      43.363  69.115  24.219  1.00  0.00           C  
TER     226      ASP   225 
ATOM    226  CA  GLU   226      45.398  65.907  23.605  1.00  0.00           C  
TER     227      GLU   226 
ATOM    227  CA  CYS   227      42.320  63.791  22.680  1.00  0.00           C  
TER     228      CYS   227 
ATOM    228  CA  ARG   228      40.927  66.457  20.253  1.00  0.00           C  
TER     229      ARG   228 
ATOM    229  CA  GLU   229      44.344  66.670  18.521  1.00  0.00           C  
TER     230      GLU   229 
ATOM    230  CA  VAL   230      44.505  62.834  18.059  1.00  0.00           C  
TER     231      VAL   230 
ATOM    231  CA  LEU   231      40.830  62.916  16.873  1.00  0.00           C  
TER     232      LEU   231 
ATOM    232  CA  SER   232      41.698  65.724  14.362  1.00  0.00           C  
TER     233      SER   232 
ATOM    233  CA  ARG   233      44.611  63.626  12.957  1.00  0.00           C  
TER     234      ARG   233 
ATOM    234  CA  ILE   234      42.441  60.447  12.650  1.00  0.00           C  
TER     235      ILE   234 
ATOM    235  CA  LEU   235      39.522  62.386  10.980  1.00  0.00           C  
TER     236      LEU   235 
ATOM    236  CA  GLU   236      41.979  64.022   8.509  1.00  0.00           C  
TER     237      GLU   236 
ATOM    237  CA  ASP   237      43.498  60.606   7.583  1.00  0.00           C  
TER     238      ASP   237 
ATOM    238  CA  ALA   238      39.970  59.103   7.221  1.00  0.00           C  
TER     239      ALA   238 
ATOM    239  CA  TYR   239      38.442  61.960   5.078  1.00  0.00           C  
TER     240      TYR   239 
ATOM    240  CA  THR   240      41.536  62.277   2.806  1.00  0.00           C  
TER     241      THR   240 
ATOM    241  CA  GLN   241      41.764  58.466   2.138  1.00  0.00           C  
TER     242      GLN   241 
ATOM    242  CA  SER   242      38.236  56.924   2.531  1.00  0.00           C  
TER     243      SER   242 
ATOM    243  CA  GLY   243      35.324  57.759   0.182  1.00  0.00           C  
TER     244      GLY   243 
ATOM    244  CA  THR   244      33.156  55.759   2.640  1.00  0.00           C  
TER     245      THR   244 
ATOM    245  CA  PHE   245      34.120  58.195   5.443  1.00  0.00           C  
TER     246      PHE   245 
ATOM    246  CA  ARG   246      33.577  61.247   3.116  1.00  0.00           C  
TER     247      ARG   246 
ATOM    247  CA  ARG   247      29.946  60.222   2.288  1.00  0.00           C  
TER     248      ARG   247 
ATOM    248  CA  LEU   248      29.123  59.525   5.972  1.00  0.00           C  
TER     249      LEU   248 
ATOM    249  CA  MET   249      30.630  62.883   7.159  1.00  0.00           C  
TER     250      MET   249 
ATOM    250  CA  ASN   250      29.153  64.950   4.243  1.00  0.00           C  
TER     251      ASN   250 
ATOM    251  CA  TYR   251      25.642  63.515   4.933  1.00  0.00           C  
TER     252      TYR   251 
ATOM    252  CA  ALA   252      25.835  64.300   8.680  1.00  0.00           C  
TER     253      ALA   252 
ATOM    253  CA  TYR   253      27.123  67.879   7.975  1.00  0.00           C  
TER     254      TYR   253 
ATOM    254  CA  ASP   254      24.199  68.536   5.547  1.00  0.00           C  
TER     255      ASP   254 
ATOM    255  CA  GLN   255      21.610  66.858   7.834  1.00  0.00           C  
TER     256      GLN   255 
ATOM    256  CA  GLU   256      22.434  67.839  11.416  1.00  0.00           C  
TER     257      GLU   256 
ATOM    257  CA  LEU   257      25.974  69.014  12.371  1.00  0.00           C  
TER     258      LEU   257 
ATOM    258  CA  HIE   258      25.277  72.585  11.131  1.00  0.00           C  
TER     259      HIE   258 
ATOM    259  CA  ASP   259      23.926  73.462  14.587  1.00  0.00           C  
TER     260      ASP   259 
ATOM    260  CA  VAL   260      26.019  73.687  17.812  1.00  0.00           C  
TER     261      VAL   260 
ATOM    261  CA  GLU   261      23.200  71.980  19.714  1.00  0.00           C  
TER     262      GLU   261 
ATOM    262  CA  GLN   262      23.451  68.958  17.400  1.00  0.00           C  
TER     263      GLN   262 
ATOM    263  CA  ARG   263      27.283  68.753  17.564  1.00  0.00           C  
TER     264      ARG   263 
ATOM    264  CA  TRP   264      28.580  66.233  20.142  1.00  0.00           C  
TER     265      TRP   264 
ATOM    265  CA  LEU   265      30.347  66.611  23.535  1.00  0.00           C  
TER     266      LEU   265 
ATOM    266  CA  LEU   266      33.775  64.916  23.970  1.00  0.00           C  
TER     267      LEU   266 
ATOM    267  CA  GLY   267      34.287  62.688  27.042  1.00  0.00           C  
TER     268      GLY   267 
ATOM    268  CA  ALA   268      38.106  62.721  26.928  1.00  0.00           C  
TER     269      ALA   268 
ATOM    269  CA  GLY   269      39.893  60.158  29.171  1.00  0.00           C  
TER     270      GLY   269 
ATOM    270  CA  GLU   270      36.740  58.026  29.646  1.00  0.00           C  
TER     271      GLU   270 
ATOM    271  CA  ASN   271      35.622  54.551  28.386  1.00  0.00           C  
TER     272      ASN   271 
ATOM    272  CA  PHE   272      34.784  54.181  24.675  1.00  0.00           C  
TER     273      PHE   272 
ATOM    273  CA  GLY   273      31.066  54.933  24.083  1.00  0.00           C  
TER     274      GLY   273 
ATOM    274  CA  THR   274      28.517  57.015  22.066  1.00  0.00           C  
TER     275      THR   274 
ATOM    275  CA  THR   275      24.919  58.113  22.973  1.00  0.00           C  
TER     276      THR   275 
ATOM    276  CA  VAL   276      23.063  56.712  19.922  1.00  0.00           C  
TER     277      VAL   276 
ATOM    277  CA  THR   277      19.830  56.119  21.896  1.00  0.00           C  
TER     278      THR   277 
ATOM    278  CA  ASP   278      18.274  57.834  24.630  1.00  0.00           C  
TER     279      ASP   278 
ATOM    279  CA  GLU   279      19.241  56.490  27.739  1.00  0.00           C  
TER     280      GLU   279 
ATOM    280  CA  ASP   280      17.043  58.364  29.895  1.00  0.00           C  
TER     281      ASP   280 
ATOM    281  CA  LEU   281      13.840  58.483  31.069  1.00  0.00           C  
TER     282      LEU   281 
ATOM    282  CA  GLU   282      13.607  62.103  31.347  1.00  0.00           C  
TER     283      GLU   282 
ATOM    283  CA  SER   283      12.132  64.098  28.721  1.00  0.00           C  
TER     284      SER   283 
ATOM    284  CA  SER   284      14.554  66.625  28.612  1.00  0.00           C  
TER     285      SER   284 
ATOM    285  CA  GLU   285      17.258  65.972  26.206  1.00  0.00           C  
TER     286      GLU   285 
ATOM    286  CA  GLY   286      20.496  67.157  26.489  1.00  0.00           C  
TER     287      GLY   286 
ATOM    287  CA  ARG   287      23.506  67.133  24.253  1.00  0.00           C  
TER     288      ARG   287 
ATOM    288  CA  LYS   288      24.816  64.017  22.744  1.00  0.00           C  
TER     289      LYS   288 
ATOM    289  CA  VAL   289      28.195  62.510  23.933  1.00  0.00           C  
TER     290      VAL   289 
ATOM    290  CA  ILE   290      31.180  60.668  22.385  1.00  0.00           C  
TER     291      ILE   290 
ATOM    291  CA  ALA   291      33.669  59.247  24.976  1.00  0.00           C  
TER     292      ALA   291 
ATOM    292  CA  LEU   292      37.310  58.414  24.036  1.00  0.00           C  
TER     293      LEU   292 
ATOM    293  CA  ASN   293      40.719  57.600  25.638  1.00  0.00           C  
TER     294      ASN   293 
ATOM    294  CA  LEU   294      44.343  56.951  24.553  1.00  0.00           C  
TER     295      LEU   294 
ATOM    295  CA  ASP   295      44.871  53.567  26.375  1.00  0.00           C  
TER     296      ASP   295 
ATOM    296  CA  ASP   296      45.447  51.688  23.057  1.00  0.00           C  
TER     297      ASP   296 
ATOM    297  CA  THR   297      48.560  53.861  22.526  1.00  0.00           C  
TER     298      THR   297 
ATOM    298  CA  ASP   298      49.668  54.160  26.129  1.00  0.00           C  
TER     299      ASP   298 
ATOM    299  CA  ASP   299      52.680  52.064  26.979  1.00  0.00           C  
TER     300      ASP   299 
ATOM    300  CA  ASP   300      51.479  51.365  30.500  1.00  0.00           C  
TER     301      ASP   300 
ATOM    301  CA  SER   301      47.851  50.374  29.837  1.00  0.00           C  
TER     302      SER   301 
ATOM    302  CA  ILE   302      46.680  46.803  29.702  1.00  0.00           C  
TER     303      ILE   302 
ATOM    303  CA  PRO   303      45.716  45.700  26.163  1.00  0.00           C  
TER     304      PRO   303 
ATOM    304  CA  GLU   304      42.158  45.079  24.913  1.00  0.00           C  
TER     305      GLU   304 
ATOM    305  CA  TYR   305      41.337  42.553  22.168  1.00  0.00           C  
TER     306      TYR   305 
ATOM    306  CA  TYR   306      38.897  41.837  19.269  1.00  0.00           C  
TER     307      TYR   306 
ATOM    307  CA  GLU   307      37.905  38.784  17.141  1.00  0.00           C  
TER     308      GLU   307 
ATOM    308  CA  SER   308      39.664  38.930  13.740  1.00  0.00           C  
TER     309      SER   308 
ATOM    309  CA  ASN   309      40.371  36.842  10.639  1.00  0.00           C  
TER     310      ASN   309 
ATOM    310  CA  ASP   310      43.639  35.860  12.351  1.00  0.00           C  
TER     311      ASP   310 
ATOM    311  CA  GLY   311      42.390  35.109  15.811  1.00  0.00           C  
TER     312      GLY   311 
ATOM    312  CA  PRO   312      42.337  37.454  18.849  1.00  0.00           C  
TER     313      PRO   312 
ATOM    313  CA  GLN   313      44.101  40.780  18.025  1.00  0.00           C  
TER     314      GLN   313 
ATOM    314  CA  GLN   314      44.807  43.944  20.064  1.00  0.00           C  
TER     315      GLN   314 
ATOM    315  CA  PHE   315      42.874  47.203  19.451  1.00  0.00           C  
TER     316      PHE   315 
ATOM    316  CA  ASP   316      44.553  50.357  18.178  1.00  0.00           C  
TER     317      ASP   316 
ATOM    317  CA  THR   317      43.416  53.998  18.700  1.00  0.00           C  
TER     318      THR   317 
ATOM    318  CA  THR   318      42.367  54.343  14.999  1.00  0.00           C  
TER     319      THR   318 
ATOM    319  CA  ARG   319      39.956  51.341  15.192  1.00  0.00           C  
TER     320      ARG   319 
ATOM    320  CA  SER   320      38.602  52.514  18.578  1.00  0.00           C  
TER     321      SER   320 
ATOM    321  CA  PHE   321      38.015  56.160  17.466  1.00  0.00           C  
TER     322      PHE   321 
ATOM    322  CA  ILE   322      36.450  55.281  14.046  1.00  0.00           C  
TER     323      ILE   322 
ATOM    323  CA  HIE   323      33.962  52.847  15.729  1.00  0.00           C  
TER     324      HIE   323 
ATOM    324  CA  GLN   324      32.690  55.614  18.087  1.00  0.00           C  
TER     325      GLN   324 
ATOM    325  CA  VAL   325      32.637  58.257  15.271  1.00  0.00           C  
TER     326      VAL   325 
ATOM    326  CA  VAL   326      30.631  55.920  12.925  1.00  0.00           C  
TER     327      VAL   326 
ATOM    327  CA  HIE   327      28.070  55.478  15.764  1.00  0.00           C  
TER     328      HIE   327 
ATOM    328  CA  ALA   328      27.775  59.317  15.830  1.00  0.00           C  
TER     329      ALA   328 
ATOM    329  CA  LEU   329      27.615  59.848  12.003  1.00  0.00           C  
TER     330      LEU   329 
ATOM    330  CA  THR   330      25.022  57.054  11.318  1.00  0.00           C  
TER     331      THR   330 
ATOM    331  CA  HIE   331      22.919  56.733  14.521  1.00  0.00           C  
TER     332      HIE   331 
ATOM    332  CA  LEU   332      23.095  52.913  14.028  1.00  0.00           C  
TER     333      LEU   332 
ATOM    333  CA  GLN   333      23.691  50.410  16.860  1.00  0.00           C  
TER     334      GLN   333 
ATOM    334  CA  ASP   334      25.982  47.332  16.698  1.00  0.00           C  
TER     335      ASP   334 
ATOM    335  CA  LYS   335      22.875  45.183  17.349  1.00  0.00           C  
TER     336      LYS   335 
ATOM    336  CA  GLU   336      21.520  43.748  14.077  1.00  0.00           C  
TER     337      GLU   336 
ATOM    337  CA  ASP   337      19.454  40.557  13.640  1.00  0.00           C  
TER     338      ASP   337 
ATOM    338  CA  SER   338      21.529  37.488  12.686  1.00  0.00           C  
TER     339      SER   338 
ATOM    339  CA  ASN   339      24.663  39.488  11.770  1.00  0.00           C  
TER     340      ASN   339 
ATOM    340  CA  PRO   340      27.732  38.713  14.039  1.00  0.00           C  
TER     341      PRO   340 
ATOM    341  CA  ARG   341      29.311  42.133  13.167  1.00  0.00           C  
TER     342      ARG   341 
ATOM    342  CA  GLY   342      26.512  44.710  12.824  1.00  0.00           C  
TER     343      GLY   342 
ATOM    343  CA  PRO   343      26.649  47.845  10.585  1.00  0.00           C  
TER     344      PRO   343 
ATOM    344  CA  VAL   344      29.231  49.877  12.588  1.00  0.00           C  
TER     345      VAL   344 
ATOM    345  CA  VAL   345      31.869  47.078  12.675  1.00  0.00           C  
TER     346      VAL   345 
ATOM    346  CA  GLU   346      31.397  46.552   8.891  1.00  0.00           C  
TER     347      GLU   346 
ATOM    347  CA  TYR   347      31.733  50.332   8.152  1.00  0.00           C  
TER     348      TYR   347 
ATOM    348  CA  THR   348      34.824  50.467  10.480  1.00  0.00           C  
TER     349      THR   348 
ATOM    349  CA  ASN   349      36.468  47.551   8.592  1.00  0.00           C  
TER     350      ASN   349 
ATOM    350  CA  ILE   350      35.699  49.216   5.190  1.00  0.00           C  
TER     351      ILE   350 
ATOM    351  CA  ILE   351      37.042  52.667   6.292  1.00  0.00           C  
TER     352      ILE   351 
ATOM    352  CA  LEU   352      40.279  51.146   7.749  1.00  0.00           C  
TER     353      LEU   352 
ATOM    353  CA  LYS   353      40.815  49.118   4.516  1.00  0.00           C  
TER     354      LYS   353 
ATOM    354  CA  GLU   354      40.388  52.334   2.430  1.00  0.00           C  
TER     355      GLU   354 
ATOM    355  CA  MET   355      42.882  54.087   4.801  1.00  0.00           C  
TER     356      MET   355 
ATOM    356  CA  GLY   356      45.294  51.122   4.257  1.00  0.00           C  
TER     357      GLY   356 
ATOM    357  CA  HIE   357      45.526  50.378   7.997  1.00  0.00           C  
TER     358      HIE   357 
ATOM    358  CA  THR   358      47.716  47.464   9.018  1.00  0.00           C  
TER     359      THR   358 
ATOM    359  CA  SER   359      45.492  45.618  11.477  1.00  0.00           C  
TER     360      SER   359 
ATOM    360  CA  PRO   360      43.223  42.668  10.435  1.00  0.00           C  
TER     361      PRO   360 
ATOM    361  CA  PRO   361      39.402  43.031   9.915  1.00  0.00           C  
TER     362      PRO   361 
ATOM    362  CA  ARG   362      37.065  42.409  12.891  1.00  0.00           C  
TER     363      ARG   362 
ATOM    363  CA  ILE   363      34.855  39.396  11.955  1.00  0.00           C  
TER     364      ILE   363 
ATOM    364  CA  ALA   364      32.474  39.577  14.960  1.00  0.00           C  
TER     365      ALA   364 
ATOM    365  CA  TYR   365      31.523  42.029  17.759  1.00  0.00           C  
TER     366      TYR   365 
ATOM    366  CA  GLU   366      32.415  39.407  20.430  1.00  0.00           C  
TER     367      GLU   366 
ATOM    367  CA  PHE   367      34.497  36.209  20.882  1.00  0.00           C  
TER     368      PHE   367 
ATOM    368  CA  SER   368      33.146  32.788  19.825  1.00  0.00           C  
TER     369      SER   368 
ENDMDL
MODEL     2
ATOM      1  CA  ALA     1      38.458  23.467  53.467  1.00  0.00           C  
TER       2      ALA     1 
ATOM      2  CA  TYR     2      38.832  27.236  52.611  1.00  0.00           C  
TER       3      TYR     2 
ATOM      3  CA  VAL     3      38.814  29.616  49.510  1.00  0.00           C  
TER       4      VAL     3 
ATOM      4  CA  GLU     4      41.935  31.582  48.391  1.00  0.00           C  
TER       5      GLU     4 
ATOM      5  CA  ILE     5      42.254  34.269  45.594  1.00  0.00           C  
TER       6      ILE     5 
ATOM      6  CA  ILE     6      45.342  33.141  43.576  1.00  0.00           C  
TER       7      ILE     6 
ATOM      7  CA  GLU     7      44.956  36.067  41.017  1.00  0.00           C  
TER       8      GLU     7 
ATOM      8  CA  GLN     8      43.437  39.366  42.249  1.00  0.00           C  
TER       9      GLN     8 
ATOM      9  CA  PRO     9      41.839  41.903  39.803  1.00  0.00           C  
TER      10      PRO     9 
ATOM     10  CA  LYS    10      44.088  44.790  38.591  1.00  0.00           C  
TER      11      LYS    10 
ATOM     11  CA  GLN    11      43.034  47.819  40.671  1.00  0.00           C  
TER      12      GLN    11 
ATOM     12  CA  ARG    12      43.496  50.520  37.999  1.00  0.00           C  
TER      13      ARG    12 
ATOM     13  CA  GLY    13      43.559  49.170  34.565  1.00  0.00           C  
TER      14      GLY    13 
ATOM     14  CA  MET    14      40.059  48.647  33.410  1.00  0.00           C  
TER      15      MET    14 
ATOM     15  CA  ARG    15      37.382  51.089  32.469  1.00  0.00           C  
TER      16      ARG    15 
ATOM     16  CA  PHE    16      33.721  50.300  33.296  1.00  0.00           C  
TER      17      PHE    16 
ATOM     17  CA  ARG    17      31.239  49.844  30.366  1.00  0.00           C  
TER      18      ARG    17 
ATOM     18  CA  TYR    18      28.475  52.457  29.824  1.00  0.00           C  
TER      19      TYR    18 
ATOM     19  CA  LYS    19      24.839  51.485  29.117  1.00  0.00           C  
TER      20      LYS    19 
ATOM     20  CA  CYS    20      25.090  53.287  25.705  1.00  0.00           C  
TER      21      CYS    20 
ATOM     21  CA  GLU    21      26.725  51.811  22.546  1.00  0.00           C  
TER      22      GLU    21 
ATOM     22  CA  GLY    22      30.530  51.200  22.536  1.00  0.00           C  
TER      23      GLY    22 
ATOM     23  CA  ARG    23      33.498  49.350  20.938  1.00  0.00           C  
TER      24      ARG    23 
ATOM     24  CA  SER    24      33.440  46.149  23.082  1.00  0.00           C  
TER      25      SER    24 
ATOM     25  CA  ALA    25      31.906  44.258  25.981  1.00  0.00           C  
TER      26      ALA    25 
ATOM     26  CA  GLY    26      35.061  43.895  27.976  1.00  0.00           C  
TER      27      GLY    26 
ATOM     27  CA  SER    27      36.410  41.805  30.844  1.00  0.00           C  
TER      28      SER    27 
ATOM     28  CA  ILE    28      38.213  42.333  34.209  1.00  0.00           C  
TER      29      ILE    28 
ATOM     29  CA  PRO    29      42.065  42.143  33.975  1.00  0.00           C  
TER      30      PRO    29 
ATOM     30  CA  GLY    30      44.021  40.029  36.544  1.00  0.00           C  
TER      31      GLY    30 
ATOM     31  CA  GLU    31      46.967  41.420  38.575  1.00  0.00           C  
TER      32      GLU    31 
ATOM     32  CA  ARG    32      49.603  39.759  36.274  1.00  0.00           C  
TER      33      ARG    32 
ATOM     33  CA  SER    33      48.263  41.725  33.231  1.00  0.00           C  
TER      34      SER    33 
ATOM     34  CA  THR    34      50.829  43.879  31.430  1.00  0.00           C  
TER      35      THR    34 
ATOM     35  CA  ASP    35      51.298  45.996  28.280  1.00  0.00           C  
TER      36      ASP    35 
ATOM     36  CA  THR    36      51.815  42.807  26.209  1.00  0.00           C  
TER      37      THR    36 
ATOM     37  CA  THR    37      49.243  40.380  27.659  1.00  0.00           C  
TER      38      THR    37 
ATOM     38  CA  LYS    38      46.034  40.300  29.719  1.00  0.00           C  
TER      39      LYS    38 
ATOM     39  CA  THR    39      45.243  37.776  32.500  1.00  0.00           C  
TER      40      THR    39 
ATOM     40  CA  HIE    40      41.940  37.267  34.427  1.00  0.00           C  
TER      41      HIE    40 
ATOM     41  CA  PRO    41      40.877  36.873  38.143  1.00  0.00           C  
TER      42      PRO    41 
ATOM     42  CA  THR    42      41.263  33.286  39.569  1.00  0.00           C  
TER      43      THR    42 
ATOM     43  CA  ILE    43      40.439  31.355  42.841  1.00  0.00           C  
TER      44      ILE    43 
ATOM     44  CA  LYS    44      41.481  27.978  44.459  1.00  0.00           C  
TER      45      LYS    44 
ATOM     45  CA  ILE    45      39.776  25.772  47.144  1.00  0.00           C  
TER      46      ILE    45 
ATOM     46  CA  ASN    46      42.247  24.388  49.788  1.00  0.00           C  
TER      47      ASN    46 
ATOM     47  CA  GLY    47      41.475  20.955  51.321  1.00  0.00           C  
TER      48      GLY    47 
ATOM     48  CA  TYR    48      38.969  20.018  48.540  1.00  0.00           C  
TER      49      TYR    48 
ATOM     49  CA  THR    49      38.718  19.181  44.795  1.00  0.00           C  
TER      50      THR    49 
ATOM     50  CA  GLY    50      35.354  18.049  43.271  1.00  0.00           C  
TER      51      GLY    50 
ATOM     51  CA  PRO    51      31.881  18.950  41.751  1.00  0.00           C  
TER      52      PRO    51 
ATOM     52  CA  GLY    52      30.996  21.900  43.895  1.00  0.00           C  
TER      53      GLY    52 
ATOM     53  CA  THR    53      29.471  25.380  43.010  1.00  0.00           C  
TER      54      THR    53 
ATOM     54  CA  VAL    54      30.635  29.071  43.327  1.00  0.00           C  
TER      55      VAL    54 
ATOM     55  CA  ARG    55      28.631  32.385  43.441  1.00  0.00           C  
TER      56      ARG    55 
ATOM     56  CA  ILE    56      30.250  35.776  42.592  1.00  0.00           C  
TER      57      ILE    56 
ATOM     57  CA  SER    57      28.895  39.304  43.399  1.00  0.00           C  
TER      58      SER    57 
ATOM     58  CA  LEU    58      29.826  43.046  43.420  1.00  0.00           C  
TER      59      LEU    58 
ATOM     59  CA  VAL    59      30.357  44.516  46.947  1.00  0.00           C  
TER      60      VAL    59 
ATOM     60  CA  THR    60      31.313  47.958  48.408  1.00  0.00           C  
TER      61      THR    60 
ATOM     61  CA  LYS    61      34.954  48.984  49.036  1.00  0.00           C  
TER      62      LYS    61 
ATOM     62  CA  ASP    62      34.377  49.693  52.740  1.00  0.00           C  
TER      63      ASP    62 
ATOM     63  CA  PRO    63      32.239  47.908  55.385  1.00  0.00           C  
TER      64      PRO    63 
ATOM     64  CA  PRO    64      29.435  47.011  55.842  1.00  0.00           C  
TER      65      PRO    64 
ATOM     65  CA  HIE    65      29.776  44.457  52.989  1.00  0.00           C  
TER      66      HIE    65 
ATOM     66  CA  ARG    66      26.605  45.487  51.083  1.00  0.00           C  
TER      67      ARG    66 
ATOM     67  CA  PRO    67      25.840  44.639  47.416  1.00  0.00           C  
TER      68      PRO    67 
ATOM     68  CA  HIE    68      27.122  47.337  45.025  1.00  0.00           C  
TER      69      HIE    68 
ATOM     69  CA  PRO    69      24.622  48.987  42.501  1.00  0.00           C  
TER      70      PRO    69 
ATOM     70  CA  HIE    70      26.896  48.316  39.427  1.00  0.00           C  
TER      71      HIE    70 
ATOM     71  CA  GLU    71      26.304  45.439  36.959  1.00  0.00           C  
TER      72      GLU    71 
ATOM     72  CA  LEU    72      28.374  42.373  36.010  1.00  0.00           C  
TER      73      LEU    72 
ATOM     73  CA  VAL    73      28.570  41.735  32.215  1.00  0.00           C  
TER      74      VAL    73 
ATOM     74  CA  GLY    74      28.780  38.418  30.309  1.00  0.00           C  
TER      75      GLY    74 
ATOM     75  CA  LYS    75      26.999  35.019  29.828  1.00  0.00           C  
TER      76      LYS    75 
ATOM     76  CA  ASP    76      24.231  34.530  31.984  1.00  0.00           C  
TER      77      ASP    76 
ATOM     77  CA  CYS    77      25.125  37.555  34.138  1.00  0.00           C  
TER      78      CYS    77 
ATOM     78  CA  ARG    78      22.716  40.241  35.862  1.00  0.00           C  
TER      79      ARG    78 
ATOM     79  CA  ASP    79      22.226  43.064  38.733  1.00  0.00           C  
TER      80      ASP    79 
ATOM     80  CA  GLY    80      25.963  42.816  39.778  1.00  0.00           C  
TER      81      GLY    80 
ATOM     81  CA  TYR    81      25.924  38.821  40.549  1.00  0.00           C  
TER      82      TYR    81 
ATOM     82  CA  TYR    82      26.673  35.340  38.776  1.00  0.00           C  
TER      83      TYR    82 
ATOM     83  CA  GLU    83      26.946  31.562  39.579  1.00  0.00           C  
TER      84      GLU    83 
ATOM     84  CA  ALA    84      28.924  28.530  38.177  1.00  0.00           C  
TER      85      ALA    84 
ATOM     85  CA  ASP    85      29.838  24.826  38.829  1.00  0.00           C  
TER      86      ASP    85 
ATOM     86  CA  LEU    86      33.464  23.722  39.602  1.00  0.00           C  
TER      87      LEU    86 
ATOM     87  CA  CYS    87      35.378  21.195  37.464  1.00  0.00           C  
TER      88      CYS    87 
ATOM     88  CA  PRO    88      35.272  17.710  39.189  1.00  0.00           C  
TER      89      PRO    88 
ATOM     89  CA  ASP    89      39.018  17.137  38.465  1.00  0.00           C  
TER      90      ASP    89 
ATOM     90  CA  ARG    90      40.417  20.541  39.701  1.00  0.00           C  
TER      91      ARG    90 
ATOM     91  CA  SER    91      40.183  22.931  42.668  1.00  0.00           C  
TER      92      SER    91 
ATOM     92  CA  ILE    92      41.266  26.032  40.551  1.00  0.00           C  
TER      93      ILE    92 
ATOM     93  CA  HIE    93      38.599  28.212  38.732  1.00  0.00           C  
TER      94      HIE    93 
ATOM     94  CA  SER    94      38.989  31.397  36.502  1.00  0.00           C  
TER      95      SER    94 
ATOM     95  CA  PHE    95      36.580  34.125  35.206  1.00  0.00           C  
TER      96      PHE    95 
ATOM     96  CA  GLN    96      37.777  35.072  31.691  1.00  0.00           C  
TER      97      GLN    96 
ATOM     97  CA  ASN    97      34.535  36.536  30.352  1.00  0.00           C  
TER      98      ASN    97 
ATOM     98  CA  LEU    98      33.352  38.572  33.347  1.00  0.00           C  
TER      99      LEU    98 
ATOM     99  CA  GLY    99      33.054  42.404  32.855  1.00  0.00           C  
TER     100      GLY    99 
ATOM    100  CA  ILE   100      31.607  45.437  34.775  1.00  0.00           C  
TER     101      ILE   100 
ATOM    101  CA  GLN   101      29.018  48.053  33.666  1.00  0.00           C  
TER     102      GLN   101 
ATOM    102  CA  CYS   102      28.236  51.318  35.524  1.00  0.00           C  
TER     103      CYS   102 
ATOM    103  CA  VAL   103      24.846  52.354  36.940  1.00  0.00           C  
TER     104      VAL   103 
ATOM    104  CA  LYS   104      23.201  55.641  35.883  1.00  0.00           C  
TER     105      LYS   104 
ATOM    105  CA  LYS   105      21.974  58.014  38.553  1.00  0.00           C  
TER     106      LYS   105 
ATOM    106  CA  ARG   106      18.384  57.764  37.349  1.00  0.00           C  
TER     107      ARG   106 
ATOM    107  CA  ASP   107      18.432  53.976  37.710  1.00  0.00           C  
TER     108      ASP   107 
ATOM    108  CA  LEU   108      20.217  53.866  41.091  1.00  0.00           C  
TER     109      LEU   108 
ATOM    109  CA  GLU   109      17.166  53.535  43.403  1.00  0.00           C  
TER     110      GLU   109 
ATOM    110  CA  GLN   110      15.729  50.720  41.240  1.00  0.00           C  
TER     111      GLN   110 
ATOM    111  CA  ALA   111      19.163  48.946  41.062  1.00  0.00           C  
TER     112      ALA   111 
ATOM    112  CA  ILE   112      19.358  48.934  44.910  1.00  0.00           C  
TER     113      ILE   112 
ATOM    113  CA  SER   113      15.677  47.821  45.199  1.00  0.00           C  
TER     114      SER   113 
ATOM    114  CA  GLN   114      16.321  44.919  42.756  1.00  0.00           C  
TER     115      GLN   114 
ATOM    115  CA  ARG   115      19.318  43.734  44.902  1.00  0.00           C  
TER     116      ARG   115 
ATOM    116  CA  ILE   116      17.075  43.826  48.010  1.00  0.00           C  
TER     117      ILE   116 
ATOM    117  CA  GLN   117      14.340  41.873  46.142  1.00  0.00           C  
TER     118      GLN   117 
ATOM    118  CA  THR   118      16.802  39.151  45.065  1.00  0.00           C  
TER     119      THR   118 
ATOM    119  CA  ASN   119      18.481  39.604  48.916  1.00  0.00           C  
TER     120      ASN   119 
ATOM    120  CA  ASN   120      21.361  37.811  47.786  1.00  0.00           C  
TER     121      ASN   120 
ATOM    121  CA  ASN   121      24.143  39.304  49.814  1.00  0.00           C  
TER     122      ASN   121 
ATOM    122  CA  PRO   122      26.867  36.847  51.120  1.00  0.00           C  
TER     123      PRO   122 
ATOM    123  CA  PHE   123      27.188  38.678  54.463  1.00  0.00           C  
TER     124      PHE   123 
ATOM    124  CA  HIE   124      23.411  39.042  55.146  1.00  0.00           C  
TER     125      HIE   124 
ATOM    125  CA  VAL   125      23.645  42.846  55.671  1.00  0.00           C  
TER     126      VAL   125 
ATOM    126  CA  PRO   126      20.217  44.307  56.852  1.00  0.00           C  
TER     127      PRO   126 
ATOM    127  CA  ILE   127      17.996  46.104  54.358  1.00  0.00           C  
TER     128      ILE   127 
ATOM    128  CA  GLU   128      18.190  49.442  56.174  1.00  0.00           C  
TER     129      GLU   128 
ATOM    129  CA  GLU   129      21.980  49.307  55.735  1.00  0.00           C  
TER     130      GLU   129 
ATOM    130  CA  GLN   130      21.634  48.346  52.098  1.00  0.00           C  
TER     131      GLN   130 
ATOM    131  CA  ARG   131      19.702  51.616  51.657  1.00  0.00           C  
TER     132      ARG   131 
ATOM    132  CA  GLY   132      21.923  54.738  51.551  1.00  0.00           C  
TER     133      GLY   132 
ATOM    133  CA  ASP   133      24.523  56.420  49.763  1.00  0.00           C  
TER     134      ASP   133 
ATOM    134  CA  TYR   134      26.931  54.504  47.572  1.00  0.00           C  
TER     135      TYR   134 
ATOM    135  CA  ASP   135      30.341  55.430  46.225  1.00  0.00           C  
TER     136      ASP   135 
ATOM    136  CA  LEU   136      30.284  54.518  42.500  1.00  0.00           C  
TER     137      LEU   136 
ATOM    137  CA  ASN   137      34.026  55.213  41.958  1.00  0.00           C  
TER     138      ASN   137 
ATOM    138  CA  ALA   138      35.213  51.876  43.479  1.00  0.00           C  
TER     139      ALA   138 
ATOM    139  CA  VAL   139      33.955  48.271  43.898  1.00  0.00           C  
TER     140      VAL   139 
ATOM    140  CA  ARG   140      35.181  44.776  45.045  1.00  0.00           C  
TER     141      ARG   140 
ATOM    141  CA  LEU   141      34.357  41.217  43.940  1.00  0.00           C  
TER     142      LEU   141 
ATOM    142  CA  CYS   142      33.048  38.709  46.564  1.00  0.00           C  
TER     143      CYS   142 
ATOM    143  CA  PHE   143      33.283  34.863  46.139  1.00  0.00           C  
TER     144      PHE   143 
ATOM    144  CA  GLN   144      31.273  32.155  48.050  1.00  0.00           C  
TER     145      GLN   144 
ATOM    145  CA  VAL   145      31.599  28.305  47.546  1.00  0.00           C  
TER     146      VAL   145 
ATOM    146  CA  THR   146      29.390  25.230  48.281  1.00  0.00           C  
TER     147      THR   146 
ATOM    147  CA  VAL   147      31.290  21.844  48.587  1.00  0.00           C  
TER     148      VAL   147 
ATOM    148  CA  ARG   148      29.626  18.755  47.697  1.00  0.00           C  
TER     149      ARG   148 
ATOM    149  CA  ASP   149      30.682  15.766  48.792  1.00  0.00           C  
TER     150      ASP   149 
ATOM    150  CA  PRO   150      29.884  12.599  47.655  1.00  0.00           C  
TER     151      PRO   150 
ATOM    151  CA  ALA   151      29.031  10.913  50.301  1.00  0.00           C  
TER     152      ALA   151 
ATOM    152  CA  GLY   152      28.287  13.117  51.545  1.00  0.00           C  
TER     153      GLY   152 
ATOM    153  CA  ARG   153      26.136  16.048  52.421  1.00  0.00           C  
TER     154      ARG   153 
ATOM    154  CA  PRO   154      26.670  19.657  50.945  1.00  0.00           C  
TER     155      PRO   154 
ATOM    155  CA  LEU   155      28.649  22.281  52.932  1.00  0.00           C  
TER     156      LEU   155 
ATOM    156  CA  LEU   156      28.752  26.134  52.504  1.00  0.00           C  
TER     157      LEU   156 
ATOM    157  CA  LEU   157      32.231  27.767  53.072  1.00  0.00           C  
TER     158      LEU   157 
ATOM    158  CA  THR   158      33.039  31.304  54.503  1.00  0.00           C  
TER     159      THR   158 
ATOM    159  CA  PRO   159      32.998  34.182  51.823  1.00  0.00           C  
TER     160      PRO   159 
ATOM    160  CA  VAL   160      36.158  36.035  50.617  1.00  0.00           C  
TER     161      VAL   160 
ATOM    161  CA  LEU   161      36.681  39.609  49.123  1.00  0.00           C  
TER     162      LEU   161 
ATOM    162  CA  SER   162      39.063  40.909  46.401  1.00  0.00           C  
TER     163      SER   162 
ATOM    163  CA  HIE   163      41.200  44.055  46.250  1.00  0.00           C  
TER     164      HIE   163 
ATOM    164  CA  PRO   164      39.100  47.052  44.998  1.00  0.00           C  
TER     165      PRO   164 
ATOM    165  CA  ILE   165      38.680  47.991  41.301  1.00  0.00           C  
TER     166      ILE   165 
ATOM    166  CA  PHE   166      38.577  51.741  40.654  1.00  0.00           C  
TER     167      PHE   166 
ATOM    167  CA  ASP   167      36.781  53.833  38.010  1.00  0.00           C  
TER     168      ASP   167 
ATOM    168  CA  ASN   168      39.043  55.589  35.741  1.00  0.00           C  
TER     169      ASN   168 
ATOM    169  CA  PHE   169      29.474  50.898  -3.107  1.00  0.00           C  
TER     170      PHE   169 
ATOM    170  CA  PRO   170      32.284  48.356  -3.044  1.00  0.00           C  
TER     171      PRO   170 
ATOM    171  CA  ASP   171      32.942  46.244   0.039  1.00  0.00           C  
TER     172      ASP   171 
ATOM    172  CA  LEU   172      35.481  43.813   1.449  1.00  0.00           C  
TER     173      LEU   172 
ATOM    173  CA  PRO   173      35.242  40.107   0.712  1.00  0.00           C  
TER     174      PRO   173 
ATOM    174  CA  GLU   174      35.064  39.163   4.403  1.00  0.00           C  
TER     175      GLU   174 
ATOM    175  CA  HIE   175      31.390  39.931   4.777  1.00  0.00           C  
TER     176      HIE   175 
ATOM    176  CA  GLN   176      29.925  38.996   1.478  1.00  0.00           C  
TER     177      GLN   176 
ATOM    177  CA  ASP   177      27.942  36.048   2.772  1.00  0.00           C  
TER     178      ASP   177 
ATOM    178  CA  ASN   178      25.678  37.788   5.062  1.00  0.00           C  
TER     179      ASN   178 
ATOM    179  CA  PRO   179      26.296  41.639   4.927  1.00  0.00           C  
TER     180      PRO   179 
ATOM    180  CA  SER   180      24.557  44.195   7.161  1.00  0.00           C  
TER     181      SER   180 
ATOM    181  CA  GLN   181      21.122  45.189   5.792  1.00  0.00           C  
TER     182      GLN   181 
ATOM    182  CA  LEU   182      21.183  48.301   8.046  1.00  0.00           C  
TER     183      LEU   182 
ATOM    183  CA  ARG   183      24.482  49.389   6.361  1.00  0.00           C  
TER     184      ARG   183 
ATOM    184  CA  LEU   184      22.932  48.871   2.887  1.00  0.00           C  
TER     185      LEU   184 
ATOM    185  CA  GLN   185      19.893  50.964   3.964  1.00  0.00           C  
TER     186      GLN   185 
ATOM    186  CA  HIE   186      22.111  53.868   5.207  1.00  0.00           C  
TER     187      HIE   186 
ATOM    187  CA  ASP   187      24.168  53.658   1.975  1.00  0.00           C  
TER     188      ASP   187 
ATOM    188  CA  GLY   188      20.835  54.613   0.312  1.00  0.00           C  
TER     189      GLY   188 
ATOM    189  CA  LEU   189      21.061  57.997   2.118  1.00  0.00           C  
TER     190      LEU   189 
ATOM    190  CA  ALA   190      24.794  58.738   2.610  1.00  0.00           C  
TER     191      ALA   190 
ATOM    191  CA  THR   191      25.828  59.011  -1.063  1.00  0.00           C  
TER     192      THR   191 
ATOM    192  CA  ASP   192      27.999  62.141  -1.648  1.00  0.00           C  
TER     193      ASP   192 
ATOM    193  CA  ASP   193      31.665  60.970  -1.535  1.00  0.00           C  
TER     194      ASP   193 
ATOM    194  CA  LYS   194      33.163  64.320  -2.756  1.00  0.00           C  
TER     195      LYS   194 
ATOM    195  CA  ALA   195      35.909  66.106  -0.791  1.00  0.00           C  
TER     196      ALA   195 
ATOM    196  CA  ARG   196      34.121  69.383   0.163  1.00  0.00           C  
TER     197      ARG   196 
ATOM    197  CA  LEU   197      34.890  69.884   3.890  1.00  0.00           C  
TER     198      LEU   197 
ATOM    198  CA  GLU   198      38.225  71.298   5.161  1.00  0.00           C  
TER     199      GLU   198 
ATOM    199  CA  PRO   199      40.247  68.268   6.477  1.00  0.00           C  
TER     200      PRO   199 
ATOM    200  CA  MET   200      41.975  70.283   9.224  1.00  0.00           C  
TER     201      MET   200 
ATOM    201  CA  CYS   201      38.626  71.426  10.678  1.00  0.00           C  
TER     202      CYS   201 
ATOM    202  CA  LEU   202      36.599  68.150  10.848  1.00  0.00           C  
TER     203      LEU   202 
ATOM    203  CA  ALA   203      36.707  67.951  14.686  1.00  0.00           C  
TER     204      ALA   203 
ATOM    204  CA  GLU   204      35.152  71.466  14.849  1.00  0.00           C  
TER     205      GLU   204 
ATOM    205  CA  TYR   205      32.352  70.249  12.513  1.00  0.00           C  
TER     206      TYR   205 
ATOM    206  CA  LEU   206      31.649  67.246  14.833  1.00  0.00           C  
TER     207      LEU   206 
ATOM    207  CA  ILE   207      32.375  68.435  18.433  1.00  0.00           C  
TER     208      ILE   207 
ATOM    208  CA  SER   208      30.749  71.282  20.435  1.00  0.00           C  
TER     209      SER   208 
ATOM    209  CA  GLY   209      32.913  71.071  23.606  1.00  0.00           C  
TER     210      GLY   209 
ATOM    210  CA  PRO   210      34.159  68.909  26.540  1.00  0.00           C  
TER     211      PRO   210 
ATOM    211  CA  GLY   211      31.673  66.747  28.480  1.00  0.00           C  
TER     212      GLY   211 
ATOM    212  CA  GLY   212      31.108  63.064  29.667  1.00  0.00           C  
TER     213      GLY   212 
ATOM    213  CA  MET   213      27.819  60.794  30.054  1.00  0.00           C  
TER     214      MET   213 
ATOM    214  CA  ASP   214      26.817  62.497  33.332  1.00  0.00           C  
TER     215      ASP   214 
ATOM    215  CA  PRO   215      26.750  66.255  34.097  1.00  0.00           C  
TER     216      PRO   215 
ATOM    216  CA  ASP   216      28.604  65.720  37.341  1.00  0.00           C  
TER     217      ASP   216 
ATOM    217  CA  ILE   217      31.757  64.518  35.767  1.00  0.00           C  
TER     218      ILE   217 
ATOM    218  CA  GLU   218      34.559  66.960  35.162  1.00  0.00           C  
TER     219      GLU   218 
ATOM    219  CA  ILE   219      36.666  66.449  32.076  1.00  0.00           C  
TER     220      ILE   219 
ATOM    220  CA  ASP   220      40.338  67.501  32.258  1.00  0.00           C  
TER     221      ASP   220 
ATOM    221  CA  ASP   221      41.088  70.414  29.868  1.00  0.00           C  
TER     222      ASP   221 
ATOM    222  CA  ASP   222      44.638  69.133  29.130  1.00  0.00           C  
TER     223      ASP   222 
ATOM    223  CA  THR   223      43.387  65.586  28.361  1.00  0.00           C  
TER     224      THR   223 
ATOM    224  CA  TYR   224      40.665  67.178  26.149  1.00  0.00           C  
TER     225      TYR   224 
ATOM    225  CA  ASP   225      43.333  69.145  24.193  1.00  0.00           C  
TER     226      ASP   225 
ATOM    226  CA  GLU   226      45.375  65.941  23.585  1.00  0.00           C  
TER     227      GLU   226 
ATOM    227  CA  CYS   227      42.304  63.816  22.666  1.00  0.00           C  
TER     228      CYS   227 
ATOM    228  CA  ARG   228      40.902  66.474  20.237  1.00  0.00           C  
TER     229      ARG   228 
ATOM    229  CA  GLU   229      44.316  66.692  18.500  1.00  0.00           C  
TER     230      GLU   229 
ATOM    230  CA  VAL   230      44.487  62.856  18.045  1.00  0.00           C  
TER     231      VAL   230 
ATOM    231  CA  LEU   231      40.812  62.926  16.862  1.00  0.00           C  
TER     232      LEU   231 
ATOM    232  CA  SER   232      41.669  65.732  14.347  1.00  0.00           C  
TER     233      SER   232 
ATOM    233  CA  ARG   233      44.586  63.640  12.941  1.00  0.00           C  
TER     234      ARG   233 
ATOM    234  CA  ILE   234      42.426  60.456  12.642  1.00  0.00           C  
TER     235      ILE   234 
ATOM    235  CA  LEU   235      39.501  62.382  10.972  1.00  0.00           C  
TER     236      LEU   235 
ATOM    236  CA  GLU   236      41.952  64.020   8.497  1.00  0.00           C  
TER     237      GLU   236 
ATOM    237  CA  ASP   237      43.479  60.607   7.576  1.00  0.00           C  
TER     238      ASP   237 
ATOM    238  CA  ALA   238      39.956  59.094   7.218  1.00  0.00           C  
TER     239      ALA   238 
ATOM    239  CA  TYR   239      38.419  61.942   5.073  1.00  0.00           C  
TER     240      TYR   239 
ATOM    240  CA  THR   240      41.511  62.263   2.797  1.00  0.00           C  
TER     241      THR   240 
ATOM    241  CA  GLN   241      41.747  58.452   2.135  1.00  0.00           C  
TER     242      GLN   241 
ATOM    242  CA  SER   242      38.223  56.903   2.533  1.00  0.00           C  
TER     243      SER   242 
ATOM    243  CA  GLY   243      35.309  57.726   0.187  1.00  0.00           C  
TER     244      GLY   243 
ATOM    244  CA  THR   244      33.148  55.725   2.650  1.00  0.00           C  
TER     245      THR   244 
ATOM    245  CA  PHE   245      34.108  58.167   5.448  1.00  0.00           C  
TER     246      PHE   245 
ATOM    246  CA  ARG   246      33.555  61.214   3.117  1.00  0.00           C  
TER     247      ARG   246 
ATOM    247  CA  ARG   247      29.927  60.179   2.294  1.00  0.00           C  
TER     248      ARG   247 
ATOM    248  CA  LEU   248      29.109  59.486   5.980  1.00  0.00           C  
TER     249      LEU   248 
ATOM    249  CA  MET   249      30.608  62.849   7.160  1.00  0.00           C  
TER     250      MET   249 
ATOM    250  CA  ASN   250      29.124  64.907   4.242  1.00  0.00           C  
TER     251      ASN   250 
ATOM    251  CA  TYR   251      25.617  63.465   4.940  1.00  0.00           C  
TER     252      TYR   251 
ATOM    252  CA  ALA   252      25.811  64.258   8.685  1.00  0.00           C  
TER     253      ALA   252 
ATOM    253  CA  TYR   253      27.091  67.837   7.970  1.00  0.00           C  
TER     254      TYR   253 
ATOM    254  CA  ASP   254      24.163  68.481   5.546  1.00  0.00           C  
TER     255      ASP   254 
ATOM    255  CA  GLN   255      21.580  66.804   7.839  1.00  0.00           C  
TER     256      GLN   255 
ATOM    256  CA  GLU   256      22.406  67.794  11.418  1.00  0.00           C  
TER     257      GLU   256 
ATOM    257  CA  LEU   257      25.942  68.978  12.366  1.00  0.00           C  
TER     258      LEU   257 
ATOM    258  CA  HIE   258      25.236  72.545  11.122  1.00  0.00           C  
TER     259      HIE   258 
ATOM    259  CA  ASP   259      23.882  73.422  14.578  1.00  0.00           C  
TER     260      ASP   259 
ATOM    260  CA  VAL   260      25.977  73.658  17.800  1.00  0.00           C  
TER     261      VAL   260 
ATOM    261  CA  GLU   261      23.165  71.947  19.708  1.00  0.00           C  
TER     262      GLU   261 
ATOM    262  CA  GLN   262      23.424  68.922  17.397  1.00  0.00           C  
TER     263      GLN   262 
ATOM    263  CA  ARG   263      27.255  68.730  17.556  1.00  0.00           C  
TER     264      ARG   263 
ATOM    264  CA  TRP   264      28.561  66.220  20.138  1.00  0.00           C  
TER     265      TRP   264 
ATOM    265  CA  LEU   265      30.327  66.609  23.528  1.00  0.00           C  
TER     266      LEU   265 
ATOM    266  CA  LEU   266      33.760  64.924  23.963  1.00  0.00           C  
TER     267      LEU   266 
ATOM    267  CA  GLY   267      34.279  62.703  27.038  1.00  0.00           C  
TER     268      GLY   267 
ATOM    268  CA  ALA   268      38.097  62.746  26.920  1.00  0.00           C  
TER     269      ALA   268 
ATOM    269  CA  GLY   269      39.892  60.191  29.163  1.00  0.00           C  
TER     270      GLY   269 
ATOM    270  CA  GLU   270      36.743  58.053  29.644  1.00  0.00           C  
TER     271      GLU   270 
ATOM    271  CA  ASN   271      35.635  54.572  28.396  1.00  0.00           C  
TER     272      ASN   271 
ATOM    272  CA  PHE   272      34.795  54.196  24.686  1.00  0.00           C  
TER     273      PHE   272 
ATOM    273  CA  GLY   273      31.076  54.937  24.095  1.00  0.00           C  
TER     274      GLY   273 
ATOM    274  CA  THR   274      28.521  57.009  22.076  1.00  0.00           C  
TER     275      THR   274 
ATOM    275  CA  THR   275      24.923  58.100  22.986  1.00  0.00           C  
TER     276      THR   275 
ATOM    276  CA  VAL   276      23.066  56.696  19.937  1.00  0.00           C  
TER     277      VAL   276 
ATOM    277  CA  THR   277      19.834  56.109  21.912  1.00  0.00           C  
TER     278      THR   277 
ATOM    278  CA  ASP   278      18.274  57.842  24.634  1.00  0.00           C  
TER     279      ASP   278 
ATOM    279  CA  GLU   279      19.240  56.523  27.751  1.00  0.00           C  
TER     280      GLU   279 
ATOM    280  CA  ASP   280      17.039  58.410  29.894  1.00  0.00           C  
TER     281      ASP   280 
ATOM    281  CA  LEU   281      13.836  58.534  31.064  1.00  0.00           C  
TER     282      LEU   281 
ATOM    282  CA  GLU   282      13.596  62.149  31.353  1.00  0.00           C  
TER     283      GLU   282 
ATOM    283  CA  SER   283      12.114  64.152  28.742  1.00  0.00           C  
TER     284      SER   283 
ATOM    284  CA  SER   284      14.548  66.660  28.613  1.00  0.00           C  
TER     285      SER   284 
ATOM    285  CA  GLU   285      17.243  65.984  26.211  1.00  0.00           C  
TER     286      GLU   285 
ATOM    286  CA  GLY   286      20.485  67.147  26.497  1.00  0.00           C  
TER     287      GLY   286 
ATOM    287  CA  ARG   287      23.488  67.120  24.252  1.00  0.00           C  
TER     288      ARG   287 
ATOM    288  CA  LYS   288      24.804  64.000  22.752  1.00  0.00           C  
TER     289      LYS   288 
ATOM    289  CA  VAL   289      28.188  62.505  23.938  1.00  0.00           C  
TER     290      VAL   289 
ATOM    290  CA  ILE   290      31.175  60.668  22.389  1.00  0.00           C  
TER     291      ILE   290 
ATOM    291  CA  ALA   291      33.669  59.256  24.977  1.00  0.00           C  
TER     292      ALA   291 
ATOM    292  CA  LEU   292      37.311  58.432  24.034  1.00  0.00           C  
TER     293      LEU   292 
ATOM    293  CA  ASN   293      40.722  57.627  25.636  1.00  0.00           C  
TER     294      ASN   293 
ATOM    294  CA  LEU   294      44.347  56.983  24.551  1.00  0.00           C  
TER     295      LEU   294 
ATOM    295  CA  ASP   295      44.882  53.604  26.378  1.00  0.00           C  
TER     296      ASP   295 
ATOM    296  CA  ASP   296      45.461  51.718  23.065  1.00  0.00           C  
TER     297      ASP   296 
ATOM    297  CA  THR   297      48.570  53.896  22.529  1.00  0.00           C  
TER     298      THR   297 
ATOM    298  CA  ASP   298      49.681  54.192  26.132  1.00  0.00           C  
TER     299      ASP   298 
ATOM    299  CA  ASP   299      52.693  52.095  26.981  1.00  0.00           C  
TER     300      ASP   299 
ATOM    300  CA  ASP   300      51.498  51.405  30.506  1.00  0.00           C  
TER     301      ASP   300 
ATOM    301  CA  SER   301      47.870  50.409  29.849  1.00  0.00           C  
TER     302      SER   301 
ATOM    302  CA  ILE   302      46.701  46.836  29.717  1.00  0.00           C  
TER     303      ILE   302 
ATOM    303  CA  PRO   303      45.736  45.736  26.177  1.00  0.00           C  
TER     304      PRO   303 
ATOM    304  CA  GLU   304      42.180  45.110  24.929  1.00  0.00           C  
TER     305      GLU   304 
ATOM    305  CA  TYR   305      41.365  42.575  22.190  1.00  0.00           C  
TER     306      TYR   305 
ATOM    306  CA  TYR   306      38.928  41.849  19.293  1.00  0.00           C  
TER     307      TYR   306 
ATOM    307  CA  GLU   307      37.942  38.789  17.175  1.00  0.00           C  
TER     308      GLU   307 
ATOM    308  CA  SER   308      39.702  38.922  13.775  1.00  0.00           C  
TER     309      SER   308 
ATOM    309  CA  ASN   309      40.415  36.820  10.687  1.00  0.00           C  
TER     310      ASN   309 
ATOM    310  CA  ASP   310      43.686  35.854  12.396  1.00  0.00           C  
TER     311      ASP   310 
ATOM    311  CA  GLY   311      42.437  35.118  15.857  1.00  0.00           C  
TER     312      GLY   311 
ATOM    312  CA  PRO   312      42.377  37.474  18.883  1.00  0.00           C  
TER     313      PRO   312 
ATOM    313  CA  GLN   313      44.132  40.800  18.048  1.00  0.00           C  
TER     314      GLN   313 
ATOM    314  CA  GLN   314      44.832  43.968  20.081  1.00  0.00           C  
TER     315      GLN   314 
ATOM    315  CA  PHE   315      42.894  47.223  19.464  1.00  0.00           C  
TER     316      PHE   315 
ATOM    316  CA  ASP   316      44.567  50.377  18.187  1.00  0.00           C  
TER     317      ASP   316 
ATOM    317  CA  THR   317      43.425  54.016  18.705  1.00  0.00           C  
TER     318      THR   317 
ATOM    318  CA  THR   318      42.372  54.353  15.005  1.00  0.00           C  
TER     319      THR   318 
ATOM    319  CA  ARG   319      39.965  51.349  15.203  1.00  0.00           C  
TER     320      ARG   319 
ATOM    320  CA  SER   320      38.612  52.524  18.588  1.00  0.00           C  
TER     321      SER   320 
ATOM    321  CA  PHE   321      38.018  56.167  17.470  1.00  0.00           C  
TER     322      PHE   321 
ATOM    322  CA  ILE   322      36.453  55.277  14.053  1.00  0.00           C  
TER     323      ILE   322 
ATOM    323  CA  HIE   323      33.972  52.841  15.742  1.00  0.00           C  
TER     324      HIE   323 
ATOM    324  CA  GLN   324      32.694  55.609  18.096  1.00  0.00           C  
TER     325      GLN   324 
ATOM    325  CA  VAL   325      32.633  58.245  15.274  1.00  0.00           C  
TER     326      VAL   325 
ATOM    326  CA  VAL   326      30.631  55.899  12.936  1.00  0.00           C  
TER     327      VAL   326 
ATOM    327  CA  HIE   327      28.074  55.459  15.779  1.00  0.00           C  
TER     328      HIE   327 
ATOM    328  CA  ALA   328      27.773  59.297  15.838  1.00  0.00           C  
TER     329      ALA   328 
ATOM    329  CA  LEU   329      27.607  59.818  12.011  1.00  0.00           C  
TER     330      LEU   329 
ATOM    330  CA  THR   330      25.019  57.019  11.336  1.00  0.00           C  
TER     331      THR   330 
ATOM    331  CA  HIE   331      22.923  56.699  14.543  1.00  0.00           C  
TER     332      HIE   331 
ATOM    332  CA  LEU   332      23.105  52.879  14.055  1.00  0.00           C  
TER     333      LEU   332 
ATOM    333  CA  GLN   333      23.708  50.382  16.891  1.00  0.00           C  
TER     334      GLN   333 
ATOM    334  CA  ASP   334      26.007  47.311  16.731  1.00  0.00           C  
TER     335      ASP   334 
ATOM    335  CA  LYS   335      22.908  45.151  17.380  1.00  0.00           C  
TER     336      LYS   335 
ATOM    336  CA  GLU   336      21.554  43.705  14.114  1.00  0.00           C  
TER     337      GLU   336 
ATOM    337  CA  ASP   337      19.494  40.510  13.678  1.00  0.00           C  
TER     338      ASP   337 
ATOM    338  CA  SER   338      21.573  37.445  12.722  1.00  0.00           C  
TER     339      SER   338 
ATOM    339  CA  ASN   339      24.704  39.449  11.807  1.00  0.00           C  
TER     340      ASN   339 
ATOM    340  CA  PRO   340      27.771  38.691  14.080  1.00  0.00           C  
TER     341      PRO   340 
ATOM    341  CA  ARG   341      29.341  42.112  13.200  1.00  0.00           C  
TER     342      ARG   341 
ATOM    342  CA  GLY   342      26.537  44.681  12.854  1.00  0.00           C  
TER     343      GLY   342 
ATOM    343  CA  PRO   343      26.667  47.814  10.612  1.00  0.00           C  
TER     344      PRO   343 
ATOM    344  CA  VAL   344      29.246  49.853  12.610  1.00  0.00           C  
TER     345      VAL   344 
ATOM    345  CA  VAL   345      31.890  47.060  12.698  1.00  0.00           C  
TER     346      VAL   345 
ATOM    346  CA  GLU   346      31.416  46.528   8.916  1.00  0.00           C  
TER     347      GLU   346 
ATOM    347  CA  TYR   347      31.743  50.306   8.170  1.00  0.00           C  
TER     348      TYR   347 
ATOM    348  CA  THR   348      34.835  50.453  10.495  1.00  0.00           C  
TER     349      THR   348 
ATOM    349  CA  ASN   349      36.484  47.537   8.609  1.00  0.00           C  
TER     350      ASN   349 
ATOM    350  CA  ILE   350      35.710  49.195   5.206  1.00  0.00           C  
TER     351      ILE   350 
ATOM    351  CA  ILE   351      37.044  52.651   6.303  1.00  0.00           C  
TER     352      ILE   351 
ATOM    352  CA  LEU   352      40.285  51.140   7.760  1.00  0.00           C  
TER     353      LEU   352 
ATOM    353  CA  LYS   353      40.825  49.110   4.529  1.00  0.00           C  
TER     354      LYS   353 
ATOM    354  CA  GLU   354      40.389  52.321   2.440  1.00  0.00           C  
TER     355      GLU   354 
ATOM    355  CA  MET   355      42.879  54.082   4.807  1.00  0.00           C  
TER     356      MET   355 
ATOM    356  CA  GLY   356      45.297  51.123   4.263  1.00  0.00           C  
TER     357      GLY   356 
ATOM    357  CA  HIE   357      45.534  50.382   8.004  1.00  0.00           C  
TER     358      HIE   357 
ATOM    358  CA  THR   358      47.729  47.470   9.022  1.00  0.00           C  
TER     359      THR   358 
ATOM    359  CA  SER   359      45.512  45.628  11.488  1.00  0.00           C  
TER     360      SER   359 
ATOM    360  CA  PRO   360      43.250  42.671  10.453  1.00  0.00           C  
TER     361      PRO   360 
ATOM    361  CA  PRO   361      39.429  43.024   9.938  1.00  0.00           C  
TER     362      PRO   361 
ATOM    362  CA  ARG   362      37.096  42.405  12.918  1.00  0.00           C  
TER     363      ARG   362 
ATOM    363  CA  ILE   363      34.892  39.385  11.990  1.00  0.00           C  
TER     364      ILE   363 
ATOM    364  CA  ALA   364      32.510  39.570  14.995  1.00  0.00           C  
TER     365      ALA   364 
ATOM    365  CA  TYR   365      31.555  42.025  17.789  1.00  0.00           C  
TER     366      TYR   365 
ATOM    366  CA  GLU   366      32.446  39.409  20.465  1.00  0.00           C  
TER     367      GLU   366 
ATOM    367  CA  PHE   367      34.537  36.219  20.920  1.00  0.00           C  
TER     368      PHE   367 
ATOM    368  CA  SER   368      33.186  32.799  19.877  1.00  0.00           C  
TER     369      SER   368 
ENDMDL
MODEL     3
ATOM      1  CA  ALA     1      38.400  23.426  53.390  1.00  0.00           C  
TER       2      ALA     1 
ATOM      2  CA  TYR     2      38.791  27.192  52.549  1.00  0.00           C  
TER       3      TYR     2 
ATOM      3  CA  VAL     3      38.791  29.581  49.462  1.00  0.00           C  
TER       4      VAL     3 
ATOM      4  CA  GLU     4      41.918  31.542  48.360  1.00  0.00           C  
TER       5      GLU     4 
ATOM      5  CA  ILE     5      42.253  34.237  45.579  1.00  0.00           C  
TER       6      ILE     5 
ATOM      6  CA  ILE     6      45.335  33.118  43.551  1.00  0.00           C  
TER       7      ILE     6 
ATOM      7  CA  GLU     7      44.958  36.058  41.015  1.00  0.00           C  
TER       8      GLU     7 
ATOM      8  CA  GLN     8      43.443  39.354  42.257  1.00  0.00           C  
TER       9      GLN     8 
ATOM      9  CA  PRO     9      41.851  41.902  39.821  1.00  0.00           C  
TER      10      PRO     9 
ATOM     10  CA  LYS    10      44.108  44.786  38.622  1.00  0.00           C  
TER      11      LYS    10 
ATOM     11  CA  GLN    11      43.063  47.814  40.708  1.00  0.00           C  
TER      12      GLN    11 
ATOM     12  CA  ARG    12      43.518  50.512  38.034  1.00  0.00           C  
TER      13      ARG    12 
ATOM     13  CA  GLY    13      43.582  49.177  34.594  1.00  0.00           C  
TER      14      GLY    13 
ATOM     14  CA  MET    14      40.082  48.672  33.430  1.00  0.00           C  
TER      15      MET    14 
ATOM     15  CA  ARG    15      37.407  51.119  32.491  1.00  0.00           C  
TER      16      ARG    15 
ATOM     16  CA  PHE    16      33.748  50.326  33.323  1.00  0.00           C  
TER      17      PHE    16 
ATOM     17  CA  ARG    17      31.266  49.882  30.394  1.00  0.00           C  
TER      18      ARG    17 
ATOM     18  CA  TYR    18      28.490  52.480  29.855  1.00  0.00           C  
TER      19      TYR    18 
ATOM     19  CA  LYS    19      24.861  51.497  29.140  1.00  0.00           C  
TER      20      LYS    19 
ATOM     20  CA  CYS    20      25.111  53.285  25.723  1.00  0.00           C  
TER      21      CYS    20 
ATOM     21  CA  GLU    21      26.743  51.804  22.565  1.00  0.00           C  
TER      22      GLU    21 
ATOM     22  CA  GLY    22      30.549  51.201  22.553  1.00  0.00           C  
TER      23      GLY    22 
ATOM     23  CA  ARG    23      33.517  49.356  20.951  1.00  0.00           C  
TER      24      ARG    23 
ATOM     24  CA  SER    24      33.465  46.158  23.099  1.00  0.00           C  
TER      25      SER    24 
ATOM     25  CA  ALA    25      31.929  44.272  26.000  1.00  0.00           C  
TER      26      ALA    25 
ATOM     26  CA  GLY    26      35.077  43.919  27.998  1.00  0.00           C  
TER      27      GLY    26 
ATOM     27  CA  SER    27      36.437  41.826  30.854  1.00  0.00           C  
TER      28      SER    27 
ATOM     28  CA  ILE    28      38.231  42.348  34.224  1.00  0.00           C  
TER      29      ILE    28 
ATOM     29  CA  PRO    29      42.083  42.162  33.997  1.00  0.00           C  
TER      30      PRO    29 
ATOM     30  CA  GLY    30      44.033  40.037  36.558  1.00  0.00           C  
TER      31      GLY    30 
ATOM     31  CA  GLU    31      46.978  41.420  38.596  1.00  0.00           C  
TER      32      GLU    31 
ATOM     32  CA  ARG    32      49.616  39.770  36.290  1.00  0.00           C  
TER      33      ARG    32 
ATOM     33  CA  SER    33      48.277  41.746  33.255  1.00  0.00           C  
TER      34      SER    33 
ATOM     34  CA  THR    34      50.841  43.910  31.464  1.00  0.00           C  
TER      35      THR    34 
ATOM     35  CA  ASP    35      51.315  46.032  28.318  1.00  0.00           C  
TER      36      ASP    35 
ATOM     36  CA  THR    36      51.840  42.847  26.243  1.00  0.00           C  
TER      37      THR    36 
ATOM     37  CA  THR    37      49.270  40.413  27.686  1.00  0.00           C  
TER      38      THR    37 
ATOM     38  CA  LYS    38      46.055  40.325  29.737  1.00  0.00           C  
TER      39      LYS    38 
ATOM     39  CA  THR    39      45.258  37.797  32.511  1.00  0.00           C  
TER      40      THR    39 
ATOM     40  CA  HIE    40      41.954  37.285  34.434  1.00  0.00           C  
TER      41      HIE    40 
ATOM     41  CA  PRO    41      40.884  36.882  38.146  1.00  0.00           C  
TER      42      PRO    41 
ATOM     42  CA  THR    42      41.264  33.290  39.553  1.00  0.00           C  
TER      43      THR    42 
ATOM     43  CA  ILE    43      40.433  31.346  42.813  1.00  0.00           C  
TER      44      ILE    43 
ATOM     44  CA  LYS    44      41.461  27.962  44.413  1.00  0.00           C  
TER      45      LYS    44 
ATOM     45  CA  ILE    45      39.743  25.749  47.078  1.00  0.00           C  
TER      46      ILE    45 
ATOM     46  CA  ASN    46      42.199  24.346  49.719  1.00  0.00           C  
TER      47      ASN    46 
ATOM     47  CA  GLY    47      41.416  20.914  51.243  1.00  0.00           C  
TER      48      GLY    47 
ATOM     48  CA  TYR    48      38.910  19.989  48.459  1.00  0.00           C  
TER      49      TYR    48 
ATOM     49  CA  THR    49      38.662  19.157  44.714  1.00  0.00           C  
TER      50      THR    49 
ATOM     50  CA  GLY    50      35.301  18.044  43.179  1.00  0.00           C  
TER      51      GLY    50 
ATOM     51  CA  PRO    51      31.837  18.967  41.667  1.00  0.00           C  
TER      52      PRO    51 
ATOM     52  CA  GLY    52      30.948  21.920  43.806  1.00  0.00           C  
TER      53      GLY    52 
ATOM     53  CA  THR    53      29.443  25.406  42.933  1.00  0.00           C  
TER      54      THR    53 
ATOM     54  CA  VAL    54      30.625  29.085  43.262  1.00  0.00           C  
TER      55      VAL    54 
ATOM     55  CA  ARG    55      28.634  32.402  43.393  1.00  0.00           C  
TER      56      ARG    55 
ATOM     56  CA  ILE    56      30.257  35.793  42.564  1.00  0.00           C  
TER      57      ILE    56 
ATOM     57  CA  SER    57      28.902  39.316  43.385  1.00  0.00           C  
TER      58      SER    57 
ATOM     58  CA  LEU    58      29.839  43.054  43.421  1.00  0.00           C  
TER      59      LEU    58 
ATOM     59  CA  VAL    59      30.364  44.515  46.952  1.00  0.00           C  
TER      60      VAL    59 
ATOM     60  CA  THR    60      31.328  47.948  48.423  1.00  0.00           C  
TER      61      THR    60 
ATOM     61  CA  LYS    61      34.972  48.965  49.050  1.00  0.00           C  
TER      62      LYS    61 
ATOM     62  CA  ASP    62      34.395  49.663  52.756  1.00  0.00           C  
TER      63      ASP    62 
ATOM     63  CA  PRO    63      32.255  47.873  55.396  1.00  0.00           C  
TER      64      PRO    63 
ATOM     64  CA  PRO    64      29.449  46.982  55.851  1.00  0.00           C  
TER      65      PRO    64 
ATOM     65  CA  HIE    65      29.786  44.444  52.987  1.00  0.00           C  
TER      66      HIE    65 
ATOM     66  CA  ARG    66      26.618  45.486  51.086  1.00  0.00           C  
TER      67      ARG    66 
ATOM     67  CA  PRO    67      25.848  44.641  47.419  1.00  0.00           C  
TER      68      PRO    67 
ATOM     68  CA  HIE    68      27.135  47.344  45.036  1.00  0.00           C  
TER      69      HIE    68 
ATOM     69  CA  PRO    69      24.642  49.006  42.516  1.00  0.00           C  
TER      70      PRO    69 
ATOM     70  CA  HIE    70      26.920  48.337  39.445  1.00  0.00           C  
TER      71      HIE    70 
ATOM     71  CA  GLU    71      26.323  45.465  36.973  1.00  0.00           C  
TER      72      GLU    71 
ATOM     72  CA  LEU    72      28.391  42.403  36.012  1.00  0.00           C  
TER      73      LEU    72 
ATOM     73  CA  VAL    73      28.589  41.780  32.216  1.00  0.00           C  
TER      74      VAL    73 
ATOM     74  CA  GLY    74      28.782  38.466  30.310  1.00  0.00           C  
TER      75      GLY    74 
ATOM     75  CA  LYS    75      26.982  35.087  29.821  1.00  0.00           C  
TER      76      LYS    75 
ATOM     76  CA  ASP    76      24.209  34.610  31.977  1.00  0.00           C  
TER      77      ASP    76 
ATOM     77  CA  CYS    77      25.116  37.612  34.146  1.00  0.00           C  
TER      78      CYS    77 
ATOM     78  CA  ARG    78      22.696  40.268  35.876  1.00  0.00           C  
TER      79      ARG    78 
ATOM     79  CA  ASP    79      22.205  43.054  38.763  1.00  0.00           C  
TER      80      ASP    79 
ATOM     80  CA  GLY    80      25.941  42.822  39.798  1.00  0.00           C  
TER      81      GLY    80 
ATOM     81  CA  TYR    81      25.924  38.836  40.539  1.00  0.00           C  
TER      82      TYR    81 
ATOM     82  CA  TYR    82      26.678  35.376  38.746  1.00  0.00           C  
TER      83      TYR    82 
ATOM     83  CA  GLU    83      26.940  31.597  39.535  1.00  0.00           C  
TER      84      GLU    83 
ATOM     84  CA  ALA    84      28.904  28.569  38.115  1.00  0.00           C  
TER      85      ALA    84 
ATOM     85  CA  ASP    85      29.809  24.863  38.750  1.00  0.00           C  
TER      86      ASP    85 
ATOM     86  CA  LEU    86      33.428  23.750  39.529  1.00  0.00           C  
TER      87      LEU    86 
ATOM     87  CA  CYS    87      35.342  21.227  37.388  1.00  0.00           C  
TER      88      CYS    87 
ATOM     88  CA  PRO    88      35.237  17.740  39.103  1.00  0.00           C  
TER      89      PRO    88 
ATOM     89  CA  ASP    89      38.979  17.166  38.370  1.00  0.00           C  
TER      90      ASP    89 
ATOM     90  CA  ARG    90      40.385  20.559  39.617  1.00  0.00           C  
TER      91      ARG    90 
ATOM     91  CA  SER    91      40.158  22.929  42.595  1.00  0.00           C  
TER      92      SER    91 
ATOM     92  CA  ILE    92      41.250  26.036  40.499  1.00  0.00           C  
TER      93      ILE    92 
ATOM     93  CA  HIE    93      38.592  28.230  38.691  1.00  0.00           C  
TER      94      HIE    93 
ATOM     94  CA  SER    94      38.991  31.422  36.479  1.00  0.00           C  
TER      95      SER    94 
ATOM     95  CA  PHE    95      36.584  34.156  35.200  1.00  0.00           C  
TER      96      PHE    95 
ATOM     96  CA  GLN    96      37.790  35.109  31.690  1.00  0.00           C  
TER      97      GLN    96 
ATOM     97  CA  ASN    97      34.546  36.565  30.346  1.00  0.00           C  
TER      98      ASN    97 
ATOM     98  CA  LEU    98      33.362  38.604  33.339  1.00  0.00           C  
TER      99      LEU    98 
ATOM     99  CA  GLY    99      33.075  42.436  32.863  1.00  0.00           C  
TER     100      GLY    99 
ATOM    100  CA  ILE   100      31.633  45.463  34.792  1.00  0.00           C  
TER     101      ILE   100 
ATOM    101  CA  GLN   101      29.044  48.082  33.689  1.00  0.00           C  
TER     102      GLN   101 
ATOM    102  CA  CYS   102      28.272  51.346  35.551  1.00  0.00           C  
TER     103      CYS   102 
ATOM    103  CA  VAL   103      24.880  52.386  36.965  1.00  0.00           C  
TER     104      VAL   103 
ATOM    104  CA  LYS   104      23.247  55.676  35.907  1.00  0.00           C  
TER     105      LYS   104 
ATOM    105  CA  LYS   105      22.027  58.051  38.580  1.00  0.00           C  
TER     106      LYS   105 
ATOM    106  CA  ARG   106      18.435  57.812  37.376  1.00  0.00           C  
TER     107      ARG   106 
ATOM    107  CA  ASP   107      18.475  54.024  37.732  1.00  0.00           C  
TER     108      ASP   107 
ATOM    108  CA  LEU   108      20.259  53.905  41.113  1.00  0.00           C  
TER     109      LEU   108 
ATOM    109  CA  GLU   109      17.207  53.584  43.423  1.00  0.00           C  
TER     110      GLU   109 
ATOM    110  CA  GLN   110      15.762  50.776  41.257  1.00  0.00           C  
TER     111      GLN   110 
ATOM    111  CA  ALA   111      19.189  48.992  41.082  1.00  0.00           C  
TER     112      ALA   111 
ATOM    112  CA  ILE   112      19.383  48.978  44.929  1.00  0.00           C  
TER     113      ILE   112 
ATOM    113  CA  SER   113      15.699  47.874  45.215  1.00  0.00           C  
TER     114      SER   113 
ATOM    114  CA  GLN   114      16.338  44.973  42.771  1.00  0.00           C  
TER     115      GLN   114 
ATOM    115  CA  ARG   115      19.333  43.781  44.917  1.00  0.00           C  
TER     116      ARG   115 
ATOM    116  CA  ILE   116      17.088  43.875  48.024  1.00  0.00           C  
TER     117      ILE   116 
ATOM    117  CA  GLN   117      14.349  41.929  46.155  1.00  0.00           C  
TER     118      GLN   117 
ATOM    118  CA  THR   118      16.804  39.204  45.070  1.00  0.00           C  
TER     119      THR   118 
ATOM    119  CA  ASN   119      18.482  39.611  48.899  1.00  0.00           C  
TER     120      ASN   119 
ATOM    120  CA  ASN   120      21.364  37.819  47.767  1.00  0.00           C  
TER     121      ASN   120 
ATOM    121  CA  ASN   121      24.144  39.301  49.804  1.00  0.00           C  
TER     122      ASN   121 
ATOM    122  CA  PRO   122      26.845  36.836  51.123  1.00  0.00           C  
TER     123      PRO   122 
ATOM    123  CA  PHE   123      27.179  38.671  54.460  1.00  0.00           C  
TER     124      PHE   123 
ATOM    124  CA  HIE   124      23.405  39.047  55.149  1.00  0.00           C  
TER     125      HIE   124 
ATOM    125  CA  VAL   125      23.649  42.848  55.676  1.00  0.00           C  
TER     126      VAL   125 
ATOM    126  CA  PRO   126      20.236  44.322  56.867  1.00  0.00           C  
TER     127      PRO   126 
ATOM    127  CA  ILE   127      18.014  46.127  54.380  1.00  0.00           C  
TER     128      ILE   127 
ATOM    128  CA  GLU   128      18.222  49.460  56.202  1.00  0.00           C  
TER     129      GLU   128 
ATOM    129  CA  GLU   129      22.009  49.319  55.751  1.00  0.00           C  
TER     130      GLU   129 
ATOM    130  CA  GLN   130      21.650  48.363  52.115  1.00  0.00           C  
TER     131      GLN   130 
ATOM    131  CA  ARG   131      19.721  51.635  51.683  1.00  0.00           C  
TER     132      ARG   131 
ATOM    132  CA  GLY   132      21.963  54.729  51.602  1.00  0.00           C  
TER     133      GLY   132 
ATOM    133  CA  ASP   133      24.563  56.412  49.806  1.00  0.00           C  
TER     134      ASP   133 
ATOM    134  CA  TYR   134      26.969  54.501  47.609  1.00  0.00           C  
TER     135      TYR   134 
ATOM    135  CA  ASP   135      30.381  55.421  46.260  1.00  0.00           C  
TER     136      ASP   135 
ATOM    136  CA  LEU   136      30.318  54.524  42.534  1.00  0.00           C  
TER     137      LEU   136 
ATOM    137  CA  ASN   137      34.061  55.210  41.989  1.00  0.00           C  
TER     138      ASN   137 
ATOM    138  CA  ALA   138      35.239  51.870  43.505  1.00  0.00           C  
TER     139      ALA   138 
ATOM    139  CA  VAL   139      33.976  48.266  43.918  1.00  0.00           C  
TER     140      VAL   139 
ATOM    140  CA  ARG   140      35.194  44.769  45.063  1.00  0.00           C  
TER     141      ARG   140 
ATOM    141  CA  LEU   141      34.366  41.215  43.946  1.00  0.00           C  
TER     142      LEU   141 
ATOM    142  CA  CYS   142      33.045  38.702  46.554  1.00  0.00           C  
TER     143      CYS   142 
ATOM    143  CA  PHE   143      33.280  34.861  46.109  1.00  0.00           C  
TER     144      PHE   143 
ATOM    144  CA  GLN   144      31.264  32.147  48.000  1.00  0.00           C  
TER     145      GLN   144 
ATOM    145  CA  VAL   145      31.579  28.302  47.479  1.00  0.00           C  
TER     146      VAL   145 
ATOM    146  CA  THR   146      29.357  25.237  48.200  1.00  0.00           C  
TER     147      THR   146 
ATOM    147  CA  VAL   147      31.239  21.845  48.489  1.00  0.00           C  
TER     148      VAL   147 
ATOM    148  CA  ARG   148      29.561  18.765  47.587  1.00  0.00           C  
TER     149      ARG   148 
ATOM    149  CA  ASP   149      30.595  15.767  48.680  1.00  0.00           C  
TER     150      ASP   149 
ATOM    150  CA  PRO   150      29.782  12.610  47.525  1.00  0.00           C  
TER     151      PRO   150 
ATOM    151  CA  ALA   151      28.913  10.928  50.173  1.00  0.00           C  
TER     152      ALA   151 
ATOM    152  CA  GLY   152      28.162  13.141  51.439  1.00  0.00           C  
TER     153      GLY   152 
ATOM    153  CA  ARG   153      26.038  16.085  52.300  1.00  0.00           C  
TER     154      ARG   153 
ATOM    154  CA  PRO   154      26.607  19.675  50.833  1.00  0.00           C  
TER     155      PRO   154 
ATOM    155  CA  LEU   155      28.592  22.278  52.834  1.00  0.00           C  
TER     156      LEU   155 
ATOM    156  CA  LEU   156      28.711  26.128  52.422  1.00  0.00           C  
TER     157      LEU   156 
ATOM    157  CA  LEU   157      32.193  27.741  53.000  1.00  0.00           C  
TER     158      LEU   157 
ATOM    158  CA  THR   158      33.007  31.266  54.449  1.00  0.00           C  
TER     159      THR   158 
ATOM    159  CA  PRO   159      32.978  34.154  51.787  1.00  0.00           C  
TER     160      PRO   159 
ATOM    160  CA  VAL   160      36.143  36.001  50.593  1.00  0.00           C  
TER     161      VAL   160 
ATOM    161  CA  LEU   161      36.676  39.578  49.121  1.00  0.00           C  
TER     162      LEU   161 
ATOM    162  CA  SER   162      39.066  40.883  46.408  1.00  0.00           C  
TER     163      SER   162 
ATOM    163  CA  HIE   163      41.208  44.023  46.271  1.00  0.00           C  
TER     164      HIE   163 
ATOM    164  CA  PRO   164      39.118  47.028  45.024  1.00  0.00           C  
TER     165      PRO   164 
ATOM    165  CA  ILE   165      38.709  47.981  41.332  1.00  0.00           C  
TER     166      ILE   165 
ATOM    166  CA  PHE   166      38.603  51.732  40.686  1.00  0.00           C  
TER     167      PHE   166 
ATOM    167  CA  ASP   167      36.818  53.823  38.036  1.00  0.00           C  
TER     168      ASP   167 
ATOM    168  CA  ASN   168      39.083  55.582  35.766  1.00  0.00           C  
TER     169      ASN   168 
ATOM    169  CA  PHE   169      29.469  50.848  -3.083  1.00  0.00           C  
TER     170      PHE   169 
ATOM    170  CA  PRO   170      32.286  48.314  -3.019  1.00  0.00           C  
TER     171      PRO   170 
ATOM    171  CA  ASP   171      32.957  46.211   0.067  1.00  0.00           C  
TER     172      ASP   171 
ATOM    172  CA  LEU   172      35.502  43.784   1.473  1.00  0.00           C  
TER     173      LEU   172 
ATOM    173  CA  PRO   173      35.267  40.076   0.747  1.00  0.00           C  
TER     174      PRO   173 
ATOM    174  CA  GLU   174      35.095  39.143   4.439  1.00  0.00           C  
TER     175      GLU   174 
ATOM    175  CA  HIE   175      31.421  39.910   4.816  1.00  0.00           C  
TER     176      HIE   175 
ATOM    176  CA  GLN   176      29.957  38.949   1.529  1.00  0.00           C  
TER     177      GLN   176 
ATOM    177  CA  ASP   177      27.994  36.003   2.845  1.00  0.00           C  
TER     178      ASP   177 
ATOM    178  CA  ASN   178      25.719  37.748   5.119  1.00  0.00           C  
TER     179      ASN   178 
ATOM    179  CA  PRO   179      26.326  41.597   4.966  1.00  0.00           C  
TER     180      PRO   179 
ATOM    180  CA  SER   180      24.583  44.152   7.198  1.00  0.00           C  
TER     181      SER   180 
ATOM    181  CA  GLN   181      21.145  45.136   5.832  1.00  0.00           C  
TER     182      GLN   181 
ATOM    182  CA  LEU   182      21.200  48.251   8.080  1.00  0.00           C  
TER     183      LEU   182 
ATOM    183  CA  ARG   183      24.494  49.343   6.389  1.00  0.00           C  
TER     184      ARG   183 
ATOM    184  CA  LEU   184      22.942  48.815   2.918  1.00  0.00           C  
TER     185      LEU   184 
ATOM    185  CA  GLN   185      19.899  50.903   3.995  1.00  0.00           C  
TER     186      GLN   185 
ATOM    186  CA  HIE   186      22.112  53.813   5.231  1.00  0.00           C  
TER     187      HIE   186 
ATOM    187  CA  ASP   187      24.166  53.601   1.998  1.00  0.00           C  
TER     188      ASP   187 
ATOM    188  CA  GLY   188      20.830  54.547   0.337  1.00  0.00           C  
TER     189      GLY   188 
ATOM    189  CA  LEU   189      21.049  57.933   2.138  1.00  0.00           C  
TER     190      LEU   189 
ATOM    190  CA  ALA   190      24.780  58.684   2.624  1.00  0.00           C  
TER     191      ALA   190 
ATOM    191  CA  THR   191      25.811  58.951  -1.051  1.00  0.00           C  
TER     192      THR   191 
ATOM    192  CA  ASP   192      27.973  62.086  -1.642  1.00  0.00           C  
TER     193      ASP   192 
ATOM    193  CA  ASP   193      31.641  60.923  -1.532  1.00  0.00           C  
TER     194      ASP   193 
ATOM    194  CA  LYS   194      33.129  64.274  -2.759  1.00  0.00           C  
TER     195      LYS   194 
ATOM    195  CA  ALA   195      35.873  66.070  -0.800  1.00  0.00           C  
TER     196      ALA   195 
ATOM    196  CA  ARG   196      34.077  69.343   0.149  1.00  0.00           C  
TER     197      ARG   196 
ATOM    197  CA  LEU   197      34.847  69.852   3.874  1.00  0.00           C  
TER     198      LEU   197 
ATOM    198  CA  GLU   198      38.179  71.276   5.139  1.00  0.00           C  
TER     199      GLU   198 
ATOM    199  CA  PRO   199      40.208  68.254   6.457  1.00  0.00           C  
TER     200      PRO   199 
ATOM    200  CA  MET   200      41.933  70.277   9.200  1.00  0.00           C  
TER     201      MET   200 
ATOM    201  CA  CYS   201      38.583  71.416  10.654  1.00  0.00           C  
TER     202      CYS   201 
ATOM    202  CA  LEU   202      36.565  68.136  10.834  1.00  0.00           C  
TER     203      LEU   202 
ATOM    203  CA  ALA   203      36.678  67.945  14.671  1.00  0.00           C  
TER     204      ALA   203 
ATOM    204  CA  GLU   204      35.117  71.457  14.830  1.00  0.00           C  
TER     205      GLU   204 
ATOM    205  CA  TYR   205      32.317  70.230  12.499  1.00  0.00           C  
TER     206      TYR   205 
ATOM    206  CA  LEU   206      31.623  67.230  14.824  1.00  0.00           C  
TER     207      LEU   206 
ATOM    207  CA  ILE   207      32.348  68.428  18.421  1.00  0.00           C  
TER     208      ILE   207 
ATOM    208  CA  SER   208      30.719  71.276  20.418  1.00  0.00           C  
TER     209      SER   208 
ATOM    209  CA  GLY   209      32.883  71.074  23.589  1.00  0.00           C  
TER     210      GLY   209 
ATOM    210  CA  PRO   210      34.133  68.920  26.526  1.00  0.00           C  
TER     211      PRO   210 
ATOM    211  CA  GLY   211      31.653  66.758  28.472  1.00  0.00           C  
TER     212      GLY   211 
ATOM    212  CA  GLY   212      31.101  63.088  29.682  1.00  0.00           C  
TER     213      GLY   212 
ATOM    213  CA  MET   213      27.845  60.797  30.056  1.00  0.00           C  
TER     214      MET   213 
ATOM    214  CA  ASP   214      26.839  62.480  33.338  1.00  0.00           C  
TER     215      ASP   214 
ATOM    215  CA  PRO   215      26.750  66.234  34.088  1.00  0.00           C  
TER     216      PRO   215 
ATOM    216  CA  ASP   216      28.597  65.723  37.335  1.00  0.00           C  
TER     217      ASP   216 
ATOM    217  CA  ILE   217      31.757  64.537  35.763  1.00  0.00           C  
TER     218      ILE   217 
ATOM    218  CA  GLU   218      34.541  66.992  35.145  1.00  0.00           C  
TER     219      GLU   218 
ATOM    219  CA  ILE   219      36.651  66.481  32.061  1.00  0.00           C  
TER     220      ILE   219 
ATOM    220  CA  ASP   220      40.319  67.544  32.238  1.00  0.00           C  
TER     221      ASP   220 
ATOM    221  CA  ASP   221      41.061  70.450  29.840  1.00  0.00           C  
TER     222      ASP   221 
ATOM    222  CA  ASP   222      44.612  69.177  29.101  1.00  0.00           C  
TER     223      ASP   222 
ATOM    223  CA  THR   223      43.369  65.626  28.342  1.00  0.00           C  
TER     224      THR   223 
ATOM    224  CA  TYR   224      40.642  67.206  26.130  1.00  0.00           C  
TER     225      TYR   224 
ATOM    225  CA  ASP   225      43.303  69.174  24.167  1.00  0.00           C  
TER     226      ASP   225 
ATOM    226  CA  GLU   226      45.353  65.975  23.565  1.00  0.00           C  
TER     227      GLU   226 
ATOM    227  CA  CYS   227      42.287  63.840  22.652  1.00  0.00           C  
TER     228      CYS   227 
ATOM    228  CA  ARG   228      40.877  66.491  20.221  1.00  0.00           C  
TER     229      ARG   228 
ATOM    229  CA  GLU   229      44.288  66.713  18.479  1.00  0.00           C  
TER     230      GLU   229 
ATOM    230  CA  VAL   230      44.469  62.879  18.031  1.00  0.00           C  
TER     231      VAL   230 
ATOM    231  CA  LEU   231      40.794  62.937  16.852  1.00  0.00           C  
TER     232      LEU   231 
ATOM    232  CA  SER   232      41.640  65.740  14.332  1.00  0.00           C  
TER     233      SER   232 
ATOM    233  CA  ARG   233      44.561  63.654  12.925  1.00  0.00           C  
TER     234      ARG   233 
ATOM    234  CA  ILE   234      42.410  60.464  12.635  1.00  0.00           C  
TER     235      ILE   234 
ATOM    235  CA  LEU   235      39.481  62.379  10.964  1.00  0.00           C  
TER     236      LEU   235 
ATOM    236  CA  GLU   236      41.925  64.018   8.484  1.00  0.00           C  
TER     237      GLU   236 
ATOM    237  CA  ASP   237      43.461  60.608   7.568  1.00  0.00           C  
TER     238      ASP   237 
ATOM    238  CA  ALA   238      39.942  59.086   7.216  1.00  0.00           C  
TER     239      ALA   238 
ATOM    239  CA  TYR   239      38.396  61.924   5.067  1.00  0.00           C  
TER     240      TYR   239 
ATOM    240  CA  THR   240      41.485  62.248   2.788  1.00  0.00           C  
TER     241      THR   240 
ATOM    241  CA  GLN   241      41.730  58.437   2.133  1.00  0.00           C  
TER     242      GLN   241 
ATOM    242  CA  SER   242      38.211  56.881   2.536  1.00  0.00           C  
TER     243      SER   242 
ATOM    243  CA  GLY   243      35.293  57.692   0.191  1.00  0.00           C  
TER     244      GLY   243 
ATOM    244  CA  THR   244      33.140  55.691   2.660  1.00  0.00           C  
TER     245      THR   244 
ATOM    245  CA  PHE   245      34.096  58.140   5.453  1.00  0.00           C  
TER     246      PHE   245 
ATOM    246  CA  ARG   246      33.534  61.180   3.118  1.00  0.00           C  
TER     247      ARG   246 
ATOM    247  CA  ARG   247      29.908  60.137   2.300  1.00  0.00           C  
TER     248      ARG   247 
ATOM    248  CA  LEU   248      29.095  59.447   5.988  1.00  0.00           C  
TER     249      LEU   248 
ATOM    249  CA  MET   249      30.587  62.815   7.161  1.00  0.00           C  
TER     250      MET   249 
ATOM    250  CA  ASN   250      29.095  64.863   4.242  1.00  0.00           C  
TER     251      ASN   250 
ATOM    251  CA  TYR   251      25.593  63.415   4.946  1.00  0.00           C  
TER     252      TYR   251 
ATOM    252  CA  ALA   252      25.788  64.216   8.689  1.00  0.00           C  
TER     253      ALA   252 
ATOM    253  CA  TYR   253      27.058  67.795   7.966  1.00  0.00           C  
TER     254      TYR   253 
ATOM    254  CA  ASP   254      24.127  68.427   5.544  1.00  0.00           C  
TER     255      ASP   254 
ATOM    255  CA  GLN   255      21.550  66.751   7.844  1.00  0.00           C  
TER     256      GLN   255 
ATOM    256  CA  GLU   256      22.377  67.748  11.420  1.00  0.00           C  
TER     257      GLU   256 
ATOM    257  CA  LEU   257      25.911  68.943  12.361  1.00  0.00           C  
TER     258      LEU   257 
ATOM    258  CA  HIE   258      25.194  72.505  11.113  1.00  0.00           C  
TER     259      HIE   258 
ATOM    259  CA  ASP   259      23.839  73.381  14.569  1.00  0.00           C  
TER     260      ASP   259 
ATOM    260  CA  VAL   260      25.935  73.630  17.788  1.00  0.00           C  
TER     261      VAL   260 
ATOM    261  CA  GLU   261      23.131  71.914  19.701  1.00  0.00           C  
TER     262      GLU   261 
ATOM    262  CA  GLN   262      23.396  68.887  17.394  1.00  0.00           C  
TER     263      GLN   262 
ATOM    263  CA  ARG   263      27.227  68.707  17.548  1.00  0.00           C  
TER     264      ARG   263 
ATOM    264  CA  TRP   264      28.542  66.207  20.133  1.00  0.00           C  
TER     265      TRP   264 
ATOM    265  CA  LEU   265      30.308  66.608  23.521  1.00  0.00           C  
TER     266      LEU   265 
ATOM    266  CA  LEU   266      33.744  64.932  23.955  1.00  0.00           C  
TER     267      LEU   266 
ATOM    267  CA  GLY   267      34.271  62.718  27.033  1.00  0.00           C  
TER     268      GLY   267 
ATOM    268  CA  ALA   268      38.087  62.771  26.911  1.00  0.00           C  
TER     269      ALA   268 
ATOM    269  CA  GLY   269      39.890  60.224  29.155  1.00  0.00           C  
TER     270      GLY   269 
ATOM    270  CA  GLU   270      36.746  58.080  29.642  1.00  0.00           C  
TER     271      GLU   270 
ATOM    271  CA  ASN   271      35.647  54.594  28.406  1.00  0.00           C  
TER     272      ASN   271 
ATOM    272  CA  PHE   272      34.806  54.211  24.697  1.00  0.00           C  
TER     273      PHE   272 
ATOM    273  CA  GLY   273      31.086  54.941  24.106  1.00  0.00           C  
TER     274      GLY   273 
ATOM    274  CA  THR   274      28.526  57.004  22.087  1.00  0.00           C  
TER     275      THR   274 
ATOM    275  CA  THR   275      24.927  58.086  22.999  1.00  0.00           C  
TER     276      THR   275 
ATOM    276  CA  VAL   276      23.069  56.679  19.951  1.00  0.00           C  
TER     277      VAL   276 
ATOM    277  CA  THR   277      19.838  56.100  21.928  1.00  0.00           C  
TER     278      THR   277 
ATOM    278  CA  ASP   278      18.275  57.849  24.638  1.00  0.00           C  
TER     279      ASP   278 
ATOM    279  CA  GLU   279      19.239  56.556  27.764  1.00  0.00           C  
TER     280      GLU   279 
ATOM    280  CA  ASP   280      17.035  58.456  29.892  1.00  0.00           C  
TER     281      ASP   280 
ATOM    281  CA  LEU   281      13.831  58.585  31.060  1.00  0.00           C  
TER     282      LEU   281 
ATOM    282  CA  GLU   282      13.584  62.196  31.359  1.00  0.00           C  
TER     283      GLU   282 
ATOM    283  CA  SER   283      12.096  64.207  28.764  1.00  0.00           C  
TER     284      SER   283 
ATOM    284  CA  SER   284      14.541  66.695  28.614  1.00  0.00           C  
TER     285      SER   284 
ATOM    285  CA  GLU   285      17.227  65.995  26.215  1.00  0.00           C  
TER     286      GLU   285 
ATOM    286  CA  GLY   286      20.474  67.136  26.504  1.00  0.00           C  
TER     287      GLY   286 
ATOM    287  CA  ARG   287      23.470  67.107  24.251  1.00  0.00           C  
TER     288      ARG   287 
ATOM    288  CA  LYS   288      24.793  63.983  22.760  1.00  0.00           C  
TER     289      LYS   288 
ATOM    289  CA  VAL   289      28.181  62.501  23.943  1.00  0.00           C  
TER     290      VAL   289 
ATOM    290  CA  ILE   290      31.169  60.667  22.392  1.00  0.00           C  
TER     291      ILE   290 
ATOM    291  CA  ALA   291      33.670  59.266  24.978  1.00  0.00           C  
TER     292      ALA   291 
ATOM    292  CA  LEU   292      37.313  58.450  24.032  1.00  0.00           C  
TER     293      LEU   292 
ATOM    293  CA  ASN   293      40.725  57.653  25.634  1.00  0.00           C  
TER     294      ASN   293 
ATOM    294  CA  LEU   294      44.350  57.014  24.548  1.00  0.00           C  
TER     295      LEU   294 
ATOM    295  CA  ASP   295      44.893  53.641  26.382  1.00  0.00           C  
TER     296      ASP   295 
ATOM    296  CA  ASP   296      45.475  51.749  23.073  1.00  0.00           C  
TER     297      ASP   296 
ATOM    297  CA  THR   297      48.581  53.931  22.532  1.00  0.00           C  
TER     298      THR   297 
ATOM    298  CA  ASP   298      49.694  54.223  26.135  1.00  0.00           C  
TER     299      ASP   298 
ATOM    299  CA  ASP   299      52.706  52.126  26.984  1.00  0.00           C  
TER     300      ASP   299 
ATOM    300  CA  ASP   300      51.516  51.444  30.512  1.00  0.00           C  
TER     301      ASP   300 
ATOM    301  CA  SER   301      47.890  50.443  29.861  1.00  0.00           C  
TER     302      SER   301 
ATOM    302  CA  ILE   302      46.723  46.868  29.733  1.00  0.00           C  
TER     303      ILE   302 
ATOM    303  CA  PRO   303      45.757  45.771  26.191  1.00  0.00           C  
TER     304      PRO   303 
ATOM    304  CA  GLU   304      42.201  45.140  24.944  1.00  0.00           C  
TER     305      GLU   304 
ATOM    305  CA  TYR   305      41.394  42.597  22.213  1.00  0.00           C  
TER     306      TYR   305 
ATOM    306  CA  TYR   306      38.959  41.861  19.317  1.00  0.00           C  
TER     307      TYR   306 
ATOM    307  CA  GLU   307      37.979  38.794  17.208  1.00  0.00           C  
TER     308      GLU   307 
ATOM    308  CA  SER   308      39.740  38.914  13.809  1.00  0.00           C  
TER     309      SER   308 
ATOM    309  CA  ASN   309      40.459  36.799  10.735  1.00  0.00           C  
TER     310      ASN   309 
ATOM    310  CA  ASP   310      43.734  35.848  12.441  1.00  0.00           C  
TER     311      ASP   310 
ATOM    311  CA  GLY   311      42.485  35.127  15.903  1.00  0.00           C  
TER     312      GLY   311 
ATOM    312  CA  PRO   312      42.417  37.494  18.917  1.00  0.00           C  
TER     313      PRO   312 
ATOM    313  CA  GLN   313      44.162  40.819  18.072  1.00  0.00           C  
TER     314      GLN   313 
ATOM    314  CA  GLN   314      44.857  43.992  20.098  1.00  0.00           C  
TER     315      GLN   314 
ATOM    315  CA  PHE   315      42.913  47.242  19.477  1.00  0.00           C  
TER     316      PHE   315 
ATOM    316  CA  ASP   316      44.582  50.397  18.197  1.00  0.00           C  
TER     317      ASP   316 
ATOM    317  CA  THR   317      43.434  54.035  18.709  1.00  0.00           C  
TER     318      THR   317 
ATOM    318  CA  THR   318      42.377  54.364  15.011  1.00  0.00           C  
TER     319      THR   318 
ATOM    319  CA  ARG   319      39.975  51.356  15.214  1.00  0.00           C  
TER     320      ARG   319 
ATOM    320  CA  SER   320      38.622  52.535  18.598  1.00  0.00           C  
TER     321      SER   320 
ATOM    321  CA  PHE   321      38.021  56.173  17.474  1.00  0.00           C  
TER     322      PHE   321 
ATOM    322  CA  ILE   322      36.456  55.273  14.061  1.00  0.00           C  
TER     323      ILE   322 
ATOM    323  CA  HIE   323      33.981  52.835  15.755  1.00  0.00           C  
TER     324      HIE   323 
ATOM    324  CA  GLN   324      32.698  55.604  18.104  1.00  0.00           C  
TER     325      GLN   324 
ATOM    325  CA  VAL   325      32.630  58.233  15.278  1.00  0.00           C  
TER     326      VAL   325 
ATOM    326  CA  VAL   326      30.632  55.877  12.948  1.00  0.00           C  
TER     327      VAL   326 
ATOM    327  CA  HIE   327      28.079  55.440  15.794  1.00  0.00           C  
TER     328      HIE   327 
ATOM    328  CA  ALA   328      27.771  59.277  15.846  1.00  0.00           C  
TER     329      ALA   328 
ATOM    329  CA  LEU   329      27.598  59.789  12.019  1.00  0.00           C  
TER     330      LEU   329 
ATOM    330  CA  THR   330      25.016  56.984  11.355  1.00  0.00           C  
TER     331      THR   330 
ATOM    331  CA  HIE   331      22.926  56.666  14.566  1.00  0.00           C  
TER     332      HIE   331 
ATOM    332  CA  LEU   332      23.116  52.846  14.083  1.00  0.00           C  
TER     333      LEU   332 
ATOM    333  CA  GLN   333      23.725  50.355  16.922  1.00  0.00           C  
TER     334      GLN   333 
ATOM    334  CA  ASP   334      26.031  47.289  16.765  1.00  0.00           C  
TER     335      ASP   334 
ATOM    335  CA  LYS   335      22.941  45.119  17.411  1.00  0.00           C  
TER     336      LYS   335 
ATOM    336  CA  GLU   336      21.588  43.662  14.150  1.00  0.00           C  
TER     337      GLU   336 
ATOM    337  CA  ASP   337      19.534  40.463  13.716  1.00  0.00           C  
TER     338      ASP   337 
ATOM    338  CA  SER   338      21.616  37.402  12.758  1.00  0.00           C  
TER     339      SER   338 
ATOM    339  CA  ASN   339      24.744  39.411  11.845  1.00  0.00           C  
TER     340      ASN   339 
ATOM    340  CA  PRO   340      27.810  38.669  14.121  1.00  0.00           C  
TER     341      PRO   340 
ATOM    341  CA  ARG   341      29.372  42.091  13.234  1.00  0.00           C  
TER     342      ARG   341 
ATOM    342  CA  GLY   342      26.562  44.651  12.883  1.00  0.00           C  
TER     343      GLY   342 
ATOM    343  CA  PRO   343      26.685  47.782  10.639  1.00  0.00           C  
TER     344      PRO   343 
ATOM    344  CA  VAL   344      29.261  49.829  12.632  1.00  0.00           C  
TER     345      VAL   344 
ATOM    345  CA  VAL   345      31.911  47.042  12.721  1.00  0.00           C  
TER     346      VAL   345 
ATOM    346  CA  GLU   346      31.435  46.503   8.940  1.00  0.00           C  
TER     347      GLU   346 
ATOM    347  CA  TYR   347      31.753  50.280   8.188  1.00  0.00           C  
TER     348      TYR   347 
ATOM    348  CA  THR   348      34.846  50.438  10.509  1.00  0.00           C  
TER     349      THR   348 
ATOM    349  CA  ASN   349      36.499  47.523   8.627  1.00  0.00           C  
TER     350      ASN   349 
ATOM    350  CA  ILE   350      35.721  49.175   5.222  1.00  0.00           C  
TER     351      ILE   350 
ATOM    351  CA  ILE   351      37.046  52.634   6.314  1.00  0.00           C  
TER     352      ILE   351 
ATOM    352  CA  LEU   352      40.291  51.134   7.771  1.00  0.00           C  
TER     353      LEU   352 
ATOM    353  CA  LYS   353      40.835  49.101   4.542  1.00  0.00           C  
TER     354      LYS   353 
ATOM    354  CA  GLU   354      40.390  52.308   2.449  1.00  0.00           C  
TER     355      GLU   354 
ATOM    355  CA  MET   355      42.876  54.078   4.813  1.00  0.00           C  
TER     356      MET   355 
ATOM    356  CA  GLY   356      45.301  51.124   4.269  1.00  0.00           C  
TER     357      GLY   356 
ATOM    357  CA  HIE   357      45.542  50.386   8.010  1.00  0.00           C  
TER     358      HIE   357 
ATOM    358  CA  THR   358      47.743  47.477   9.025  1.00  0.00           C  
TER     359      THR   358 
ATOM    359  CA  SER   359      45.531  45.638  11.499  1.00  0.00           C  
TER     360      SER   359 
ATOM    360  CA  PRO   360      43.278  42.673  10.472  1.00  0.00           C  
TER     361      PRO   360 
ATOM    361  CA  PRO   361      39.456  43.016   9.962  1.00  0.00           C  
TER     362      PRO   361 
ATOM    362  CA  ARG   362      37.127  42.400  12.944  1.00  0.00           C  
TER     363      ARG   362 
ATOM    363  CA  ILE   363      34.928  39.375  12.025  1.00  0.00           C  
TER     364      ILE   363 
ATOM    364  CA  ALA   364      32.546  39.562  15.029  1.00  0.00           C  
TER     365      ALA   364 
ATOM    365  CA  TYR   365      31.587  42.021  17.819  1.00  0.00           C  
TER     366      TYR   365 
ATOM    366  CA  GLU   366      32.477  39.410  20.500  1.00  0.00           C  
TER     367      GLU   366 
ATOM    367  CA  PHE   367      34.576  36.228  20.959  1.00  0.00           C  
TER     368      PHE   367 
ATOM    368  CA  SER   368      33.227  32.811  19.930  1.00  0.00           C  
TER     369      SER   368 
ENDMDL
MODEL     4
ATOM      1  CA  ALA     1      38.342  23.384  53.313  1.00  0.00           C  
TER       2      ALA     1 
ATOM      2  CA  TYR     2      38.749  27.148  52.488  1.00  0.00           C  
TER       3      TYR     2 
ATOM      3  CA  VAL     3      38.767  29.547  49.413  1.00  0.00           C  
TER       4      VAL     3 
ATOM      4  CA  GLU     4      41.901  31.502  48.329  1.00  0.00           C  
TER       5      GLU     4 
ATOM      5  CA  ILE     5      42.252  34.206  45.565  1.00  0.00           C  
TER       6      ILE     5 
ATOM      6  CA  ILE     6      45.328  33.094  43.526  1.00  0.00           C  
TER       7      ILE     6 
ATOM      7  CA  GLU     7      44.960  36.048  41.013  1.00  0.00           C  
TER       8      GLU     7 
ATOM      8  CA  GLN     8      43.449  39.341  42.265  1.00  0.00           C  
TER       9      GLN     8 
ATOM      9  CA  PRO     9      41.863  41.900  39.839  1.00  0.00           C  
TER      10      PRO     9 
ATOM     10  CA  LYS    10      44.127  44.782  38.653  1.00  0.00           C  
TER      11      LYS    10 
ATOM     11  CA  GLN    11      43.093  47.808  40.746  1.00  0.00           C  
TER      12      GLN    11 
ATOM     12  CA  ARG    12      43.539  50.504  38.068  1.00  0.00           C  
TER      13      ARG    12 
ATOM     13  CA  GLY    13      43.604  49.183  34.622  1.00  0.00           C  
TER      14      GLY    13 
ATOM     14  CA  MET    14      40.105  48.697  33.451  1.00  0.00           C  
TER      15      MET    14 
ATOM     15  CA  ARG    15      37.432  51.149  32.514  1.00  0.00           C  
TER      16      ARG    15 
ATOM     16  CA  PHE    16      33.775  50.353  33.351  1.00  0.00           C  
TER      17      PHE    16 
ATOM     17  CA  ARG    17      31.293  49.920  30.422  1.00  0.00           C  
TER      18      ARG    17 
ATOM     18  CA  TYR    18      28.506  52.503  29.886  1.00  0.00           C  
TER      19      TYR    18 
ATOM     19  CA  LYS    19      24.882  51.508  29.163  1.00  0.00           C  
TER      20      LYS    19 
ATOM     20  CA  CYS    20      25.131  53.282  25.742  1.00  0.00           C  
TER      21      CYS    20 
ATOM     21  CA  GLU    21      26.761  51.797  22.585  1.00  0.00           C  
TER      22      GLU    21 
ATOM     22  CA  GLY    22      30.567  51.201  22.570  1.00  0.00           C  
TER      23      GLY    22 
ATOM     23  CA  ARG    23      33.537  49.362  20.964  1.00  0.00           C  
TER      24      ARG    23 
ATOM     24  CA  SER    24      33.490  46.168  23.116  1.00  0.00           C  
TER      25      SER    24 
ATOM     25  CA  ALA    25      31.952  44.286  26.018  1.00  0.00           C  
TER      26      ALA    25 
ATOM     26  CA  GLY    26      35.093  43.943  28.021  1.00  0.00           C  
TER      27      GLY    26 
ATOM     27  CA  SER    27      36.464  41.847  30.865  1.00  0.00           C  
TER      28      SER    27 
ATOM     28  CA  ILE    28      38.248  42.364  34.239  1.00  0.00           C  
TER      29      ILE    28 
ATOM     29  CA  PRO    29      42.101  42.181  34.020  1.00  0.00           C  
TER      30      PRO    29 
ATOM     30  CA  GLY    30      44.045  40.046  36.573  1.00  0.00           C  
TER      31      GLY    30 
ATOM     31  CA  GLU    31      46.989  41.419  38.617  1.00  0.00           C  
TER      32      GLU    31 
ATOM     32  CA  ARG    32      49.629  39.781  36.306  1.00  0.00           C  
TER      33      ARG    32 
ATOM     33  CA  SER    33      48.291  41.768  33.279  1.00  0.00           C  
TER      34      SER    33 
ATOM     34  CA  THR    34      50.854  43.941  31.499  1.00  0.00           C  
TER      35      THR    34 
ATOM     35  CA  ASP    35      51.332  46.068  28.356  1.00  0.00           C  
TER      36      ASP    35 
ATOM     36  CA  THR    36      51.864  42.887  26.277  1.00  0.00           C  
TER      37      THR    36 
ATOM     37  CA  THR    37      49.296  40.447  27.714  1.00  0.00           C  
TER      38      THR    37 
ATOM     38  CA  LYS    38      46.076  40.351  29.754  1.00  0.00           C  
TER      39      LYS    38 
ATOM     39  CA  THR    39      45.273  37.818  32.521  1.00  0.00           C  
TER      40      THR    39 
ATOM     40  CA  HIE    40      41.967  37.304  34.441  1.00  0.00           C  
TER      41      HIE    40 
ATOM     41  CA  PRO    41      40.892  36.890  38.149  1.00  0.00           C  
TER      42      PRO    41 
ATOM     42  CA  THR    42      41.265  33.294  39.537  1.00  0.00           C  
TER      43      THR    42 
ATOM     43  CA  ILE    43      40.426  31.338  42.784  1.00  0.00           C  
TER      44      ILE    43 
ATOM     44  CA  LYS    44      41.442  27.945  44.367  1.00  0.00           C  
TER      45      LYS    44 
ATOM     45  CA  ILE    45      39.710  25.727  47.011  1.00  0.00           C  
TER      46      ILE    45 
ATOM     46  CA  ASN    46      42.151  24.304  49.649  1.00  0.00           C  
TER      47      ASN    46 
ATOM     47  CA  GLY    47      41.357  20.872  51.165  1.00  0.00           C  
TER      48      GLY    47 
ATOM     48  CA  TYR    48      38.852  19.959  48.378  1.00  0.00           C  
TER      49      TYR    48 
ATOM     49  CA  THR    49      38.606  19.134  44.633  1.00  0.00           C  
TER      50      THR    49 
ATOM     50  CA  GLY    50      35.248  18.038  43.088  1.00  0.00           C  
TER      51      GLY    50 
ATOM     51  CA  PRO    51      31.794  18.985  41.582  1.00  0.00           C  
TER      52      PRO    51 
ATOM     52  CA  GLY    52      30.900  21.940  43.717  1.00  0.00           C  
TER      53      GLY    52 
ATOM     53  CA  THR    53      29.414  25.432  42.857  1.00  0.00           C  
TER      54      THR    53 
ATOM     54  CA  VAL    54      30.615  29.099  43.197  1.00  0.00           C  
TER      55      VAL    54 
ATOM     55  CA  ARG    55      28.638  32.420  43.345  1.00  0.00           C  
TER      56      ARG    55 
ATOM     56  CA  ILE    56      30.265  35.811  42.535  1.00  0.00           C  
TER      57      ILE    56 
ATOM     57  CA  SER    57      28.908  39.327  43.371  1.00  0.00           C  
TER      58      SER    57 
ATOM     58  CA  LEU    58      29.853  43.061  43.422  1.00  0.00           C  
TER      59      LEU    58 
ATOM     59  CA  VAL    59      30.371  44.514  46.956  1.00  0.00           C  
TER      60      VAL    59 
ATOM     60  CA  THR    60      31.343  47.938  48.439  1.00  0.00           C  
TER      61      THR    60 
ATOM     61  CA  LYS    61      34.989  48.946  49.064  1.00  0.00           C  
TER      62      LYS    61 
ATOM     62  CA  ASP    62      34.414  49.632  52.772  1.00  0.00           C  
TER      63      ASP    62 
ATOM     63  CA  PRO    63      32.271  47.838  55.408  1.00  0.00           C  
TER      64      PRO    63 
ATOM     64  CA  PRO    64      29.464  46.953  55.860  1.00  0.00           C  
TER      65      PRO    64 
ATOM     65  CA  HIE    65      29.797  44.431  52.985  1.00  0.00           C  
TER      66      HIE    65 
ATOM     66  CA  ARG    66      26.630  45.485  51.090  1.00  0.00           C  
TER      67      ARG    66 
ATOM     67  CA  PRO    67      25.857  44.644  47.422  1.00  0.00           C  
TER      68      PRO    67 
ATOM     68  CA  HIE    68      27.148  47.351  45.047  1.00  0.00           C  
TER      69      HIE    68 
ATOM     69  CA  PRO    69      24.662  49.024  42.531  1.00  0.00           C  
TER      70      PRO    69 
ATOM     70  CA  HIE    70      26.944  48.359  39.463  1.00  0.00           C  
TER      71      HIE    70 
ATOM     71  CA  GLU    71      26.343  45.491  36.987  1.00  0.00           C  
TER      72      GLU    71 
ATOM     72  CA  LEU    72      28.408  42.432  36.014  1.00  0.00           C  
TER      73      LEU    72 
ATOM     73  CA  VAL    73      28.608  41.825  32.217  1.00  0.00           C  
TER      74      VAL    73 
ATOM     74  CA  GLY    74      28.784  38.515  30.312  1.00  0.00           C  
TER      75      GLY    74 
ATOM     75  CA  LYS    75      26.966  35.154  29.813  1.00  0.00           C  
TER      76      LYS    75 
ATOM     76  CA  ASP    76      24.188  34.690  31.969  1.00  0.00           C  
TER      77      ASP    76 
ATOM     77  CA  CYS    77      25.107  37.669  34.154  1.00  0.00           C  
TER      78      CYS    77 
ATOM     78  CA  ARG    78      22.675  40.295  35.889  1.00  0.00           C  
TER      79      ARG    78 
ATOM     79  CA  ASP    79      22.183  43.043  38.792  1.00  0.00           C  
TER      80      ASP    79 
ATOM     80  CA  GLY    80      25.919  42.828  39.819  1.00  0.00           C  
TER      81      GLY    80 
ATOM     81  CA  TYR    81      25.924  38.850  40.528  1.00  0.00           C  
TER      82      TYR    81 
ATOM     82  CA  TYR    82      26.683  35.411  38.716  1.00  0.00           C  
TER      83      TYR    82 
ATOM     83  CA  GLU    83      26.934  31.631  39.491  1.00  0.00           C  
TER      84      GLU    83 
ATOM     84  CA  ALA    84      28.883  28.608  38.054  1.00  0.00           C  
TER      85      ALA    84 
ATOM     85  CA  ASP    85      29.781  24.901  38.672  1.00  0.00           C  
TER      86      ASP    85 
ATOM     86  CA  LEU    86      33.392  23.777  39.457  1.00  0.00           C  
TER      87      LEU    86 
ATOM     87  CA  CYS    87      35.305  21.259  37.311  1.00  0.00           C  
TER      88      CYS    87 
ATOM     88  CA  PRO    88      35.203  17.770  39.016  1.00  0.00           C  
TER      89      PRO    88 
ATOM     89  CA  ASP    89      38.940  17.195  38.274  1.00  0.00           C  
TER      90      ASP    89 
ATOM     90  CA  ARG    90      40.353  20.577  39.533  1.00  0.00           C  
TER      91      ARG    90 
ATOM     91  CA  SER    91      40.133  22.927  42.523  1.00  0.00           C  
TER      92      SER    91 
ATOM     92  CA  ILE    92      41.233  26.040  40.447  1.00  0.00           C  
TER      93      ILE    92 
ATOM     93  CA  HIE    93      38.584  28.248  38.649  1.00  0.00           C  
TER      94      HIE    93 
ATOM     94  CA  SER    94      38.993  31.446  36.455  1.00  0.00           C  
TER      95      SER    94 
ATOM     95  CA  PHE    95      36.589  34.187  35.194  1.00  0.00           C  
TER      96      PHE    95 
ATOM     96  CA  GLN    96      37.802  35.147  31.689  1.00  0.00           C  
TER      97      GLN    96 
ATOM     97  CA  ASN    97      34.557  36.594  30.340  1.00  0.00           C  
TER      98      ASN    97 
ATOM     98  CA  LEU    98      33.371  38.636  33.331  1.00  0.00           C  
TER      99      LEU    98 
ATOM     99  CA  GLY    99      33.097  42.467  32.870  1.00  0.00           C  
TER     100      GLY    99 
ATOM    100  CA  ILE   100      31.658  45.490  34.808  1.00  0.00           C  
TER     101      ILE   100 
ATOM    101  CA  GLN   101      29.069  48.112  33.713  1.00  0.00           C  
TER     102      GLN   101 
ATOM    102  CA  CYS   102      28.307  51.375  35.578  1.00  0.00           C  
TER     103      CYS   102 
ATOM    103  CA  VAL   103      24.915  52.417  36.989  1.00  0.00           C  
TER     104      VAL   103 
ATOM    104  CA  LYS   104      23.293  55.712  35.931  1.00  0.00           C  
TER     105      LYS   104 
ATOM    105  CA  LYS   105      22.079  58.088  38.606  1.00  0.00           C  
TER     106      LYS   105 
ATOM    106  CA  ARG   106      18.487  57.860  37.402  1.00  0.00           C  
TER     107      ARG   106 
ATOM    107  CA  ASP   107      18.518  54.072  37.754  1.00  0.00           C  
TER     108      ASP   107 
ATOM    108  CA  LEU   108      20.301  53.945  41.135  1.00  0.00           C  
TER     109      LEU   108 
ATOM    109  CA  GLU   109      17.248  53.632  43.443  1.00  0.00           C  
TER     110      GLU   109 
ATOM    110  CA  GLN   110      15.795  50.832  41.274  1.00  0.00           C  
TER     111      GLN   110 
ATOM    111  CA  ALA   111      19.214  49.037  41.102  1.00  0.00           C  
TER     112      ALA   111 
ATOM    112  CA  ILE   112      19.407  49.023  44.948  1.00  0.00           C  
TER     113      ILE   112 
ATOM    113  CA  SER   113      15.721  47.928  45.230  1.00  0.00           C  
TER     114      SER   113 
ATOM    114  CA  GLN   114      16.356  45.026  42.786  1.00  0.00           C  
TER     115      GLN   114 
ATOM    115  CA  ARG   115      19.347  43.829  44.932  1.00  0.00           C  
TER     116      ARG   115 
ATOM    116  CA  ILE   116      17.101  43.924  48.038  1.00  0.00           C  
TER     117      ILE   116 
ATOM    117  CA  GLN   117      14.359  41.984  46.168  1.00  0.00           C  
TER     118      GLN   117 
ATOM    118  CA  THR   118      16.807  39.257  45.075  1.00  0.00           C  
TER     119      THR   118 
ATOM    119  CA  ASN   119      18.483  39.618  48.881  1.00  0.00           C  
TER     120      ASN   119 
ATOM    120  CA  ASN   120      21.368  37.826  47.748  1.00  0.00           C  
TER     121      ASN   120 
ATOM    121  CA  ASN   121      24.144  39.297  49.795  1.00  0.00           C  
TER     122      ASN   121 
ATOM    122  CA  PRO   122      26.823  36.825  51.125  1.00  0.00           C  
TER     123      PRO   122 
ATOM    123  CA  PHE   123      27.169  38.664  54.457  1.00  0.00           C  
TER     124      PHE   123 
ATOM    124  CA  HIE   124      23.399  39.051  55.151  1.00  0.00           C  
TER     125      HIE   124 
ATOM    125  CA  VAL   125      23.654  42.849  55.681  1.00  0.00           C  
TER     126      VAL   125 
ATOM    126  CA  PRO   126      20.254  44.337  56.882  1.00  0.00           C  
TER     127      PRO   126 
ATOM    127  CA  ILE   127      18.033  46.151  54.403  1.00  0.00           C  
TER     128      ILE   127 
ATOM    128  CA  GLU   128      18.254  49.478  56.230  1.00  0.00           C  
TER     129      GLU   128 
ATOM    129  CA  GLU   129      22.039  49.331  55.767  1.00  0.00           C  
TER     130      GLU   129 
ATOM    130  CA  GLN   130      21.667  48.381  52.132  1.00  0.00           C  
TER     131      GLN   130 
ATOM    131  CA  ARG   131      19.740  51.655  51.708  1.00  0.00           C  
TER     132      ARG   131 
ATOM    132  CA  GLY   132      22.004  54.719  51.654  1.00  0.00           C  
TER     133      GLY   132 
ATOM    133  CA  ASP   133      24.603  56.405  49.849  1.00  0.00           C  
TER     134      ASP   133 
ATOM    134  CA  TYR   134      27.007  54.497  47.645  1.00  0.00           C  
TER     135      TYR   134 
ATOM    135  CA  ASP   135      30.420  55.413  46.295  1.00  0.00           C  
TER     136      ASP   135 
ATOM    136  CA  LEU   136      30.352  54.530  42.568  1.00  0.00           C  
TER     137      LEU   136 
ATOM    137  CA  ASN   137      34.096  55.207  42.019  1.00  0.00           C  
TER     138      ASN   137 
ATOM    138  CA  ALA   138      35.266  51.863  43.530  1.00  0.00           C  
TER     139      ALA   138 
ATOM    139  CA  VAL   139      33.996  48.261  43.939  1.00  0.00           C  
TER     140      VAL   139 
ATOM    140  CA  ARG   140      35.206  44.761  45.082  1.00  0.00           C  
TER     141      ARG   140 
ATOM    141  CA  LEU   141      34.376  41.213  43.952  1.00  0.00           C  
TER     142      LEU   141 
ATOM    142  CA  CYS   142      33.042  38.695  46.544  1.00  0.00           C  
TER     143      CYS   142 
ATOM    143  CA  PHE   143      33.276  34.859  46.080  1.00  0.00           C  
TER     144      PHE   143 
ATOM    144  CA  GLN   144      31.256  32.140  47.950  1.00  0.00           C  
TER     145      GLN   144 
ATOM    145  CA  VAL   145      31.558  28.300  47.412  1.00  0.00           C  
TER     146      VAL   145 
ATOM    146  CA  THR   146      29.324  25.244  48.119  1.00  0.00           C  
TER     147      THR   146 
ATOM    147  CA  VAL   147      31.188  21.846  48.391  1.00  0.00           C  
TER     148      VAL   147 
ATOM    148  CA  ARG   148      29.496  18.774  47.477  1.00  0.00           C  
TER     149      ARG   148 
ATOM    149  CA  ASP   149      30.507  15.769  48.568  1.00  0.00           C  
TER     150      ASP   149 
ATOM    150  CA  PRO   150      29.681  12.621  47.396  1.00  0.00           C  
TER     151      PRO   150 
ATOM    151  CA  ALA   151      28.796  10.943  50.046  1.00  0.00           C  
TER     152      ALA   151 
ATOM    152  CA  GLY   152      28.038  13.165  51.334  1.00  0.00           C  
TER     153      GLY   152 
ATOM    153  CA  ARG   153      25.939  16.121  52.180  1.00  0.00           C  
TER     154      ARG   153 
ATOM    154  CA  PRO   154      26.545  19.694  50.721  1.00  0.00           C  
TER     155      PRO   154 
ATOM    155  CA  LEU   155      28.535  22.275  52.736  1.00  0.00           C  
TER     156      LEU   155 
ATOM    156  CA  LEU   156      28.670  26.122  52.340  1.00  0.00           C  
TER     157      LEU   156 
ATOM    157  CA  LEU   157      32.155  27.715  52.929  1.00  0.00           C  
TER     158      LEU   157 
ATOM    158  CA  THR   158      32.974  31.228  54.395  1.00  0.00           C  
TER     159      THR   158 
ATOM    159  CA  PRO   159      32.957  34.127  51.751  1.00  0.00           C  
TER     160      PRO   159 
ATOM    160  CA  VAL   160      36.129  35.967  50.569  1.00  0.00           C  
TER     161      VAL   160 
ATOM    161  CA  LEU   161      36.672  39.547  49.119  1.00  0.00           C  
TER     162      LEU   161 
ATOM    162  CA  SER   162      39.068  40.856  46.416  1.00  0.00           C  
TER     163      SER   162 
ATOM    163  CA  HIE   163      41.216  43.990  46.293  1.00  0.00           C  
TER     164      HIE   163 
ATOM    164  CA  PRO   164      39.136  47.003  45.049  1.00  0.00           C  
TER     165      PRO   164 
ATOM    165  CA  ILE   165      38.737  47.972  41.362  1.00  0.00           C  
TER     166      ILE   165 
ATOM    166  CA  PHE   166      38.630  51.722  40.718  1.00  0.00           C  
TER     167      PHE   166 
ATOM    167  CA  ASP   167      36.854  53.813  38.062  1.00  0.00           C  
TER     168      ASP   167 
ATOM    168  CA  ASN   168      39.123  55.574  35.792  1.00  0.00           C  
TER     169      ASN   168 
ATOM    169  CA  PHE   169      29.464  50.798  -3.059  1.00  0.00           C  
TER     170      PHE   169 
ATOM    170  CA  PRO   170      32.288  48.272  -2.993  1.00  0.00           C  
TER     171      PRO   170 
ATOM    171  CA  ASP   171      32.972  46.179   0.094  1.00  0.00           C  
TER     172      ASP   171 
ATOM    172  CA  LEU   172      35.523  43.755   1.496  1.00  0.00           C  
TER     173      LEU   172 
ATOM    173  CA  PRO   173      35.292  40.045   0.782  1.00  0.00           C  
TER     174      PRO   173 
ATOM    174  CA  GLU   174      35.126  39.123   4.476  1.00  0.00           C  
TER     175      GLU   174 
ATOM    175  CA  HIE   175      31.452  39.889   4.855  1.00  0.00           C  
TER     176      HIE   175 
ATOM    176  CA  GLN   176      29.988  38.901   1.580  1.00  0.00           C  
TER     177      GLN   176 
ATOM    177  CA  ASP   177      28.046  35.958   2.917  1.00  0.00           C  
TER     178      ASP   177 
ATOM    178  CA  ASN   178      25.759  37.708   5.176  1.00  0.00           C  
TER     179      ASN   178 
ATOM    179  CA  PRO   179      26.356  41.554   5.006  1.00  0.00           C  
TER     180      PRO   179 
ATOM    180  CA  SER   180      24.609  44.109   7.234  1.00  0.00           C  
TER     181      SER   180 
ATOM    181  CA  GLN   181      21.168  45.083   5.871  1.00  0.00           C  
TER     182      GLN   181 
ATOM    182  CA  LEU   182      21.218  48.201   8.114  1.00  0.00           C  
TER     183      LEU   182 
ATOM    183  CA  ARG   183      24.507  49.297   6.417  1.00  0.00           C  
TER     184      ARG   183 
ATOM    184  CA  LEU   184      22.952  48.759   2.950  1.00  0.00           C  
TER     185      LEU   184 
ATOM    185  CA  GLN   185      19.906  50.842   4.027  1.00  0.00           C  
TER     186      GLN   185 
ATOM    186  CA  HIE   186      22.113  53.758   5.256  1.00  0.00           C  
TER     187      HIE   186 
ATOM    187  CA  ASP   187      24.165  53.545   2.020  1.00  0.00           C  
TER     188      ASP   187 
ATOM    188  CA  GLY   188      20.825  54.480   0.362  1.00  0.00           C  
TER     189      GLY   188 
ATOM    189  CA  LEU   189      21.037  57.868   2.158  1.00  0.00           C  
TER     190      LEU   189 
ATOM    190  CA  ALA   190      24.766  58.629   2.638  1.00  0.00           C  
TER     191      ALA   190 
ATOM    191  CA  THR   191      25.794  58.891  -1.038  1.00  0.00           C  
TER     192      THR   191 
ATOM    192  CA  ASP   192      27.946  62.030  -1.636  1.00  0.00           C  
TER     193      ASP   192 
ATOM    193  CA  ASP   193      31.616  60.877  -1.529  1.00  0.00           C  
TER     194      ASP   193 
ATOM    194  CA  LYS   194      33.096  64.228  -2.762  1.00  0.00           C  
TER     195      LYS   194 
ATOM    195  CA  ALA   195      35.836  66.033  -0.809  1.00  0.00           C  
TER     196      ALA   195 
ATOM    196  CA  ARG   196      34.032  69.303   0.135  1.00  0.00           C  
TER     197      ARG   196 
ATOM    197  CA  LEU   197      34.804  69.820   3.859  1.00  0.00           C  
TER     198      LEU   197 
ATOM    198  CA  GLU   198      38.133  71.254   5.116  1.00  0.00           C  
TER     199      GLU   198 
ATOM    199  CA  PRO   199      40.170  68.240   6.438  1.00  0.00           C  
TER     200      PRO   199 
ATOM    200  CA  MET   200      41.892  70.271   9.177  1.00  0.00           C  
TER     201      MET   200 
ATOM    201  CA  CYS   201      38.540  71.406  10.630  1.00  0.00           C  
TER     202      CYS   201 
ATOM    202  CA  LEU   202      36.531  68.123  10.820  1.00  0.00           C  
TER     203      LEU   202 
ATOM    203  CA  ALA   203      36.649  67.939  14.656  1.00  0.00           C  
TER     204      ALA   203 
ATOM    204  CA  GLU   204      35.081  71.448  14.811  1.00  0.00           C  
TER     205      GLU   204 
ATOM    205  CA  TYR   205      32.283  70.212  12.485  1.00  0.00           C  
TER     206      TYR   205 
ATOM    206  CA  LEU   206      31.598  67.214  14.815  1.00  0.00           C  
TER     207      LEU   206 
ATOM    207  CA  ILE   207      32.321  68.420  18.409  1.00  0.00           C  
TER     208      ILE   207 
ATOM    208  CA  SER   208      30.689  71.269  20.400  1.00  0.00           C  
TER     209      SER   208 
ATOM    209  CA  GLY   209      32.853  71.078  23.572  1.00  0.00           C  
TER     210      GLY   209 
ATOM    210  CA  PRO   210      34.108  68.931  26.512  1.00  0.00           C  
TER     211      PRO   210 
ATOM    211  CA  GLY   211      31.632  66.769  28.464  1.00  0.00           C  
TER     212      GLY   211 
ATOM    212  CA  GLY   212      31.095  63.112  29.697  1.00  0.00           C  
TER     213      GLY   212 
ATOM    213  CA  MET   213      27.871  60.800  30.057  1.00  0.00           C  
TER     214      MET   213 
ATOM    214  CA  ASP   214      26.861  62.462  33.344  1.00  0.00           C  
TER     215      ASP   214 
ATOM    215  CA  PRO   215      26.750  66.214  34.078  1.00  0.00           C  
TER     216      PRO   215 
ATOM    216  CA  ASP   216      28.590  65.726  37.328  1.00  0.00           C  
TER     217      ASP   216 
ATOM    217  CA  ILE   217      31.757  64.556  35.760  1.00  0.00           C  
TER     218      ILE   217 
ATOM    218  CA  GLU   218      34.524  67.023  35.129  1.00  0.00           C  
TER     219      GLU   218 
ATOM    219  CA  ILE   219      36.636  66.514  32.045  1.00  0.00           C  
TER     220      ILE   219 
ATOM    220  CA  ASP   220      40.300  67.586  32.218  1.00  0.00           C  
TER     221      ASP   220 
ATOM    221  CA  ASP   221      41.033  70.487  29.812  1.00  0.00           C  
TER     222      ASP   221 
ATOM    222  CA  ASP   222      44.586  69.220  29.072  1.00  0.00           C  
TER     223      ASP   222 
ATOM    223  CA  THR   223      43.350  65.666  28.323  1.00  0.00           C  
TER     224      THR   223 
ATOM    224  CA  TYR   224      40.619  67.235  26.111  1.00  0.00           C  
TER     225      TYR   224 
ATOM    225  CA  ASP   225      43.273  69.203  24.140  1.00  0.00           C  
TER     226      ASP   225 
ATOM    226  CA  GLU   226      45.330  66.009  23.544  1.00  0.00           C  
TER     227      GLU   226 
ATOM    227  CA  CYS   227      42.270  63.865  22.638  1.00  0.00           C  
TER     228      CYS   227 
ATOM    228  CA  ARG   228      40.852  66.508  20.204  1.00  0.00           C  
TER     229      ARG   228 
ATOM    229  CA  GLU   229      44.260  66.735  18.458  1.00  0.00           C  
TER     230      GLU   229 
ATOM    230  CA  VAL   230      44.450  62.901  18.017  1.00  0.00           C  
TER     231      VAL   230 
ATOM    231  CA  LEU   231      40.775  62.947  16.842  1.00  0.00           C  
TER     232      LEU   231 
ATOM    232  CA  SER   232      41.611  65.747  14.316  1.00  0.00           C  
TER     233      SER   232 
ATOM    233  CA  ARG   233      44.536  63.668  12.909  1.00  0.00           C  
TER     234      ARG   233 
ATOM    234  CA  ILE   234      42.395  60.472  12.628  1.00  0.00           C  
TER     235      ILE   234 
ATOM    235  CA  LEU   235      39.460  62.375  10.956  1.00  0.00           C  
TER     236      LEU   235 
ATOM    236  CA  GLU   236      41.898  64.016   8.472  1.00  0.00           C  
TER     237      GLU   236 
ATOM    237  CA  ASP   237      43.442  60.609   7.560  1.00  0.00           C  
TER     238      ASP   237 
ATOM    238  CA  ALA   238      39.928  59.077   7.213  1.00  0.00           C  
TER     239      ALA   238 
ATOM    239  CA  TYR   239      38.373  61.906   5.061  1.00  0.00           C  
TER     240      TYR   239 
ATOM    240  CA  THR   240      41.459  62.234   2.779  1.00  0.00           C  
TER     241      THR   240 
ATOM    241  CA  GLN   241      41.713  58.423   2.130  1.00  0.00           C  
TER     242      GLN   241 
ATOM    242  CA  SER   242      38.198  56.860   2.539  1.00  0.00           C  
TER     243      SER   242 
ATOM    243  CA  GLY   243      35.278  57.659   0.196  1.00  0.00           C  
TER     244      GLY   243 
ATOM    244  CA  THR   244      33.132  55.657   2.670  1.00  0.00           C  
TER     245      THR   244 
ATOM    245  CA  PHE   245      34.083  58.113   5.458  1.00  0.00           C  
TER     246      PHE   245 
ATOM    246  CA  ARG   246      33.512  61.147   3.119  1.00  0.00           C  
TER     247      ARG   246 
ATOM    247  CA  ARG   247      29.890  60.094   2.306  1.00  0.00           C  
TER     248      ARG   247 
ATOM    248  CA  LEU   248      29.081  59.409   5.996  1.00  0.00           C  
TER     249      LEU   248 
ATOM    249  CA  MET   249      30.565  62.781   7.162  1.00  0.00           C  
TER     250      MET   249 
ATOM    250  CA  ASN   250      29.066  64.820   4.242  1.00  0.00           C  
TER     251      ASN   250 
ATOM    251  CA  TYR   251      25.569  63.366   4.952  1.00  0.00           C  
TER     252      TYR   251 
ATOM    252  CA  ALA   252      25.765  64.173   8.693  1.00  0.00           C  
TER     253      ALA   252 
ATOM    253  CA  TYR   253      27.025  67.753   7.962  1.00  0.00           C  
TER     254      TYR   253 
ATOM    254  CA  ASP   254      24.091  68.373   5.543  1.00  0.00           C  
TER     255      ASP   254 
ATOM    255  CA  GLN   255      21.520  66.697   7.849  1.00  0.00           C  
TER     256      GLN   255 
ATOM    256  CA  GLU   256      22.349  67.703  11.422  1.00  0.00           C  
TER     257      GLU   256 
ATOM    257  CA  LEU   257      25.880  68.908  12.356  1.00  0.00           C  
TER     258      LEU   257 
ATOM    258  CA  HIE   258      25.153  72.465  11.105  1.00  0.00           C  
TER     259      HIE   258 
ATOM    259  CA  ASP   259      23.796  73.341  14.560  1.00  0.00           C  
TER     260      ASP   259 
ATOM    260  CA  VAL   260      25.893  73.602  17.776  1.00  0.00           C  
TER     261      VAL   260 
ATOM    261  CA  GLU   261      23.096  71.880  19.695  1.00  0.00           C  
TER     262      GLU   261 
ATOM    262  CA  GLN   262      23.368  68.852  17.392  1.00  0.00           C  
TER     263      GLN   262 
ATOM    263  CA  ARG   263      27.200  68.684  17.540  1.00  0.00           C  
TER     264      ARG   263 
ATOM    264  CA  TRP   264      28.523  66.195  20.128  1.00  0.00           C  
TER     265      TRP   264 
ATOM    265  CA  LEU   265      30.288  66.607  23.514  1.00  0.00           C  
TER     266      LEU   265 
ATOM    266  CA  LEU   266      33.728  64.940  23.948  1.00  0.00           C  
TER     267      LEU   266 
ATOM    267  CA  GLY   267      34.263  62.732  27.029  1.00  0.00           C  
TER     268      GLY   267 
ATOM    268  CA  ALA   268      38.078  62.797  26.902  1.00  0.00           C  
TER     269      ALA   268 
ATOM    269  CA  GLY   269      39.888  60.256  29.147  1.00  0.00           C  
TER     270      GLY   269 
ATOM    270  CA  GLU   270      36.750  58.107  29.640  1.00  0.00           C  
TER     271      GLU   270 
ATOM    271  CA  ASN   271      35.660  54.616  28.417  1.00  0.00           C  
TER     272      ASN   271 
ATOM    272  CA  PHE   272      34.818  54.226  24.708  1.00  0.00           C  
TER     273      PHE   272 
ATOM    273  CA  GLY   273      31.096  54.945  24.118  1.00  0.00           C  
TER     274      GLY   273 
ATOM    274  CA  THR   274      28.531  56.998  22.097  1.00  0.00           C  
TER     275      THR   274 
ATOM    275  CA  THR   275      24.931  58.073  23.012  1.00  0.00           C  
TER     276      THR   275 
ATOM    276  CA  VAL   276      23.073  56.663  19.966  1.00  0.00           C  
TER     277      VAL   276 
ATOM    277  CA  THR   277      19.842  56.090  21.944  1.00  0.00           C  
TER     278      THR   277 
ATOM    278  CA  ASP   278      18.276  57.856  24.643  1.00  0.00           C  
TER     279      ASP   278 
ATOM    279  CA  GLU   279      19.237  56.588  27.777  1.00  0.00           C  
TER     280      GLU   279 
ATOM    280  CA  ASP   280      17.031  58.503  29.891  1.00  0.00           C  
TER     281      ASP   280 
ATOM    281  CA  LEU   281      13.826  58.636  31.055  1.00  0.00           C  
TER     282      LEU   281 
ATOM    282  CA  GLU   282      13.572  62.242  31.364  1.00  0.00           C  
TER     283      GLU   282 
ATOM    283  CA  SER   283      12.077  64.261  28.786  1.00  0.00           C  
TER     284      SER   283 
ATOM    284  CA  SER   284      14.535  66.729  28.615  1.00  0.00           C  
TER     285      SER   284 
ATOM    285  CA  GLU   285      17.211  66.007  26.220  1.00  0.00           C  
TER     286      GLU   285 
ATOM    286  CA  GLY   286      20.463  67.126  26.511  1.00  0.00           C  
TER     287      GLY   286 
ATOM    287  CA  ARG   287      23.453  67.094  24.251  1.00  0.00           C  
TER     288      ARG   287 
ATOM    288  CA  LYS   288      24.781  63.967  22.767  1.00  0.00           C  
TER     289      LYS   288 
ATOM    289  CA  VAL   289      28.174  62.496  23.948  1.00  0.00           C  
TER     290      VAL   289 
ATOM    290  CA  ILE   290      31.164  60.667  22.396  1.00  0.00           C  
TER     291      ILE   290 
ATOM    291  CA  ALA   291      33.671  59.275  24.979  1.00  0.00           C  
TER     292      ALA   291 
ATOM    292  CA  LEU   292      37.314  58.468  24.030  1.00  0.00           C  
TER     293      LEU   292 
ATOM    293  CA  ASN   293      40.728  57.680  25.632  1.00  0.00           C  
TER     294      ASN   293 
ATOM    294  CA  LEU   294      44.354  57.046  24.546  1.00  0.00           C  
TER     295      LEU   294 
ATOM    295  CA  ASP   295      44.904  53.678  26.386  1.00  0.00           C  
TER     296      ASP   295 
ATOM    296  CA  ASP   296      45.489  51.779  23.082  1.00  0.00           C  
TER     297      ASP   296 
ATOM    297  CA  THR   297      48.591  53.965  22.535  1.00  0.00           C  
TER     298      THR   297 
ATOM    298  CA  ASP   298      49.706  54.255  26.138  1.00  0.00           C  
TER     299      ASP   298 
ATOM    299  CA  ASP   299      52.719  52.157  26.987  1.00  0.00           C  
TER     300      ASP   299 
ATOM    300  CA  ASP   300      51.534  51.483  30.518  1.00  0.00           C  
TER     301      ASP   300 
ATOM    301  CA  SER   301      47.909  50.478  29.874  1.00  0.00           C  
TER     302      SER   301 
ATOM    302  CA  ILE   302      46.744  46.900  29.748  1.00  0.00           C  
TER     303      ILE   302 
ATOM    303  CA  PRO   303      45.777  45.807  26.205  1.00  0.00           C  
TER     304      PRO   303 
ATOM    304  CA  GLU   304      42.222  45.170  24.959  1.00  0.00           C  
TER     305      GLU   304 
ATOM    305  CA  TYR   305      41.422  42.619  22.235  1.00  0.00           C  
TER     306      TYR   305 
ATOM    306  CA  TYR   306      38.989  41.873  19.341  1.00  0.00           C  
TER     307      TYR   306 
ATOM    307  CA  GLU   307      38.015  38.799  17.242  1.00  0.00           C  
TER     308      GLU   307 
ATOM    308  CA  SER   308      39.778  38.906  13.844  1.00  0.00           C  
TER     309      SER   308 
ATOM    309  CA  ASN   309      40.503  36.777  10.784  1.00  0.00           C  
TER     310      ASN   309 
ATOM    310  CA  ASP   310      43.781  35.842  12.486  1.00  0.00           C  
TER     311      ASP   310 
ATOM    311  CA  GLY   311      42.532  35.136  15.950  1.00  0.00           C  
TER     312      GLY   311 
ATOM    312  CA  PRO   312      42.457  37.514  18.951  1.00  0.00           C  
TER     313      PRO   312 
ATOM    313  CA  GLN   313      44.193  40.839  18.095  1.00  0.00           C  
TER     314      GLN   313 
ATOM    314  CA  GLN   314      44.882  44.017  20.116  1.00  0.00           C  
TER     315      GLN   314 
ATOM    315  CA  PHE   315      42.932  47.262  19.490  1.00  0.00           C  
TER     316      PHE   315 
ATOM    316  CA  ASP   316      44.596  50.418  18.206  1.00  0.00           C  
TER     317      ASP   316 
ATOM    317  CA  THR   317      43.443  54.053  18.714  1.00  0.00           C  
TER     318      THR   317 
ATOM    318  CA  THR   318      42.382  54.374  15.017  1.00  0.00           C  
TER     319      THR   318 
ATOM    319  CA  ARG   319      39.985  51.363  15.225  1.00  0.00           C  
TER     320      ARG   319 
ATOM    320  CA  SER   320      38.632  52.545  18.608  1.00  0.00           C  
TER     321      SER   320 
ATOM    321  CA  PHE   321      38.023  56.179  17.478  1.00  0.00           C  
TER     322      PHE   321 
ATOM    322  CA  ILE   322      36.459  55.269  14.068  1.00  0.00           C  
TER     323      ILE   322 
ATOM    323  CA  HIE   323      33.990  52.829  15.768  1.00  0.00           C  
TER     324      HIE   323 
ATOM    324  CA  GLN   324      32.703  55.600  18.113  1.00  0.00           C  
TER     325      GLN   324 
ATOM    325  CA  VAL   325      32.627  58.221  15.281  1.00  0.00           C  
TER     326      VAL   325 
ATOM    326  CA  VAL   326      30.633  55.856  12.959  1.00  0.00           C  
TER     327      VAL   326 
ATOM    327  CA  HIE   327      28.083  55.421  15.809  1.00  0.00           C  
TER     328      HIE   327 
ATOM    328  CA  ALA   328      27.769  59.257  15.855  1.00  0.00           C  
TER     329      ALA   328 
ATOM    329  CA  LEU   329      27.590  59.759  12.028  1.00  0.00           C  
TER     330      LEU   329 
ATOM    330  CA  THR   330      25.012  56.949  11.373  1.00  0.00           C  
TER     331      THR   330 
ATOM    331  CA  HIE   331      22.930  56.632  14.589  1.00  0.00           C  
TER     332      HIE   331 
ATOM    332  CA  LEU   332      23.126  52.812  14.111  1.00  0.00           C  
TER     333      LEU   332 
ATOM    333  CA  GLN   333      23.742  50.327  16.953  1.00  0.00           C  
TER     334      GLN   333 
ATOM    334  CA  ASP   334      26.056  47.268  16.798  1.00  0.00           C  
TER     335      ASP   334 
ATOM    335  CA  LYS   335      22.973  45.087  17.442  1.00  0.00           C  
TER     336      LYS   335 
ATOM    336  CA  GLU   336      21.621  43.619  14.187  1.00  0.00           C  
TER     337      GLU   336 
ATOM    337  CA  ASP   337      19.574  40.417  13.754  1.00  0.00           C  
TER     338      ASP   337 
ATOM    338  CA  SER   338      21.660  37.359  12.794  1.00  0.00           C  
TER     339      SER   338 
ATOM    339  CA  ASN   339      24.784  39.373  11.882  1.00  0.00           C  
TER     340      ASN   339 
ATOM    340  CA  PRO   340      27.848  38.647  14.162  1.00  0.00           C  
TER     341      PRO   340 
ATOM    341  CA  ARG   341      29.403  42.070  13.267  1.00  0.00           C  
TER     342      ARG   341 
ATOM    342  CA  GLY   342      26.587  44.622  12.913  1.00  0.00           C  
TER     343      GLY   342 
ATOM    343  CA  PRO   343      26.703  47.750  10.666  1.00  0.00           C  
TER     344      PRO   343 
ATOM    344  CA  VAL   344      29.277  49.805  12.654  1.00  0.00           C  
TER     345      VAL   344 
ATOM    345  CA  VAL   345      31.932  47.024  12.744  1.00  0.00           C  
TER     346      VAL   345 
ATOM    346  CA  GLU   346      31.454  46.478   8.965  1.00  0.00           C  
TER     347      GLU   346 
ATOM    347  CA  TYR   347      31.762  50.254   8.207  1.00  0.00           C  
TER     348      TYR   347 
ATOM    348  CA  THR   348      34.856  50.423  10.524  1.00  0.00           C  
TER     349      THR   348 
ATOM    349  CA  ASN   349      36.515  47.509   8.645  1.00  0.00           C  
TER     350      ASN   349 
ATOM    350  CA  ILE   350      35.731  49.155   5.238  1.00  0.00           C  
TER     351      ILE   350 
ATOM    351  CA  ILE   351      37.049  52.618   6.325  1.00  0.00           C  
TER     352      ILE   351 
ATOM    352  CA  LEU   352      40.297  51.128   7.781  1.00  0.00           C  
TER     353      LEU   352 
ATOM    353  CA  LYS   353      40.844  49.093   4.554  1.00  0.00           C  
TER     354      LYS   353 
ATOM    354  CA  GLU   354      40.391  52.296   2.458  1.00  0.00           C  
TER     355      GLU   354 
ATOM    355  CA  MET   355      42.874  54.073   4.820  1.00  0.00           C  
TER     356      MET   355 
ATOM    356  CA  GLY   356      45.304  51.125   4.275  1.00  0.00           C  
TER     357      GLY   356 
ATOM    357  CA  HIE   357      45.550  50.390   8.016  1.00  0.00           C  
TER     358      HIE   357 
ATOM    358  CA  THR   358      47.757  47.483   9.028  1.00  0.00           C  
TER     359      THR   358 
ATOM    359  CA  SER   359      45.551  45.648  11.510  1.00  0.00           C  
TER     360      SER   359 
ATOM    360  CA  PRO   360      43.305  42.676  10.491  1.00  0.00           C  
TER     361      PRO   360 
ATOM    361  CA  PRO   361      39.483  43.009   9.986  1.00  0.00           C  
TER     362      PRO   361 
ATOM    362  CA  ARG   362      37.158  42.395  12.971  1.00  0.00           C  
TER     363      ARG   362 
ATOM    363  CA  ILE   363      34.965  39.365  12.060  1.00  0.00           C  
TER     364      ILE   363 
ATOM    364  CA  ALA   364      32.582  39.555  15.064  1.00  0.00           C  
TER     365      ALA   364 
ATOM    365  CA  TYR   365      31.618  42.017  17.848  1.00  0.00           C  
TER     366      TYR   365 
ATOM    366  CA  GLU   366      32.508  39.412  20.535  1.00  0.00           C  
TER     367      GLU   366 
ATOM    367  CA  PHE   367      34.616  36.238  20.997  1.00  0.00           C  
TER     368      PHE   367 
ATOM    368  CA  SER   368      33.268  32.822  19.982  1.00  0.00           C  
TER     369      SER   368 
ENDMDL
MODEL     5
ATOM      1  CA  ALA     1      38.284  23.343  53.236  1.00  0.00           C  
TER       2      ALA     1 
ATOM      2  CA  TYR     2      38.708  27.104  52.427  1.00  0.00           C  
TER       3      TYR     2 
ATOM      3  CA  VAL     3      38.744  29.513  49.365  1.00  0.00           C  
TER       4      VAL     3 
ATOM      4  CA  GLU     4      41.884  31.462  48.298  1.00  0.00           C  
TER       5      GLU     4 
ATOM      5  CA  ILE     5      42.250  34.174  45.550  1.00  0.00           C  
TER       6      ILE     5 
ATOM      6  CA  ILE     6      45.321  33.071  43.501  1.00  0.00           C  
TER       7      ILE     6 
ATOM      7  CA  GLU     7      44.963  36.038  41.012  1.00  0.00           C  
TER       8      GLU     7 
ATOM      8  CA  GLN     8      43.455  39.328  42.273  1.00  0.00           C  
TER       9      GLN     8 
ATOM      9  CA  PRO     9      41.875  41.898  39.857  1.00  0.00           C  
TER      10      PRO     9 
ATOM     10  CA  LYS    10      44.146  44.778  38.684  1.00  0.00           C  
TER      11      LYS    10 
ATOM     11  CA  GLN    11      43.122  47.802  40.783  1.00  0.00           C  
TER      12      GLN    11 
ATOM     12  CA  ARG    12      43.561  50.496  38.103  1.00  0.00           C  
TER      13      ARG    12 
ATOM     13  CA  GLY    13      43.626  49.190  34.650  1.00  0.00           C  
TER      14      GLY    13 
ATOM     14  CA  MET    14      40.128  48.721  33.471  1.00  0.00           C  
TER      15      MET    14 
ATOM     15  CA  ARG    15      37.457  51.178  32.537  1.00  0.00           C  
TER      16      ARG    15 
ATOM     16  CA  PHE    16      33.803  50.379  33.379  1.00  0.00           C  
TER      17      PHE    16 
ATOM     17  CA  ARG    17      31.319  49.959  30.450  1.00  0.00           C  
TER      18      ARG    17 
ATOM     18  CA  TYR    18      28.522  52.526  29.917  1.00  0.00           C  
TER      19      TYR    18 
ATOM     19  CA  LYS    19      24.904  51.519  29.186  1.00  0.00           C  
TER      20      LYS    19 
ATOM     20  CA  CYS    20      25.152  53.280  25.760  1.00  0.00           C  
TER      21      CYS    20 
ATOM     21  CA  GLU    21      26.780  51.791  22.605  1.00  0.00           C  
TER      22      GLU    21 
ATOM     22  CA  GLY    22      30.586  51.201  22.587  1.00  0.00           C  
TER      23      GLY    22 
ATOM     23  CA  ARG    23      33.557  49.367  20.977  1.00  0.00           C  
TER      24      ARG    23 
ATOM     24  CA  SER    24      33.516  46.177  23.133  1.00  0.00           C  
TER      25      SER    24 
ATOM     25  CA  ALA    25      31.976  44.299  26.037  1.00  0.00           C  
TER      26      ALA    25 
ATOM     26  CA  GLY    26      35.109  43.967  28.043  1.00  0.00           C  
TER      27      GLY    26 
ATOM     27  CA  SER    27      36.490  41.869  30.875  1.00  0.00           C  
TER      28      SER    27 
ATOM     28  CA  ILE    28      38.266  42.379  34.253  1.00  0.00           C  
TER      29      ILE    28 
ATOM     29  CA  PRO    29      42.119  42.201  34.042  1.00  0.00           C  
TER      30      PRO    29 
ATOM     30  CA  GLY    30      44.057  40.054  36.587  1.00  0.00           C  
TER      31      GLY    30 
ATOM     31  CA  GLU    31      47.001  41.419  38.638  1.00  0.00           C  
TER      32      GLU    31 
ATOM     32  CA  ARG    32      49.642  39.792  36.323  1.00  0.00           C  
TER      33      ARG    32 
ATOM     33  CA  SER    33      48.305  41.789  33.303  1.00  0.00           C  
TER      34      SER    33 
ATOM     34  CA  THR    34      50.866  43.971  31.533  1.00  0.00           C  
TER      35      THR    34 
ATOM     35  CA  ASP    35      51.349  46.103  28.394  1.00  0.00           C  
TER      36      ASP    35 
ATOM     36  CA  THR    36      51.889  42.927  26.312  1.00  0.00           C  
TER      37      THR    36 
ATOM     37  CA  THR    37      49.323  40.480  27.741  1.00  0.00           C  
TER      38      THR    37 
ATOM     38  CA  LYS    38      46.097  40.376  29.772  1.00  0.00           C  
TER      39      LYS    38 
ATOM     39  CA  THR    39      45.287  37.839  32.532  1.00  0.00           C  
TER      40      THR    39 
ATOM     40  CA  HIE    40      41.980  37.323  34.448  1.00  0.00           C  
TER      41      HIE    40 
ATOM     41  CA  PRO    41      40.900  36.899  38.152  1.00  0.00           C  
TER      42      PRO    41 
ATOM     42  CA  THR    42      41.267  33.298  39.522  1.00  0.00           C  
TER      43      THR    42 
ATOM     43  CA  ILE    43      40.420  31.329  42.756  1.00  0.00           C  
TER      44      ILE    43 
ATOM     44  CA  LYS    44      41.423  27.929  44.321  1.00  0.00           C  
TER      45      LYS    44 
ATOM     45  CA  ILE    45      39.677  25.704  46.945  1.00  0.00           C  
TER      46      ILE    45 
ATOM     46  CA  ASN    46      42.102  24.262  49.580  1.00  0.00           C  
TER      47      ASN    46 
ATOM     47  CA  GLY    47      41.298  20.831  51.087  1.00  0.00           C  
TER      48      GLY    47 
ATOM     48  CA  TYR    48      38.794  19.930  48.297  1.00  0.00           C  
TER      49      TYR    48 
ATOM     49  CA  THR    49      38.551  19.110  44.552  1.00  0.00           C  
TER      50      THR    49 
ATOM     50  CA  GLY    50      35.196  18.032  42.996  1.00  0.00           C  
TER      51      GLY    50 
ATOM     51  CA  PRO    51      31.750  19.002  41.498  1.00  0.00           C  
TER      52      PRO    51 
ATOM     52  CA  GLY    52      30.852  21.960  43.627  1.00  0.00           C  
TER      53      GLY    52 
ATOM     53  CA  THR    53      29.385  25.458  42.780  1.00  0.00           C  
TER      54      THR    53 
ATOM     54  CA  VAL    54      30.604  29.112  43.131  1.00  0.00           C  
TER      55      VAL    54 
ATOM     55  CA  ARG    55      28.642  32.437  43.297  1.00  0.00           C  
TER      56      ARG    55 
ATOM     56  CA  ILE    56      30.272  35.828  42.506  1.00  0.00           C  
TER      57      ILE    56 
ATOM     57  CA  SER    57      28.915  39.338  43.357  1.00  0.00           C  
TER      58      SER    57 
ATOM     58  CA  LEU    58      29.867  43.068  43.423  1.00  0.00           C  
TER      59      LEU    58 
ATOM     59  CA  VAL    59      30.379  44.513  46.961  1.00  0.00           C  
TER      60      VAL    59 
ATOM     60  CA  THR    60      31.358  47.928  48.454  1.00  0.00           C  
TER      61      THR    60 
ATOM     61  CA  LYS    61      35.006  48.926  49.079  1.00  0.00           C  
TER      62      LYS    61 
ATOM     62  CA  ASP    62      34.432  49.602  52.788  1.00  0.00           C  
TER      63      ASP    62 
ATOM     63  CA  PRO    63      32.287  47.803  55.419  1.00  0.00           C  
TER      64      PRO    63 
ATOM     64  CA  PRO    64      29.478  46.923  55.870  1.00  0.00           C  
TER      65      PRO    64 
ATOM     65  CA  HIE    65      29.807  44.418  52.982  1.00  0.00           C  
TER      66      HIE    65 
ATOM     66  CA  ARG    66      26.643  45.484  51.093  1.00  0.00           C  
TER      67      ARG    66 
ATOM     67  CA  PRO    67      25.866  44.647  47.425  1.00  0.00           C  
TER      68      PRO    67 
ATOM     68  CA  HIE    68      27.162  47.358  45.058  1.00  0.00           C  
TER      69      HIE    68 
ATOM     69  CA  PRO    69      24.682  49.043  42.545  1.00  0.00           C  
TER      70      PRO    69 
ATOM     70  CA  HIE    70      26.968  48.380  39.480  1.00  0.00           C  
TER      71      HIE    70 
ATOM     71  CA  GLU    71      26.363  45.517  37.001  1.00  0.00           C  
TER      72      GLU    71 
ATOM     72  CA  LEU    72      28.425  42.462  36.016  1.00  0.00           C  
TER      73      LEU    72 
ATOM     73  CA  VAL    73      28.627  41.870  32.218  1.00  0.00           C  
TER      74      VAL    73 
ATOM     74  CA  GLY    74      28.786  38.564  30.313  1.00  0.00           C  
TER      75      GLY    74 
ATOM     75  CA  LYS    75      26.950  35.222  29.805  1.00  0.00           C  
TER      76      LYS    75 
ATOM     76  CA  ASP    76      24.166  34.770  31.961  1.00  0.00           C  
TER      77      ASP    76 
ATOM     77  CA  CYS    77      25.098  37.725  34.162  1.00  0.00           C  
TER      78      CYS    77 
ATOM     78  CA  ARG    78      22.655  40.322  35.903  1.00  0.00           C  
TER      79      ARG    78 
ATOM     79  CA  ASP    79      22.162  43.032  38.821  1.00  0.00           C  
TER      80      ASP    79 
ATOM     80  CA  GLY    80      25.897  42.834  39.839  1.00  0.00           C  
TER      81      GLY    80 
ATOM     81  CA  TYR    81      25.923  38.865  40.518  1.00  0.00           C  
TER      82      TYR    81 
ATOM     82  CA  TYR    82      26.688  35.446  38.686  1.00  0.00           C  
TER      83      TYR    82 
ATOM     83  CA  GLU    83      26.928  31.665  39.447  1.00  0.00           C  
TER      84      GLU    83 
ATOM     84  CA  ALA    84      28.863  28.647  37.992  1.00  0.00           C  
TER      85      ALA    84 
ATOM     85  CA  ASP    85      29.752  24.938  38.593  1.00  0.00           C  
TER      86      ASP    85 
ATOM     86  CA  LEU    86      33.356  23.805  39.384  1.00  0.00           C  
TER      87      LEU    86 
ATOM     87  CA  CYS    87      35.269  21.292  37.235  1.00  0.00           C  
TER      88      CYS    87 
ATOM     88  CA  PRO    88      35.168  17.800  38.930  1.00  0.00           C  
TER      89      PRO    88 
ATOM     89  CA  ASP    89      38.901  17.224  38.179  1.00  0.00           C  
TER      90      ASP    89 
ATOM     90  CA  ARG    90      40.321  20.594  39.449  1.00  0.00           C  
TER      91      ARG    90 
ATOM     91  CA  SER    91      40.108  22.926  42.450  1.00  0.00           C  
TER      92      SER    91 
ATOM     92  CA  ILE    92      41.217  26.045  40.396  1.00  0.00           C  
TER      93      ILE    92 
ATOM     93  CA  HIE    93      38.576  28.266  38.608  1.00  0.00           C  
TER      94      HIE    93 
ATOM     94  CA  SER    94      38.995  31.471  36.432  1.00  0.00           C  
TER      95      SER    94 
ATOM     95  CA  PHE    95      36.594  34.218  35.188  1.00  0.00           C  
TER      96      PHE    95 
ATOM     96  CA  GLN    96      37.815  35.184  31.688  1.00  0.00           C  
TER      97      GLN    96 
ATOM     97  CA  ASN    97      34.568  36.623  30.334  1.00  0.00           C  
TER      98      ASN    97 
ATOM     98  CA  LEU    98      33.381  38.668  33.323  1.00  0.00           C  
TER      99      LEU    98 
ATOM     99  CA  GLY    99      33.118  42.498  32.878  1.00  0.00           C  
TER     100      GLY    99 
ATOM    100  CA  ILE   100      31.683  45.516  34.824  1.00  0.00           C  
TER     101      ILE   100 
ATOM    101  CA  GLN   101      29.095  48.141  33.736  1.00  0.00           C  
TER     102      GLN   101 
ATOM    102  CA  CYS   102      28.343  51.403  35.605  1.00  0.00           C  
TER     103      CYS   102 
ATOM    103  CA  VAL   103      24.950  52.448  37.013  1.00  0.00           C  
TER     104      VAL   103 
ATOM    104  CA  LYS   104      23.339  55.747  35.955  1.00  0.00           C  
TER     105      LYS   104 
ATOM    105  CA  LYS   105      22.131  58.125  38.632  1.00  0.00           C  
TER     106      LYS   105 
ATOM    106  CA  ARG   106      18.539  57.908  37.429  1.00  0.00           C  
TER     107      ARG   106 
ATOM    107  CA  ASP   107      18.562  54.120  37.776  1.00  0.00           C  
TER     108      ASP   107 
ATOM    108  CA  LEU   108      20.343  53.984  41.156  1.00  0.00           C  
TER     109      LEU   108 
ATOM    109  CA  GLU   109      17.289  53.681  43.463  1.00  0.00           C  
TER     110      GLU   109 
ATOM    110  CA  GLN   110      15.829  50.889  41.292  1.00  0.00           C  
TER     111      GLN   110 
ATOM    111  CA  ALA   111      19.239  49.083  41.121  1.00  0.00           C  
TER     112      ALA   111 
ATOM    112  CA  ILE   112      19.431  49.067  44.968  1.00  0.00           C  
TER     113      ILE   112 
ATOM    113  CA  SER   113      15.743  47.981  45.246  1.00  0.00           C  
TER     114      SER   113 
ATOM    114  CA  GLN   114      16.373  45.079  42.801  1.00  0.00           C  
TER     115      GLN   114 
ATOM    115  CA  ARG   115      19.362  43.876  44.947  1.00  0.00           C  
TER     116      ARG   115 
ATOM    116  CA  ILE   116      17.114  43.973  48.052  1.00  0.00           C  
TER     117      ILE   116 
ATOM    117  CA  GLN   117      14.368  42.040  46.181  1.00  0.00           C  
TER     118      GLN   117 
ATOM    118  CA  THR   118      16.810  39.310  45.079  1.00  0.00           C  
TER     119      THR   118 
ATOM    119  CA  ASN   119      18.485  39.625  48.863  1.00  0.00           C  
TER     120      ASN   119 
ATOM    120  CA  ASN   120      21.371  37.834  47.730  1.00  0.00           C  
TER     121      ASN   120 
ATOM    121  CA  ASN   121      24.145  39.294  49.786  1.00  0.00           C  
TER     122      ASN   121 
ATOM    122  CA  PRO   122      26.802  36.815  51.127  1.00  0.00           C  
TER     123      PRO   122 
ATOM    123  CA  PHE   123      27.160  38.657  54.454  1.00  0.00           C  
TER     124      PHE   123 
ATOM    124  CA  HIE   124      23.393  39.056  55.154  1.00  0.00           C  
TER     125      HIE   124 
ATOM    125  CA  VAL   125      23.658  42.851  55.687  1.00  0.00           C  
TER     126      VAL   125 
ATOM    126  CA  PRO   126      20.273  44.352  56.897  1.00  0.00           C  
TER     127      PRO   126 
ATOM    127  CA  ILE   127      18.051  46.175  54.426  1.00  0.00           C  
TER     128      ILE   127 
ATOM    128  CA  GLU   128      18.287  49.496  56.258  1.00  0.00           C  
TER     129      GLU   128 
ATOM    129  CA  GLU   129      22.069  49.343  55.783  1.00  0.00           C  
TER     130      GLU   129 
ATOM    130  CA  GLN   130      21.683  48.398  52.149  1.00  0.00           C  
TER     131      GLN   130 
ATOM    131  CA  ARG   131      19.760  51.674  51.733  1.00  0.00           C  
TER     132      ARG   131 
ATOM    132  CA  GLY   132      22.044  54.709  51.705  1.00  0.00           C  
TER     133      GLY   132 
ATOM    133  CA  ASP   133      24.643  56.397  49.893  1.00  0.00           C  
TER     134      ASP   133 
ATOM    134  CA  TYR   134      27.045  54.493  47.682  1.00  0.00           C  
TER     135      TYR   134 
ATOM    135  CA  ASP   135      30.459  55.404  46.331  1.00  0.00           C  
TER     136      ASP   135 
ATOM    136  CA  LEU   136      30.387  54.536  42.601  1.00  0.00           C  
TER     137      LEU   136 
ATOM    137  CA  ASN   137      34.130  55.204  42.050  1.00  0.00           C  
TER     138      ASN   137 
ATOM    138  CA  ALA   138      35.292  51.856  43.556  1.00  0.00           C  
TER     139      ALA   138 
ATOM    139  CA  VAL   139      34.017  48.256  43.959  1.00  0.00           C  
TER     140      VAL   139 
ATOM    140  CA  ARG   140      35.219  44.754  45.100  1.00  0.00           C  
TER     141      ARG   140 
ATOM    141  CA  LEU   141      34.385  41.211  43.958  1.00  0.00           C  
TER     142      LEU   141 
ATOM    142  CA  CYS   142      33.039  38.688  46.534  1.00  0.00           C  
TER     143      CYS   142 
ATOM    143  CA  PHE   143      33.273  34.857  46.051  1.00  0.00           C  
TER     144      PHE   143 
ATOM    144  CA  GLN   144      31.247  32.133  47.900  1.00  0.00           C  
TER     145      GLN   144 
ATOM    145  CA  VAL   145      31.538  28.297  47.345  1.00  0.00           C  
TER     146      VAL   145 
ATOM    146  CA  THR   146      29.291  25.251  48.037  1.00  0.00           C  
TER     147      THR   146 
ATOM    147  CA  VAL   147      31.136  21.847  48.293  1.00  0.00           C  
TER     148      VAL   147 
ATOM    148  CA  ARG   148      29.432  18.784  47.367  1.00  0.00           C  
TER     149      ARG   148 
ATOM    149  CA  ASP   149      30.419  15.770  48.457  1.00  0.00           C  
TER     150      ASP   149 
ATOM    150  CA  PRO   150      29.580  12.631  47.266  1.00  0.00           C  
TER     151      PRO   150 
ATOM    151  CA  ALA   151      28.679  10.958  49.919  1.00  0.00           C  
TER     152      ALA   151 
ATOM    152  CA  GLY   152      27.913  13.189  51.228  1.00  0.00           C  
TER     153      GLY   152 
ATOM    153  CA  ARG   153      25.840  16.157  52.059  1.00  0.00           C  
TER     154      ARG   153 
ATOM    154  CA  PRO   154      26.482  19.713  50.610  1.00  0.00           C  
TER     155      PRO   154 
ATOM    155  CA  LEU   155      28.478  22.272  52.638  1.00  0.00           C  
TER     156      LEU   155 
ATOM    156  CA  LEU   156      28.629  26.116  52.258  1.00  0.00           C  
TER     157      LEU   156 
ATOM    157  CA  LEU   157      32.116  27.689  52.858  1.00  0.00           C  
TER     158      LEU   157 
ATOM    158  CA  THR   158      32.942  31.189  54.341  1.00  0.00           C  
TER     159      THR   158 
ATOM    159  CA  PRO   159      32.937  34.099  51.715  1.00  0.00           C  
TER     160      PRO   159 
ATOM    160  CA  VAL   160      36.114  35.934  50.545  1.00  0.00           C  
TER     161      VAL   160 
ATOM    161  CA  LEU   161      36.667  39.516  49.117  1.00  0.00           C  
TER     162      LEU   161 
ATOM    162  CA  SER   162      39.070  40.829  46.424  1.00  0.00           C  
TER     163      SER   162 
ATOM    163  CA  HIE   163      41.224  43.958  46.315  1.00  0.00           C  
TER     164      HIE   163 
ATOM    164  CA  PRO   164      39.155  46.978  45.075  1.00  0.00           C  
TER     165      PRO   164 
ATOM    165  CA  ILE   165      38.765  47.962  41.393  1.00  0.00           C  
TER     166      ILE   165 
ATOM    166  CA  PHE   166      38.656  51.713  40.750  1.00  0.00           C  
TER     167      PHE   166 
ATOM    167  CA  ASP   167      36.891  53.802  38.088  1.00  0.00           C  
TER     168      ASP   167 
ATOM    168  CA  ASN   168      39.163  55.566  35.817  1.00  0.00           C  
TER     169      ASN   168 
ATOM    169  CA  PHE   169      29.459  50.747  -3.034  1.00  0.00           C  
TER     170      PHE   169 
ATOM    170  CA  PRO   170      32.290  48.230  -2.968  1.00  0.00           C  
TER     171      PRO   170 
ATOM    171  CA  ASP   171      32.987  46.147   0.122  1.00  0.00           C  
TER     172      ASP   171 
ATOM    172  CA  LEU   172      35.544  43.726   1.519  1.00  0.00           C  
TER     173      LEU   172 
ATOM    173  CA  PRO   173      35.317  40.015   0.817  1.00  0.00           C  
TER     174      PRO   173 
ATOM    174  CA  GLU   174      35.157  39.104   4.513  1.00  0.00           C  
TER     175      GLU   174 
ATOM    175  CA  HIE   175      31.483  39.868   4.893  1.00  0.00           C  
TER     176      HIE   175 
ATOM    176  CA  GLN   176      30.020  38.854   1.631  1.00  0.00           C  
TER     177      GLN   176 
ATOM    177  CA  ASP   177      28.099  35.912   2.990  1.00  0.00           C  
TER     178      ASP   177 
ATOM    178  CA  ASN   178      25.800  37.669   5.233  1.00  0.00           C  
TER     179      ASN   178 
ATOM    179  CA  PRO   179      26.386  41.511   5.046  1.00  0.00           C  
TER     180      PRO   179 
ATOM    180  CA  SER   180      24.634  44.066   7.271  1.00  0.00           C  
TER     181      SER   180 
ATOM    181  CA  GLN   181      21.191  45.029   5.910  1.00  0.00           C  
TER     182      GLN   181 
ATOM    182  CA  LEU   182      21.235  48.151   8.148  1.00  0.00           C  
TER     183      LEU   182 
ATOM    183  CA  ARG   183      24.519  49.251   6.446  1.00  0.00           C  
TER     184      ARG   183 
ATOM    184  CA  LEU   184      22.962  48.703   2.982  1.00  0.00           C  
TER     185      LEU   184 
ATOM    185  CA  GLN   185      19.913  50.781   4.058  1.00  0.00           C  
TER     186      GLN   185 
ATOM    186  CA  HIE   186      22.115  53.703   5.280  1.00  0.00           C  
TER     187      HIE   186 
ATOM    187  CA  ASP   187      24.163  53.489   2.042  1.00  0.00           C  
TER     188      ASP   187 
ATOM    188  CA  GLY   188      20.820  54.413   0.387  1.00  0.00           C  
TER     189      GLY   188 
ATOM    189  CA  LEU   189      21.026  57.804   2.177  1.00  0.00           C  
TER     190      LEU   189 
ATOM    190  CA  ALA   190      24.752  58.575   2.652  1.00  0.00           C  
TER     191      ALA   190 
ATOM    191  CA  THR   191      25.777  58.832  -1.025  1.00  0.00           C  
TER     192      THR   191 
ATOM    192  CA  ASP   192      27.919  61.975  -1.631  1.00  0.00           C  
TER     193      ASP   192 
ATOM    193  CA  ASP   193      31.592  60.830  -1.526  1.00  0.00           C  
TER     194      ASP   193 
ATOM    194  CA  LYS   194      33.062  64.182  -2.766  1.00  0.00           C  
TER     195      LYS   194 
ATOM    195  CA  ALA   195      35.799  65.997  -0.819  1.00  0.00           C  
TER     196      ALA   195 
ATOM    196  CA  ARG   196      33.988  69.263   0.120  1.00  0.00           C  
TER     197      ARG   196 
ATOM    197  CA  LEU   197      34.761  69.788   3.843  1.00  0.00           C  
TER     198      LEU   197 
ATOM    198  CA  GLU   198      38.087  71.232   5.093  1.00  0.00           C  
TER     199      GLU   198 
ATOM    199  CA  PRO   199      40.132  68.226   6.419  1.00  0.00           C  
TER     200      PRO   199 
ATOM    200  CA  MET   200      41.850  70.265   9.153  1.00  0.00           C  
TER     201      MET   200 
ATOM    201  CA  CYS   201      38.497  71.395  10.606  1.00  0.00           C  
TER     202      CYS   201 
ATOM    202  CA  LEU   202      36.496  68.109  10.805  1.00  0.00           C  
TER     203      LEU   202 
ATOM    203  CA  ALA   203      36.621  67.933  14.641  1.00  0.00           C  
TER     204      ALA   203 
ATOM    204  CA  GLU   204      35.046  71.438  14.793  1.00  0.00           C  
TER     205      GLU   204 
ATOM    205  CA  TYR   205      32.249  70.193  12.471  1.00  0.00           C  
TER     206      TYR   205 
ATOM    206  CA  LEU   206      31.572  67.198  14.806  1.00  0.00           C  
TER     207      LEU   206 
ATOM    207  CA  ILE   207      32.294  68.413  18.398  1.00  0.00           C  
TER     208      ILE   207 
ATOM    208  CA  SER   208      30.658  71.263  20.383  1.00  0.00           C  
TER     209      SER   208 
ATOM    209  CA  GLY   209      32.822  71.081  23.555  1.00  0.00           C  
TER     210      GLY   209 
ATOM    210  CA  PRO   210      34.082  68.942  26.498  1.00  0.00           C  
TER     211      PRO   210 
ATOM    211  CA  GLY   211      31.612  66.780  28.457  1.00  0.00           C  
TER     212      GLY   211 
ATOM    212  CA  GLY   212      31.089  63.136  29.712  1.00  0.00           C  
TER     213      GLY   212 
ATOM    213  CA  MET   213      27.896  60.804  30.059  1.00  0.00           C  
TER     214      MET   213 
ATOM    214  CA  ASP   214      26.883  62.445  33.350  1.00  0.00           C  
TER     215      ASP   214 
ATOM    215  CA  PRO   215      26.750  66.194  34.068  1.00  0.00           C  
TER     216      PRO   215 
ATOM    216  CA  ASP   216      28.583  65.728  37.321  1.00  0.00           C  
TER     217      ASP   216 
ATOM    217  CA  ILE   217      31.757  64.575  35.756  1.00  0.00           C  
TER     218      ILE   217 
ATOM    218  CA  GLU   218      34.506  67.054  35.112  1.00  0.00           C  
TER     219      GLU   218 
ATOM    219  CA  ILE   219      36.621  66.546  32.030  1.00  0.00           C  
TER     220      ILE   219 
ATOM    220  CA  ASP   220      40.282  67.629  32.198  1.00  0.00           C  
TER     221      ASP   220 
ATOM    221  CA  ASP   221      41.005  70.523  29.784  1.00  0.00           C  
TER     222      ASP   221 
ATOM    222  CA  ASP   222      44.560  69.264  29.043  1.00  0.00           C  
TER     223      ASP   222 
ATOM    223  CA  THR   223      43.332  65.706  28.304  1.00  0.00           C  
TER     224      THR   223 
ATOM    224  CA  TYR   224      40.596  67.263  26.092  1.00  0.00           C  
TER     225      TYR   224 
ATOM    225  CA  ASP   225      43.243  69.233  24.114  1.00  0.00           C  
TER     226      ASP   225 
ATOM    226  CA  GLU   226      45.307  66.043  23.524  1.00  0.00           C  
TER     227      GLU   226 
ATOM    227  CA  CYS   227      42.253  63.890  22.624  1.00  0.00           C  
TER     228      CYS   227 
ATOM    228  CA  ARG   228      40.826  66.524  20.188  1.00  0.00           C  
TER     229      ARG   228 
ATOM    229  CA  GLU   229      44.232  66.756  18.437  1.00  0.00           C  
TER     230      GLU   229 
ATOM    230  CA  VAL   230      44.432  62.923  18.002  1.00  0.00           C  
TER     231      VAL   230 
ATOM    231  CA  LEU   231      40.757  62.957  16.831  1.00  0.00           C  
TER     232      LEU   231 
ATOM    232  CA  SER   232      41.582  65.755  14.301  1.00  0.00           C  
TER     233      SER   232 
ATOM    233  CA  ARG   233      44.511  63.682  12.893  1.00  0.00           C  
TER     234      ARG   233 
ATOM    234  CA  ILE   234      42.380  60.481  12.620  1.00  0.00           C  
TER     235      ILE   234 
ATOM    235  CA  LEU   235      39.439  62.372  10.948  1.00  0.00           C  
TER     236      LEU   235 
ATOM    236  CA  GLU   236      41.871  64.014   8.459  1.00  0.00           C  
TER     237      GLU   236 
ATOM    237  CA  ASP   237      43.423  60.610   7.552  1.00  0.00           C  
TER     238      ASP   237 
ATOM    238  CA  ALA   238      39.914  59.068   7.211  1.00  0.00           C  
TER     239      ALA   238 
ATOM    239  CA  TYR   239      38.350  61.888   5.055  1.00  0.00           C  
TER     240      TYR   239 
ATOM    240  CA  THR   240      41.433  62.219   2.770  1.00  0.00           C  
TER     241      THR   240 
ATOM    241  CA  GLN   241      41.695  58.409   2.127  1.00  0.00           C  
TER     242      GLN   241 
ATOM    242  CA  SER   242      38.186  56.838   2.542  1.00  0.00           C  
TER     243      SER   242 
ATOM    243  CA  GLY   243      35.262  57.625   0.200  1.00  0.00           C  
TER     244      GLY   243 
ATOM    244  CA  THR   244      33.124  55.623   2.680  1.00  0.00           C  
TER     245      THR   244 
ATOM    245  CA  PHE   245      34.071  58.086   5.463  1.00  0.00           C  
TER     246      PHE   245 
ATOM    246  CA  ARG   246      33.491  61.113   3.120  1.00  0.00           C  
TER     247      ARG   246 
ATOM    247  CA  ARG   247      29.871  60.051   2.312  1.00  0.00           C  
TER     248      ARG   247 
ATOM    248  CA  LEU   248      29.067  59.370   6.004  1.00  0.00           C  
TER     249      LEU   248 
ATOM    249  CA  MET   249      30.544  62.747   7.162  1.00  0.00           C  
TER     250      MET   249 
ATOM    250  CA  ASN   250      29.037  64.777   4.241  1.00  0.00           C  
TER     251      ASN   250 
ATOM    251  CA  TYR   251      25.545  63.316   4.958  1.00  0.00           C  
TER     252      TYR   251 
ATOM    252  CA  ALA   252      25.742  64.131   8.697  1.00  0.00           C  
TER     253      ALA   252 
ATOM    253  CA  TYR   253      26.992  67.711   7.958  1.00  0.00           C  
TER     254      TYR   253 
ATOM    254  CA  ASP   254      24.055  68.319   5.541  1.00  0.00           C  
TER     255      ASP   254 
ATOM    255  CA  GLN   255      21.490  66.644   7.854  1.00  0.00           C  
TER     256      GLN   255 
ATOM    256  CA  GLU   256      22.320  67.657  11.424  1.00  0.00           C  
TER     257      GLU   256 
ATOM    257  CA  LEU   257      25.849  68.872  12.351  1.00  0.00           C  
TER     258      LEU   257 
ATOM    258  CA  HIE   258      25.111  72.425  11.096  1.00  0.00           C  
TER     259      HIE   258 
ATOM    259  CA  ASP   259      23.753  73.300  14.550  1.00  0.00           C  
TER     260      ASP   259 
ATOM    260  CA  VAL   260      25.852  73.573  17.764  1.00  0.00           C  
TER     261      VAL   260 
ATOM    261  CA  GLU   261      23.062  71.847  19.689  1.00  0.00           C  
TER     262      GLU   261 
ATOM    262  CA  GLN   262      23.341  68.816  17.389  1.00  0.00           C  
TER     263      GLN   262 
ATOM    263  CA  ARG   263      27.172  68.662  17.532  1.00  0.00           C  
TER     264      ARG   263 
ATOM    264  CA  TRP   264      28.504  66.182  20.124  1.00  0.00           C  
TER     265      TRP   264 
ATOM    265  CA  LEU   265      30.269  66.605  23.507  1.00  0.00           C  
TER     266      LEU   265 
ATOM    266  CA  LEU   266      33.712  64.948  23.941  1.00  0.00           C  
TER     267      LEU   266 
ATOM    267  CA  GLY   267      34.254  62.747  27.024  1.00  0.00           C  
TER     268      GLY   267 
ATOM    268  CA  ALA   268      38.068  62.822  26.894  1.00  0.00           C  
TER     269      ALA   268 
ATOM    269  CA  GLY   269      39.886  60.289  29.139  1.00  0.00           C  
TER     270      GLY   269 
ATOM    270  CA  GLU   270      36.753  58.134  29.639  1.00  0.00           C  
TER     271      GLU   270 
ATOM    271  CA  ASN   271      35.673  54.637  28.427  1.00  0.00           C  
TER     272      ASN   271 
ATOM    272  CA  PHE   272      34.829  54.241  24.719  1.00  0.00           C  
TER     273      PHE   272 
ATOM    273  CA  GLY   273      31.106  54.948  24.130  1.00  0.00           C  
TER     274      GLY   273 
ATOM    274  CA  THR   274      28.535  56.992  22.107  1.00  0.00           C  
TER     275      THR   274 
ATOM    275  CA  THR   275      24.935  58.059  23.026  1.00  0.00           C  
TER     276      THR   275 
ATOM    276  CA  VAL   276      23.076  56.646  19.981  1.00  0.00           C  
TER     277      VAL   276 
ATOM    277  CA  THR   277      19.846  56.081  21.960  1.00  0.00           C  
TER     278      THR   277 
ATOM    278  CA  ASP   278      18.277  57.864  24.647  1.00  0.00           C  
TER     279      ASP   278 
ATOM    279  CA  GLU   279      19.236  56.621  27.790  1.00  0.00           C  
TER     280      GLU   279 
ATOM    280  CA  ASP   280      17.027  58.549  29.889  1.00  0.00           C  
TER     281      ASP   280 
ATOM    281  CA  LEU   281      13.821  58.686  31.050  1.00  0.00           C  
TER     282      LEU   281 
ATOM    282  CA  GLU   282      13.560  62.289  31.370  1.00  0.00           C  
TER     283      GLU   282 
ATOM    283  CA  SER   283      12.059  64.315  28.807  1.00  0.00           C  
TER     284      SER   283 
ATOM    284  CA  SER   284      14.528  66.764  28.616  1.00  0.00           C  
TER     285      SER   284 
ATOM    285  CA  GLU   285      17.196  66.018  26.224  1.00  0.00           C  
TER     286      GLU   285 
ATOM    286  CA  GLY   286      20.452  67.115  26.519  1.00  0.00           C  
TER     287      GLY   286 
ATOM    287  CA  ARG   287      23.435  67.082  24.250  1.00  0.00           C  
TER     288      ARG   287 
ATOM    288  CA  LYS   288      24.769  63.950  22.775  1.00  0.00           C  
TER     289      LYS   288 
ATOM    289  CA  VAL   289      28.166  62.491  23.953  1.00  0.00           C  
TER     290      VAL   289 
ATOM    290  CA  ILE   290      31.158  60.666  22.399  1.00  0.00           C  
TER     291      ILE   290 
ATOM    291  CA  ALA   291      33.672  59.285  24.980  1.00  0.00           C  
TER     292      ALA   291 
ATOM    292  CA  LEU   292      37.315  58.486  24.027  1.00  0.00           C  
TER     293      LEU   292 
ATOM    293  CA  ASN   293      40.730  57.707  25.630  1.00  0.00           C  
TER     294      ASN   293 
ATOM    294  CA  LEU   294      44.358  57.077  24.544  1.00  0.00           C  
TER     295      LEU   294 
ATOM    295  CA  ASP   295      44.915  53.715  26.390  1.00  0.00           C  
TER     296      ASP   295 
ATOM    296  CA  ASP   296      45.503  51.810  23.090  1.00  0.00           C  
TER     297      ASP   296 
ATOM    297  CA  THR   297      48.602  54.000  22.538  1.00  0.00           C  
TER     298      THR   297 
ATOM    298  CA  ASP   298      49.719  54.287  26.141  1.00  0.00           C  
TER     299      ASP   298 
ATOM    299  CA  ASP   299      52.732  52.189  26.989  1.00  0.00           C  
TER     300      ASP   299 
ATOM    300  CA  ASP   300      51.553  51.523  30.524  1.00  0.00           C  
TER     301      ASP   300 
ATOM    301  CA  SER   301      47.928  50.513  29.886  1.00  0.00           C  
TER     302      SER   301 
ATOM    302  CA  ILE   302      46.765  46.933  29.763  1.00  0.00           C  
TER     303      ILE   302 
ATOM    303  CA  PRO   303      45.798  45.842  26.219  1.00  0.00           C  
TER     304      PRO   303 
ATOM    304  CA  GLU   304      42.244  45.200  24.975  1.00  0.00           C  
TER     305      GLU   304 
ATOM    305  CA  TYR   305      41.451  42.640  22.257  1.00  0.00           C  
TER     306      TYR   305 
ATOM    306  CA  TYR   306      39.020  41.885  19.366  1.00  0.00           C  
TER     307      TYR   306 
ATOM    307  CA  GLU   307      38.052  38.804  17.275  1.00  0.00           C  
TER     308      GLU   307 
ATOM    308  CA  SER   308      39.815  38.898  13.879  1.00  0.00           C  
TER     309      SER   308 
ATOM    309  CA  ASN   309      40.547  36.755  10.832  1.00  0.00           C  
TER     310      ASN   309 
ATOM    310  CA  ASP   310      43.828  35.836  12.530  1.00  0.00           C  
TER     311      ASP   310 
ATOM    311  CA  GLY   311      42.579  35.145  15.996  1.00  0.00           C  
TER     312      GLY   311 
ATOM    312  CA  PRO   312      42.497  37.534  18.985  1.00  0.00           C  
TER     313      PRO   312 
ATOM    313  CA  GLN   313      44.224  40.858  18.118  1.00  0.00           C  
TER     314      GLN   313 
ATOM    314  CA  GLN   314      44.906  44.041  20.133  1.00  0.00           C  
TER     315      GLN   314 
ATOM    315  CA  PHE   315      42.951  47.281  19.504  1.00  0.00           C  
TER     316      PHE   315 
ATOM    316  CA  ASP   316      44.611  50.438  18.215  1.00  0.00           C  
TER     317      ASP   316 
ATOM    317  CA  THR   317      43.452  54.072  18.719  1.00  0.00           C  
TER     318      THR   317 
ATOM    318  CA  THR   318      42.387  54.385  15.022  1.00  0.00           C  
TER     319      THR   318 
ATOM    319  CA  ARG   319      39.994  51.371  15.236  1.00  0.00           C  
TER     320      ARG   319 
ATOM    320  CA  SER   320      38.642  52.555  18.619  1.00  0.00           C  
TER     321      SER   320 
ATOM    321  CA  PHE   321      38.026  56.186  17.482  1.00  0.00           C  
TER     322      PHE   321 
ATOM    322  CA  ILE   322      36.463  55.265  14.075  1.00  0.00           C  
TER     323      ILE   322 
ATOM    323  CA  HIE   323      34.000  52.824  15.781  1.00  0.00           C  
TER     324      HIE   323 
ATOM    324  CA  GLN   324      32.707  55.595  18.122  1.00  0.00           C  
TER     325      GLN   324 
ATOM    325  CA  VAL   325      32.624  58.209  15.285  1.00  0.00           C  
TER     326      VAL   325 
ATOM    326  CA  VAL   326      30.634  55.834  12.970  1.00  0.00           C  
TER     327      VAL   326 
ATOM    327  CA  HIE   327      28.088  55.402  15.824  1.00  0.00           C  
TER     328      HIE   327 
ATOM    328  CA  ALA   328      27.766  59.237  15.863  1.00  0.00           C  
TER     329      ALA   328 
ATOM    329  CA  LEU   329      27.581  59.730  12.036  1.00  0.00           C  
TER     330      LEU   329 
ATOM    330  CA  THR   330      25.009  56.914  11.391  1.00  0.00           C  
TER     331      THR   330 
ATOM    331  CA  HIE   331      22.933  56.598  14.612  1.00  0.00           C  
TER     332      HIE   331 
ATOM    332  CA  LEU   332      23.136  52.778  14.138  1.00  0.00           C  
TER     333      LEU   332 
ATOM    333  CA  GLN   333      23.759  50.300  16.984  1.00  0.00           C  
TER     334      GLN   333 
ATOM    334  CA  ASP   334      26.080  47.247  16.831  1.00  0.00           C  
TER     335      ASP   334 
ATOM    335  CA  LYS   335      23.006  45.056  17.473  1.00  0.00           C  
TER     336      LYS   335 
ATOM    336  CA  GLU   336      21.655  43.576  14.223  1.00  0.00           C  
TER     337      GLU   336 
ATOM    337  CA  ASP   337      19.614  40.370  13.792  1.00  0.00           C  
TER     338      ASP   337 
ATOM    338  CA  SER   338      21.703  37.316  12.830  1.00  0.00           C  
TER     339      SER   338 
ATOM    339  CA  ASN   339      24.825  39.334  11.919  1.00  0.00           C  
TER     340      ASN   339 
ATOM    340  CA  PRO   340      27.887  38.625  14.203  1.00  0.00           C  
TER     341      PRO   340 
ATOM    341  CA  ARG   341      29.433  42.049  13.300  1.00  0.00           C  
TER     342      ARG   341 
ATOM    342  CA  GLY   342      26.612  44.593  12.942  1.00  0.00           C  
TER     343      GLY   342 
ATOM    343  CA  PRO   343      26.721  47.719  10.692  1.00  0.00           C  
TER     344      PRO   343 
ATOM    344  CA  VAL   344      29.292  49.780  12.676  1.00  0.00           C  
TER     345      VAL   344 
ATOM    345  CA  VAL   345      31.953  47.006  12.767  1.00  0.00           C  
TER     346      VAL   345 
ATOM    346  CA  GLU   346      31.473  46.453   8.989  1.00  0.00           C  
TER     347      GLU   346 
ATOM    347  CA  TYR   347      31.772  50.228   8.225  1.00  0.00           C  
TER     348      TYR   347 
ATOM    348  CA  THR   348      34.867  50.408  10.538  1.00  0.00           C  
TER     349      THR   348 
ATOM    349  CA  ASN   349      36.530  47.495   8.663  1.00  0.00           C  
TER     350      ASN   349 
ATOM    350  CA  ILE   350      35.742  49.135   5.254  1.00  0.00           C  
TER     351      ILE   350 
ATOM    351  CA  ILE   351      37.051  52.601   6.336  1.00  0.00           C  
TER     352      ILE   351 
ATOM    352  CA  LEU   352      40.304  51.122   7.792  1.00  0.00           C  
TER     353      LEU   352 
ATOM    353  CA  LYS   353      40.854  49.085   4.567  1.00  0.00           C  
TER     354      LYS   353 
ATOM    354  CA  GLU   354      40.391  52.283   2.468  1.00  0.00           C  
TER     355      GLU   354 
ATOM    355  CA  MET   355      42.871  54.068   4.826  1.00  0.00           C  
TER     356      MET   355 
ATOM    356  CA  GLY   356      45.308  51.126   4.281  1.00  0.00           C  
TER     357      GLY   356 
ATOM    357  CA  HIE   357      45.559  50.393   8.023  1.00  0.00           C  
TER     358      HIE   357 
ATOM    358  CA  THR   358      47.770  47.490   9.031  1.00  0.00           C  
TER     359      THR   358 
ATOM    359  CA  SER   359      45.571  45.658  11.521  1.00  0.00           C  
TER     360      SER   359 
ATOM    360  CA  PRO   360      43.333  42.678  10.509  1.00  0.00           C  
TER     361      PRO   360 
ATOM    361  CA  PRO   361      39.510  43.002  10.009  1.00  0.00           C  
TER     362      PRO   361 
ATOM    362  CA  ARG   362      37.188  42.390  12.998  1.00  0.00           C  
TER     363      ARG   362 
ATOM    363  CA  ILE   363      35.001  39.354  12.095  1.00  0.00           C  
TER     364      ILE   363 
ATOM    364  CA  ALA   364      32.618  39.547  15.098  1.00  0.00           C  
TER     365      ALA   364 
ATOM    365  CA  TYR   365      31.650  42.013  17.878  1.00  0.00           C  
TER     366      TYR   365 
ATOM    366  CA  GLU   366      32.539  39.414  20.570  1.00  0.00           C  
TER     367      GLU   366 
ATOM    367  CA  PHE   367      34.656  36.248  21.036  1.00  0.00           C  
TER     368      PHE   367 
ATOM    368  CA  SER   368      33.309  32.834  20.035  1.00  0.00           C  
TER     369      SER   368 
ENDMDL
MODEL     6
ATOM      1  CA  ALA     1      38.227  23.301  53.159  1.00  0.00           C  
TER       2      ALA     1 
ATOM      2  CA  TYR     2      38.667  27.060  52.365  1.00  0.00           C  
TER       3      TYR     2 
ATOM      3  CA  VAL     3      38.721  29.478  49.317  1.00  0.00           C  
TER       4      VAL     3 
ATOM      4  CA  GLU     4      41.867  31.421  48.268  1.00  0.00           C  
TER       5      GLU     4 
ATOM      5  CA  ILE     5      42.249  34.142  45.535  1.00  0.00           C  
TER       6      ILE     5 
ATOM      6  CA  ILE     6      45.314  33.047  43.477  1.00  0.00           C  
TER       7      ILE     6 
ATOM      7  CA  GLU     7      44.965  36.029  41.010  1.00  0.00           C  
TER       8      GLU     7 
ATOM      8  CA  GLN     8      43.460  39.316  42.281  1.00  0.00           C  
TER       9      GLN     8 
ATOM      9  CA  PRO     9      41.887  41.897  39.875  1.00  0.00           C  
TER      10      PRO     9 
ATOM     10  CA  LYS    10      44.166  44.774  38.715  1.00  0.00           C  
TER      11      LYS    10 
ATOM     11  CA  GLN    11      43.151  47.796  40.821  1.00  0.00           C  
TER      12      GLN    11 
ATOM     12  CA  ARG    12      43.583  50.487  38.137  1.00  0.00           C  
TER      13      ARG    12 
ATOM     13  CA  GLY    13      43.648  49.196  34.679  1.00  0.00           C  
TER      14      GLY    13 
ATOM     14  CA  MET    14      40.151  48.746  33.491  1.00  0.00           C  
TER      15      MET    14 
ATOM     15  CA  ARG    15      37.483  51.208  32.560  1.00  0.00           C  
TER      16      ARG    15 
ATOM     16  CA  PHE    16      33.830  50.405  33.407  1.00  0.00           C  
TER      17      PHE    16 
ATOM     17  CA  ARG    17      31.346  49.997  30.478  1.00  0.00           C  
TER      18      ARG    17 
ATOM     18  CA  TYR    18      28.537  52.549  29.948  1.00  0.00           C  
TER      19      TYR    18 
ATOM     19  CA  LYS    19      24.926  51.530  29.210  1.00  0.00           C  
TER      20      LYS    19 
ATOM     20  CA  CYS    20      25.173  53.278  25.779  1.00  0.00           C  
TER      21      CYS    20 
ATOM     21  CA  GLU    21      26.798  51.784  22.625  1.00  0.00           C  
TER      22      GLU    21 
ATOM     22  CA  GLY    22      30.604  51.201  22.604  1.00  0.00           C  
TER      23      GLY    22 
ATOM     23  CA  ARG    23      33.576  49.373  20.990  1.00  0.00           C  
TER      24      ARG    23 
ATOM     24  CA  SER    24      33.541  46.186  23.150  1.00  0.00           C  
TER      25      SER    24 
ATOM     25  CA  ALA    25      31.999  44.313  26.056  1.00  0.00           C  
TER      26      ALA    25 
ATOM     26  CA  GLY    26      35.126  43.991  28.066  1.00  0.00           C  
TER      27      GLY    26 
ATOM     27  CA  SER    27      36.517  41.890  30.885  1.00  0.00           C  
TER      28      SER    27 
ATOM     28  CA  ILE    28      38.283  42.395  34.268  1.00  0.00           C  
TER      29      ILE    28 
ATOM     29  CA  PRO    29      42.137  42.220  34.065  1.00  0.00           C  
TER      30      PRO    29 
ATOM     30  CA  GLY    30      44.070  40.062  36.602  1.00  0.00           C  
TER      31      GLY    30 
ATOM     31  CA  GLU    31      47.012  41.418  38.659  1.00  0.00           C  
TER      32      GLU    31 
ATOM     32  CA  ARG    32      49.655  39.804  36.339  1.00  0.00           C  
TER      33      ARG    32 
ATOM     33  CA  SER    33      48.318  41.811  33.327  1.00  0.00           C  
TER      34      SER    33 
ATOM     34  CA  THR    34      50.879  44.002  31.567  1.00  0.00           C  
TER      35      THR    34 
ATOM     35  CA  ASP    35      51.366  46.139  28.432  1.00  0.00           C  
TER      36      ASP    35 
ATOM     36  CA  THR    36      51.913  42.967  26.346  1.00  0.00           C  
TER      37      THR    36 
ATOM     37  CA  THR    37      49.349  40.514  27.768  1.00  0.00           C  
TER      38      THR    37 
ATOM     38  CA  LYS    38      46.118  40.402  29.790  1.00  0.00           C  
TER      39      LYS    38 
ATOM     39  CA  THR    39      45.302  37.859  32.542  1.00  0.00           C  
TER      40      THR    39 
ATOM     40  CA  HIE    40      41.994  37.342  34.455  1.00  0.00           C  
TER      41      HIE    40 
ATOM     41  CA  PRO    41      40.907  36.907  38.155  1.00  0.00           C  
TER      42      PRO    41 
ATOM     42  CA  THR    42      41.268  33.302  39.506  1.00  0.00           C  
TER      43      THR    42 
ATOM     43  CA  ILE    43      40.413  31.320  42.727  1.00  0.00           C  
TER      44      ILE    43 
ATOM     44  CA  LYS    44      41.403  27.912  44.275  1.00  0.00           C  
TER      45      LYS    44 
ATOM     45  CA  ILE    45      39.644  25.682  46.878  1.00  0.00           C  
TER      46      ILE    45 
ATOM     46  CA  ASN    46      42.054  24.220  49.511  1.00  0.00           C  
TER      47      ASN    46 
ATOM     47  CA  GLY    47      41.239  20.789  51.010  1.00  0.00           C  
TER      48      GLY    47 
ATOM     48  CA  TYR    48      38.735  19.900  48.217  1.00  0.00           C  
TER      49      TYR    48 
ATOM     49  CA  THR    49      38.495  19.086  44.472  1.00  0.00           C  
TER      50      THR    49 
ATOM     50  CA  GLY    50      35.143  18.026  42.904  1.00  0.00           C  
TER      51      GLY    50 
ATOM     51  CA  PRO    51      31.706  19.020  41.413  1.00  0.00           C  
TER      52      PRO    51 
ATOM     52  CA  GLY    52      30.804  21.980  43.538  1.00  0.00           C  
TER      53      GLY    52 
ATOM     53  CA  THR    53      29.356  25.484  42.703  1.00  0.00           C  
TER      54      THR    53 
ATOM     54  CA  VAL    54      30.594  29.126  43.066  1.00  0.00           C  
TER      55      VAL    54 
ATOM     55  CA  ARG    55      28.646  32.454  43.249  1.00  0.00           C  
TER      56      ARG    55 
ATOM     56  CA  ILE    56      30.279  35.845  42.477  1.00  0.00           C  
TER      57      ILE    56 
ATOM     57  CA  SER    57      28.922  39.349  43.343  1.00  0.00           C  
TER      58      SER    57 
ATOM     58  CA  LEU    58      29.880  43.075  43.425  1.00  0.00           C  
TER      59      LEU    58 
ATOM     59  CA  VAL    59      30.386  44.512  46.966  1.00  0.00           C  
TER      60      VAL    59 
ATOM     60  CA  THR    60      31.373  47.918  48.470  1.00  0.00           C  
TER      61      THR    60 
ATOM     61  CA  LYS    61      35.023  48.907  49.093  1.00  0.00           C  
TER      62      LYS    61 
ATOM     62  CA  ASP    62      34.451  49.571  52.804  1.00  0.00           C  
TER      63      ASP    62 
ATOM     63  CA  PRO    63      32.303  47.767  55.430  1.00  0.00           C  
TER      64      PRO    63 
ATOM     64  CA  PRO    64      29.492  46.894  55.879  1.00  0.00           C  
TER      65      PRO    64 
ATOM     65  CA  HIE    65      29.818  44.405  52.980  1.00  0.00           C  
TER      66      HIE    65 
ATOM     66  CA  ARG    66      26.656  45.482  51.096  1.00  0.00           C  
TER      67      ARG    66 
ATOM     67  CA  PRO    67      25.875  44.649  47.429  1.00  0.00           C  
TER      68      PRO    67 
ATOM     68  CA  HIE    68      27.175  47.364  45.069  1.00  0.00           C  
TER      69      HIE    68 
ATOM     69  CA  PRO    69      24.702  49.061  42.560  1.00  0.00           C  
TER      70      PRO    69 
ATOM     70  CA  HIE    70      26.992  48.401  39.498  1.00  0.00           C  
TER      71      HIE    70 
ATOM     71  CA  GLU    71      26.382  45.542  37.015  1.00  0.00           C  
TER      72      GLU    71 
ATOM     72  CA  LEU    72      28.442  42.491  36.018  1.00  0.00           C  
TER      73      LEU    72 
ATOM     73  CA  VAL    73      28.646  41.915  32.220  1.00  0.00           C  
TER      74      VAL    73 
ATOM     74  CA  GLY    74      28.788  38.612  30.314  1.00  0.00           C  
TER      75      GLY    74 
ATOM     75  CA  LYS    75      26.934  35.290  29.798  1.00  0.00           C  
TER      76      LYS    75 
ATOM     76  CA  ASP    76      24.144  34.850  31.954  1.00  0.00           C  
TER      77      ASP    76 
ATOM     77  CA  CYS    77      25.089  37.782  34.170  1.00  0.00           C  
TER      78      CYS    77 
ATOM     78  CA  ARG    78      22.635  40.350  35.917  1.00  0.00           C  
TER      79      ARG    78 
ATOM     79  CA  ASP    79      22.140  43.022  38.851  1.00  0.00           C  
TER      80      ASP    79 
ATOM     80  CA  GLY    80      25.875  42.840  39.860  1.00  0.00           C  
TER      81      GLY    80 
ATOM     81  CA  TYR    81      25.923  38.879  40.507  1.00  0.00           C  
TER      82      TYR    81 
ATOM     82  CA  TYR    82      26.693  35.482  38.656  1.00  0.00           C  
TER      83      TYR    82 
ATOM     83  CA  GLU    83      26.922  31.700  39.403  1.00  0.00           C  
TER      84      GLU    83 
ATOM     84  CA  ALA    84      28.843  28.686  37.930  1.00  0.00           C  
TER      85      ALA    84 
ATOM     85  CA  ASP    85      29.723  24.975  38.515  1.00  0.00           C  
TER      86      ASP    85 
ATOM     86  CA  LEU    86      33.320  23.832  39.311  1.00  0.00           C  
TER      87      LEU    86 
ATOM     87  CA  CYS    87      35.233  21.324  37.158  1.00  0.00           C  
TER      88      CYS    87 
ATOM     88  CA  PRO    88      35.134  17.831  38.843  1.00  0.00           C  
TER      89      PRO    88 
ATOM     89  CA  ASP    89      38.862  17.253  38.083  1.00  0.00           C  
TER      90      ASP    89 
ATOM     90  CA  ARG    90      40.289  20.612  39.366  1.00  0.00           C  
TER      91      ARG    90 
ATOM     91  CA  SER    91      40.083  22.924  42.377  1.00  0.00           C  
TER      92      SER    91 
ATOM     92  CA  ILE    92      41.200  26.049  40.344  1.00  0.00           C  
TER      93      ILE    92 
ATOM     93  CA  HIE    93      38.569  28.284  38.567  1.00  0.00           C  
TER      94      HIE    93 
ATOM     94  CA  SER    94      38.997  31.495  36.409  1.00  0.00           C  
TER      95      SER    94 
ATOM     95  CA  PHE    95      36.599  34.249  35.181  1.00  0.00           C  
TER      96      PHE    95 
ATOM     96  CA  GLN    96      37.827  35.222  31.687  1.00  0.00           C  
TER      97      GLN    96 
ATOM     97  CA  ASN    97      34.579  36.652  30.328  1.00  0.00           C  
TER      98      ASN    97 
ATOM     98  CA  LEU    98      33.391  38.700  33.316  1.00  0.00           C  
TER      99      LEU    98 
ATOM     99  CA  GLY    99      33.140  42.530  32.885  1.00  0.00           C  
TER     100      GLY    99 
ATOM    100  CA  ILE   100      31.708  45.542  34.841  1.00  0.00           C  
TER     101      ILE   100 
ATOM    101  CA  GLN   101      29.121  48.171  33.760  1.00  0.00           C  
TER     102      GLN   101 
ATOM    102  CA  CYS   102      28.378  51.432  35.632  1.00  0.00           C  
TER     103      CYS   102 
ATOM    103  CA  VAL   103      24.985  52.479  37.037  1.00  0.00           C  
TER     104      VAL   103 
ATOM    104  CA  LYS   104      23.384  55.783  35.979  1.00  0.00           C  
TER     105      LYS   104 
ATOM    105  CA  LYS   105      22.184  58.162  38.658  1.00  0.00           C  
TER     106      LYS   105 
ATOM    106  CA  ARG   106      18.591  57.956  37.456  1.00  0.00           C  
TER     107      ARG   106 
ATOM    107  CA  ASP   107      18.605  54.168  37.797  1.00  0.00           C  
TER     108      ASP   107 
ATOM    108  CA  LEU   108      20.386  54.024  41.178  1.00  0.00           C  
TER     109      LEU   108 
ATOM    109  CA  GLU   109      17.330  53.729  43.483  1.00  0.00           C  
TER     110      GLU   109 
ATOM    110  CA  GLN   110      15.862  50.945  41.309  1.00  0.00           C  
TER     111      GLN   110 
ATOM    111  CA  ALA   111      19.265  49.128  41.141  1.00  0.00           C  
TER     112      ALA   111 
ATOM    112  CA  ILE   112      19.455  49.111  44.987  1.00  0.00           C  
TER     113      ILE   112 
ATOM    113  CA  SER   113      15.765  48.035  45.261  1.00  0.00           C  
TER     114      SER   113 
ATOM    114  CA  GLN   114      16.391  45.132  42.816  1.00  0.00           C  
TER     115      GLN   114 
ATOM    115  CA  ARG   115      19.377  43.924  44.962  1.00  0.00           C  
TER     116      ARG   115 
ATOM    116  CA  ILE   116      17.127  44.022  48.065  1.00  0.00           C  
TER     117      ILE   116 
ATOM    117  CA  GLN   117      14.378  42.095  46.194  1.00  0.00           C  
TER     118      GLN   117 
ATOM    118  CA  THR   118      16.813  39.363  45.084  1.00  0.00           C  
TER     119      THR   118 
ATOM    119  CA  ASN   119      18.486  39.632  48.846  1.00  0.00           C  
TER     120      ASN   119 
ATOM    120  CA  ASN   120      21.374  37.842  47.711  1.00  0.00           C  
TER     121      ASN   120 
ATOM    121  CA  ASN   121      24.146  39.291  49.777  1.00  0.00           C  
TER     122      ASN   121 
ATOM    122  CA  PRO   122      26.780  36.804  51.129  1.00  0.00           C  
TER     123      PRO   122 
ATOM    123  CA  PHE   123      27.151  38.651  54.450  1.00  0.00           C  
TER     124      PHE   123 
ATOM    124  CA  HIE   124      23.388  39.060  55.156  1.00  0.00           C  
TER     125      HIE   124 
ATOM    125  CA  VAL   125      23.663  42.853  55.692  1.00  0.00           C  
TER     126      VAL   125 
ATOM    126  CA  PRO   126      20.292  44.367  56.912  1.00  0.00           C  
TER     127      PRO   126 
ATOM    127  CA  ILE   127      18.070  46.199  54.449  1.00  0.00           C  
TER     128      ILE   127 
ATOM    128  CA  GLU   128      18.319  49.514  56.286  1.00  0.00           C  
TER     129      GLU   128 
ATOM    129  CA  GLU   129      22.099  49.355  55.800  1.00  0.00           C  
TER     130      GLU   129 
ATOM    130  CA  GLN   130      21.700  48.415  52.166  1.00  0.00           C  
TER     131      GLN   130 
ATOM    131  CA  ARG   131      19.779  51.693  51.758  1.00  0.00           C  
TER     132      ARG   131 
ATOM    132  CA  GLY   132      22.084  54.699  51.756  1.00  0.00           C  
TER     133      GLY   132 
ATOM    133  CA  ASP   133      24.684  56.390  49.936  1.00  0.00           C  
TER     134      ASP   133 
ATOM    134  CA  TYR   134      27.083  54.489  47.718  1.00  0.00           C  
TER     135      TYR   134 
ATOM    135  CA  ASP   135      30.498  55.395  46.366  1.00  0.00           C  
TER     136      ASP   135 
ATOM    136  CA  LEU   136      30.421  54.542  42.635  1.00  0.00           C  
TER     137      LEU   136 
ATOM    137  CA  ASN   137      34.165  55.200  42.080  1.00  0.00           C  
TER     138      ASN   137 
ATOM    138  CA  ALA   138      35.318  51.849  43.581  1.00  0.00           C  
TER     139      ALA   138 
ATOM    139  CA  VAL   139      34.038  48.251  43.980  1.00  0.00           C  
TER     140      VAL   139 
ATOM    140  CA  ARG   140      35.231  44.746  45.118  1.00  0.00           C  
TER     141      ARG   140 
ATOM    141  CA  LEU   141      34.394  41.208  43.964  1.00  0.00           C  
TER     142      LEU   141 
ATOM    142  CA  CYS   142      33.036  38.680  46.525  1.00  0.00           C  
TER     143      CYS   142 
ATOM    143  CA  PHE   143      33.270  34.855  46.022  1.00  0.00           C  
TER     144      PHE   143 
ATOM    144  CA  GLN   144      31.239  32.125  47.850  1.00  0.00           C  
TER     145      GLN   144 
ATOM    145  CA  VAL   145      31.517  28.294  47.279  1.00  0.00           C  
TER     146      VAL   145 
ATOM    146  CA  THR   146      29.259  25.257  47.956  1.00  0.00           C  
TER     147      THR   146 
ATOM    147  CA  VAL   147      31.085  21.848  48.196  1.00  0.00           C  
TER     148      VAL   147 
ATOM    148  CA  ARG   148      29.367  18.794  47.258  1.00  0.00           C  
TER     149      ARG   148 
ATOM    149  CA  ASP   149      30.332  15.772  48.345  1.00  0.00           C  
TER     150      ASP   149 
ATOM    150  CA  PRO   150      29.478  12.642  47.137  1.00  0.00           C  
TER     151      PRO   150 
ATOM    151  CA  ALA   151      28.561  10.973  49.792  1.00  0.00           C  
TER     152      ALA   151 
ATOM    152  CA  GLY   152      27.789  13.213  51.123  1.00  0.00           C  
TER     153      GLY   152 
ATOM    153  CA  ARG   153      25.742  16.193  51.938  1.00  0.00           C  
TER     154      ARG   153 
ATOM    154  CA  PRO   154      26.420  19.731  50.498  1.00  0.00           C  
TER     155      PRO   154 
ATOM    155  CA  LEU   155      28.421  22.269  52.540  1.00  0.00           C  
TER     156      LEU   155 
ATOM    156  CA  LEU   156      28.588  26.109  52.176  1.00  0.00           C  
TER     157      LEU   156 
ATOM    157  CA  LEU   157      32.078  27.663  52.787  1.00  0.00           C  
TER     158      LEU   157 
ATOM    158  CA  THR   158      32.910  31.151  54.287  1.00  0.00           C  
TER     159      THR   158 
ATOM    159  CA  PRO   159      32.916  34.071  51.679  1.00  0.00           C  
TER     160      PRO   159 
ATOM    160  CA  VAL   160      36.100  35.900  50.522  1.00  0.00           C  
TER     161      VAL   160 
ATOM    161  CA  LEU   161      36.662  39.484  49.115  1.00  0.00           C  
TER     162      LEU   161 
ATOM    162  CA  SER   162      39.073  40.802  46.432  1.00  0.00           C  
TER     163      SER   162 
ATOM    163  CA  HIE   163      41.233  43.926  46.337  1.00  0.00           C  
TER     164      HIE   163 
ATOM    164  CA  PRO   164      39.173  46.953  45.101  1.00  0.00           C  
TER     165      PRO   164 
ATOM    165  CA  ILE   165      38.794  47.952  41.423  1.00  0.00           C  
TER     166      ILE   165 
ATOM    166  CA  PHE   166      38.683  51.704  40.783  1.00  0.00           C  
TER     167      PHE   166 
ATOM    167  CA  ASP   167      36.927  53.792  38.114  1.00  0.00           C  
TER     168      ASP   167 
ATOM    168  CA  ASN   168      39.204  55.558  35.842  1.00  0.00           C  
TER     169      ASN   168 
ATOM    169  CA  PHE   169      29.454  50.697  -3.010  1.00  0.00           C  
TER     170      PHE   169 
ATOM    170  CA  PRO   170      32.292  48.188  -2.942  1.00  0.00           C  
TER     171      PRO   170 
ATOM    171  CA  ASP   171      33.002  46.115   0.150  1.00  0.00           C  
TER     172      ASP   171 
ATOM    172  CA  LEU   172      35.564  43.697   1.542  1.00  0.00           C  
TER     173      LEU   172 
ATOM    173  CA  PRO   173      35.342  39.984   0.852  1.00  0.00           C  
TER     174      PRO   173 
ATOM    174  CA  GLU   174      35.188  39.084   4.550  1.00  0.00           C  
TER     175      GLU   174 
ATOM    175  CA  HIE   175      31.514  39.847   4.932  1.00  0.00           C  
TER     176      HIE   175 
ATOM    176  CA  GLN   176      30.052  38.806   1.681  1.00  0.00           C  
TER     177      GLN   176 
ATOM    177  CA  ASP   177      28.151  35.867   3.062  1.00  0.00           C  
TER     178      ASP   177 
ATOM    178  CA  ASN   178      25.841  37.629   5.289  1.00  0.00           C  
TER     179      ASN   178 
ATOM    179  CA  PRO   179      26.416  41.469   5.086  1.00  0.00           C  
TER     180      PRO   179 
ATOM    180  CA  SER   180      24.660  44.023   7.307  1.00  0.00           C  
TER     181      SER   180 
ATOM    181  CA  GLN   181      21.213  44.976   5.949  1.00  0.00           C  
TER     182      GLN   181 
ATOM    182  CA  LEU   182      21.253  48.101   8.183  1.00  0.00           C  
TER     183      LEU   182 
ATOM    183  CA  ARG   183      24.532  49.205   6.474  1.00  0.00           C  
TER     184      ARG   183 
ATOM    184  CA  LEU   184      22.972  48.646   3.013  1.00  0.00           C  
TER     185      LEU   184 
ATOM    185  CA  GLN   185      19.920  50.719   4.089  1.00  0.00           C  
TER     186      GLN   185 
ATOM    186  CA  HIE   186      22.116  53.649   5.304  1.00  0.00           C  
TER     187      HIE   186 
ATOM    187  CA  ASP   187      24.161  53.433   2.065  1.00  0.00           C  
TER     188      ASP   187 
ATOM    188  CA  GLY   188      20.815  54.346   0.411  1.00  0.00           C  
TER     189      GLY   188 
ATOM    189  CA  LEU   189      21.014  57.740   2.197  1.00  0.00           C  
TER     190      LEU   189 
ATOM    190  CA  ALA   190      24.738  58.520   2.666  1.00  0.00           C  
TER     191      ALA   190 
ATOM    191  CA  THR   191      25.761  58.772  -1.012  1.00  0.00           C  
TER     192      THR   191 
ATOM    192  CA  ASP   192      27.893  61.919  -1.625  1.00  0.00           C  
TER     193      ASP   192 
ATOM    193  CA  ASP   193      31.568  60.783  -1.523  1.00  0.00           C  
TER     194      ASP   193 
ATOM    194  CA  LYS   194      33.029  64.137  -2.769  1.00  0.00           C  
TER     195      LYS   194 
ATOM    195  CA  ALA   195      35.762  65.961  -0.828  1.00  0.00           C  
TER     196      ALA   195 
ATOM    196  CA  ARG   196      33.943  69.224   0.106  1.00  0.00           C  
TER     197      ARG   196 
ATOM    197  CA  LEU   197      34.718  69.756   3.827  1.00  0.00           C  
TER     198      LEU   197 
ATOM    198  CA  GLU   198      38.042  71.210   5.070  1.00  0.00           C  
TER     199      GLU   198 
ATOM    199  CA  PRO   199      40.093  68.212   6.399  1.00  0.00           C  
TER     200      PRO   199 
ATOM    200  CA  MET   200      41.809  70.259   9.129  1.00  0.00           C  
TER     201      MET   200 
ATOM    201  CA  CYS   201      38.454  71.385  10.582  1.00  0.00           C  
TER     202      CYS   201 
ATOM    202  CA  LEU   202      36.462  68.096  10.791  1.00  0.00           C  
TER     203      LEU   202 
ATOM    203  CA  ALA   203      36.592  67.927  14.627  1.00  0.00           C  
TER     204      ALA   203 
ATOM    204  CA  GLU   204      35.010  71.429  14.774  1.00  0.00           C  
TER     205      GLU   204 
ATOM    205  CA  TYR   205      32.215  70.174  12.457  1.00  0.00           C  
TER     206      TYR   205 
ATOM    206  CA  LEU   206      31.546  67.182  14.798  1.00  0.00           C  
TER     207      LEU   206 
ATOM    207  CA  ILE   207      32.267  68.405  18.386  1.00  0.00           C  
TER     208      ILE   207 
ATOM    208  CA  SER   208      30.628  71.257  20.366  1.00  0.00           C  
TER     209      SER   208 
ATOM    209  CA  GLY   209      32.792  71.085  23.538  1.00  0.00           C  
TER     210      GLY   209 
ATOM    210  CA  PRO   210      34.056  68.953  26.484  1.00  0.00           C  
TER     211      PRO   210 
ATOM    211  CA  GLY   211      31.592  66.791  28.449  1.00  0.00           C  
TER     212      GLY   211 
ATOM    212  CA  GLY   212      31.083  63.160  29.727  1.00  0.00           C  
TER     213      GLY   212 
ATOM    213  CA  MET   213      27.922  60.807  30.061  1.00  0.00           C  
TER     214      MET   213 
ATOM    214  CA  ASP   214      26.904  62.428  33.355  1.00  0.00           C  
TER     215      ASP   214 
ATOM    215  CA  PRO   215      26.750  66.173  34.059  1.00  0.00           C  
TER     216      PRO   215 
ATOM    216  CA  ASP   216      28.577  65.731  37.314  1.00  0.00           C  
TER     217      ASP   216 
ATOM    217  CA  ILE   217      31.757  64.594  35.753  1.00  0.00           C  
TER     218      ILE   217 
ATOM    218  CA  GLU   218      34.488  67.085  35.096  1.00  0.00           C  
TER     219      GLU   218 
ATOM    219  CA  ILE   219      36.606  66.578  32.014  1.00  0.00           C  
TER     220      ILE   219 
ATOM    220  CA  ASP   220      40.263  67.671  32.178  1.00  0.00           C  
TER     221      ASP   220 
ATOM    221  CA  ASP   221      40.977  70.560  29.756  1.00  0.00           C  
TER     222      ASP   221 
ATOM    222  CA  ASP   222      44.534  69.307  29.015  1.00  0.00           C  
TER     223      ASP   222 
ATOM    223  CA  THR   223      43.314  65.746  28.286  1.00  0.00           C  
TER     224      THR   223 
ATOM    224  CA  TYR   224      40.573  67.291  26.072  1.00  0.00           C  
TER     225      TYR   224 
ATOM    225  CA  ASP   225      43.212  69.262  24.088  1.00  0.00           C  
TER     226      ASP   225 
ATOM    226  CA  GLU   226      45.284  66.077  23.504  1.00  0.00           C  
TER     227      GLU   226 
ATOM    227  CA  CYS   227      42.237  63.915  22.610  1.00  0.00           C  
TER     228      CYS   227 
ATOM    228  CA  ARG   228      40.801  66.541  20.172  1.00  0.00           C  
TER     229      ARG   228 
ATOM    229  CA  GLU   229      44.204  66.778  18.416  1.00  0.00           C  
TER     230      GLU   229 
ATOM    230  CA  VAL   230      44.414  62.945  17.988  1.00  0.00           C  
TER     231      VAL   230 
ATOM    231  CA  LEU   231      40.739  62.967  16.821  1.00  0.00           C  
TER     232      LEU   231 
ATOM    232  CA  SER   232      41.553  65.763  14.285  1.00  0.00           C  
TER     233      SER   232 
ATOM    233  CA  ARG   233      44.486  63.696  12.877  1.00  0.00           C  
TER     234      ARG   233 
ATOM    234  CA  ILE   234      42.364  60.489  12.613  1.00  0.00           C  
TER     235      ILE   234 
ATOM    235  CA  LEU   235      39.418  62.368  10.940  1.00  0.00           C  
TER     236      LEU   235 
ATOM    236  CA  GLU   236      41.844  64.012   8.447  1.00  0.00           C  
TER     237      GLU   236 
ATOM    237  CA  ASP   237      43.404  60.611   7.544  1.00  0.00           C  
TER     238      ASP   237 
ATOM    238  CA  ALA   238      39.899  59.060   7.208  1.00  0.00           C  
TER     239      ALA   238 
ATOM    239  CA  TYR   239      38.327  61.870   5.049  1.00  0.00           C  
TER     240      TYR   239 
ATOM    240  CA  THR   240      41.408  62.205   2.761  1.00  0.00           C  
TER     241      THR   240 
ATOM    241  CA  GLN   241      41.678  58.395   2.124  1.00  0.00           C  
TER     242      GLN   241 
ATOM    242  CA  SER   242      38.174  56.817   2.545  1.00  0.00           C  
TER     243      SER   242 
ATOM    243  CA  GLY   243      35.247  57.592   0.205  1.00  0.00           C  
TER     244      GLY   243 
ATOM    244  CA  THR   244      33.116  55.590   2.690  1.00  0.00           C  
TER     245      THR   244 
ATOM    245  CA  PHE   245      34.059  58.058   5.468  1.00  0.00           C  
TER     246      PHE   245 
ATOM    246  CA  ARG   246      33.470  61.080   3.121  1.00  0.00           C  
TER     247      ARG   246 
ATOM    247  CA  ARG   247      29.852  60.008   2.319  1.00  0.00           C  
TER     248      ARG   247 
ATOM    248  CA  LEU   248      29.053  59.331   6.012  1.00  0.00           C  
TER     249      LEU   248 
ATOM    249  CA  MET   249      30.522  62.713   7.163  1.00  0.00           C  
TER     250      MET   249 
ATOM    250  CA  ASN   250      29.008  64.734   4.241  1.00  0.00           C  
TER     251      ASN   250 
ATOM    251  CA  TYR   251      25.520  63.266   4.964  1.00  0.00           C  
TER     252      TYR   251 
ATOM    252  CA  ALA   252      25.719  64.089   8.701  1.00  0.00           C  
TER     253      ALA   252 
ATOM    253  CA  TYR   253      26.960  67.669   7.953  1.00  0.00           C  
TER     254      TYR   253 
ATOM    254  CA  ASP   254      24.019  68.264   5.540  1.00  0.00           C  
TER     255      ASP   254 
ATOM    255  CA  GLN   255      21.460  66.590   7.859  1.00  0.00           C  
TER     256      GLN   255 
ATOM    256  CA  GLU   256      22.292  67.612  11.426  1.00  0.00           C  
TER     257      GLU   256 
ATOM    257  CA  LEU   257      25.818  68.837  12.346  1.00  0.00           C  
TER     258      LEU   257 
ATOM    258  CA  HIE   258      25.069  72.385  11.087  1.00  0.00           C  
TER     259      HIE   258 
ATOM    259  CA  ASP   259      23.709  73.260  14.541  1.00  0.00           C  
TER     260      ASP   259 
ATOM    260  CA  VAL   260      25.810  73.545  17.751  1.00  0.00           C  
TER     261      VAL   260 
ATOM    261  CA  GLU   261      23.027  71.814  19.683  1.00  0.00           C  
TER     262      GLU   261 
ATOM    262  CA  GLN   262      23.313  68.781  17.386  1.00  0.00           C  
TER     263      GLN   262 
ATOM    263  CA  ARG   263      27.144  68.639  17.524  1.00  0.00           C  
TER     264      ARG   263 
ATOM    264  CA  TRP   264      28.485  66.170  20.119  1.00  0.00           C  
TER     265      TRP   264 
ATOM    265  CA  LEU   265      30.249  66.604  23.500  1.00  0.00           C  
TER     266      LEU   265 
ATOM    266  CA  LEU   266      33.696  64.956  23.934  1.00  0.00           C  
TER     267      LEU   266 
ATOM    267  CA  GLY   267      34.246  62.762  27.020  1.00  0.00           C  
TER     268      GLY   267 
ATOM    268  CA  ALA   268      38.059  62.847  26.885  1.00  0.00           C  
TER     269      ALA   268 
ATOM    269  CA  GLY   269      39.885  60.321  29.131  1.00  0.00           C  
TER     270      GLY   269 
ATOM    270  CA  GLU   270      36.756  58.161  29.637  1.00  0.00           C  
TER     271      GLU   270 
ATOM    271  CA  ASN   271      35.686  54.659  28.437  1.00  0.00           C  
TER     272      ASN   271 
ATOM    272  CA  PHE   272      34.840  54.256  24.730  1.00  0.00           C  
TER     273      PHE   272 
ATOM    273  CA  GLY   273      31.116  54.952  24.142  1.00  0.00           C  
TER     274      GLY   273 
ATOM    274  CA  THR   274      28.540  56.986  22.118  1.00  0.00           C  
TER     275      THR   274 
ATOM    275  CA  THR   275      24.939  58.045  23.039  1.00  0.00           C  
TER     276      THR   275 
ATOM    276  CA  VAL   276      23.079  56.630  19.996  1.00  0.00           C  
TER     277      VAL   276 
ATOM    277  CA  THR   277      19.850  56.071  21.977  1.00  0.00           C  
TER     278      THR   277 
ATOM    278  CA  ASP   278      18.277  57.871  24.651  1.00  0.00           C  
TER     279      ASP   278 
ATOM    279  CA  GLU   279      19.235  56.654  27.802  1.00  0.00           C  
TER     280      GLU   279 
ATOM    280  CA  ASP   280      17.023  58.595  29.887  1.00  0.00           C  
TER     281      ASP   280 
ATOM    281  CA  LEU   281      13.816  58.737  31.046  1.00  0.00           C  
TER     282      LEU   281 
ATOM    282  CA  GLU   282      13.549  62.335  31.376  1.00  0.00           C  
TER     283      GLU   282 
ATOM    283  CA  SER   283      12.041  64.370  28.829  1.00  0.00           C  
TER     284      SER   283 
ATOM    284  CA  SER   284      14.522  66.799  28.617  1.00  0.00           C  
TER     285      SER   284 
ATOM    285  CA  GLU   285      17.180  66.030  26.228  1.00  0.00           C  
TER     286      GLU   285 
ATOM    286  CA  GLY   286      20.441  67.104  26.526  1.00  0.00           C  
TER     287      GLY   286 
ATOM    287  CA  ARG   287      23.417  67.069  24.250  1.00  0.00           C  
TER     288      ARG   287 
ATOM    288  CA  LYS   288      24.758  63.933  22.783  1.00  0.00           C  
TER     289      LYS   288 
ATOM    289  CA  VAL   289      28.159  62.487  23.958  1.00  0.00           C  
TER     290      VAL   289 
ATOM    290  CA  ILE   290      31.153  60.666  22.403  1.00  0.00           C  
TER     291      ILE   290 
ATOM    291  CA  ALA   291      33.673  59.294  24.981  1.00  0.00           C  
TER     292      ALA   291 
ATOM    292  CA  LEU   292      37.316  58.504  24.025  1.00  0.00           C  
TER     293      LEU   292 
ATOM    293  CA  ASN   293      40.733  57.733  25.628  1.00  0.00           C  
TER     294      ASN   293 
ATOM    294  CA  LEU   294      44.362  57.109  24.542  1.00  0.00           C  
TER     295      LEU   294 
ATOM    295  CA  ASP   295      44.927  53.752  26.393  1.00  0.00           C  
TER     296      ASP   295 
ATOM    296  CA  ASP   296      45.517  51.840  23.098  1.00  0.00           C  
TER     297      ASP   296 
ATOM    297  CA  THR   297      48.612  54.035  22.541  1.00  0.00           C  
TER     298      THR   297 
ATOM    298  CA  ASP   298      49.732  54.319  26.144  1.00  0.00           C  
TER     299      ASP   298 
ATOM    299  CA  ASP   299      52.744  52.220  26.992  1.00  0.00           C  
TER     300      ASP   299 
ATOM    300  CA  ASP   300      51.571  51.562  30.530  1.00  0.00           C  
TER     301      ASP   300 
ATOM    301  CA  SER   301      47.947  50.547  29.899  1.00  0.00           C  
TER     302      SER   301 
ATOM    302  CA  ILE   302      46.787  46.965  29.779  1.00  0.00           C  
TER     303      ILE   302 
ATOM    303  CA  PRO   303      45.819  45.878  26.233  1.00  0.00           C  
TER     304      PRO   303 
ATOM    304  CA  GLU   304      42.265  45.231  24.990  1.00  0.00           C  
TER     305      GLU   304 
ATOM    305  CA  TYR   305      41.479  42.662  22.279  1.00  0.00           C  
TER     306      TYR   305 
ATOM    306  CA  TYR   306      39.050  41.897  19.390  1.00  0.00           C  
TER     307      TYR   306 
ATOM    307  CA  GLU   307      38.089  38.809  17.309  1.00  0.00           C  
TER     308      GLU   307 
ATOM    308  CA  SER   308      39.853  38.890  13.913  1.00  0.00           C  
TER     309      SER   308 
ATOM    309  CA  ASN   309      40.590  36.734  10.880  1.00  0.00           C  
TER     310      ASN   309 
ATOM    310  CA  ASP   310      43.875  35.831  12.575  1.00  0.00           C  
TER     311      ASP   310 
ATOM    311  CA  GLY   311      42.627  35.154  16.042  1.00  0.00           C  
TER     312      GLY   311 
ATOM    312  CA  PRO   312      42.537  37.554  19.019  1.00  0.00           C  
TER     313      PRO   312 
ATOM    313  CA  GLN   313      44.254  40.878  18.141  1.00  0.00           C  
TER     314      GLN   313 
ATOM    314  CA  GLN   314      44.931  44.065  20.150  1.00  0.00           C  
TER     315      GLN   314 
ATOM    315  CA  PHE   315      42.970  47.301  19.517  1.00  0.00           C  
TER     316      PHE   315 
ATOM    316  CA  ASP   316      44.625  50.458  18.224  1.00  0.00           C  
TER     317      ASP   316 
ATOM    317  CA  THR   317      43.461  54.091  18.724  1.00  0.00           C  
TER     318      THR   317 
ATOM    318  CA  THR   318      42.392  54.395  15.028  1.00  0.00           C  
TER     319      THR   318 
ATOM    319  CA  ARG   319      40.004  51.378  15.247  1.00  0.00           C  
TER     320      ARG   319 
ATOM    320  CA  SER   320      38.652  52.565  18.629  1.00  0.00           C  
TER     321      SER   320 
ATOM    321  CA  PHE   321      38.029  56.192  17.486  1.00  0.00           C  
TER     322      PHE   321 
ATOM    322  CA  ILE   322      36.466  55.261  14.082  1.00  0.00           C  
TER     323      ILE   322 
ATOM    323  CA  HIE   323      34.009  52.818  15.794  1.00  0.00           C  
TER     324      HIE   323 
ATOM    324  CA  GLN   324      32.711  55.590  18.130  1.00  0.00           C  
TER     325      GLN   324 
ATOM    325  CA  VAL   325      32.621  58.197  15.288  1.00  0.00           C  
TER     326      VAL   325 
ATOM    326  CA  VAL   326      30.635  55.812  12.982  1.00  0.00           C  
TER     327      VAL   326 
ATOM    327  CA  HIE   327      28.092  55.383  15.839  1.00  0.00           C  
TER     328      HIE   327 
ATOM    328  CA  ALA   328      27.764  59.217  15.871  1.00  0.00           C  
TER     329      ALA   328 
ATOM    329  CA  LEU   329      27.573  59.701  12.044  1.00  0.00           C  
TER     330      LEU   329 
ATOM    330  CA  THR   330      25.006  56.878  11.410  1.00  0.00           C  
TER     331      THR   330 
ATOM    331  CA  HIE   331      22.937  56.565  14.634  1.00  0.00           C  
TER     332      HIE   331 
ATOM    332  CA  LEU   332      23.147  52.745  14.166  1.00  0.00           C  
TER     333      LEU   332 
ATOM    333  CA  GLN   333      23.776  50.272  17.014  1.00  0.00           C  
TER     334      GLN   333 
ATOM    334  CA  ASP   334      26.105  47.226  16.865  1.00  0.00           C  
TER     335      ASP   334 
ATOM    335  CA  LYS   335      23.039  45.024  17.504  1.00  0.00           C  
TER     336      LYS   335 
ATOM    336  CA  GLU   336      21.689  43.533  14.259  1.00  0.00           C  
TER     337      GLU   336 
ATOM    337  CA  ASP   337      19.654  40.323  13.830  1.00  0.00           C  
TER     338      ASP   337 
ATOM    338  CA  SER   338      21.747  37.273  12.866  1.00  0.00           C  
TER     339      SER   338 
ATOM    339  CA  ASN   339      24.865  39.296  11.957  1.00  0.00           C  
TER     340      ASN   339 
ATOM    340  CA  PRO   340      27.926  38.603  14.245  1.00  0.00           C  
TER     341      PRO   340 
ATOM    341  CA  ARG   341      29.464  42.028  13.333  1.00  0.00           C  
TER     342      ARG   341 
ATOM    342  CA  GLY   342      26.637  44.564  12.971  1.00  0.00           C  
TER     343      GLY   342 
ATOM    343  CA  PRO   343      26.739  47.687  10.719  1.00  0.00           C  
TER     344      PRO   343 
ATOM    344  CA  VAL   344      29.307  49.756  12.698  1.00  0.00           C  
TER     345      VAL   344 
ATOM    345  CA  VAL   345      31.974  46.988  12.789  1.00  0.00           C  
TER     346      VAL   345 
ATOM    346  CA  GLU   346      31.492  46.429   9.014  1.00  0.00           C  
TER     347      GLU   346 
ATOM    347  CA  TYR   347      31.781  50.202   8.244  1.00  0.00           C  
TER     348      TYR   347 
ATOM    348  CA  THR   348      34.878  50.394  10.552  1.00  0.00           C  
TER     349      THR   348 
ATOM    349  CA  ASN   349      36.546  47.481   8.680  1.00  0.00           C  
TER     350      ASN   349 
ATOM    350  CA  ILE   350      35.753  49.114   5.270  1.00  0.00           C  
TER     351      ILE   350 
ATOM    351  CA  ILE   351      37.053  52.585   6.347  1.00  0.00           C  
TER     352      ILE   351 
ATOM    352  CA  LEU   352      40.310  51.116   7.803  1.00  0.00           C  
TER     353      LEU   352 
ATOM    353  CA  LYS   353      40.864  49.076   4.580  1.00  0.00           C  
TER     354      LYS   353 
ATOM    354  CA  GLU   354      40.392  52.270   2.477  1.00  0.00           C  
TER     355      GLU   354 
ATOM    355  CA  MET   355      42.868  54.063   4.832  1.00  0.00           C  
TER     356      MET   355 
ATOM    356  CA  GLY   356      45.311  51.127   4.287  1.00  0.00           C  
TER     357      GLY   356 
ATOM    357  CA  HIE   357      45.567  50.397   8.029  1.00  0.00           C  
TER     358      HIE   357 
ATOM    358  CA  THR   358      47.784  47.496   9.034  1.00  0.00           C  
TER     359      THR   358 
ATOM    359  CA  SER   359      45.591  45.667  11.532  1.00  0.00           C  
TER     360      SER   359 
ATOM    360  CA  PRO   360      43.361  42.681  10.528  1.00  0.00           C  
TER     361      PRO   360 
ATOM    361  CA  PRO   361      39.537  42.994  10.033  1.00  0.00           C  
TER     362      PRO   361 
ATOM    362  CA  ARG   362      37.219  42.386  13.024  1.00  0.00           C  
TER     363      ARG   362 
ATOM    363  CA  ILE   363      35.037  39.344  12.129  1.00  0.00           C  
TER     364      ILE   363 
ATOM    364  CA  ALA   364      32.653  39.540  15.133  1.00  0.00           C  
TER     365      ALA   364 
ATOM    365  CA  TYR   365      31.682  42.009  17.908  1.00  0.00           C  
TER     366      TYR   365 
ATOM    366  CA  GLU   366      32.570  39.415  20.605  1.00  0.00           C  
TER     367      GLU   366 
ATOM    367  CA  PHE   367      34.695  36.258  21.074  1.00  0.00           C  
TER     368      PHE   367 
ATOM    368  CA  SER   368      33.350  32.846  20.087  1.00  0.00           C  
TER     369      SER   368 
ENDMDL
MODEL     7
ATOM      1  CA  ALA     1      38.169  23.260  53.081  1.00  0.00           C  
TER       2      ALA     1 
ATOM      2  CA  TYR     2      38.625  27.016  52.304  1.00  0.00           C  
TER       3      TYR     2 
ATOM      3  CA  VAL     3      38.698  29.444  49.269  1.00  0.00           C  
TER       4      VAL     3 
ATOM      4  CA  GLU     4      41.850  31.381  48.237  1.00  0.00           C  
TER       5      GLU     4 
ATOM      5  CA  ILE     5      42.248  34.110  45.521  1.00  0.00           C  
TER       6      ILE     5 
ATOM      6  CA  ILE     6      45.307  33.024  43.452  1.00  0.00           C  
TER       7      ILE     6 
ATOM      7  CA  GLU     7      44.967  36.019  41.009  1.00  0.00           C  
TER       8      GLU     7 
ATOM      8  CA  GLN     8      43.466  39.303  42.289  1.00  0.00           C  
TER       9      GLN     8 
ATOM      9  CA  PRO     9      41.899  41.895  39.894  1.00  0.00           C  
TER      10      PRO     9 
ATOM     10  CA  LYS    10      44.185  44.770  38.746  1.00  0.00           C  
TER      11      LYS    10 
ATOM     11  CA  GLN    11      43.181  47.791  40.858  1.00  0.00           C  
TER      12      GLN    11 
ATOM     12  CA  ARG    12      43.604  50.479  38.172  1.00  0.00           C  
TER      13      ARG    12 
ATOM     13  CA  GLY    13      43.671  49.203  34.707  1.00  0.00           C  
TER      14      GLY    13 
ATOM     14  CA  MET    14      40.174  48.771  33.511  1.00  0.00           C  
TER      15      MET    14 
ATOM     15  CA  ARG    15      37.508  51.238  32.583  1.00  0.00           C  
TER      16      ARG    15 
ATOM     16  CA  PHE    16      33.858  50.431  33.435  1.00  0.00           C  
TER      17      PHE    16 
ATOM     17  CA  ARG    17      31.373  50.036  30.506  1.00  0.00           C  
TER      18      ARG    17 
ATOM     18  CA  TYR    18      28.553  52.572  29.979  1.00  0.00           C  
TER      19      TYR    18 
ATOM     19  CA  LYS    19      24.948  51.541  29.233  1.00  0.00           C  
TER      20      LYS    19 
ATOM     20  CA  CYS    20      25.193  53.275  25.797  1.00  0.00           C  
TER      21      CYS    20 
ATOM     21  CA  GLU    21      26.816  51.777  22.645  1.00  0.00           C  
TER      22      GLU    21 
ATOM     22  CA  GLY    22      30.623  51.201  22.621  1.00  0.00           C  
TER      23      GLY    22 
ATOM     23  CA  ARG    23      33.596  49.379  21.003  1.00  0.00           C  
TER      24      ARG    23 
ATOM     24  CA  SER    24      33.566  46.196  23.167  1.00  0.00           C  
TER      25      SER    24 
ATOM     25  CA  ALA    25      32.022  44.327  26.075  1.00  0.00           C  
TER      26      ALA    25 
ATOM     26  CA  GLY    26      35.142  44.016  28.088  1.00  0.00           C  
TER      27      GLY    26 
ATOM     27  CA  SER    27      36.544  41.911  30.895  1.00  0.00           C  
TER      28      SER    27 
ATOM     28  CA  ILE    28      38.301  42.411  34.283  1.00  0.00           C  
TER      29      ILE    28 
ATOM     29  CA  PRO    29      42.154  42.239  34.087  1.00  0.00           C  
TER      30      PRO    29 
ATOM     30  CA  GLY    30      44.082  40.071  36.616  1.00  0.00           C  
TER      31      GLY    30 
ATOM     31  CA  GLU    31      47.023  41.418  38.680  1.00  0.00           C  
TER      32      GLU    31 
ATOM     32  CA  ARG    32      49.668  39.815  36.355  1.00  0.00           C  
TER      33      ARG    32 
ATOM     33  CA  SER    33      48.332  41.833  33.351  1.00  0.00           C  
TER      34      SER    33 
ATOM     34  CA  THR    34      50.891  44.033  31.602  1.00  0.00           C  
TER      35      THR    34 
ATOM     35  CA  ASP    35      51.383  46.175  28.470  1.00  0.00           C  
TER      36      ASP    35 
ATOM     36  CA  THR    36      51.937  43.007  26.380  1.00  0.00           C  
TER      37      THR    36 
ATOM     37  CA  THR    37      49.375  40.547  27.795  1.00  0.00           C  
TER      38      THR    37 
ATOM     38  CA  LYS    38      46.139  40.427  29.807  1.00  0.00           C  
TER      39      LYS    38 
ATOM     39  CA  THR    39      45.317  37.880  32.553  1.00  0.00           C  
TER      40      THR    39 
ATOM     40  CA  HIE    40      42.007  37.361  34.462  1.00  0.00           C  
TER      41      HIE    40 
ATOM     41  CA  PRO    41      40.915  36.915  38.158  1.00  0.00           C  
TER      42      PRO    41 
ATOM     42  CA  THR    42      41.269  33.306  39.490  1.00  0.00           C  
TER      43      THR    42 
ATOM     43  CA  ILE    43      40.407  31.311  42.699  1.00  0.00           C  
TER      44      ILE    43 
ATOM     44  CA  LYS    44      41.384  27.896  44.229  1.00  0.00           C  
TER      45      LYS    44 
ATOM     45  CA  ILE    45      39.611  25.660  46.812  1.00  0.00           C  
TER      46      ILE    45 
ATOM     46  CA  ASN    46      42.006  24.178  49.442  1.00  0.00           C  
TER      47      ASN    46 
ATOM     47  CA  GLY    47      41.179  20.748  50.932  1.00  0.00           C  
TER      48      GLY    47 
ATOM     48  CA  TYR    48      38.677  19.871  48.136  1.00  0.00           C  
TER      49      TYR    48 
ATOM     49  CA  THR    49      38.439  19.063  44.391  1.00  0.00           C  
TER      50      THR    49 
ATOM     50  CA  GLY    50      35.090  18.020  42.812  1.00  0.00           C  
TER      51      GLY    50 
ATOM     51  CA  PRO    51      31.662  19.037  41.329  1.00  0.00           C  
TER      52      PRO    51 
ATOM     52  CA  GLY    52      30.756  22.000  43.448  1.00  0.00           C  
TER      53      GLY    52 
ATOM     53  CA  THR    53      29.327  25.510  42.627  1.00  0.00           C  
TER      54      THR    53 
ATOM     54  CA  VAL    54      30.584  29.140  43.001  1.00  0.00           C  
TER      55      VAL    54 
ATOM     55  CA  ARG    55      28.650  32.471  43.201  1.00  0.00           C  
TER      56      ARG    55 
ATOM     56  CA  ILE    56      30.286  35.862  42.448  1.00  0.00           C  
TER      57      ILE    56 
ATOM     57  CA  SER    57      28.929  39.361  43.330  1.00  0.00           C  
TER      58      SER    57 
ATOM     58  CA  LEU    58      29.894  43.083  43.426  1.00  0.00           C  
TER      59      LEU    58 
ATOM     59  CA  VAL    59      30.393  44.510  46.971  1.00  0.00           C  
TER      60      VAL    59 
ATOM     60  CA  THR    60      31.388  47.908  48.485  1.00  0.00           C  
TER      61      THR    60 
ATOM     61  CA  LYS    61      35.040  48.888  49.108  1.00  0.00           C  
TER      62      LYS    61 
ATOM     62  CA  ASP    62      34.469  49.541  52.821  1.00  0.00           C  
TER      63      ASP    62 
ATOM     63  CA  PRO    63      32.319  47.732  55.441  1.00  0.00           C  
TER      64      PRO    63 
ATOM     64  CA  PRO    64      29.506  46.864  55.888  1.00  0.00           C  
TER      65      PRO    64 
ATOM     65  CA  HIE    65      29.828  44.391  52.978  1.00  0.00           C  
TER      66      HIE    65 
ATOM     66  CA  ARG    66      26.668  45.481  51.099  1.00  0.00           C  
TER      67      ARG    66 
ATOM     67  CA  PRO    67      25.884  44.652  47.432  1.00  0.00           C  
TER      68      PRO    67 
ATOM     68  CA  HIE    68      27.188  47.371  45.080  1.00  0.00           C  
TER      69      HIE    68 
ATOM     69  CA  PRO    69      24.722  49.080  42.574  1.00  0.00           C  
TER      70      PRO    69 
ATOM     70  CA  HIE    70      27.016  48.423  39.516  1.00  0.00           C  
TER      71      HIE    70 
ATOM     71  CA  GLU    71      26.402  45.568  37.029  1.00  0.00           C  
TER      72      GLU    71 
ATOM     72  CA  LEU    72      28.459  42.521  36.020  1.00  0.00           C  
TER      73      LEU    72 
ATOM     73  CA  VAL    73      28.665  41.960  32.221  1.00  0.00           C  
TER      74      VAL    73 
ATOM     74  CA  GLY    74      28.790  38.661  30.315  1.00  0.00           C  
TER      75      GLY    74 
ATOM     75  CA  LYS    75      26.917  35.357  29.790  1.00  0.00           C  
TER      76      LYS    75 
ATOM     76  CA  ASP    76      24.122  34.930  31.946  1.00  0.00           C  
TER      77      ASP    76 
ATOM     77  CA  CYS    77      25.080  37.839  34.178  1.00  0.00           C  
TER      78      CYS    77 
ATOM     78  CA  ARG    78      22.614  40.377  35.930  1.00  0.00           C  
TER      79      ARG    78 
ATOM     79  CA  ASP    79      22.119  43.011  38.880  1.00  0.00           C  
TER      80      ASP    79 
ATOM     80  CA  GLY    80      25.852  42.846  39.880  1.00  0.00           C  
TER      81      GLY    80 
ATOM     81  CA  TYR    81      25.922  38.893  40.497  1.00  0.00           C  
TER      82      TYR    81 
ATOM     82  CA  TYR    82      26.698  35.517  38.625  1.00  0.00           C  
TER      83      TYR    82 
ATOM     83  CA  GLU    83      26.916  31.734  39.359  1.00  0.00           C  
TER      84      GLU    83 
ATOM     84  CA  ALA    84      28.822  28.725  37.868  1.00  0.00           C  
TER      85      ALA    84 
ATOM     85  CA  ASP    85      29.694  25.012  38.436  1.00  0.00           C  
TER      86      ASP    85 
ATOM     86  CA  LEU    86      33.283  23.859  39.239  1.00  0.00           C  
TER      87      LEU    86 
ATOM     87  CA  CYS    87      35.196  21.356  37.082  1.00  0.00           C  
TER      88      CYS    87 
ATOM     88  CA  PRO    88      35.099  17.861  38.757  1.00  0.00           C  
TER      89      PRO    88 
ATOM     89  CA  ASP    89      38.823  17.282  37.988  1.00  0.00           C  
TER      90      ASP    89 
ATOM     90  CA  ARG    90      40.257  20.630  39.282  1.00  0.00           C  
TER      91      ARG    90 
ATOM     91  CA  SER    91      40.058  22.922  42.305  1.00  0.00           C  
TER      92      SER    91 
ATOM     92  CA  ILE    92      41.184  26.053  40.292  1.00  0.00           C  
TER      93      ILE    92 
ATOM     93  CA  HIE    93      38.561  28.302  38.525  1.00  0.00           C  
TER      94      HIE    93 
ATOM     94  CA  SER    94      38.999  31.520  36.386  1.00  0.00           C  
TER      95      SER    94 
ATOM     95  CA  PHE    95      36.604  34.280  35.175  1.00  0.00           C  
TER      96      PHE    95 
ATOM     96  CA  GLN    96      37.840  35.259  31.686  1.00  0.00           C  
TER      97      GLN    96 
ATOM     97  CA  ASN    97      34.590  36.681  30.321  1.00  0.00           C  
TER      98      ASN    97 
ATOM     98  CA  LEU    98      33.401  38.732  33.308  1.00  0.00           C  
TER      99      LEU    98 
ATOM     99  CA  GLY    99      33.161  42.561  32.893  1.00  0.00           C  
TER     100      GLY    99 
ATOM    100  CA  ILE   100      31.733  45.569  34.857  1.00  0.00           C  
TER     101      ILE   100 
ATOM    101  CA  GLN   101      29.147  48.200  33.784  1.00  0.00           C  
TER     102      GLN   101 
ATOM    102  CA  CYS   102      28.413  51.460  35.660  1.00  0.00           C  
TER     103      CYS   102 
ATOM    103  CA  VAL   103      25.020  52.510  37.061  1.00  0.00           C  
TER     104      VAL   103 
ATOM    104  CA  LYS   104      23.430  55.819  36.003  1.00  0.00           C  
TER     105      LYS   104 
ATOM    105  CA  LYS   105      22.236  58.200  38.684  1.00  0.00           C  
TER     106      LYS   105 
ATOM    106  CA  ARG   106      18.643  58.004  37.483  1.00  0.00           C  
TER     107      ARG   106 
ATOM    107  CA  ASP   107      18.649  54.216  37.819  1.00  0.00           C  
TER     108      ASP   107 
ATOM    108  CA  LEU   108      20.428  54.063  41.200  1.00  0.00           C  
TER     109      LEU   108 
ATOM    109  CA  GLU   109      17.371  53.778  43.503  1.00  0.00           C  
TER     110      GLU   109 
ATOM    110  CA  GLN   110      15.896  51.001  41.326  1.00  0.00           C  
TER     111      GLN   110 
ATOM    111  CA  ALA   111      19.290  49.174  41.160  1.00  0.00           C  
TER     112      ALA   111 
ATOM    112  CA  ILE   112      19.479  49.156  45.007  1.00  0.00           C  
TER     113      ILE   112 
ATOM    113  CA  SER   113      15.787  48.088  45.276  1.00  0.00           C  
TER     114      SER   113 
ATOM    114  CA  GLN   114      16.408  45.186  42.832  1.00  0.00           C  
TER     115      GLN   114 
ATOM    115  CA  ARG   115      19.391  43.971  44.976  1.00  0.00           C  
TER     116      ARG   115 
ATOM    116  CA  ILE   116      17.140  44.071  48.079  1.00  0.00           C  
TER     117      ILE   116 
ATOM    117  CA  GLN   117      14.388  42.151  46.207  1.00  0.00           C  
TER     118      GLN   117 
ATOM    118  CA  THR   118      16.815  39.416  45.089  1.00  0.00           C  
TER     119      THR   118 
ATOM    119  CA  ASN   119      18.487  39.639  48.828  1.00  0.00           C  
TER     120      ASN   119 
ATOM    120  CA  ASN   120      21.378  37.849  47.692  1.00  0.00           C  
TER     121      ASN   120 
ATOM    121  CA  ASN   121      24.146  39.287  49.768  1.00  0.00           C  
TER     122      ASN   121 
ATOM    122  CA  PRO   122      26.758  36.793  51.132  1.00  0.00           C  
TER     123      PRO   122 
ATOM    123  CA  PHE   123      27.141  38.644  54.447  1.00  0.00           C  
TER     124      PHE   123 
ATOM    124  CA  HIE   124      23.382  39.065  55.159  1.00  0.00           C  
TER     125      HIE   124 
ATOM    125  CA  VAL   125      23.667  42.854  55.697  1.00  0.00           C  
TER     126      VAL   125 
ATOM    126  CA  PRO   126      20.310  44.381  56.927  1.00  0.00           C  
TER     127      PRO   126 
ATOM    127  CA  ILE   127      18.088  46.223  54.472  1.00  0.00           C  
TER     128      ILE   127 
ATOM    128  CA  GLU   128      18.351  49.533  56.314  1.00  0.00           C  
TER     129      GLU   128 
ATOM    129  CA  GLU   129      22.128  49.367  55.816  1.00  0.00           C  
TER     130      GLU   129 
ATOM    130  CA  GLN   130      21.716  48.432  52.183  1.00  0.00           C  
TER     131      GLN   130 
ATOM    131  CA  ARG   131      19.798  51.713  51.783  1.00  0.00           C  
TER     132      ARG   131 
ATOM    132  CA  GLY   132      22.125  54.690  51.807  1.00  0.00           C  
TER     133      GLY   132 
ATOM    133  CA  ASP   133      24.724  56.382  49.979  1.00  0.00           C  
TER     134      ASP   133 
ATOM    134  CA  TYR   134      27.122  54.486  47.754  1.00  0.00           C  
TER     135      TYR   134 
ATOM    135  CA  ASP   135      30.537  55.386  46.402  1.00  0.00           C  
TER     136      ASP   135 
ATOM    136  CA  LEU   136      30.456  54.547  42.669  1.00  0.00           C  
TER     137      LEU   136 
ATOM    137  CA  ASN   137      34.200  55.197  42.111  1.00  0.00           C  
TER     138      ASN   137 
ATOM    138  CA  ALA   138      35.345  51.843  43.607  1.00  0.00           C  
TER     139      ALA   138 
ATOM    139  CA  VAL   139      34.058  48.246  44.001  1.00  0.00           C  
TER     140      VAL   139 
ATOM    140  CA  ARG   140      35.244  44.738  45.136  1.00  0.00           C  
TER     141      ARG   140 
ATOM    141  CA  LEU   141      34.403  41.206  43.970  1.00  0.00           C  
TER     142      LEU   141 
ATOM    142  CA  CYS   142      33.034  38.673  46.515  1.00  0.00           C  
TER     143      CYS   142 
ATOM    143  CA  PHE   143      33.267  34.853  45.993  1.00  0.00           C  
TER     144      PHE   143 
ATOM    144  CA  GLN   144      31.230  32.118  47.800  1.00  0.00           C  
TER     145      GLN   144 
ATOM    145  CA  VAL   145      31.497  28.291  47.212  1.00  0.00           C  
TER     146      VAL   145 
ATOM    146  CA  THR   146      29.226  25.264  47.875  1.00  0.00           C  
TER     147      THR   146 
ATOM    147  CA  VAL   147      31.034  21.849  48.098  1.00  0.00           C  
TER     148      VAL   147 
ATOM    148  CA  ARG   148      29.302  18.803  47.148  1.00  0.00           C  
TER     149      ARG   148 
ATOM    149  CA  ASP   149      30.244  15.773  48.233  1.00  0.00           C  
TER     150      ASP   149 
ATOM    150  CA  PRO   150      29.377  12.653  47.007  1.00  0.00           C  
TER     151      PRO   150 
ATOM    151  CA  ALA   151      28.444  10.988  49.665  1.00  0.00           C  
TER     152      ALA   151 
ATOM    152  CA  GLY   152      27.665  13.237  51.017  1.00  0.00           C  
TER     153      GLY   152 
ATOM    153  CA  ARG   153      25.643  16.229  51.817  1.00  0.00           C  
TER     154      ARG   153 
ATOM    154  CA  PRO   154      26.357  19.750  50.387  1.00  0.00           C  
TER     155      PRO   154 
ATOM    155  CA  LEU   155      28.364  22.266  52.442  1.00  0.00           C  
TER     156      LEU   155 
ATOM    156  CA  LEU   156      28.547  26.103  52.094  1.00  0.00           C  
TER     157      LEU   156 
ATOM    157  CA  LEU   157      32.040  27.637  52.716  1.00  0.00           C  
TER     158      LEU   157 
ATOM    158  CA  THR   158      32.878  31.112  54.233  1.00  0.00           C  
TER     159      THR   158 
ATOM    159  CA  PRO   159      32.895  34.044  51.643  1.00  0.00           C  
TER     160      PRO   159 
ATOM    160  CA  VAL   160      36.085  35.866  50.498  1.00  0.00           C  
TER     161      VAL   160 
ATOM    161  CA  LEU   161      36.658  39.453  49.114  1.00  0.00           C  
TER     162      LEU   161 
ATOM    162  CA  SER   162      39.075  40.775  46.440  1.00  0.00           C  
TER     163      SER   162 
ATOM    163  CA  HIE   163      41.241  43.894  46.358  1.00  0.00           C  
TER     164      HIE   163 
ATOM    164  CA  PRO   164      39.191  46.928  45.126  1.00  0.00           C  
TER     165      PRO   164 
ATOM    165  CA  ILE   165      38.822  47.942  41.454  1.00  0.00           C  
TER     166      ILE   165 
ATOM    166  CA  PHE   166      38.709  51.695  40.815  1.00  0.00           C  
TER     167      PHE   166 
ATOM    167  CA  ASP   167      36.964  53.781  38.140  1.00  0.00           C  
TER     168      ASP   167 
ATOM    168  CA  ASN   168      39.244  55.550  35.867  1.00  0.00           C  
TER     169      ASN   168 
ATOM    169  CA  PHE   169      29.449  50.647  -2.986  1.00  0.00           C  
TER     170      PHE   169 
ATOM    170  CA  PRO   170      32.294  48.145  -2.917  1.00  0.00           C  
TER     171      PRO   170 
ATOM    171  CA  ASP   171      33.017  46.083   0.178  1.00  0.00           C  
TER     172      ASP   171 
ATOM    172  CA  LEU   172      35.585  43.668   1.565  1.00  0.00           C  
TER     173      LEU   172 
ATOM    173  CA  PRO   173      35.367  39.953   0.887  1.00  0.00           C  
TER     174      PRO   173 
ATOM    174  CA  GLU   174      35.219  39.064   4.586  1.00  0.00           C  
TER     175      GLU   174 
ATOM    175  CA  HIE   175      31.545  39.826   4.971  1.00  0.00           C  
TER     176      HIE   175 
ATOM    176  CA  GLN   176      30.084  38.759   1.732  1.00  0.00           C  
TER     177      GLN   176 
ATOM    177  CA  ASP   177      28.203  35.821   3.135  1.00  0.00           C  
TER     178      ASP   177 
ATOM    178  CA  ASN   178      25.882  37.589   5.346  1.00  0.00           C  
TER     179      ASN   178 
ATOM    179  CA  PRO   179      26.446  41.426   5.126  1.00  0.00           C  
TER     180      PRO   179 
ATOM    180  CA  SER   180      24.686  43.980   7.344  1.00  0.00           C  
TER     181      SER   180 
ATOM    181  CA  GLN   181      21.236  44.923   5.988  1.00  0.00           C  
TER     182      GLN   181 
ATOM    182  CA  LEU   182      21.270  48.051   8.217  1.00  0.00           C  
TER     183      LEU   182 
ATOM    183  CA  ARG   183      24.544  49.159   6.502  1.00  0.00           C  
TER     184      ARG   183 
ATOM    184  CA  LEU   184      22.981  48.590   3.045  1.00  0.00           C  
TER     185      LEU   184 
ATOM    185  CA  GLN   185      19.926  50.658   4.121  1.00  0.00           C  
TER     186      GLN   185 
ATOM    186  CA  HIE   186      22.117  53.594   5.328  1.00  0.00           C  
TER     187      HIE   186 
ATOM    187  CA  ASP   187      24.159  53.377   2.087  1.00  0.00           C  
TER     188      ASP   187 
ATOM    188  CA  GLY   188      20.810  54.279   0.436  1.00  0.00           C  
TER     189      GLY   188 
ATOM    189  CA  LEU   189      21.002  57.676   2.216  1.00  0.00           C  
TER     190      LEU   189 
ATOM    190  CA  ALA   190      24.724  58.466   2.680  1.00  0.00           C  
TER     191      ALA   190 
ATOM    191  CA  THR   191      25.744  58.713  -1.000  1.00  0.00           C  
TER     192      THR   191 
ATOM    192  CA  ASP   192      27.866  61.864  -1.619  1.00  0.00           C  
TER     193      ASP   192 
ATOM    193  CA  ASP   193      31.543  60.737  -1.520  1.00  0.00           C  
TER     194      ASP   193 
ATOM    194  CA  LYS   194      32.995  64.091  -2.772  1.00  0.00           C  
TER     195      LYS   194 
ATOM    195  CA  ALA   195      35.725  65.924  -0.837  1.00  0.00           C  
TER     196      ALA   195 
ATOM    196  CA  ARG   196      33.899  69.184   0.092  1.00  0.00           C  
TER     197      ARG   196 
ATOM    197  CA  LEU   197      34.676  69.724   3.811  1.00  0.00           C  
TER     198      LEU   197 
ATOM    198  CA  GLU   198      37.996  71.188   5.047  1.00  0.00           C  
TER     199      GLU   198 
ATOM    199  CA  PRO   199      40.055  68.198   6.380  1.00  0.00           C  
TER     200      PRO   199 
ATOM    200  CA  MET   200      41.768  70.253   9.106  1.00  0.00           C  
TER     201      MET   200 
ATOM    201  CA  CYS   201      38.411  71.375  10.558  1.00  0.00           C  
TER     202      CYS   201 
ATOM    202  CA  LEU   202      36.427  68.082  10.777  1.00  0.00           C  
TER     203      LEU   202 
ATOM    203  CA  ALA   203      36.563  67.921  14.612  1.00  0.00           C  
TER     204      ALA   203 
ATOM    204  CA  GLU   204      34.975  71.420  14.755  1.00  0.00           C  
TER     205      GLU   204 
ATOM    205  CA  TYR   205      32.181  70.156  12.442  1.00  0.00           C  
TER     206      TYR   205 
ATOM    206  CA  LEU   206      31.520  67.166  14.789  1.00  0.00           C  
TER     207      LEU   206 
ATOM    207  CA  ILE   207      32.241  68.397  18.374  1.00  0.00           C  
TER     208      ILE   207 
ATOM    208  CA  SER   208      30.597  71.251  20.349  1.00  0.00           C  
TER     209      SER   208 
ATOM    209  CA  GLY   209      32.762  71.088  23.521  1.00  0.00           C  
TER     210      GLY   209 
ATOM    210  CA  PRO   210      34.030  68.964  26.470  1.00  0.00           C  
TER     211      PRO   210 
ATOM    211  CA  GLY   211      31.571  66.802  28.441  1.00  0.00           C  
TER     212      GLY   211 
ATOM    212  CA  GLY   212      31.076  63.185  29.742  1.00  0.00           C  
TER     213      GLY   212 
ATOM    213  CA  MET   213      27.947  60.810  30.063  1.00  0.00           C  
TER     214      MET   213 
ATOM    214  CA  ASP   214      26.926  62.410  33.361  1.00  0.00           C  
TER     215      ASP   214 
ATOM    215  CA  PRO   215      26.750  66.153  34.049  1.00  0.00           C  
TER     216      PRO   215 
ATOM    216  CA  ASP   216      28.570  65.734  37.307  1.00  0.00           C  
TER     217      ASP   216 
ATOM    217  CA  ILE   217      31.757  64.613  35.750  1.00  0.00           C  
TER     218      ILE   217 
ATOM    218  CA  GLU   218      34.471  67.116  35.080  1.00  0.00           C  
TER     219      GLU   218 
ATOM    219  CA  ILE   219      36.591  66.610  31.998  1.00  0.00           C  
TER     220      ILE   219 
ATOM    220  CA  ASP   220      40.244  67.714  32.158  1.00  0.00           C  
TER     221      ASP   220 
ATOM    221  CA  ASP   221      40.949  70.597  29.728  1.00  0.00           C  
TER     222      ASP   221 
ATOM    222  CA  ASP   222      44.508  69.351  28.986  1.00  0.00           C  
TER     223      ASP   222 
ATOM    223  CA  THR   223      43.295  65.786  28.267  1.00  0.00           C  
TER     224      THR   223 
ATOM    224  CA  TYR   224      40.550  67.320  26.053  1.00  0.00           C  
TER     225      TYR   224 
ATOM    225  CA  ASP   225      43.182  69.291  24.062  1.00  0.00           C  
TER     226      ASP   225 
ATOM    226  CA  GLU   226      45.261  66.111  23.484  1.00  0.00           C  
TER     227      GLU   226 
ATOM    227  CA  CYS   227      42.220  63.939  22.596  1.00  0.00           C  
TER     228      CYS   227 
ATOM    228  CA  ARG   228      40.776  66.558  20.155  1.00  0.00           C  
TER     229      ARG   228 
ATOM    229  CA  GLU   229      44.175  66.799  18.394  1.00  0.00           C  
TER     230      GLU   229 
ATOM    230  CA  VAL   230      44.395  62.968  17.974  1.00  0.00           C  
TER     231      VAL   230 
ATOM    231  CA  LEU   231      40.720  62.978  16.810  1.00  0.00           C  
TER     232      LEU   231 
ATOM    232  CA  SER   232      41.524  65.770  14.270  1.00  0.00           C  
TER     233      SER   232 
ATOM    233  CA  ARG   233      44.461  63.710  12.861  1.00  0.00           C  
TER     234      ARG   233 
ATOM    234  CA  ILE   234      42.349  60.497  12.605  1.00  0.00           C  
TER     235      ILE   234 
ATOM    235  CA  LEU   235      39.397  62.365  10.932  1.00  0.00           C  
TER     236      LEU   235 
ATOM    236  CA  GLU   236      41.817  64.010   8.434  1.00  0.00           C  
TER     237      GLU   236 
ATOM    237  CA  ASP   237      43.385  60.612   7.536  1.00  0.00           C  
TER     238      ASP   237 
ATOM    238  CA  ALA   238      39.885  59.051   7.206  1.00  0.00           C  
TER     239      ALA   238 
ATOM    239  CA  TYR   239      38.304  61.852   5.043  1.00  0.00           C  
TER     240      TYR   239 
ATOM    240  CA  THR   240      41.382  62.191   2.752  1.00  0.00           C  
TER     241      THR   240 
ATOM    241  CA  GLN   241      41.661  58.381   2.121  1.00  0.00           C  
TER     242      GLN   241 
ATOM    242  CA  SER   242      38.161  56.796   2.547  1.00  0.00           C  
TER     243      SER   242 
ATOM    243  CA  GLY   243      35.231  57.558   0.209  1.00  0.00           C  
TER     244      GLY   243 
ATOM    244  CA  THR   244      33.108  55.556   2.700  1.00  0.00           C  
TER     245      THR   244 
ATOM    245  CA  PHE   245      34.047  58.031   5.472  1.00  0.00           C  
TER     246      PHE   245 
ATOM    246  CA  ARG   246      33.448  61.047   3.122  1.00  0.00           C  
TER     247      ARG   246 
ATOM    247  CA  ARG   247      29.833  59.965   2.325  1.00  0.00           C  
TER     248      ARG   247 
ATOM    248  CA  LEU   248      29.039  59.292   6.020  1.00  0.00           C  
TER     249      LEU   248 
ATOM    249  CA  MET   249      30.500  62.679   7.164  1.00  0.00           C  
TER     250      MET   249 
ATOM    250  CA  ASN   250      28.978  64.690   4.240  1.00  0.00           C  
TER     251      ASN   250 
ATOM    251  CA  TYR   251      25.496  63.216   4.970  1.00  0.00           C  
TER     252      TYR   251 
ATOM    252  CA  ALA   252      25.696  64.046   8.705  1.00  0.00           C  
TER     253      ALA   252 
ATOM    253  CA  TYR   253      26.927  67.627   7.949  1.00  0.00           C  
TER     254      TYR   253 
ATOM    254  CA  ASP   254      23.983  68.210   5.538  1.00  0.00           C  
TER     255      ASP   254 
ATOM    255  CA  GLN   255      21.430  66.537   7.863  1.00  0.00           C  
TER     256      GLN   255 
ATOM    256  CA  GLU   256      22.263  67.566  11.428  1.00  0.00           C  
TER     257      GLU   256 
ATOM    257  CA  LEU   257      25.787  68.802  12.341  1.00  0.00           C  
TER     258      LEU   257 
ATOM    258  CA  HIE   258      25.028  72.345  11.078  1.00  0.00           C  
TER     259      HIE   258 
ATOM    259  CA  ASP   259      23.666  73.219  14.532  1.00  0.00           C  
TER     260      ASP   259 
ATOM    260  CA  VAL   260      25.768  73.516  17.739  1.00  0.00           C  
TER     261      VAL   260 
ATOM    261  CA  GLU   261      22.993  71.780  19.677  1.00  0.00           C  
TER     262      GLU   261 
ATOM    262  CA  GLN   262      23.285  68.746  17.383  1.00  0.00           C  
TER     263      GLN   262 
ATOM    263  CA  ARG   263      27.116  68.616  17.516  1.00  0.00           C  
TER     264      ARG   263 
ATOM    264  CA  TRP   264      28.466  66.157  20.114  1.00  0.00           C  
TER     265      TRP   264 
ATOM    265  CA  LEU   265      30.230  66.603  23.493  1.00  0.00           C  
TER     266      LEU   265 
ATOM    266  CA  LEU   266      33.680  64.964  23.927  1.00  0.00           C  
TER     267      LEU   266 
ATOM    267  CA  GLY   267      34.238  62.777  27.015  1.00  0.00           C  
TER     268      GLY   267 
ATOM    268  CA  ALA   268      38.050  62.873  26.876  1.00  0.00           C  
TER     269      ALA   268 
ATOM    269  CA  GLY   269      39.883  60.354  29.123  1.00  0.00           C  
TER     270      GLY   269 
ATOM    270  CA  GLU   270      36.759  58.188  29.635  1.00  0.00           C  
TER     271      GLU   270 
ATOM    271  CA  ASN   271      35.698  54.681  28.447  1.00  0.00           C  
TER     272      ASN   271 
ATOM    272  CA  PHE   272      34.852  54.271  24.741  1.00  0.00           C  
TER     273      PHE   272 
ATOM    273  CA  GLY   273      31.126  54.956  24.154  1.00  0.00           C  
TER     274      GLY   273 
ATOM    274  CA  THR   274      28.545  56.980  22.128  1.00  0.00           C  
TER     275      THR   274 
ATOM    275  CA  THR   275      24.943  58.032  23.052  1.00  0.00           C  
TER     276      THR   275 
ATOM    276  CA  VAL   276      23.082  56.613  20.011  1.00  0.00           C  
TER     277      VAL   276 
ATOM    277  CA  THR   277      19.854  56.062  21.993  1.00  0.00           C  
TER     278      THR   277 
ATOM    278  CA  ASP   278      18.278  57.878  24.655  1.00  0.00           C  
TER     279      ASP   278 
ATOM    279  CA  GLU   279      19.234  56.687  27.815  1.00  0.00           C  
TER     280      GLU   279 
ATOM    280  CA  ASP   280      17.020  58.641  29.886  1.00  0.00           C  
TER     281      ASP   280 
ATOM    281  CA  LEU   281      13.811  58.788  31.041  1.00  0.00           C  
TER     282      LEU   281 
ATOM    282  CA  GLU   282      13.537  62.382  31.382  1.00  0.00           C  
TER     283      GLU   282 
ATOM    283  CA  SER   283      12.022  64.424  28.851  1.00  0.00           C  
TER     284      SER   283 
ATOM    284  CA  SER   284      14.515  66.833  28.618  1.00  0.00           C  
TER     285      SER   284 
ATOM    285  CA  GLU   285      17.165  66.041  26.233  1.00  0.00           C  
TER     286      GLU   285 
ATOM    286  CA  GLY   286      20.430  67.094  26.533  1.00  0.00           C  
TER     287      GLY   286 
ATOM    287  CA  ARG   287      23.400  67.056  24.249  1.00  0.00           C  
TER     288      ARG   287 
ATOM    288  CA  LYS   288      24.746  63.917  22.791  1.00  0.00           C  
TER     289      LYS   288 
ATOM    289  CA  VAL   289      28.152  62.482  23.964  1.00  0.00           C  
TER     290      VAL   289 
ATOM    290  CA  ILE   290      31.147  60.665  22.407  1.00  0.00           C  
TER     291      ILE   290 
ATOM    291  CA  ALA   291      33.674  59.304  24.982  1.00  0.00           C  
TER     292      ALA   291 
ATOM    292  CA  LEU   292      37.318  58.522  24.023  1.00  0.00           C  
TER     293      LEU   292 
ATOM    293  CA  ASN   293      40.736  57.760  25.626  1.00  0.00           C  
TER     294      ASN   293 
ATOM    294  CA  LEU   294      44.366  57.140  24.540  1.00  0.00           C  
TER     295      LEU   294 
ATOM    295  CA  ASP   295      44.938  53.788  26.397  1.00  0.00           C  
TER     296      ASP   295 
ATOM    296  CA  ASP   296      45.531  51.871  23.106  1.00  0.00           C  
TER     297      ASP   296 
ATOM    297  CA  THR   297      48.622  54.070  22.544  1.00  0.00           C  
TER     298      THR   297 
ATOM    298  CA  ASP   298      49.745  54.351  26.147  1.00  0.00           C  
TER     299      ASP   298 
ATOM    299  CA  ASP   299      52.757  52.251  26.995  1.00  0.00           C  
TER     300      ASP   299 
ATOM    300  CA  ASP   300      51.589  51.602  30.536  1.00  0.00           C  
TER     301      ASP   300 
ATOM    301  CA  SER   301      47.966  50.582  29.911  1.00  0.00           C  
TER     302      SER   301 
ATOM    302  CA  ILE   302      46.808  46.997  29.794  1.00  0.00           C  
TER     303      ILE   302 
ATOM    303  CA  PRO   303      45.839  45.913  26.247  1.00  0.00           C  
TER     304      PRO   303 
ATOM    304  CA  GLU   304      42.286  45.261  25.006  1.00  0.00           C  
TER     305      GLU   304 
ATOM    305  CA  TYR   305      41.508  42.684  22.302  1.00  0.00           C  
TER     306      TYR   305 
ATOM    306  CA  TYR   306      39.081  41.909  19.414  1.00  0.00           C  
TER     307      TYR   306 
ATOM    307  CA  GLU   307      38.126  38.814  17.342  1.00  0.00           C  
TER     308      GLU   307 
ATOM    308  CA  SER   308      39.891  38.881  13.948  1.00  0.00           C  
TER     309      SER   308 
ATOM    309  CA  ASN   309      40.634  36.712  10.929  1.00  0.00           C  
TER     310      ASN   309 
ATOM    310  CA  ASP   310      43.922  35.825  12.620  1.00  0.00           C  
TER     311      ASP   310 
ATOM    311  CA  GLY   311      42.674  35.163  16.089  1.00  0.00           C  
TER     312      GLY   311 
ATOM    312  CA  PRO   312      42.577  37.574  19.053  1.00  0.00           C  
TER     313      PRO   312 
ATOM    313  CA  GLN   313      44.285  40.898  18.164  1.00  0.00           C  
TER     314      GLN   313 
ATOM    314  CA  GLN   314      44.956  44.090  20.168  1.00  0.00           C  
TER     315      GLN   314 
ATOM    315  CA  PHE   315      42.989  47.320  19.530  1.00  0.00           C  
TER     316      PHE   315 
ATOM    316  CA  ASP   316      44.640  50.479  18.234  1.00  0.00           C  
TER     317      ASP   316 
ATOM    317  CA  THR   317      43.470  54.109  18.728  1.00  0.00           C  
TER     318      THR   317 
ATOM    318  CA  THR   318      42.397  54.405  15.034  1.00  0.00           C  
TER     319      THR   318 
ATOM    319  CA  ARG   319      40.014  51.385  15.259  1.00  0.00           C  
TER     320      ARG   319 
ATOM    320  CA  SER   320      38.663  52.576  18.639  1.00  0.00           C  
TER     321      SER   320 
ATOM    321  CA  PHE   321      38.031  56.198  17.490  1.00  0.00           C  
TER     322      PHE   321 
ATOM    322  CA  ILE   322      36.469  55.257  14.089  1.00  0.00           C  
TER     323      ILE   322 
ATOM    323  CA  HIE   323      34.018  52.812  15.807  1.00  0.00           C  
TER     324      HIE   323 
ATOM    324  CA  GLN   324      32.716  55.586  18.139  1.00  0.00           C  
TER     325      GLN   324 
ATOM    325  CA  VAL   325      32.618  58.186  15.291  1.00  0.00           C  
TER     326      VAL   325 
ATOM    326  CA  VAL   326      30.635  55.791  12.993  1.00  0.00           C  
TER     327      VAL   326 
ATOM    327  CA  HIE   327      28.097  55.364  15.854  1.00  0.00           C  
TER     328      HIE   327 
ATOM    328  CA  ALA   328      27.762  59.197  15.880  1.00  0.00           C  
TER     329      ALA   328 
ATOM    329  CA  LEU   329      27.564  59.671  12.052  1.00  0.00           C  
TER     330      LEU   329 
ATOM    330  CA  THR   330      25.002  56.843  11.428  1.00  0.00           C  
TER     331      THR   330 
ATOM    331  CA  HIE   331      22.940  56.531  14.657  1.00  0.00           C  
TER     332      HIE   331 
ATOM    332  CA  LEU   332      23.157  52.711  14.194  1.00  0.00           C  
TER     333      LEU   332 
ATOM    333  CA  GLN   333      23.793  50.244  17.045  1.00  0.00           C  
TER     334      GLN   333 
ATOM    334  CA  ASP   334      26.129  47.204  16.898  1.00  0.00           C  
TER     335      ASP   334 
ATOM    335  CA  LYS   335      23.071  44.992  17.535  1.00  0.00           C  
TER     336      LYS   335 
ATOM    336  CA  GLU   336      21.723  43.490  14.296  1.00  0.00           C  
TER     337      GLU   336 
ATOM    337  CA  ASP   337      19.694  40.277  13.868  1.00  0.00           C  
TER     338      ASP   337 
ATOM    338  CA  SER   338      21.790  37.230  12.902  1.00  0.00           C  
TER     339      SER   338 
ATOM    339  CA  ASN   339      24.905  39.258  11.994  1.00  0.00           C  
TER     340      ASN   339 
ATOM    340  CA  PRO   340      27.965  38.581  14.286  1.00  0.00           C  
TER     341      PRO   340 
ATOM    341  CA  ARG   341      29.495  42.007  13.366  1.00  0.00           C  
TER     342      ARG   341 
ATOM    342  CA  GLY   342      26.662  44.535  13.001  1.00  0.00           C  
TER     343      GLY   342 
ATOM    343  CA  PRO   343      26.757  47.656  10.746  1.00  0.00           C  
TER     344      PRO   343 
ATOM    344  CA  VAL   344      29.322  49.732  12.720  1.00  0.00           C  
TER     345      VAL   344 
ATOM    345  CA  VAL   345      31.995  46.970  12.812  1.00  0.00           C  
TER     346      VAL   345 
ATOM    346  CA  GLU   346      31.511  46.404   9.038  1.00  0.00           C  
TER     347      GLU   346 
ATOM    347  CA  TYR   347      31.791  50.175   8.262  1.00  0.00           C  
TER     348      TYR   347 
ATOM    348  CA  THR   348      34.888  50.379  10.567  1.00  0.00           C  
TER     349      THR   348 
ATOM    349  CA  ASN   349      36.561  47.467   8.698  1.00  0.00           C  
TER     350      ASN   349 
ATOM    350  CA  ILE   350      35.763  49.094   5.286  1.00  0.00           C  
TER     351      ILE   350 
ATOM    351  CA  ILE   351      37.056  52.569   6.359  1.00  0.00           C  
TER     352      ILE   351 
ATOM    352  CA  LEU   352      40.316  51.110   7.814  1.00  0.00           C  
TER     353      LEU   352 
ATOM    353  CA  LYS   353      40.874  49.068   4.592  1.00  0.00           C  
TER     354      LYS   353 
ATOM    354  CA  GLU   354      40.393  52.257   2.486  1.00  0.00           C  
TER     355      GLU   354 
ATOM    355  CA  MET   355      42.865  54.059   4.838  1.00  0.00           C  
TER     356      MET   355 
ATOM    356  CA  GLY   356      45.314  51.128   4.294  1.00  0.00           C  
TER     357      GLY   356 
ATOM    357  CA  HIE   357      45.575  50.401   8.036  1.00  0.00           C  
TER     358      HIE   357 
ATOM    358  CA  THR   358      47.797  47.503   9.037  1.00  0.00           C  
TER     359      THR   358 
ATOM    359  CA  SER   359      45.611  45.677  11.544  1.00  0.00           C  
TER     360      SER   359 
ATOM    360  CA  PRO   360      43.388  42.683  10.547  1.00  0.00           C  
TER     361      PRO   360 
ATOM    361  CA  PRO   361      39.564  42.987  10.057  1.00  0.00           C  
TER     362      PRO   361 
ATOM    362  CA  ARG   362      37.250  42.381  13.051  1.00  0.00           C  
TER     363      ARG   362 
ATOM    363  CA  ILE   363      35.074  39.334  12.164  1.00  0.00           C  
TER     364      ILE   363 
ATOM    364  CA  ALA   364      32.689  39.532  15.168  1.00  0.00           C  
TER     365      ALA   364 
ATOM    365  CA  TYR   365      31.714  42.005  17.937  1.00  0.00           C  
TER     366      TYR   365 
ATOM    366  CA  GLU   366      32.601  39.417  20.640  1.00  0.00           C  
TER     367      GLU   366 
ATOM    367  CA  PHE   367      34.735  36.268  21.112  1.00  0.00           C  
TER     368      PHE   367 
ATOM    368  CA  SER   368      33.391  32.857  20.140  1.00  0.00           C  
TER     369      SER   368 
ENDMDL
MODEL     8
ATOM      1  CA  ALA     1      38.111  23.218  53.004  1.00  0.00           C  
TER       2      ALA     1 
ATOM      2  CA  TYR     2      38.584  26.973  52.242  1.00  0.00           C  
TER       3      TYR     2 
ATOM      3  CA  VAL     3      38.675  29.409  49.220  1.00  0.00           C  
TER       4      VAL     3 
ATOM      4  CA  GLU     4      41.833  31.341  48.206  1.00  0.00           C  
TER       5      GLU     4 
ATOM      5  CA  ILE     5      42.246  34.079  45.506  1.00  0.00           C  
TER       6      ILE     5 
ATOM      6  CA  ILE     6      45.300  33.001  43.427  1.00  0.00           C  
TER       7      ILE     6 
ATOM      7  CA  GLU     7      44.970  36.009  41.007  1.00  0.00           C  
TER       8      GLU     7 
ATOM      8  CA  GLN     8      43.472  39.291  42.297  1.00  0.00           C  
TER       9      GLN     8 
ATOM      9  CA  PRO     9      41.912  41.893  39.912  1.00  0.00           C  
TER      10      PRO     9 
ATOM     10  CA  LYS    10      44.204  44.766  38.777  1.00  0.00           C  
TER      11      LYS    10 
ATOM     11  CA  GLN    11      43.210  47.785  40.895  1.00  0.00           C  
TER      12      GLN    11 
ATOM     12  CA  ARG    12      43.626  50.471  38.207  1.00  0.00           C  
TER      13      ARG    12 
ATOM     13  CA  GLY    13      43.693  49.210  34.736  1.00  0.00           C  
TER      14      GLY    13 
ATOM     14  CA  MET    14      40.197  48.796  33.532  1.00  0.00           C  
TER      15      MET    14 
ATOM     15  CA  ARG    15      37.533  51.268  32.606  1.00  0.00           C  
TER      16      ARG    15 
ATOM     16  CA  PHE    16      33.885  50.458  33.463  1.00  0.00           C  
TER      17      PHE    16 
ATOM     17  CA  ARG    17      31.399  50.074  30.534  1.00  0.00           C  
TER      18      ARG    17 
ATOM     18  CA  TYR    18      28.569  52.595  30.010  1.00  0.00           C  
TER      19      TYR    18 
ATOM     19  CA  LYS    19      24.970  51.553  29.256  1.00  0.00           C  
TER      20      LYS    19 
ATOM     20  CA  CYS    20      25.214  53.273  25.816  1.00  0.00           C  
TER      21      CYS    20 
ATOM     21  CA  GLU    21      26.834  51.770  22.665  1.00  0.00           C  
TER      22      GLU    21 
ATOM     22  CA  GLY    22      30.641  51.201  22.639  1.00  0.00           C  
TER      23      GLY    22 
ATOM     23  CA  ARG    23      33.616  49.385  21.016  1.00  0.00           C  
TER      24      ARG    23 
ATOM     24  CA  SER    24      33.592  46.205  23.185  1.00  0.00           C  
TER      25      SER    24 
ATOM     25  CA  ALA    25      32.045  44.341  26.094  1.00  0.00           C  
TER      26      ALA    25 
ATOM     26  CA  GLY    26      35.158  44.040  28.110  1.00  0.00           C  
TER      27      GLY    26 
ATOM     27  CA  SER    27      36.571  41.933  30.905  1.00  0.00           C  
TER      28      SER    27 
ATOM     28  CA  ILE    28      38.318  42.426  34.298  1.00  0.00           C  
TER      29      ILE    28 
ATOM     29  CA  PRO    29      42.172  42.258  34.109  1.00  0.00           C  
TER      30      PRO    29 
ATOM     30  CA  GLY    30      44.094  40.079  36.631  1.00  0.00           C  
TER      31      GLY    30 
ATOM     31  CA  GLU    31      47.034  41.417  38.701  1.00  0.00           C  
TER      32      GLU    31 
ATOM     32  CA  ARG    32      49.681  39.826  36.371  1.00  0.00           C  
TER      33      ARG    32 
ATOM     33  CA  SER    33      48.346  41.854  33.375  1.00  0.00           C  
TER      34      SER    33 
ATOM     34  CA  THR    34      50.904  44.064  31.636  1.00  0.00           C  
TER      35      THR    34 
ATOM     35  CA  ASP    35      51.399  46.211  28.508  1.00  0.00           C  
TER      36      ASP    35 
ATOM     36  CA  THR    36      51.962  43.048  26.414  1.00  0.00           C  
TER      37      THR    36 
ATOM     37  CA  THR    37      49.402  40.581  27.823  1.00  0.00           C  
TER      38      THR    37 
ATOM     38  CA  LYS    38      46.160  40.453  29.825  1.00  0.00           C  
TER      39      LYS    38 
ATOM     39  CA  THR    39      45.332  37.901  32.563  1.00  0.00           C  
TER      40      THR    39 
ATOM     40  CA  HIE    40      42.020  37.379  34.469  1.00  0.00           C  
TER      41      HIE    40 
ATOM     41  CA  PRO    41      40.922  36.924  38.161  1.00  0.00           C  
TER      42      PRO    41 
ATOM     42  CA  THR    42      41.270  33.310  39.475  1.00  0.00           C  
TER      43      THR    42 
ATOM     43  CA  ILE    43      40.400  31.303  42.670  1.00  0.00           C  
TER      44      ILE    43 
ATOM     44  CA  LYS    44      41.364  27.879  44.183  1.00  0.00           C  
TER      45      LYS    44 
ATOM     45  CA  ILE    45      39.577  25.637  46.745  1.00  0.00           C  
TER      46      ILE    45 
ATOM     46  CA  ASN    46      41.957  24.137  49.372  1.00  0.00           C  
TER      47      ASN    46 
ATOM     47  CA  GLY    47      41.120  20.707  50.854  1.00  0.00           C  
TER      48      GLY    47 
ATOM     48  CA  TYR    48      38.618  19.841  48.055  1.00  0.00           C  
TER      49      TYR    48 
ATOM     49  CA  THR    49      38.383  19.039  44.310  1.00  0.00           C  
TER      50      THR    49 
ATOM     50  CA  GLY    50      35.038  18.014  42.721  1.00  0.00           C  
TER      51      GLY    50 
ATOM     51  CA  PRO    51      31.619  19.055  41.244  1.00  0.00           C  
TER      52      PRO    51 
ATOM     52  CA  GLY    52      30.708  22.020  43.359  1.00  0.00           C  
TER      53      GLY    52 
ATOM     53  CA  THR    53      29.298  25.536  42.550  1.00  0.00           C  
TER      54      THR    53 
ATOM     54  CA  VAL    54      30.574  29.154  42.936  1.00  0.00           C  
TER      55      VAL    54 
ATOM     55  CA  ARG    55      28.654  32.489  43.154  1.00  0.00           C  
TER      56      ARG    55 
ATOM     56  CA  ILE    56      30.294  35.879  42.419  1.00  0.00           C  
TER      57      ILE    56 
ATOM     57  CA  SER    57      28.936  39.372  43.316  1.00  0.00           C  
TER      58      SER    57 
ATOM     58  CA  LEU    58      29.907  43.090  43.427  1.00  0.00           C  
TER      59      LEU    58 
ATOM     59  CA  VAL    59      30.401  44.509  46.976  1.00  0.00           C  
TER      60      VAL    59 
ATOM     60  CA  THR    60      31.403  47.899  48.501  1.00  0.00           C  
TER      61      THR    60 
ATOM     61  CA  LYS    61      35.057  48.868  49.122  1.00  0.00           C  
TER      62      LYS    61 
ATOM     62  CA  ASP    62      34.487  49.510  52.837  1.00  0.00           C  
TER      63      ASP    62 
ATOM     63  CA  PRO    63      32.335  47.697  55.452  1.00  0.00           C  
TER      64      PRO    63 
ATOM     64  CA  PRO    64      29.520  46.835  55.898  1.00  0.00           C  
TER      65      PRO    64 
ATOM     65  CA  HIE    65      29.839  44.378  52.976  1.00  0.00           C  
TER      66      HIE    65 
ATOM     66  CA  ARG    66      26.681  45.480  51.102  1.00  0.00           C  
TER      67      ARG    66 
ATOM     67  CA  PRO    67      25.892  44.654  47.435  1.00  0.00           C  
TER      68      PRO    67 
ATOM     68  CA  HIE    68      27.201  47.378  45.091  1.00  0.00           C  
TER      69      HIE    68 
ATOM     69  CA  PRO    69      24.742  49.098  42.589  1.00  0.00           C  
TER      70      PRO    69 
ATOM     70  CA  HIE    70      27.040  48.444  39.533  1.00  0.00           C  
TER      71      HIE    70 
ATOM     71  CA  GLU    71      26.421  45.594  37.043  1.00  0.00           C  
TER      72      GLU    71 
ATOM     72  CA  LEU    72      28.476  42.550  36.022  1.00  0.00           C  
TER      73      LEU    72 
ATOM     73  CA  VAL    73      28.684  42.005  32.222  1.00  0.00           C  
TER      74      VAL    73 
ATOM     74  CA  GLY    74      28.792  38.710  30.316  1.00  0.00           C  
TER      75      GLY    74 
ATOM     75  CA  LYS    75      26.901  35.425  29.783  1.00  0.00           C  
TER      76      LYS    75 
ATOM     76  CA  ASP    76      24.100  35.010  31.939  1.00  0.00           C  
TER      77      ASP    76 
ATOM     77  CA  CYS    77      25.071  37.896  34.186  1.00  0.00           C  
TER      78      CYS    77 
ATOM     78  CA  ARG    78      22.594  40.404  35.944  1.00  0.00           C  
TER      79      ARG    78 
ATOM     79  CA  ASP    79      22.097  43.000  38.910  1.00  0.00           C  
TER      80      ASP    79 
ATOM     80  CA  GLY    80      25.830  42.852  39.900  1.00  0.00           C  
TER      81      GLY    80 
ATOM     81  CA  TYR    81      25.922  38.908  40.486  1.00  0.00           C  
TER      82      TYR    81 
ATOM     82  CA  TYR    82      26.703  35.553  38.595  1.00  0.00           C  
TER      83      TYR    82 
ATOM     83  CA  GLU    83      26.910  31.769  39.315  1.00  0.00           C  
TER      84      GLU    83 
ATOM     84  CA  ALA    84      28.802  28.764  37.807  1.00  0.00           C  
TER      85      ALA    84 
ATOM     85  CA  ASP    85      29.665  25.050  38.358  1.00  0.00           C  
TER      86      ASP    85 
ATOM     86  CA  LEU    86      33.247  23.887  39.166  1.00  0.00           C  
TER      87      LEU    86 
ATOM     87  CA  CYS    87      35.160  21.389  37.005  1.00  0.00           C  
TER      88      CYS    87 
ATOM     88  CA  PRO    88      35.065  17.891  38.670  1.00  0.00           C  
TER      89      PRO    88 
ATOM     89  CA  ASP    89      38.784  17.311  37.892  1.00  0.00           C  
TER      90      ASP    89 
ATOM     90  CA  ARG    90      40.225  20.648  39.198  1.00  0.00           C  
TER      91      ARG    90 
ATOM     91  CA  SER    91      40.033  22.921  42.232  1.00  0.00           C  
TER      92      SER    91 
ATOM     92  CA  ILE    92      41.167  26.057  40.241  1.00  0.00           C  
TER      93      ILE    92 
ATOM     93  CA  HIE    93      38.553  28.320  38.484  1.00  0.00           C  
TER      94      HIE    93 
ATOM     94  CA  SER    94      39.001  31.544  36.362  1.00  0.00           C  
TER      95      SER    94 
ATOM     95  CA  PHE    95      36.608  34.311  35.169  1.00  0.00           C  
TER      96      PHE    95 
ATOM     96  CA  GLN    96      37.852  35.297  31.685  1.00  0.00           C  
TER      97      GLN    96 
ATOM     97  CA  ASN    97      34.601  36.710  30.315  1.00  0.00           C  
TER      98      ASN    97 
ATOM     98  CA  LEU    98      33.411  38.764  33.300  1.00  0.00           C  
TER      99      LEU    98 
ATOM     99  CA  GLY    99      33.182  42.592  32.900  1.00  0.00           C  
TER     100      GLY    99 
ATOM    100  CA  ILE   100      31.758  45.595  34.873  1.00  0.00           C  
TER     101      ILE   100 
ATOM    101  CA  GLN   101      29.173  48.230  33.807  1.00  0.00           C  
TER     102      GLN   101 
ATOM    102  CA  CYS   102      28.449  51.488  35.687  1.00  0.00           C  
TER     103      CYS   102 
ATOM    103  CA  VAL   103      25.054  52.541  37.086  1.00  0.00           C  
TER     104      VAL   103 
ATOM    104  CA  LYS   104      23.476  55.854  36.027  1.00  0.00           C  
TER     105      LYS   104 
ATOM    105  CA  LYS   105      22.288  58.237  38.711  1.00  0.00           C  
TER     106      LYS   105 
ATOM    106  CA  ARG   106      18.695  58.052  37.510  1.00  0.00           C  
TER     107      ARG   106 
ATOM    107  CA  ASP   107      18.692  54.264  37.841  1.00  0.00           C  
TER     108      ASP   107 
ATOM    108  CA  LEU   108      20.470  54.102  41.222  1.00  0.00           C  
TER     109      LEU   108 
ATOM    109  CA  GLU   109      17.412  53.826  43.522  1.00  0.00           C  
TER     110      GLU   109 
ATOM    110  CA  GLN   110      15.929  51.058  41.344  1.00  0.00           C  
TER     111      GLN   110 
ATOM    111  CA  ALA   111      19.316  49.219  41.180  1.00  0.00           C  
TER     112      ALA   111 
ATOM    112  CA  ILE   112      19.503  49.200  45.026  1.00  0.00           C  
TER     113      ILE   112 
ATOM    113  CA  SER   113      15.810  48.141  45.292  1.00  0.00           C  
TER     114      SER   113 
ATOM    114  CA  GLN   114      16.426  45.239  42.847  1.00  0.00           C  
TER     115      GLN   114 
ATOM    115  CA  ARG   115      19.406  44.019  44.991  1.00  0.00           C  
TER     116      ARG   115 
ATOM    116  CA  ILE   116      17.153  44.120  48.093  1.00  0.00           C  
TER     117      ILE   116 
ATOM    117  CA  GLN   117      14.397  42.207  46.220  1.00  0.00           C  
TER     118      GLN   117 
ATOM    118  CA  THR   118      16.818  39.469  45.094  1.00  0.00           C  
TER     119      THR   118 
ATOM    119  CA  ASN   119      18.489  39.646  48.810  1.00  0.00           C  
TER     120      ASN   119 
ATOM    120  CA  ASN   120      21.381  37.857  47.673  1.00  0.00           C  
TER     121      ASN   120 
ATOM    121  CA  ASN   121      24.147  39.284  49.759  1.00  0.00           C  
TER     122      ASN   121 
ATOM    122  CA  PRO   122      26.736  36.782  51.134  1.00  0.00           C  
TER     123      PRO   122 
ATOM    123  CA  PHE   123      27.132  38.637  54.444  1.00  0.00           C  
TER     124      PHE   123 
ATOM    124  CA  HIE   124      23.376  39.069  55.161  1.00  0.00           C  
TER     125      HIE   124 
ATOM    125  CA  VAL   125      23.672  42.856  55.703  1.00  0.00           C  
TER     126      VAL   125 
ATOM    126  CA  PRO   126      20.329  44.396  56.942  1.00  0.00           C  
TER     127      PRO   126 
ATOM    127  CA  ILE   127      18.107  46.247  54.495  1.00  0.00           C  
TER     128      ILE   127 
ATOM    128  CA  GLU   128      18.384  49.551  56.342  1.00  0.00           C  
TER     129      GLU   128 
ATOM    129  CA  GLU   129      22.158  49.379  55.832  1.00  0.00           C  
TER     130      GLU   129 
ATOM    130  CA  GLN   130      21.733  48.450  52.200  1.00  0.00           C  
TER     131      GLN   130 
ATOM    131  CA  ARG   131      19.817  51.732  51.808  1.00  0.00           C  
TER     132      ARG   131 
ATOM    132  CA  GLY   132      22.165  54.680  51.859  1.00  0.00           C  
TER     133      GLY   132 
ATOM    133  CA  ASP   133      24.764  56.375  50.023  1.00  0.00           C  
TER     134      ASP   133 
ATOM    134  CA  TYR   134      27.160  54.482  47.791  1.00  0.00           C  
TER     135      TYR   134 
ATOM    135  CA  ASP   135      30.576  55.378  46.437  1.00  0.00           C  
TER     136      ASP   135 
ATOM    136  CA  LEU   136      30.490  54.553  42.703  1.00  0.00           C  
TER     137      LEU   136 
ATOM    137  CA  ASN   137      34.234  55.194  42.141  1.00  0.00           C  
TER     138      ASN   137 
ATOM    138  CA  ALA   138      35.371  51.836  43.632  1.00  0.00           C  
TER     139      ALA   138 
ATOM    139  CA  VAL   139      34.079  48.241  44.021  1.00  0.00           C  
TER     140      VAL   139 
ATOM    140  CA  ARG   140      35.256  44.731  45.154  1.00  0.00           C  
TER     141      ARG   140 
ATOM    141  CA  LEU   141      34.413  41.204  43.976  1.00  0.00           C  
TER     142      LEU   141 
ATOM    142  CA  CYS   142      33.031  38.666  46.505  1.00  0.00           C  
TER     143      CYS   142 
ATOM    143  CA  PHE   143      33.264  34.851  45.963  1.00  0.00           C  
TER     144      PHE   143 
ATOM    144  CA  GLN   144      31.222  32.110  47.750  1.00  0.00           C  
TER     145      GLN   144 
ATOM    145  CA  VAL   145      31.476  28.288  47.145  1.00  0.00           C  
TER     146      VAL   145 
ATOM    146  CA  THR   146      29.193  25.271  47.794  1.00  0.00           C  
TER     147      THR   146 
ATOM    147  CA  VAL   147      30.983  21.850  48.000  1.00  0.00           C  
TER     148      VAL   147 
ATOM    148  CA  ARG   148      29.237  18.813  47.038  1.00  0.00           C  
TER     149      ARG   148 
ATOM    149  CA  ASP   149      30.156  15.775  48.122  1.00  0.00           C  
TER     150      ASP   149 
ATOM    150  CA  PRO   150      29.276  12.664  46.878  1.00  0.00           C  
TER     151      PRO   150 
ATOM    151  CA  ALA   151      28.327  11.003  49.537  1.00  0.00           C  
TER     152      ALA   151 
ATOM    152  CA  GLY   152      27.540  13.261  50.912  1.00  0.00           C  
TER     153      GLY   152 
ATOM    153  CA  ARG   153      25.544  16.266  51.696  1.00  0.00           C  
TER     154      ARG   153 
ATOM    154  CA  PRO   154      26.295  19.769  50.275  1.00  0.00           C  
TER     155      PRO   154 
ATOM    155  CA  LEU   155      28.307  22.263  52.344  1.00  0.00           C  
TER     156      LEU   155 
ATOM    156  CA  LEU   156      28.506  26.097  52.012  1.00  0.00           C  
TER     157      LEU   156 
ATOM    157  CA  LEU   157      32.001  27.612  52.645  1.00  0.00           C  
TER     158      LEU   157 
ATOM    158  CA  THR   158      32.845  31.074  54.179  1.00  0.00           C  
TER     159      THR   158 
ATOM    159  CA  PRO   159      32.875  34.016  51.607  1.00  0.00           C  
TER     160      PRO   159 
ATOM    160  CA  VAL   160      36.071  35.833  50.474  1.00  0.00           C  
TER     161      VAL   160 
ATOM    161  CA  LEU   161      36.653  39.422  49.112  1.00  0.00           C  
TER     162      LEU   161 
ATOM    162  CA  SER   162      39.077  40.748  46.448  1.00  0.00           C  
TER     163      SER   162 
ATOM    163  CA  HIE   163      41.249  43.861  46.380  1.00  0.00           C  
TER     164      HIE   163 
ATOM    164  CA  PRO   164      39.209  46.904  45.152  1.00  0.00           C  
TER     165      PRO   164 
ATOM    165  CA  ILE   165      38.850  47.932  41.484  1.00  0.00           C  
TER     166      ILE   165 
ATOM    166  CA  PHE   166      38.735  51.686  40.847  1.00  0.00           C  
TER     167      PHE   166 
ATOM    167  CA  ASP   167      37.000  53.771  38.166  1.00  0.00           C  
TER     168      ASP   167 
ATOM    168  CA  ASN   168      39.284  55.542  35.893  1.00  0.00           C  
TER     169      ASN   168 
ATOM    169  CA  PHE   169      29.444  50.597  -2.961  1.00  0.00           C  
TER     170      PHE   169 
ATOM    170  CA  PRO   170      32.296  48.103  -2.892  1.00  0.00           C  
TER     171      PRO   170 
ATOM    171  CA  ASP   171      33.032  46.051   0.205  1.00  0.00           C  
TER     172      ASP   171 
ATOM    172  CA  LEU   172      35.606  43.640   1.588  1.00  0.00           C  
TER     173      LEU   172 
ATOM    173  CA  PRO   173      35.392  39.922   0.922  1.00  0.00           C  
TER     174      PRO   173 
ATOM    174  CA  GLU   174      35.249  39.044   4.623  1.00  0.00           C  
TER     175      GLU   174 
ATOM    175  CA  HIE   175      31.576  39.805   5.010  1.00  0.00           C  
TER     176      HIE   175 
ATOM    176  CA  GLN   176      30.116  38.712   1.783  1.00  0.00           C  
TER     177      GLN   176 
ATOM    177  CA  ASP   177      28.256  35.776   3.207  1.00  0.00           C  
TER     178      ASP   177 
ATOM    178  CA  ASN   178      25.922  37.550   5.403  1.00  0.00           C  
TER     179      ASN   178 
ATOM    179  CA  PRO   179      26.475  41.383   5.166  1.00  0.00           C  
TER     180      PRO   179 
ATOM    180  CA  SER   180      24.712  43.937   7.380  1.00  0.00           C  
TER     181      SER   180 
ATOM    181  CA  GLN   181      21.259  44.870   6.027  1.00  0.00           C  
TER     182      GLN   181 
ATOM    182  CA  LEU   182      21.287  48.001   8.251  1.00  0.00           C  
TER     183      LEU   182 
ATOM    183  CA  ARG   183      24.557  49.112   6.530  1.00  0.00           C  
TER     184      ARG   183 
ATOM    184  CA  LEU   184      22.991  48.534   3.077  1.00  0.00           C  
TER     185      LEU   184 
ATOM    185  CA  GLN   185      19.933  50.597   4.152  1.00  0.00           C  
TER     186      GLN   185 
ATOM    186  CA  HIE   186      22.118  53.539   5.353  1.00  0.00           C  
TER     187      HIE   186 
ATOM    187  CA  ASP   187      24.158  53.321   2.109  1.00  0.00           C  
TER     188      ASP   187 
ATOM    188  CA  GLY   188      20.805  54.212   0.461  1.00  0.00           C  
TER     189      GLY   188 
ATOM    189  CA  LEU   189      20.990  57.612   2.236  1.00  0.00           C  
TER     190      LEU   189 
ATOM    190  CA  ALA   190      24.710  58.411   2.694  1.00  0.00           C  
TER     191      ALA   190 
ATOM    191  CA  THR   191      25.727  58.653  -0.987  1.00  0.00           C  
TER     192      THR   191 
ATOM    192  CA  ASP   192      27.840  61.808  -1.613  1.00  0.00           C  
TER     193      ASP   192 
ATOM    193  CA  ASP   193      31.519  60.690  -1.517  1.00  0.00           C  
TER     194      ASP   193 
ATOM    194  CA  LYS   194      32.962  64.045  -2.775  1.00  0.00           C  
TER     195      LYS   194 
ATOM    195  CA  ALA   195      35.689  65.888  -0.847  1.00  0.00           C  
TER     196      ALA   195 
ATOM    196  CA  ARG   196      33.854  69.144   0.078  1.00  0.00           C  
TER     197      ARG   196 
ATOM    197  CA  LEU   197      34.633  69.692   3.795  1.00  0.00           C  
TER     198      LEU   197 
ATOM    198  CA  GLU   198      37.950  71.166   5.024  1.00  0.00           C  
TER     199      GLU   198 
ATOM    199  CA  PRO   199      40.016  68.184   6.361  1.00  0.00           C  
TER     200      PRO   199 
ATOM    200  CA  MET   200      41.726  70.247   9.082  1.00  0.00           C  
TER     201      MET   200 
ATOM    201  CA  CYS   201      38.368  71.365  10.534  1.00  0.00           C  
TER     202      CYS   201 
ATOM    202  CA  LEU   202      36.393  68.069  10.762  1.00  0.00           C  
TER     203      LEU   202 
ATOM    203  CA  ALA   203      36.535  67.915  14.597  1.00  0.00           C  
TER     204      ALA   203 
ATOM    204  CA  GLU   204      34.940  71.410  14.736  1.00  0.00           C  
TER     205      GLU   204 
ATOM    205  CA  TYR   205      32.147  70.137  12.428  1.00  0.00           C  
TER     206      TYR   205 
ATOM    206  CA  LEU   206      31.494  67.151  14.780  1.00  0.00           C  
TER     207      LEU   206 
ATOM    207  CA  ILE   207      32.214  68.390  18.362  1.00  0.00           C  
TER     208      ILE   207 
ATOM    208  CA  SER   208      30.567  71.245  20.332  1.00  0.00           C  
TER     209      SER   208 
ATOM    209  CA  GLY   209      32.731  71.092  23.504  1.00  0.00           C  
TER     210      GLY   209 
ATOM    210  CA  PRO   210      34.004  68.975  26.456  1.00  0.00           C  
TER     211      PRO   210 
ATOM    211  CA  GLY   211      31.551  66.813  28.434  1.00  0.00           C  
TER     212      GLY   211 
ATOM    212  CA  GLY   212      31.070  63.209  29.757  1.00  0.00           C  
TER     213      GLY   212 
ATOM    213  CA  MET   213      27.973  60.813  30.065  1.00  0.00           C  
TER     214      MET   213 
ATOM    214  CA  ASP   214      26.948  62.393  33.367  1.00  0.00           C  
TER     215      ASP   214 
ATOM    215  CA  PRO   215      26.751  66.133  34.039  1.00  0.00           C  
TER     216      PRO   215 
ATOM    216  CA  ASP   216      28.563  65.737  37.300  1.00  0.00           C  
TER     217      ASP   216 
ATOM    217  CA  ILE   217      31.757  64.632  35.746  1.00  0.00           C  
TER     218      ILE   217 
ATOM    218  CA  GLU   218      34.453  67.148  35.063  1.00  0.00           C  
TER     219      GLU   218 
ATOM    219  CA  ILE   219      36.576  66.642  31.983  1.00  0.00           C  
TER     220      ILE   219 
ATOM    220  CA  ASP   220      40.226  67.756  32.137  1.00  0.00           C  
TER     221      ASP   220 
ATOM    221  CA  ASP   221      40.921  70.633  29.700  1.00  0.00           C  
TER     222      ASP   221 
ATOM    222  CA  ASP   222      44.482  69.394  28.957  1.00  0.00           C  
TER     223      ASP   222 
ATOM    223  CA  THR   223      43.277  65.826  28.248  1.00  0.00           C  
TER     224      THR   223 
ATOM    224  CA  TYR   224      40.527  67.348  26.034  1.00  0.00           C  
TER     225      TYR   224 
ATOM    225  CA  ASP   225      43.152  69.321  24.035  1.00  0.00           C  
TER     226      ASP   225 
ATOM    226  CA  GLU   226      45.238  66.145  23.463  1.00  0.00           C  
TER     227      GLU   226 
ATOM    227  CA  CYS   227      42.203  63.964  22.582  1.00  0.00           C  
TER     228      CYS   227 
ATOM    228  CA  ARG   228      40.751  66.575  20.139  1.00  0.00           C  
TER     229      ARG   228 
ATOM    229  CA  GLU   229      44.147  66.821  18.373  1.00  0.00           C  
TER     230      GLU   229 
ATOM    230  CA  VAL   230      44.377  62.990  17.960  1.00  0.00           C  
TER     231      VAL   230 
ATOM    231  CA  LEU   231      40.702  62.988  16.800  1.00  0.00           C  
TER     232      LEU   231 
ATOM    232  CA  SER   232      41.495  65.778  14.255  1.00  0.00           C  
TER     233      SER   232 
ATOM    233  CA  ARG   233      44.436  63.724  12.846  1.00  0.00           C  
TER     234      ARG   233 
ATOM    234  CA  ILE   234      42.333  60.505  12.598  1.00  0.00           C  
TER     235      ILE   234 
ATOM    235  CA  LEU   235      39.376  62.361  10.924  1.00  0.00           C  
TER     236      LEU   235 
ATOM    236  CA  GLU   236      41.790  64.008   8.422  1.00  0.00           C  
TER     237      GLU   236 
ATOM    237  CA  ASP   237      43.366  60.613   7.528  1.00  0.00           C  
TER     238      ASP   237 
ATOM    238  CA  ALA   238      39.871  59.043   7.203  1.00  0.00           C  
TER     239      ALA   238 
ATOM    239  CA  TYR   239      38.281  61.835   5.038  1.00  0.00           C  
TER     240      TYR   239 
ATOM    240  CA  THR   240      41.356  62.176   2.742  1.00  0.00           C  
TER     241      THR   240 
ATOM    241  CA  GLN   241      41.644  58.367   2.118  1.00  0.00           C  
TER     242      GLN   241 
ATOM    242  CA  SER   242      38.149  56.774   2.550  1.00  0.00           C  
TER     243      SER   242 
ATOM    243  CA  GLY   243      35.216  57.524   0.214  1.00  0.00           C  
TER     244      GLY   243 
ATOM    244  CA  THR   244      33.100  55.522   2.710  1.00  0.00           C  
TER     245      THR   244 
ATOM    245  CA  PHE   245      34.035  58.004   5.477  1.00  0.00           C  
TER     246      PHE   245 
ATOM    246  CA  ARG   246      33.427  61.013   3.123  1.00  0.00           C  
TER     247      ARG   246 
ATOM    247  CA  ARG   247      29.814  59.922   2.331  1.00  0.00           C  
TER     248      ARG   247 
ATOM    248  CA  LEU   248      29.025  59.253   6.028  1.00  0.00           C  
TER     249      LEU   248 
ATOM    249  CA  MET   249      30.479  62.645   7.165  1.00  0.00           C  
TER     250      MET   249 
ATOM    250  CA  ASN   250      28.949  64.647   4.240  1.00  0.00           C  
TER     251      ASN   250 
ATOM    251  CA  TYR   251      25.472  63.166   4.976  1.00  0.00           C  
TER     252      TYR   251 
ATOM    252  CA  ALA   252      25.673  64.004   8.710  1.00  0.00           C  
TER     253      ALA   252 
ATOM    253  CA  TYR   253      26.894  67.585   7.945  1.00  0.00           C  
TER     254      TYR   253 
ATOM    254  CA  ASP   254      23.946  68.156   5.537  1.00  0.00           C  
TER     255      ASP   254 
ATOM    255  CA  GLN   255      21.400  66.483   7.868  1.00  0.00           C  
TER     256      GLN   255 
ATOM    256  CA  GLU   256      22.235  67.521  11.430  1.00  0.00           C  
TER     257      GLU   256 
ATOM    257  CA  LEU   257      25.756  68.766  12.336  1.00  0.00           C  
TER     258      LEU   257 
ATOM    258  CA  HIE   258      24.986  72.305  11.069  1.00  0.00           C  
TER     259      HIE   258 
ATOM    259  CA  ASP   259      23.623  73.179  14.523  1.00  0.00           C  
TER     260      ASP   259 
ATOM    260  CA  VAL   260      25.726  73.488  17.727  1.00  0.00           C  
TER     261      VAL   260 
ATOM    261  CA  GLU   261      22.958  71.747  19.671  1.00  0.00           C  
TER     262      GLU   261 
ATOM    262  CA  GLN   262      23.258  68.710  17.380  1.00  0.00           C  
TER     263      GLN   262 
ATOM    263  CA  ARG   263      27.088  68.593  17.508  1.00  0.00           C  
TER     264      ARG   263 
ATOM    264  CA  TRP   264      28.447  66.144  20.109  1.00  0.00           C  
TER     265      TRP   264 
ATOM    265  CA  LEU   265      30.210  66.601  23.486  1.00  0.00           C  
TER     266      LEU   265 
ATOM    266  CA  LEU   266      33.664  64.972  23.919  1.00  0.00           C  
TER     267      LEU   266 
ATOM    267  CA  GLY   267      34.230  62.792  27.011  1.00  0.00           C  
TER     268      GLY   267 
ATOM    268  CA  ALA   268      38.040  62.898  26.868  1.00  0.00           C  
TER     269      ALA   268 
ATOM    269  CA  GLY   269      39.881  60.387  29.116  1.00  0.00           C  
TER     270      GLY   269 
ATOM    270  CA  GLU   270      36.763  58.215  29.634  1.00  0.00           C  
TER     271      GLU   270 
ATOM    271  CA  ASN   271      35.711  54.702  28.457  1.00  0.00           C  
TER     272      ASN   271 
ATOM    272  CA  PHE   272      34.863  54.286  24.752  1.00  0.00           C  
TER     273      PHE   272 
ATOM    273  CA  GLY   273      31.136  54.959  24.166  1.00  0.00           C  
TER     274      GLY   273 
ATOM    274  CA  THR   274      28.550  56.974  22.138  1.00  0.00           C  
TER     275      THR   274 
ATOM    275  CA  THR   275      24.947  58.018  23.066  1.00  0.00           C  
TER     276      THR   275 
ATOM    276  CA  VAL   276      23.085  56.597  20.026  1.00  0.00           C  
TER     277      VAL   276 
ATOM    277  CA  THR   277      19.858  56.052  22.009  1.00  0.00           C  
TER     278      THR   277 
ATOM    278  CA  ASP   278      18.279  57.886  24.660  1.00  0.00           C  
TER     279      ASP   278 
ATOM    279  CA  GLU   279      19.233  56.720  27.828  1.00  0.00           C  
TER     280      GLU   279 
ATOM    280  CA  ASP   280      17.016  58.688  29.884  1.00  0.00           C  
TER     281      ASP   280 
ATOM    281  CA  LEU   281      13.806  58.839  31.036  1.00  0.00           C  
TER     282      LEU   281 
ATOM    282  CA  GLU   282      13.525  62.428  31.388  1.00  0.00           C  
TER     283      GLU   282 
ATOM    283  CA  SER   283      12.004  64.478  28.872  1.00  0.00           C  
TER     284      SER   283 
ATOM    284  CA  SER   284      14.509  66.868  28.619  1.00  0.00           C  
TER     285      SER   284 
ATOM    285  CA  GLU   285      17.149  66.053  26.237  1.00  0.00           C  
TER     286      GLU   285 
ATOM    286  CA  GLY   286      20.419  67.083  26.541  1.00  0.00           C  
TER     287      GLY   286 
ATOM    287  CA  ARG   287      23.382  67.043  24.249  1.00  0.00           C  
TER     288      ARG   287 
ATOM    288  CA  LYS   288      24.735  63.900  22.799  1.00  0.00           C  
TER     289      LYS   288 
ATOM    289  CA  VAL   289      28.145  62.477  23.969  1.00  0.00           C  
TER     290      VAL   289 
ATOM    290  CA  ILE   290      31.142  60.665  22.410  1.00  0.00           C  
TER     291      ILE   290 
ATOM    291  CA  ALA   291      33.674  59.314  24.984  1.00  0.00           C  
TER     292      ALA   291 
ATOM    292  CA  LEU   292      37.319  58.540  24.021  1.00  0.00           C  
TER     293      LEU   292 
ATOM    293  CA  ASN   293      40.739  57.787  25.624  1.00  0.00           C  
TER     294      ASN   293 
ATOM    294  CA  LEU   294      44.369  57.172  24.538  1.00  0.00           C  
TER     295      LEU   294 
ATOM    295  CA  ASP   295      44.949  53.825  26.401  1.00  0.00           C  
TER     296      ASP   295 
ATOM    296  CA  ASP   296      45.546  51.902  23.114  1.00  0.00           C  
TER     297      ASP   296 
ATOM    297  CA  THR   297      48.633  54.104  22.547  1.00  0.00           C  
TER     298      THR   297 
ATOM    298  CA  ASP   298      49.757  54.382  26.150  1.00  0.00           C  
TER     299      ASP   298 
ATOM    299  CA  ASP   299      52.770  52.282  26.998  1.00  0.00           C  
TER     300      ASP   299 
ATOM    300  CA  ASP   300      51.608  51.641  30.542  1.00  0.00           C  
TER     301      ASP   300 
ATOM    301  CA  SER   301      47.985  50.616  29.923  1.00  0.00           C  
TER     302      SER   301 
ATOM    302  CA  ILE   302      46.830  47.030  29.809  1.00  0.00           C  
TER     303      ILE   302 
ATOM    303  CA  PRO   303      45.860  45.949  26.261  1.00  0.00           C  
TER     304      PRO   303 
ATOM    304  CA  GLU   304      42.308  45.291  25.021  1.00  0.00           C  
TER     305      GLU   304 
ATOM    305  CA  TYR   305      41.536  42.706  22.324  1.00  0.00           C  
TER     306      TYR   305 
ATOM    306  CA  TYR   306      39.112  41.920  19.439  1.00  0.00           C  
TER     307      TYR   306 
ATOM    307  CA  GLU   307      38.163  38.819  17.376  1.00  0.00           C  
TER     308      GLU   307 
ATOM    308  CA  SER   308      39.928  38.873  13.983  1.00  0.00           C  
TER     309      SER   308 
ATOM    309  CA  ASN   309      40.678  36.690  10.977  1.00  0.00           C  
TER     310      ASN   309 
ATOM    310  CA  ASP   310      43.970  35.819  12.665  1.00  0.00           C  
TER     311      ASP   310 
ATOM    311  CA  GLY   311      42.722  35.172  16.135  1.00  0.00           C  
TER     312      GLY   311 
ATOM    312  CA  PRO   312      42.617  37.594  19.087  1.00  0.00           C  
TER     313      PRO   312 
ATOM    313  CA  GLN   313      44.316  40.917  18.188  1.00  0.00           C  
TER     314      GLN   313 
ATOM    314  CA  GLN   314      44.981  44.114  20.185  1.00  0.00           C  
TER     315      GLN   314 
ATOM    315  CA  PHE   315      43.008  47.340  19.543  1.00  0.00           C  
TER     316      PHE   315 
ATOM    316  CA  ASP   316      44.654  50.499  18.243  1.00  0.00           C  
TER     317      ASP   316 
ATOM    317  CA  THR   317      43.479  54.128  18.733  1.00  0.00           C  
TER     318      THR   317 
ATOM    318  CA  THR   318      42.401  54.416  15.040  1.00  0.00           C  
TER     319      THR   318 
ATOM    319  CA  ARG   319      40.024  51.393  15.270  1.00  0.00           C  
TER     320      ARG   319 
ATOM    320  CA  SER   320      38.673  52.586  18.650  1.00  0.00           C  
TER     321      SER   320 
ATOM    321  CA  PHE   321      38.034  56.204  17.494  1.00  0.00           C  
TER     322      PHE   321 
ATOM    322  CA  ILE   322      36.472  55.253  14.097  1.00  0.00           C  
TER     323      ILE   322 
ATOM    323  CA  HIE   323      34.028  52.807  15.820  1.00  0.00           C  
TER     324      HIE   323 
ATOM    324  CA  GLN   324      32.720  55.581  18.148  1.00  0.00           C  
TER     325      GLN   324 
ATOM    325  CA  VAL   325      32.614  58.174  15.295  1.00  0.00           C  
TER     326      VAL   325 
ATOM    326  CA  VAL   326      30.636  55.769  13.004  1.00  0.00           C  
TER     327      VAL   326 
ATOM    327  CA  HIE   327      28.101  55.345  15.869  1.00  0.00           C  
TER     328      HIE   327 
ATOM    328  CA  ALA   328      27.760  59.177  15.888  1.00  0.00           C  
TER     329      ALA   328 
ATOM    329  CA  LEU   329      27.556  59.642  12.060  1.00  0.00           C  
TER     330      LEU   329 
ATOM    330  CA  THR   330      24.999  56.808  11.446  1.00  0.00           C  
TER     331      THR   330 
ATOM    331  CA  HIE   331      22.944  56.497  14.680  1.00  0.00           C  
TER     332      HIE   331 
ATOM    332  CA  LEU   332      23.167  52.678  14.221  1.00  0.00           C  
TER     333      LEU   332 
ATOM    333  CA  GLN   333      23.810  50.217  17.076  1.00  0.00           C  
TER     334      GLN   333 
ATOM    334  CA  ASP   334      26.154  47.183  16.932  1.00  0.00           C  
TER     335      ASP   334 
ATOM    335  CA  LYS   335      23.104  44.960  17.565  1.00  0.00           C  
TER     336      LYS   335 
ATOM    336  CA  GLU   336      21.756  43.447  14.332  1.00  0.00           C  
TER     337      GLU   336 
ATOM    337  CA  ASP   337      19.734  40.230  13.906  1.00  0.00           C  
TER     338      ASP   337 
ATOM    338  CA  SER   338      21.834  37.187  12.938  1.00  0.00           C  
TER     339      SER   338 
ATOM    339  CA  ASN   339      24.946  39.219  12.031  1.00  0.00           C  
TER     340      ASN   339 
ATOM    340  CA  PRO   340      28.004  38.559  14.327  1.00  0.00           C  
TER     341      PRO   340 
ATOM    341  CA  ARG   341      29.525  41.986  13.399  1.00  0.00           C  
TER     342      ARG   341 
ATOM    342  CA  GLY   342      26.687  44.506  13.030  1.00  0.00           C  
TER     343      GLY   342 
ATOM    343  CA  PRO   343      26.776  47.624  10.773  1.00  0.00           C  
TER     344      PRO   343 
ATOM    344  CA  VAL   344      29.337  49.708  12.742  1.00  0.00           C  
TER     345      VAL   344 
ATOM    345  CA  VAL   345      32.016  46.952  12.835  1.00  0.00           C  
TER     346      VAL   345 
ATOM    346  CA  GLU   346      31.530  46.379   9.063  1.00  0.00           C  
TER     347      GLU   346 
ATOM    347  CA  TYR   347      31.801  50.149   8.281  1.00  0.00           C  
TER     348      TYR   347 
ATOM    348  CA  THR   348      34.899  50.364  10.581  1.00  0.00           C  
TER     349      THR   348 
ATOM    349  CA  ASN   349      36.577  47.453   8.716  1.00  0.00           C  
TER     350      ASN   349 
ATOM    350  CA  ILE   350      35.774  49.074   5.303  1.00  0.00           C  
TER     351      ILE   350 
ATOM    351  CA  ILE   351      37.058  52.552   6.370  1.00  0.00           C  
TER     352      ILE   351 
ATOM    352  CA  LEU   352      40.322  51.104   7.824  1.00  0.00           C  
TER     353      LEU   352 
ATOM    353  CA  LYS   353      40.883  49.059   4.605  1.00  0.00           C  
TER     354      LYS   353 
ATOM    354  CA  GLU   354      40.394  52.244   2.495  1.00  0.00           C  
TER     355      GLU   354 
ATOM    355  CA  MET   355      42.863  54.054   4.844  1.00  0.00           C  
TER     356      MET   355 
ATOM    356  CA  GLY   356      45.318  51.129   4.300  1.00  0.00           C  
TER     357      GLY   356 
ATOM    357  CA  HIE   357      45.583  50.405   8.042  1.00  0.00           C  
TER     358      HIE   357 
ATOM    358  CA  THR   358      47.811  47.509   9.041  1.00  0.00           C  
TER     359      THR   358 
ATOM    359  CA  SER   359      45.630  45.687  11.555  1.00  0.00           C  
TER     360      SER   359 
ATOM    360  CA  PRO   360      43.416  42.686  10.565  1.00  0.00           C  
TER     361      PRO   360 
ATOM    361  CA  PRO   361      39.592  42.980  10.081  1.00  0.00           C  
TER     362      PRO   361 
ATOM    362  CA  ARG   362      37.280  42.376  13.077  1.00  0.00           C  
TER     363      ARG   362 
ATOM    363  CA  ILE   363      35.110  39.324  12.199  1.00  0.00           C  
TER     364      ILE   363 
ATOM    364  CA  ALA   364      32.725  39.524  15.202  1.00  0.00           C  
TER     365      ALA   364 
ATOM    365  CA  TYR   365      31.746  42.001  17.967  1.00  0.00           C  
TER     366      TYR   365 
ATOM    366  CA  GLU   366      32.632  39.419  20.675  1.00  0.00           C  
TER     367      GLU   366 
ATOM    367  CA  PHE   367      34.775  36.277  21.151  1.00  0.00           C  
TER     368      PHE   367 
ATOM    368  CA  SER   368      33.432  32.869  20.192  1.00  0.00           C  
TER     369      SER   368 
ENDMDL
MODEL     9
ATOM      1  CA  ALA     1      38.054  23.177  52.927  1.00  0.00           C  
TER       2      ALA     1 
ATOM      2  CA  TYR     2      38.542  26.929  52.181  1.00  0.00           C  
TER       3      TYR     2 
ATOM      3  CA  VAL     3      38.651  29.375  49.172  1.00  0.00           C  
TER       4      VAL     3 
ATOM      4  CA  GLU     4      41.816  31.301  48.175  1.00  0.00           C  
TER       5      GLU     4 
ATOM      5  CA  ILE     5      42.245  34.047  45.492  1.00  0.00           C  
TER       6      ILE     5 
ATOM      6  CA  ILE     6      45.293  32.977  43.402  1.00  0.00           C  
TER       7      ILE     6 
ATOM      7  CA  GLU     7      44.972  36.000  41.006  1.00  0.00           C  
TER       8      GLU     7 
ATOM      8  CA  GLN     8      43.477  39.278  42.305  1.00  0.00           C  
TER       9      GLN     8 
ATOM      9  CA  PRO     9      41.924  41.892  39.930  1.00  0.00           C  
TER      10      PRO     9 
ATOM     10  CA  LYS    10      44.224  44.762  38.809  1.00  0.00           C  
TER      11      LYS    10 
ATOM     11  CA  GLN    11      43.240  47.779  40.933  1.00  0.00           C  
TER      12      GLN    11 
ATOM     12  CA  ARG    12      43.647  50.463  38.241  1.00  0.00           C  
TER      13      ARG    12 
ATOM     13  CA  GLY    13      43.715  49.216  34.764  1.00  0.00           C  
TER      14      GLY    13 
ATOM     14  CA  MET    14      40.220  48.820  33.552  1.00  0.00           C  
TER      15      MET    14 
ATOM     15  CA  ARG    15      37.558  51.298  32.628  1.00  0.00           C  
TER      16      ARG    15 
ATOM     16  CA  PHE    16      33.912  50.484  33.491  1.00  0.00           C  
TER      17      PHE    16 
ATOM     17  CA  ARG    17      31.426  50.112  30.563  1.00  0.00           C  
TER      18      ARG    17 
ATOM     18  CA  TYR    18      28.584  52.618  30.040  1.00  0.00           C  
TER      19      TYR    18 
ATOM     19  CA  LYS    19      24.992  51.564  29.279  1.00  0.00           C  
TER      20      LYS    19 
ATOM     20  CA  CYS    20      25.235  53.270  25.834  1.00  0.00           C  
TER      21      CYS    20 
ATOM     21  CA  GLU    21      26.852  51.763  22.685  1.00  0.00           C  
TER      22      GLU    21 
ATOM     22  CA  GLY    22      30.660  51.202  22.656  1.00  0.00           C  
TER      23      GLY    22 
ATOM     23  CA  ARG    23      33.635  49.391  21.029  1.00  0.00           C  
TER      24      ARG    23 
ATOM     24  CA  SER    24      33.617  46.214  23.202  1.00  0.00           C  
TER      25      SER    24 
ATOM     25  CA  ALA    25      32.068  44.355  26.112  1.00  0.00           C  
TER      26      ALA    25 
ATOM     26  CA  GLY    26      35.174  44.064  28.133  1.00  0.00           C  
TER      27      GLY    26 
ATOM     27  CA  SER    27      36.598  41.954  30.915  1.00  0.00           C  
TER      28      SER    27 
ATOM     28  CA  ILE    28      38.335  42.442  34.312  1.00  0.00           C  
TER      29      ILE    28 
ATOM     29  CA  PRO    29      42.190  42.278  34.132  1.00  0.00           C  
TER      30      PRO    29 
ATOM     30  CA  GLY    30      44.107  40.088  36.645  1.00  0.00           C  
TER      31      GLY    30 
ATOM     31  CA  GLU    31      47.045  41.417  38.722  1.00  0.00           C  
TER      32      GLU    31 
ATOM     32  CA  ARG    32      49.694  39.837  36.388  1.00  0.00           C  
TER      33      ARG    32 
ATOM     33  CA  SER    33      48.359  41.876  33.398  1.00  0.00           C  
TER      34      SER    33 
ATOM     34  CA  THR    34      50.917  44.095  31.670  1.00  0.00           C  
TER      35      THR    34 
ATOM     35  CA  ASP    35      51.416  46.246  28.546  1.00  0.00           C  
TER      36      ASP    35 
ATOM     36  CA  THR    36      51.986  43.088  26.448  1.00  0.00           C  
TER      37      THR    36 
ATOM     37  CA  THR    37      49.428  40.615  27.850  1.00  0.00           C  
TER      38      THR    37 
ATOM     38  CA  LYS    38      46.181  40.478  29.842  1.00  0.00           C  
TER      39      LYS    38 
ATOM     39  CA  THR    39      45.347  37.922  32.574  1.00  0.00           C  
TER      40      THR    39 
ATOM     40  CA  HIE    40      42.033  37.398  34.476  1.00  0.00           C  
TER      41      HIE    40 
ATOM     41  CA  PRO    41      40.930  36.932  38.164  1.00  0.00           C  
TER      42      PRO    41 
ATOM     42  CA  THR    42      41.272  33.314  39.459  1.00  0.00           C  
TER      43      THR    42 
ATOM     43  CA  ILE    43      40.394  31.294  42.641  1.00  0.00           C  
TER      44      ILE    43 
ATOM     44  CA  LYS    44      41.345  27.863  44.136  1.00  0.00           C  
TER      45      LYS    44 
ATOM     45  CA  ILE    45      39.544  25.615  46.679  1.00  0.00           C  
TER      46      ILE    45 
ATOM     46  CA  ASN    46      41.909  24.095  49.303  1.00  0.00           C  
TER      47      ASN    46 
ATOM     47  CA  GLY    47      41.061  20.665  50.776  1.00  0.00           C  
TER      48      GLY    47 
ATOM     48  CA  TYR    48      38.560  19.811  47.974  1.00  0.00           C  
TER      49      TYR    48 
ATOM     49  CA  THR    49      38.327  19.015  44.229  1.00  0.00           C  
TER      50      THR    49 
ATOM     50  CA  GLY    50      34.985  18.009  42.629  1.00  0.00           C  
TER      51      GLY    50 
ATOM     51  CA  PRO    51      31.575  19.072  41.160  1.00  0.00           C  
TER      52      PRO    51 
ATOM     52  CA  GLY    52      30.660  22.040  43.270  1.00  0.00           C  
TER      53      GLY    52 
ATOM     53  CA  THR    53      29.269  25.562  42.474  1.00  0.00           C  
TER      54      THR    53 
ATOM     54  CA  VAL    54      30.564  29.168  42.871  1.00  0.00           C  
TER      55      VAL    54 
ATOM     55  CA  ARG    55      28.657  32.506  43.106  1.00  0.00           C  
TER      56      ARG    55 
ATOM     56  CA  ILE    56      30.301  35.896  42.391  1.00  0.00           C  
TER      57      ILE    56 
ATOM     57  CA  SER    57      28.943  39.383  43.302  1.00  0.00           C  
TER      58      SER    57 
ATOM     58  CA  LEU    58      29.921  43.097  43.428  1.00  0.00           C  
TER      59      LEU    58 
ATOM     59  CA  VAL    59      30.408  44.508  46.980  1.00  0.00           C  
TER      60      VAL    59 
ATOM     60  CA  THR    60      31.418  47.889  48.516  1.00  0.00           C  
TER      61      THR    60 
ATOM     61  CA  LYS    61      35.075  48.849  49.136  1.00  0.00           C  
TER      62      LYS    61 
ATOM     62  CA  ASP    62      34.506  49.480  52.853  1.00  0.00           C  
TER      63      ASP    62 
ATOM     63  CA  PRO    63      32.351  47.662  55.463  1.00  0.00           C  
TER      64      PRO    63 
ATOM     64  CA  PRO    64      29.535  46.806  55.907  1.00  0.00           C  
TER      65      PRO    64 
ATOM     65  CA  HIE    65      29.849  44.365  52.974  1.00  0.00           C  
TER      66      HIE    65 
ATOM     66  CA  ARG    66      26.694  45.479  51.105  1.00  0.00           C  
TER      67      ARG    66 
ATOM     67  CA  PRO    67      25.901  44.657  47.438  1.00  0.00           C  
TER      68      PRO    67 
ATOM     68  CA  HIE    68      27.214  47.385  45.103  1.00  0.00           C  
TER      69      HIE    68 
ATOM     69  CA  PRO    69      24.762  49.117  42.604  1.00  0.00           C  
TER      70      PRO    69 
ATOM     70  CA  HIE    70      27.064  48.466  39.551  1.00  0.00           C  
TER      71      HIE    70 
ATOM     71  CA  GLU    71      26.441  45.620  37.057  1.00  0.00           C  
TER      72      GLU    71 
ATOM     72  CA  LEU    72      28.494  42.580  36.025  1.00  0.00           C  
TER      73      LEU    72 
ATOM     73  CA  VAL    73      28.703  42.050  32.224  1.00  0.00           C  
TER      74      VAL    73 
ATOM     74  CA  GLY    74      28.793  38.758  30.317  1.00  0.00           C  
TER      75      GLY    74 
ATOM     75  CA  LYS    75      26.885  35.492  29.775  1.00  0.00           C  
TER      76      LYS    75 
ATOM     76  CA  ASP    76      24.078  35.090  31.931  1.00  0.00           C  
TER      77      ASP    76 
ATOM     77  CA  CYS    77      25.062  37.953  34.194  1.00  0.00           C  
TER      78      CYS    77 
ATOM     78  CA  ARG    78      22.573  40.431  35.957  1.00  0.00           C  
TER      79      ARG    78 
ATOM     79  CA  ASP    79      22.076  42.990  38.939  1.00  0.00           C  
TER      80      ASP    79 
ATOM     80  CA  GLY    80      25.808  42.858  39.921  1.00  0.00           C  
TER      81      GLY    80 
ATOM     81  CA  TYR    81      25.921  38.922  40.476  1.00  0.00           C  
TER      82      TYR    81 
ATOM     82  CA  TYR    82      26.708  35.588  38.565  1.00  0.00           C  
TER      83      TYR    82 
ATOM     83  CA  GLU    83      26.904  31.803  39.270  1.00  0.00           C  
TER      84      GLU    83 
ATOM     84  CA  ALA    84      28.781  28.803  37.745  1.00  0.00           C  
TER      85      ALA    84 
ATOM     85  CA  ASP    85      29.636  25.087  38.279  1.00  0.00           C  
TER      86      ASP    85 
ATOM     86  CA  LEU    86      33.211  23.914  39.094  1.00  0.00           C  
TER      87      LEU    86 
ATOM     87  CA  CYS    87      35.124  21.421  36.929  1.00  0.00           C  
TER      88      CYS    87 
ATOM     88  CA  PRO    88      35.030  17.921  38.584  1.00  0.00           C  
TER      89      PRO    88 
ATOM     89  CA  ASP    89      38.744  17.339  37.797  1.00  0.00           C  
TER      90      ASP    89 
ATOM     90  CA  ARG    90      40.193  20.665  39.114  1.00  0.00           C  
TER      91      ARG    90 
ATOM     91  CA  SER    91      40.009  22.919  42.159  1.00  0.00           C  
TER      92      SER    91 
ATOM     92  CA  ILE    92      41.151  26.061  40.189  1.00  0.00           C  
TER      93      ILE    92 
ATOM     93  CA  HIE    93      38.546  28.337  38.443  1.00  0.00           C  
TER      94      HIE    93 
ATOM     94  CA  SER    94      39.002  31.569  36.339  1.00  0.00           C  
TER      95      SER    94 
ATOM     95  CA  PHE    95      36.613  34.343  35.163  1.00  0.00           C  
TER      96      PHE    95 
ATOM     96  CA  GLN    96      37.865  35.334  31.683  1.00  0.00           C  
TER      97      GLN    96 
ATOM     97  CA  ASN    97      34.612  36.740  30.309  1.00  0.00           C  
TER      98      ASN    97 
ATOM     98  CA  LEU    98      33.421  38.796  33.292  1.00  0.00           C  
TER      99      LEU    98 
ATOM     99  CA  GLY    99      33.204  42.624  32.908  1.00  0.00           C  
TER     100      GLY    99 
ATOM    100  CA  ILE   100      31.783  45.621  34.890  1.00  0.00           C  
TER     101      ILE   100 
ATOM    101  CA  GLN   101      29.198  48.259  33.831  1.00  0.00           C  
TER     102      GLN   101 
ATOM    102  CA  CYS   102      28.484  51.517  35.714  1.00  0.00           C  
TER     103      CYS   102 
ATOM    103  CA  VAL   103      25.089  52.572  37.110  1.00  0.00           C  
TER     104      VAL   103 
ATOM    104  CA  LYS   104      23.522  55.890  36.052  1.00  0.00           C  
TER     105      LYS   104 
ATOM    105  CA  LYS   105      22.341  58.274  38.737  1.00  0.00           C  
TER     106      LYS   105 
ATOM    106  CA  ARG   106      18.747  58.100  37.537  1.00  0.00           C  
TER     107      ARG   106 
ATOM    107  CA  ASP   107      18.735  54.312  37.863  1.00  0.00           C  
TER     108      ASP   107 
ATOM    108  CA  LEU   108      20.512  54.142  41.244  1.00  0.00           C  
TER     109      LEU   108 
ATOM    109  CA  GLU   109      17.453  53.875  43.542  1.00  0.00           C  
TER     110      GLU   109 
ATOM    110  CA  GLN   110      15.963  51.114  41.361  1.00  0.00           C  
TER     111      GLN   110 
ATOM    111  CA  ALA   111      19.341  49.264  41.200  1.00  0.00           C  
TER     112      ALA   111 
ATOM    112  CA  ILE   112      19.528  49.244  45.046  1.00  0.00           C  
TER     113      ILE   112 
ATOM    113  CA  SER   113      15.832  48.195  45.307  1.00  0.00           C  
TER     114      SER   113 
ATOM    114  CA  GLN   114      16.444  45.292  42.862  1.00  0.00           C  
TER     115      GLN   114 
ATOM    115  CA  ARG   115      19.421  44.066  45.006  1.00  0.00           C  
TER     116      ARG   115 
ATOM    116  CA  ILE   116      17.166  44.169  48.107  1.00  0.00           C  
TER     117      ILE   116 
ATOM    117  CA  GLN   117      14.407  42.262  46.233  1.00  0.00           C  
TER     118      GLN   117 
ATOM    118  CA  THR   118      16.821  39.522  45.099  1.00  0.00           C  
TER     119      THR   118 
ATOM    119  CA  ASN   119      18.490  39.653  48.793  1.00  0.00           C  
TER     120      ASN   119 
ATOM    120  CA  ASN   120      21.384  37.864  47.655  1.00  0.00           C  
TER     121      ASN   120 
ATOM    121  CA  ASN   121      24.148  39.280  49.750  1.00  0.00           C  
TER     122      ASN   121 
ATOM    122  CA  PRO   122      26.714  36.772  51.136  1.00  0.00           C  
TER     123      PRO   122 
ATOM    123  CA  PHE   123      27.122  38.630  54.441  1.00  0.00           C  
TER     124      PHE   123 
ATOM    124  CA  HIE   124      23.371  39.074  55.164  1.00  0.00           C  
TER     125      HIE   124 
ATOM    125  CA  VAL   125      23.677  42.858  55.708  1.00  0.00           C  
TER     126      VAL   125 
ATOM    126  CA  PRO   126      20.347  44.411  56.957  1.00  0.00           C  
TER     127      PRO   126 
ATOM    127  CA  ILE   127      18.125  46.271  54.518  1.00  0.00           C  
TER     128      ILE   127 
ATOM    128  CA  GLU   128      18.416  49.569  56.370  1.00  0.00           C  
TER     129      GLU   128 
ATOM    129  CA  GLU   129      22.188  49.390  55.848  1.00  0.00           C  
TER     130      GLU   129 
ATOM    130  CA  GLN   130      21.749  48.467  52.217  1.00  0.00           C  
TER     131      GLN   130 
ATOM    131  CA  ARG   131      19.836  51.752  51.833  1.00  0.00           C  
TER     132      ARG   131 
ATOM    132  CA  GLY   132      22.205  54.670  51.910  1.00  0.00           C  
TER     133      GLY   132 
ATOM    133  CA  ASP   133      24.804  56.367  50.066  1.00  0.00           C  
TER     134      ASP   133 
ATOM    134  CA  TYR   134      27.198  54.478  47.827  1.00  0.00           C  
TER     135      TYR   134 
ATOM    135  CA  ASP   135      30.615  55.369  46.473  1.00  0.00           C  
TER     136      ASP   135 
ATOM    136  CA  LEU   136      30.525  54.559  42.737  1.00  0.00           C  
TER     137      LEU   136 
ATOM    137  CA  ASN   137      34.269  55.191  42.171  1.00  0.00           C  
TER     138      ASN   137 
ATOM    138  CA  ALA   138      35.398  51.829  43.658  1.00  0.00           C  
TER     139      ALA   138 
ATOM    139  CA  VAL   139      34.100  48.236  44.042  1.00  0.00           C  
TER     140      VAL   139 
ATOM    140  CA  ARG   140      35.269  44.723  45.172  1.00  0.00           C  
TER     141      ARG   140 
ATOM    141  CA  LEU   141      34.422  41.202  43.982  1.00  0.00           C  
TER     142      LEU   141 
ATOM    142  CA  CYS   142      33.028  38.658  46.495  1.00  0.00           C  
TER     143      CYS   142 
ATOM    143  CA  PHE   143      33.260  34.849  45.934  1.00  0.00           C  
TER     144      PHE   143 
ATOM    144  CA  GLN   144      31.213  32.103  47.700  1.00  0.00           C  
TER     145      GLN   144 
ATOM    145  CA  VAL   145      31.456  28.286  47.078  1.00  0.00           C  
TER     146      VAL   145 
ATOM    146  CA  THR   146      29.160  25.278  47.712  1.00  0.00           C  
TER     147      THR   146 
ATOM    147  CA  VAL   147      30.932  21.851  47.902  1.00  0.00           C  
TER     148      VAL   147 
ATOM    148  CA  ARG   148      29.172  18.823  46.928  1.00  0.00           C  
TER     149      ARG   148 
ATOM    149  CA  ASP   149      30.068  15.776  48.010  1.00  0.00           C  
TER     150      ASP   149 
ATOM    150  CA  PRO   150      29.175  12.675  46.748  1.00  0.00           C  
TER     151      PRO   150 
ATOM    151  CA  ALA   151      28.209  11.017  49.410  1.00  0.00           C  
TER     152      ALA   151 
ATOM    152  CA  GLY   152      27.416  13.285  50.807  1.00  0.00           C  
TER     153      GLY   152 
ATOM    153  CA  ARG   153      25.446  16.302  51.576  1.00  0.00           C  
TER     154      ARG   153 
ATOM    154  CA  PRO   154      26.232  19.787  50.164  1.00  0.00           C  
TER     155      PRO   154 
ATOM    155  CA  LEU   155      28.250  22.261  52.246  1.00  0.00           C  
TER     156      LEU   155 
ATOM    156  CA  LEU   156      28.465  26.091  51.930  1.00  0.00           C  
TER     157      LEU   156 
ATOM    157  CA  LEU   157      31.963  27.586  52.574  1.00  0.00           C  
TER     158      LEU   157 
ATOM    158  CA  THR   158      32.813  31.035  54.124  1.00  0.00           C  
TER     159      THR   158 
ATOM    159  CA  PRO   159      32.854  33.988  51.572  1.00  0.00           C  
TER     160      PRO   159 
ATOM    160  CA  VAL   160      36.056  35.799  50.450  1.00  0.00           C  
TER     161      VAL   160 
ATOM    161  CA  LEU   161      36.649  39.391  49.110  1.00  0.00           C  
TER     162      LEU   161 
ATOM    162  CA  SER   162      39.080  40.722  46.456  1.00  0.00           C  
TER     163      SER   162 
ATOM    163  CA  HIE   163      41.257  43.829  46.402  1.00  0.00           C  
TER     164      HIE   163 
ATOM    164  CA  PRO   164      39.228  46.879  45.177  1.00  0.00           C  
TER     165      PRO   164 
ATOM    165  CA  ILE   165      38.879  47.922  41.515  1.00  0.00           C  
TER     166      ILE   165 
ATOM    166  CA  PHE   166      38.762  51.677  40.879  1.00  0.00           C  
TER     167      PHE   166 
ATOM    167  CA  ASP   167      37.037  53.761  38.191  1.00  0.00           C  
TER     168      ASP   167 
ATOM    168  CA  ASN   168      39.324  55.534  35.918  1.00  0.00           C  
TER     169      ASN   168 
ATOM    169  CA  PHE   169      29.440  50.546  -2.937  1.00  0.00           C  
TER     170      PHE   169 
ATOM    170  CA  PRO   170      32.298  48.061  -2.866  1.00  0.00           C  
TER     171      PRO   170 
ATOM    171  CA  ASP   171      33.047  46.019   0.233  1.00  0.00           C  
TER     172      ASP   171 
ATOM    172  CA  LEU   172      35.627  43.611   1.612  1.00  0.00           C  
TER     173      LEU   172 
ATOM    173  CA  PRO   173      35.417  39.892   0.957  1.00  0.00           C  
TER     174      PRO   173 
ATOM    174  CA  GLU   174      35.280  39.024   4.660  1.00  0.00           C  
TER     175      GLU   174 
ATOM    175  CA  HIE   175      31.607  39.784   5.049  1.00  0.00           C  
TER     176      HIE   175 
ATOM    176  CA  GLN   176      30.147  38.664   1.834  1.00  0.00           C  
TER     177      GLN   176 
ATOM    177  CA  ASP   177      28.308  35.731   3.280  1.00  0.00           C  
TER     178      ASP   177 
ATOM    178  CA  ASN   178      25.963  37.510   5.459  1.00  0.00           C  
TER     179      ASN   178 
ATOM    179  CA  PRO   179      26.505  41.341   5.206  1.00  0.00           C  
TER     180      PRO   179 
ATOM    180  CA  SER   180      24.737  43.894   7.417  1.00  0.00           C  
TER     181      SER   180 
ATOM    181  CA  GLN   181      21.282  44.817   6.066  1.00  0.00           C  
TER     182      GLN   181 
ATOM    182  CA  LEU   182      21.305  47.951   8.286  1.00  0.00           C  
TER     183      LEU   182 
ATOM    183  CA  ARG   183      24.569  49.066   6.559  1.00  0.00           C  
TER     184      ARG   183 
ATOM    184  CA  LEU   184      23.001  48.478   3.108  1.00  0.00           C  
TER     185      LEU   184 
ATOM    185  CA  GLN   185      19.940  50.536   4.184  1.00  0.00           C  
TER     186      GLN   185 
ATOM    186  CA  HIE   186      22.119  53.484   5.377  1.00  0.00           C  
TER     187      HIE   186 
ATOM    187  CA  ASP   187      24.156  53.264   2.132  1.00  0.00           C  
TER     188      ASP   187 
ATOM    188  CA  GLY   188      20.800  54.145   0.485  1.00  0.00           C  
TER     189      GLY   188 
ATOM    189  CA  LEU   189      20.978  57.547   2.255  1.00  0.00           C  
TER     190      LEU   189 
ATOM    190  CA  ALA   190      24.696  58.357   2.708  1.00  0.00           C  
TER     191      ALA   190 
ATOM    191  CA  THR   191      25.710  58.593  -0.974  1.00  0.00           C  
TER     192      THR   191 
ATOM    192  CA  ASP   192      27.813  61.753  -1.608  1.00  0.00           C  
TER     193      ASP   192 
ATOM    193  CA  ASP   193      31.494  60.643  -1.514  1.00  0.00           C  
TER     194      ASP   193 
ATOM    194  CA  LYS   194      32.928  64.000  -2.778  1.00  0.00           C  
TER     195      LYS   194 
ATOM    195  CA  ALA   195      35.652  65.852  -0.856  1.00  0.00           C  
TER     196      ALA   195 
ATOM    196  CA  ARG   196      33.810  69.104   0.064  1.00  0.00           C  
TER     197      ARG   196 
ATOM    197  CA  LEU   197      34.590  69.660   3.779  1.00  0.00           C  
TER     198      LEU   197 
ATOM    198  CA  GLU   198      37.904  71.144   5.002  1.00  0.00           C  
TER     199      GLU   198 
ATOM    199  CA  PRO   199      39.978  68.170   6.341  1.00  0.00           C  
TER     200      PRO   199 
ATOM    200  CA  MET   200      41.685  70.241   9.058  1.00  0.00           C  
TER     201      MET   200 
ATOM    201  CA  CYS   201      38.325  71.355  10.511  1.00  0.00           C  
TER     202      CYS   201 
ATOM    202  CA  LEU   202      36.358  68.055  10.748  1.00  0.00           C  
TER     203      LEU   202 
ATOM    203  CA  ALA   203      36.506  67.909  14.583  1.00  0.00           C  
TER     204      ALA   203 
ATOM    204  CA  GLU   204      34.904  71.401  14.717  1.00  0.00           C  
TER     205      GLU   204 
ATOM    205  CA  TYR   205      32.113  70.118  12.414  1.00  0.00           C  
TER     206      TYR   205 
ATOM    206  CA  LEU   206      31.469  67.135  14.771  1.00  0.00           C  
TER     207      LEU   206 
ATOM    207  CA  ILE   207      32.187  68.382  18.351  1.00  0.00           C  
TER     208      ILE   207 
ATOM    208  CA  SER   208      30.536  71.239  20.315  1.00  0.00           C  
TER     209      SER   208 
ATOM    209  CA  GLY   209      32.701  71.095  23.487  1.00  0.00           C  
TER     210      GLY   209 
ATOM    210  CA  PRO   210      33.978  68.986  26.442  1.00  0.00           C  
TER     211      PRO   210 
ATOM    211  CA  GLY   211      31.531  66.824  28.426  1.00  0.00           C  
TER     212      GLY   211 
ATOM    212  CA  GLY   212      31.064  63.233  29.772  1.00  0.00           C  
TER     213      GLY   212 
ATOM    213  CA  MET   213      27.998  60.817  30.066  1.00  0.00           C  
TER     214      MET   213 
ATOM    214  CA  ASP   214      26.970  62.375  33.373  1.00  0.00           C  
TER     215      ASP   214 
ATOM    215  CA  PRO   215      26.751  66.112  34.030  1.00  0.00           C  
TER     216      PRO   215 
ATOM    216  CA  ASP   216      28.556  65.739  37.293  1.00  0.00           C  
TER     217      ASP   216 
ATOM    217  CA  ILE   217      31.757  64.651  35.743  1.00  0.00           C  
TER     218      ILE   217 
ATOM    218  CA  GLU   218      34.435  67.179  35.047  1.00  0.00           C  
TER     219      GLU   218 
ATOM    219  CA  ILE   219      36.561  66.675  31.967  1.00  0.00           C  
TER     220      ILE   219 
ATOM    220  CA  ASP   220      40.207  67.799  32.117  1.00  0.00           C  
TER     221      ASP   220 
ATOM    221  CA  ASP   221      40.893  70.670  29.672  1.00  0.00           C  
TER     222      ASP   221 
ATOM    222  CA  ASP   222      44.456  69.438  28.928  1.00  0.00           C  
TER     223      ASP   222 
ATOM    223  CA  THR   223      43.258  65.866  28.229  1.00  0.00           C  
TER     224      THR   223 
ATOM    224  CA  TYR   224      40.504  67.377  26.015  1.00  0.00           C  
TER     225      TYR   224 
ATOM    225  CA  ASP   225      43.122  69.350  24.009  1.00  0.00           C  
TER     226      ASP   225 
ATOM    226  CA  GLU   226      45.215  66.179  23.443  1.00  0.00           C  
TER     227      GLU   226 
ATOM    227  CA  CYS   227      42.187  63.989  22.568  1.00  0.00           C  
TER     228      CYS   227 
ATOM    228  CA  ARG   228      40.726  66.592  20.123  1.00  0.00           C  
TER     229      ARG   228 
ATOM    229  CA  GLU   229      44.119  66.843  18.352  1.00  0.00           C  
TER     230      GLU   229 
ATOM    230  CA  VAL   230      44.359  63.012  17.946  1.00  0.00           C  
TER     231      VAL   230 
ATOM    231  CA  LEU   231      40.683  62.998  16.790  1.00  0.00           C  
TER     232      LEU   231 
ATOM    232  CA  SER   232      41.466  65.786  14.239  1.00  0.00           C  
TER     233      SER   232 
ATOM    233  CA  ARG   233      44.411  63.738  12.830  1.00  0.00           C  
TER     234      ARG   233 
ATOM    234  CA  ILE   234      42.318  60.514  12.590  1.00  0.00           C  
TER     235      ILE   234 
ATOM    235  CA  LEU   235      39.355  62.357  10.916  1.00  0.00           C  
TER     236      LEU   235 
ATOM    236  CA  GLU   236      41.763  64.006   8.409  1.00  0.00           C  
TER     237      GLU   236 
ATOM    237  CA  ASP   237      43.347  60.614   7.520  1.00  0.00           C  
TER     238      ASP   237 
ATOM    238  CA  ALA   238      39.857  59.034   7.200  1.00  0.00           C  
TER     239      ALA   238 
ATOM    239  CA  TYR   239      38.258  61.817   5.032  1.00  0.00           C  
TER     240      TYR   239 
ATOM    240  CA  THR   240      41.331  62.162   2.733  1.00  0.00           C  
TER     241      THR   240 
ATOM    241  CA  GLN   241      41.627  58.353   2.115  1.00  0.00           C  
TER     242      GLN   241 
ATOM    242  CA  SER   242      38.137  56.753   2.553  1.00  0.00           C  
TER     243      SER   242 
ATOM    243  CA  GLY   243      35.200  57.491   0.218  1.00  0.00           C  
TER     244      GLY   243 
ATOM    244  CA  THR   244      33.092  55.488   2.720  1.00  0.00           C  
TER     245      THR   244 
ATOM    245  CA  PHE   245      34.023  57.976   5.482  1.00  0.00           C  
TER     246      PHE   245 
ATOM    246  CA  ARG   246      33.405  60.980   3.124  1.00  0.00           C  
TER     247      ARG   246 
ATOM    247  CA  ARG   247      29.795  59.879   2.337  1.00  0.00           C  
TER     248      ARG   247 
ATOM    248  CA  LEU   248      29.011  59.215   6.036  1.00  0.00           C  
TER     249      LEU   248 
ATOM    249  CA  MET   249      30.457  62.611   7.166  1.00  0.00           C  
TER     250      MET   249 
ATOM    250  CA  ASN   250      28.920  64.604   4.240  1.00  0.00           C  
TER     251      ASN   250 
ATOM    251  CA  TYR   251      25.447  63.116   4.982  1.00  0.00           C  
TER     252      TYR   251 
ATOM    252  CA  ALA   252      25.650  63.962   8.714  1.00  0.00           C  
TER     253      ALA   252 
ATOM    253  CA  TYR   253      26.861  67.543   7.941  1.00  0.00           C  
TER     254      TYR   253 
ATOM    254  CA  ASP   254      23.910  68.101   5.535  1.00  0.00           C  
TER     255      ASP   254 
ATOM    255  CA  GLN   255      21.370  66.430   7.873  1.00  0.00           C  
TER     256      GLN   255 
ATOM    256  CA  GLU   256      22.206  67.475  11.432  1.00  0.00           C  
TER     257      GLU   256 
ATOM    257  CA  LEU   257      25.725  68.731  12.332  1.00  0.00           C  
TER     258      LEU   257 
ATOM    258  CA  HIE   258      24.944  72.265  11.060  1.00  0.00           C  
TER     259      HIE   258 
ATOM    259  CA  ASP   259      23.580  73.139  14.514  1.00  0.00           C  
TER     260      ASP   259 
ATOM    260  CA  VAL   260      25.685  73.460  17.715  1.00  0.00           C  
TER     261      VAL   260 
ATOM    261  CA  GLU   261      22.924  71.714  19.665  1.00  0.00           C  
TER     262      GLU   261 
ATOM    262  CA  GLN   262      23.230  68.675  17.377  1.00  0.00           C  
TER     263      GLN   262 
ATOM    263  CA  ARG   263      27.060  68.570  17.500  1.00  0.00           C  
TER     264      ARG   263 
ATOM    264  CA  TRP   264      28.428  66.132  20.105  1.00  0.00           C  
TER     265      TRP   264 
ATOM    265  CA  LEU   265      30.191  66.600  23.479  1.00  0.00           C  
TER     266      LEU   265 
ATOM    266  CA  LEU   266      33.648  64.979  23.912  1.00  0.00           C  
TER     267      LEU   266 
ATOM    267  CA  GLY   267      34.222  62.807  27.007  1.00  0.00           C  
TER     268      GLY   267 
ATOM    268  CA  ALA   268      38.031  62.923  26.859  1.00  0.00           C  
TER     269      ALA   268 
ATOM    269  CA  GLY   269      39.879  60.419  29.108  1.00  0.00           C  
TER     270      GLY   269 
ATOM    270  CA  GLU   270      36.766  58.242  29.632  1.00  0.00           C  
TER     271      GLU   270 
ATOM    271  CA  ASN   271      35.724  54.724  28.467  1.00  0.00           C  
TER     272      ASN   271 
ATOM    272  CA  PHE   272      34.874  54.301  24.763  1.00  0.00           C  
TER     273      PHE   272 
ATOM    273  CA  GLY   273      31.146  54.963  24.178  1.00  0.00           C  
TER     274      GLY   273 
ATOM    274  CA  THR   274      28.554  56.968  22.149  1.00  0.00           C  
TER     275      THR   274 
ATOM    275  CA  THR   275      24.951  58.004  23.079  1.00  0.00           C  
TER     276      THR   275 
ATOM    276  CA  VAL   276      23.088  56.580  20.040  1.00  0.00           C  
TER     277      VAL   276 
ATOM    277  CA  THR   277      19.862  56.043  22.025  1.00  0.00           C  
TER     278      THR   277 
ATOM    278  CA  ASP   278      18.280  57.893  24.664  1.00  0.00           C  
TER     279      ASP   278 
ATOM    279  CA  GLU   279      19.232  56.752  27.841  1.00  0.00           C  
TER     280      GLU   279 
ATOM    280  CA  ASP   280      17.012  58.734  29.882  1.00  0.00           C  
TER     281      ASP   280 
ATOM    281  CA  LEU   281      13.802  58.889  31.032  1.00  0.00           C  
TER     282      LEU   281 
ATOM    282  CA  GLU   282      13.514  62.474  31.394  1.00  0.00           C  
TER     283      GLU   282 
ATOM    283  CA  SER   283      11.986  64.532  28.894  1.00  0.00           C  
TER     284      SER   283 
ATOM    284  CA  SER   284      14.502  66.903  28.620  1.00  0.00           C  
TER     285      SER   284 
ATOM    285  CA  GLU   285      17.133  66.065  26.241  1.00  0.00           C  
TER     286      GLU   285 
ATOM    286  CA  GLY   286      20.408  67.073  26.548  1.00  0.00           C  
TER     287      GLY   286 
ATOM    287  CA  ARG   287      23.364  67.031  24.248  1.00  0.00           C  
TER     288      ARG   287 
ATOM    288  CA  LYS   288      24.723  63.883  22.807  1.00  0.00           C  
TER     289      LYS   288 
ATOM    289  CA  VAL   289      28.138  62.473  23.974  1.00  0.00           C  
TER     290      VAL   289 
ATOM    290  CA  ILE   290      31.136  60.664  22.414  1.00  0.00           C  
TER     291      ILE   290 
ATOM    291  CA  ALA   291      33.675  59.323  24.985  1.00  0.00           C  
TER     292      ALA   291 
ATOM    292  CA  LEU   292      37.320  58.558  24.019  1.00  0.00           C  
TER     293      LEU   292 
ATOM    293  CA  ASN   293      40.742  57.814  25.622  1.00  0.00           C  
TER     294      ASN   293 
ATOM    294  CA  LEU   294      44.373  57.203  24.536  1.00  0.00           C  
TER     295      LEU   294 
ATOM    295  CA  ASP   295      44.960  53.862  26.404  1.00  0.00           C  
TER     296      ASP   295 
ATOM    296  CA  ASP   296      45.560  51.932  23.122  1.00  0.00           C  
TER     297      ASP   296 
ATOM    297  CA  THR   297      48.643  54.139  22.550  1.00  0.00           C  
TER     298      THR   297 
ATOM    298  CA  ASP   298      49.770  54.414  26.154  1.00  0.00           C  
TER     299      ASP   298 
ATOM    299  CA  ASP   299      52.783  52.313  27.000  1.00  0.00           C  
TER     300      ASP   299 
ATOM    300  CA  ASP   300      51.626  51.680  30.548  1.00  0.00           C  
TER     301      ASP   300 
ATOM    301  CA  SER   301      48.004  50.651  29.936  1.00  0.00           C  
TER     302      SER   301 
ATOM    302  CA  ILE   302      46.851  47.062  29.825  1.00  0.00           C  
TER     303      ILE   302 
ATOM    303  CA  PRO   303      45.881  45.984  26.275  1.00  0.00           C  
TER     304      PRO   303 
ATOM    304  CA  GLU   304      42.329  45.321  25.036  1.00  0.00           C  
TER     305      GLU   304 
ATOM    305  CA  TYR   305      41.565  42.727  22.346  1.00  0.00           C  
TER     306      TYR   305 
ATOM    306  CA  TYR   306      39.142  41.932  19.463  1.00  0.00           C  
TER     307      TYR   306 
ATOM    307  CA  GLU   307      38.199  38.824  17.409  1.00  0.00           C  
TER     308      GLU   307 
ATOM    308  CA  SER   308      39.966  38.865  14.017  1.00  0.00           C  
TER     309      SER   308 
ATOM    309  CA  ASN   309      40.722  36.669  11.025  1.00  0.00           C  
TER     310      ASN   309 
ATOM    310  CA  ASP   310      44.017  35.813  12.710  1.00  0.00           C  
TER     311      ASP   310 
ATOM    311  CA  GLY   311      42.769  35.181  16.182  1.00  0.00           C  
TER     312      GLY   311 
ATOM    312  CA  PRO   312      42.657  37.614  19.121  1.00  0.00           C  
TER     313      PRO   312 
ATOM    313  CA  GLN   313      44.347  40.937  18.211  1.00  0.00           C  
TER     314      GLN   313 
ATOM    314  CA  GLN   314      45.006  44.138  20.202  1.00  0.00           C  
TER     315      GLN   314 
ATOM    315  CA  PHE   315      43.027  47.359  19.556  1.00  0.00           C  
TER     316      PHE   315 
ATOM    316  CA  ASP   316      44.669  50.519  18.252  1.00  0.00           C  
TER     317      ASP   316 
ATOM    317  CA  THR   317      43.488  54.147  18.738  1.00  0.00           C  
TER     318      THR   317 
ATOM    318  CA  THR   318      42.406  54.426  15.046  1.00  0.00           C  
TER     319      THR   318 
ATOM    319  CA  ARG   319      40.033  51.400  15.281  1.00  0.00           C  
TER     320      ARG   319 
ATOM    320  CA  SER   320      38.683  52.596  18.660  1.00  0.00           C  
TER     321      SER   320 
ATOM    321  CA  PHE   321      38.037  56.211  17.498  1.00  0.00           C  
TER     322      PHE   321 
ATOM    322  CA  ILE   322      36.476  55.249  14.104  1.00  0.00           C  
TER     323      ILE   322 
ATOM    323  CA  HIE   323      34.037  52.801  15.833  1.00  0.00           C  
TER     324      HIE   323 
ATOM    324  CA  GLN   324      32.725  55.577  18.156  1.00  0.00           C  
TER     325      GLN   324 
ATOM    325  CA  VAL   325      32.611  58.162  15.298  1.00  0.00           C  
TER     326      VAL   325 
ATOM    326  CA  VAL   326      30.637  55.748  13.016  1.00  0.00           C  
TER     327      VAL   326 
ATOM    327  CA  HIE   327      28.106  55.326  15.884  1.00  0.00           C  
TER     328      HIE   327 
ATOM    328  CA  ALA   328      27.757  59.157  15.896  1.00  0.00           C  
TER     329      ALA   328 
ATOM    329  CA  LEU   329      27.547  59.613  12.068  1.00  0.00           C  
TER     330      LEU   329 
ATOM    330  CA  THR   330      24.996  56.773  11.465  1.00  0.00           C  
TER     331      THR   330 
ATOM    331  CA  HIE   331      22.947  56.463  14.703  1.00  0.00           C  
TER     332      HIE   331 
ATOM    332  CA  LEU   332      23.177  52.644  14.249  1.00  0.00           C  
TER     333      LEU   332 
ATOM    333  CA  GLN   333      23.827  50.189  17.107  1.00  0.00           C  
TER     334      GLN   333 
ATOM    334  CA  ASP   334      26.178  47.162  16.965  1.00  0.00           C  
TER     335      ASP   334 
ATOM    335  CA  LYS   335      23.136  44.928  17.596  1.00  0.00           C  
TER     336      LYS   335 
ATOM    336  CA  GLU   336      21.790  43.404  14.369  1.00  0.00           C  
TER     337      GLU   336 
ATOM    337  CA  ASP   337      19.774  40.183  13.944  1.00  0.00           C  
TER     338      ASP   337 
ATOM    338  CA  SER   338      21.877  37.144  12.974  1.00  0.00           C  
TER     339      SER   338 
ATOM    339  CA  ASN   339      24.986  39.181  12.068  1.00  0.00           C  
TER     340      ASN   339 
ATOM    340  CA  PRO   340      28.043  38.537  14.368  1.00  0.00           C  
TER     341      PRO   340 
ATOM    341  CA  ARG   341      29.556  41.965  13.433  1.00  0.00           C  
TER     342      ARG   341 
ATOM    342  CA  GLY   342      26.712  44.476  13.060  1.00  0.00           C  
TER     343      GLY   342 
ATOM    343  CA  PRO   343      26.794  47.592  10.799  1.00  0.00           C  
TER     344      PRO   343 
ATOM    344  CA  VAL   344      29.352  49.684  12.764  1.00  0.00           C  
TER     345      VAL   344 
ATOM    345  CA  VAL   345      32.037  46.934  12.858  1.00  0.00           C  
TER     346      VAL   345 
ATOM    346  CA  GLU   346      31.548  46.355   9.087  1.00  0.00           C  
TER     347      GLU   346 
ATOM    347  CA  TYR   347      31.810  50.123   8.299  1.00  0.00           C  
TER     348      TYR   347 
ATOM    348  CA  THR   348      34.909  50.349  10.596  1.00  0.00           C  
TER     349      THR   348 
ATOM    349  CA  ASN   349      36.592  47.439   8.734  1.00  0.00           C  
TER     350      ASN   349 
ATOM    350  CA  ILE   350      35.785  49.054   5.319  1.00  0.00           C  
TER     351      ILE   350 
ATOM    351  CA  ILE   351      37.060  52.536   6.381  1.00  0.00           C  
TER     352      ILE   351 
ATOM    352  CA  LEU   352      40.329  51.098   7.835  1.00  0.00           C  
TER     353      LEU   352 
ATOM    353  CA  LYS   353      40.893  49.051   4.618  1.00  0.00           C  
TER     354      LYS   353 
ATOM    354  CA  GLU   354      40.394  52.231   2.505  1.00  0.00           C  
TER     355      GLU   354 
ATOM    355  CA  MET   355      42.860  54.049   4.851  1.00  0.00           C  
TER     356      MET   355 
ATOM    356  CA  GLY   356      45.321  51.130   4.306  1.00  0.00           C  
TER     357      GLY   356 
ATOM    357  CA  HIE   357      45.591  50.408   8.049  1.00  0.00           C  
TER     358      HIE   357 
ATOM    358  CA  THR   358      47.825  47.516   9.044  1.00  0.00           C  
TER     359      THR   358 
ATOM    359  CA  SER   359      45.650  45.697  11.566  1.00  0.00           C  
TER     360      SER   359 
ATOM    360  CA  PRO   360      43.443  42.688  10.584  1.00  0.00           C  
TER     361      PRO   360 
ATOM    361  CA  PRO   361      39.619  42.972  10.104  1.00  0.00           C  
TER     362      PRO   361 
ATOM    362  CA  ARG   362      37.311  42.372  13.104  1.00  0.00           C  
TER     363      ARG   362 
ATOM    363  CA  ILE   363      35.147  39.313  12.234  1.00  0.00           C  
TER     364      ILE   363 
ATOM    364  CA  ALA   364      32.761  39.517  15.237  1.00  0.00           C  
TER     365      ALA   364 
ATOM    365  CA  TYR   365      31.777  41.997  17.997  1.00  0.00           C  
TER     366      TYR   365 
ATOM    366  CA  GLU   366      32.663  39.420  20.710  1.00  0.00           C  
TER     367      GLU   366 
ATOM    367  CA  PHE   367      34.814  36.287  21.189  1.00  0.00           C  
TER     368      PHE   367 
ATOM    368  CA  SER   368      33.473  32.880  20.244  1.00  0.00           C  
TER     369      SER   368 
ENDMDL
MODEL     10
ATOM      1  CA  ALA     1      37.996  23.135  52.850  1.00  0.00           C  
TER       2      ALA     1 
ATOM      2  CA  TYR     2      38.501  26.885  52.120  1.00  0.00           C  
TER       3      TYR     2 
ATOM      3  CA  VAL     3      38.628  29.341  49.124  1.00  0.00           C  
TER       4      VAL     3 
ATOM      4  CA  GLU     4      41.799  31.261  48.145  1.00  0.00           C  
TER       5      GLU     4 
ATOM      5  CA  ILE     5      42.243  34.015  45.477  1.00  0.00           C  
TER       6      ILE     5 
ATOM      6  CA  ILE     6      45.286  32.954  43.378  1.00  0.00           C  
TER       7      ILE     6 
ATOM      7  CA  GLU     7      44.974  35.990  41.004  1.00  0.00           C  
TER       8      GLU     7 
ATOM      8  CA  GLN     8      43.483  39.266  42.313  1.00  0.00           C  
TER       9      GLN     8 
ATOM      9  CA  PRO     9      41.936  41.890  39.948  1.00  0.00           C  
TER      10      PRO     9 
ATOM     10  CA  LYS    10      44.243  44.758  38.840  1.00  0.00           C  
TER      11      LYS    10 
ATOM     11  CA  GLN    11      43.269  47.773  40.970  1.00  0.00           C  
TER      12      GLN    11 
ATOM     12  CA  ARG    12      43.669  50.455  38.276  1.00  0.00           C  
TER      13      ARG    12 
ATOM     13  CA  GLY    13      43.738  49.223  34.793  1.00  0.00           C  
TER      14      GLY    13 
ATOM     14  CA  MET    14      40.244  48.845  33.572  1.00  0.00           C  
TER      15      MET    14 
ATOM     15  CA  ARG    15      37.583  51.328  32.651  1.00  0.00           C  
TER      16      ARG    15 
ATOM     16  CA  PHE    16      33.940  50.510  33.518  1.00  0.00           C  
TER      17      PHE    16 
ATOM     17  CA  ARG    17      31.453  50.151  30.591  1.00  0.00           C  
TER      18      ARG    17 
ATOM     18  CA  TYR    18      28.600  52.641  30.071  1.00  0.00           C  
TER      19      TYR    18 
ATOM     19  CA  LYS    19      25.014  51.575  29.302  1.00  0.00           C  
TER      20      LYS    19 
ATOM     20  CA  CYS    20      25.256  53.268  25.853  1.00  0.00           C  
TER      21      CYS    20 
ATOM     21  CA  GLU    21      26.870  51.756  22.705  1.00  0.00           C  
TER      22      GLU    21 
ATOM     22  CA  GLY    22      30.679  51.202  22.673  1.00  0.00           C  
TER      23      GLY    22 
ATOM     23  CA  ARG    23      33.655  49.397  21.042  1.00  0.00           C  
TER      24      ARG    23 
ATOM     24  CA  SER    24      33.642  46.224  23.219  1.00  0.00           C  
TER      25      SER    24 
ATOM     25  CA  ALA    25      32.091  44.368  26.131  1.00  0.00           C  
TER      26      ALA    25 
ATOM     26  CA  GLY    26      35.190  44.088  28.155  1.00  0.00           C  
TER      27      GLY    26 
ATOM     27  CA  SER    27      36.625  41.975  30.925  1.00  0.00           C  
TER      28      SER    27 
ATOM     28  CA  ILE    28      38.353  42.458  34.327  1.00  0.00           C  
TER      29      ILE    28 
ATOM     29  CA  PRO    29      42.208  42.297  34.154  1.00  0.00           C  
TER      30      PRO    29 
ATOM     30  CA  GLY    30      44.119  40.096  36.660  1.00  0.00           C  
TER      31      GLY    30 
ATOM     31  CA  GLU    31      47.056  41.416  38.743  1.00  0.00           C  
TER      32      GLU    31 
ATOM     32  CA  ARG    32      49.707  39.848  36.404  1.00  0.00           C  
TER      33      ARG    32 
ATOM     33  CA  SER    33      48.373  41.897  33.422  1.00  0.00           C  
TER      34      SER    33 
ATOM     34  CA  THR    34      50.929  44.126  31.704  1.00  0.00           C  
TER      35      THR    34 
ATOM     35  CA  ASP    35      51.433  46.282  28.584  1.00  0.00           C  
TER      36      ASP    35 
ATOM     36  CA  THR    36      52.011  43.128  26.482  1.00  0.00           C  
TER      37      THR    36 
ATOM     37  CA  THR    37      49.455  40.648  27.877  1.00  0.00           C  
TER      38      THR    37 
ATOM     38  CA  LYS    38      46.202  40.504  29.860  1.00  0.00           C  
TER      39      LYS    38 
ATOM     39  CA  THR    39      45.362  37.943  32.584  1.00  0.00           C  
TER      40      THR    39 
ATOM     40  CA  HIE    40      42.047  37.417  34.483  1.00  0.00           C  
TER      41      HIE    40 
ATOM     41  CA  PRO    41      40.937  36.941  38.166  1.00  0.00           C  
TER      42      PRO    41 
ATOM     42  CA  THR    42      41.273  33.318  39.443  1.00  0.00           C  
TER      43      THR    42 
ATOM     43  CA  ILE    43      40.387  31.285  42.613  1.00  0.00           C  
TER      44      ILE    43 
ATOM     44  CA  LYS    44      41.326  27.846  44.090  1.00  0.00           C  
TER      45      LYS    44 
ATOM     45  CA  ILE    45      39.511  25.592  46.612  1.00  0.00           C  
TER      46      ILE    45 
ATOM     46  CA  ASN    46      41.861  24.053  49.234  1.00  0.00           C  
TER      47      ASN    46 
ATOM     47  CA  GLY    47      41.002  20.624  50.698  1.00  0.00           C  
TER      48      GLY    47 
ATOM     48  CA  TYR    48      38.502  19.782  47.894  1.00  0.00           C  
TER      49      TYR    48 
ATOM     49  CA  THR    49      38.271  18.992  44.148  1.00  0.00           C  
TER      50      THR    49 
ATOM     50  CA  GLY    50      34.932  18.003  42.537  1.00  0.00           C  
TER      51      GLY    50 
ATOM     51  CA  PRO    51      31.531  19.090  41.075  1.00  0.00           C  
TER      52      PRO    51 
ATOM     52  CA  GLY    52      30.612  22.060  43.180  1.00  0.00           C  
TER      53      GLY    52 
ATOM     53  CA  THR    53      29.241  25.588  42.397  1.00  0.00           C  
TER      54      THR    53 
ATOM     54  CA  VAL    54      30.554  29.182  42.805  1.00  0.00           C  
TER      55      VAL    54 
ATOM     55  CA  ARG    55      28.661  32.523  43.058  1.00  0.00           C  
TER      56      ARG    55 
ATOM     56  CA  ILE    56      30.308  35.913  42.362  1.00  0.00           C  
TER      57      ILE    56 
ATOM     57  CA  SER    57      28.950  39.395  43.288  1.00  0.00           C  
TER      58      SER    57 
ATOM     58  CA  LEU    58      29.934  43.105  43.429  1.00  0.00           C  
TER      59      LEU    58 
ATOM     59  CA  VAL    59      30.416  44.507  46.985  1.00  0.00           C  
TER      60      VAL    59 
ATOM     60  CA  THR    60      31.433  47.879  48.532  1.00  0.00           C  
TER      61      THR    60 
ATOM     61  CA  LYS    61      35.092  48.830  49.151  1.00  0.00           C  
TER      62      LYS    61 
ATOM     62  CA  ASP    62      34.524  49.449  52.869  1.00  0.00           C  
TER      63      ASP    62 
ATOM     63  CA  PRO    63      32.367  47.627  55.474  1.00  0.00           C  
TER      64      PRO    63 
ATOM     64  CA  PRO    64      29.549  46.776  55.916  1.00  0.00           C  
TER      65      PRO    64 
ATOM     65  CA  HIE    65      29.860  44.352  52.971  1.00  0.00           C  
TER      66      HIE    65 
ATOM     66  CA  ARG    66      26.707  45.478  51.108  1.00  0.00           C  
TER      67      ARG    66 
ATOM     67  CA  PRO    67      25.910  44.660  47.441  1.00  0.00           C  
TER      68      PRO    67 
ATOM     68  CA  HIE    68      27.228  47.392  45.114  1.00  0.00           C  
TER      69      HIE    68 
ATOM     69  CA  PRO    69      24.782  49.135  42.618  1.00  0.00           C  
TER      70      PRO    69 
ATOM     70  CA  HIE    70      27.088  48.487  39.568  1.00  0.00           C  
TER      71      HIE    70 
ATOM     71  CA  GLU    71      26.461  45.646  37.071  1.00  0.00           C  
TER      72      GLU    71 
ATOM     72  CA  LEU    72      28.511  42.609  36.027  1.00  0.00           C  
TER      73      LEU    72 
ATOM     73  CA  VAL    73      28.722  42.095  32.225  1.00  0.00           C  
TER      74      VAL    73 
ATOM     74  CA  GLY    74      28.795  38.807  30.318  1.00  0.00           C  
TER      75      GLY    74 
ATOM     75  CA  LYS    75      26.869  35.560  29.768  1.00  0.00           C  
TER      76      LYS    75 
ATOM     76  CA  ASP    76      24.057  35.170  31.923  1.00  0.00           C  
TER      77      ASP    76 
ATOM     77  CA  CYS    77      25.053  38.010  34.202  1.00  0.00           C  
TER      78      CYS    77 
ATOM     78  CA  ARG    78      22.553  40.458  35.971  1.00  0.00           C  
TER      79      ARG    78 
ATOM     79  CA  ASP    79      22.055  42.979  38.968  1.00  0.00           C  
TER      80      ASP    79 
ATOM     80  CA  GLY    80      25.786  42.864  39.941  1.00  0.00           C  
TER      81      GLY    80 
ATOM     81  CA  TYR    81      25.921  38.937  40.465  1.00  0.00           C  
TER      82      TYR    81 
ATOM     82  CA  TYR    82      26.713  35.623  38.535  1.00  0.00           C  
TER      83      TYR    82 
ATOM     83  CA  GLU    83      26.897  31.838  39.226  1.00  0.00           C  
TER      84      GLU    83 
ATOM     84  CA  ALA    84      28.761  28.842  37.683  1.00  0.00           C  
TER      85      ALA    84 
ATOM     85  CA  ASP    85      29.607  25.124  38.201  1.00  0.00           C  
TER      86      ASP    85 
ATOM     86  CA  LEU    86      33.175  23.941  39.021  1.00  0.00           C  
TER      87      LEU    86 
ATOM     87  CA  CYS    87      35.087  21.453  36.852  1.00  0.00           C  
TER      88      CYS    87 
ATOM     88  CA  PRO    88      34.996  17.951  38.498  1.00  0.00           C  
TER      89      PRO    88 
ATOM     89  CA  ASP    89      38.705  17.368  37.701  1.00  0.00           C  
TER      90      ASP    89 
ATOM     90  CA  ARG    90      40.161  20.683  39.030  1.00  0.00           C  
TER      91      ARG    90 
ATOM     91  CA  SER    91      39.984  22.917  42.087  1.00  0.00           C  
TER      92      SER    91 
ATOM     92  CA  ILE    92      41.134  26.065  40.137  1.00  0.00           C  
TER      93      ILE    92 
ATOM     93  CA  HIE    93      38.538  28.355  38.401  1.00  0.00           C  
TER      94      HIE    93 
ATOM     94  CA  SER    94      39.004  31.593  36.316  1.00  0.00           C  
TER      95      SER    94 
ATOM     95  CA  PHE    95      36.618  34.374  35.157  1.00  0.00           C  
TER      96      PHE    95 
ATOM     96  CA  GLN    96      37.877  35.372  31.682  1.00  0.00           C  
TER      97      GLN    96 
ATOM     97  CA  ASN    97      34.622  36.769  30.303  1.00  0.00           C  
TER      98      ASN    97 
ATOM     98  CA  LEU    98      33.430  38.828  33.284  1.00  0.00           C  
TER      99      LEU    98 
ATOM     99  CA  GLY    99      33.225  42.655  32.915  1.00  0.00           C  
TER     100      GLY    99 
ATOM    100  CA  ILE   100      31.808  45.648  34.906  1.00  0.00           C  
TER     101      ILE   100 
ATOM    101  CA  GLN   101      29.224  48.289  33.854  1.00  0.00           C  
TER     102      GLN   101 
ATOM    102  CA  CYS   102      28.519  51.545  35.741  1.00  0.00           C  
TER     103      CYS   102 
ATOM    103  CA  VAL   103      25.124  52.603  37.134  1.00  0.00           C  
TER     104      VAL   103 
ATOM    104  CA  LYS   104      23.568  55.925  36.076  1.00  0.00           C  
TER     105      LYS   104 
ATOM    105  CA  LYS   105      22.393  58.311  38.763  1.00  0.00           C  
TER     106      LYS   105 
ATOM    106  CA  ARG   106      18.799  58.148  37.564  1.00  0.00           C  
TER     107      ARG   106 
ATOM    107  CA  ASP   107      18.779  54.360  37.885  1.00  0.00           C  
TER     108      ASP   107 
ATOM    108  CA  LEU   108      20.554  54.181  41.265  1.00  0.00           C  
TER     109      LEU   108 
ATOM    109  CA  GLU   109      17.494  53.923  43.562  1.00  0.00           C  
TER     110      GLU   109 
ATOM    110  CA  GLN   110      15.996  51.170  41.378  1.00  0.00           C  
TER     111      GLN   110 
ATOM    111  CA  ALA   111      19.366  49.310  41.219  1.00  0.00           C  
TER     112      ALA   111 
ATOM    112  CA  ILE   112      19.552  49.289  45.065  1.00  0.00           C  
TER     113      ILE   112 
ATOM    113  CA  SER   113      15.854  48.248  45.323  1.00  0.00           C  
TER     114      SER   113 
ATOM    114  CA  GLN   114      16.461  45.345  42.877  1.00  0.00           C  
TER     115      GLN   114 
ATOM    115  CA  ARG   115      19.435  44.114  45.021  1.00  0.00           C  
TER     116      ARG   115 
ATOM    116  CA  ILE   116      17.179  44.219  48.121  1.00  0.00           C  
TER     117      ILE   116 
ATOM    117  CA  GLN   117      14.416  42.318  46.246  1.00  0.00           C  
TER     118      GLN   117 
ATOM    118  CA  THR   118      16.823  39.575  45.104  1.00  0.00           C  
TER     119      THR   118 
ATOM    119  CA  ASN   119      18.491  39.660  48.775  1.00  0.00           C  
TER     120      ASN   119 
ATOM    120  CA  ASN   120      21.388  37.872  47.636  1.00  0.00           C  
TER     121      ASN   120 
ATOM    121  CA  ASN   121      24.148  39.277  49.740  1.00  0.00           C  
TER     122      ASN   121 
ATOM    122  CA  PRO   122      26.692  36.761  51.138  1.00  0.00           C  
TER     123      PRO   122 
ATOM    123  CA  PHE   123      27.113  38.624  54.437  1.00  0.00           C  
TER     124      PHE   123 
ATOM    124  CA  HIE   124      23.365  39.078  55.167  1.00  0.00           C  
TER     125      HIE   124 
ATOM    125  CA  VAL   125      23.681  42.860  55.713  1.00  0.00           C  
TER     126      VAL   125 
ATOM    126  CA  PRO   126      20.366  44.426  56.972  1.00  0.00           C  
TER     127      PRO   126 
ATOM    127  CA  ILE   127      18.144  46.295  54.541  1.00  0.00           C  
TER     128      ILE   127 
ATOM    128  CA  GLU   128      18.449  49.587  56.397  1.00  0.00           C  
TER     129      GLU   128 
ATOM    129  CA  GLU   129      22.218  49.402  55.865  1.00  0.00           C  
TER     130      GLU   129 
ATOM    130  CA  GLN   130      21.766  48.484  52.234  1.00  0.00           C  
TER     131      GLN   130 
ATOM    131  CA  ARG   131      19.856  51.771  51.858  1.00  0.00           C  
TER     132      ARG   131 
ATOM    132  CA  GLY   132      22.246  54.660  51.961  1.00  0.00           C  
TER     133      GLY   132 
ATOM    133  CA  ASP   133      24.844  56.360  50.109  1.00  0.00           C  
TER     134      ASP   133 
ATOM    134  CA  TYR   134      27.236  54.474  47.864  1.00  0.00           C  
TER     135      TYR   134 
ATOM    135  CA  ASP   135      30.655  55.360  46.508  1.00  0.00           C  
TER     136      ASP   135 
ATOM    136  CA  LEU   136      30.559  54.565  42.770  1.00  0.00           C  
TER     137      LEU   136 
ATOM    137  CA  ASN   137      34.304  55.188  42.202  1.00  0.00           C  
TER     138      ASN   137 
ATOM    138  CA  ALA   138      35.424  51.822  43.683  1.00  0.00           C  
TER     139      ALA   138 
ATOM    139  CA  VAL   139      34.120  48.230  44.062  1.00  0.00           C  
TER     140      VAL   139 
ATOM    140  CA  ARG   140      35.282  44.716  45.191  1.00  0.00           C  
TER     141      ARG   140 
ATOM    141  CA  LEU   141      34.431  41.200  43.988  1.00  0.00           C  
TER     142      LEU   141 
ATOM    142  CA  CYS   142      33.025  38.651  46.485  1.00  0.00           C  
TER     143      CYS   142 
ATOM    143  CA  PHE   143      33.257  34.847  45.905  1.00  0.00           C  
TER     144      PHE   143 
ATOM    144  CA  GLN   144      31.205  32.095  47.650  1.00  0.00           C  
TER     145      GLN   144 
ATOM    145  CA  VAL   145      31.435  28.283  47.011  1.00  0.00           C  
TER     146      VAL   145 
ATOM    146  CA  THR   146      29.127  25.284  47.631  1.00  0.00           C  
TER     147      THR   146 
ATOM    147  CA  VAL   147      30.881  21.852  47.804  1.00  0.00           C  
TER     148      VAL   147 
ATOM    148  CA  ARG   148      29.107  18.832  46.819  1.00  0.00           C  
TER     149      ARG   148 
ATOM    149  CA  ASP   149      29.981  15.778  47.898  1.00  0.00           C  
TER     150      ASP   149 
ATOM    150  CA  PRO   150      29.073  12.686  46.619  1.00  0.00           C  
TER     151      PRO   150 
ATOM    151  CA  ALA   151      28.092  11.032  49.283  1.00  0.00           C  
TER     152      ALA   151 
ATOM    152  CA  GLY   152      27.291  13.309  50.701  1.00  0.00           C  
TER     153      GLY   152 
ATOM    153  CA  ARG   153      25.347  16.338  51.455  1.00  0.00           C  
TER     154      ARG   153 
ATOM    154  CA  PRO   154      26.170  19.806  50.052  1.00  0.00           C  
TER     155      PRO   154 
ATOM    155  CA  LEU   155      28.193  22.258  52.148  1.00  0.00           C  
TER     156      LEU   155 
ATOM    156  CA  LEU   156      28.424  26.084  51.848  1.00  0.00           C  
TER     157      LEU   156 
ATOM    157  CA  LEU   157      31.925  27.560  52.503  1.00  0.00           C  
TER     158      LEU   157 
ATOM    158  CA  THR   158      32.781  30.997  54.070  1.00  0.00           C  
TER     159      THR   158 
ATOM    159  CA  PRO   159      32.833  33.961  51.536  1.00  0.00           C  
TER     160      PRO   159 
ATOM    160  CA  VAL   160      36.042  35.765  50.426  1.00  0.00           C  
TER     161      VAL   160 
ATOM    161  CA  LEU   161      36.644  39.360  49.108  1.00  0.00           C  
TER     162      LEU   161 
ATOM    162  CA  SER   162      39.082  40.695  46.464  1.00  0.00           C  
TER     163      SER   162 
ATOM    163  CA  HIE   163      41.266  43.797  46.424  1.00  0.00           C  
TER     164      HIE   163 
ATOM    164  CA  PRO   164      39.246  46.854  45.203  1.00  0.00           C  
TER     165      PRO   164 
ATOM    165  CA  ILE   165      38.907  47.912  41.545  1.00  0.00           C  
TER     166      ILE   165 
ATOM    166  CA  PHE   166      38.788  51.668  40.911  1.00  0.00           C  
TER     167      PHE   166 
ATOM    167  CA  ASP   167      37.073  53.750  38.217  1.00  0.00           C  
TER     168      ASP   167 
ATOM    168  CA  ASN   168      39.364  55.526  35.943  1.00  0.00           C  
TER     169      ASN   168 
ATOM    169  CA  PHE   169      29.435  50.496  -2.912  1.00  0.00           C  
TER     170      PHE   169 
ATOM    170  CA  PRO   170      32.300  48.019  -2.841  1.00  0.00           C  
TER     171      PRO   170 
ATOM    171  CA  ASP   171      33.062  45.987   0.261  1.00  0.00           C  
TER     172      ASP   171 
ATOM    172  CA  LEU   172      35.648  43.582   1.635  1.00  0.00           C  
TER     173      LEU   172 
ATOM    173  CA  PRO   173      35.442  39.861   0.992  1.00  0.00           C  
TER     174      PRO   173 
ATOM    174  CA  GLU   174      35.311  39.004   4.697  1.00  0.00           C  
TER     175      GLU   174 
ATOM    175  CA  HIE   175      31.638  39.763   5.088  1.00  0.00           C  
TER     176      HIE   175 
ATOM    176  CA  GLN   176      30.179  38.617   1.884  1.00  0.00           C  
TER     177      GLN   176 
ATOM    177  CA  ASP   177      28.360  35.685   3.352  1.00  0.00           C  
TER     178      ASP   177 
ATOM    178  CA  ASN   178      26.004  37.470   5.516  1.00  0.00           C  
TER     179      ASN   178 
ATOM    179  CA  PRO   179      26.535  41.298   5.245  1.00  0.00           C  
TER     180      PRO   179 
ATOM    180  CA  SER   180      24.763  43.851   7.453  1.00  0.00           C  
TER     181      SER   180 
ATOM    181  CA  GLN   181      21.304  44.763   6.106  1.00  0.00           C  
TER     182      GLN   181 
ATOM    182  CA  LEU   182      21.322  47.901   8.320  1.00  0.00           C  
TER     183      LEU   182 
ATOM    183  CA  ARG   183      24.582  49.020   6.587  1.00  0.00           C  
TER     184      ARG   183 
ATOM    184  CA  LEU   184      23.011  48.422   3.140  1.00  0.00           C  
TER     185      LEU   184 
ATOM    185  CA  GLN   185      19.946  50.475   4.215  1.00  0.00           C  
TER     186      GLN   185 
ATOM    186  CA  HIE   186      22.121  53.430   5.401  1.00  0.00           C  
TER     187      HIE   186 
ATOM    187  CA  ASP   187      24.154  53.208   2.154  1.00  0.00           C  
TER     188      ASP   187 
ATOM    188  CA  GLY   188      20.795  54.078   0.510  1.00  0.00           C  
TER     189      GLY   188 
ATOM    189  CA  LEU   189      20.966  57.483   2.275  1.00  0.00           C  
TER     190      LEU   189 
ATOM    190  CA  ALA   190      24.682  58.302   2.722  1.00  0.00           C  
TER     191      ALA   190 
ATOM    191  CA  THR   191      25.693  58.534  -0.961  1.00  0.00           C  
TER     192      THR   191 
ATOM    192  CA  ASP   192      27.787  61.697  -1.602  1.00  0.00           C  
TER     193      ASP   192 
ATOM    193  CA  ASP   193      31.470  60.597  -1.511  1.00  0.00           C  
TER     194      ASP   193 
ATOM    194  CA  LYS   194      32.895  63.954  -2.782  1.00  0.00           C  
TER     195      LYS   194 
ATOM    195  CA  ALA   195      35.615  65.815  -0.865  1.00  0.00           C  
TER     196      ALA   195 
ATOM    196  CA  ARG   196      33.765  69.064   0.050  1.00  0.00           C  
TER     197      ARG   196 
ATOM    197  CA  LEU   197      34.547  69.628   3.763  1.00  0.00           C  
TER     198      LEU   197 
ATOM    198  CA  GLU   198      37.859  71.122   4.979  1.00  0.00           C  
TER     199      GLU   198 
ATOM    199  CA  PRO   199      39.940  68.156   6.322  1.00  0.00           C  
TER     200      PRO   199 
ATOM    200  CA  MET   200      41.643  70.235   9.035  1.00  0.00           C  
TER     201      MET   200 
ATOM    201  CA  CYS   201      38.281  71.345  10.487  1.00  0.00           C  
TER     202      CYS   201 
ATOM    202  CA  LEU   202      36.324  68.042  10.734  1.00  0.00           C  
TER     203      LEU   202 
ATOM    203  CA  ALA   203      36.478  67.903  14.568  1.00  0.00           C  
TER     204      ALA   203 
ATOM    204  CA  GLU   204      34.869  71.392  14.698  1.00  0.00           C  
TER     205      GLU   204 
ATOM    205  CA  TYR   205      32.079  70.100  12.400  1.00  0.00           C  
TER     206      TYR   205 
ATOM    206  CA  LEU   206      31.443  67.119  14.763  1.00  0.00           C  
TER     207      LEU   206 
ATOM    207  CA  ILE   207      32.160  68.375  18.339  1.00  0.00           C  
TER     208      ILE   207 
ATOM    208  CA  SER   208      30.506  71.233  20.298  1.00  0.00           C  
TER     209      SER   208 
ATOM    209  CA  GLY   209      32.671  71.098  23.470  1.00  0.00           C  
TER     210      GLY   209 
ATOM    210  CA  PRO   210      33.953  68.997  26.428  1.00  0.00           C  
TER     211      PRO   210 
ATOM    211  CA  GLY   211      31.510  66.835  28.419  1.00  0.00           C  
TER     212      GLY   211 
ATOM    212  CA  GLY   212      31.058  63.257  29.787  1.00  0.00           C  
TER     213      GLY   212 
ATOM    213  CA  MET   213      28.024  60.820  30.068  1.00  0.00           C  
TER     214      MET   213 
ATOM    214  CA  ASP   214      26.991  62.358  33.378  1.00  0.00           C  
TER     215      ASP   214 
ATOM    215  CA  PRO   215      26.751  66.092  34.020  1.00  0.00           C  
TER     216      PRO   215 
ATOM    216  CA  ASP   216      28.549  65.742  37.286  1.00  0.00           C  
TER     217      ASP   216 
ATOM    217  CA  ILE   217      31.757  64.670  35.739  1.00  0.00           C  
TER     218      ILE   217 
ATOM    218  CA  GLU   218      34.418  67.210  35.030  1.00  0.00           C  
TER     219      GLU   218 
ATOM    219  CA  ILE   219      36.545  66.707  31.951  1.00  0.00           C  
TER     220      ILE   219 
ATOM    220  CA  ASP   220      40.188  67.841  32.097  1.00  0.00           C  
TER     221      ASP   220 
ATOM    221  CA  ASP   221      40.865  70.706  29.644  1.00  0.00           C  
TER     222      ASP   221 
ATOM    222  CA  ASP   222      44.430  69.481  28.900  1.00  0.00           C  
TER     223      ASP   222 
ATOM    223  CA  THR   223      43.240  65.906  28.211  1.00  0.00           C  
TER     224      THR   223 
ATOM    224  CA  TYR   224      40.481  67.405  25.996  1.00  0.00           C  
TER     225      TYR   224 
ATOM    225  CA  ASP   225      43.092  69.380  23.983  1.00  0.00           C  
TER     226      ASP   225 
ATOM    226  CA  GLU   226      45.192  66.213  23.423  1.00  0.00           C  
TER     227      GLU   226 
ATOM    227  CA  CYS   227      42.170  64.013  22.554  1.00  0.00           C  
TER     228      CYS   227 
ATOM    228  CA  ARG   228      40.701  66.609  20.106  1.00  0.00           C  
TER     229      ARG   228 
ATOM    229  CA  GLU   229      44.091  66.864  18.331  1.00  0.00           C  
TER     230      GLU   229 
ATOM    230  CA  VAL   230      44.340  63.035  17.932  1.00  0.00           C  
TER     231      VAL   230 
ATOM    231  CA  LEU   231      40.665  63.009  16.779  1.00  0.00           C  
TER     232      LEU   231 
ATOM    232  CA  SER   232      41.437  65.793  14.224  1.00  0.00           C  
TER     233      SER   232 
ATOM    233  CA  ARG   233      44.386  63.753  12.814  1.00  0.00           C  
TER     234      ARG   233 
ATOM    234  CA  ILE   234      42.303  60.522  12.583  1.00  0.00           C  
TER     235      ILE   234 
ATOM    235  CA  LEU   235      39.334  62.354  10.908  1.00  0.00           C  
TER     236      LEU   235 
ATOM    236  CA  GLU   236      41.736  64.004   8.397  1.00  0.00           C  
TER     237      GLU   236 
ATOM    237  CA  ASP   237      43.328  60.615   7.512  1.00  0.00           C  
TER     238      ASP   237 
ATOM    238  CA  ALA   238      39.843  59.025   7.198  1.00  0.00           C  
TER     239      ALA   238 
ATOM    239  CA  TYR   239      38.235  61.799   5.026  1.00  0.00           C  
TER     240      TYR   239 
ATOM    240  CA  THR   240      41.305  62.147   2.724  1.00  0.00           C  
TER     241      THR   240 
ATOM    241  CA  GLN   241      41.609  58.339   2.112  1.00  0.00           C  
TER     242      GLN   241 
ATOM    242  CA  SER   242      38.124  56.731   2.556  1.00  0.00           C  
TER     243      SER   242 
ATOM    243  CA  GLY   243      35.185  57.457   0.223  1.00  0.00           C  
TER     244      GLY   243 
ATOM    244  CA  THR   244      33.084  55.454   2.730  1.00  0.00           C  
TER     245      THR   244 
ATOM    245  CA  PHE   245      34.011  57.949   5.487  1.00  0.00           C  
TER     246      PHE   245 
ATOM    246  CA  ARG   246      33.384  60.946   3.125  1.00  0.00           C  
TER     247      ARG   246 
ATOM    247  CA  ARG   247      29.776  59.836   2.343  1.00  0.00           C  
TER     248      ARG   247 
ATOM    248  CA  LEU   248      28.997  59.176   6.043  1.00  0.00           C  
TER     249      LEU   248 
ATOM    249  CA  MET   249      30.435  62.577   7.166  1.00  0.00           C  
TER     250      MET   249 
ATOM    250  CA  ASN   250      28.891  64.561   4.239  1.00  0.00           C  
TER     251      ASN   250 
ATOM    251  CA  TYR   251      25.423  63.066   4.988  1.00  0.00           C  
TER     252      TYR   251 
ATOM    252  CA  ALA   252      25.627  63.920   8.718  1.00  0.00           C  
TER     253      ALA   252 
ATOM    253  CA  TYR   253      26.829  67.501   7.936  1.00  0.00           C  
TER     254      TYR   253 
ATOM    254  CA  ASP   254      23.874  68.047   5.534  1.00  0.00           C  
TER     255      ASP   254 
ATOM    255  CA  GLN   255      21.340  66.376   7.878  1.00  0.00           C  
TER     256      GLN   255 
ATOM    256  CA  GLU   256      22.178  67.429  11.434  1.00  0.00           C  
TER     257      GLU   256 
ATOM    257  CA  LEU   257      25.694  68.696  12.327  1.00  0.00           C  
TER     258      LEU   257 
ATOM    258  CA  HIE   258      24.903  72.225  11.051  1.00  0.00           C  
TER     259      HIE   258 
ATOM    259  CA  ASP   259      23.536  73.098  14.505  1.00  0.00           C  
TER     260      ASP   259 
ATOM    260  CA  VAL   260      25.643  73.431  17.703  1.00  0.00           C  
TER     261      VAL   260 
ATOM    261  CA  GLU   261      22.889  71.680  19.659  1.00  0.00           C  
TER     262      GLU   261 
ATOM    262  CA  GLN   262      23.202  68.640  17.374  1.00  0.00           C  
TER     263      GLN   262 
ATOM    263  CA  ARG   263      27.033  68.547  17.492  1.00  0.00           C  
TER     264      ARG   263 
ATOM    264  CA  TRP   264      28.409  66.119  20.100  1.00  0.00           C  
TER     265      TRP   264 
ATOM    265  CA  LEU   265      30.171  66.599  23.472  1.00  0.00           C  
TER     266      LEU   265 
ATOM    266  CA  LEU   266      33.632  64.987  23.905  1.00  0.00           C  
TER     267      LEU   266 
ATOM    267  CA  GLY   267      34.214  62.822  27.002  1.00  0.00           C  
TER     268      GLY   267 
ATOM    268  CA  ALA   268      38.022  62.949  26.850  1.00  0.00           C  
TER     269      ALA   268 
ATOM    269  CA  GLY   269      39.878  60.452  29.100  1.00  0.00           C  
TER     270      GLY   269 
ATOM    270  CA  GLU   270      36.769  58.269  29.630  1.00  0.00           C  
TER     271      GLU   270 
ATOM    271  CA  ASN   271      35.736  54.746  28.478  1.00  0.00           C  
TER     272      ASN   271 
ATOM    272  CA  PHE   272      34.886  54.316  24.774  1.00  0.00           C  
TER     273      PHE   272 
ATOM    273  CA  GLY   273      31.157  54.967  24.189  1.00  0.00           C  
TER     274      GLY   273 
ATOM    274  CA  THR   274      28.559  56.962  22.159  1.00  0.00           C  
TER     275      THR   274 
ATOM    275  CA  THR   275      24.955  57.991  23.092  1.00  0.00           C  
TER     276      THR   275 
ATOM    276  CA  VAL   276      23.091  56.564  20.055  1.00  0.00           C  
TER     277      VAL   276 
ATOM    277  CA  THR   277      19.866  56.033  22.041  1.00  0.00           C  
TER     278      THR   277 
ATOM    278  CA  ASP   278      18.280  57.900  24.668  1.00  0.00           C  
TER     279      ASP   278 
ATOM    279  CA  GLU   279      19.231  56.785  27.854  1.00  0.00           C  
TER     280      GLU   279 
ATOM    280  CA  ASP   280      17.008  58.780  29.881  1.00  0.00           C  
TER     281      ASP   280 
ATOM    281  CA  LEU   281      13.797  58.940  31.027  1.00  0.00           C  
TER     282      LEU   281 
ATOM    282  CA  GLU   282      13.502  62.521  31.399  1.00  0.00           C  
TER     283      GLU   282 
ATOM    283  CA  SER   283      11.968  64.587  28.916  1.00  0.00           C  
TER     284      SER   283 
ATOM    284  CA  SER   284      14.496  66.937  28.621  1.00  0.00           C  
TER     285      SER   284 
ATOM    285  CA  GLU   285      17.118  66.076  26.246  1.00  0.00           C  
TER     286      GLU   285 
ATOM    286  CA  GLY   286      20.397  67.062  26.555  1.00  0.00           C  
TER     287      GLY   286 
ATOM    287  CA  ARG   287      23.347  67.018  24.248  1.00  0.00           C  
TER     288      ARG   287 
ATOM    288  CA  LYS   288      24.712  63.866  22.814  1.00  0.00           C  
TER     289      LYS   288 
ATOM    289  CA  VAL   289      28.131  62.468  23.979  1.00  0.00           C  
TER     290      VAL   289 
ATOM    290  CA  ILE   290      31.131  60.664  22.417  1.00  0.00           C  
TER     291      ILE   290 
ATOM    291  CA  ALA   291      33.676  59.333  24.986  1.00  0.00           C  
TER     292      ALA   291 
ATOM    292  CA  LEU   292      37.321  58.576  24.016  1.00  0.00           C  
TER     293      LEU   292 
ATOM    293  CA  ASN   293      40.744  57.840  25.620  1.00  0.00           C  
TER     294      ASN   293 
ATOM    294  CA  LEU   294      44.377  57.235  24.534  1.00  0.00           C  
TER     295      LEU   294 
ATOM    295  CA  ASP   295      44.971  53.899  26.408  1.00  0.00           C  
TER     296      ASP   295 
ATOM    296  CA  ASP   296      45.574  51.963  23.130  1.00  0.00           C  
TER     297      ASP   296 
ATOM    297  CA  THR   297      48.654  54.174  22.553  1.00  0.00           C  
TER     298      THR   297 
ATOM    298  CA  ASP   298      49.783  54.446  26.157  1.00  0.00           C  
TER     299      ASP   298 
ATOM    299  CA  ASP   299      52.796  52.344  27.003  1.00  0.00           C  
TER     300      ASP   299 
ATOM    300  CA  ASP   300      51.644  51.720  30.554  1.00  0.00           C  
TER     301      ASP   300 
ATOM    301  CA  SER   301      48.023  50.685  29.948  1.00  0.00           C  
TER     302      SER   301 
ATOM    302  CA  ILE   302      46.872  47.095  29.840  1.00  0.00           C  
TER     303      ILE   302 
ATOM    303  CA  PRO   303      45.901  46.020  26.290  1.00  0.00           C  
TER     304      PRO   303 
ATOM    304  CA  GLU   304      42.350  45.352  25.052  1.00  0.00           C  
TER     305      GLU   304 
ATOM    305  CA  TYR   305      41.593  42.749  22.368  1.00  0.00           C  
TER     306      TYR   305 
ATOM    306  CA  TYR   306      39.173  41.944  19.487  1.00  0.00           C  
TER     307      TYR   306 
ATOM    307  CA  GLU   307      38.236  38.829  17.443  1.00  0.00           C  
TER     308      GLU   307 
ATOM    308  CA  SER   308      40.004  38.857  14.052  1.00  0.00           C  
TER     309      SER   308 
ATOM    309  CA  ASN   309      40.766  36.647  11.074  1.00  0.00           C  
TER     310      ASN   309 
ATOM    310  CA  ASP   310      44.064  35.807  12.754  1.00  0.00           C  
TER     311      ASP   310 
ATOM    311  CA  GLY   311      42.816  35.190  16.228  1.00  0.00           C  
TER     312      GLY   311 
ATOM    312  CA  PRO   312      42.696  37.634  19.155  1.00  0.00           C  
TER     313      PRO   312 
ATOM    313  CA  GLN   313      44.377  40.957  18.234  1.00  0.00           C  
TER     314      GLN   313 
ATOM    314  CA  GLN   314      45.031  44.162  20.219  1.00  0.00           C  
TER     315      GLN   314 
ATOM    315  CA  PHE   315      43.046  47.379  19.569  1.00  0.00           C  
TER     316      PHE   315 
ATOM    316  CA  ASP   316      44.683  50.540  18.262  1.00  0.00           C  
TER     317      ASP   316 
ATOM    317  CA  THR   317      43.497  54.165  18.743  1.00  0.00           C  
TER     318      THR   317 
ATOM    318  CA  THR   318      42.411  54.437  15.052  1.00  0.00           C  
TER     319      THR   318 
ATOM    319  CA  ARG   319      40.043  51.408  15.292  1.00  0.00           C  
TER     320      ARG   319 
ATOM    320  CA  SER   320      38.693  52.607  18.670  1.00  0.00           C  
TER     321      SER   320 
ATOM    321  CA  PHE   321      38.040  56.217  17.502  1.00  0.00           C  
TER     322      PHE   321 
ATOM    322  CA  ILE   322      36.479  55.245  14.111  1.00  0.00           C  
TER     323      ILE   322 
ATOM    323  CA  HIE   323      34.046  52.795  15.846  1.00  0.00           C  
TER     324      HIE   323 
ATOM    324  CA  GLN   324      32.729  55.572  18.165  1.00  0.00           C  
TER     325      GLN   324 
ATOM    325  CA  VAL   325      32.608  58.150  15.302  1.00  0.00           C  
TER     326      VAL   325 
ATOM    326  CA  VAL   326      30.638  55.726  13.027  1.00  0.00           C  
TER     327      VAL   326 
ATOM    327  CA  HIE   327      28.110  55.307  15.899  1.00  0.00           C  
TER     328      HIE   327 
ATOM    328  CA  ALA   328      27.755  59.137  15.905  1.00  0.00           C  
TER     329      ALA   328 
ATOM    329  CA  LEU   329      27.539  59.583  12.077  1.00  0.00           C  
TER     330      LEU   329 
ATOM    330  CA  THR   330      24.992  56.738  11.483  1.00  0.00           C  
TER     331      THR   330 
ATOM    331  CA  HIE   331      22.951  56.430  14.725  1.00  0.00           C  
TER     332      HIE   331 
ATOM    332  CA  LEU   332      23.188  52.610  14.277  1.00  0.00           C  
TER     333      LEU   332 
ATOM    333  CA  GLN   333      23.844  50.162  17.138  1.00  0.00           C  
TER     334      GLN   333 
ATOM    334  CA  ASP   334      26.203  47.141  16.998  1.00  0.00           C  
TER     335      ASP   334 
ATOM    335  CA  LYS   335      23.169  44.897  17.627  1.00  0.00           C  
TER     336      LYS   335 
ATOM    336  CA  GLU   336      21.824  43.361  14.405  1.00  0.00           C  
TER     337      GLU   336 
ATOM    337  CA  ASP   337      19.814  40.137  13.982  1.00  0.00           C  
TER     338      ASP   337 
ATOM    338  CA  SER   338      21.920  37.101  13.010  1.00  0.00           C  
TER     339      SER   338 
ATOM    339  CA  ASN   339      25.026  39.143  12.106  1.00  0.00           C  
TER     340      ASN   339 
ATOM    340  CA  PRO   340      28.082  38.516  14.409  1.00  0.00           C  
TER     341      PRO   340 
ATOM    341  CA  ARG   341      29.587  41.944  13.466  1.00  0.00           C  
TER     342      ARG   341 
ATOM    342  CA  GLY   342      26.737  44.447  13.089  1.00  0.00           C  
TER     343      GLY   342 
ATOM    343  CA  PRO   343      26.812  47.561  10.826  1.00  0.00           C  
TER     344      PRO   343 
ATOM    344  CA  VAL   344      29.367  49.660  12.786  1.00  0.00           C  
TER     345      VAL   344 
ATOM    345  CA  VAL   345      32.058  46.917  12.881  1.00  0.00           C  
TER     346      VAL   345 
ATOM    346  CA  GLU   346      31.567  46.330   9.112  1.00  0.00           C  
TER     347      GLU   346 
ATOM    347  CA  TYR   347      31.820  50.097   8.318  1.00  0.00           C  
TER     348      TYR   347 
ATOM    348  CA  THR   348      34.920  50.335  10.610  1.00  0.00           C  
TER     349      THR   348 
ATOM    349  CA  ASN   349      36.608  47.425   8.752  1.00  0.00           C  
TER     350      ASN   349 
ATOM    350  CA  ILE   350      35.795  49.033   5.335  1.00  0.00           C  
TER     351      ILE   350 
ATOM    351  CA  ILE   351      37.062  52.519   6.392  1.00  0.00           C  
TER     352      ILE   351 
ATOM    352  CA  LEU   352      40.335  51.092   7.846  1.00  0.00           C  
TER     353      LEU   352 
ATOM    353  CA  LYS   353      40.903  49.043   4.631  1.00  0.00           C  
TER     354      LYS   353 
ATOM    354  CA  GLU   354      40.395  52.218   2.514  1.00  0.00           C  
TER     355      GLU   354 
ATOM    355  CA  MET   355      42.857  54.044   4.857  1.00  0.00           C  
TER     356      MET   355 
ATOM    356  CA  GLY   356      45.325  51.131   4.312  1.00  0.00           C  
TER     357      GLY   356
[truncated: 1,927,659 more chars]
