# Supplementary material for: In silico evidence implicating novel mechanisms of Prunella vulgaris L. as a potential botanical drug against COVID-19-associated acute kidney injury
Source: Front Pharmacol. 2023 May 18;14:1188086. doi: 10.3389/fphar.2023.1188086 (PMC10232756; doi:10.3389/fphar.2023.1188086)
Supplement: Supplementary file 2 [file DataSheet4.ZIP › Molecular dynamics simulation data/RELA_Luteolin_complex/Residue energy analyze.dat]

| Run on Mon Feb 20 2023
idecomp = 1: Per-residue decomp adding 1-4 interactions to Internal.
Energy Decomposition Analysis (All units kcal/mol): Poisson Boltzmann solvent
Complex:
Total Energy Decomposition:
Residue,Internal,,,van der Waals,,,Electrostatic,,,Polar Solvation,,,Non-Polar Solv.,,,TOTAL,,
,Avg.,Std. Dev.,Std. Err. of Mean,Avg.,Std. Dev.,Std. Err. of Mean,Avg.,Std. Dev.,Std. Err. of Mean,Avg.,Std. Dev.,Std. Err. of Mean,Avg.,Std. Dev.,Std. Err. of Mean,Avg.,Std. Dev.,Std. Err. of Mean
ALA   1,53.828100000000006,2.288797223434114,0.3236848074902407,-3.8449999999999993,0.4591584911552983,0.06493481654705896,-153.08078,3.163240833637486,0.4473498087982508,26.350920000000002,2.9764245250971415,0.4209299930772276,0.0,0.0,0.0,-76.74675999999998,2.143888659049669,0.303191641784591
TYR   2,91.73136000000001,3.225996427524183,0.4562247899971853,-8.64766,0.7164591714815356,0.10132262771957785,-87.61216,3.534207686936677,0.49981244431090943,-4.509379999999999,3.098733004890871,0.4382270241689804,0.0,0.0,0.0,-9.037840000000001,2.936172306660489,0.41523746975435577
VAL   3,50.60710000000001,2.9510254166982626,0.4173380167202397,-8.06352,1.0212449704160156,0.14442584876676395,-52.10320000000001,2.105539208848588,0.29776821052619895,-2.66288,0.7877549019841139,0.1114053666211822,0.0,0.0,0.0,-12.222499999999998,2.555983335235204,0.36147062978892425
GLU   4,100.93871999999998,3.3879339370187096,0.47912621221559343,-6.897560000000001,1.0475648363705088,0.14814803990603256,-0.23930000000000015,6.976046147353097,0.9865619073327329,-143.67124,7.041491692986373,0.9958173051558814,0.0,0.0,0.0,-49.86937999999999,3.2719999076407964,0.46273066454691286
ILE   5,86.83574,3.0396672765944057,0.42987386876614986,-8.828960000000002,1.1546226909254689,0.16328830689305163,-62.44806,1.7283244765956525,0.24442199149829524,-5.01128,0.8921832780320426,0.12617376919154003,0.0,0.0,0.0,10.547439999999996,3.16849141491658,0.4480923531237745
ILE   6,78.07495999999999,3.039038314730637,0.4297849201263541,-6.760319999999999,0.8023948015783864,0.11347576107698225,-55.18944000000001,1.51294178552854,0.21396227921754277,-7.061599999999999,1.2007124051995113,0.1698063767942768,0.0,0.0,0.0,9.063600000000001,2.7257801672181734,0.3854835280527544
GLU   7,104.80435999999996,3.201412149412814,0.45274804804456026,-9.664779999999999,1.310602507093596,0.1853471840411944,-0.4774400000000003,5.028549143281789,0.7111442397488714,-144.60652000000002,3.8627101275655984,0.5462697049919177,0.0,0.0,0.0,-49.94438000000001,3.6051174232747663,0.5098405953942721
GLN   8,45.15598,3.690914761898474,0.5219741713839885,-9.707519999999999,0.9090230192905008,0.12855526823899657,-78.20692000000003,2.478128389248152,0.35046027773765287,-4.427440000000001,1.1577709991185623,0.16373354490757194,0.0,0.0,0.0,-47.18589999999999,3.484675423909791,0.49280752449614407
PRO   9,94.38493999999999,2.502738103838335,0.35394061695160967,-10.175999999999998,0.5382732391639747,0.07612333150881896,-65.92112,1.7050452854984788,0.24112981672122544,-0.27654,0.9167742625095886,0.1296514595675652,0.0,0.0,0.0,18.01128,2.8238324599026625,0.3993502162663724
LYS  10,126.59578000000002,3.0465079372278914,0.43084128427049656,-10.100819999999999,1.1594861394600948,0.16397610238080879,-263.78508000000005,6.044876633444088,0.8548746517888844,131.97666,5.722083842831687,0.8092248575568529,0.0,0.0,0.0,-15.31346,2.886883705381988,0.4082670089145102
GLN  11,42.65163999999998,3.1203791677297064,0.44128825387498216,-7.5406200000000005,1.21647046639036,0.17203490317955714,-74.50772000000003,2.887090175521727,0.4082962082016946,-12.007,2.00246573004384,0.2831914193615339,0.0,0.0,0.0,-51.403699999999986,3.290813603047292,0.4653913228671351
ARG  12,-187.4089,3.8465618219409676,0.5439859897095478,-6.706880000000001,1.3769574668812326,0.1947311924474341,-113.21119999999999,17.37458681753321,2.4571376317984255,135.04067999999998,16.102284869471365,2.2772069647601487,0.0,0.0,0.0,-172.2863,4.413451353533532,0.6241562761041014
GLY  13,74.09092000000001,1.7100777858327803,0.24184151974376708,-3.6097599999999987,0.5998966097587243,0.08483819215424278,-69.36718,1.6248641751231347,0.2297904953473309,-5.645420000000001,2.000353999571072,0.28289277557406745,0.0,0.0,0.0,-4.531440000000002,1.6479118563806718,0.233049929688897
MET  14,105.94143999999997,2.776302657565372,0.3926284871581416,-10.3342,0.8024388574838622,0.1134819915228849,-77.66334000000002,3.4185742092861644,0.4834594010751373,-1.6244400000000006,1.6891835324795226,0.2388866260969834,0.0,0.0,0.0,16.319460000000003,2.8082091888604035,0.39714075208671307
ARG  15,-188.84428,4.287342920923637,0.6063218505314487,-10.43262,1.2901616780853458,0.1824564142802327,-221.42452,9.051852895932788,1.2801253130034325,238.64351999999997,7.281283923157394,1.0297290475618364,0.0,0.0,0.0,-182.05789999999996,4.291411610415132,0.6068972501174444
PHE  16,108.85807999999999,3.6055566052419077,0.5099027051037002,-13.179919999999997,1.17460169998179,0.16611376545007409,-79.98667999999999,2.0218345871016425,0.28593058939541494,-5.522679999999999,0.850545364810138,0.12028527903280689,0.0,0.0,0.0,10.168799999999997,3.686669825194552,0.5213738466781783
ARG  17,-189.72402000000002,4.001804780294565,0.5659406594262057,-12.115320000000004,1.3585186850389352,0.19212355491193253,-160.23602,6.77460747937435,0.9580741777085413,187.5863600000001,5.768668143546221,0.815812872543269,0.0,0.0,0.0,-174.48900000000006,3.189827192808702,0.4511096877696564
TYR  18,96.98633999999997,3.071040199086098,0.43431067001405294,-12.291019999999998,0.8262558076044132,0.11685021691036958,-88.43415999999998,3.6413581332252947,0.5149658057464787,-4.212260000000001,3.076939952680259,0.43514502116880516,0.0,0.0,0.0,-7.9511,3.03129600831064,0.42868999265203334
LYS  19,118.35302000000001,2.615822956470298,0.36993323018071816,-6.073139999999999,1.1293611293116195,0.1597157825889487,-325.43644,10.194573172349957,1.4417303642942216,189.70651999999998,7.274705124580894,1.0287986649447356,0.0,0.0,0.0,-23.45004000000001,4.487606479895426,0.6346433946461495
CYS  20,92.30786,2.34880579026853,0.33217130039782106,-7.845420000000002,0.4691299218766436,0.06634498980329799,-78.13392,3.165890742523856,0.4477245625068665,-2.03924,2.03658986111588,0.2880173002581616,0.0,0.0,0.0,4.289279999999999,2.280189729298858,0.3224675239958281
GLU  21,104.60628000000001,3.2261358498356483,0.45624450728956245,-9.68422,0.8683562008761171,0.12280411162497805,81.70536000000001,8.363928071809138,1.1828380513865533,-220.07566,7.6430942127134145,1.0808967494114623,0.0,0.0,0.0,-43.448240000000006,3.605154712685718,0.5098458689133422
GLY  22,90.17416000000004,1.7422006010765636,0.24638437184170345,-4.857479999999999,0.9842272347380024,0.13919075038234507,-83.838,2.1414323244040654,0.30284426360763705,-0.05364,0.5133978091110245,0.07260541445374442,0.0,0.0,0.0,1.4250400000000005,1.9412686260278345,0.27453684191379474
ARG  23,-188.49674,4.187179097246125,0.5921565467410603,-12.174780000000004,1.5973368497595866,0.2258975436608322,-182.89996,5.375465683864292,0.7602056474192045,201.3177,3.573507902604863,0.5053703341111231,0.0,0.0,0.0,-182.25378000000003,3.9302160616925716,0.5558164857502207
SER  24,66.39226,8.165716536373353,1.154806707223345,-5.764099999999998,1.1437417584402643,0.1617495106638674,-64.94868,5.630330482094266,0.7962489728420357,-4.8191,3.191154551255706,0.45129740460144474,0.0,0.0,0.0,-9.13962,3.5411678067552774,0.50079675389523
ALA  25,83.77596000000001,1.7852462458712055,0.2524719453086712,-5.213640000000001,0.488668180261401,0.06910811680258537,-69.24369999999998,1.4419171994270128,0.20391788592487123,-1.59972,1.0790094724329342,0.15259498298436938,0.0,0.0,0.0,7.7189,1.4871788359171787,0.21031884794283057
GLY  26,87.6239,1.9281472791251129,0.2726812032391516,-4.0035799999999995,0.3797516604308669,0.053704994851503415,-80.9756,1.9909536910735308,0.2815633711972961,-3.615299999999999,1.6641891268723035,0.23535188335766508,0.0,0.0,0.0,-0.9705799999999999,1.716063822705904,0.24268807319685076
SER  27,77.39374000000002,3.383515117802772,0.478501296809108,-6.678479999999999,1.068198019844646,0.15106601269643827,-73.50602,4.522867526204839,0.6396300596375732,-2.95954,1.4245203011540408,0.201457592976785,0.0,0.0,0.0,-5.750299999999999,3.052902122571241,0.43174555863378583
ILE  28,89.8231,3.4326386250233196,0.4854484098233712,-9.91042,1.295732350294598,0.18324422629921866,-60.76684,1.6942005944986995,0.23959614581206212,0.5644,0.34083485737230557,0.0482013277825414,0.0,0.0,0.0,19.710240000000006,3.11501410950251,0.44052952006419993
PRO  29,82.11062000000001,2.6326264139822553,0.3723095979315352,-10.2941,0.8233103728242515,0.11643366952905056,-63.05946,1.3354695685036488,0.18886391759144053,1.5734000000000001,0.305997254889647,0.04327454679138757,0.0,0.0,0.0,10.330459999999999,2.2679398335052867,0.32073512711893554
GLY  30,75.82794000000001,1.7052542732381863,0.24115937205081187,-5.9179600000000026,0.8777473887172603,0.12413222614615185,-79.41224,1.9088944398268977,0.26995844059417906,-1.6493799999999998,0.3422249488275222,0.04839791640143203,0.0,0.0,0.0,-11.151639999999997,1.8871874285295873,0.26688860561665484
GLU  31,107.46096,2.5522592106601403,0.3609439590407221,-8.03758,0.8997361855566349,0.12724191161720286,37.47299999999999,6.8978596593436645,0.9755046681590067,-179.70626000000001,6.368701659867144,0.9006704262092157,0.0,0.0,0.0,-42.80988,2.4450961996615748,0.3457888206868312
ARG  32,-187.73568,4.205549240896466,0.5947544773703657,-6.462480000000002,1.2577610781066388,0.17787427748834142,-102.29495999999999,5.7084511488145635,0.807296903479783,112.58821999999996,4.765444811517066,0.6739356683187931,0.0,0.0,0.0,-183.90490000000003,3.8740033879676603,0.5478668131943184
SER  33,90.41494,2.2486269446934193,0.3180038721903009,-7.539879999999999,0.8087647776702506,0.11437661173509292,-93.88489999999997,3.6659391552516083,0.5184420872191392,0.9559200000000004,2.1019774674339398,0.2972645042247728,0.0,0.0,0.0,-10.05392,2.3450336273921546,0.331637836007896
THR  34,31.04026,5.084087114949926,0.7189984950248486,-5.70586,0.8797272079457362,0.12441221486654762,-38.1527,4.482973889060645,0.6339882473674022,-7.829859999999999,2.7819717109273396,0.3934302123731727,0.0,0.0,0.0,-20.648159999999997,3.3470770792439173,0.4733481799774874
ASP  35,95.01849999999999,3.5880324650150994,0.5074244174259321,-5.96558,1.0430543435507016,0.14751015989415678,123.12863999999999,11.554950922890248,1.63411683077069,-261.97376,9.881232406049744,1.3974172881596076,0.0,0.0,0.0,-49.7922,2.893200221208385,0.4091602991493737
THR  36,46.876160000000006,6.909856329504977,0.9772012535235511,-3.7905599999999997,1.0426459065281928,0.14745239817649605,-52.929379999999995,8.154322701218172,1.153195375602955,-8.025079999999997,2.3520451172543484,0.3326294104134516,0.0,0.0,0.0,-17.86886,2.8230435278967794,0.3992386444321214
THR  37,42.53571999999998,6.4454268502250045,0.91152100668719,-5.996860000000001,1.0659153814445095,0.15074319887809162,-44.96338,5.681586946936536,0.8034977316159595,-5.830440000000001,2.518399699491718,0.3561555010497514,0.0,0.0,0.0,-14.25496,2.420847611560872,0.3423595524707899
LYS  38,132.05479999999991,4.0358241834874775,0.5707517295641313,-11.776019999999995,0.9736820731635557,0.13769943933074527,-308.7143,15.23959490964334,2.1552041806289592,173.06502,10.09624637078538,1.4278248546624823,0.0,0.0,0.0,-15.370499999999998,6.795009163349224,0.960959411525793
THR  39,48.48936,3.120623372084535,0.44132278958604104,-7.0383400000000025,1.247935729274538,0.17648476333100108,-60.083980000000004,2.530425264574963,0.357856172773344,-5.73942,0.6398471720653188,0.09048805485808452,0.0,0.0,0.0,-24.372380000000003,2.462834065786824,0.3482973337710198
HIE  40,113.40268,2.6587083212715568,0.37599813663364395,-13.177340000000001,1.023953467888036,0.14480888815262238,-79.71224,2.7664011246382985,0.39122819894276645,-0.7656400000000002,1.8107781726097765,0.2560827050153915,0.0,0.0,0.0,19.747459999999997,3.018709944396816,0.4269100544236509
PRO  41,89.65024000000001,2.573072401312421,0.3638873886903933,-10.054319999999999,0.772849699230053,0.10929745263271082,-69.78443999999999,1.373672102941946,0.19426657182340704,-0.011899999999999996,0.47587848238809877,0.06729938038347753,0.0,0.0,0.0,9.799580000000002,2.870892893090926,0.40600556655297193
THR  42,46.1992,2.6323481684611165,0.37227024807256875,-8.93342,0.6517800883734093,0.09217562406624098,-58.02232000000003,2.6990402697248452,0.38170193548360126,-3.4586599999999983,1.6096008400842772,0.2276319338054312,0.0,0.0,0.0,-24.2152,2.2929240022294626,0.3242684221443703
ILE  43,96.60176,3.094743967179843,0.437662889045805,-10.846920000000003,0.8877234443225859,0.1255430534597558,-70.8811,1.2625679110445105,0.1785540663216214,-0.03592000000000001,0.39523916000315557,0.05589525804574123,0.0,0.0,0.0,14.83782,3.055465252232461,0.4321080399066876
LYS  44,130.09016,3.5012093017132564,0.4951457679189721,-9.43808,0.8288220518301896,0.11721313864921505,-191.65759999999997,6.6045388847384014,0.9340228464017523,52.2301,5.67863601316377,0.8030804065596484,0.0,0.0,0.0,-18.775419999999993,3.6883954890440225,0.5216178924001801
ILE  45,79.16899999999997,3.6151117548431637,0.5112540073193601,-9.35852,0.9559028661950829,0.13518507976844002,-63.931500000000014,2.4113283248033013,0.3410133220271224,-0.0218,1.2084957095496862,0.17090710225148628,0.0,0.0,0.0,5.85718,2.984328706359269,0.4220478131112632
ASN  46,21.344839999999998,3.052354385453979,0.4316680969078011,-7.4255,0.9645218141649241,0.13640398307967377,-85.02369999999995,4.210682914920916,0.5954804885133836,-2.0423999999999993,2.164300025412374,0.30607824489826135,0.0,0.0,0.0,-73.14676,2.5355288407749046,0.3585779274412002
GLY  47,75.13598000000002,1.796498087835934,0.25406319605949096,-2.29228,0.2678492889667623,0.03787960971287854,-68.79054000000001,0.9188247756774482,0.12994144592074638,-6.386360000000001,0.706149863980718,0.09986467147094477,0.0,0.0,0.0,-2.3331999999999993,1.7700109943161364,0.25031735537113675
TYR  48,98.27147999999997,3.7698998673181747,0.5331443521149895,-10.323580000000002,1.238029984935728,0.1750838795320665,-95.42011999999995,3.217641307792105,0.4550431976331497,-3.6328199999999997,1.4709313198106853,0.20802110217956274,0.0,0.0,0.0,-11.105039999999995,3.5023821833717874,0.4953116384338274
THR  49,45.746939999999995,3.038546892249746,0.429715422492621,-5.2083,0.879103230570794,0.12432397113992188,-52.23389999999997,2.6687035223124123,0.3774116715207063,-6.7388,1.6918023052354538,0.23925697649180455,0.0,0.0,0.0,-18.43406,2.1548273379554095,0.30473860459088525
GLY  50,82.29609999999998,2.3668706027163045,0.33472605067435796,-4.284540000000001,0.5502499144933938,0.07781708917711934,-66.36968,2.031275997396594,0.2872658064441199,-2.0531599999999997,0.9580679383008283,0.1354912672019861,0.0,0.0,0.0,9.58872,2.209501319664693,0.31247067323510597
PRO  51,79.61537999999999,2.908990923946103,0.4113934417464819,-5.745719999999999,0.8707550985208243,0.12314336698336703,-59.93667999999999,2.3742265893550973,0.33576634428127955,-0.87452,1.316485901785507,0.18617922169780385,0.0,0.0,0.0,13.05846,2.8263207971495383,0.3997021202946014
GLY  52,85.31772000000001,2.2052733802404383,0.3118727523076387,-4.9489,0.6719236638190379,0.09502435582523035,-80.62776000000001,2.6187471474730586,0.3703467732382255,-4.375519999999999,1.7763474349349615,0.25121346339716816,0.0,0.0,0.0,-4.634460000000001,1.7623201208634025,0.24922970161680158
THR  53,48.43029999999998,6.106749355426557,0.8636247760457393,-7.832399999999999,0.9570217970349512,0.13534332048534994,-61.9567,5.603000971800906,0.7923839964310473,0.11112000000000005,3.864218889452304,0.5464830761441748,0.0,0.0,0.0,-21.247680000000006,3.053266096755979,0.4317970323566268
VAL  54,56.49240000000002,3.2257037185701725,0.4561833946999263,-9.197459999999998,1.0571768482141648,0.14950738365713148,-50.532599999999995,1.815579301490566,0.2567616871731829,-1.6916,0.6040260921516558,0.08542218915480926,0.0,0.0,0.0,-4.929259999999999,2.7081613601113212,0.38299185245641976
ARG  55,-191.07402,4.246695503519109,0.6005734376345564,-10.491559999999994,1.300096706556916,0.18386143948093844,-61.250139999999995,12.013883447095726,1.6990196907652404,86.01009999999998,8.806136197561486,1.245375724269609,0.0,0.0,0.0,-176.80561999999998,3.8055430986407397,0.5381850662293067
ILE  56,88.65295999999998,3.0739927778711293,0.4347282277102296,-10.08294,1.1978275236443714,0.1693983929321649,-74.70678,1.7449969546102027,0.24677983595094966,-0.5765199999999999,0.5536077037036246,0.07829195228118917,0.0,0.0,0.0,3.2867200000000003,2.6708150519270335,0.37771028690254127
SER  57,70.59284000000001,3.0270052550990374,0.4280831885135689,-7.378900000000001,0.6823063608086837,0.09649269091490709,-64.43967999999998,2.908246766971907,0.4112882020579377,-1.5436599999999998,0.8270201837923912,0.11695831602754893,0.0,0.0,0.0,-2.7694000000000005,1.9913070883216366,0.2816133491154137
LEU  58,73.85347999999999,3.3590489858890282,0.4750412632519855,-11.743999999999998,0.9567357628938421,0.13530286914918413,-76.58972,1.6127169130385548,0.22807261306875953,0.8975999999999997,0.6732480375017816,0.09521165054760897,0.0,0.0,0.0,-13.582640000000003,3.3856258491451756,0.4787997992982034
VAL  59,65.53390000000002,2.9880805695290586,0.42257840668915164,-10.723480000000004,1.006798157328408,0.14238276086660756,-69.44092000000002,1.3854397545895616,0.19593076907914103,-2.005000000000001,0.43763331683042156,0.061890697200790386,0.0,0.0,0.0,-16.6355,2.4895885864937717,0.3520809943748755
THR  60,51.67377999999998,3.6376667043038697,0.5144437588619571,-8.894839999999997,0.8296619157223389,0.11733191333989755,-59.56683999999999,4.200923576358036,0.5941003096178421,3.8266799999999996,1.6034322865652926,0.22675956860075397,0.0,0.0,0.0,-12.961219999999996,2.575479530417608,0.36422780815308714
LYS  61,113.08588000000002,3.436997943786742,0.4860649105951651,-7.84894,1.109416232259108,0.156895148197769,-249.55130000000005,12.244948684661086,1.73169725004103,125.85339999999995,10.410600186348972,1.4722811975978587,0.0,0.0,0.0,-18.460959999999993,3.7850965163916785,0.5352934828372268
ASP  62,100.5517,3.664028374617171,0.518171862030345,-5.038799999999998,0.789581686717729,0.11166371299576366,22.26374,9.260750241335744,1.3096678589046922,-162.74038,8.488665605122819,1.2004786025214707,0.0,0.0,0.0,-44.96374000000001,2.365588204316046,0.33454469215335686
PRO  63,90.16734000000002,2.4626781162782043,0.3482752791800062,-4.0209600000000005,0.5449765484862599,0.07707132260445473,-49.19496,1.2296992796613995,0.17390573989375765,-10.729699999999998,0.9415006160380612,0.133148294018365,0.0,0.0,0.0,26.221720000000005,2.5279186224242673,0.357501680040791
PRO  64,81.28751999999997,1.9130780145106574,0.27055008739987646,-5.913059999999998,0.6855386906659838,0.09694981138713282,-53.10044,1.366200075537828,0.19320986757407432,-3.5279400000000005,1.0222049972485936,0.14456161706345133,0.0,0.0,0.0,18.74608,2.083692653344069,0.29467864101763624
HIE  65,117.44729999999998,3.1611837861801573,0.44705889835699086,-9.519300000000001,0.7636335835988142,0.10799409706090117,-81.12075999999998,2.13341041114959,0.3017097937555711,-9.0383,0.8390622920856327,0.1186613273143357,0.0,0.0,0.0,17.768939999999997,3.4975837397266387,0.4946330360257022
ARG  66,-174.96504000000002,3.8346360242378537,0.5422994272241617,-13.222799999999998,1.1696015389866874,0.16540663590074176,-122.61540000000002,8.084362703392074,1.143301537828029,145.40522,6.83185929975083,0.9661708077932379,0.0,0.0,0.0,-165.39802000000003,3.6461834374573394,0.515648206815232
PRO  67,86.87248000000001,2.322375630598492,0.32843351137171567,-9.158199999999999,0.7196961025321789,0.1017803988988065,-63.855340000000005,1.7567227511470487,0.24843811400015317,-1.9822599999999997,0.8130417654708781,0.1149814691504681,0.0,0.0,0.0,11.876679999999997,2.3016792690555588,0.3255066038531363
HIE  68,120.8303,2.978175839335132,0.4211776663119619,-13.313220000000001,1.0111902351190203,0.14300389446445572,-89.24787999999998,2.0040160542278245,0.28341066831024053,-0.83026,0.8480534843982419,0.11993287392537537,0.0,0.0,0.0,17.438939999999995,3.224885457872898,0.456067675162362
PRO  69,82.10519999999998,2.508819555090417,0.3548006640355702,-10.17496,0.8366763044331916,0.118323897704562,-55.083380000000005,1.060276659933359,0.14994576323454023,-2.797119999999999,0.6892705605203264,0.09747757748323509,0.0,0.0,0.0,14.04974,2.6221569274931023,0.37082898895313093
HIE  70,109.20274000000003,2.8254047979699,0.39957257844830474,-12.759680000000001,1.0285785617054057,0.1454629751929996,-94.33804,1.8366005004894017,0.2597345336453326,2.2693399999999992,0.9009399227473515,0.1274121457632673,0.0,0.0,0.0,4.374359999999999,2.8729452536378086,0.40629581416500005
GLU  71,100.31719999999996,2.9075670516789214,0.4111920757993484,-9.21124,1.107856101847172,0.15667451243900593,63.54004,5.326641767417809,0.7533009029385258,-199.35704,4.503296987585379,0.6368623675237147,0.0,0.0,0.0,-44.71104,3.074185882213413,0.43475553678821066
LEU  72,78.44921999999998,2.704774721044415,0.3825129093664916,-11.973199999999999,0.7816586723116673,0.11054322955297068,-72.30770000000003,2.030167108884154,0.2871089859267747,-5.597040000000001,0.8408414585401884,0.11891293944731089,0.0,0.0,0.0,-11.428720000000004,3.0734517210458807,0.4346517107202015
VAL  73,54.772119999999994,3.5485537371724813,0.5018412821919054,-7.780599999999998,0.8236005585233969,0.11647470798418438,-57.56099999999999,2.1055014984563445,0.29776287747138364,-0.6812,0.8775414292214356,0.12410309907492237,0.0,0.0,0.0,-11.250680000000004,3.041161136408257,0.4300851324470531
GLY  74,84.87353999999998,2.385214658768127,0.33732029196009994,-3.38056,0.46859736064130925,0.06626967427111759,-75.20909999999999,2.4096086756984856,0.3407701269184671,-4.19928,1.027401129841699,0.1452964611819572,0.0,0.0,0.0,2.0845999999999982,1.7460877755714324,0.24693410133069885
LYS  75,120.21308,3.5350052890482293,0.49992524228326285,-3.9780400000000014,1.1835665078059578,0.16738158073097473,-258.30238,11.602760054210545,1.640878062962534,125.28488000000003,11.85695135629685,1.676826141647307,0.0,0.0,0.0,-16.78246,3.2124864775435107,0.45431419454822036
ASP  76,82.42978,3.2159219349357504,0.45480004159192644,-4.30492,1.3037987396833925,0.1843849860265202,38.944539999999996,13.731607476490156,1.941942552643617,-176.13720000000004,13.606159283206448,1.9242014990119147,0.0,0.0,0.0,-59.06779999999999,2.6702065163579656,0.37762422697704506
CYS  77,108.36192,2.5076290622017843,0.35463230291666886,-7.65432,0.5895436350262862,0.08337406042649079,-80.84472000000001,3.353278241004778,0.47422515668395526,-5.074380000000001,1.3295930939952991,0.18803285859657573,0.0,0.0,0.0,14.788499999999999,2.188486584377441,0.30949874086981477
ARG  78,-192.41685999999999,4.282785238651557,0.6056772969232324,-6.564120000000002,1.6668479071588909,0.2357278916717313,-118.01406000000003,11.022197458601322,1.558774113310825,137.11454,7.422558155272345,1.0497082410689171,0.0,0.0,0.0,-179.88049999999998,4.919000049808353,0.6956516583752902
ASP  79,83.66060000000002,3.091707560555163,0.43723347630285486,-6.627180000000002,0.8716427866964621,0.12326890504908154,58.56289999999999,4.382724318275014,0.6198108171046902,-194.22672000000003,4.275392454686405,0.6046317993885112,0.0,0.0,0.0,-58.6304,2.5923143096470267,0.3666086054636672
GLY  80,74.59465999999999,1.6115345805797385,0.22790540600891035,-5.79582,0.5813747737905439,0.08221880899161774,-76.47649999999999,1.3509376336462877,0.19105143234227956,2.74046,0.4903454378292915,0.06934531684259573,0.0,0.0,0.0,-4.937199999999999,1.6832883413129198,0.23805292016692425
TYR  81,86.84401999999999,3.5616975699240236,0.5037001008457849,-13.530400000000002,1.2671869317507418,0.17920729449438486,-84.60794000000001,4.199043688317514,0.5938344533015771,-4.960139999999999,2.9094927256138683,0.41146440721889943,0.0,0.0,0.0,-16.254459999999995,3.3564796034536237,0.47467789770327823
TYR  82,88.19686,3.056625387645746,0.4322721078302533,-13.87582,1.065076198025344,0.15062452042082136,-87.38897999999999,1.8040639732568506,0.2551331738368531,-3.434940000000001,1.6751921371591956,0.23690794399513043,0.0,0.0,0.0,-16.50288,2.813086288331744,0.3978304781084543
GLU  83,97.42302,3.2121324847520856,0.4542641324075588,-6.31702,1.6372122463504832,0.23153677632721742,12.227919999999997,7.372272230025156,1.0425967373208116,-152.68651999999997,6.86258189383627,0.9705156387159293,0.0,0.0,0.0,-49.35259999999998,3.1048080778048357,0.43908616921971383
ALA  84,88.67492,2.682722108903768,0.37939419904898597,-5.021860000000001,0.6686572817220994,0.09456241963909204,-81.68343999999999,2.063447592356913,0.2918155570357256,1.5006999999999993,0.9533951384394629,0.1348304335081663,0.0,0.0,0.0,3.4703200000000023,2.279664189656009,0.32239320146677997
ASP  85,97.76780000000001,4.883825738086628,0.6906772595068901,-4.9428399999999995,0.7689051010365388,0.1087396022063728,11.821200000000003,17.426035720151614,2.4644136053836414,-155.27212,15.21891435371074,2.1522795083612296,0.0,0.0,0.0,-50.62596000000002,2.839750052099315,0.40160130374285546
LEU  86,67.96793999999998,3.5713326835234045,0.5050627116785099,-9.74532,0.7997739790715944,0.11310512080361447,-65.94739999999999,2.3182974011119897,0.3278567626266875,-5.050079999999999,1.558217094502562,0.22036517481671217,0.0,0.0,0.0,-12.774859999999999,2.768241535776818,0.3914884723820102
CYS  87,97.17561999999998,4.421860449585132,0.6253455018724485,-5.656939999999999,0.7261307984103182,0.10269040231686759,-65.76371999999998,3.411534317811312,0.4824638100750002,-4.030600000000001,1.2331521884990493,0.17439405494454188,0.0,0.0,0.0,21.724359999999997,2.5667444108052724,0.3629924756906155
PRO  88,76.88256000000001,2.5250997695925936,0.3571030340503023,-5.827560000000003,0.6504435151494391,0.09198660406819664,-54.728219999999986,1.0387241653111157,0.14689778021476524,-2.2266800000000004,1.0471067460388155,0.1480832561500453,0.0,0.0,0.0,14.1001,2.8699151781890677,0.40586729678553773
ASP  89,95.82417999999998,4.634791588367644,0.6554585123042261,-4.01714,0.5901103628983276,0.08345420785077239,14.09386,5.981364011694993,0.8458926106829402,-151.71092,5.2057798410616,0.7362084453957769,0.0,0.0,0.0,-45.81002,2.5735074935971034,0.36394892003138146
ARG  90,-182.31678000000002,4.721269525412844,0.667688339445763,-8.17,0.8866754084782131,0.1253948388092593,-61.47154000000001,7.774234879934965,1.0994428404277996,79.86346,6.51816203913329,0.9218073157487767,0.0,0.0,0.0,-172.09486,4.102489532028334,0.5801796335688121
SER  91,72.9751,3.3609989839330923,0.4753170346200371,-6.173260000000002,0.9416404581367501,0.13316807067762065,-66.35175999999997,4.211172542464198,0.5955497323046057,-8.193719999999999,1.723574692782421,0.24375027062959403,0.0,0.0,0.0,-7.74364,2.6432379746061434,0.37381029922675985
ILE  92,84.76038,3.288712379579464,0.46509416499455725,-6.71984,1.0298235064320562,0.14563903696468303,-64.55002000000002,2.9519781333196407,0.4174727511969448,-0.74586,1.1242993731208784,0.1589999421635115,0.0,0.0,0.0,12.744660000000003,3.1418481542556966,0.4443244270665282
HIE  93,114.70456000000004,2.6072505990778123,0.3687209157721219,-9.89862,0.921937283984118,0.13038162106677553,-95.89698,2.781226617807803,0.39332484029368475,-0.81722,1.5897161166698914,0.22481980925176498,0.0,0.0,0.0,8.091740000000001,2.9480554052459667,0.41691799367261567
SER  94,64.83258000000001,4.3740761222913225,0.6185877774996704,-6.26498,0.7128595230478434,0.1008135605561076,-56.05916,4.333036064285736,0.6127838368364625,-5.6519200000000005,2.596740555696698,0.36723457118305175,0.0,0.0,0.0,-3.143479999999999,2.0681200858750928,0.2924763474060766
PHE  95,93.23994,3.030259872749737,0.4285434609557647,-12.671660000000001,0.7854065090130294,0.11107325370223327,-65.46656000000002,1.442766566842427,0.20403800461670288,-2.9454999999999996,0.5573982866855657,0.07882802166742535,0.0,0.0,0.0,12.156219999999996,3.1117999697281524,0.440074972058174
GLN  96,28.49880000000001,4.509198301250391,0.6376969393058024,-7.647239999999998,1.519272438504701,0.2148575687472992,-64.11776,5.075955139912084,0.717848460086109,-10.737540000000001,3.856301140782444,0.545363337388937,0.0,0.0,0.0,-54.00374000000002,4.4022888220103,0.6225776557570443
ASN  97,34.81522,3.13003570132996,0.44265389395328114,-7.028899999999998,0.8244616243343291,0.116596481078976,-78.48812000000002,5.802006565456109,0.820527637384577,-15.337040000000004,4.510690239686153,0.6379079312628104,0.0,0.0,0.0,-66.03884,2.589885992549189,0.3662651895663167
LEU  98,79.79285999999998,3.701859489554573,0.523521989612762,-9.87038,0.8372997286515528,0.11841206320303382,-82.46428,2.5767853464344985,0.3644124784251922,-0.6960799999999999,0.8438266371714038,0.11933510745794801,0.0,0.0,0.0,-13.23788,2.966912999331109,0.4195848602035092
GLY  99,83.36354,1.8737886562789798,0.26499373307305907,-5.744060000000001,0.5997025399312466,0.08481074653603614,-82.25027999999999,1.2238011119465273,0.17307161301620533,2.3512,0.48263708933317684,0.06825519174392537,0.0,0.0,0.0,-2.2796000000000007,1.6337598599549465,0.23104853516090537
ILE 100,81.46985999999998,3.8351898310780355,0.5423777473385937,-10.945199999999998,0.9085828305663708,0.12849301615262973,-64.23254,2.1751269683400114,0.3076094058509918,-1.5351000000000006,0.4090064669415358,0.057842249264702286,0.0,0.0,0.0,4.757019999999999,3.1091204125282776,0.4396960254448522
GLN 101,28.912959999999995,2.790802988102255,0.3946791435685568,-10.019779999999999,0.8958670948304571,0.1266947395593016,-71.60448,1.9350743576410903,0.27366084007764346,-4.272939999999999,1.0888526513720802,0.1539870186996299,0.0,0.0,0.0,-56.98423999999998,3.1196671140368095,0.44118755427601886
CYS 102,99.73659999999998,4.864255462041878,0.6879096045267029,-7.2986200000000006,0.6365354001153373,0.09001969957736945,-79.83076,3.7627755795957727,0.5321368256830625,-2.5980000000000003,1.6993489459201716,0.240324232652473,0.0,0.0,0.0,10.009220000000006,2.023005558964163,0.28609618982432833
VAL 103,65.25834,3.197440317566342,0.4521863461980857,-8.24002,0.8255496954151434,0.11675035756690735,-53.91549999999998,2.4145040339586368,0.3414624351228852,-6.19024,1.860941681622503,0.2631768964935938,0.0,0.0,0.0,-3.0874200000000003,3.059769318690545,0.4327167268225253
LYS 104,138.12035999999998,3.4595018298012508,0.4892474406759467,-8.01778,1.4702600489709303,0.20792617014700204,-353.5841400000001,13.541329776661078,1.915033222272073,210.35492,9.039061762904838,1.278316373622808,0.0,0.0,0.0,-13.126640000000002,7.921042799429881,1.1202046155091485
LYS 105,140.76896000000002,3.598097408130266,0.5088478153317304,-5.3795199999999985,0.7282219782456566,0.10298613980531725,-304.12733999999995,17.647292273446187,2.4957040072269527,157.09964000000002,16.143487425905963,2.283033886171574,0.0,0.0,0.0,-11.638259999999997,3.6368313395592113,0.5143256204468147
ARG 106,-193.66044,3.8075121387079993,0.5384635305461042,-6.86056,1.26000362158209,0.17819142102806088,-185.36626,21.265215488971624,3.0073556151290077,194.5287,13.611136950673789,1.9249054474960443,0.0,0.0,0.0,-191.35856000000004,7.8274031099970705,1.10696196363192
ASP 107,87.18907999999999,3.0266345854101693,0.42803076790345307,-6.045660000000001,1.0062633772526943,0.14230713154301144,76.81715999999999,7.05522004861669,0.997758787828029,-209.8189200000001,6.143281969236879,0.8687912678376889,0.0,0.0,0.0,-51.85833999999999,3.475477789369578,0.49150678254529195
LEU 108,76.89176000000002,2.900295264692114,0.4101636898214053,-9.2412,0.7483714585685617,0.10583570664005947,-82.42759999999998,1.8993513629665386,0.2686088457219102,0.8015000000000001,0.717168801608101,0.1014229845745036,0.0,0.0,0.0,-13.975539999999992,2.8211945569918084,0.3989771604590971
GLU 109,104.18176000000001,2.1823323446258485,0.308628399937535,-5.742399999999998,1.07901584789104,0.15259588461030135,55.05554000000002,10.215855030705846,1.444740073566162,-203.46753999999999,8.519601671933167,1.204853623046438,0.0,0.0,0.0,-49.97264,2.9871266779968195,0.4224435060549591
GLN 110,30.549260000000007,3.2235916292855338,0.4558847001687984,-6.420020000000001,1.0438011590336476,0.14761577555261401,-70.9774,4.2866531886774615,0.606224307661754,-8.488100000000001,3.5837714338389417,0.5068218166180304,0.0,0.0,0.0,-55.33626,3.1272167293617295,0.442255231114339
ALA 111,95.49738000000004,2.2641467257207957,0.32019870067169853,-7.090980000000001,0.5243537161115341,0.07415481368056633,-87.80696000000003,1.2493354547100128,0.17668271440044578,2.07302,0.3741919555522277,0.05291873384728707,0.0,0.0,0.0,2.6724599999999996,2.069823540401451,0.2927172522554828
ILE 112,93.32456,3.141383256846622,0.44425868064442564,-9.861780000000001,0.9597737502140762,0.13573250543624338,-78.39508,1.522144314314364,0.21526371331924687,1.7487799999999998,0.6960214160498231,0.09843229262797865,0.0,0.0,0.0,6.816480000000001,3.080985369910085,0.4357171295599929
SER 113,70.3237,8.31538035510102,1.1759723674474665,-5.8836,0.9777659433627252,0.13827698579300893,-67.37619999999998,9.65726393343385,1.3657433630078692,-2.7631200000000002,2.915305058754571,0.4122863952545607,0.0,0.0,0.0,-5.69922,2.2337961168378793,0.31590647640084835
GLN 114,39.58783999999999,2.438701764136116,0.3448845109424488,-7.37074,1.2613119171719578,0.17837644196473926,-84.47993999999998,3.4654469057255533,0.4900882013760954,-0.37634,1.5473297335732936,0.21882546946824996,0.0,0.0,0.0,-52.639179999999996,2.571949328350237,0.36372856218892774
ARG 115,-186.12120000000002,4.888381650403072,0.6913215628055798,-13.21562,1.4502824123597489,0.20510090568303263,-153.31398,4.325211335831268,0.6116772531262431,169.36714000000003,2.966247137443899,0.4194906931123532,0.0,0.0,0.0,-183.28365999999997,3.7359115760973576,0.5283376818743528
ILE 116,82.19954000000001,3.2816202840057795,0.4640911912199621,-7.9988,1.0258270419520021,0.14507385153775954,-67.90610000000001,1.9362289663150007,0.27382412640223125,-1.75284,0.9556823396924317,0.1351538926113488,0.0,0.0,0.0,4.541800000000003,2.8562353404437806,0.4039326755784929
GLN 117,40.551399999999994,3.0506850771589615,0.43143202106474154,-5.374879999999999,0.7421175281584511,0.10495126731964788,-77.32501999999998,2.896583107663684,0.40963871153987885,-13.1863,2.2085969958324325,0.31234278253227,0.0,0.0,0.0,-55.33480000000002,2.665010063770506,0.3768893376045036
THR 118,35.29878,5.824029351883397,0.8236421297092487,-4.817080000000001,0.743894423691957,0.1052025582958883,-39.32372000000001,8.438027973501827,1.1933173599809845,-9.400240000000002,4.037652895235049,0.5710103484596399,0.0,0.0,0.0,-18.242259999999998,2.814158807245987,0.3979821551878967
ASN 119,21.462459999999997,6.211946887120026,0.878501953650647,-5.114039999999999,1.443893291902145,0.20419734760275476,-72.74208,8.55018910630633,1.2091793394993104,-11.02154,4.558343002495536,0.6446470496077682,0.0,0.0,0.0,-67.41520000000001,3.241042282969828,0.45835259528005895
ASN 120,24.624340000000004,7.187851533274713,1.0165157122681345,-6.121700000000001,1.1004745385514334,0.15563060174657106,-78.77686,7.299899465088506,1.0323616827488267,-9.027819999999998,2.9345970877788377,0.41501470016374203,0.0,0.0,0.0,-69.30203999999999,2.727521717310489,0.38572982042876486
ASN 121,51.10558,3.336442836854802,0.4718442709962624,-8.92844,0.9299887990723185,0.13152027725031398,-97.22123999999998,2.2835001778858643,0.3229356921247564,-2.0871999999999997,1.6279957493802006,0.230233366825923,0.0,0.0,0.0,-57.13129999999999,2.7614284799720576,0.39052496078998045
PRO 122,79.99560000000001,2.563415534008808,0.36252170141931256,-7.69828,0.6178417609712081,0.08737601977659586,-56.430559999999986,1.2993415587905763,0.1837546454596631,-2.10914,1.1310994652991389,0.15996162042189982,0.0,0.0,0.0,13.75762,2.6823795398116137,0.37934575246336855
PHE 123,96.90135999999997,3.4324516064190096,0.485421961398708,-10.91912,0.8490566445179079,0.1200747421900217,-70.56993999999999,1.1376523091000843,0.16088833247944076,-3.911279999999999,0.6276846354659394,0.08876801243691437,0.0,0.0,0.0,11.501019999999999,3.2892464394751646,0.4651696924693191
HIE 124,120.21026,3.0105698650583173,0.4257588733637211,-5.921199999999995,0.898057392375368,0.12700449440866615,-87.26885999999999,1.2875734543714539,0.18209038417236856,-14.154119999999995,0.8964299780797778,0.1267743432718238,0.0,0.0,0.0,12.866080000000002,2.863072600127342,0.40489961011588876
VAL 125,65.23787999999999,2.907584245658698,0.41119450739528757,-7.174280000000001,0.7371988345080177,0.10425565899268774,-54.304700000000004,2.9634585419743043,0.4190963261590459,-4.356360000000001,1.6204176839321351,0.22916166653260248,0.0,0.0,0.0,-0.5974600000000002,3.4054173618515544,0.48159874186712737
PRO 126,82.9718,2.216619444108515,0.31347732804781725,-5.10598,0.7028671991208614,0.0994004325543913,-55.26610000000001,1.5376201644094634,0.21745232902862113,-6.1120199999999985,0.5618009074396652,0.07945064626546863,0.0,0.0,0.0,16.4877,2.192158700915633,0.31001805657090736
ILE 127,80.64102000000003,3.550818314078812,0.5021615417293024,-5.845020000000002,1.191788982832105,0.16854441430079986,-59.033719999999995,1.9228299564966043,0.2719292202614766,-5.091800000000001,0.6839832161683387,0.0967298340740833,0.0,0.0,0.0,10.670480000000005,2.9000801453752776,0.41013326735586547
GLU 128,98.60294000000002,2.8746600801476268,0.4065383272557302,-5.5366399999999985,1.0622082236548656,0.15021892759569447,32.05655999999999,20.74090368152749,2.9332067282290235,-176.07998000000003,17.75162396682605,2.510458736803268,0.0,0.0,0.0,-50.95712,3.6213454938186125,0.5121355911396975
GLU 129,102.85510000000001,2.476239150405564,0.3501930990182779,-7.2938,0.9334196269631436,0.13200546958365128,42.71442000000001,10.592552397019281,1.4980131260012304,-185.5769,10.060317144603001,1.4227436947672134,0.0,0.0,0.0,-47.30118,2.504917760646226,0.3542488669735135
GLN 130,44.577600000000004,2.9539558764477065,0.41775244631240493,-10.670399999999995,0.9597936028126551,0.13573531301765923,-79.94942000000002,2.168826245598664,0.3067183490956352,-4.83178,1.7403747216045171,0.24612615349044076,0.0,0.0,0.0,-50.87399999999999,2.6737742013866,0.3781287738324221
ARG 131,-187.40176,3.9788079147407136,0.5626884115103731,-7.928719999999998,1.0407542080626038,0.14718487161390043,-82.2729,10.464432271747919,1.4798942041240604,101.57992,8.821009672004644,1.2474791511973213,0.0,0.0,0.0,-176.02346,3.827436213497786,0.5412812202246494
GLY 132,74.00335999999999,2.462884607610219,0.348304481464231,-2.4881799999999994,0.7332009189846974,0.1036902683572576,-76.76478,2.8676425599434126,0.40554590003102753,-2.598259999999999,1.1790161459454267,0.16673806238528788,0.0,0.0,0.0,-7.847859999999998,1.6856479111605773,0.23838661373491665
ASP 133,92.96698,5.59770604619439,0.7916351808705981,-2.64724,0.8530413016964655,0.12063825781235406,60.49314,9.480312380950373,1.3407186344673585,-203.22527999999994,6.899167057090177,0.9756895621214602,0.0,0.0,0.0,-52.412400000000005,2.619049995704421,0.37038960244583885
TYR 134,87.884,3.211565736521826,0.4541839821041904,-12.607540000000002,1.0184695225680134,0.14403334116793354,-80.59590000000001,3.2353439585302413,0.4575467305095323,-6.333919999999999,1.8961702649287606,0.2681589705230838,0.0,0.0,0.0,-11.65336,3.1027381569188295,0.4387934382007109
ASP 135,97.39189999999996,5.082514111147103,0.7187760386936869,-4.85728,1.0505554348057966,0.14857097439271214,57.124039999999994,14.223680868129783,2.0115322390575856,-188.04139999999995,15.365804241887298,2.173052875564705,0.0,0.0,0.0,-38.382740000000005,6.744155902142219,0.9537676743568082
LEU 136,61.999719999999996,2.758028470049004,0.3900441267754419,-7.87912,0.8410513572903865,0.11894262361323642,-61.12692000000003,2.763007649934327,0.39074828914777376,-3.5420399999999996,1.631959251452071,0.2307938906643763,0.0,0.0,0.0,-10.54836,2.6578274342778494,0.37587356040030206
ASN 137,21.69754,5.907225508510758,0.8354078430132217,-5.544100000000001,0.7800576196666485,0.11031680651650479,-73.71198,9.082898837904173,1.2845158722226906,-12.849719999999996,7.372936750142374,1.0426907146570357,0.0,0.0,0.0,-70.40826,2.4529392965176666,0.34689800208132027
ALA 138,104.59710000000001,2.050747475921176,0.2900194893450119,-6.497959999999999,0.4931412763093438,0.06974070811226518,-87.82311999999997,1.6769190396699902,0.23715216489029664,-2.0271600000000003,0.6898661713694902,0.09756180957731349,0.0,0.0,0.0,8.24886,1.8837299276700863,0.2663996411559125
VAL 139,67.93994,3.3722159623011043,0.47690335491372593,-9.49268,0.9497875012864776,0.134320236569179,-63.578120000000006,2.0127593660445537,0.28464715932536805,-0.46893999999999997,0.5287352233396221,0.07477445237512609,0.0,0.0,0.0,-5.599799999999999,2.70956207531771,0.3831899435006095
ARG 140,-195.02615999999998,5.096720762842855,0.7207851626440912,-14.242180000000003,1.1236752678598438,0.15891168035106115,-65.72996,6.649044394377236,0.9403168759349089,102.39582,4.364169679056496,0.6171867948619134,0.0,0.0,0.0,-172.60248000000007,3.563887440644614,0.5040097953330752
LEU 141,64.01482000000003,3.489395005956755,0.49347497419009895,-10.420040000000002,1.0139630162880549,0.14339602493792986,-73.97550000000003,1.7680430905374622,0.2500390517498121,1.6658800000000002,0.31425974225153247,0.044443038959999036,0.0,0.0,0.0,-18.714840000000002,2.8091527929964673,0.39727419786338636
CYS 142,86.39658,2.5156242810873812,0.35576299761488417,-8.35358,0.8860777638559907,0.12531031909623666,-71.14167999999998,1.6793670050354328,0.23749835947229947,-1.6898599999999997,0.528390840571637,0.07472574929701288,0.0,0.0,0.0,5.21146,2.0507885138160855,0.29002529297976715
PHE 143,100.36159999999998,3.3362902931258183,0.4718226980552241,-13.353019999999997,0.7798549734406351,0.1102881480123856,-77.73752000000003,1.4736743363431413,0.20840902329776403,0.59414,0.5596938095065908,0.07915265761804842,0.0,0.0,0.0,9.8652,3.255115899626309,0.46034290523478244
GLN 144,43.90912,2.4193795125195976,0.3421519319132822,-9.782979999999998,1.0300477365637153,0.14567074789401152,-80.11246,2.3273843104226764,0.3291418456654102,-7.718900000000001,2.2173350243028143,0.3135785263693916,0.0,0.0,0.0,-53.70522,3.223392016432504,0.4558564706484005
VAL 145,61.42545999999997,3.1024230157093657,0.4387488705034623,-9.179440000000003,0.7457274880275857,0.10546179274030315,-63.81927999999999,1.7558803038934987,0.24831897396699773,0.34623999999999994,0.579782426777494,0.08199361711743179,0.0,0.0,0.0,-11.227019999999998,2.5320196167486615,0.3580816482200683
THR 146,48.637299999999996,3.359764034869037,0.4751423864485144,-7.803960000000001,0.7999544227016889,0.11313063938650682,-56.87383999999997,2.642274545614748,0.37367404979215835,-3.23708,1.7425185891691355,0.24642934214902226,0.0,0.0,0.0,-19.27758,3.0576098579773197,0.43241133295971984
VAL 147,61.58722000000001,3.5515463634308784,0.5022645034560793,-7.698760000000002,1.1113803950043273,0.1571729227570687,-56.47846,2.059012240954526,0.29118830362501097,-0.5591999999999998,0.80227673529774,0.11345906398344735,0.0,0.0,0.0,-3.149200000000001,2.811876227717002,0.3976593496951881
ARG 148,-200.89364000000006,4.200866723712018,0.5940922694395365,-7.75608,1.6036582159550083,0.22679151984146145,-28.711600000000004,18.580918624223074,2.62773871197271,60.616699999999994,16.365551956778027,2.314438553299703,0.0,0.0,0.0,-176.74462000000003,4.842737027300873,0.684866438301526
ASP 149,116.08998000000001,3.2484109745529772,0.4593946856374423,-4.6647799999999995,1.1582571439883307,0.16380229617438238,-40.98414,5.713911616432292,0.8080691302159722,-116.49006000000004,4.552435877240753,0.6438116559427731,0.0,0.0,0.0,-46.04900000000001,2.7494205644098253,0.38882678508558643
PRO 150,72.37517999999999,2.3459359726138604,0.3317654468929439,-2.8889200000000006,0.6866812314312921,0.09711139105171913,-48.49069999999999,1.4858335472055164,0.21012859538869655,-4.79148,0.7234663569233857,0.10231359338817063,0.0,0.0,0.0,16.20407999999999,2.4605115471381547,0.3479688800338385
ALA 151,86.11403999999999,2.002843707931794,0.2832448735070761,-1.8038599999999996,0.5587814245302026,0.07902362689727706,-75.61062,1.3324020247662753,0.1884301013957839,-2.53254,1.0281584354563265,0.14540356036906393,0.0,0.0,0.0,6.167019999999999,2.036958796735955,0.28806947563391677
GLY 152,96.37285999999999,1.6445217664724954,0.23257049857631626,-2.747120000000001,0.707517961326775,0.10005814965308882,-82.70196,1.6498343305916645,0.23332180859914683,-6.7095400000000005,0.9926214023483414,0.1403778649502825,0.0,0.0,0.0,4.214239999999999,1.772094371753379,0.2506119894338658
ARG 153,-175.55308000000002,4.99963027768924,0.7070544945559286,-3.90034,0.7400198000053813,0.10465460375922356,0.1239999999999998,5.747838087489939,0.8128670577652903,23.643320000000006,4.485518759028846,0.6343481463297529,0.0,0.0,0.0,-155.68609999999998,3.7296477005210846,0.5274518360950545
PRO 154,82.32167999999997,2.4382968518219936,0.34482724769382844,-5.072539999999997,0.7527300501507997,0.10645210457290409,-58.92592000000001,2.3046267709973978,0.3259234435752633,-3.1104000000000003,1.546427172549679,0.21869782806420343,0.0,0.0,0.0,15.21282,2.226007337723749,0.3148049766950952
LEU 155,69.78587999999998,4.301740292672684,0.6083579463704517,-5.831679999999999,0.8538686418882097,0.12075526138434015,-69.71756,3.320366697580296,0.46957076157700195,-1.4266000000000003,0.5016526686862129,0.07094440076566992,0.0,0.0,0.0,-7.189960000000001,2.7477505342370514,0.38859060715359556
LEU 156,71.5416,3.844421095561755,0.5436832452816667,-6.32108,0.9437259525942912,0.1334630041322315,-69.67262,2.490296029711913,0.352181041954246,-3.4967800000000007,0.700759681773999,0.09910238459290437,0.0,0.0,0.0,-7.948880000000002,2.8106988500371144,0.3974928433468949
LEU 157,81.51904,3.4676785719556262,0.4904038066410213,-8.714659999999997,0.9572485907015162,0.1353753939532616,-83.11910000000003,1.67147714611781,0.23638256492364823,-3.31272,0.7446959121681783,0.1053159058832041,0.0,0.0,0.0,-13.627440000000002,3.242790182296716,0.45859978557343367
THR 158,55.54244,5.071242668853397,0.7171820160377604,-3.9662399999999995,0.5441729342773288,0.07695767439313612,-50.22914000000001,6.042656468838792,0.8545606730993335,-10.661239999999998,1.434813431216773,0.20291326139018365,0.0,0.0,0.0,-9.314179999999999,2.414122438402836,0.34140846936184976
PRO 159,85.73639999999999,2.3123685000460354,0.3270182893969434,-7.421339999999997,0.5527260301451724,0.07816726481079429,-61.13062,1.2331711785474517,0.17439674054294196,-2.2146999999999992,0.8730524669228096,0.12346826393855252,0.0,0.0,0.0,14.969740000000003,2.5092442831258657,0.35486072965037535
VAL 160,50.71118000000001,3.1551589480718696,0.4462068575806066,-7.088600000000003,0.9592763939553368,0.13566216863959935,-50.63347999999999,2.4119077448363937,0.3410952643940334,-1.8581199999999998,0.3455413515051454,0.04886692656593055,0.0,0.0,0.0,-8.869019999999999,2.273346691466128,0.3214997723047402
LEU 161,68.94185999999999,2.861475486598003,0.40467374415450474,-9.145260000000002,0.8655098106896018,0.12240157126442047,-69.46088,1.796454047728442,0.2540569678477606,-2.8116200000000005,0.7196041381203955,0.10176739316696652,0.0,0.0,0.0,-12.475900000000001,2.805104249399652,0.39670164733713886
SER 162,76.35037999999999,2.2886117267026673,0.32365857429090195,-6.993659999999998,0.6670244856075633,0.09433150739811534,-72.30518000000001,2.1100034093806954,0.2983995438199649,1.44616,0.41179516072921524,0.05823663012228647,0.0,0.0,0.0,-1.5023,2.2578782363094785,0.31931220239759084
HIE 163,117.36682,2.802782422450458,0.3963732914210355,-7.408120000000002,0.9418586654057812,0.13319892984554788,-75.5971,2.97443400498326,0.42064849102310486,-13.628559999999998,2.2634271904348977,0.32009694301570624,0.0,0.0,0.0,20.733040000000003,2.8698842970405436,0.4058629295316313
PRO 164,85.09058,2.847138824082392,0.4026462338976304,-7.989900000000001,0.82613905003937,0.11683370489717021,-62.386320000000005,2.0390919002337036,0.28837114202356295,-0.65062,0.7202112992726506,0.10185325872057305,0.0,0.0,0.0,14.063740000000001,2.988483092205798,0.4226353319920124
ILE 165,83.05680000000001,3.9589232526029328,0.5598762956225274,-10.06664,1.0519868204497491,0.1487734028917785,-67.16688,2.6075538547838604,0.3687638026053579,1.2095799999999999,0.7151904107298983,0.10114319785334065,0.0,0.0,0.0,7.03286,2.9449477279571585,0.4164785017356845
PHE 166,92.84525999999998,3.0150858615305864,0.42639753170959227,-10.99704,0.8456394021094199,0.11959147113402169,-70.99695999999999,1.93616698618688,0.27381536108845267,-2.5577799999999993,1.2567428581853988,0.17773027944613182,0.0,0.0,0.0,8.29348,2.7764525440929138,0.3926496843141482
ASP 167,119.5413,4.273879943330168,0.6044178979811878,-6.666140000000001,0.946098113516771,0.13379847834710176,107.37280000000001,8.441413895787475,1.193796201702735,-261.64288,8.82682553501524,1.2483016384319703,0.0,0.0,0.0,-41.39492000000001,3.035355971479953,0.4292641581497111
ASN 168,106.06605999999998,7.92448969312242,1.1206920798899531,-6.321139999999998,1.4789632451146404,0.20915698794924484,70.3879,14.596896037514291,2.06431283448028,-289.63516,13.766056998806938,1.9468144508113836,0.0,0.0,0.0,-119.50234000000002,3.356574471749435,0.47469131410633575
PHE 169,68.52309999999999,3.1498987174196245,0.445462948627645,-7.569479999999998,0.55942013692755,0.0791139544707555,-224.12358,4.790069937233581,0.677418186995137,91.93538000000001,4.905364169518407,0.6937232536911965,0.0,0.0,0.0,-71.23458000000001,3.326894101650719,0.4704938759133501
PRO 170,70.13782,2.2086905413838687,0.3123560118710241,-3.45592,0.7584580895474704,0.107262171672962,-44.40374,1.6985004422725587,0.24020423611585526,-5.491980000000001,1.5340415442875048,0.21694623571751562,0.0,0.0,0.0,16.786179999999998,2.2154561217952544,0.31331280942853484
ASP 171,98.26866000000001,9.032303370923621,1.2773605926628409,-5.458619999999999,1.4780495646628418,0.20902777402058398,29.493779999999997,15.190178502295488,2.148215645281451,-170.82946,5.857798542832241,0.8284178144922709,0.0,0.0,0.0,-48.525639999999996,2.901857313928621,0.4103845969429416
LEU 172,79.15012,3.74085711911055,0.5290370872746084,-7.928940000000001,1.0025709632739221,0.1417849453503439,-69.20484,2.498888755907009,0.35339623694653227,-2.269159999999999,0.7168457675120955,0.1013773006545356,0.0,0.0,0.0,-0.25282000000000215,2.6773627299265983,0.3786362684054449
PRO 173,80.56850000000001,2.2982890440497723,0.32502715363486834,-4.982819999999999,0.482510132121598,0.06823723728287978,-56.5395,1.738418974241064,0.24584956904584368,-6.2728399999999995,1.3266825748459947,0.18762124903112645,0.0,0.0,0.0,12.773340000000003,2.273376700945087,0.3215040162859546
GLU 174,97.77779999999998,2.173290160103984,0.3073496419391049,-5.809240000000001,1.0173000454143235,0.14386795212277018,63.36362,9.082059532705099,1.2843971765431403,-200.08640000000005,9.835633673535739,1.3909686535647747,0.0,0.0,0.0,-44.75422000000001,2.7465055928578384,0.38841454585531127
HIE 175,110.83780000000003,3.274764058676336,0.46312157453520364,-12.882839999999998,1.2919364126767299,0.1827073996531075,-83.22490000000002,2.7445124758321606,0.38813267654240025,-3.70482,1.1878566864735853,0.16798830361665096,0.0,0.0,0.0,11.025239999999998,3.946365176006913,0.5581003153985863
GLN 176,29.599519999999995,3.1538213090789227,0.4460176868600681,-6.810299999999999,0.9412269492529421,0.13310959169045636,-67.13199999999998,3.1704032424918025,0.44836272637235436,-11.798360000000004,2.182043489575752,0.3085875496645944,0.0,0.0,0.0,-56.14113999999999,3.1556451955821885,0.4462756233629829
ASP 177,94.51796000000004,4.0190487977121645,0.5683793317563824,-3.44822,0.7701937234228765,0.10892184093192644,53.2747,5.246526581463173,0.741970904685617,-196.17340000000002,3.4402963418854986,0.4865313745277018,0.0,0.0,0.0,-51.82895999999999,3.11402946652746,0.4403902705192588
ASN 178,40.34760000000001,3.478266315278216,0.4919011396611945,-3.8058199999999993,0.934964035458051,0.1322238819275855,-93.19902,3.198464816063981,0.4523312321650848,-5.561800000000002,1.7756169181442167,0.2511101527218669,0.0,0.0,0.0,-62.219039999999985,2.5899410106026313,0.3662729702940521
PRO 179,89.76838000000002,2.599167865989823,0.3675778446967143,-7.71316,0.6218936680816279,0.08794904597549902,-66.13427999999998,2.2205143641964904,0.3140281529290947,-3.9105799999999995,1.4613204862726064,0.20666192506603662,0.0,0.0,0.0,12.01036,2.5643401783694855,0.3626524658788368
SER 180,60.65862,2.745570519145457,0.3882823064627245,-7.375179999999999,0.845139744421005,0.11952080886607165,-65.38844,1.9859203021265905,0.28085154250594985,2.86276,0.6249955699042995,0.08838772113817621,0.0,0.0,0.0,-9.242239999999999,2.4284775853196594,0.3434385937078127
GLN 181,29.202080000000002,3.1956639863414957,0.4519351350271412,-6.786319999999998,0.8985252236860279,0.12707065574710996,-67.128,4.650490571971952,0.6576786838570946,-7.860820000000001,3.390502279545019,0.479489430698946,0.0,0.0,0.0,-52.573059999999984,3.078338333647154,0.43534278210167987
LEU 182,81.65195999999997,3.377762637960753,0.4776877733081219,-9.44842,0.7974624026246939,0.11277821452744757,-77.00246000000001,2.066604115063736,0.2922619567579184,0.5919399999999999,0.6434038983406924,0.09099105191171274,0.0,0.0,0.0,-4.206980000000001,3.0997702849727444,0.43837371772495687
ARG 183,-191.92877999999993,3.2849341076535947,0.4645598366545674,-13.90342,1.226602349418888,0.17346776781868933,-144.11334000000005,7.546618833913816,1.067253070498115,166.41013999999998,4.489000102517705,0.6348404826474753,0.0,0.0,0.0,-183.53539999999998,5.611652654968118,0.7936075291982899
LEU 184,67.76724,3.2251836695606806,0.4561098486636941,-8.179059999999998,0.8398193474789845,0.11876839111481027,-73.09429999999999,1.6759895972235583,0.2370207218789777,-2.2387600000000005,0.5641644639641863,0.07978490363470994,0.0,0.0,0.0,-15.744879999999998,2.512457917179926,0.355315206136751
GLN 185,38.45572000000001,2.6754808318505776,0.37837012782723367,-6.67644,0.835775787158254,0.1181965453302252,-75.63358000000001,2.4721804310365956,0.34961910942053176,-10.701179999999997,2.615222313226935,0.369848286398627,0.0,0.0,0.0,-54.555479999999996,2.4586886524323375,0.34771108379226406
HIE 186,109.80132000000002,3.4365435975117493,0.4860006563287543,-12.126759999999997,0.658039894231427,0.09306089430046409,-88.91869999999999,1.3809199578547264,0.1952915732949837,-2.6486000000000005,0.6839062508853062,0.09671894953937366,0.0,0.0,0.0,6.107259999999999,3.227373866226221,0.45641958924656123
ASP 187,92.787,3.3789604022538695,0.4778571627589071,-6.182099999999999,1.4004400915426591,0.19805213707506472,22.388779999999997,5.311569991217316,0.7511694319073469,-163.33115999999995,4.0215393836711035,0.5687315538005212,0.0,0.0,0.0,-54.33748000000001,3.291179656232496,0.46544309060504163
GLY 188,76.17172,2.001282888949232,0.28302414036972123,-3.1526200000000006,0.4081929881808306,0.05772720599509311,-72.20121999999998,1.0493304777818884,0.1483977393090586,-2.85488,0.652716987368952,0.09230812159284801,0.0,0.0,0.0,-2.0370000000000004,1.6985007977625426,0.2402042863897309
LEU 189,63.440599999999996,3.6948561000397513,0.5225315607693177,-6.351980000000001,1.0436153791507614,0.14758950230961465,-64.61994,2.130193779072717,0.30125489328474325,-1.6276799999999998,0.6832058969300547,0.09661990453317583,0.0,0.0,0.0,-9.158999999999999,2.8440301615840973,0.4022066026310375
ALA 190,102.21812,2.188942764349946,0.3095632544602147,-6.389619999999999,0.6471419902927148,0.09151969794530751,-94.56882000000002,1.3007741493430818,0.1839572443585312,0.5747599999999999,0.45579304777497415,0.06445887097987364,0.0,0.0,0.0,1.8344399999999998,2.262757734800613,0.320002267691965
THR 191,41.750879999999995,4.520734925385496,0.6393284643373891,-6.154,0.5420141695564747,0.07665237895851569,-44.05462000000001,3.097715757715616,0.43808316369382727,-10.192219999999999,1.253419918303521,0.17726034478134162,0.0,0.0,0.0,-18.649960000000004,3.4538262837612166,0.48844479725757783
ASP 192,103.05674,2.7128260527351737,0.3836515396137152,-4.982520000000001,0.8396330207894374,0.11874204054167131,13.232180000000005,6.237921316239877,0.8821752926442662,-164.35827999999998,6.150238548348925,0.8697750766904866,0.0,0.0,0.0,-53.05188000000002,2.648996463870587,0.3746246725884155
ASP 193,109.61807999999998,2.9647778793027166,0.4192829086333645,-6.263680000000002,0.7831681924082315,0.11075670793229427,22.094939999999998,4.478471772424185,0.6333515519267355,-175.18653999999995,3.8733387107797745,0.5477728136449476,0.0,0.0,0.0,-49.7372,2.7112271538918256,0.3834254211708026
LYS 194,121.76908000000002,3.489400744195965,0.4934757856996705,-6.333079999999999,0.7719355372050377,0.10916817059931253,-209.86019999999994,7.2325199785422996,1.0228327843788887,77.05048000000002,7.151081848894983,1.0113156936347354,0.0,0.0,0.0,-17.373720000000006,3.689784221550066,0.5218142888346355
ALA 195,96.00371999999999,2.537334712174231,0.3588333162236831,-4.32966,0.36723842990623756,0.05193535681980024,-79.2445,3.0799110068313493,0.4355651916763068,-2.4524799999999995,2.5135486964847127,0.3554694656253895,0.0,0.0,0.0,9.977079999999999,2.1436241073471805,0.3031542285240302
ARG 196,-192.36144000000007,3.86079924450591,0.5459994653180057,-6.454000000000001,1.4986532087177433,0.21194156930625893,-134.74343999999996,5.0729375874741995,0.7174217137278261,153.16407999999998,4.31176848098374,0.6097761463620043,0.0,0.0,0.0,-180.39479999999995,3.285092808434489,0.4645822803342374
LEU 197,69.90880000000001,3.462083852248372,0.4896125937922538,-10.140479999999998,0.7939515159000575,0.11228170016525393,-77.13638000000002,2.066850530540778,0.2922968051688795,-0.7847000000000005,1.1063149867917361,0.15645656585774848,0.0,0.0,0.0,-18.152759999999994,2.774999982414439,0.39244426107155994
GLU 198,111.96472000000001,2.68270830348608,0.3793922466680931,-6.776579999999999,1.3780480120808647,0.19488541882860416,58.80692000000001,4.021206519640571,0.5686844797178807,-201.49726,3.101748092993752,0.4386534220176648,0.0,0.0,0.0,-37.5022,2.6982606397454023,0.38159167915454517
PRO 199,79.8974,2.4289773074279086,0.3435092650861031,-7.550639999999998,0.7653097349439759,0.10823114065739294,-53.05503999999999,1.2928497354296717,0.18283656299551093,-2.9717200000000004,1.0211074583999458,0.14440640163095242,0.0,0.0,0.0,16.320000000000007,2.320200482716919,0.32812589900828687
MET 200,84.84898,3.3758808538807883,0.47742164885138755,-5.42984,1.0678297122668923,0.15101392613927989,-64.30692,2.031538026619203,0.28730286297215507,-5.708339999999998,1.3760300230736315,0.19460003208632926,0.0,0.0,0.0,9.403879999999996,3.4970984924076727,0.4945644116917435
CYS 201,93.55646,3.1345673207640674,0.44329476171960397,-6.206560000000001,0.9450755135966544,0.1336538608795107,-73.51674,2.532033457993985,0.358083605667754,-2.71596,0.7647603797268786,0.10815345009753498,0.0,0.0,0.0,11.117200000000002,2.147882315211892,0.3037564300553981
LEU 202,65.53272,2.881873661630632,0.4075584817323852,-11.90784,0.9620879036761564,0.136059776157392,-66.05012000000002,2.5420875881050504,0.3595054743838472,-0.09451999999999999,0.38154681180688693,0.053958867593751444,0.0,0.0,0.0,-12.519759999999996,2.5545436426884733,0.36126702651640086
ALA 203,92.91341999999999,2.3699787179634706,0.335165604547954,-6.63914,0.6502207628182767,0.09195510213141864,-82.1459,1.6164287704692628,0.2285975489807698,-1.5315599999999996,0.41710503041799984,0.05898755909511777,0.0,0.0,0.0,2.5968200000000006,2.11356204252442,0.2989028105455015
GLU 204,106.33370000000005,2.925677994924456,0.4137533499558689,-6.658040000000002,1.1054557423976628,0.15633505035019932,66.86086,3.640721049517186,0.5148757085044413,-214.5927800000001,3.6438619309151825,0.5153198962115265,0.0,0.0,0.0,-48.05626000000001,2.6569991178769867,0.37575641877149846
TYR 205,84.31852,2.97510502833052,0.4207433880549412,-12.251059999999997,0.9983460404088824,0.14118745102877195,-73.86636000000001,2.375318696596271,0.3359207915684829,-7.606640000000002,1.5580638852113788,0.2203435077509649,0.0,0.0,0.0,-9.40554,3.166770071918703,0.4478489184624651
LEU 206,79.47977999999998,2.5303626877592396,0.35784732307519534,-12.062719999999999,0.8779150537495332,0.12415593756240945,-79.31902,1.336319669689442,0.18898414005407432,-0.22602,0.23649012579809756,0.03344475432709889,0.0,0.0,0.0,-12.127980000000003,2.7692675962427202,0.3916335792446795
ILE 207,92.63975999999998,2.8662289480089074,0.40534598511405656,-11.20518,1.1496770971016372,0.1625888943070865,-74.25199999999998,1.786530346789734,0.25265354460211503,-0.10739999999999998,0.7318420594636523,0.10349809660085542,0.0,0.0,0.0,7.07518,2.7246445176573086,0.38532292295164655
SER 208,66.47673999999998,4.686178058119653,0.6627256565488027,-6.143839999999999,0.7990994271052951,0.11300972474968787,-60.41888,5.253247679826268,0.7429214115315302,-2.75048,1.1079912136835743,0.1566936201381537,0.0,0.0,0.0,-2.8364599999999998,2.7360348843536335,0.3869337640578811
GLY 209,87.30262,2.0425752949645952,0.28886376843071554,-4.60076,0.38502163887241025,0.05445028235004786,-75.27168000000002,1.7177890142846866,0.2429320521296914,-0.9595600000000003,0.4949020169690155,0.06998971444433813,0.0,0.0,0.0,6.47062,1.8718512535989615,0.2647197429584731
PRO 210,80.43117999999996,2.186100305933872,0.3091612701359654,-6.9089,0.53524832554621,0.07569554412249398,-58.41922,1.0830527649193014,0.15316679089145555,-0.8292400000000001,0.9020886776808584,0.12757460424394815,0.0,0.0,0.0,14.273820000000002,2.168623256261897,0.30668964206832783
GLY 211,76.89254000000001,2.160731942744975,0.30557364180827096,-5.08514,0.49656741777930824,0.07022523768560844,-74.21213999999999,1.5389928396200114,0.21764645461857016,0.16138000000000002,0.7423331298009,0.10498175799633,0.0,0.0,0.0,-2.2433600000000014,1.7227796929381316,0.2436378406734062
GLY 212,77.59985999999999,1.5020264046945844,0.21241861125615802,-4.658860000000001,0.44055537722288035,0.06230393894449923,-72.96366000000003,1.5879292882221718,0.22456711354932507,-1.6126800000000003,1.1739387111770352,0.16602000467413547,0.0,0.0,0.0,-1.6353400000000011,1.58821875835793,0.22460805080851418
MET 213,85.51270000000001,2.627051779085947,0.37152122550397143,-10.315459999999996,1.0380677282335893,0.14680494599297703,-67.70665999999999,3.2652405339273702,0.4617747447490453,-2.06192,2.4998111995908805,0.3535266901833579,0.0,0.0,0.0,5.42866,2.6518806957327463,0.3750325645700649
ASP 214,107.12856000000002,5.137907559152526,0.7266098552372747,-6.109440000000001,0.8932568535421325,0.1263255956962001,112.83052000000002,13.230415033913166,1.871063237678489,-247.32742,11.717531924582323,1.6571092565284036,0.0,0.0,0.0,-33.477779999999996,4.048184903336337,0.5724997993292265
PRO 215,75.65926000000002,2.3389192787260518,0.33077313652702794,-4.1188400000000005,0.7683582851769036,0.10866227076589113,-49.750600000000006,2.2541125171560243,0.31877964928770053,-7.671279999999999,1.8550464904147261,0.2623431905577117,0.0,0.0,0.0,14.118539999999996,2.415516319216268,0.3416055938769184
ASP 216,94.71312000000003,5.129108326560799,0.7253654558303052,-3.8409400000000007,0.8339412787480815,0.11793710666282986,90.03967999999998,11.537125651461169,1.6315959567098914,-228.61679999999996,10.66338462403079,1.508030315610507,0.0,0.0,0.0,-47.70494000000001,3.523809599907346,0.49834193274094785
ILE 217,85.79817999999999,2.9783217333930514,0.4211982988474999,-5.80824,1.2962705359607638,0.1833203372460353,-68.50986,2.3391618157791374,0.3308074364460131,-2.4861400000000002,1.4662685567112184,0.20736168789822285,0.0,0.0,0.0,8.993940000000002,2.919189191607838,0.4128356945904756
GLU 218,104.07224000000001,2.9159207023511566,0.41237346040694867,-3.85248,0.7261786623138993,0.10269717129502683,130.84625999999997,5.4450200837468765,0.7700421249828718,-274.20522,4.548820534117262,0.6433003692149857,0.0,0.0,0.0,-43.1392,2.446756890252941,0.3460236778025527
ILE 219,79.65438000000002,3.1032727362572188,0.43886903913576236,-8.681259999999998,0.8230571015427768,0.11639785156092845,-59.181459999999994,1.64883194061751,0.23318004924952324,-4.35726,0.8970850530468143,0.1268669848620992,0.0,0.0,0.0,7.434399999999999,2.933005127850958,0.4147895630316658
ASP 220,108.76567999999999,2.9579009546636525,0.41831036462416626,-5.303700000000001,1.1152271562332001,0.157716936947177,133.85404,5.48970522691282,0.7763615585330579,-287.0830400000001,4.241061980018819,0.5997767371007506,0.0,0.0,0.0,-49.76702000000001,3.201422330714948,0.4527494878981163
ASP 221,98.91290000000002,3.7442231410525926,0.5295131146627766,-5.761560000000002,0.5709115223920179,0.08073908178818627,151.65072,6.7887731204984485,0.9600775018882823,-292.56460000000004,5.761410226671402,0.8147864480953745,0.0,0.0,0.0,-47.76254,3.0657006390709687,0.43355554219500286
ASP 222,102.99749999999995,2.9294630446574312,0.41428863682253186,-6.52748,0.547198181283539,0.07738550892770724,155.56431999999995,7.0702508171642515,0.9998844595013142,-301.57280000000003,4.6213749772094594,0.653561116958127,0.0,0.0,0.0,-49.53846000000001,3.015933820294938,0.4265174511880802
THR 223,47.19678000000001,3.389511754161446,0.4793493492558137,-6.7073599999999995,0.8554228605783291,0.12097506109938622,-62.68222,3.309505632507629,0.46803477502424373,-0.6516,1.639433585114078,0.23185092106782748,0.0,0.0,0.0,-22.844400000000004,3.1681329454427414,0.44804165788461453
TYR 224,79.59602000000001,3.570229989734499,0.5049067672273685,-13.694220000000003,0.8139397100522479,0.11510845769099134,-80.89837999999997,1.7839415785288724,0.2522874374836799,-2.7040600000000006,0.9254523307010446,0.1308787237407208,0.0,0.0,0.0,-17.700639999999996,3.7092531903875297,0.5245676168121717
ASP 225,111.8458,7.1851137444024875,1.016128530452733,-7.197639999999998,0.5153316508813052,0.07287890097964587,119.31633999999998,9.712639306820705,1.3735746234143857,-277.66848000000005,5.961389577069389,0.8430677990481139,0.0,0.0,0.0,-53.70398,2.9354729056149296,0.41513855950993894
GLU 226,103.39338,3.16384607014965,0.44743540216664535,-7.218519999999999,0.7305365491199066,0.10331346955746107,144.12455999999997,6.039362291368817,0.8540948060538432,-286.53312,5.4978281044066035,0.7775103068847783,0.0,0.0,0.0,-46.2337,2.8599324135371726,0.4044555206694688
CYS 227,99.38998000000001,4.33472990849475,0.613023382581756,-9.25056,0.6138919826809942,0.08681743677395712,-79.04282000000002,4.10073057242172,0.5799308791156782,2.686040000000001,0.5612744768827431,0.07937619774214395,0.0,0.0,0.0,13.782639999999999,2.098094866873296,0.2967154215877588
ARG 228,-191.05002000000005,3.6286271315171525,0.5131653702186537,-10.197320000000001,1.3537404247491438,0.19144780686129534,-177.69414000000003,5.518188971065118,0.7803897682617925,193.92566000000002,3.8844330428505827,0.5493417891329484,0.0,0.0,0.0,-185.01582,3.2257015899794657,0.4561830936717417
GLU 229,108.86075999999998,3.1081626248320915,0.4395605738098702,-7.1385799999999975,0.8890110480753541,0.12572514812876853,81.16295999999998,3.918605175110973,0.5541744584227335,-236.26512000000002,3.9908218684366434,0.5643874411358236,0.0,0.0,0.0,-53.37998000000002,2.9002620742958514,0.4101589959905518
VAL 230,52.08098,3.2165471144691073,0.45488845532942557,-8.23574,0.7096778652318284,0.10036360619268372,-54.84524,1.6915122767511246,0.23921596027020325,2.1179999999999994,0.3199777492264135,0.045251687261361105,0.0,0.0,0.0,-8.882,2.9901933649849513,0.422877201087976
LEU 231,75.15627999999998,2.7473430585940624,0.3885329813955304,-11.49492,0.760965382655482,0.10761675646478146,-80.12554000000002,1.128674075363032,0.15961861848773126,1.4716399999999998,0.3215458760425961,0.04547345388245774,0.0,0.0,0.0,-14.992540000000005,2.4724497018948415,0.34965719007050006
SER 232,94.34072000000002,4.454089698422891,0.6299034059535941,-7.697280000000002,0.8142827528567324,0.115156971269649,-84.86285999999998,4.848835596347183,0.6857289062071621,1.1346599999999996,1.1679205728130664,0.16516891138467923,0.0,0.0,0.0,2.9152400000000007,2.4444203366851607,0.34569323922807615
ARG 233,-188.09036,3.5181621381628307,0.4975432610417402,-9.132640000000002,1.0417864994325616,0.14733085965947193,-190.04964000000004,6.208461013035433,0.8780089766099314,204.94372000000007,4.539151277669436,0.6419329298543279,0.0,0.0,0.0,-182.32892000000007,3.192303292856612,0.4514598611966111
ILE 234,83.93708000000001,2.7481384960729383,0.38864547324259496,-10.16936,0.9327419741815105,0.13190963500821473,-67.902,1.2623806082165674,0.1785275777016666,1.0271000000000001,0.30744314921624105,0.043479027128030326,0.0,0.0,0.0,6.892820000000001,2.6454452683055028,0.3741224576953373
LEU 235,67.4636,3.0890820902008858,0.4368621787245921,-11.509900000000002,0.8902180687898664,0.12589584663522138,-75.72040000000001,1.094673010537588,0.15481014178660427,2.18392,0.24977500595535582,0.03532352009638848,0.0,0.0,0.0,-17.582780000000003,3.0613116292857003,0.4329348424786314
GLU 236,104.80198000000001,2.9860533718599362,0.4222917176454233,-7.704520000000002,1.012317662396525,0.1431633367590994,68.69543999999999,4.473379018862904,0.6326313278111168,-219.96204,4.1275052802389895,0.5837173946080542,0.0,0.0,0.0,-54.16914,3.1644110353112787,0.4475153003060297
ASP 237,90.23425999999999,4.3679864872043055,0.6177265730466742,-7.946920000000002,0.5558995894943441,0.07861607387805376,102.56620000000001,6.00058152848489,0.8486103779708808,-238.29039999999995,3.1998858479668755,0.4525321964240487,0.0,0.0,0.0,-53.43686,2.4523357927491483,0.3468126537598821
ALA 238,91.73169999999996,2.4200255556512014,0.3422432962091414,-7.780820000000001,0.6515753429957083,0.0921466686972432,-83.89333999999997,1.2635926180563204,0.17869898177697743,2.39518,0.322036065682094,0.04554277716608901,0.0,0.0,0.0,2.4527199999999985,2.201717511762125,0.31136987656483417
TYR 239,99.76282000000003,2.871393025622642,0.40607629597390565,-15.640879999999997,1.3047051105901561,0.18451316622940875,-109.54090000000001,1.5787714115719031,0.22327199421319008,5.006780000000001,0.5871400953775819,0.0830341485896009,0.0,0.0,0.0,-20.412179999999996,3.0307701706992156,0.4286156279838651
THR 240,40.244299999999996,2.802024912451903,0.39626616332967657,-5.70994,0.810838317052172,0.11466985448669573,-52.80910000000003,3.9780182817574303,0.5625767405429474,-2.18362,2.0142988049442914,0.2848648688624134,0.0,0.0,0.0,-20.458359999999995,1.8815402601061466,0.26608997539931134
GLN 241,32.032759999999996,2.7977167945308814,0.3956569034504554,-7.83062,0.8104862957508937,0.11462007115684453,-72.42221999999998,3.4875570320216225,0.49321504542346367,-7.425599999999999,2.537090601456716,0.35879879375494006,0.0,0.0,0.0,-55.645679999999984,2.7722107599534795,0.3920498054482835
SER 242,66.87902000000001,2.5810747566852363,0.36501909264030974,-7.155060000000001,1.1241421869140946,0.15897771267696634,-64.86997999999998,2.421264904879634,0.34241856665787807,-0.9036000000000002,0.7583754479148171,0.10725048438119052,0.0,0.0,0.0,-6.049620000000001,2.4939571438980273,0.35269880168778583
GLY 243,83.02008,1.8657963966095379,0.2638634568712059,-5.699300000000002,0.5018047528670582,0.07096590871678729,-81.03294,1.4788946738698892,0.20914729051081324,-1.69426,0.8244062787242695,0.11658865402773959,0.0,0.0,0.0,-5.40642,1.880065691299106,0.26588143987875446
THR 244,46.096099999999986,3.052366067496036,0.4316697489980324,-8.89692,1.0010041326587924,0.14156336203975808,-61.018,2.6413600360419416,0.3735447186080801,0.8373799999999999,0.596327423149397,0.08433343294328768,0.0,0.0,0.0,-22.981440000000003,2.528343696256521,0.3575617945586493
PHE 245,105.30526000000002,3.0138243997286644,0.4262191340707229,-15.23866,1.0007550271670018,0.1415281332032629,-74.2239,1.0851817958299943,0.15346788133031689,-0.70534,0.3164119852344409,0.04474741208159418,0.0,0.0,0.0,15.137360000000006,3.084615423419873,0.43623049665056113
ARG 246,-172.11957999999998,3.543194101881434,0.5010833153001082,-14.516660000000002,1.05191797417857,0.1487636665587365,-121.71902000000006,4.919764081700123,0.695759708801633,136.04381999999998,3.8393232877169186,0.5429623063824126,0.0,0.0,0.0,-172.31144,3.2793264440111987,0.4637667932569371
ARG 247,-190.12623999999997,4.146055188058561,0.586340747729975,-14.594979999999998,1.5543454248010837,0.21981763803662624,-128.70108,5.130552000867743,0.7255696222087581,150.99364,2.834138950439024,0.4008077741360717,0.0,0.0,0.0,-182.42865999999998,3.8480170561483376,0.5441917909047971
LEU 248,68.17848000000002,2.5197282094697218,0.3563433807326155,-13.120279999999998,0.6823822694062628,0.09650342601172679,-72.41028,1.1604999963802374,0.16411948340148594,-1.0909200000000001,0.33946256583016565,0.04800725645149898,0.0,0.0,0.0,-18.443000000000005,2.41262884837266,0.3411972438341197
MET 249,91.07614000000001,3.165622453862786,0.44768662076055493,-13.341660000000005,0.7858386503601632,0.11113436771763115,-72.28895999999999,1.3280639436425181,0.18781660407979467,-2.1644799999999997,0.560097928580353,0.07920980868554124,0.0,0.0,0.0,3.2810399999999977,3.219921396307682,0.4553656508433637
ASN 250,22.649340000000006,2.3840817402932557,0.3371600730928773,-10.324079999999999,1.0338043304223394,0.1462020104923309,-85.8873,2.326477579947941,0.32901361461193146,-3.83534,0.6297100478791781,0.08905444900733446,0.0,0.0,0.0,-77.39738,2.02568257029586,0.28647477639751956
TYR 251,86.18784000000001,2.8253225894395286,0.3995609524064453,-12.437039999999998,0.7304070908746938,0.10329516139684697,-79.45438000000001,1.942290090485003,0.2746812988026757,-8.68336,1.212401051797634,0.17145940104876192,0.0,0.0,0.0,-14.38694,2.8738325171102215,0.4064212921686085
ALA 252,89.44200000000001,2.014417235828118,0.28488161751862456,-7.835280000000001,0.5753741752981026,0.08137019621458114,-80.09087999999998,1.197369677919603,0.1693336437688207,-0.8913200000000003,0.27276718570971703,0.03857510534010225,0.0,0.0,0.0,0.6245199999999994,1.8744369846970041,0.2650854205572233
TYR 253,90.44922000000003,3.2151500138555003,0.4546908754658493,-12.62976,0.806280014883199,0.11402521321182009,-82.23702000000002,1.6584100034659228,0.23453459188767195,-10.257039999999996,1.4098681634819854,0.19938546779542718,0.0,0.0,0.0,-14.6746,2.929518096888974,0.41429642238378056
ASP 254,92.55203999999998,2.9575806258494497,0.4182650632888198,-5.211100000000001,1.0202223140080755,0.1442812233105883,47.998239999999996,4.616985941325834,0.6529404135508905,-191.36518,3.438736417289805,0.4863107678757509,0.0,0.0,0.0,-56.025999999999996,2.6551370134140444,0.37549307743289356
GLN 255,33.330960000000005,3.4967773961748696,0.49451900182701775,-6.607200000000001,0.8923385904464681,0.12619573368382858,-74.66914,2.23755849094482,0.316438556449724,-9.724480000000002,1.8024183780687424,0.2549004515335332,0.0,0.0,0.0,-57.66986000000001,3.033943407580255,0.42906439144724395
GLU 256,102.41448,2.5596259979934386,0.36198578009650895,-8.024000000000001,1.1602128080658256,0.16407886884056633,89.79253999999999,5.137002223904847,0.7264818214986986,-220.13186000000005,4.425621276201622,0.6258773630731259,0.0,0.0,0.0,-35.94883999999999,3.9274612327049856,0.5554268940985945
LEU 257,69.64748,3.0094974081397043,0.42560720505178473,-11.04622,1.0613825001384012,0.15010215265611904,-75.57442,1.2009753717711464,0.1698435658834825,0.7891399999999998,0.48984707858677734,0.06927483820262598,0.0,0.0,0.0,-16.184020000000004,2.7583608791454153,0.390091136520682
HIE 258,106.87495999999999,2.7437802678783525,0.388029126700525,-8.412620000000002,0.7198136394928721,0.10179702113519574,-88.64934000000002,3.0025821061874485,0.4246292336709062,-5.87404,1.7856257834160016,0.2525256200229992,0.0,0.0,0.0,3.93896,3.2962633812242625,0.4661620378881148
ASP 259,120.93585999999999,2.6116946836105757,0.36934940423397855,-7.5084399999999984,0.8552212850485131,0.1209465540145754,50.25972000000001,4.353573925133104,0.6156883289717106,-215.05716,3.5888411018601873,0.5075387759452679,0.0,0.0,0.0,-51.37001999999998,2.6153466117517112,0.3698658648645791
VAL 260,46.46886000000001,2.829777114968549,0.40019091744815305,-7.462039999999998,0.7866219157892896,0.111245138176912,-46.653699999999986,2.0432106817459967,0.28895362569107663,-2.2941,0.6131140921557725,0.0867074264408761,0.0,0.0,0.0,-9.94098,2.4538410420400067,0.3470255281560706
GLU 261,92.2595,2.7283029395575413,0.38584030193846575,-5.7487200000000005,1.1050926484236483,0.1562837011079526,74.75672,4.700366113570089,0.6647321505929735,-213.46181999999996,4.422462244905005,0.6254306085827622,0.0,0.0,0.0,-52.19432000000002,2.801458908782589,0.39618611832312683
GLN 262,48.25043999999999,3.1209029472896854,0.44136232749072374,-8.310480000000004,0.8544566516798533,0.1208384185265552,-77.63654,3.1272042479508566,0.4422534659762856,-10.232460000000003,2.0329509016205733,0.28750267367104265,0.0,0.0,0.0,-47.92903999999999,2.7837714845870765,0.3936847388050529
ARG 263,-185.20608000000004,4.581225341934697,0.6478831010851368,-15.709899999999998,1.2270190911310164,0.1735267039968192,-150.53398000000004,3.8678825085041244,0.5470011901192201,172.27866000000003,2.9880259343567745,0.42257068010898896,0.0,0.0,0.0,-179.1713,4.329602902113447,0.6122983143858748
TRP 264,121.20287999999996,3.557001853472594,0.5030360262567178,-18.410999999999994,1.0565906870687163,0.14942448795296853,-94.28814,2.189579210807476,0.30965326158141104,0.8820999999999999,0.470679476926709,0.0665641299800426,0.0,0.0,0.0,9.38584,3.2271881901122526,0.45639333067870297
LEU 265,66.08119999999998,2.7355934200829632,0.3868713315819926,-10.19748,1.010625256759384,0.14292399445859125,-69.66684000000001,1.999429062107108,0.28276196966347894,0.3630199999999999,0.38690843826414556,0.0547171160789748,0.0,0.0,0.0,-13.420100000000001,2.5176269401958646,0.3560462163820869
LEU 266,77.24730000000001,2.7840548719451284,0.3937248158295691,-11.830420000000002,0.8587762244030376,0.12144929835943362,-80.29004,1.3640501597813024,0.19290582357199051,-1.3329,0.29850797309284793,0.042215402402440844,0.0,0.0,0.0,-16.20606,3.069326358730848,0.43406829638663924
GLY 267,74.23026,1.9161436043257771,0.27098362726919795,-5.5667599999999995,0.79930939091193,0.11303941811598292,-73.30678,1.485435118609318,0.21007224907625846,0.7508199999999998,0.623199187740164,0.08813367433620366,0.0,0.0,0.0,-3.892460000000002,1.8003618770680492,0.2546096183729118
ALA 268,90.67158000000003,1.9532558776555835,0.2762320952965489,-7.099040000000001,0.513832422488104,0.07266687806696988,-72.80390000000001,1.7968028522903183,0.2541062962619629,-5.651200000000001,0.8517316478797706,0.12045304479339569,0.0,0.0,0.0,5.11744,2.061127246532829,0.29148741058234406
GLY 269,77.73389999999998,1.6278172041118595,0.23020811671192443,-3.7060799999999996,0.5966956959791206,0.08438551458633255,-73.28884,3.643213890838776,0.5152282495050249,-6.131439999999997,2.1361224792600333,0.30209333810595795,0.0,0.0,0.0,-5.392459999999999,2.2872400329654985,0.32346458750224927
GLU 270,101.71212,3.244395263465705,0.4588267783292231,-8.9855,1.2204589997210031,0.1725989669725744,149.07011999999995,10.807301468249214,1.52838323090527,-286.24315999999993,9.334720433651654,1.3201288238231428,0.0,0.0,0.0,-44.446419999999996,3.578789868601001,0.5061173169058962
ASN 271,36.12631999999999,2.843458017555501,0.40212568924655034,-8.763419999999998,0.7813293054788274,0.11049665004877086,-89.69081999999999,3.2512160536636983,0.4597913837296334,-4.519660000000001,1.3395640575948553,0.18944296579181782,0.0,0.0,0.0,-66.84757999999997,3.1048689189088248,0.43909477345115494
PHE 272,100.69755999999998,2.681895509970793,0.37927730030682033,-15.00876,0.8822152698746502,0.12476407995893704,-79.31437999999999,1.2535232888148893,0.17727496357925426,-0.6675799999999998,0.8357822704508636,0.11819746220625893,0.0,0.0,0.0,5.706839999999999,2.585234483446327,0.36560736684043976
GLY 273,87.84478000000001,1.7120872791995259,0.2421257050210421,-5.513540000000002,0.5811536185897688,0.08218753292318519,-87.27028,1.6421345016774824,0.23223288835130795,-0.7440799999999999,0.3711912628282089,0.05249437181260491,0.0,0.0,0.0,-5.683119999999999,1.714834611733744,0.24251423651406614
THR 274,50.4675,2.9921868407571335,0.42315912113530424,-10.28444,0.9327533255904478,0.13191124033986185,-63.16294000000002,2.363054501359703,0.33418637244496835,0.27975999999999995,0.569080716946199,0.0804801667990319,0.0,0.0,0.0,-22.700120000000002,2.4941041809836118,0.3527195958718464
THR 275,43.38882,3.229697358515092,0.45674818067726036,-7.0107800000000005,1.1814124477082404,0.16707695063053885,-51.608440000000016,2.631545501487238,0.37215673382051595,-1.1269000000000002,1.2058877269464185,0.17053827781468886,0.0,0.0,0.0,-16.3573,2.8736891916141687,0.4064010228825733
VAL 276,57.30355999999999,2.5897830577870287,0.3662506323926481,-8.66556,0.7212121230262502,0.10199479657316161,-58.42100000000001,3.161495127309049,0.44710292864169116,-1.842280000000001,1.6713079912451796,0.2363586428121467,0.0,0.0,0.0,-11.625280000000002,2.5340477662427565,0.35836847187217524
THR 277,36.33121999999999,5.081130855587269,0.7185804168163924,-5.2607800000000005,0.6107517102718479,0.08637333519090104,-39.204139999999995,4.771779894379054,0.6748315843290112,-11.3,2.9927828721776635,0.42324341270715565,0.0,0.0,0.0,-19.4337,3.329192954756447,0.4708189828373525
ASP 278,102.44276000000002,3.437172661126469,0.48608961935830747,-5.5151,0.7030480851264727,0.09942601369862919,146.99128000000002,9.700702409702208,1.3718864912346227,-264.20258,8.064036170774566,1.140426932017659,0.0,0.0,0.0,-20.283640000000005,5.0765660470833955,0.717934855406811
GLU 279,98.27861999999998,2.8484373603095543,0.402829874651999,-5.4508,1.7396861556039376,0.2460287755527799,121.38964,23.541722182338304,3.3293022791882367,-252.83369999999996,21.429727921977502,3.0306211865225987,0.0,0.0,0.0,-38.61624,3.4191718679235987,0.4835439227702102
ASP 280,101.41011999999996,3.209863490182949,0.4539432481182964,-6.958600000000001,1.1449955633101778,0.16192682544902753,151.44117999999997,18.804936568561303,2.6594196334825164,-259.99629999999996,19.406342377945254,2.744471258694592,0.0,0.0,0.0,-14.103599999999997,7.247671838597548,1.0249755809774197
LEU 281,69.66943999999998,3.664856063531432,0.5182889149191424,-2.81678,0.7546387556970554,0.10672203629991325,-69.9536,2.7981674574624598,0.3957206368134451,-6.361539999999999,1.526822166593088,0.2159252615327818,0.0,0.0,0.0,-9.462480000000001,2.558276515468964,0.3617949344476792
GLU 282,111.65569999999998,2.849245543999307,0.40294416908549274,-6.1254599999999995,1.202289469470643,0.17002940736237365,89.68937999999999,9.16955311646125,1.296770637819998,-234.97294000000005,8.799752431539023,1.2444729234208107,0.0,0.0,0.0,-39.75332000000001,3.6677848052468005,0.5187031015445986
SER 283,75.7612,4.50519597797921,0.6371309253206918,-2.9728,0.747106070113208,0.1056567536885363,-60.81890000000002,6.017444494966046,0.8509951615608302,-13.917200000000001,2.9419014871337854,0.41604769822701765,0.0,0.0,0.0,-1.9476999999999993,2.186127253844112,0.3091650811459793
SER 284,75.09379999999999,5.322562067275789,0.7527239462113998,-2.777520000000001,0.9023797258360778,0.12761576466878966,-68.44726,9.605465693676678,1.3584179856907046,-7.528460000000003,4.781527924042686,0.6762101639046836,0.0,0.0,0.0,-3.659440000000001,2.5027862726169787,0.35394742904561377
GLU 285,100.92632000000002,3.6139944185890474,0.5110959921109299,-4.975939999999999,1.3445383357866783,0.19014643496000708,153.57556,19.58142719942535,2.7692319916048738,-269.6573399999999,17.22598448810536,2.436122088830716,0.0,0.0,0.0,-20.1314,5.9631381067354114,0.843315078484904
GLY 286,90.79134,2.322923861085132,0.3285110428706669,-2.1092400000000002,0.2318130764214959,0.03278331966107102,-75.12986000000001,1.7585623788762368,0.2486982766485867,-8.06338,1.1576048702385409,0.16371005073604913,0.0,0.0,0.0,5.488859999999996,1.8073024429795996,0.2555911626171777
ARG 287,-177.73142000000004,4.185405261570137,0.5919056884940199,-8.47834,1.212677411515523,0.17149848421487515,-163.66521999999998,6.4431768477671385,0.9112028082880613,176.32465999999997,5.112091218317599,0.7229588733033147,0.0,0.0,0.0,-173.55032,3.507001359793799,0.49596488862812765
LYS 288,139.16348000000002,3.1320080602701283,0.4429328276295865,-8.451699999999997,0.8175164402016942,0.11561428371962093,-328.642,6.921037745888062,0.9787825445931011,180.11108000000002,8.249741290101145,1.1666896018530353,0.0,0.0,0.0,-17.819140000000008,4.054593760218148,0.573406148561383
VAL 289,57.52996000000003,2.8645539615090647,0.4051091062515696,-10.06086,0.783895248359134,0.1108595291709313,-64.67316000000001,1.9164157624059905,0.2710221162340127,1.1873599999999997,0.35317303181301957,0.04994620914543968,0.0,0.0,0.0,-16.016700000000004,2.4190742960892813,0.34210876779176097
ILE 290,72.82072000000001,3.451235170427914,0.4880783584958176,-9.861099999999995,1.2227665394506297,0.17292530237070966,-56.32031999999998,1.8576344036441335,0.262709176756439,-1.21684,0.2634689628779836,0.037260138056641794,0.0,0.0,0.0,5.422459999999998,2.953068940678496,0.41762701465302776
ALA 291,85.09256,2.2746410544077764,0.32168282286741146,-7.160599999999999,0.8229730007722157,0.11638595791589511,-75.3446,1.445039265902644,0.20435941280011805,2.3422199999999993,0.27410751832083063,0.038764656995775026,0.0,0.0,0.0,4.929580000000003,2.124359320736486,0.3004297762739234
LEU 292,67.22802,3.02066002383598,0.427185837302708,-11.74954,0.8932206493358839,0.12632047564825094,-67.32748,1.6735361154156656,0.23667374715420195,-1.6695600000000002,0.30225745052851877,0.04274565858657461,0.0,0.0,0.0,-13.518559999999997,2.6256601848678107,0.37132442436231056
ASN 293,31.358060000000002,2.7040158757670185,0.38240559243818795,-9.947900000000002,0.9385761823101698,0.13273471663434047,-85.84348,2.630937522937385,0.3720707526694325,-2.6567199999999995,1.1620439757599557,0.16433783505936814,0.0,0.0,0.0,-67.09004,2.183091495654423,0.30873576010558496
LEU 294,67.25892,2.71925264615136,0.384560397170618,-7.08408,0.8780608598497065,0.12417655765884364,-69.82880000000002,2.203251370133558,0.3115867968959981,-2.8970399999999987,1.0346369210500885,0.14631975658809762,0.0,0.0,0.0,-12.550999999999997,2.5533565203473017,0.36109914206489274
ASP 295,92.82275999999996,3.179469267410263,0.44964485591200426,-6.4807799999999975,0.9794011290579739,0.13850823597173087,125.88586,6.929187643613398,0.9799351141826135,-268.28322000000003,6.025873341813822,0.8521871805135592,0.0,0.0,0.0,-56.05538000000001,2.802593319694982,0.39634654825288784
ASP 296,100.28976,3.0430414361951814,0.43035104699305265,-7.36686,1.2143345998529416,0.17173284603709355,95.70949999999999,5.421744804949838,0.7667505034885931,-235.28195999999997,4.558791330871584,0.6447104528147485,0.0,0.0,0.0,-46.64956000000002,3.0271086875758924,0.4280978160747247
THR 297,41.58662,2.9541579097265456,0.4177810181327034,-3.758419999999999,1.0426904831252666,0.14745870225931068,-51.954680000000025,2.6229704568670433,0.3709440393805326,-5.123760000000001,1.1368297948241834,0.16077201139501832,0.0,0.0,0.0,-19.25024,2.5060471548635763,0.3544085874354578
ASP 298,104.11924000000005,2.852883878182235,0.403458707240087,-6.426119999999998,1.0359091589517055,0.14649967819760082,150.62702,7.153188498817114,1.0116136189238403,-297.26522,5.216007244204865,0.7376548186190832,0.0,0.0,0.0,-48.94508,2.893212939553588,0.40916209779500134
ASP 299,98.14016000000001,4.470701503611859,0.6322526699729679,-4.353560000000001,0.7922912131280956,0.11204689789547852,162.15449999999998,6.442558163494099,0.9111153131190854,-301.28167999999994,6.02243249340553,0.8517005710650516,0.0,0.0,0.0,-45.34058,3.5147621091049537,0.49706242432112896
ASP 300,98.5038,3.3202991973618907,0.46956121560456876,-5.479679999999999,0.5708013118415215,0.0807234956626634,156.43544,9.54135094241912,1.349350790613043,-296.83338,7.039222993740053,0.9954964626315722,0.0,0.0,0.0,-47.37381999999999,3.252318777057567,0.459947332367549
SER 301,84.74464,7.059199067202919,0.998321506032987,-6.012899999999999,0.8638411948963846,0.12216559335590471,-73.74948,8.680493894335676,1.2276072193466356,-6.718960000000001,2.5451183623556664,0.3599340905888185,0.0,0.0,0.0,-1.7367000000000001,2.0813163550983784,0.29434258169690636
ILE 302,91.64140000000002,3.0323743370497525,0.42884249136478825,-8.57282,0.8489228631624948,0.12005582264929991,-52.44432,1.59910381701734,0.2261474305668506,-10.571859999999997,1.1601163046867506,0.16406522120181605,0.0,0.0,0.0,20.052400000000002,2.7351529829243444,0.3868090443616834
PRO 303,78.29622,2.201702244082909,0.3113677173889328,-8.72408,0.7070275762655823,0.09998879873265643,-60.64063999999998,2.1078132626972246,0.2980898103056298,1.9896600000000004,1.2855944400937644,0.1818105092892047,0.0,0.0,0.0,10.921160000000008,2.1867049856804743,0.3092467847658191
GLU 304,99.99064,3.094247583888451,0.43759268984752286,-7.45098,1.4561334346824084,0.20592836519527793,72.41367999999999,8.67529636482819,1.2268721776746037,-210.52828000000002,7.07081674501596,0.9999644937856352,0.0,0.0,0.0,-45.57494,3.6199585047898175,0.511939441270159
TYR 305,84.60346,2.9642738484155124,0.41921162790171057,-14.554100000000004,1.1453503961669498,0.16197700639286977,-76.68636,1.9305276145137358,0.2730178334981103,-7.436459999999998,1.452573374532261,0.2054248966605577,0.0,0.0,0.0,-14.073459999999997,3.168086736249504,0.4480351229178363
TYR 306,89.31513999999999,2.9553593284748834,0.4179509244015023,-16.07804,0.9429980691390267,0.13336006586680532,-89.45068000000003,1.9629319034527306,0.27760049198776865,-1.3406200000000004,0.5868659093864622,0.08299537283487547,0.0,0.0,0.0,-17.5542,3.049795927599093,0.4313062763280871
GLU 307,106.89038000000001,2.4749207816813366,0.35000665352527677,-9.902279999999998,1.0672752229861164,0.1509355095131735,70.8061,6.192539751184637,0.8757573701659825,-215.90600000000003,4.894864888838734,0.692238431177961,0.0,0.0,0.0,-48.111799999999995,3.4678464671897755,0.49042755061274046
SER 308,62.82552,3.3863371789592103,0.4789003965252362,-7.473279999999999,0.9814828381586863,0.13880263409604515,-52.03543999999998,3.3988955980438145,0.4806764251843774,-4.468999999999999,1.7792496957987676,0.2516239050646821,0.0,0.0,0.0,-1.1522000000000006,2.710797063595872,0.3833645972178443
ASN 309,21.824439999999996,4.709911154830844,0.6660820232734106,-4.7212,0.8051244624280223,0.11386179341640565,-71.97836000000001,5.067662292457779,0.7166756743520521,-12.87328,2.514648643767168,0.3556250216618638,0.0,0.0,0.0,-67.7484,2.6768263148734857,0.3785604078611276
ASP 310,101.30273999999997,5.580875916234305,0.7892550410659928,-3.0335999999999994,0.6963889430483551,0.09848426879456486,69.75132,7.993497763657543,1.1304512948163503,-218.54395999999997,7.094426274084616,1.0033033854066489,0.0,0.0,0.0,-50.523500000000006,2.9267323297490577,0.4139024554166923
GLY 311,91.91176000000002,2.2486455884379186,0.31800650881393333,-3.2724599999999997,0.5457584524311079,0.07718190052078244,-77.6503,2.782721806073862,0.3935362918461009,-3.3653199999999996,1.4200668496940563,0.20082777983137698,0.0,0.0,0.0,7.623679999999999,2.012763418189037,0.2846477323851365
PRO 312,78.2988,2.378346509657607,0.3363489889980501,-6.531060000000004,0.6072405918579179,0.08587678806289327,-53.77242000000001,2.431859692416208,0.34391689588034646,-4.699600000000001,1.7367032446563786,0.245606928241041,0.0,0.0,0.0,13.295720000000003,2.7416800545650597,0.38773211168537147
GLN 313,31.654340000000005,3.0655038907820193,0.43352771778514226,-9.108520000000002,0.7506229210462235,0.10615411151716782,-71.50747999999999,2.7814305401364185,0.39335367926596465,-8.76752,2.1629415825675964,0.305886132068782,0.0,0.0,0.0,-57.729180000000014,2.518375458028457,0.3561520727891399
GLN 314,34.73501999999999,3.013336512837669,0.42615013644490796,-8.32274,0.7494460303450733,0.10598767403806808,-74.32116,4.838846756655663,0.6843162709507502,-8.896140000000003,5.319442839283071,0.7522828207582563,0.0,0.0,0.0,-56.805019999999985,2.5117856635473865,0.3552201351163018
PHE 315,97.20478000000001,3.520211614604602,0.4978331007797119,-14.838479999999997,0.5543783271377503,0.07840093489239149,-67.88443999999998,2.1083215234880863,0.29816168923599573,-7.039400000000003,1.4430990402602215,0.20408502345836024,0.0,0.0,0.0,7.4424600000000005,2.8850522366848104,0.40800800012744914
ASP 316,126.8175,3.580623070081333,0.506376570745501,-6.8120400000000005,1.0546939264070874,0.1491562454877434,54.55688000000002,7.7862944168325665,1.1011483164914524,-224.80660000000003,7.7773183270342905,1.0998789056984724,0.0,0.0,0.0,-50.244260000000004,3.458376456142399,0.4890882888068382
THR 317,52.222199999999994,2.8326525095749373,0.40059755965310595,-7.602740000000001,0.943912322411352,0.13348936080452195,-62.83180000000003,2.706243677128157,0.38272065112810744,-1.8883199999999996,2.6614791634728237,0.37638999289566666,0.0,0.0,0.0,-20.100659999999994,2.876448307270671,0.4067912207607315
THR 318,50.12034,3.26506166931043,0.46174944947233476,-7.27528,0.9733729612024321,0.13765572429797399,-58.73636,2.139312382612865,0.30254445856438134,1.9916399999999999,1.0540335812487194,0.14906285857986226,0.0,0.0,0.0,-13.89966,2.864455366103656,0.4050951627556179
ARG 319,-190.95878000000002,4.429171237556488,0.626379403422521,-15.228720000000001,0.9812178359569137,0.1387651571252646,-136.00749999999996,5.207733085518926,0.7364846758759951,174.66724,3.8308806797395296,0.5417683413120704,0.0,0.0,0.0,-167.52775999999997,4.475203836967747,0.6328893960623901
SER 320,82.56011999999998,2.1299401366246546,0.3012190228257389,-8.535360000000003,1.2138775022216846,0.17166820267014832,-88.96475999999997,2.5412646029889423,0.3593890867125641,3.3938999999999995,0.4411608436840279,0.06238956483259092,0.0,0.0,0.0,-11.5461,1.9658167284871841,0.2780084678566484
PHE 321,102.02406000000005,2.789402383377296,0.39448106814880074,-14.28078,1.0241181043219483,0.14483217126039233,-77.59548,1.362700836427307,0.1927150004332658,0.6821600000000002,0.2530112535046609,0.035781194613930874,0.0,0.0,0.0,10.829960000000002,2.6128542321377077,0.36951338915930854
ILE 322,89.02101999999996,3.0679607982514305,0.433875176971616,-10.357779999999998,1.1747111864624484,0.16612924917665842,-69.58831999999998,1.321388987997872,0.18687262279970493,-0.10261999999999995,0.2372213219759135,0.03354816108224116,0.0,0.0,0.0,8.972299999999999,3.2638340291748995,0.4615758349393967
HIE 323,111.08463999999998,2.467997129335903,0.34902750122046994,-15.269939999999998,1.1460564979092775,0.1620768642589113,-94.63728000000003,1.5764976249887328,0.22295043223080394,0.45171999999999995,0.8238853327981995,0.11651498114834846,0.0,0.0,0.0,1.6291400000000003,2.464863314749929,0.34858431291152525
GLN 324,44.813459999999985,2.396458371931689,0.3389103931248341,-12.945519999999995,1.2168160623529476,0.1720837778292964,-92.5756,2.036253766111706,0.28796976924684664,1.45584,0.3481409117009951,0.04923455989444814,0.0,0.0,0.0,-59.251820000000016,2.771122918168186,0.3918959613876357
VAL 325,63.29838000000001,2.9572309202356415,0.4182156074466313,-9.149359999999998,0.8454564627466307,0.11956559960122684,-64.17437999999999,1.4275968743316059,0.2018926861281196,-0.25686,0.23445579626019059,0.033157056684814466,0.0,0.0,0.0,-10.282220000000004,3.024024426422499,0.4276616356794217
VAL 326,51.365320000000004,2.466983384135271,0.3488841359993175,-9.40546,0.9804839052223329,0.13866136364539594,-56.141560000000005,1.3636340148288804,0.19284697178842766,-0.2620199999999999,0.19016797732531102,0.026893813266251405,0.0,0.0,0.0,-14.44372,2.5450634337084796,0.35992632250503703
HIE 327,101.06493999999999,2.907103138246655,0.41112646853258056,-14.322159999999997,1.1389678899776439,0.1610743837113851,-81.22178,2.0128192794195012,0.2846556323561099,-0.75134,0.41469726837778886,0.058647050121894424,0.0,0.0,0.0,4.769660000000001,2.828463467043548,0.40000513957698114
ALA 328,86.73576000000001,1.825975120969421,0.2582318780630808,-8.14964,0.5654794694770106,0.0799708734977931,-70.29106,1.2868403694320176,0.18198671030599634,-1.4289200000000002,0.7143536614310866,0.10102486363267207,0.0,0.0,0.0,6.866140000000002,2.04494175965966,0.28919843707737936
LEU 329,80.37096,3.321044979882094,0.46966668518003396,-11.08544,0.7328087925236535,0.10363481330132022,-81.07638,1.7509561146976924,0.24762258845255772,-1.5459200000000002,1.0087325282749628,0.14265632222933539,0.0,0.0,0.0,-13.33678,3.2757058615815855,0.46325476557937223
THR 330,41.86396,2.6771421475895107,0.37860507335217203,-8.609079999999999,0.8574803517282552,0.12126603428825503,-51.03322,2.0213471477211806,0.28586165505714656,-2.753820000000001,0.4365491353788179,0.06173737078949726,0.0,0.0,0.0,-20.532159999999994,2.3405688997336234,0.3310064281671963
HIE 331,101.01270000000002,2.9394984351069913,0.4157078553502796,-8.489999999999998,0.7350323530294661,0.10394927224372796,-80.12965999999997,2.499084261165292,0.3534238855653102,-3.05996,2.0311789774414266,0.287252085750478,0.0,0.0,0.0,9.33308,2.798309624326798,0.3957407422442118
LEU 332,69.16792000000001,3.222835067700294,0.4557777062033368,-9.30828,0.8854159257659602,0.12521672105593504,-68.00172000000002,1.7966392964634272,0.25408316597510344,-2.7459800000000008,0.49236671252227887,0.06963116825100615,0.0,0.0,0.0,-10.888060000000001,3.243789964902158,0.4587411761854378
GLN 333,35.080719999999985,3.2772672826001408,0.4634755838574738,-8.265839999999997,0.8011440659457346,0.11329888034751831,-80.83068,4.450454652909316,0.6293893328870799,-2.99244,2.8720680922290125,0.406171764808929,0.0,0.0,0.0,-57.008239999999994,3.2734180091153986,0.4629312143807332
ASP 334,101.62577999999998,3.2229601318666443,0.4557953929473587,-8.689699999999998,1.088174016414665,0.1538910452235622,75.61912000000001,4.735066173307392,0.6696394801025386,-199.38197999999988,3.769897067512663,0.5331439561626967,0.0,0.0,0.0,-30.826779999999996,4.1754198748868765,0.5904935415667192
LYS 335,125.04324000000003,3.543337147717267,0.5011035450362158,-5.17154,0.8738705215305054,0.12358395433064905,-280.88104,12.290510422208566,1.7381406527575227,144.07952,11.230853097142779,1.5882824766999197,0.0,0.0,0.0,-16.929820000000003,3.4171553180386702,0.4832587395505634
GLU 336,99.48650000000004,3.1103228915974266,0.43986608166565827,-7.383639999999999,1.0603637066591844,0.14995807350056248,49.10968,5.868199950376661,0.8298887956539797,-193.2776,5.333159881346517,0.7542227034504331,0.0,0.0,0.0,-52.06506,2.7370099774021854,0.3870716630392649
ASP 337,100.89947999999998,8.170851767692659,1.1555329386011135,-2.4553,1.0510220406823068,0.1486369624285965,66.18678,11.568064364084465,1.6359713514093144,-214.7256399999999,5.945246867071835,0.8407848751069142,0.0,0.0,0.0,-50.09467999999998,2.559530710423607,0.3619723043991508
SER 338,67.49826000000003,8.026340331209324,1.1350959352618386,-2.4508199999999998,0.49041397573886725,0.06935500956672161,-53.62155999999998,10.155819620611746,1.4362497844483912,-12.00876,3.738697535559675,0.5287316760399359,0.0,0.0,0.0,-0.5828800000000008,2.288649554999628,0.32366392401996225
ASN 339,43.52702,3.387590757396674,0.47907767928801215,-6.979159999999999,1.1255669924087157,0.15917921060239001,-96.19191999999997,2.8187715894706145,0.3986345011061309,-4.886800000000001,0.9034180649068211,0.12776260798840833,0.0,0.0,0.0,-64.53086,3.0874837198597023,0.43663613502317244
PRO 340,92.91799999999999,2.7106194273637443,0.38333947566098,-5.78168,0.8022144461426828,0.11345025496666028,-62.37002,1.3517123878994897,0.191160999139518,-3.9207599999999996,0.7747485672139055,0.10956599311830285,0.0,0.0,0.0,20.845539999999993,2.8843526706005047,0.407909066543029
ARG 341,-190.88399999999993,3.2399170606707464,0.45819346481645434,-12.725520000000001,1.5699513271436165,0.2220246459112142,-150.89932,4.423950829021946,0.6256411261674533,172.98507999999995,3.185040469697398,0.4504327428953233,0.0,0.0,0.0,-181.52376000000004,3.3124856742915965,0.4684562165749762
GLY 342,89.07927999999997,2.0403945994849466,0.28855537151844307,-6.2450399999999995,0.43048767508491703,0.0608801508539552,-82.09542000000002,1.412083058320615,0.19969870122742917,0.6354599999999998,0.33643485015675834,0.047579072794664765,0.0,0.0,0.0,1.3742799999999995,1.6618221329612868,0.23501713986856365
PRO 343,88.94062,2.656382524336429,0.3756692192767456,-11.430739999999997,0.5873062849996111,0.08305765135134083,-66.79672,0.9968143466066494,0.14097083681391986,1.23534,0.22217935187590968,0.03142090527021756,0.0,0.0,0.0,11.948500000000001,2.547238231889575,0.36023388541335
VAL 344,61.848660000000024,3.1093993156874156,0.43973546830787635,-10.832859999999998,0.8497503635774512,0.12017284888026998,-66.07334,2.044686153031346,0.2891622888413399,1.4514400000000007,0.3348284432362307,0.04735189254929474,0.0,0.0,0.0,-13.6061,2.63335218495363,0.37241223744662466
VAL 345,46.265780000000014,3.3566469596308193,0.4747015654408319,-11.521199999999999,0.9028624036917603,0.12768402562576597,-51.90242000000001,1.7510590063156717,0.2476371395247178,1.2678799999999997,0.40152318189613967,0.056783952944471985,0.0,0.0,0.0,-15.889959999999999,3.0444216722392556,0.4305462418463333
GLU 346,95.21905999999997,2.871902048539949,0.406148282685227,-10.708100000000002,1.4129225491865978,0.1998174231642453,32.526379999999996,4.2286880418873,0.5980267979881946,-175.09258000000005,3.079232177600829,0.4354691907258731,0.0,0.0,0.0,-58.05524,4.223699030755066,0.597321245267591
TYR 347,99.60473999999998,3.9816486927403956,0.5630901581878571,-14.719019999999992,1.020817368386803,0.14436537670786287,-100.14916000000001,1.537237331839121,0.2173981883273115,0.11270000000000001,0.29914747199332975,0.04230584120425925,0.0,0.0,0.0,-15.150740000000003,3.849489066408664,0.5443999645922076
THR 348,42.155400000000014,2.829737175074479,0.40018526909416574,-10.843060000000003,0.7922203837316365,0.1120368811061698,-52.558420000000005,1.8975653357919144,0.2683562633365982,0.09372,0.46051136967506023,0.06512614246214803,0.0,0.0,0.0,-21.152359999999998,2.2471131147318983,0.31778978430402993
ASN 349,22.039399999999997,3.4696297958139763,0.49067975136539177,-10.88612,0.7695589032685924,0.10883206380474081,-83.21812,3.096109963421963,0.4378560700869807,-1.7991999999999997,1.2158352026487809,0.17194506331965462,0.0,0.0,0.0,-73.86403999999999,2.9334438120411876,0.41485160234480795
ILE 350,92.79372000000001,2.632189590739526,0.37224782179611243,-10.69626,0.9507633735057238,0.13445824574193913,-74.57753999999998,1.2504766164948993,0.1768440990477506,0.6078600000000001,0.36806917882376433,0.05205284245840955,0.0,0.0,0.0,8.12778,2.449210928360404,0.3463707311999682
ILE 351,80.08050000000001,3.045391799095497,0.43068343850206514,-11.954979999999999,1.1173075223948201,0.15801114515122353,-62.800019999999996,1.4144344804910254,0.2000312425398551,0.60016,0.3725859020413951,0.052691603581595435,0.0,0.0,0.0,5.9256600000000015,2.8984349198144814,0.40990059732574136
LEU 352,76.65318,2.651469605256343,0.37497442759735566,-11.872660000000002,0.7127787485608595,0.10080213731860897,-73.81091999999998,1.257497560079069,0.17783701041148953,-1.0518399999999999,0.45326607461843027,0.06410150300889994,0.0,0.0,0.0,-10.082239999999999,2.3747198703004897,0.335836104741583
LYS 353,127.56516000000003,3.456415156545106,0.48881091915780134,-7.226499999999999,0.7260028443470611,0.10267230687970569,-247.20464000000007,7.200003502107794,1.0182342601814622,106.66382000000002,7.374945593534356,1.0429748080139982,0.0,0.0,0.0,-20.202160000000003,2.9102337113022223,0.4115691984198989
GLU 354,102.44956000000002,2.5034172257928007,0.3540366592994607,-7.303259999999999,1.1460421948602166,0.16207484150231477,25.29216,4.802574186246379,0.6791865548492559,-177.2683,4.29881607538566,0.6079443995957882,0.0,0.0,0.0,-56.82984,2.719835652093752,0.3846428466616855
MET 355,91.98319999999998,3.0099929036460296,0.42567727869829874,-10.575439999999999,0.8556935236403512,0.12101333863670073,-73.8974,1.5103950211772141,0.21360211234896143,-4.05752,0.66625188149828,0.09422224467714596,0.0,0.0,0.0,3.4528400000000006,2.650236686486701,0.37480006655282244
GLY 356,79.67004,2.049099216338726,0.2897863902394307,-2.8663800000000004,0.37084966711593176,0.052446062883689824,-74.52408,1.1905746820752925,0.16837268624089144,-4.58858,0.8414409804614905,0.11899772465051543,0.0,0.0,0.0,-2.309,1.9653218158866481,0.2779384766454617
HIE 357,122.85438,3.1695418337045007,0.44824090477337936,-8.336160000000001,0.6487805903384978,0.09175143098611264,-107.35755999999999,3.1625923300992786,0.4472580965483528,-0.9846399999999995,2.029390645095222,0.28699917736467473,0.0,0.0,0.0,6.176019999999999,3.353308130727032,0.474229383729014
THR 358,43.999019999999994,4.2517877204300865,0.6012935858563614,-3.45288,0.4255645492754321,0.060183915725050934,-48.98529999999997,3.473751926951987,0.4912627087415173,-11.711620000000003,0.9348979599934597,0.132214537445769,0.0,0.0,0.0,-20.150780000000005,2.8909401674195387,0.40884067927738577
SER 359,76.2306,5.267230281656612,0.7448988500461038,-4.641839999999999,0.8447887868574093,0.11947117597144621,-59.77535999999999,3.702629658823569,0.5236309079953156,-3.5867200000000015,1.8061106947249903,0.2554226239627174,0.0,0.0,0.0,8.22668,3.0868417156699106,0.43654534191994204
PRO 360,88.82653999999998,2.6030504121901767,0.3681269196460223,-5.81382,0.7718490445676601,0.10915593869323004,-59.16490000000001,1.2735307495300874,0.18010444580846227,-1.42608,0.7631770918993834,0.1079295393856566,0.0,0.0,0.0,22.42174,2.8608668393338443,0.4045876684329373
PRO 361,93.42664000000002,2.5493122504701584,0.36052719593387744,-7.371439999999999,0.6792436723297581,0.09605956135648505,-61.6388,2.4539194281799093,0.34703661363028576,-2.80352,0.8440788408673687,0.11937077444667943,0.0,0.0,0.0,21.612879999999997,3.218551392412431,0.45517190303444693
ARG 362,-188.26817999999994,3.981917285382388,0.5631281429235631,-14.659320000000001,0.9830995359575078,0.13903126969138035,-151.98715999999996,5.246077614219015,0.741907411129042,185.7608,4.01661946417734,0.5680357721131347,0.0,0.0,0.0,-169.15386,3.790182628897731,0.5360127677658082
ILE 363,79.8646,2.9178758712463466,0.41264996304377943,-8.35586,0.82738723727165,0.11701022522839734,-65.12267999999997,1.3112449418793213,0.18543803803988568,-0.42242,0.6617739822628264,0.0935889740941741,0.0,0.0,0.0,5.9636400000000025,3.0152017959665613,0.42641392731476246
ALA 364,91.2922,2.7649759058630505,0.391026642570636,-7.26786,0.4831317836781071,0.06832515208910833,-81.86868,1.7786200093330093,0.25153485395069025,1.32534,0.7255722323793823,0.10261140915122453,0.0,0.0,0.0,3.481,2.1994125579345045,0.31104390686846767
TYR 365,88.13528000000001,2.928569193582764,0.41416222719127826,-12.27214,1.031980271323045,0.14594404958065166,-92.69505999999997,3.403680892270506,0.4813531679839107,0.015020000000000065,2.176507923164995,0.30780470235524343,0.0,0.0,0.0,-16.8169,3.1783795509661683,0.4494907467345663
GLU 366,108.0675,3.040923203568404,0.43005148366214774,-6.552040000000002,0.7705060145125191,0.10896600556136453,84.73580000000001,10.481870329287434,1.4823603178714428,-226.99692,12.169447172062496,1.721019723731369,0.0,0.0,0.0,-40.74565999999999,3.8509021104672265,0.5445997991993926
PHE 367,113.75525999999999,3.4800464296336084,0.4921528858475916,-12.052240000000001,0.9447316986319116,0.1336052381009021,-82.08602,2.844624273888993,0.4022906227989531,-3.873479999999998,2.0022235963048702,0.283157176479778,0.0,0.0,0.0,15.743519999999998,3.378261548429901,0.4777583299033098
SER 368,74.74666,5.211139589801766,0.7369664283317025,-1.9179400000000004,0.8757864901903878,0.12385491321703779,78.52578,8.209584798977355,1.1610106164165774,-226.51735999999997,6.286472014604538,0.8890413982532651,0.0,0.0,0.0,-75.16285999999998,2.677339276297514,0.37863295156141114
UNK 369,-226.78845999999993,4.5450838769417174,0.6427719260894263,-14.58136,1.9493067255821974,0.2756736008543432,108.7986,6.824914329132643,0.9651886406293856,-21.529759999999996,5.9963837154071635,0.848016717552198,0.0,0.0,0.0,-154.10098000000005,5.038250630881841,0.7125162372827901
Sidechain Energy Decomposition:
Residue,Internal,,,van der Waals,,,Electrostatic,,,Polar Solvation,,,Non-Polar Solv.,,,TOTAL,,
,Avg.,Std. Dev.,Std. Err. of Mean,Avg.,Std. Dev.,Std. Err. of Mean,Avg.,Std. Dev.,Std. Err. of Mean,Avg.,Std. Dev.,Std. Err. of Mean,Avg.,Std. Dev.,Std. Err. of Mean,Avg.,Std. Dev.,Std. Err. of Mean
ALA   1,10.130620000000004,1.0164476944731915,0.14374741149668513,-2.065399999999999,0.3616643748007347,0.051147066387038524,-13.134059999999998,0.38480875301900763,0.05442017574393593,5.846380000000002,0.3412138854149702,0.04825493044238701,0.0,0.0,0.0,0.7775399999999998,0.9982719310889195,0.14117697038823296
TYR   2,10.135560000000002,2.509284449081043,0.3548664099742311,-5.77814,0.5239243460653474,0.07409409158630692,-9.8303,3.0783329725681097,0.43534202393061056,-4.37162,3.028292019538406,0.4282651644857423,0.0,0.0,0.0,-9.8445,2.4291277302768566,0.3435305380894104
VAL   3,-14.817720000000001,2.146134096835491,0.30350919464160847,-5.672680000000001,0.6556423854510851,0.09272183535715729,11.4493,0.7086173932384325,0.100213632805126,1.8618199999999996,0.10884699169017488,0.015393289187175689,0.0,0.0,0.0,-7.179279999999998,2.1042346260814266,0.29758371466194317
GLU   4,23.214340000000004,2.4241150270562235,0.3428216348015333,-4.293659999999999,0.7978873506955763,0.11283831125996219,63.72234000000001,7.1806039373021875,1.0154907474162398,-128.59334,7.448197641335458,1.0533342119611901,0.0,0.0,0.0,-45.950320000000005,2.7806304280863574,0.3932405263347032
ILE   5,12.889840000000003,2.596165999006981,0.36715331659675676,-6.51426,0.9055807597337823,0.1280684592239646,0.39141999999999993,0.3541238252363147,0.05008067164086359,3.4475199999999995,0.21037112349370413,0.02975096959764616,0.0,0.0,0.0,10.214520000000002,2.707423699682043,0.38288753151806865
ILE   6,13.429379999999998,2.78336102501994,0.39362669105638787,-4.89124,0.5786830068353525,0.08183813565813979,1.69292,0.620209604569294,0.08771088342959497,2.510099999999999,0.12755630129478712,0.018039185125723674,0.0,0.0,0.0,12.741159999999997,2.6623732071969255,0.3765164297716646
GLU   7,23.79864,2.480215295170969,0.3507554108035973,-6.111320000000001,1.2229276093048067,0.17294808108793633,60.92886000000001,4.828646344515039,0.6828737148316436,-124.11686,3.6095468691230597,0.5104670136335174,0.0,0.0,0.0,-45.500679999999996,3.032622630265949,0.4288776053281673
GLN   8,-41.78222000000002,2.377769595986763,0.3362674010842875,-6.671099999999998,0.8035685720584288,0.11364175729018117,-7.259580000000001,1.0803562577224193,0.1527854471865688,0.4879200000000001,0.9909704907816378,0.14014439079749144,0.0,0.0,0.0,-55.22498,2.4974854993772384,0.35319778650494327
PRO   9,23.915680000000012,1.8666423914611068,0.2639830986104845,-6.504899999999999,0.478815674346621,0.06771476205378106,-29.62502,0.7073370763647774,0.10003256865644018,25.05402000000001,0.5975306683339403,0.0845035975091718,0.0,0.0,0.0,12.839780000000001,2.018216750401194,0.2854189500225924
LYS  10,43.53162000000001,2.485784511094748,0.3515430168727166,-6.604620000000001,0.994290880778852,0.14061396485413424,-153.85133999999996,4.467405715223259,0.6317865751091809,103.68214000000002,4.92233705879615,0.6961235827121206,0.0,0.0,0.0,-13.2422,2.787503427800582,0.39421251527570744
GLN  11,-39.73028,2.37716727253254,0.33618221968449774,-4.90078,0.8539459769798095,0.12076619821787893,-6.135800000000001,2.400953768817714,0.33954613824928076,-2.86778,1.6399174526786398,0.23191935027504706,0.0,0.0,0.0,-53.63464,2.6156572769383293,0.36990979955660636
ARG  12,-273.0917999999999,3.2515675727307345,0.45984109603283696,-4.746859999999999,0.9331393252885755,0.13196582894067826,8.319280000000001,17.365771386310485,2.4558909415590913,100.07998000000003,16.4020320759226,2.3195976212248275,0.0,0.0,0.0,-169.43939999999998,3.965833360090399,0.5608535323951505
GLY  13,3.5982999999999987,0.532697522051692,0.07533480603280436,-0.8560000000000001,0.16153241160831938,0.022844132725931842,4.26544,0.25586583671916874,0.03618489364361883,-4.53346,0.21117823846221673,0.029865112891132646,0.0,0.0,0.0,2.4742800000000007,0.5805322399315954,0.08209965671060938
MET  14,16.000460000000004,2.092371728063603,0.2959060475353577,-7.5174400000000015,0.68075581995307,0.09627341132420483,-5.17722,0.8942193755449506,0.1264617168632469,5.729000000000003,0.7263569921188631,0.10272239093790234,0.0,0.0,0.0,9.034799999999997,2.2603893735372367,0.3196673308300384
ARG  15,-273.31422,3.6182360248630236,0.5116958458228203,-7.4513,1.2717783808510015,0.17985662345323816,-87.39898000000001,8.366802778815611,1.1832445963501936,190.31040000000002,6.500109512922334,0.9192543030085137,0.0,0.0,0.0,-177.8541,4.0275446527623995,0.5695808270999823
PHE  16,20.547019999999996,2.9184339395641983,0.41272888582216305,-10.14872,0.7163431591073942,0.10130622109228647,-1.60058,0.5407708235472775,0.07647654327962276,2.46898,0.39313023236581535,0.055597010639062236,0.0,0.0,0.0,11.2667,2.9595033383998763,0.41853697590535566
ARG  17,-273.19888,3.7995134511697044,0.53733234530632,-9.25294,1.2458018206761408,0.17618298308292926,-29.845480000000002,6.801492542787946,0.9618762998390181,142.48404,5.355337277745211,0.7573590609269488,0.0,0.0,0.0,-169.81325999999999,3.0049820552557924,0.4249686377230519
TYR  18,10.866000000000003,2.7359522729755246,0.3869220810447483,-8.917539999999999,0.7272211550828207,0.10284460203627528,-14.687820000000002,3.2521849559334552,0.45992840720268385,2.636719999999999,2.5245230602234567,0.3570214750291642,0.0,0.0,0.0,-10.10264,2.6344946138491134,0.3725738012904286
LYS  19,41.862359999999995,2.311487432455778,0.32689368762339244,-3.838239999999999,0.987414473460872,0.13964149400518536,-206.92481999999993,9.288248165700026,1.3135566526619997,150.28726,7.2222617587845255,1.0213820530281639,0.0,0.0,0.0,-18.613440000000004,3.4818220239409094,0.49240399280265734
CYS  20,14.438560000000003,1.4596475760949703,0.20642533983985212,-4.882760000000001,0.3035826450902466,0.04293306939877246,0.8822200000000001,1.0632024320890163,0.15035952990083465,-0.16449999999999998,0.6408366172434281,0.0906279835370952,0.0,0.0,0.0,10.273519999999998,1.5900955221621358,0.22487346529104207
GLU  21,21.841800000000003,2.2028531044987587,0.31153047362978215,-6.596920000000001,0.7352416702010224,0.10397887416201321,126.76734,7.567184434411523,1.0701614856123354,-184.99457999999998,7.119116729174193,1.0067951430515332,0.0,0.0,0.0,-42.98235999999999,2.923927172554207,0.4135057462817376
GLY  22,3.18614,0.5729708896619446,0.08103032030049002,-1.46366,0.06647935318578198,0.00940160028931239,4.707360000000001,0.1377844345345,0.019485661600259777,-5.049620000000001,0.1015456330916314,0.014360721151794728,0.0,0.0,0.0,1.38022,0.553145344010052,0.07822656474625468
ARG  23,-271.41198,4.294202889893352,0.6072919966468917,-10.25882,1.1856746213021632,0.16767971300071025,-48.587880000000006,4.792117392718987,0.6777077409267187,156.53173999999999,2.878779649853514,0.4071209223906509,0.0,0.0,0.0,-173.72694000000004,3.3025237707512742,0.4670473906655986
SER  24,5.6266,4.341722957536559,0.6140123490614827,-3.2073000000000014,0.8439020618531464,0.11934577411873382,-4.5972800000000005,3.8812946656495932,0.5488979555728002,3.1198400000000004,2.7903986120982784,0.39462195616564466,0.0,0.0,0.0,0.9418600000000005,2.339054347466086,0.3307922381314289
ALA  25,9.736440000000002,1.2071430927607412,0.17071581335072433,-2.2346399999999993,0.3118906064632315,0.04410799256370717,-6.6634600000000015,0.3683073287350732,0.05208652194185465,6.0214,0.2662135984505699,0.03764828814169411,0.0,0.0,0.0,6.85974,1.1959967025038163,0.16913947572343968
GLY  26,2.81366,0.4754299363733806,0.06723594639774125,-0.8890600000000002,0.07659331824643431,0.010831930945126604,4.755539999999999,0.13376026465288118,0.018916558037871907,-4.70538,0.11437585234650999,0.0161751881596417,0.0,0.0,0.0,1.97476,0.482631103846405,0.06825434526826836
SER  27,5.469639999999999,1.8268754830037022,0.2583592084830734,-3.9884199999999996,0.7142129399555855,0.101004962610755,-6.262599999999999,2.5194020242906854,0.35629725118221167,3.9595399999999987,1.377431511328246,0.1947982324560475,0.0,0.0,0.0,-0.8218399999999996,2.731671703261576,0.3863167170703333
ILE  28,15.438139999999999,2.7453548478111145,0.3882518059301202,-7.4439400000000004,0.9525541330549121,0.13471149738608024,-1.6290199999999997,0.418173767230802,0.05913870130464499,4.2034199999999995,0.0865656028685577,0.01224222496117176,0.0,0.0,0.0,10.568600000000002,2.722776421228886,0.38505873422115694
PRO  29,24.315659999999998,1.9580673799438673,0.2769125444756969,-6.4628999999999985,0.5677975431437056,0.0802986986195951,-34.03564,1.1356623751801027,0.16060691332565433,29.79788,0.815464840198538,0.11532414366471812,0.0,0.0,0.0,13.614999999999995,1.8628342814110372,0.26344455052250276
GLY  30,2.9418599999999997,0.6110923337761641,0.08642150662884775,-1.9805199999999996,0.07678678011221528,0.01085929058456555,3.751960000000001,0.14878534336415486,0.02104142504679256,-3.8598800000000004,0.09545294966630347,0.013499085598660275,0.0,0.0,0.0,0.8534200000000003,0.6416290856873613,0.0907400554992115
GLU  31,23.337939999999993,1.89682788265048,0.26825197171317505,-5.416380000000001,0.6385258926621459,0.09030119773291938,90.89672000000002,4.170473781430468,0.5897940583220375,-153.08036,4.131932766925719,0.5843435357800141,0.0,0.0,0.0,-44.26207999999999,2.0619206952744116,0.29159962117948346
ARG  32,-274.97984,3.6170153682807835,0.5115232189134599,-4.01248,1.0836811014315992,0.15325565109319814,21.838739999999998,5.101790081177423,0.7215020725181646,81.63029999999999,3.806006364944877,0.5382505819783369,0.0,0.0,0.0,-175.52327999999997,3.0548374689328286,0.43201925794103047
SER  33,10.379079999999998,1.6339836332105766,0.23108018147820622,-4.5994600000000005,0.667254410551174,0.09436402369547355,-9.505539999999998,1.0965126758957446,0.1550703097565776,4.228719999999999,0.34557286004547916,0.04887138254643761,0.0,0.0,0.0,0.5028000000000005,1.8597999462307768,0.26301543072603173
THR  34,-24.9646,2.8097462803605433,0.39735812965132367,-3.34764,0.6247000803585682,0.08834593260586494,19.069080000000003,3.149310018654859,0.4453796940499166,-6.111459999999997,2.9707097617236236,0.42012180349036937,0.0,0.0,0.0,-15.354620000000002,2.314190518431863,0.3272759617081565
ASP  35,15.929480000000003,2.176636609450437,0.30782290134425977,-3.746419999999999,0.7881922630932139,0.11146721882239657,155.78009999999995,10.277884518227376,1.4535123678181618,-216.74597999999997,8.603790272874125,1.21675968917123,0.0,0.0,0.0,-48.78282000000001,2.366089851970851,0.3346156358450526
THR  36,-22.7619,3.7662729547922873,0.5326314292266243,-2.2734599999999996,0.4871792774739103,0.06889755415107292,12.535220000000002,4.4530206525009435,0.6297522200294323,-2.0106599999999997,2.145314201789565,0.3033932439722413,0.0,0.0,0.0,-14.510800000000001,2.175718115933197,0.3076930067453565
THR  37,-22.48768,3.556911224306806,0.5030232093571775,-2.9814800000000004,0.7043249886238578,0.09960659512301356,12.843679999999997,3.068644113871801,0.4339718123933869,-2.5711199999999996,2.078462197298763,0.29393894282996946,0.0,0.0,0.0,-15.1966,1.9683814366123364,0.2783711723580603
LYS  38,43.31243999999998,3.166541641349716,0.4478166135015929,-8.564979999999998,0.8727355267204576,0.12342344182528978,-184.85236000000003,14.041143438851169,1.985717548244932,138.65627999999998,8.873554651975839,1.2549101335283102,0.0,0.0,0.0,-11.44862,6.645471684959614,0.9398116185236269
THR  39,-17.74034,2.1238685704157834,0.30036037369799573,-4.5876,1.0408063604724913,0.14719224707843775,5.77418,1.7812932682744855,0.25191290985576736,-0.27184,0.2723842403664352,0.038520948690290574,0.0,0.0,0.0,-16.825599999999998,2.2439201679204266,0.317338233435558
HIE  40,31.89172,2.1340544889013695,0.30180088010475004,-9.70092,0.8165754304410503,0.11548120484303812,-5.515440000000002,1.9187898703088824,0.27135786579349336,-3.362999999999999,1.6101679912356974,0.2277121410904566,0.0,0.0,0.0,13.312359999999998,2.5292557147113577,0.35769077344544575
PRO  41,23.513640000000006,2.0316919132584816,0.28732462582938867,-6.573940000000002,0.5787742361231856,0.08185103742775371,-30.65192,0.6757911464349246,0.09557130046199326,26.107239999999994,0.5602495001339747,0.07923124414022141,0.0,0.0,0.0,12.395019999999993,2.178662869651963,0.3081094578100492
THR  42,-19.20688,1.8419288546521024,0.26048807671753443,-5.406279999999998,0.5128367397135442,0.0725260672586095,7.76836,2.45096899825355,0.3466193598286169,0.2871000000000001,1.6441590586071655,0.23251920393808337,0.0,0.0,0.0,-16.5577,1.935523559660262,0.27372436683641926
ILE  43,19.31678,2.582499605343603,0.3652205966700089,-7.83876,0.6431000096407954,0.0909480755596281,-3.5434599999999996,0.35078222360889955,0.049608097806709744,3.0401,0.08907575427690881,0.012597213977701766,0.0,0.0,0.0,10.974659999999998,2.633086717979498,0.3723746947471067
LYS  44,42.96273999999998,2.6824972530090316,0.3793623996233944,-6.293599999999999,0.7373720363561597,0.10428015343295478,-84.52578,6.153016204399103,0.8701678965762635,33.608259999999994,5.440138651946333,0.769351786277259,0.0,0.0,0.0,-14.24838,2.9433395515298546,0.41625107124426636
ILE  45,15.102300000000003,3.083315483371747,0.43604665736592796,-6.88576,0.6140817066156659,0.08684426779010906,1.1333000000000002,0.5035143791392648,0.07120768638286168,2.2041999999999997,0.15277984160222668,0.021606332405108217,0.0,0.0,0.0,11.554039999999995,2.939465250415475,0.415703162326199
ASN  46,-63.540819999999975,2.1181488964668667,0.2995514896509047,-5.134939999999999,0.7918330735704332,0.11198210717788794,-1.1188999999999998,3.4359262462980777,0.48591334968284206,-0.008859999999999974,2.195054669114189,0.3104276083211672,0.0,0.0,0.0,-69.80351999999999,2.281990475353137,0.3227221879450632
GLY  47,3.1724600000000005,0.6772778516975122,0.09578155233655354,-0.49973999999999985,0.0485805763654584,0.006870330996393311,1.2796200000000004,0.09914653599596496,0.014021437586780589,-1.3175999999999999,0.0862269099527535,0.012194326549670762,0.0,0.0,0.0,2.63474,0.6696551294509733,0.0947035366182277
TYR  48,10.743759999999998,2.735517958705449,0.386860659731641,-7.85396,0.9771400914914947,0.13818847697257589,-11.697720000000002,1.526347614929162,0.21585814979286472,-0.09385999999999996,1.2058065849878248,0.17052680260885678,0.0,0.0,0.0,-8.901779999999999,2.925348603431738,0.41370676696423564
THR  49,-19.018720000000002,1.967303129057637,0.27821867664123373,-3.148639999999999,0.751240035141902,0.10624138462953182,10.915079999999998,1.6250282562466487,0.22981369992235118,-3.065219999999999,1.7432135760141387,0.2465276281312097,0.0,0.0,0.0,-14.317500000000003,1.775041500923255,0.2510287764380762
GLY  50,3.9151600000000006,0.7139005633840007,0.10096078589234471,-0.9662599999999999,0.11879525411396138,0.01680018595135224,2.0569800000000007,0.13218797070837598,0.018694202095836273,-2.31562,0.12363816401095398,0.01748507683712002,0.0,0.0,0.0,2.6902600000000003,0.7074577248147054,0.10004963092385692
PRO  51,23.713000000000008,2.1961145143183445,0.3105774930673405,-3.33804,0.530872299522213,0.07507668058725056,-19.587760000000003,1.2187330726618741,0.1723548840271057,14.524299999999998,1.168021784899612,0.1651832249352261,0.0,0.0,0.0,15.3115,2.213824186786299,0.3130820189662772
GLY  52,2.9432199999999993,0.559573919692478,0.07913570263793755,-1.2402199999999999,0.18628390053893495,0.02634452185939225,2.00922,0.21801598932188151,0.030832116891319268,-2.228500000000001,0.16632934196946794,0.0235225211233814,0.0,0.0,0.0,1.4837200000000004,0.6651333712872922,0.09406406344614279
THR  53,-21.459139999999998,3.564291278837929,0.5040669066780742,-4.69406,0.8024400391306437,0.11348215863297532,12.941119999999998,4.268841082261095,0.6037052954149081,-1.73898,4.211123125675619,0.595542743715344,0.0,0.0,0.0,-14.951060000000002,2.392601391038627,0.3383649336559559
VAL  54,-12.221439999999998,2.323720234107375,0.32862366702354334,-6.355499999999998,0.674820872528423,0.09543408301021414,9.33068,0.6305696294621342,0.08917601220059274,2.0718599999999996,0.11066905800630009,0.015650968276756435,0.0,0.0,0.0,-7.174399999999997,2.1409964128881787,0.30278261640986087
ARG  55,-274.2031199999999,3.838933464603374,0.5429071770690025,-7.435920000000002,1.0152578754188404,0.1435791456723418,52.0462,11.126231327812633,1.5734867241893034,58.303740000000026,8.274881668785179,1.170244988302851,0.0,0.0,0.0,-171.28909999999996,3.297030356246794,0.46627050453600133
ILE  56,15.574419999999998,2.429657770880509,0.34360549715043975,-7.7616799999999975,0.691460438203124,0.09778727295513012,-1.06804,0.3306201421571278,0.04675674890323308,4.02736,0.10695022393619569,0.015125045718940756,0.0,0.0,0.0,10.772060000000002,2.3439199680023064,0.33148034078659727
SER  57,5.62192,1.7486312914962934,0.2472938088024039,-4.098679999999999,0.428430271572884,0.06058919005895608,-0.057139999999999996,1.5531332204289496,0.21964620645028224,0.030239999999999996,0.700933022763231,0.09912689871069306,0.0,0.0,0.0,1.4963399999999998,1.445639313383529,0.20444427232867157
LEU  58,-12.106160000000003,2.581196794977088,0.3650363514610563,-8.339619999999998,0.724523040075346,0.10246303095263397,3.9507199999999987,0.5384069479492324,0.07614224078657095,4.125820000000001,0.09819016040310954,0.013886185653366715,0.0,0.0,0.0,-12.369240000000001,2.769519305294683,0.3916691762801853
VAL  59,-12.923620000000001,1.8841396964131736,0.2664575912073036,-7.239100000000002,0.6490188672141518,0.09178512842502763,9.625720000000001,0.5526196174584821,0.0781522157843217,1.8243799999999997,0.09159822924053515,0.012953945808132462,0.0,0.0,0.0,-8.712620000000001,1.9386728541969058,0.2741697443409822
THR  60,-17.566059999999997,2.238555573668014,0.3165795652407189,-6.1505600000000005,0.4595481328435658,0.06498992020306035,8.731759999999998,2.55444897040439,0.3612536378335877,2.4534399999999996,0.8434981484271347,0.11928865213422478,0.0,0.0,0.0,-12.53142,2.0484878724561684,0.289699933158432
LYS  61,43.79305999999999,3.0202969881123662,0.4271344962983119,-4.76848,0.9353150750415604,0.13227352642157839,-150.02684000000002,12.565796293684864,1.7770719540546704,95.1962,10.406484578377142,1.4716991627367415,0.0,0.0,0.0,-15.806060000000008,3.499850662014008,0.49495362725006653
ASP  62,10.850840000000005,2.4613604397568207,0.3480889315792701,-2.5711,0.5788517340390343,0.0818619972881186,76.00050000000002,9.01172115913473,1.2744498283572923,-135.27413999999996,8.219029093537445,1.16234624136197,0.0,0.0,0.0,-50.9939,1.930145064496442,0.272963732755836
PRO  63,23.82096,1.9837367361623555,0.28054273964585413,-2.5556199999999993,0.39523769506463585,0.05589505087214897,-23.950179999999996,0.8615033996451203,0.12183497918086578,19.15848,0.752663118267317,0.10644263897516645,0.0,0.0,0.0,16.47364,2.0834998705063756,0.2946513774072704
PRO  64,22.984339999999996,1.4628456461295491,0.20687761524148415,-3.8900200000000007,0.316358435322965,0.04473983898048687,-29.350720000000003,1.3052161512945044,0.18458543829891016,24.132979999999993,1.1891893119265529,0.168176765315566,0.0,0.0,0.0,13.87658,1.5706482367481183,0.22212320381265765
HIE  65,32.458580000000005,2.7151430171538897,0.38397920786416356,-6.1158199999999985,0.5649937235049722,0.07990217864364062,1.19722,1.895293004155294,0.26803490711472633,-11.08768,1.05391467282698,0.14904604238959182,0.0,0.0,0.0,16.4523,3.0689647065419225,0.43401715104359523
ARG  66,-269.33622,3.807906281881841,0.5385192708083005,-10.19828,0.8689899663402215,0.12289373959644806,-8.593060000000001,7.2488483620779345,1.025141966523661,115.54187999999998,6.167580830893372,0.8722276458081729,0.0,0.0,0.0,-172.58568000000002,3.1431715921328727,0.44451158944601427
PRO  67,24.051780000000004,1.6399746618773874,0.2319274408775232,-5.40076,0.4084811163322037,0.05776795346903044,-27.83444,1.0103760717672468,0.1428887543790492,23.399660000000004,0.7348186881127928,0.1039190554614317,0.0,0.0,0.0,14.216239999999997,1.8110358092539465,0.25611914033902644
HIE  68,34.27046,2.6329800167111097,0.372359604909019,-9.992299999999998,0.848694391403654,0.12002351186330273,-7.956980000000002,1.1149600439477412,0.15767916156549977,-3.79602,0.48486094872654184,0.06856969295541612,0.0,0.0,0.0,12.525159999999994,2.890145839642028,0.4087283443657932
PRO  69,23.970619999999993,1.8201890439183306,0.257413603199222,-6.358,0.7214060992256716,0.10202222895036155,-33.57450000000001,0.6613339322908833,0.09352674163032973,28.90902,0.5701756743321138,0.08063501715757003,0.0,0.0,0.0,12.947139999999996,1.9984036129871494,0.28261694925818204
HIE  70,32.83662,2.1248059195135256,0.3004929348786663,-9.189279999999998,0.7132297537259645,0.10086591908072816,-5.5738,1.1954418430019844,0.16906100674016944,-4.11548,0.8062105243669341,0.11401538576876427,0.0,0.0,0.0,13.958059999999998,2.4105578392563087,0.3409043589161055
GLU  71,22.162440000000007,2.476229457542188,0.35019172824039346,-5.78346,0.8208864040779354,0.1160908685814697,110.24331999999998,4.765393433663662,0.6739284023930843,-171.06568000000004,4.175259361714065,0.5904708415761263,0.0,0.0,0.0,-44.443380000000005,2.533236545528258,0.3582537479385231
LEU  72,-12.528939999999999,2.2365177612529683,0.316291375045226,-8.55142,0.5728894863758746,0.08101880813737182,4.9403999999999995,0.3723998388828983,0.05266529027737502,3.02962,0.11437322938520023,0.016174817216895915,0.0,0.0,0.0,-13.110340000000006,2.366160447729582,0.33462561959299697
VAL  73,-12.580099999999995,2.8534025110383823,0.4035320530019925,-5.065419999999999,0.6025757077745655,0.08521707382913574,7.876120000000001,0.5618424206127335,0.07945651711470567,3.3843799999999997,0.10678836828045332,0.015102155872590992,0.0,0.0,0.0,-6.385020000000001,2.695083460600059,0.38114235817080183
GLY  74,3.208039999999999,0.5708064456538708,0.08072422169336851,-0.8334999999999999,0.10484507618386504,0.014827332868726232,4.11338,0.1927598391781778,0.02726035788466357,-4.3168,0.1759987499955658,0.024889981920444084,0.0,0.0,0.0,2.17112,0.5659405141885502,0.08003607506618507
LYS  75,42.07862,3.08841718613267,0.4367681470894973,-2.201480000000001,1.0203283832178702,0.14429622376209247,-147.54923999999997,10.986879718209472,1.5537794305653725,93.90231999999997,10.821717783124914,1.5304220057069358,0.0,0.0,0.0,-13.769780000000003,2.8979351979642325,0.40982992598393775
ASP  76,10.810839999999999,2.1940644964084512,0.31028757675421265,-2.4840799999999996,0.8585964090304602,0.1214238686255714,88.45470000000002,13.19098671707294,1.86548723163679,-148.21903999999998,12.837895810389382,1.81555263673854,0.0,0.0,0.0,-51.437580000000004,1.9428155042616109,0.2747556035315494
CYS  77,16.10536,1.4225433105533039,0.20117800428476038,-5.35336,0.5102262933248282,0.07215689438993249,-2.13232,1.604163787647634,0.22686301847590776,0.98626,0.8457509517582584,0.11960724663664822,0.0,0.0,0.0,9.605939999999999,1.458498905176153,0.20626289324064262
ARG  78,-274.74326,3.653087958482287,0.5166246535427492,-4.34546,1.5495638897444646,0.2191414268640229,9.01486,10.102861586718882,1.4287603874716008,94.91935999999998,6.633578300616127,0.9381296399795194,0.0,0.0,0.0,-175.15450000000004,4.32893099621302,0.6122032925421727
ASP  79,9.9145,2.2706630683569045,0.32112025068500405,-3.6762200000000003,0.6739855277377973,0.09531594741699807,107.73727999999997,3.9203877259275988,0.5544265491767826,-165.30428,4.11137174694772,0.5814357684491029,0.0,0.0,0.0,-51.32871999999998,2.2499424707315963,0.3181899156667854
GLY  80,3.0238199999999993,0.5774529830211321,0.08166418402212856,-1.5062400000000002,0.06257109875972305,0.008848889647858668,4.02868,0.09000409768451141,0.012728501561458891,-4.199520000000001,0.07172119352048353,0.010142908458625316,0.0,0.0,0.0,1.3467399999999998,0.5897659471349624,0.08340550010640777
TYR  81,10.407,2.744534240996095,0.3881357546014026,-9.789200000000001,1.0583905706307037,0.14967902992737403,-14.220459999999997,3.9522141349375413,0.558927483103132,2.2890200000000003,2.892585621826949,0.40907338167130836,0.0,0.0,0.0,-11.313639999999998,2.9175052545625526,0.4125975499297131
TYR  82,10.600060000000001,2.6100862086145646,0.36912193151856887,-10.124820000000005,0.7053993674507131,0.09975853523382008,-9.877559999999999,1.6256101397321718,0.22989599067404595,-1.6486999999999994,1.5698878463125965,0.2220156683659963,0.0,0.0,0.0,-11.051020000000003,2.7733595186343862,0.3922122644589267
GLU  83,23.061839999999997,2.3205927204919434,0.32818136980639834,-3.632660000000001,1.4242147255242044,0.20141437805678047,56.226879999999994,6.395477288334432,0.904457071901166,-124.09085999999999,5.901656686084121,0.834620292593002,0.0,0.0,0.0,-48.434799999999996,2.6723387060774857,0.3779257641389348
ALA  84,10.853539999999999,1.56183470585079,0.22087678231991806,-2.4227600000000007,0.3051886341264942,0.04316019054638085,-6.191320000000001,0.28473071067236916,0.04026700326569942,4.2542599999999995,0.19835148701232308,0.02805113630496981,0.0,0.0,0.0,6.493719999999999,1.4886788376275186,0.21053098021906513
ASP  85,11.965659999999998,2.6699139058029644,0.3775828455955074,-2.4536200000000004,0.5457597966138585,0.07718209061693007,65.43468000000001,16.28320043902917,2.3027922899714586,-127.37339999999999,14.684622680886624,2.076719255364142,0.0,0.0,0.0,-52.426680000000026,2.3976267719552666,0.3390756298407962
LEU  86,-12.48546,2.49070431974573,0.3522387828845665,-7.142439999999999,0.5955072849260687,0.08421744788344254,6.47018,0.49377264768312223,0.06982999750823435,1.7057799999999999,0.1571387017892132,0.022222768324400663,0.0,0.0,0.0,-11.45194,2.581730113005611,0.3651117740199558
CYS  87,11.391760000000001,2.404356217867899,0.3400273172084863,-3.2806799999999994,0.3704359831333903,0.052387559133825166,4.418980000000001,1.7567855246443693,0.24844699151328,-2.4666799999999998,0.6191832504194534,0.08756573503374473,0.0,0.0,0.0,10.06338,1.728590765797384,0.24445965047835547
PRO  88,23.075699999999998,1.9189605128819152,0.27138199829760346,-3.3442600000000002,0.46966736356702343,0.06642099553604998,-23.03096,1.2882800465736925,0.18219031139991584,17.85734,1.204157524744954,0.17029359027279298,0.0,0.0,0.0,14.557820000000001,2.063777252418499,0.2918621780087324
ASP  89,11.438699999999999,2.7169899981413375,0.38424041042035295,-2.2659000000000002,0.32257558804100295,0.04561907714980627,68.14773999999997,4.75436744818958,0.6723690925734866,-128.44142,4.551887028870955,0.6437340370619477,0.0,0.0,0.0,-51.120879999999985,1.8578216344960385,0.26273565519744485
ARG  90,-274.16472,4.595576103343283,0.649912605226577,-5.444019999999999,0.8237018754379533,0.11648903635965073,44.693380000000005,7.248929813124121,1.0251534854410798,64.83542,6.022633337967601,0.8517289747754125,0.0,0.0,0.0,-170.07994,3.4962446162131715,0.49444365536225837
SER  91,6.826199999999999,2.408222290404277,0.34057406242989263,-3.136559999999999,0.6571107109156009,0.0929294879357469,-2.0141600000000004,2.8265537416437,0.3997350636208938,-1.75966,1.741739103425079,0.24631910621793016,0.0,0.0,0.0,-0.08418000000000005,2.110743098437136,0.29850415164952065
ILE  92,13.933179999999998,2.463213776268732,0.34835103294234876,-4.34096,0.7443366431931191,0.10526509757749723,1.0127199999999998,0.6114739255274911,0.08647547185184938,2.24726,0.15161356271785797,0.021441395663529858,0.0,0.0,0.0,12.8522,2.5050479596207476,0.35426727988907103
HIE  93,32.647600000000004,2.422665259584922,0.3426166067195131,-7.080860000000002,0.7827374274940296,0.11069578857390838,-8.840020000000003,2.5447656512142682,0.35988420970084195,-2.2148200000000005,1.8532168215295264,0.26208443630250156,0.0,0.0,0.0,14.511900000000002,2.560571547526042,0.3621195009937993
SER  94,2.3551800000000003,2.428187486089161,0.3433975674811922,-3.1957400000000007,0.6041037265238443,0.08543316831301477,2.57686,2.955937157721726,0.41803264179726435,-0.47282000000000013,2.3185960035331723,0.3278989913860669,0.0,0.0,0.0,1.26348,1.7085028913057188,0.24161879602381933
PHE  95,21.234840000000005,2.1743339151105197,0.30749725118770865,-9.473759999999997,0.6156746075648105,0.0870695380026888,-1.6623999999999999,0.5138005838844488,0.07266237540846025,1.9296000000000004,0.20488582186182944,0.028975230801495715,0.0,0.0,0.0,12.02828,2.372370283408553,0.3355038229767279
GLN  96,-41.017160000000004,3.2972886822962533,0.4663070373562673,-5.328640000000002,0.9097013083424619,0.12865119279664583,-3.9370600000000007,3.576697490199583,0.505821409914606,-2.8889599999999995,3.44368517120831,0.48701062736659056,0.0,0.0,0.0,-53.171820000000004,2.989141814568062,0.42272848940186764
ASN  97,-55.499439999999986,2.4732575616789685,0.34977143869682087,-4.141239999999999,0.5910709453187568,0.0835900547194472,-0.5132600000000003,5.191760872035616,0.7342258637830734,-7.107080000000001,3.964000145509582,0.5605942767028573,0.0,0.0,0.0,-67.26101999999999,2.170842412429118,0.3070034781431986
LEU  98,-9.608319999999999,2.5360063283832717,0.358645454386362,-7.034059999999999,0.6121803463032879,0.08657537483603676,3.1807600000000007,1.2347450029864466,0.17461931292958405,2.8152400000000006,0.13865764457828048,0.01960915214893125,0.0,0.0,0.0,-10.646380000000004,2.415631154708832,0.341621834068021
GLY  99,3.1797399999999993,0.4923904877229084,0.069634530572124,-1.4186400000000001,0.15644829944745464,0.022125130688879755,4.28666,0.13104283421843194,0.018532255340351553,-4.446039999999999,0.09898524334470271,0.013998627361287971,0.0,0.0,0.0,1.6017200000000005,0.5544072164032486,0.07840502045149897
ILE 100,13.55232,2.9367374784954863,0.4153173971217682,-7.59678,0.8179763881677876,0.11567933018478445,-1.4669800000000002,0.9549961777933977,0.13505685466498907,4.766099999999999,0.14272816820799722,0.02018481112124181,0.0,0.0,0.0,9.254660000000003,2.700840140474803,0.3819564756461121
GLN 101,-42.204480000000004,2.0741117640089617,0.2933236986539058,-6.8841399999999995,0.5677080943583609,0.08028604865105787,-3.6886000000000005,1.3239720238736141,0.18723791923646202,-0.7857400000000001,1.0508244155899693,0.14860901402001161,0.0,0.0,0.0,-53.56296,2.3695419216380267,0.3351038322192103
CYS 102,13.895080000000002,2.8831019741937665,0.40773219136094696,-4.25202,0.3935870165541564,0.055661609678485185,2.34206,2.0195305435669946,0.28560474843391526,-1.4861000000000002,1.3427592822244796,0.18989483879242214,0.0,0.0,0.0,10.499020000000003,1.6802596167259303,0.23762459382816292
VAL 103,-12.271420000000003,2.5223329367075964,0.35671174479122403,-5.76532,0.649868769521968,0.09190532276206823,8.953779999999997,0.6643171016916821,0.09394862549287634,2.8681799999999993,0.10112876742059128,0.014301767443227458,0.0,0.0,0.0,-6.214780000000001,2.560686683606564,0.3621357836944585
LYS 104,46.05610000000001,2.6014168697075917,0.36789590185266385,-5.400340000000003,1.1315958220141922,0.16003181586172013,-226.55377999999996,11.379179157198319,1.6092589492783107,169.21218000000002,6.952501945888848,0.9832322544301343,0.0,0.0,0.0,-16.685840000000006,7.294112838063303,1.031543330106883
LYS 105,46.79024,2.923988054421301,0.4135143562779523,-3.01726,0.6752034303822806,0.09548818486074591,-176.44027999999994,16.882822341114377,2.387591632593944,120.49024000000001,15.793379442740884,2.233521140362859,0.0,0.0,0.0,-12.177059999999994,3.220335326701254,0.4554241894410105
ARG 106,-271.8442399999999,3.7230505962814164,0.5265188646662418,-4.492819999999999,1.097650394069082,0.1552312074036668,-60.01337999999999,20.2720137459405,2.8668956776122867,154.30246000000002,12.463090326575973,1.7625471368924666,0.0,0.0,0.0,-182.04798000000002,8.108272490462268,1.146682892342841
ASP 107,10.767819999999999,2.0027568668213336,0.28323259231945763,-3.7645,0.7685150421429617,0.10868443954863072,122.56305999999996,5.9552300960092,0.8421967168828639,-176.60132000000004,5.51140066204373,0.7794297563934298,0.0,0.0,0.0,-47.03494000000001,3.0495743336406247,0.4312749382099465
LEU 108,-9.042480000000001,2.3684272945564535,0.33494620014563536,-5.8966199999999995,0.489533406010251,0.06923047820143918,0.7941000000000003,0.7050904126422367,0.0997148424257893,3.5513800000000004,0.22323977154619418,0.031570871258169916,0.0,0.0,0.0,-10.593620000000001,2.465507135580825,0.3486753629266044
GLU 109,23.242939999999994,2.012613896503855,0.28462658682563124,-2.957100000000001,0.5467954004927202,0.07732854712200331,112.78482000000005,9.215404810836132,1.3032550466242723,-177.50062000000003,8.399296748870393,1.1878399376648754,0.0,0.0,0.0,-44.429959999999994,2.269932007440077,0.3210168630586542
GLN 110,-41.19667999999999,2.5373272271428355,0.3588322576803917,-3.7579200000000004,0.6289406598400114,0.08894564110736274,-2.67332,3.966962059006867,0.561013154526701,-4.566180000000001,3.695719982303852,0.5226537321707362,0.0,0.0,0.0,-52.1941,2.5599242508324,0.36202795941749644
ALA 111,9.944800000000003,1.4086501197955144,0.19921321040533013,-3.433860000000001,0.24983362543900214,0.035331810143267674,-6.3553999999999995,0.23518188705768403,0.03325974143014742,5.68938,0.1220948631187752,0.01726682113186585,0.0,0.0,0.0,5.844920000000001,1.3758710672152332,0.1945775523332527
ILE 112,12.858640000000007,2.720884325067839,0.3847911514159303,-6.508500000000002,0.8122028379659673,0.11486282688493882,-0.28770000000000007,0.3950966084389993,0.055875098210204505,4.275639999999999,0.219781233047787,0.031081760053126222,0.0,0.0,0.0,10.338080000000001,2.6964489747814557,0.38133547103829624
SER 113,5.10294,4.3776994159489755,0.6191001886027818,-2.7911800000000007,0.5127431984921875,0.07251283853222115,-1.7239200000000003,5.617933701424395,0.7944958033067261,-0.26894,2.8207710180728953,0.39891726301076513,0.0,0.0,0.0,0.31890000000000024,1.6294071467868305,0.23043296856135842
GLN 114,-43.55084,2.0871939283161747,0.2951737960727512,-4.456619999999999,0.8195302530108379,0.1158990798582981,-10.892019999999997,1.429281490679874,0.20213092685683123,2.3017399999999997,1.3211428357297337,0.18683781161210394,0.0,0.0,0.0,-56.59773999999997,2.0428496352897256,0.28890256601156605
ARG 115,-273.66304,4.414437477004655,0.624295735022805,-9.64678,1.273539984295754,0.18010575180154736,-30.158140000000003,3.5860831613892845,0.507148744263451,135.0457,2.333291265571456,0.3299772152737836,0.0,0.0,0.0,-178.42225999999994,3.070266189180717,0.43420120848349286
ILE 116,14.085479999999997,2.405358736155611,0.34016909470438716,-5.379779999999999,0.8444335211252535,0.1194209338097801,-0.5341000000000001,0.4342937830547426,0.06141841580503356,3.429980000000001,0.15314339554807258,0.021657746697195168,0.0,0.0,0.0,11.601579999999995,2.4992774883154016,0.35345121201094054
GLN 117,-41.12662000000001,2.33808705475202,0.3306554422839272,-3.3183999999999996,0.5926704986752738,0.08381626572449977,0.4787800000000001,2.617060834524104,0.3701082925739438,-7.5842800000000015,2.2368773148297576,0.31634222359969544,0.0,0.0,0.0,-51.550519999999985,2.2040441305931058,0.3116989101553587
THR 118,-22.163860000000003,4.010974016420453,0.567237385234789,-2.8560000000000003,0.5661968562258162,0.08007232730475586,13.685880000000003,4.287043525041462,0.6062795095597396,-3.426820000000001,2.541990217841129,0.3594917041490663,0.0,0.0,0.0,-14.760800000000007,2.498641238753532,0.3533612327349956
ASN 119,-57.2896,3.3613514722502895,0.4753668839959129,-3.234640000000001,1.1492273362568393,0.16252528851843273,-1.8092599999999999,6.474674156465328,0.9156572004019845,-5.6144799999999995,5.023785179483695,0.7104705135274795,0.0,0.0,0.0,-67.94797999999999,2.3736261583496305,0.3356814305141595
ASN 120,-60.864840000000015,3.926571126873637,0.5553010141247304,-3.9134400000000005,0.6909996283645884,0.09772210460279693,0.7162200000000002,5.322811160618043,0.7527591733296911,-4.391999999999998,3.013809682113325,0.42621705268560106,0.0,0.0,0.0,-68.45405999999998,2.054622752818962,0.29056753625969195
ASN 121,-55.61674,2.1209777538671193,0.29995155050105043,-6.538360000000001,0.6549323861285118,0.09262142629003141,-7.131,1.469421301056988,0.20780755327947112,1.2135,0.9973888559634098,0.14105208470632394,0.0,0.0,0.0,-68.07260000000001,2.1302001126650802,0.30125578898996513
PRO 122,23.52306,2.006961926993183,0.2838272776320201,-4.81766,0.4684116826040972,0.06624341543127159,-23.688680000000005,0.9140171867090846,0.12926155016860888,19.450760000000006,0.8000080139596977,0.11313821833489687,0.0,0.0,0.0,14.467479999999998,2.0868306710416338,0.2951224237363225
PHE 123,20.916539999999994,2.471489180312201,0.34952135180558785,-8.3072,0.5763091531461279,0.0815024220499007,-1.5615199999999998,0.5040012396810154,0.07127653886097449,1.3955800000000003,0.3231214069045868,0.045696267593754204,0.0,0.0,0.0,12.443399999999997,2.550813972048938,0.3607395714362393
HIE 124,31.031800000000004,2.4080215115318127,0.34054566800944497,-3.688900000000001,0.6369778096605793,0.09008226573526991,2.6042400000000003,1.3246481428666255,0.18733353690143148,-13.671240000000003,1.168666754211773,0.16527443737008338,0.0,0.0,0.0,16.275900000000004,2.3839418805834818,0.3371402939430381
VAL 125,-9.114640000000001,2.517868191625595,0.3560803344864735,-5.778459999999999,0.4880014840141489,0.06901383171510064,6.779399999999998,0.49628882719645057,0.07018583902754577,2.2146800000000004,0.10509033066841318,0.014862017090554312,0.0,0.0,0.0,-5.89902,2.616994936869385,0.37009897323824054
PRO 126,23.214699999999997,1.6593077743444942,0.23466155586290988,-2.722360000000001,0.38865814078698396,0.054964561382766446,-25.56078,0.7838710937391753,0.11085611319181733,20.322860000000006,0.7844334518616665,0.11093564264019111,0.0,0.0,0.0,15.25442,1.7184922238986275,0.24303150098701404
ILE 127,13.960000000000003,2.9066918859761977,0.41106830867873684,-3.242,0.8477202604633224,0.11988574894456831,0.7016,0.9087020633849141,0.12850987821953613,2.5886199999999997,0.17099109801390305,0.02418179298563289,0.0,0.0,0.0,14.008220000000003,2.671816298251044,0.37785188451561047
GLU 128,22.89408,2.638068921313509,0.37307928469965257,-2.593879999999999,0.8660258804446928,0.1224745545490985,78.81473999999999,18.573032609469102,2.626623461070896,-145.52777999999998,16.01165760224724,2.2643903337172318,0.0,0.0,0.0,-46.41284,3.5041347540299967,0.4955594893532131
GLU 129,23.74383999999999,2.082310892830461,0.2944832305718066,-4.25746,0.538062940927912,0.07609359084706066,94.72418000000002,10.25934811903741,1.4508909251049606,-158.90073999999998,9.34297510177609,1.3212962101845895,0.0,0.0,0.0,-44.69018,1.964460818545464,0.2778167132337547
GLN 130,-42.920120000000004,2.5025907107634544,0.35391977242306005,-7.800559999999999,0.7185517423261952,0.10161856192645227,-3.7339,1.4712547060247574,0.2080668358965453,1.3270000000000004,1.6292392457831355,0.23040922377370227,0.0,0.0,0.0,-53.12758000000001,2.082320293230265,0.2944845599890961
ARG 131,-273.3698799999999,3.74787871010336,0.5300300901957553,-5.08374,0.9263599043568362,0.1310070740380081,31.77938,9.956824358981144,1.4081076046637933,76.18383999999998,8.184275814902831,1.1574313855637697,0.0,0.0,0.0,-170.49039999999997,3.4643894065207728,0.48993864840433543
GLY 132,3.3725599999999996,0.6317657527913375,0.08934516958403575,-0.5676000000000001,0.07331193627234159,0.010367873456017751,3.641,0.1826532233496007,0.02583106656721674,-3.803259999999999,0.17980064627248832,0.025427651248200046,0.0,0.0,0.0,2.6427000000000005,0.6290445214768176,0.0889603293609009
ASP 133,13.348280000000003,3.449835764438642,0.4878804526028881,-1.5423600000000002,0.355975322740214,0.050342512928935025,109.30164,5.865716886314709,0.8295376373667143,-171.92131999999998,5.236810569192366,0.7405968530530611,0.0,0.0,0.0,-50.81376,1.9317742162064968,0.27319412960018835
TYR 134,11.401259999999997,2.603195027730364,0.3681473713718486,-10.42368,0.832569575230819,0.1177431184910631,-13.696879999999998,1.7806124636203544,0.25181662953824746,3.28224,1.0379060180960513,0.14678207672600907,0.0,0.0,0.0,-9.437059999999997,2.642077405452011,0.3736461699629753
ASP 135,14.343239999999996,2.8967606774464825,0.409663823699389,-2.791820000000001,0.680320385994714,0.09621183166326236,101.76849999999999,12.720360897789014,1.7989306899933624,-156.78755999999998,14.878466265257165,2.104132877963725,0.0,0.0,0.0,-43.46764,5.694981017562708,0.8053919392494511
LEU 136,-13.1181,2.5000659291306753,0.3535627143803494,-5.40744,0.5236914037866199,0.07406114857332427,3.8399599999999987,0.6074237058265078,0.08590268428867726,4.095600000000001,0.19870762441333284,0.02810150173922744,0.0,0.0,0.0,-10.589980000000004,2.493495470138244,0.35263351115853814
ASN 137,-59.84979999999998,3.550924713367346,0.5021765888609896,-3.0764000000000005,0.5151210343210577,0.07284911530004963,4.857220000000002,7.051541247954236,0.997238526849018,-9.331780000000002,6.781330309872833,0.9590249295153903,0.0,0.0,0.0,-67.40076,2.222159972278839,0.31426087705593553
ALA 138,9.48748,1.1772539783751013,0.16648885425757504,-3.0523200000000004,0.40975092141446107,0.05794753102592031,-5.326419999999998,0.370958439181565,0.052461445576732414,4.83876,0.20588584798376747,0.02911665585193293,0.0,0.0,0.0,5.947499999999999,1.2347214625169527,0.17461598380446175
VAL 139,-12.541379999999998,1.9366576041210808,0.2738847449421017,-6.668500000000002,0.6033022211130756,0.08531981833079233,7.686080000000001,0.6062587513595129,0.08573793484800012,3.1802600000000014,0.09867660513005601,0.013954979326385973,0.0,0.0,0.0,-8.343539999999997,2.0152502694206578,0.28499942625907276
ARG 140,-272.9552800000001,4.3914485174687865,0.621044605186758,-10.85358,0.8036911369425493,0.11365909058232056,43.02290000000001,5.589237186772377,0.7904375032853539,71.72308000000001,3.720217766959066,0.5261182421014862,0.0,0.0,0.0,-169.06287999999998,3.1996768189325517,0.45250263525452167
LEU 141,-12.612120000000003,2.5647967064857116,0.3627170287041939,-7.241959999999999,0.6472351028799499,0.09153286605367705,5.74052,0.5630336842498839,0.07962498723390767,3.2857600000000007,0.12243832079866895,0.017315393382766543,0.0,0.0,0.0,-10.8278,2.4762205717584904,0.3501904716008117
CYS 142,11.04038,1.4906718738877431,0.21081283811001622,-5.09846,0.7078035379962406,0.10009853629299438,2.4415199999999997,0.724214229078662,0.10241935848266193,0.6716999999999997,0.3534434749716005,0.0499844555837113,0.0,0.0,0.0,9.055140000000002,1.6065605498704234,0.227201971840033
PHE 143,21.069200000000002,2.8491766600195163,0.4029344274196477,-10.276159999999999,0.5501795474206548,0.07780713777025813,-1.2735400000000006,0.2829616376825648,0.0400168185641985,2.0833000000000004,0.1843846251724852,0.02607592376120081,0.0,0.0,0.0,11.6028,2.9178377473738886,0.4126445715140314
GLN 144,-42.39679999999999,2.0179288094480285,0.2853782290224795,-6.888699999999999,0.7556897577710143,0.10687067043862074,-1.4747000000000006,1.711759880941249,0.2420794039153269,-2.8152,2.2412912885209724,0.31696645374550286,0.0,0.0,0.0,-53.5754,2.6190158075125307,0.3703847675053744
VAL 145,-13.346699999999998,2.3641614517625618,0.33434291887222806,-6.008259999999999,0.47914502230537254,0.06776133888878169,10.77326,0.5379111380144634,0.07607212267315999,1.52136,0.09369712055340448,0.01325077386419315,0.0,0.0,0.0,-7.060340000000001,2.2129312742152654,0.3129557420594803
THR 146,-18.919520000000006,1.9554443816175957,0.2765415964949874,-4.96662,0.5518455903602013,0.0780427518223184,11.349860000000003,1.8793094371071362,0.2657744893852659,-0.8352999999999998,1.7650091359536924,0.24960998577781296,0.0,0.0,0.0,-13.371580000000002,2.168571069529416,0.3066822617498428
VAL 147,-10.484320000000002,2.2960562836306813,0.3247113936282475,-5.137720000000001,0.6611711439559256,0.0935037198832204,8.30968,0.7990388836596207,0.11300116261348932,1.3080800000000001,0.20867734328383425,0.029511432903198447,0.0,0.0,0.0,-6.00428,2.074269336802722,0.29334598281210544
ARG 148,-274.67942000000005,3.5113410833439778,0.49657861821828897,-5.18758,1.354264141000566,0.191521871523855,60.51622000000001,15.908630938317728,2.249820163175715,47.18494,14.257618885929018,2.0163317995627597,0.0,0.0,0.0,-172.16584000000006,4.566238304597685,0.6457636139389574
ASP 149,21.007820000000002,2.221808692844623,0.31421119864193037,-3.2751200000000016,0.9122290861400938,0.1290086745610535,29.55854000000001,4.474118291730713,0.6327358767827118,-97.75262000000001,3.743804588329526,0.5294539223690237,0.0,0.0,0.0,-50.46138,2.0168128905775693,0.2852204142623683
PRO 150,23.4876,1.6814995093664775,0.23779994112697775,-1.7585999999999993,0.5128137673658951,0.07252281847804902,-19.560740000000003,0.9629594136825981,0.1361830262844774,14.533599999999996,0.931231163567949,0.13169597412222714,0.0,0.0,0.0,16.70186,1.7109671067557004,0.24196728871481665
ALA 151,9.63928,0.9655750419309771,0.13655293197877577,-1.085,0.14403374604584807,0.020369447709744047,-3.56974,0.35944166759016655,0.050832728118801525,2.7861200000000004,0.16329588359783465,0.0230935253263756,0.0,0.0,0.0,7.77066,0.9695275676328097,0.13711190352409175
GLY 152,3.394480000000001,0.7231442522761239,0.10226804091210452,-0.62526,0.0669936743282524,0.009474336282822078,1.9283400000000004,0.14680580506232666,0.020761476055424312,-2.04242,0.13291532492531144,0.01879706551566021,0.0,0.0,0.0,2.6551400000000003,0.7287495320067117,0.10306074717369375
ARG 153,-269.2341199999999,4.447698598786341,0.6289995679751454,-2.40742,0.4795753992856595,0.0678222033850272,92.86694,5.209610962097083,0.7367502477285243,15.170219999999999,3.982639834531871,0.5632303268042311,0.0,0.0,0.0,-163.60438,3.4182685084123783,0.48341616844296353
PRO 154,23.96004,1.6228460427286753,0.22950508832703997,-2.8934599999999993,0.5488132727986845,0.07761391736022648,-17.016520000000003,1.1316167768285494,0.16003477931998625,11.3933,1.0498013574005416,0.14846433174335305,0.0,0.0,0.0,15.443359999999995,1.6178291845556985,0.22879559744016736
LEU 155,-10.367439999999997,2.7854773821375782,0.39392598915024674,-3.53742,0.5657899995581424,0.08001478908301923,4.9494,1.5016871977878754,0.2123706401553662,1.4297199999999994,0.24641047380337078,0.03484770339635072,0.0,0.0,0.0,-7.52574,2.3938552154213446,0.33854225120064324
LEU 156,-11.257819999999999,2.5217926694318096,0.35663533946035164,-3.8797200000000003,0.7229296242373819,0.10223768792377909,6.165199999999999,1.030957031112356,0.14579934156229946,1.58602,0.18343865350574518,0.02594214316512837,0.0,0.0,0.0,-7.3863199999999996,2.298805154335622,0.3251001426514612
LEU 157,-12.715880000000002,2.3084934016799608,0.3264702677304601,-6.486639999999999,0.6194782243146241,0.08760745064205437,6.998599999999998,0.44658369876209275,0.06315647235240923,1.66122,0.1397867361375925,0.01976882980856525,0.0,0.0,0.0,-10.542699999999998,2.3580797632819825,0.3334828382390917
THR 158,-17.472800000000003,2.8693196963740135,0.4057830829396381,-2.1526600000000005,0.29546523382624806,0.04178509408868178,11.699139999999998,3.4274200501835357,0.484710391891903,-6.762799999999999,1.3018500988977226,0.18410940660379144,0.0,0.0,0.0,-14.68912,1.6351768423017619,0.23124892672615632
PRO 159,23.748379999999987,1.703705313603472,0.24094031607851374,-4.814399999999999,0.48271221239989803,0.06826581574990578,-21.835600000000003,0.6525046819753383,0.09227809707614666,16.82966,0.6231038311549606,0.08812018887859803,0.0,0.0,0.0,13.928040000000001,1.8458202400016934,0.2610384017113156
VAL 160,-11.685539999999998,2.145878367568875,0.30347302906189405,-4.556619999999999,0.5151564379875456,0.07285412213458013,8.786019999999999,1.0885783846834336,0.1539482315325508,1.9106999999999998,0.13109298226831714,0.018539347345578976,0.0,0.0,0.0,-5.545440000000001,1.915421104196147,0.27088145032098404
LEU 161,-11.692239999999996,2.2759503031481287,0.32186797859992405,-6.5878000000000005,0.7219346784855255,0.102096981346169,6.40774,0.5050833915305355,0.07142957824318834,1.9154200000000003,0.16168897179461128,0.02286627367981001,0.0,0.0,0.0,-9.956879999999998,2.297093412467165,0.3248580657948959
SER 162,3.9864599999999992,1.4363210673105118,0.20312647333127248,-3.9523999999999995,0.4910472889651311,0.06944457358210286,-2.2263800000000002,1.2194623879398647,0.17245802478284372,3.8298199999999993,0.2959601790782097,0.04185508991747741,0.0,0.0,0.0,1.6374999999999995,1.4910987391853034,0.21087320597932785
HIE 163,31.950119999999984,2.5014705566128796,0.3537613587038909,-5.092779999999999,0.6459558279015674,0.09135194925123374,2.7651599999999985,2.4067790289929,0.3403699544436907,-13.712259999999999,2.0207212258003406,0.2857731363302027,0.0,0.0,0.0,15.910239999999998,2.4941443226886766,0.35272527276621835
PRO 164,24.331919999999997,2.062782497889734,0.2917214984741512,-4.932079999999999,0.46568276068586045,0.06585748759252882,-26.08012000000001,0.9747497040776378,0.13785042514257564,21.36842,0.8996204330714915,0.12722554174376605,0.0,0.0,0.0,14.688140000000002,2.0620095539060723,0.2916121876876863
ILE 165,13.822859999999997,2.9532214208216896,0.4176485786016775,-7.4058600000000006,0.5624307605385624,0.07953972094494495,-1.3548800000000003,1.0829615439155718,0.15315389029339077,4.69248,0.1561846650603072,0.022087847156298572,0.0,0.0,0.0,9.754599999999998,2.7107981186359167,0.38336474642303836
PHE 166,20.546659999999996,2.152775061264022,0.304448368837815,-7.826539999999999,0.6765235904238932,0.09567488368428106,-2.4709400000000006,0.6171262240417265,0.08727482757359067,1.58578,0.6660691642765035,0.09419640455983443,0.0,0.0,0.0,11.834960000000002,2.226665767105579,0.3148980926712601
ASP 167,22.507600000000004,2.7985628454619236,0.39577655312056925,-4.3644,0.5964293420012156,0.084347846445538,160.68123999999997,6.858968104781095,0.9700045717665908,-223.76430000000005,6.78826985689186,0.9600063296664938,0.0,0.0,0.0,-44.93986000000002,2.539031713153343,0.3590733084036852
ASN 168,-15.417380000000001,4.152589731191845,0.5872648716822751,-3.80868,0.9997534183987578,0.14138648433283865,9.43694,7.347658839140534,1.0391158782003094,-55.25959999999999,6.944073046850885,0.9820402280965982,0.0,0.0,0.0,-65.04872000000002,1.961603048936635,0.2774125635798603
PHE 169,16.038660000000004,2.4280296424055527,0.34337524501338285,-6.06626,0.4875063819069488,0.06894381370362446,-17.309640000000005,0.8167842496032052,0.1155107363321584,12.57528,0.6245146928616004,0.08831971485461432,0.0,0.0,0.0,5.23804,2.624964395644255,0.37122602490666
PRO 170,23.278959999999998,1.7321730278468845,0.2449662588357933,-1.8375000000000004,0.48123891156056653,0.06805745954706197,-26.174080000000004,1.0400034392250708,0.1470786968666758,21.041420000000002,1.0238518855772218,0.14479452224445732,0.0,0.0,0.0,16.3088,1.7214143487260627,0.24344475184320463
ASP 171,15.748899999999997,4.5817365583368215,0.647955398002056,-3.1671400000000007,1.2828140942474855,0.18141730900881517,79.76786000000001,9.439659216327605,1.3349694087910682,-142.41675999999995,4.89287044815381,0.6919563746713642,0.0,0.0,0.0,-50.06713999999999,2.4936092316962633,0.3526495994723609
LEU 172,-12.407880000000004,3.038312851830752,0.42968232417915253,-5.93576,0.7240768345969884,0.10239992796872412,4.79288,1.0924276569182934,0.1544926008325313,3.6203999999999996,0.225891124216957,0.031945829148732605,0.0,0.0,0.0,-9.93036,2.4536317389535083,0.34699592822971326
PRO 173,23.697359999999993,1.729080134175515,0.24452885761809043,-2.6244599999999996,0.36590005247335183,0.05174608166808413,-30.5873,1.5654134821191106,0.22138289771345387,25.226979999999998,1.4011501631159888,0.19815255635999057,0.0,0.0,0.0,15.712580000000003,1.750525522121846,0.2475616934664958
GLU 174,22.633879999999998,1.9615975391501923,0.27741178437838904,-4.0742199999999995,0.6858722706160438,0.09699698671608388,106.86908000000003,7.6282838721167066,1.0788022509579394,-168.9107,9.091562031356531,1.2857410327900691,0.0,0.0,0.0,-43.481960000000015,2.855511393498349,0.40383029401962606
HIE 175,32.90744000000001,2.6127869653685165,0.3695038762015798,-9.681899999999999,0.9129048417004108,0.12910424082887842,-2.2598800000000008,2.548449376699485,0.36040516715496723,-6.035080000000001,1.0335622833675788,0.14616777986957338,0.0,0.0,0.0,14.930579999999996,3.5661614102000736,0.5043313831916506
GLN 176,-40.8701,2.798662039260845,0.395790581242143,-4.3048199999999985,0.715992533201302,0.10125663510111498,-2.2253599999999993,2.8613060287917476,0.4046497792017191,-4.383380000000001,2.175726985538394,0.30769426109695275,0.0,0.0,0.0,-51.78366,2.8033274985988816,0.3964503768291982
ASP 177,17.01788,2.7313107156820924,0.38626566571725796,-1.8315000000000003,0.573215256251957,0.08106487895506867,97.26224,4.667881586158759,0.6601381446697352,-163.00614000000004,3.399416308779746,0.4807500648028602,0.0,0.0,0.0,-50.557520000000004,2.810332280994546,0.3974410026557403
ASN 178,-58.84428,2.6345737039604544,0.3725849863212394,-2.697399999999999,0.7448055585184638,0.10533141221876793,-8.92924,3.0671479753021336,0.4337602264477456,-0.020919999999999897,1.5775268218321996,0.22309598264424219,0.0,0.0,0.0,-70.49183999999998,2.232343605810219,0.315701060321367
PRO 179,23.23148,1.8623394131038788,0.26337456557534555,-4.604980000000001,0.6063016242762211,0.08574399799402685,-34.65514,0.812868501296203,0.11495696589589821,29.06426,0.6668351463441913,0.09430473078270028,0.0,0.0,0.0,13.03562,1.9422731104558884,0.2746788974639294
SER 180,-0.15158,1.723433272163445,0.24373027073385856,-3.794180000000001,0.8172371672898815,0.11557478856567203,-5.62518,1.206168341318909,0.17057796267982614,6.1189800000000005,0.24639038049403442,0.03484486177329307,0.0,0.0,0.0,-3.4519599999999997,1.7906350377449913,0.2532340355639426
GLN 181,-41.84894000000002,2.562955383224197,0.3624566262712792,-3.695100000000001,0.5958154831824917,0.08426103369885585,-2.98742,4.284960957068337,0.605984989972524,-4.036679999999997,3.5506143324219295,0.5021326943667386,0.0,0.0,0.0,-52.56813999999998,2.5140410975962166,0.35553910165839114
LEU 182,-12.33136,2.4224455639704257,0.3425855370677517,-5.454219999999998,0.5334516769118084,0.07544145963593499,4.383239999999999,0.6383000723797606,0.09026926192231856,4.0415399999999995,0.14124676421073096,0.01997530895881304,0.0,0.0,0.0,-9.360799999999998,2.4610766668269437,0.34804880002666344
ARG 183,-275.25072,2.9307289403130565,0.41446766150300535,-9.621440000000002,1.2056462360078737,0.17050412583864083,-21.234219999999997,6.281345831237129,0.888316446449125,127.02304,3.8302297056967056,0.5416762796800589,0.0,0.0,0.0,-179.08334000000002,4.682427684908286,0.6621952736828551
LEU 184,-11.790059999999997,2.341221787101781,0.3310987603842714,-4.814379999999998,0.6513246775610533,0.09211121925151246,5.21848,0.6196111115853369,0.08762624374010526,3.1323600000000003,0.181814494471695,0.02571245239178792,0.0,0.0,0.0,-8.2536,1.9949989373430759,0.282135455411049
GLN 185,-42.09911999999999,2.3436630187809135,0.33144400267922375,-3.7120000000000006,0.5955815981038948,0.084227957353837,-1.70024,2.8185714009760336,0.3986061901777242,-5.110480000000001,2.732395588050895,0.3864190898389984,0.0,0.0,0.0,-52.62184000000001,2.0982688803865073,0.2967400308148008
HIE 186,32.41772,2.7416313321815724,0.38772522129981957,-8.587139999999998,0.5696111659720473,0.08055518361968213,-1.9008999999999998,0.8562547342934814,0.12109270580840123,-7.1694200000000015,0.7365613101432771,0.1041654994323918,0.0,0.0,0.0,14.76026,2.707220499405233,0.3828587946593344
ASP 187,12.650299999999998,2.1948790422253515,0.3104027709283561,-3.0344599999999997,1.1391553223331743,0.16110089064930697,72.95541999999999,4.370829669936988,0.6181286598047607,-134.03195999999997,3.9996336230222207,0.5656336114201463,0.0,0.0,0.0,-51.460699999999996,2.7686267877778197,0.39154295524248495
GLY 188,3.0230000000000006,0.5354932305827923,0.07573017892491679,-0.7596599999999998,0.055574314210795187,0.007859394887649038,3.88178,0.0933867849323162,0.013206885779770096,-3.96114,0.0843741690329525,0.011932309416036143,0.0,0.0,0.0,2.18398,0.547099277645291,0.0773715218410494
LEU 189,-11.823540000000003,2.6084795204102926,0.3688947114936702,-3.9725,0.7107487671463084,0.10051505459382662,4.604239999999999,0.9805641551678344,0.13867271270152673,3.5570600000000003,0.21653012815771736,0.030621984390302826,0.0,0.0,0.0,-7.634740000000001,2.36683847197057,0.33472150670071926
ALA 190,10.179099999999998,1.3209369894131984,0.18680870054684307,-3.8081800000000006,0.2709232872973325,0.03831433872585901,-6.142900000000001,0.29186183375012453,0.041275496362850765,5.434800000000001,0.07696908470278566,0.0108850723470123,0.0,0.0,0.0,5.662819999999999,1.340408112329981,0.1895623331571978
THR 191,-20.23978000000001,3.027324259407901,0.42812830253557393,-3.5826800000000008,0.3399602000234598,0.048077632554024696,15.498780000000005,1.3582391584694673,0.19208402388537402,-5.577559999999998,1.18166007227122,0.1671119700320731,0.0,0.0,0.0,-13.90124,2.638737247700121,0.37317380032365643
ASP 192,22.654419999999995,1.7444712103098334,0.2467054844789574,-2.78406,0.6844436400464241,0.09679494784336617,66.00150000000002,5.745554877467962,0.8125441631074077,-135.96922000000004,5.905209128523336,0.8351226838207106,0.0,0.0,0.0,-50.09736,1.9957066493852027,0.28223554100787207
ASP 193,16.31256,2.3403535558543274,0.33097597394372885,-3.728860000000001,0.4660459209133741,0.06590884620443525,85.50823999999999,3.5021168030779632,0.4952741079927561,-149.54848,3.324076793577226,0.4700954483846584,0.0,0.0,0.0,-51.45654,2.1157379819817144,0.29921053485464233
LYS 194,42.37362,3.3109550881278356,0.4682397590038591,-3.64736,0.5600905198269313,0.0792087609295843,-103.05319999999996,6.490796216182572,0.9179372039525361,52.65696,6.800961764221391,0.9618012364142743,0.0,0.0,0.0,-11.669979999999999,3.2588159290760927,0.46086616841768885
ALA 195,7.804140000000001,1.3282674882718413,0.18784538963732839,-2.0486799999999996,0.16991120504546015,0.024029073057444558,-3.15012,0.31308750470116553,0.044277259535793846,4.305579999999999,0.13866305780562282,0.019609917694883624,0.0,0.0,0.0,6.91092,1.3077352459882747,0.18494169208699338
ARG 196,-274.35898000000003,3.009064854664337,0.4255460327526531,-4.60988,1.4362451690432256,0.2031157396953768,-23.30284,4.927542516752124,0.6968597456360907,123.17745999999997,3.923115283598839,0.5548122840818649,0.0,0.0,0.0,-179.09424,2.8223934775996726,0.3991467134374821
LEU 197,-12.755900000000002,2.752507970923955,0.38926341030207057,-7.3089200000000005,0.5588171021004742,0.07902867246765212,4.4762,0.6281961477118408,0.08884035119246174,3.92682,0.12871887041142516,0.018203597226918233,0.0,0.0,0.0,-11.661799999999996,2.532704088518848,0.35817844714611424
GLU 198,22.960680000000004,2.308145276536963,0.32642103540059714,-4.20168,0.9321811291803754,0.1318303195475153,109.81954000000002,3.43743480642057,0.48612669230133043,-173.87619999999998,2.985552136539621,0.42222083226663026,0.0,0.0,0.0,-45.29765999999999,2.3749089381279687,0.3358628429701659
PRO 199,23.283020000000008,1.7973357225626498,0.2541816554985746,-4.17562,0.6121994083629894,0.08657807061837243,-35.88869999999999,1.139468301446121,0.16114515257993386,30.733020000000007,1.0070843557515632,0.14242323543576316,0.0,0.0,0.0,13.951720000000002,1.7338321722704104,0.24520089729036187
MET 200,16.31066,2.6104891389162987,0.3691789144683092,-3.123240000000001,0.6719262030907814,0.09502471493248417,-3.3895000000000004,0.9238736547818668,0.13065546525117147,2.816319999999999,0.8901100480277749,0.12588057019254462,0.0,0.0,0.0,12.614239999999997,2.5204363238138106,0.3564435232235277
CYS 201,16.774980000000003,2.093040644516931,0.2960006466073968,-3.50316,0.4279644078658885,0.06052330698169104,-1.03454,1.4627014214801324,0.20685721879596078,-1.5758399999999997,0.7507464647935413,0.10617158324146815,0.0,0.0,0.0,10.661440000000002,1.5347427427422518,0.21704540015397744
LEU 202,-12.359120000000003,2.1288488874506695,0.3010646968875611,-8.1564,0.6727706295610667,0.0951441348691546,4.212219999999999,0.9404507066295448,0.1329998144058863,4.166939999999999,0.09522004200799347,0.013466147481744021,0.0,0.0,0.0,-12.13636,2.184018303586304,0.3088668305402831
ALA 203,10.813480000000002,1.386829106126627,0.1961272530578032,-3.43226,0.2609454203468641,0.036903255249368334,-7.70448,0.3417831031516855,0.04833542998670761,6.255940000000001,0.11257324904253181,0.01592026155563525,0.0,0.0,0.0,5.93268,1.3163405705211688,0.18615866875329745
GLU 204,22.633139999999997,2.3949657451412776,0.33869930381977803,-3.2709999999999995,0.8423215300584483,0.11912225316875143,116.55210000000001,3.3453268375450067,0.4731006584226844,-182.56802000000005,3.1680726727108666,0.44803313403312867,0.0,0.0,0.0,-46.65378,2.3770010121160827,0.33615870691091376
TYR 205,10.9297,2.6141274892399426,0.3696934549055454,-8.759400000000001,0.8076527471630279,0.11421934687258423,-10.328080000000005,2.0821710865344056,0.29446345897580795,-1.9557200000000001,1.5324671877727107,0.2167235880839924,0.0,0.0,0.0,-10.113500000000002,2.891538180622895,0.4089252511156522
LEU 206,-8.481820000000003,2.1230937491311948,0.3002507974210877,-8.059140000000001,0.5621285621634818,0.07949698364088835,0.9676399999999997,0.5725399116218892,0.08096937080155689,4.4611600000000005,0.0807233200505924,0.011416001401533177,0.0,0.0,0.0,-11.112160000000001,2.188198230142772,0.3094579614228711
ILE 207,14.458300000000001,2.2199762273501706,0.31395204888644684,-8.129860000000003,0.7912479007238978,0.11189935124029765,-2.11452,0.36112569778402553,0.051070885952761644,5.58162,0.0861400928719903,0.012182048760364664,0.0,0.0,0.0,9.79554,2.218537709483436,0.3137486117387617
SER 208,5.878500000000002,2.8838212097839877,0.40783390663357016,-4.025039999999999,0.6949605732701729,0.09828226680332595,-4.880839999999999,2.9218320852506237,0.4132094561938293,5.177560000000002,0.7300346884908816,0.10324249574666224,0.0,0.0,0.0,2.1501799999999998,1.8776996212387118,0.265546827041861
GLY 209,3.960780000000001,0.7202969745875594,0.1018653750398035,-0.9149,0.09750923033231146,0.013789887599251684,4.8229999999999995,0.09048115825957008,0.012795968114991039,-5.048740000000001,0.08382381761758285,0.011854477972467446,0.0,0.0,0.0,2.820140000000001,0.7255536371626797,0.10260877939045893
PRO 210,24.206760000000003,1.6791749469307014,0.237471198354652,-4.038600000000001,0.4128280029261499,0.05838269606655609,-43.02868000000002,0.8625886491242778,0.12198845663406406,37.542880000000004,0.8281361153816883,0.11711613258637539,0.0,0.0,0.0,14.68236,1.6797558841688949,0.23755335528676608
GLY 211,3.2723600000000004,0.52832720013264,0.0747167491798184,-1.06066,0.06375064234970519,0.009015702302094968,5.611099999999998,0.13132452170109551,0.018572091966184912,-5.657520000000001,0.12353885866399145,0.017471032940270963,0.0,0.0,0.0,2.1652800000000005,0.5387488112283833,0.07619058755515619
GLY 212,2.89624,0.5484571290447423,0.07756355102752853,-1.1508999999999998,0.11524673531167937,0.016298349609699923,5.881500000000001,0.15167112447660164,0.02144953612551879,-5.95138,0.1362325790697174,0.01926619609574594,0.0,0.0,0.0,1.6754600000000002,0.5735436935404296,0.08111132700184336
MET 213,15.545699999999995,2.150282290770249,0.3040958378537973,-7.591200000000002,0.8274323416448972,0.11701660395003419,-5.095499999999999,0.6793415414944172,0.09607340214648494,5.65484,0.5662360765617117,0.08007787389785029,0.0,0.0,0.0,8.513839999999998,2.3107211978947233,0.3267853256925722
ASP 214,12.893240000000002,3.1770241268205677,0.44929906081361864,-3.6887600000000003,0.7752016914326209,0.10963007455985754,146.83093999999997,10.870185691901124,1.5372764031000534,-201.40857999999997,10.618970108424502,1.5017491545768427,0.0,0.0,0.0,-45.37316,3.6484641445957235,0.5159707475119225
PRO 215,23.477759999999993,1.5613937179328965,0.2208144172104853,-2.30386,0.5916600716627749,0.08367336976601336,-41.58900000000001,1.961909977547121,0.27745596984022325,36.30704,1.7698409754550872,0.2502933110732212,0.0,0.0,0.0,15.89194,1.7292866090963614,0.24455805758142551
ASP 216,13.40072,3.055718377337808,0.4321438372023835,-2.1849999999999996,0.6037257986867897,0.08537972124573869,125.01248000000004,10.943748508147731,1.5476797563422846,-183.71878000000004,10.47486142016169,1.4813691084371359,0.0,0.0,0.0,-47.49058000000001,3.4810629071592927,0.49229663747785857
ILE 217,12.44106,2.244944582033135,0.3174831074687258,-3.7139600000000006,1.066086843742101,0.15076744730876057,-2.6625599999999996,0.4757881108224563,0.06728659991409909,6.7806799999999985,0.2841506248453849,0.04018496674131326,0.0,0.0,0.0,12.845219999999998,2.116205692176449,0.29927667906470773
GLU 218,22.768139999999995,2.398509245427311,0.3392004304360562,-2.11246,0.5153907725212004,0.07288726204214283,165.81945999999996,4.445697507525435,0.6287165709350735,-229.68312000000003,3.9206061757816966,0.5544574426514189,0.0,0.0,0.0,-43.207980000000006,2.2398147467146776,0.3167576392007156
ILE 219,12.174219999999998,2.5264043325643724,0.3572875271150682,-6.891359999999999,0.5781943880737734,0.08176903453019428,-1.9046400000000006,0.3977431714058686,0.0562493787343466,6.22026,0.17462174091447122,0.024695243428644598,0.0,0.0,0.0,9.59848,2.5460631354308534,0.36006770167844787
ASP 220,23.459460000000004,1.8545552157862069,0.26227371383346154,-2.79624,0.8153182092900892,0.11530340692277898,175.35462000000004,4.973867054473739,0.7034110245877478,-242.05356000000006,3.920783565355239,0.5544825293254917,0.0,0.0,0.0,-46.03572,2.761527143013372,0.3905389138510936
ASP 221,17.52212,2.5200347508715097,0.3563867322333993,-2.8437599999999996,0.3245339156390251,0.04589602649467552,185.68776000000005,5.662156562862825,0.8007498603480435,-245.24035999999995,4.617100807911478,0.6529566581392187,0.0,0.0,0.0,-44.87424000000001,2.731368042281924,0.3862737729227546
ASP 222,11.800080000000001,2.149498144590955,0.3039849428376333,-3.346880000000001,0.2635867705329568,0.03727679857498324,196.33773999999994,5.88003807746351,0.8315629596419115,-251.97544000000002,4.054051682748192,0.573329487230396,0.0,0.0,0.0,-47.184500000000014,2.3123797633602825,0.32701988227011997
THR 223,-19.445659999999993,2.3526839788633502,0.3327197590886446,-3.246439999999999,0.723298587306796,0.1022898671814571,5.310640000000001,2.6322502902269735,0.37225640599995014,1.2881599999999997,1.4675580991565549,0.20754405673976792,0.0,0.0,0.0,-16.093299999999996,2.334483593859717,0.3301458359573896
TYR 224,10.77514,2.909151463983954,0.4114161455363652,-10.21818,0.6919715222463705,0.0978595511536773,-14.623860000000002,1.0479236997032777,0.14819879084525658,1.1323599999999998,0.5653746637407807,0.07995605172843402,0.0,0.0,0.0,-12.934540000000002,3.139099203338427,0.4439356666995781
ASP 225,21.70304,3.9938101705514297,0.5648100508737436,-3.389679999999999,0.2818196189054376,0.039855312719888694,165.82911999999996,6.768232072381606,0.9571725590050626,-233.75130000000001,5.118391459237432,0.7238498619188193,0.0,0.0,0.0,-49.60882000000001,1.9749292614164884,0.2792971746222677
GLU 226,23.314199999999996,2.6659148298473805,0.3770172908501727,-3.7462600000000004,0.3870388512798149,0.054735559264521755,185.94029999999995,5.883338808026011,0.8320297534346343,-248.9506999999999,5.442425155206748,0.769675146669388,0.0,0.0,0.0,-43.442460000000004,2.401080075382796,0.3395640006950163
CYS 227,12.710280000000001,2.5770907942096164,0.364455675263809,-5.358199999999999,0.37850284014787355,0.05352838499338584,1.6198,2.0428158605219413,0.2888977895380994,1.04936,0.48232821854003133,0.06821151081745663,0.0,0.0,0.0,10.02124,1.480974173441249,0.20944137616048986
ARG 228,-275.7615800000001,3.397593902090572,0.48049233757726123,-7.6849599999999985,0.9407060956536957,0.13303593186804985,-30.807399999999994,4.873728178714969,0.6892492489658633,139.46846,3.50379245509883,0.4955110809741289,0.0,0.0,0.0,-174.78547999999995,3.1084046791924655,0.43959480546579743
GLU 229,22.35666,2.485662097792024,0.35152570501742386,-3.6763000000000003,0.7902012971388981,0.11175133914186416,140.35638,3.978506382501057,0.5626457684120915,-204.71096,3.950506919167332,0.5586860463335193,0.0,0.0,0.0,-45.674220000000005,2.336206774153147,0.33038953045152786
VAL 230,-13.4101,2.171466612683691,0.307091753389764,-4.701520000000002,0.47241478554336114,0.06680953967809984,8.05982,0.5872338099939349,0.0830474018377448,4.116220000000001,0.08712962527172895,0.012321989774376464,0.0,0.0,0.0,-5.935580000000001,2.2563716545817503,0.31909913956637315
LEU 231,-8.727500000000001,2.220267850958521,0.31399329069265064,-7.9195400000000005,0.44103696942545995,0.062372046366941346,0.66684,0.5085033868127135,0.07191323861431914,4.543339999999999,0.08679967972297715,0.012275328427387521,0.0,0.0,0.0,-11.436859999999998,2.273754718609739,0.3215574760567713
SER 232,9.891479999999998,2.1961349342879766,0.31058038088714024,-3.6267400000000003,0.4985475227097155,0.07050526681035882,-10.796980000000005,2.8314152185082078,0.40042258027238875,6.206320000000001,1.0402089682366682,0.14710776305824202,0.0,0.0,0.0,1.6740800000000007,1.4666645266044993,0.2074176864975598
ARG 233,-272.7910799999999,3.1857232198776857,0.45052929835179084,-5.191780000000001,0.9435946648852934,0.13344443724636776,-57.10954000000001,5.478863280681394,0.7748282757927577,158.32790000000003,3.743422259109927,0.5293998528522589,0.0,0.0,0.0,-176.7645,2.938211600615462,0.4155258694712346
ILE 234,15.55984,2.1329723238710767,0.30164783885849344,-6.85302,0.7862932656458409,0.1111986600278979,-2.8345200000000004,0.3513712703110442,0.04969140159021415,5.633680000000002,0.11255211059763312,0.01591727212808893,0.0,0.0,0.0,11.505980000000001,2.0516017692525073,0.2901403046665533
LEU 235,-11.760260000000002,2.6937687043248384,0.3809564235552386,-7.731420000000003,0.5998816579959361,0.08483607765567114,3.3696400000000013,0.465367844183495,0.06581295167366279,4.28614,0.07625300256384203,0.010783803039745578,0.0,0.0,0.0,-11.835899999999999,2.678574615350489,0.3788076548856958
GLU 236,23.773780000000002,2.316979441341681,0.3276703749685042,-4.687360000000001,0.7109789240195483,0.10054760369098754,127.21705999999996,4.149653004337655,0.5868495557876572,-192.4943,4.056776347049809,0.5737148129512221,0.0,0.0,0.0,-46.19082000000001,2.3431611441808347,0.33137302689261955
ASP 237,13.030700000000001,2.7434546706661602,0.38798308030118966,-4.26806,0.28593002010981056,0.040436611232890586,145.67624000000004,3.981535284584139,0.5630741198525909,-205.44308,3.0069912194095085,0.4252527764425738,0.0,0.0,0.0,-51.00419999999998,1.7911102031984298,0.25330123410680494
ALA 238,10.555140000000002,1.5973881558343825,0.2259047994355131,-3.9378399999999996,0.3250074682218912,0.04596299694319412,-7.271739999999999,0.22668505111718992,0.03205810736771683,6.03928,0.06754466374192002,0.009552257952975353,0.0,0.0,0.0,5.38484,1.5248882366914633,0.21565176254322616
TYR 239,10.09162,2.4907171006760294,0.3522405903810634,-12.290400000000002,0.8380563465542876,0.11851906513299201,-18.175520000000002,1.2037994391092954,0.17024294931654904,5.618920000000003,0.34130026897142945,0.048267146922098075,0.0,0.0,0.0,-14.75538,2.6760183772911508,0.37844614823247874
THR 240,-20.99926,1.6530499425002478,0.23377656479639153,-3.17646,0.5989360303070778,0.08470234570541724,11.300919999999998,1.3661663272091131,0.19320509483965673,-0.7225599999999999,0.8482942451767548,0.1199669226412014,0.0,0.0,0.0,-13.597360000000002,1.5107037268769676,0.21364576992769876
GLN 241,-41.118739999999995,2.351859892170477,0.33260321563088135,-5.03176,0.6597715835044718,0.0933057921460397,-7.099019999999999,3.530056330938644,0.4992253539154437,-1.12666,2.431935991016211,0.3439276861318379,0.0,0.0,0.0,-54.37618000000001,2.23538164696753,0.3161307042221387
SER 242,0.7550599999999998,1.6626591762595246,0.2351355156670298,-3.682099999999999,1.030394841796097,0.14571983598673202,-3.3008599999999997,1.278625089852378,0.18082489432597504,5.05122,0.3044100714496842,0.043050085156710625,0.0,0.0,0.0,-1.1766800000000002,1.7515043413020701,0.2477001194024742
GLY 243,3.1381400000000004,0.5828305760682079,0.08242469052413834,-1.2766799999999998,0.06769946528592888,0.009574150197276716,3.65586,0.10759331020096673,0.015215991850682262,-3.78952,0.09101499656655127,0.012871464252375748,0.0,0.0,0.0,1.7277999999999998,0.5896264919421453,0.08338577816390523
THR 244,-18.380940000000006,2.018413192683754,0.2854467311566144,-5.31772,0.7377059858778517,0.10432738102722729,4.12416,1.6427772016923061,0.23232377985905805,2.952199999999999,0.6441328123919821,0.09109413592542655,0.0,0.0,0.0,-16.6223,2.1671044760232703,0.30647485410715486
PHE 245,21.578960000000002,2.133631879776838,0.3017411141492005,-10.9757,0.7109207902431972,0.10053938233349277,-1.5779199999999998,0.24671893644388276,0.034891326601320466,2.8533399999999993,0.12330605986732382,0.017438110218715813,0.0,0.0,0.0,11.878679999999996,2.1979708864314174,0.3108400237292524
ARG 246,-270.74972,3.065937370786004,0.43358902111520753,-10.55922,1.0088549011626884,0.14267362836908423,6.8705,4.622874513763053,0.6537731834512637,100.38709999999999,3.449359420240381,0.4878130873603343,0.0,0.0,0.0,-174.05134,2.6005673197187407,0.36777575734104917
ARG 247,-271.66229999999996,3.573392059379008,0.5053539514050117,-9.969020000000002,1.4868180855773687,0.2102678301405116,-7.26072,4.475156243261233,0.6328826652958665,114.73883999999997,2.469412443155543,0.34922765682034485,0.0,0.0,0.0,-174.1532,3.2253812239797295,0.4561377870775667
LEU 248,-12.560059999999996,2.0952537164744673,0.29631362224508234,-8.30736,0.5689825220514312,0.08046627994383826,4.842480000000001,0.4539144077907106,0.06419319116541745,3.9815600000000013,0.08978711711593415,0.012697815875173553,0.0,0.0,0.0,-12.043379999999999,2.158484476571479,0.3052558020939176
MET 249,16.480059999999995,2.819288849408698,0.3987076527081019,-9.22804,0.47555054242428896,0.06725300266903113,-3.15302,0.7272760271038763,0.10285236211191245,4.0436000000000005,0.45915918808186484,0.0649349151073592,0.0,0.0,0.0,8.1426,2.9344317610058717,0.41499131942728684
ASN 250,-63.29186,1.8432047635570468,0.26066851748530695,-6.329619999999998,0.8972949769167531,0.12689667258049253,-5.917179999999999,1.5120897815936762,0.2138417876655548,0.24475999999999992,0.5324431823208933,0.07529883696312978,0.0,0.0,0.0,-75.29389999999998,1.8417636140410205,0.26046470816620976
TYR 251,9.744079999999999,2.509064796612472,0.3548353464242249,-8.90622,0.6506539876155594,0.09201636936980599,-9.9949,1.3505603762883125,0.1909980800950642,-2.1115199999999996,1.076216283838895,0.15219996646517375,0.0,0.0,0.0,-11.26856,2.626034570678759,0.3713773705114509
ALA 252,9.34804,1.1666478467815478,0.16498892074318333,-3.7714199999999996,0.34459907660933725,0.04873366877221699,-7.024459999999998,0.29762104831484826,0.04208997229745566,6.1528399999999985,0.10383975346671424,0.01468515876661059,0.0,0.0,0.0,4.705000000000001,1.2710526188950628,0.17975398521312386
TYR 253,11.351499999999994,2.873609439363697,0.40638974421114865,-8.76274,0.8351204658011676,0.11810386889513477,-10.061859999999998,1.0865792379757897,0.15366550949383845,-2.9829000000000003,1.1966567636544732,0.16923282246656512,0.0,0.0,0.0,-10.456,2.7919061660449827,0.39483515648938844
ASP 254,11.7485,1.9644726544291613,0.2778183870804794,-2.2385400000000004,1.0149893833927526,0.14354117516587359,91.21920000000001,3.9244519209692834,0.5550013131515906,-154.41972,3.2266463273185853,0.456316699707528,0.0,0.0,0.0,-53.69056000000001,2.120690417387461,0.29991091498640066
GLN 255,-42.68305999999998,2.6020387038628496,0.36798384248225513,-4.4446200000000005,0.5816780515027178,0.08226169893698991,-3.7778400000000003,1.5360171269878464,0.2172256253023569,-2.770200000000001,1.5503691173394794,0.2192553032425896,0.0,0.0,0.0,-53.67572000000001,2.4232159708946632,0.34269448905983196
GLU 256,23.993440000000007,2.379331209899039,0.33648824664168064,-5.16238,0.7516098958901497,0.10629369083816796,134.05358,4.532375395264342,0.6409746753748949,-189.40069999999992,4.106743056246356,0.5807811727325131,0.0,0.0,0.0,-36.516059999999996,3.9647979893558296,0.5607071088616592
LEU 257,-12.309479999999999,2.7612309663626524,0.390497028147463,-8.25902,0.6176513414540713,0.08734909039022831,3.6069000000000004,0.43708773718785077,0.06181354058780256,4.239579999999999,0.08350930247583861,0.011809998814564805,0.0,0.0,0.0,-12.72202,2.6167339680601858,0.370062066675308
HIE 258,30.711199999999998,2.25833513899066,0.319376818194432,-5.9823,0.5026646695362617,0.07108751929839711,-2.4845000000000006,1.95215330596754,0.27607616811307695,-9.194920000000002,1.3310806262582189,0.1882432274266446,0.0,0.0,0.0,13.049479999999996,2.71746706504423,0.38430787786877596
ASP 259,21.090559999999996,1.9536550172433982,0.27628854215838566,-4.0868199999999995,0.5651127211450878,0.07991900745129481,113.40636,3.5488696158631927,0.5018859541847523,-179.71476,3.3231703029478594,0.469967251250437,0.0,0.0,0.0,-49.304660000000005,1.9600627195067144,0.2771947281028287
VAL 260,-16.45186,1.8249444595384579,0.2580861205256925,-3.9703199999999996,0.4402701189042954,0.062263597326206975,12.481340000000005,0.791508246577313,0.11193616970397839,2.59948,0.12198003771110408,0.017250582366982497,0.0,0.0,0.0,-5.341360000000001,1.6970197967024379,0.239994841211222
GLU 261,22.493320000000008,2.093062430411389,0.29600372759813787,-2.8651800000000005,0.9765772000205605,0.13810887209734193,112.05630000000001,3.9330251067087465,0.5562137447061398,-179.83886,3.644950501776063,0.5154738433790326,0.0,0.0,0.0,-48.15441999999999,2.091441197739161,0.2957744506748552
GLN 262,-40.07355999999999,2.352829115427071,0.3327402844983256,-5.009240000000001,0.6601417593214318,0.09335814291212044,-6.4542399999999995,2.7883758825524225,0.3943358990099684,-1.6080799999999997,1.7787193914724158,0.25154890870763086,0.0,0.0,0.0,-53.145120000000006,2.4572582578149134,0.3475087954455134
ARG 263,-273.62901999999997,4.065970799162979,0.5750151048389257,-11.37368,1.1061090260910167,0.15642743861612113,-17.412100000000002,3.5658593873005966,0.5042886707035918,127.79531999999993,2.781211365145905,0.3933226832415529,0.0,0.0,0.0,-174.61947999999992,3.445207449434671,0.4872259100179331
TRP 264,47.808499999999995,2.852524413567894,0.4034078712668075,-14.804760000000002,0.7001567127436562,0.09901711189486417,-15.723039999999996,0.8747384742882514,0.12370670138679939,0.20335999999999996,0.340633689467146,0.04817287834456232,0.0,0.0,0.0,17.484060000000003,2.823061971760432,0.39924125278833344
LEU 265,-13.388100000000003,1.9590755804715394,0.2770551255616795,-7.0525400000000005,0.6907022284602753,0.09768004590498412,3.5620400000000005,0.4950981704672324,0.07001745473808667,4.729079999999999,0.1704355408945106,0.024103225344341114,0.0,0.0,0.0,-12.149519999999997,2.083244385471866,0.29461524636719166
LEU 266,-7.82166,2.475217546883507,0.3500486224626518,-8.20586,0.6811069228836335,0.09632306477682402,0.5891200000000001,0.513890363404491,0.07267507214994696,4.84932,0.1356457798827618,0.01918321015888773,0.0,0.0,0.0,-10.58908,2.6757343727657315,0.3784059839273164
GLY 267,3.626799999999999,0.6106943261567233,0.08636521985151363,-1.4809799999999995,0.12787532834757867,0.018084302364205846,5.900479999999999,0.11435405371041482,0.016172105366961,-5.863539999999998,0.08456529075231879,0.01195933810879533,0.0,0.0,0.0,2.1827600000000005,0.6581289101688212,0.09307348305505714
ALA 268,9.857579999999999,1.380556802018672,0.1952402153041234,-3.47588,0.2963447748822274,0.041909479977684766,-8.517340000000004,0.2675718677288393,0.037840376425162435,7.728920000000003,0.12466207763365802,0.017629880090312685,0.0,0.0,0.0,5.593280000000001,1.4480864896821566,0.20479035531977527
GLY 269,3.03536,0.5178692792587731,0.07323777582641366,-1.0009400000000002,0.08158514815822221,0.011537882301357619,6.2329,0.1683194878794795,0.02380397025708537,-6.2093799999999995,0.1513097339895537,0.02139842779270921,0.0,0.0,0.0,2.0579400000000003,0.5585535394212445,0.07899139907610192
GLU 270,22.44412000000001,2.3159368613154045,0.3275229318872023,-5.79802,0.8717024145888315,0.12327733770648999,191.24380000000002,10.275975040841782,1.4532423269365866,-249.56260000000006,8.942228292768478,1.264622052946959,0.0,0.0,0.0,-41.672699999999985,3.014884954687547,0.4263691191913723
ASN 271,-55.52350000000002,2.220940271596239,0.31408838533119865,-5.58474,0.5509503719937113,0.07791614882680084,-6.98812,2.29170425351964,0.32409592362755846,-0.8530400000000001,1.0488504175524744,0.14832984854033932,0.0,0.0,0.0,-68.94940000000001,2.577253592489268,0.36447869841731045
PHE 272,20.584220000000002,2.283074946557798,0.3228755553336267,-11.504800000000003,0.7623073395947156,0.10780653783513995,-4.291560000000001,0.5447760699590083,0.07704297065923435,3.2749599999999988,0.18826778375497358,0.026625085314420868,0.0,0.0,0.0,8.06282,2.283796949730859,0.32297766200156863
GLY 273,3.01394,0.550637463672788,0.07787189690767791,-1.3432000000000002,0.1528143972274832,0.02161121930849762,5.3908000000000005,0.11537573401711282,0.01631659278157518,-5.3398,0.09051475017917825,0.01280071872982064,0.0,0.0,0.0,1.7217399999999998,0.5984546368773503,0.08463426639370146
THR 274,-21.053700000000003,1.8414488127558615,0.26042018854151733,-6.824080000000001,0.7023307152616775,0.09932456227942607,9.974020000000003,1.4249427566046078,0.20151733719955403,2.3100400000000003,0.4492657547599179,0.06353577234912608,0.0,0.0,0.0,-15.593720000000003,1.6374311593468398,0.23156773530006014
THR 275,-19.741899999999994,2.262968822144989,0.32003211995049113,-4.207399999999999,0.749851398611757,0.10604500176811806,8.155879999999998,1.3924252459647668,0.19691866674340658,1.9864600000000003,0.9443698260745089,0.13355406159304914,0.0,0.0,0.0,-13.806959999999998,2.1525161644921633,0.3044117553052133
VAL 276,-10.640019999999998,1.8674235458513468,0.264093570523783,-6.377980000000001,0.5480514388266731,0.07750617776667697,6.445820000000002,0.5486357512958661,0.07758881202853661,3.4130599999999993,0.08429932621324178,0.011921725042968028,0.0,0.0,0.0,-7.159120000000001,2.076954237724076,0.29372568514176617
THR 277,-22.273900000000005,3.1174791306438068,0.4408781266971557,-2.945,0.48229982376111774,0.06820749518931261,14.10492,3.759372053096109,0.5316554943494904,-2.4852000000000003,2.521896564096157,0.3566500323846894,0.0,0.0,0.0,-13.59918,2.5844863682364383,0.3655015673728356
ASP 278,22.263920000000006,2.4610983226193315,0.3480518626181933,-3.8140599999999996,0.5320107671842795,0.07523768422805233,190.08065999999997,9.311933089558197,1.3169062067164,-224.55800000000002,7.5660681968891845,1.0700036257880434,0.0,0.0,0.0,-16.027479999999997,5.29195375353943,0.7483952769706669
GLU 279,24.269219999999997,2.234943223350438,0.31606870175960305,-4.56382,1.1931412773012233,0.16873565761865478,169.12086,23.727074541131348,3.355515061150533,-221.23338000000004,21.720108893732156,3.07168725737365,0.0,0.0,0.0,-32.40712,3.534806414161897,0.4998971171271162
ASP 280,14.457039999999996,2.235645892890945,0.3161680742390082,-4.202299999999999,0.9771666029905062,0.13819222626472197,177.01366,16.453142537047796,2.3268257319550667,-208.16764,17.590841845415472,2.4877207111346724,0.0,0.0,0.0,-20.89924,5.9023717861890175,0.8347214230196818
LEU 281,-10.859880000000002,2.705990189487014,0.38268480256210763,-1.3051400000000004,0.4539398202405235,0.0641967850285353,3.7475799999999997,1.4864845117255694,0.21022065567398482,2.475519999999999,0.2438182306555516,0.03448110485468926,0.0,0.0,0.0,-5.941919999999999,2.2785821191258426,0.3222401735848594
GLU 282,22.56808,2.2089764764705304,0.3123964491987756,-3.5239599999999998,0.9003050585218345,0.12732236240346814,123.23695999999998,7.615216648159566,1.076954266423664,-189.88233999999997,6.42880343333162,0.9091701005248294,0.0,0.0,0.0,-47.60126,2.7717809351388776,0.39198901904005806
SER 283,6.249819999999997,2.602921832787155,0.3681087357724628,-1.4976000000000003,0.19799020177776322,0.02800004285710984,-1.1071199999999997,3.446914879366765,0.48746737707461,-2.4315799999999994,2.187804507628596,0.30940228065093517,0.0,0.0,0.0,1.2135200000000004,1.2464258379863598,0.176271232457256
SER 284,7.92032,3.0639840889926284,0.4333127853548747,-1.0714200000000003,0.6906547064923252,0.09767332528382555,-8.01254,5.7335924278239405,0.8108524172548297,2.4426600000000005,3.6589347062225634,0.5174515085377566,0.0,0.0,0.0,1.2790200000000005,1.52578632173709,0.21577877094839512
GLU 285,23.15264,2.964088047005328,0.4191853516142915,-4.23856,0.9357406298756116,0.13233370896336324,195.5217999999999,19.603861883824127,2.7724047350993053,-233.18175999999988,17.597501449423074,2.488662521365431,0.0,0.0,0.0,-18.745880000000003,5.227107037893899,0.7392245664965407
GLY 286,3.17448,0.6382736165626779,0.09026552050478635,-0.40252000000000004,0.02566962407204221,0.0036302330503700966,5.06684,0.16334360838429038,0.023100274630402304,-5.2407,0.16033131322358604,0.022674271763388414,0.0,0.0,0.0,2.5980999999999996,0.6354500216382107,0.08986620388110343
ARG 287,-273.26090000000005,3.8453293916068705,0.5438116977402319,-6.3019799999999995,1.138654302060117,0.1610300356827888,-33.11356,5.365164083828166,0.7587487811706812,136.36414,4.520996686616293,0.6393654829656586,0.0,0.0,0.0,-176.31229999999994,3.1830655742576153,0.45015345050380234
LYS 288,46.08139999999999,2.689601747471412,0.3803671268656447,-5.526139999999999,0.6295219141539155,0.08902784288075384,-185.36167999999995,6.102190375399482,0.8629800389072516,134.49236,7.344777564392712,1.0387084044177801,0.0,0.0,0.0,-10.31406,3.511870130913162,0.49665343684303703
VAL 289,-9.555559999999998,2.3642893745055913,0.33436100988004086,-6.667520000000001,0.4748388880451914,0.06715235954156694,4.989079999999999,0.6933338255126543,0.09805220992920168,4.1885200000000005,0.11348008459637116,0.016048507469543425,0.0,0.0,0.0,-7.04548,2.1045029554742807,0.2976216621685989
ILE 290,13.591319999999998,2.777109270014428,0.392742559384645,-7.595700000000003,0.7552663437489937,0.10681079065337669,-2.05898,0.3831469947683249,0.05418516763838584,5.64192,0.06190794456286322,0.008755105481944287,0.0,0.0,0.0,9.57856,2.6885111430678483,0.38021289211177434
ALA 291,9.7707,1.2504677724755622,0.17684284831454136,-3.8724999999999996,0.42630577054504354,0.06028874024227133,-7.933059999999997,0.2611080550270961,0.03692625526641797,7.23322,0.10342751858182037,0.014626859950100565,0.0,0.0,0.0,5.19836,1.3085345201407559,0.18505472652164268
LEU 292,-12.715139999999998,2.3620565362412544,0.3340452388644398,-7.745680000000002,0.7232571448661722,0.1022840063352983,3.908320000000001,0.42107141627043715,0.05954849076172993,4.6962,0.08298264878879395,0.01173551873587557,0.0,0.0,0.0,-11.856299999999997,2.2781900996185684,0.3221847336544692
ASN 293,-59.31973999999998,1.8178997531223064,0.2570898485900267,-6.704739999999998,0.7466961848034471,0.10559878715212818,-1.23918,1.548627220347105,0.21900896180750232,-1.46854,1.0172927840105817,0.1438669252052048,0.0,0.0,0.0,-68.73219999999998,1.7456070233601015,0.24686611270095837
LEU 294,-12.5799,2.364861875459108,0.3344419737413344,-4.6508199999999995,0.5944083677069172,0.08406203751991759,2.5677600000000003,0.7596949271911702,0.10743708692997937,5.3081200000000015,0.27803558333417183,0.03932016927735007,0.0,0.0,0.0,-9.354840000000001,2.4077715868412413,0.34051032332074715
ASP 295,12.695059999999998,2.4087877898229455,0.3406540361246322,-3.3763400000000003,0.8809185798926008,0.12458070030305629,156.69384000000002,5.795399366255966,0.8195932383127627,-217.62872,5.2262094410399085,0.739097627132095,0.0,0.0,0.0,-51.61616,2.25087299828285,0.31832151213509985
ASP 296,10.94694,2.0116700565450674,0.28449310769858854,-4.54676,1.119863394526313,0.15837260005442838,134.60204,4.504221695077513,0.636993140911375,-185.71288,3.559950008861157,0.5034529583901668,0.0,0.0,0.0,-44.71065999999999,2.563959068394145,0.36259856878924857
THR 297,-21.41274,2.254333478525315,0.3188108979442217,-2.09012,0.7526506398057471,0.10644087425420748,9.860019999999999,1.727755567086967,0.24434153554400068,1.00702,1.1133424538748171,0.15745039978355083,0.0,0.0,0.0,-12.63582,2.0626989183106805,0.29170967853672775
ASP 298,21.954480000000004,1.7397852768660445,0.246042793416099,-3.7681600000000004,0.9058398392651947,0.12810509860267028,182.42837999999995,6.646632160397147,0.9399757345338831,-246.96318000000008,4.859066168262931,0.6871757275625704,0.0,0.0,0.0,-46.348480000000016,2.545352598285451,0.35996721655168806
ASP 299,17.46256,2.694533756774994,0.3810646183103323,-2.4560600000000012,0.38938692376605916,0.055067626860069926,190.15044,5.904479212123369,0.8350194580534874,-249.0044200000001,5.235366241589409,0.7403925942845999,0.0,0.0,0.0,-43.84748,2.771717130155947,0.39197999565283737
ASP 300,12.043860000000002,2.319165815632835,0.3279795749860016,-3.2572199999999993,0.3523149324113336,0.04982485556426683,197.75084000000004,8.124287839213581,1.1489478046838653,-251.81712,5.997056099924375,0.848111807082535,0.0,0.0,0.0,-45.27963999999999,2.4314262708131857,0.3438556008094245
SER 301,6.035100000000003,3.476829666520921,0.49169796684550116,-2.7662799999999987,0.7777755984858415,0.10999407998615279,-9.562199999999999,5.673752955496038,0.8023898379216928,6.636919999999999,2.3313849003542946,0.329707614519289,0.0,0.0,0.0,0.3435399999999999,1.4360298076293543,0.20308528299214595
ILE 302,15.552480000000003,2.3373822985553683,0.33055577470678005,-6.659119999999999,0.5751576702088081,0.08133957777122083,-2.3181,0.4506370712668914,0.06372970578937288,4.51442,0.21902822557835816,0.030975268715542775,0.0,0.0,0.0,11.089679999999998,2.28124372604071,0.32261658164453055
PRO 303,23.24842,1.7276217999319152,0.24432261801151323,-5.58478,0.594722297883641,0.08410643395127368,-42.12334,1.2744137728381286,0.1802293241622746,36.444419999999994,1.0754664865072816,0.15209392910963387,0.0,0.0,0.0,11.984720000000005,1.6706346583259701,0.23626341915751287
GLU 304,23.07656,2.2020828972588453,0.3114215498773298,-4.637140000000001,1.1472659152960105,0.16224790170600004,114.09158000000005,7.808535350729026,1.104293659527074,-176.37164000000004,6.642367200809279,0.9393725781646693,0.0,0.0,0.0,-43.84063999999999,3.0321171663379203,0.42880612193393647
TYR 305,10.393360000000005,2.6981567023432653,0.3815769801861712,-11.76134,1.115882675015595,0.15780964130242234,-11.111240000000002,1.1787971082421054,0.16670708577621707,0.48692,1.284334066199289,0.1816322655036819,0.0,0.0,0.0,-11.9923,2.9445545350697757,0.416422895864288
TYR 306,10.524,2.4342719322212134,0.34425803810513994,-12.79106,0.6869015478218014,0.09714254849446625,-15.658220000000004,0.9395722918433991,0.13287558779549066,4.773219999999999,0.37153886956819004,0.052543530829210275,0.0,0.0,0.0,-13.152059999999997,2.5625207543354573,0.36239516046437376
GLU 307,23.642799999999983,2.1912606508584753,0.3098910531138551,-6.175220000000001,0.875489629635891,0.1238129307948075,127.01166,6.145081130823096,0.8690457077093017,-187.65016,4.684546703193854,0.6624949481226918,0.0,0.0,0.0,-43.170919999999995,3.1150929157250977,0.44054066494707816
SER 308,1.27064,1.9335774487720938,0.27344914519522634,-3.838880000000001,0.69229067998926,0.09790468687453037,-1.4757,2.617712552974448,0.3702004594810763,5.2138800000000005,1.4903514973320882,0.21076753002300885,0.0,0.0,0.0,1.1699400000000009,2.1403505919358152,0.30269128353489116
ASN 309,-57.34160000000001,2.963688384429164,0.41912883079073304,-3.1344400000000006,0.6741698646483674,0.09534201659289548,1.7211400000000001,3.499552302852466,0.49491143289279543,-7.601399999999999,2.608448719066566,0.36889035552586646,0.0,0.0,0.0,-66.35629999999999,2.3524899766001064,0.33269232302546353
ASP 310,14.323699999999999,3.229682890006379,0.45674613452113544,-1.91738,0.4285297137889032,0.06060325331201276,119.37954000000002,7.15063619046566,1.0112526680152418,-180.91278,6.63334400823592,0.9380965060333545,0.0,0.0,0.0,-49.12691999999999,2.670984236868696,0.37773421326644613
GLY 311,3.5937000000000006,0.5141136936515072,0.0727066558163688,-0.6238799999999999,0.1263918731564656,0.017874510119161358,4.6238,0.17386845602349646,0.024588712857729872,-4.788639999999999,0.15079280619449612,0.021325323162855406,0.0,0.0,0.0,2.80498,0.5085675762374178,0.07192231636981691
PRO 312,23.18804,1.767143717528345,0.24991186119909953,-4.32384,0.5118335416910452,0.07238419363369311,-36.15010000000001,1.094384744959092,0.15476937487753686,30.95312000000001,1.0134111434158104,0.14331797832786647,0.0,0.0,0.0,13.66722,1.822168030561371,0.2576934741742563
GLN 313,-42.828160000000004,2.115536587818737,0.2991820534189758,-6.254580000000001,0.5163749447833373,0.07302644501822537,-3.6060399999999997,2.550127431796302,0.3606424799826,-2.2706799999999996,1.9880245314381808,0.28114912546902926,0.0,0.0,0.0,-54.95945999999999,2.066141091116734,0.292196475283363
GLN 314,-41.72326,2.298474709976106,0.3250534107619775,-5.35426,0.48855623258740694,0.06909228501070151,-3.270880000000001,5.255649758650208,0.7432611167766007,-3.1230400000000005,5.367148591049069,0.7590294328733241,0.0,0.0,0.0,-53.471439999999994,2.186740022590849,0.3092517397332027
PHE 315,22.24032,2.7517521141265497,0.38915651600866036,-11.710000000000003,0.48969905043803974,0.0692539038610702,-4.432159999999999,0.7489785673836128,0.10592156479206762,3.532959999999999,0.1912042844708334,0.027040369228249594,0.0,0.0,0.0,9.63112,2.622426743609828,0.370867146714293
ASP 316,23.591600000000007,1.8543831966451139,0.2622493866532294,-3.1178999999999992,0.7579139594967252,0.10718522006321614,118.68458000000003,7.978869644479083,1.1283825663629314,-188.75303999999997,8.02401046848781,1.1347664429159154,0.0,0.0,0.0,-49.594759999999994,2.8772777589939014,0.40690852294836405
THR 317,-20.5328,2.1905719801001817,0.30979366036121625,-4.5712600000000005,0.7318729072728395,0.10350245913986762,11.996020000000001,1.1972688501752393,0.16931938457246645,-0.4254399999999999,1.9508412355699272,0.2758906133379677,0.0,0.0,0.0,-13.533480000000003,2.445972356671257,0.34591272799941725
THR 318,-19.506679999999996,2.3061817312605997,0.3261433481645804,-4.150980000000001,0.6815961117846856,0.09639224653466705,5.204319999999999,1.5102716635095867,0.21358466694030329,4.236180000000001,0.8137835999822032,0.11508638039316332,0.0,0.0,0.0,-14.217160000000002,2.132726042978784,0.3016130094806901
ARG 319,-274.23502,4.053364797250094,0.5732323469516752,-11.227439999999994,0.7939945380165558,0.11228778441131733,-7.850040000000002,4.500462847130279,0.6364615595367874,129.51429999999996,3.292412296479794,0.46561741226056724,0.0,0.0,0.0,-163.7982,3.8747007419927018,0.5479654339463174
SER 320,12.454100000000004,1.2756146792820975,0.18039915798029482,-3.5611600000000005,1.1207861412419393,0.15850309614641578,-19.430980000000005,1.7743033054130555,0.2509243798278555,8.42688,0.2738163355244033,0.03872347752979131,0.0,0.0,0.0,-2.11116,1.2603428796958394,0.1782393993706218
PHE 321,22.783239999999996,2.1538079074978524,0.3045944353529879,-10.55162,0.7106940801779658,0.1005073206885951,-3.53532,0.3336106377200779,0.047179668841567136,3.7076399999999983,0.0957915987965955,0.013546977817954761,0.0,0.0,0.0,12.403940000000002,2.2215608693889135,0.3141761511127165
ILE 322,13.95758,2.5553710813891666,0.3613840440196561,-7.6179999999999986,0.7178952012654851,0.10152571299922117,-1.3786599999999996,0.43267861560285154,0.061189996633436765,5.097399999999999,0.07495945570780593,0.010600867889008445,0.0,0.0,0.0,10.05832,2.6105661412038588,0.3691898042362493
HIE 323,33.59360000000001,2.121155222985651,0.29997664842448346,-10.416640000000003,0.8707490513345223,0.12314251178207877,-11.3975,1.107322270163448,0.15659901723829125,-4.20734,0.8764394699008022,0.12394725849328005,0.0,0.0,0.0,7.572119999999997,2.2143264225493158,0.3131530458290339
GLN 324,-39.12692,2.4824918436119927,0.35107736337166684,-8.3672,1.0228535574558217,0.14465333732755908,-15.08956,1.662445646149056,0.23510531794920983,7.272379999999998,0.36935494527623003,0.052234677293921686,0.0,0.0,0.0,-55.3113,2.585831813943133,0.36569184212942
VAL 325,-12.397319999999997,2.3896763499687705,0.33795127038080697,-5.931339999999999,0.5453354420904732,0.07712207782470748,8.460560000000003,0.4793662966875795,0.06779263181201398,3.368760000000001,0.051859255682963165,0.007334006272142051,0.0,0.0,0.0,-6.49934,2.4175178229746295,0.34188864925294
VAL 326,-12.302560000000001,1.9042690267921434,0.26930430840964636,-6.6859399999999996,0.5289853083026209,0.07480981972976795,8.33714,0.515873628323839,0.07295554816461904,3.1442200000000002,0.05802561158661072,0.008206060687077828,0.0,0.0,0.0,-7.507140000000001,1.8014231042151123,0.2547596985553253
HIE 327,32.49199999999999,2.199255574052315,0.31102170599494106,-10.02486,0.9755502244374522,0.13796363581755616,-5.600779999999999,1.3439255230852616,0.1900597701566533,-4.986079999999998,0.29642583153296326,0.04192094311916389,0.0,0.0,0.0,11.880279999999997,2.451521984727064,0.34669756392568213
ALA 328,9.773959999999999,1.1692807697041971,0.1653612722737727,-3.83344,0.42072466816197124,0.05949945317395796,-7.197159999999998,0.23247858912171665,0.032877437369729395,6.473480000000002,0.07726350755668365,0.010926710026317813,0.0,0.0,0.0,5.216840000000001,1.2542731817271653,0.17738101445194107
LEU 329,-12.44654,2.9157086494367097,0.4123434715961935,-7.896160000000001,0.5169130046729151,0.07310253817754636,4.63364,0.5042302553397626,0.0713089265660341,3.8404599999999998,0.07133896831325173,0.010088853651430509,0.0,0.0,0.0,-11.8686,2.841775255012263,0.4018877106854603
THR 330,-22.463460000000005,1.6426356651430818,0.23230376356830962,-5.625660000000002,0.760016410612288,0.10748255155140167,10.61096,1.1536772852058697,0.1631546063339914,2.2645399999999993,0.2400952485993873,0.033954595683059335,0.0,0.0,0.0,-15.213620000000002,1.6468536047869846,0.23290027031327745
HIE 331,30.70062000000001,2.2061106671242077,0.3119911625543011,-5.67322,0.7051862814887996,0.09972840032809115,-6.632199999999998,2.5544559499040145,0.3612546248838905,-5.32684,1.872817635115604,0.26485640994319937,0.0,0.0,0.0,13.06836,2.296598116867639,0.3247880204194725
LEU 332,-12.79528,2.554127937594361,0.36120823693819676,-6.30026,0.5550434869449498,0.07849500269444018,4.47932,0.5424853339953003,0.07671901167246518,3.9033399999999996,0.11505018209461176,0.016270552787169417,0.0,0.0,0.0,-10.712879999999998,2.7660011904552766,0.39117163970819785
GLN 333,-41.23762000000001,2.463504048220541,0.3483920835954512,-4.926940000000001,0.6124926255882555,0.0866195377960417,-11.746960000000001,4.712263383810366,0.6664146786858752,3.049559999999999,3.147848053257973,0.44517294092071696,0.0,0.0,0.0,-54.86196000000001,2.71706420211189,0.3842509044465067
ASP 334,13.75992,2.3999504898226536,0.3394042531731149,-5.630720000000002,0.8398588700489947,0.1187739804502631,118.39182000000002,4.294567655492094,0.6073435822925745,-161.58765999999997,3.090179014947466,0.43701730730994376,0.0,0.0,0.0,-35.06664,3.7070658627005484,0.5242582819641434
LYS 335,42.377660000000006,2.6957141139963117,0.38123154602941556,-2.9172600000000006,0.6550369397217197,0.09263621240098235,-158.40895999999998,11.660488106353435,1.6490420423895196,106.91404000000004,11.088834301151293,1.5681979859596138,0.0,0.0,0.0,-12.03452,3.0751027185445365,0.4348851970256058
GLU 336,22.223800000000004,2.261464516635162,0.31981937902509616,-4.964859999999999,0.9373159768189223,0.13255649666463054,96.82095999999997,4.514886465727069,0.638501367240595,-159.05226000000002,4.214149241828087,0.5959707011657577,0.0,0.0,0.0,-44.97236,2.4011233517667914,0.339570120899934
ASP 337,13.632199999999997,4.447575595760017,0.6289821727203414,-1.4539999999999997,0.5448074522250962,0.0770474087818663,112.35883999999999,7.866183606705314,1.1124463540719562,-175.57206000000002,5.269232469382937,0.7451820021498023,0.0,0.0,0.0,-51.03501999999999,1.6320393192568312,0.23080521396191642
SER 338,6.645459999999999,4.7184315496147695,0.6672869890594306,-0.8664599999999997,0.42890470783147233,0.0606562854780938,-1.9423399999999997,6.193011566628956,0.8758240949460118,-1.7680999999999996,3.272394812671601,0.4627865125519542,0.0,0.0,0.0,2.0685599999999997,1.8369888422089011,0.25978945345798776
ASN 339,-56.23697999999999,2.601733495114502,0.3679406794471283,-5.533340000000001,0.911624431660316,0.12892316350446836,-14.716680000000002,2.301405635171681,0.32546790617816584,2.145320000000001,0.4301855618218697,0.06083742558655776,0.0,0.0,0.0,-74.34168,2.3675122507817354,0.3348167934139982
PRO 340,23.71118,2.1071507083262935,0.2979961109679118,-3.2703199999999986,0.5308359234264478,0.07507153623045282,-36.5089,0.9724117080743798,0.13751978257691747,31.10766,0.9068563637093208,0.12824885686820697,0.0,0.0,0.0,15.039620000000003,2.0999937798955033,0.2969839684427361
ARG 341,-272.49608000000006,3.228497240757224,0.4565784583962981,-9.0414,1.4360136628876543,0.20308299978087863,-29.175660000000008,3.8119411674892856,0.5390898898031677,131.86036000000004,2.386297272006638,0.3374733965925706,0.0,0.0,0.0,-178.85278000000002,3.0562620587221945,0.4322207253611244
GLY 342,4.1278,0.6076254109235394,0.08593120969705943,-1.3931799999999999,0.10579559348101422,0.01496175631401609,4.581599999999999,0.12715392247198012,0.017982280166881134,-4.8317000000000005,0.10248360844540373,0.014493370898442381,0.0,0.0,0.0,2.48452,0.6076130426513249,0.08592946055922855
PRO 343,24.39152,1.9796697324553907,0.279967578465793,-6.98112,0.3778892769053023,0.05344161404748405,-37.92316000000001,0.8548956277810957,0.12090049912214869,32.85752,0.5983689577509692,0.08462214953544742,0.0,0.0,0.0,12.344760000000003,2.0011811568171307,0.28300975327362654
VAL 344,-11.518079999999996,2.332271132094234,0.32983294661389184,-7.313340000000003,0.5361033710022604,0.07581646581053317,7.193439999999999,0.6104863359650317,0.08633580559652056,3.5727999999999986,0.06720803523392066,0.009504651492825943,0.0,0.0,0.0,-8.06518,2.1745343289081456,0.3075255939787776
VAL 345,-14.93444000000001,2.1888676539251466,0.309552632242072,-7.301180000000001,0.5886390639432421,0.08324613475711364,10.167340000000006,0.628076543424304,0.08882343659190647,3.280680000000001,0.09259815116940151,0.013095356123444169,0.0,0.0,0.0,-8.787600000000003,2.151894607084632,0.3043238538136609
GLU 346,22.725559999999994,2.0457097952545054,0.2893070537128409,-6.2163,1.462113952467455,0.20677413813144055,79.01068000000001,3.814093273321842,0.5393942435287741,-148.63181999999998,2.7332997544363122,0.3865469582754883,0.0,0.0,0.0,-53.11188,3.397768418477042,0.48051701792132145
TYR 347,12.182839999999992,3.1614050506697486,0.44709018988119603,-10.831980000000001,0.861444194129819,0.12182660625659514,-15.961159999999996,1.112259958103392,0.15729731176343476,3.5216399999999997,0.20377131888468497,0.028817616278937426,0.0,0.0,0.0,-11.088660000000004,3.250238136567834,0.45965308536764865
THR 348,-19.0784,1.6540921135173123,0.233923950035056,-6.6915200000000015,0.5942483063501213,0.08403940142575833,9.337760000000005,0.9847043121668188,0.1392582193193585,1.6322999999999999,0.33218466249963957,0.04697800549193196,0.0,0.0,0.0,-14.799860000000002,1.4518421540924684,0.20532148647425377
ASN 349,-62.47246000000001,2.2496389506760224,0.3181469914488809,-6.724140000000001,0.6049066708178931,0.08554672178406217,-3.98762,2.2649969879891687,0.3203189459148493,0.30346,1.06366982113812,0.15042562869404932,0.0,0.0,0.0,-72.88076,2.1702331539263358,0.30691731597943606
ILE 350,13.418700000000003,2.303821514353915,0.32580956308862286,-7.298980000000003,0.7948086685485731,0.11240291985530941,-0.46418,0.3386393178589869,0.047890831606895265,4.441479999999999,0.1269349817820315,0.017951317277573067,0.0,0.0,0.0,10.09702,2.1111152738777585,0.2985567852050917
ILE 351,12.5024,2.342797362129294,0.3313215803415159,-8.703979999999998,0.6762885919487492,0.0956416498812125,-1.17926,0.33778494993116576,0.04777000573581715,5.0434600000000005,0.07004233291369139,0.009905481714679377,0.0,0.0,0.0,7.66262,2.2294060454748967,0.3152856265547168
LEU 352,-12.477139999999999,2.1927635076314194,0.31010358915691527,-7.944099999999997,0.46909053497171255,0.06633941965378465,4.424279999999999,0.4966183661525298,0.07023244287364752,3.9510799999999993,0.1351416797291055,0.01911191963147822,0.0,0.0,0.0,-12.045880000000002,2.153038389253652,0.30448560903924377
LYS 353,43.44325999999999,3.005712839311321,0.4250719861953013,-4.2768,0.4944474896285741,0.06992543457140597,-124.94443999999996,6.7908373803540245,0.9603694323166841,73.5739,6.744308386335793,0.9537892388782682,0.0,0.0,0.0,-12.204080000000001,2.8676877852374423,0.40555229585344543
GLU 354,24.018500000000003,2.531778412499763,0.3580475367880589,-4.35502,1.0719954195797696,0.15160304611715467,78.45464000000001,4.0896358114626805,0.5783618429737221,-146.96802000000008,3.83272680732312,0.5420294231787288,0.0,0.0,0.0,-48.8499,2.4699757185039757,0.34930731598405523
MET 355,15.566739999999998,2.124481384338315,0.30044703867404127,-7.995460000000001,0.7033303408782872,0.09946593068985657,-4.938200000000001,0.66518848456658,0.09407185764084636,5.490479999999999,0.5182083071507088,0.07328572161069348,0.0,0.0,0.0,8.12356,2.1300832205338844,0.30123925794623796
GLY 356,3.3124400000000005,0.6441536201869806,0.09109707859201555,-0.727,0.0427115909326745,0.006040331116751999,4.232779999999999,0.12543162121256352,0.017738709986925214,-4.290339999999999,0.11544186588933258,0.01632594524063501,0.0,0.0,0.0,2.5278800000000006,0.649725992707693,0.09188513107135421
HIE 357,32.39316,2.49767929374442,0.3532251931671812,-6.045279999999999,0.6824453396426768,0.09651234549009868,-12.366659999999994,2.4907291270630263,0.35224229116902317,-1.6511400000000003,1.1763254143305757,0.16635753547104504,0.0,0.0,0.0,12.33008,2.6743942031046872,0.3782164553162634
THR 358,-19.603739999999995,2.990156389288053,0.4228719719347729,-1.8180599999999998,0.2022050850003552,0.02859611735883068,13.88098,2.1334539834737467,0.30171595581274774,-5.667999999999998,0.7383822858113683,0.1044230242810484,0.0,0.0,0.0,-13.208819999999998,2.5529261147945563,0.3610382735278914
SER 359,5.635859999999999,2.8001198975043917,0.39599675353214714,-2.5942600000000002,0.5908998497207455,0.0835658581479302,-6.056779999999999,2.382583314723751,0.3369481637166173,4.239339999999999,1.6350895829892635,0.23123658639583847,0.0,0.0,0.0,1.2241600000000001,2.3394281810733153,0.33084510618717033
PRO 360,23.959799999999994,2.157357031184256,0.3050963572381731,-3.6758400000000013,0.4691611816849247,0.06634941060778082,-36.37229999999999,1.1542068488798332,0.16322949794697733,31.10486,1.0214732499680619,0.14445813237061558,0.0,0.0,0.0,15.016519999999996,2.141527195624664,0.302857680424322
PRO 361,24.4115,2.098048076188935,0.29670880438571723,-4.195800000000001,0.5175892193622159,0.07319816937601487,-34.344579999999986,1.066528482320404,0.1508299044354709,29.069759999999995,1.0306928458082314,0.1457619801182922,0.0,0.0,0.0,14.940880000000002,2.207227424983649,0.312149095965372
ARG 362,-274.98330000000004,3.446095513765646,0.48735150128004556,-11.309879999999998,0.7865080454769894,0.11122903448291134,-24.799319999999994,4.398151563736776,0.6219925590808985,143.89592000000002,3.519525217070148,0.49773602950947143,0.0,0.0,0.0,-167.19657999999995,3.4411881383643332,0.48665749359522625
ILE 363,19.43092,2.610671621173377,0.3692047213565945,-5.679739999999999,0.6976543789011953,0.09866322844910484,-6.006119999999999,0.38295412989027205,0.05415789242576106,5.007240000000001,0.1466847722157642,0.02074435942611419,0.0,0.0,0.0,12.752300000000002,2.664176144702132,0.376771403638862
ALA 364,9.22192,1.4042328843891787,0.19858851898334667,-3.0064800000000007,0.3271854055424791,0.046271003792871516,-6.864559999999999,0.3278280744537055,0.0463618909019087,6.283099999999999,0.16189604689435488,0.022895558521258727,0.0,0.0,0.0,5.63398,1.4997609341491673,0.21209822533910946
TYR 365,10.32466,2.2131675274140505,0.3129891533072679,-9.761139999999997,0.8847632679988817,0.125124421309356,-16.500079999999997,2.5982150168144487,0.36744309147404325,4.415819999999999,1.8514599287049158,0.2618359741364816,0.0,0.0,0.0,-11.52074,2.6578864370774005,0.37588190465623633
GLU 366,23.1256,2.1881130500959225,0.3094459151451213,-3.734780000000002,0.5545329670993274,0.07842280428548622,131.99604,9.374290646145457,1.325724896940615,-192.25662000000003,11.007847413349447,1.556744710449238,0.0,0.0,0.0,-40.86975999999999,3.455130241018498,0.48862920466137805
PHE 367,21.32118000000001,2.7568098787547237,0.3898717919419058,-9.52264,0.7853589436684068,0.11106652694668684,-3.5507999999999997,0.6148007156794776,0.08694595102706024,3.094559999999999,0.4613567886137655,0.06524570275504843,0.0,0.0,0.0,11.342300000000002,2.8206113326724007,0.3988946800848559
SER 368,2.2301599999999997,2.6835081096206888,0.37950535633637644,-0.7386999999999999,0.6717846753238721,0.09500469988374262,34.156240000000004,3.9377586546663528,0.5568831694781189,-46.522580000000005,2.150567033040392,0.304136106491819,0.0,0.0,0.0,-10.874880000000001,1.5702193813604475,0.22206255450210358
UNK 369,-226.78845999999993,4.5450838769417174,0.6427719260894263,-14.58136,1.9493067255821974,0.2756736008543432,108.7986,6.824914329132643,0.9651886406293856,-21.529759999999996,5.9963837154071635,0.848016717552198,0.0,0.0,0.0,-154.10098000000005,5.038250630881841,0.7125162372827901
Backbone Energy Decomposition:
Residue,Internal,,,van der Waals,,,Electrostatic,,,Polar Solvation,,,Non-Polar Solv.,,,TOTAL,,
,Avg.,Std. Dev.,Std. Err. of Mean,Avg.,Std. Dev.,Std. Err. of Mean,Avg.,Std. Dev.,Std. Err. of Mean,Avg.,Std. Dev.,Std. Err. of Mean,Avg.,Std. Dev.,Std. Err. of Mean,Avg.,Std. Dev.,Std. Err. of Mean
ALA   1,43.69756,1.7922504641926558,0.25346249136307286,-1.7794799999999997,0.2672349707654299,0.03779273199968485,-139.94676,2.8767171467492054,0.40682924040439594,20.50458,2.673811467474847,0.37813404405316364,0.0,0.0,0.0,-77.5241,1.647464199914228,0.23298662150428412
TYR   2,81.59589999999997,1.7694951511673813,0.2502444041334341,-2.8695,0.5729930627852309,0.08103345605365718,-77.7819,1.7469737176052291,0.24705939245466604,-0.13771999999999995,0.6857186315100385,0.09697525886534153,0.0,0.0,0.0,0.8067800000000004,1.3637534570441974,0.19286386346850978
VAL   3,65.42484000000002,1.795485498242237,0.25391999426583856,-2.3908000000000005,0.5443065312854493,0.07697656786321377,-63.552440000000004,1.7179975804402576,0.24296154783827745,-4.5246400000000015,0.7893319646384467,0.11162839696062915,0.0,0.0,0.0,-5.043039999999998,1.1638972628200512,0.16459992942890392
GLU   4,77.72435999999998,1.9272660715128358,0.2725565816634968,-2.60394,0.5465032263399708,0.077287227457064,-63.96161999999998,2.2839333430734317,0.32299695093305697,-15.077820000000004,1.073591108197108,0.15182871056555108,0.0,0.0,0.0,-3.9190199999999993,1.3788514276744999,0.19499903895147824
ILE   5,73.9459,2.054502414211525,0.29055051781062047,-2.3146199999999992,0.5529823103861496,0.07820350831005012,-62.83948000000001,1.5724886675579341,0.22238348003384276,-8.458760000000002,0.8845319114650133,0.12509170255456195,0.0,0.0,0.0,0.33304,1.5654083934871434,0.2213821780722197
ILE   6,64.64551999999999,1.5253667000435023,0.21571942747938136,-1.8692200000000003,0.4331972432968606,0.06126334166530576,-56.88224,1.282580064713501,0.1813842122347195,-9.571660000000001,1.1485299754033402,0.1624266668007441,0.0,0.0,0.0,-3.677600000000001,1.1477215515969013,0.16231233840962297
GLU   7,81.00574000000002,1.6890588244336324,0.23886898971599993,-3.5534999999999983,0.6199098079559722,0.08766848578594366,-61.40629999999998,1.6189899474678136,0.22895975410546865,-20.489820000000005,0.7541468740237488,0.10665247372656594,0.0,0.0,0.0,-4.443880000000002,1.7083515638181686,0.241597395085294
GLN   8,86.93815999999997,2.1760328063711305,0.307737510693884,-3.03642,0.7568697401799064,0.10703754515122242,-70.9474,1.8341836004065069,0.25939273235771954,-4.915259999999999,0.5239096032714134,0.07409200664039405,0.0,0.0,0.0,8.039079999999997,1.6707966344232426,0.23628632603686717
PRO   9,70.46933999999999,1.7764244719099587,0.2512243580706527,-3.6711800000000006,0.4223197220116487,0.05972502785265089,-36.2961,1.784759303099338,0.2524030812014637,-25.330679999999997,1.2363766972893124,0.17485006935086003,0.0,0.0,0.0,5.17138,1.6928159603453625,0.2394003289722047
LYS  10,83.06407999999999,1.930348733674654,0.27299253592724254,-3.4962199999999997,0.6558494732787428,0.09275112199860489,-109.93353999999998,2.165304239224688,0.30622026217755105,28.294660000000004,1.3610215076917713,0.19247750748591808,0.0,0.0,0.0,-2.0710200000000007,1.5056525560699574,0.21293142650158506
GLN  11,82.38198,1.747338026712817,0.2471109135427507,-2.639900000000001,0.5902285404824104,0.08347092068499021,-68.37195999999999,1.658573495025195,0.23455771308571757,-9.139140000000001,0.9243502368691009,0.13072286413630654,0.0,0.0,0.0,2.23098,1.5248895237360651,0.21565194455881928
ARG  12,85.68296000000004,2.1621089700555225,0.30576838287810437,-1.9599800000000003,0.7173077579393657,0.10144263596732882,-121.53044000000001,6.007830950217899,0.8496356010242991,34.960699999999996,4.460799454133809,0.6308523087062532,0.0,0.0,0.0,-2.846760000000002,1.7239507830561718,0.24380345782617555
GLY  13,70.49269999999999,1.6256522168045224,0.22990194127068425,-2.7538000000000005,0.4902236224418386,0.06932808954529157,-73.63256000000001,1.7202044548250903,0.24327364700682588,-1.1118799999999998,1.9470774164372615,0.2753583289315942,0.0,0.0,0.0,-7.005539999999999,1.5003968169787576,0.21218815275127814
MET  14,89.94112,1.9317367278177373,0.2731888279414068,-2.8166800000000007,0.3765613596746151,0.053253818191749375,-72.48615999999998,3.154024250763126,0.4460463871482852,-7.353439999999999,1.5334433169830626,0.2168616336007832,0.0,0.0,0.0,7.284839999999999,1.8737290450862902,0.264985302777342
ARG  15,84.46979999999999,1.8066005424549836,0.2554918988930428,-2.9813599999999987,0.4212893428512174,0.059579310234344034,-134.02549999999997,2.159131096067729,0.3053472479000468,48.33316000000001,1.676818420223305,0.23713793515168255,0.0,0.0,0.0,-4.203900000000001,1.5630728869761616,0.22105188757393557
PHE  16,88.31108,1.5873789697475538,0.22448928676428215,-3.0311399999999993,0.6229877048546025,0.08810376613970658,-78.3861,1.9894649557106845,0.2813528322232039,-7.991680000000002,0.7847661164958312,0.11098268852392687,0.0,0.0,0.0,-1.0978399999999986,1.5278810602923254,0.2160750117158391
ARG  17,83.47485999999998,1.289953038061667,0.18242690812511866,-2.86238,0.5996532961637074,0.08480378241564453,-130.39064,2.0659909850733698,0.292175247083131,45.10237999999998,1.1424809825997873,0.1615712100345959,0.0,0.0,0.0,-4.6757800000000005,1.675770799244341,0.2369897791720148
TYR  18,86.12037999999998,1.4283337969821819,0.20199690272880605,-3.373500000000001,0.4152570408794949,0.05872621390827004,-73.74646,1.6822020117690215,0.2378992899695055,-6.84894,1.3823820949361345,0.19549835070404128,0.0,0.0,0.0,2.1514800000000003,1.463454068155199,0.20696365910951622
LYS  19,76.49082,1.359444381944851,0.1922544682238318,-2.23494,0.3875570363185262,0.05480884169547819,-118.51164000000003,1.9618038919293572,0.27744096706828186,39.4193,1.2471017640914197,0.17636682284374977,0.0,0.0,0.0,-4.83646,2.0726680603511958,0.2931195281246198
CYS  20,77.86931999999999,1.7656208023248179,0.2496964884655823,-2.9626799999999993,0.35799868379646826,0.05062865939366826,-79.01622000000002,2.7101040518030675,0.3832665905502175,-1.8747000000000003,1.7091260368972208,0.24170692211850284,0.0,0.0,0.0,-5.98428,1.545610999443259,0.2185824037565691
GLU  21,82.76447999999999,2.0424806313892394,0.28885038097950244,-3.08732,0.4846538740173221,0.06854040816919582,-45.06197999999999,2.0918779169925017,0.29583621210395755,-35.08102000000001,0.9806723507877607,0.13868801387283566,0.0,0.0,0.0,-0.4658400000000003,1.892376118640267,0.2676223972092023
GLY  22,86.98800000000003,1.5611063768990068,0.22077378105176998,-3.3938599999999997,0.986670725419582,0.1395363121484873,-88.54532,2.1119063751974676,0.2986686638266461,4.996020000000001,0.5230901830468558,0.07397612312090883,0.0,0.0,0.0,0.0448400000000006,1.7180508998280568,0.24296908833841377
ARG  23,82.91516000000003,1.14338690494305,0.1616993268010258,-1.9159000000000004,0.9156166064461692,0.1294877422770201,-134.31211999999996,2.132344480989639,0.30155904846669657,44.78596,0.9136915444502812,0.12921549739872074,0.0,0.0,0.0,-8.526899999999998,1.747007272451967,0.24706413782660003
SER  24,60.76568000000001,4.180603269577352,0.5912265842737595,-2.5567800000000007,0.794594620923145,0.11237264894982199,-60.35142,3.010828889790883,0.4257955049926995,-7.939039999999998,0.8207064995478218,0.1160654262388278,0.0,0.0,0.0,-10.081560000000001,1.6835743661626552,0.2380933701890914
ALA  25,74.03956,1.4923134544724617,0.21104499266267995,-2.97892,0.35083020622517497,0.049614883573379225,-62.58022,1.1983782089142405,0.1694762715898897,-7.621119999999999,0.926778757633139,0.13106630883640727,0.0,0.0,0.0,0.8593000000000012,1.1329265863241094,0.16022001435526084
GLY  26,84.81026,1.8647149574132655,0.2637105182733808,-3.1144800000000004,0.3563812699904411,0.05039992253962295,-85.73123999999999,1.9912202747065353,0.28160107181622623,1.0902000000000003,1.6656840276595077,0.23556329425443173,0.0,0.0,0.0,-2.9452599999999984,1.5351421798647844,0.21710188909357753
SER  27,71.92404,2.3842719304640996,0.33718697004478104,-2.6899799999999994,0.6639812193127179,0.093901124551307,-67.24334,2.7910407493263993,0.39471276808333594,-6.919080000000004,0.979804814031822,0.13856532564822507,0.0,0.0,0.0,-4.9283600000000005,1.1565691291055569,0.16356357482031175
ILE  28,74.38499999999999,1.812998643133163,0.2563967269682938,-2.466519999999999,0.7498646875270253,0.10604688110453822,-59.13788,1.5489739912601206,0.21905800262032465,-3.6390399999999996,0.3393832028842911,0.04799603283605841,0.0,0.0,0.0,9.14156,1.2010120925286447,0.16984875898281
PRO  29,57.79490000000001,1.4109043092987064,0.19953200094208745,-3.831179999999999,0.5428493231090987,0.07677048750659418,-29.023780000000006,1.5190857025197078,0.21483116029104316,-28.224460000000004,0.7529495125171295,0.1064831412383935,0.0,0.0,0.0,-3.2845199999999988,1.2413466113861995,0.1755529213428247
GLY  30,72.88617999999998,1.6506131671599626,0.23343195272292278,-3.937439999999999,0.8725838907520617,0.12340199726098487,-83.16410000000002,1.9329193801075542,0.2733560802321899,2.2105799999999993,0.34962786445019123,0.04944484676890025,0.0,0.0,0.0,-12.004780000000004,1.6643462294846967,0.23537410102217815
GLU  31,84.12299999999998,1.6809750860743693,0.2377257764737654,-2.621279999999999,0.7044959911880291,0.09963077853755871,-53.423719999999975,3.531865133552238,0.49948115723422376,-26.625839999999997,2.8526033818952587,0.40341903907476323,0.0,0.0,0.0,1.452159999999998,1.4521406730754443,0.2053637034336888
ARG  32,87.24418000000003,1.6745130001273723,0.236811899515019,-2.4499800000000005,0.48607762713377123,0.06874175726587116,-124.13366,2.553419641265128,0.36110806871069867,30.957940000000004,1.5972278285828854,0.22588212573816455,0.0,0.0,0.0,-8.38152,1.7484786900617346,0.24727222770056484
SER  33,80.03596000000003,1.7129695614332037,0.24225047857111293,-2.94052,0.5844691690756648,0.08265642256957387,-84.37929999999999,3.512682702722221,0.49676835185031437,-3.27284,2.30474686991869,0.3259404281275951,0.0,0.0,0.0,-10.5567,1.488851077173253,0.2105553385692206
THR  34,56.00484000000002,2.8269463833609625,0.3997905915450644,-2.3583,0.6971217755887443,0.09858790696632154,-57.221779999999995,2.147652032243945,0.30372386312575267,-1.7182599999999997,1.2650190166159565,0.17890070499581612,0.0,0.0,0.0,-5.2935,1.7556230945165878,0.24828259906807806
ASP  35,79.08890000000001,1.979467759272961,0.2799390151444102,-2.2191599999999996,0.5153391256250618,0.07287995806804545,-32.65142,3.283136379074127,0.46430559944071254,-45.22780000000001,2.698423354479066,0.3816146904928597,0.0,0.0,0.0,-1.0094799999999993,1.4809754520585416,0.2094415569842815
THR  36,69.63797999999998,3.531040670907399,0.4993645606088236,-1.5171800000000002,0.7505887739634798,0.10614928239041466,-65.46462,4.5304751136717085,0.640705934974832,-6.014439999999999,1.1904422230415144,0.16835395370468864,0.0,0.0,0.0,-3.35826,1.554745545869163,0.21987422370073312
THR  37,65.02346,3.3665271613933756,0.4760988369739909,-3.0152800000000006,0.745061877698755,0.10536766122487436,-57.80712000000001,3.1918149297224727,0.4513907962198448,-3.2592800000000013,0.9563902349982409,0.13525400412557037,0.0,0.0,0.0,0.9417800000000004,1.2646421515986255,0.1788474082339468
LYS  38,88.74230000000003,2.008030111824848,0.2839783417796262,-3.2111000000000005,0.6142267089601319,0.08686477421832103,-123.86186000000004,2.4875625661255367,0.3517944718266353,34.408719999999995,1.665806615907167,0.23558063085067446,0.0,0.0,0.0,-3.9219399999999975,1.3922690747122133,0.19689658079306518
THR  39,66.22958,1.8628606613485503,0.2634482812090433,-2.45068,0.7687020603588888,0.1087108879183682,-65.85815999999998,1.630663722047674,0.23061067513896116,-5.46762,0.47068902217918485,0.06656547988259337,0.0,0.0,0.0,-7.54688,1.369556725951865,0.19368456962804198
HIE  40,81.51098,1.5219922009006932,0.21524220123398366,-3.4765400000000004,0.4938639978779561,0.06984291637668029,-74.19675999999998,1.6729371005520646,0.23658903365978518,2.5973200000000007,0.5565726705471572,0.07871126191340022,0.0,0.0,0.0,6.435000000000001,1.5561242366854833,0.22006920002580904
PRO  41,66.1367,1.1022507564072104,0.15588179688470796,-3.480579999999999,0.4785497712882211,0.0676771576826345,-39.13257999999999,1.582910093340963,0.22385729220200515,-26.11916000000001,0.7101463612520205,0.10042986153525107,0.0,0.0,0.0,-2.595619999999999,1.478214123731741,0.20905104618728884
THR  42,65.40608000000002,1.5479945069662364,0.2189194826230704,-3.5271400000000006,0.519001618879935,0.07339791283135963,-65.79058000000002,1.3205261692211547,0.18675060179811456,-3.7457199999999995,0.38478435727041604,0.054416725664083676,0.0,0.0,0.0,-7.657360000000002,1.2286501008830657,0.1737573636079903
ILE  43,77.28504,1.423090973340243,0.20125545549885002,-3.00822,0.6270280787971158,0.08867516130236268,-67.33766000000003,1.2242536111430673,0.1731356060662763,-3.07608,0.3937688072968683,0.055687318771870886,0.0,0.0,0.0,3.8630799999999987,1.2283586746549247,0.17371614971556346
LYS  44,87.12738000000002,2.1154631161042845,0.29917166294947284,-3.1444600000000005,0.6489650902783565,0.09177752321783317,-107.13182,2.0894981760220084,0.29549966590841686,18.621819999999996,0.751188516685493,0.10623409881955521,0.0,0.0,0.0,-4.527079999999999,1.4294891372794667,0.2021602925205637
ILE  45,64.06671999999999,1.5884555145171557,0.22464153318564942,-2.47274,0.7784215261668959,0.11008542795483872,-65.06484000000002,2.454098485064736,0.3470619360977816,-2.2259200000000003,1.2456609785973065,0.17616306500512524,0.0,0.0,0.0,-5.696780000000001,1.4462638250333104,0.20453259161316964
ASN  46,84.88558,2.0542054531134726,0.2905085211693842,-2.2906000000000004,0.6924141535237389,0.09792214866923579,-83.9049,1.857993307307761,0.26275993339930775,-2.03352,0.8115824847789652,0.11477509569588686,0.0,0.0,0.0,-3.3434399999999997,1.2441904863806055,0.175955106001503
GLY  47,71.96348000000002,1.429696040980826,0.20218955312262044,-1.7925000000000006,0.2615348733916712,0.03698661649840317,-70.07026,0.959775928224789,0.13573281345347227,-5.06874,0.740888407521675,0.10477744341221573,0.0,0.0,0.0,-4.968020000000003,1.298045368852714,0.18357133652070948
TYR  48,87.52766,2.187514704955693,0.30936129636389204,-2.4696599999999993,0.6442491943339953,0.09111059481750759,-83.72223999999997,2.7709472644574307,0.39187112020163256,-3.5389,0.8298320372219937,0.11735597215310385,0.0,0.0,0.0,-2.203140000000001,1.2816795544909023,0.18125686085773404
THR  49,64.76571999999999,2.1587929872041105,0.305299432085998,-2.05958,0.2496862102720119,0.03531096249042196,-63.14894,2.0570511749587426,0.2909109670122164,-3.6736999999999993,0.7538887252108278,0.10661596597133162,0.0,0.0,0.0,-4.1165,1.1642828908817613,0.1646544654723941
GLY  50,78.38091999999999,2.068234801371158,0.29249257062711154,-3.3183200000000013,0.5207592318912834,0.07364647684716485,-68.42667999999998,2.066992176473037,0.29231683692872507,0.26248,1.0084197784652975,0.14261209272708958,0.0,0.0,0.0,6.898399999999999,1.6781170400183751,0.23732158772433798
PRO  51,55.90235999999999,1.2674016215869037,0.17923765622218524,-2.4074999999999998,0.5842854524973226,0.08263044112190143,-40.34898,1.9873959695039194,0.2810602333878069,-15.398760000000003,1.6160130143040097,0.22853875218001568,0.0,0.0,0.0,-2.2528799999999998,1.3647890040588693,0.1930103119317722
GLY  52,82.37462,2.158010740380753,0.3051888056793265,-3.7086000000000006,0.5813089367969465,0.0822094982346926,-82.63704,2.602728291312318,0.3680813648746032,-2.1469399999999994,1.7382027431804388,0.24581898935598942,0.0,0.0,0.0,-6.117960000000002,1.3298041052726417,0.18806270009759887
THR  53,69.88936000000001,3.3167606833171877,0.4690607941493021,-3.1383599999999996,0.5265430185654386,0.07446442780281116,-74.89775999999998,2.879274259671097,0.40719087078186184,1.8502199999999995,0.5968276230202502,0.08440417188741346,0.0,0.0,0.0,-6.296540000000002,1.715671369581012,0.24263257194366897
VAL  54,68.71385999999998,1.9349027573499225,0.2736365721317358,-2.8418800000000006,0.7030310559285385,0.0994236054063617,-59.86322000000001,1.5644662129936198,0.22124893362900522,-3.76344,0.5881076486494584,0.08317098128554151,0.0,0.0,0.0,2.245320000000001,1.3477410202260685,0.19059936293702578
ARG  55,83.12910000000002,1.4545303331303714,0.20570165239960272,-3.055660000000001,0.6954828138782402,0.09835612277840103,-113.29638000000003,2.074393346401153,0.293363520417702,27.706319999999987,0.9080156703498318,0.12841280758560294,0.0,0.0,0.0,-5.5166200000000005,1.3320856112127353,0.1883853537619104
ILE  56,73.07842,2.0064694275277573,0.28375762768967344,-2.3212600000000005,0.857720252996277,0.12129996145094171,-73.63866,1.671858063473197,0.23643643477266138,-4.603840000000001,0.5301101908094078,0.07496890213948537,0.0,0.0,0.0,-7.4853400000000025,1.533733922295517,0.2169027313982003
SER  57,64.97100000000002,1.980407099562828,0.28007185792217154,-3.28024,0.6380949948087665,0.09024025957409473,-64.38251999999997,1.797544794881553,0.25421122278946556,-1.5739000000000005,0.42609112875064453,0.06025838530860221,0.0,0.0,0.0,-4.26566,1.2467615427177745,0.17631870827566795
LEU  58,85.9596,1.467196537618495,0.20749292421669224,-3.4044,0.5705766907261496,0.08069172943988796,-80.54033999999997,1.3596043043500086,0.19227708466726193,-3.2282399999999996,0.6461232253989989,0.09137562283235125,0.0,0.0,0.0,-1.2133799999999986,1.3371728966741725,0.1891048045714332
VAL  59,78.45750000000001,1.7914854423073565,0.25335430093050265,-3.4844199999999996,0.8365881445490381,0.11831143001417929,-79.06678,1.1750297747712783,0.16617430436737451,-3.8293399999999997,0.42738435207668063,0.060441274705287956,0.0,0.0,0.0,-7.923039999999999,1.2035001613626817,0.17020062505173128
THR  60,69.23978,2.2041379928670484,0.3117121842854392,-2.7444200000000007,0.6097707467565111,0.0862346060001428,-68.29866,2.334853045568164,0.3301980843190624,1.3733600000000004,0.9347554495160746,0.13219438342077916,0.0,0.0,0.0,-0.4299399999999981,1.4045079054245304,0.19862741283115992
LYS  61,69.29280000000003,1.6186407383966548,0.228910368485015,-3.080460000000001,0.405846779462388,0.05739540197611516,-99.52433999999998,2.8046916736788026,0.39664330031914574,30.65726,2.0735713232007065,0.2932472687818363,0.0,0.0,0.0,-2.654740000000001,1.2153619347338447,0.17187813312926076
ASP  62,89.70082000000004,2.3428451309452196,0.3313283358722499,-2.4677599999999993,0.5259471289017599,0.07438015627840593,-53.73673999999999,2.7476012724558427,0.3885694983500626,-27.46624,1.4257413729004504,0.20163027859922533,0.0,0.0,0.0,6.0300800000000025,2.0661467115381664,0.29219727013098457
PRO  63,66.34635999999998,1.3985864400901264,0.1977899911726563,-1.4653000000000003,0.39688951863207256,0.05612865400132062,-25.24482,1.4323514329940685,0.2025650822624749,-29.888120000000004,1.168626709261643,0.16526877415892552,0.0,0.0,0.0,9.748120000000002,1.2831154997115193,0.18145993417831616
PRO  64,58.30309999999999,1.035389902403759,0.14642624423235512,-2.02318,0.63769295715101,0.09018340286327634,-23.749780000000005,1.7822461703142585,0.2520476705545933,-27.660839999999997,1.3810638560182769,0.19531192356843305,0.0,0.0,0.0,4.869299999999999,1.189008061368805,0.16815113261587053
HIE  65,84.98862,1.5977645620053849,0.22595803130671233,-3.403379999999999,0.4469483589856942,0.06320804309579675,-82.31794000000004,1.3663115663693455,0.19322563475867555,2.049480000000001,0.4784805634505931,0.0676673702163749,0.0,0.0,0.0,1.31678,1.4737510005424936,0.2084198652528113
ARG  66,94.37106,1.6868182404748648,0.23855212329378747,-3.0245599999999997,0.692500315090184,0.09793433375481798,-114.02241999999998,1.8955484281871766,0.26807102952773076,29.863319999999998,0.9621404354875728,0.13606720527740812,0.0,0.0,0.0,7.1874,1.4106525440376967,0.19949639595742202
PRO  67,62.82074000000001,1.5300866225148106,0.21638692531660875,-3.7574999999999994,0.48859362460024364,0.06909757303986933,-36.02088,2.0629163981121317,0.2917404348252032,-25.38196,1.0889181780097879,0.1539962855656042,0.0,0.0,0.0,-2.339599999999999,1.853142541738224,0.26207393155367453
HIE  68,86.55987999999999,1.6533378679514732,0.23381728360419907,-3.3209,0.6083505979285324,0.08603376662683122,-81.29096000000003,1.6197687113885921,0.22906988795533384,2.9656000000000002,0.5295654444919906,0.07489186337647095,0.0,0.0,0.0,4.91362,1.249999470239895,0.17677662037724437
PRO  69,58.1347,1.2846133776350839,0.1816717661057446,-3.816960000000001,0.5346370342578177,0.07560909447943348,-21.509060000000005,1.1960815592591447,0.1691514762808641,-31.706100000000003,0.9538944857790664,0.13490105188616652,0.0,0.0,0.0,1.1025800000000003,1.2229707615474719,0.17295418373661872
HIE  70,76.36606000000002,1.7293813970312828,0.24457146261973703,-3.5704599999999997,0.6856762854292141,0.09696927022516,-88.76416,1.6124512812475813,0.22803504706062033,6.384819999999999,0.402861648211909,0.056973240666126045,0.0,0.0,0.0,-9.58374,1.3572929206328335,0.1919502056471942
GLU  71,78.15465999999998,1.6077976067919184,0.22737691810761357,-3.4277199999999994,0.6983806137057392,0.09876593356011018,-46.70323999999999,1.430686584267217,0.2023296370975936,-28.291459999999997,0.7104891895027563,0.1004783447714266,0.0,0.0,0.0,-0.2677599999999991,1.4303861375167188,0.20228714751066107
LEU  72,90.97812,1.6850833052409768,0.23830676640002713,-3.4218,0.4734095901014278,0.06695022628789268,-77.24809999999998,1.933900837686525,0.2734948792940973,-8.626660000000001,0.8384554755024168,0.11857551049015001,0.0,0.0,0.0,1.6815600000000008,1.514102297204516,0.2141264003526885
VAL  73,67.35225999999999,2.1138856526316623,0.2989485759257598,-2.7151200000000006,0.5513523606551418,0.07797299860849236,-65.43714,1.852891329895133,0.2620384048341218,-4.06542,0.8811214919635137,0.12460939640332172,0.0,0.0,0.0,-4.86542,1.502665739144934,0.21250902680121572
GLY  74,81.66547999999999,2.2600673728017093,0.3196217930493107,-2.5469999999999997,0.4358365748764129,0.061636599516846004,-79.3224,2.447791968284499,0.3461700599415871,0.11757999999999996,1.131640156410155,0.1600380856921252,0.0,0.0,0.0,-0.08633999999999828,1.420775261749724,0.20092796442506436
LYS  75,78.13437999999998,1.518857608731493,0.2147989029581645,-1.77658,0.48688089262159273,0.0688553561605775,-110.75319999999999,2.183405697530075,0.308780194960972,31.38249999999999,2.3746975407408533,0.335832946864975,0.0,0.0,0.0,-3.0129000000000006,1.3623260879833445,0.1926620030000728
ASP  76,71.61901999999999,1.8717475309460694,0.26470507436022855,-1.8209,0.7258363245250262,0.10264875742063312,-49.51024,2.293394798633546,0.3243350028103474,-27.91823999999999,1.385860073167787,0.19599021110252543,0.0,0.0,0.0,-7.630360000000001,1.4458956084033092,0.20448051791796576
CYS  77,92.25654000000003,1.8932389306147641,0.2677444172488134,-2.3009399999999998,0.4000605159222817,0.05657710073872683,-78.71242000000002,2.271250326052676,0.32120330146480086,-6.0605600000000015,0.899679879957293,0.1272339488029802,0.0,0.0,0.0,5.182619999999999,1.4726975234582325,0.20827088109479017
ARG  78,82.32646000000001,1.9596760059764124,0.2771400385508981,-2.2186800000000004,0.6524485401930167,0.09227015742914915,-127.02904000000002,2.200869282440702,0.31124991882379827,42.19526,1.390427499871823,0.19663614278152466,0.0,0.0,0.0,-4.726,1.6706900370804885,0.23627125089608358
ASP  79,73.74607999999999,1.6146924145488768,0.22835199117159813,-2.9508200000000007,0.4681308658911462,0.06620370195087195,-49.17436,1.7828686744680966,0.2521357059362925,-28.92248,0.7685378908030274,0.1086876708371254,0.0,0.0,0.0,-7.301579999999998,1.0659945607741186,0.1507543965262709
GLY  80,71.57091999999999,1.437574190642491,0.2033036917324136,-4.28948,0.5724775363278459,0.08096054960287759,-80.50515999999999,1.3741046300781967,0.19432774039762504,6.939999999999997,0.5213172546540572,0.07372539318308761,0.0,0.0,0.0,-6.2837200000000015,1.4877403004556888,0.21039825101934584
TYR  81,76.43702,1.89590313560546,0.2681211927318919,-3.7411000000000003,0.4929230467324464,0.06970984578952927,-70.38755999999998,1.4640727736022399,0.20705115727294815,-7.249200000000002,0.3667627571059793,0.05186808652726251,0.0,0.0,0.0,-4.940840000000001,1.2440604062504355,0.1759367098930748
TYR  82,77.59663999999998,1.5317390869215985,0.21662061907415056,-3.7509999999999994,0.6937897952550233,0.09811669378857067,-77.51144000000001,1.0839633233646921,0.15329556330173605,-1.7861600000000002,0.5232134310202672,0.07399355301646217,0.0,0.0,0.0,-5.451960000000001,1.1824988111621944,0.16723058562356366
GLU  83,74.36125999999997,1.818232227303314,0.2571368675396187,-2.6844200000000007,0.505423707002348,0.07147770611876059,-43.999,2.2250192987927804,0.3146652468894624,-28.59561999999999,1.5095099455123513,0.2134769437480639,0.0,0.0,0.0,-0.91778,1.2870481154952997,0.18201609003601865
ALA  84,77.82137999999999,1.825221388106553,0.2581252841393734,-2.5991399999999993,0.5811268367576928,0.08218374540017048,-75.49201999999997,1.9879482839364717,0.2811383424439279,-2.753519999999999,0.8968203441046607,0.1268295493644917,0.0,0.0,0.0,-3.0233000000000003,1.5469198848033467,0.2187675080993519
ASP  85,85.80203999999999,2.93621427664957,0.4152434052071329,-2.4892800000000004,0.3659513104225722,0.05175333063678081,-53.61345999999999,2.9889933436529255,0.4227074924436872,-27.898759999999996,1.6847609511144297,0.23826117864226215,0.0,0.0,0.0,1.800539999999999,1.4064666254127742,0.19890441766838649
LEU  86,80.45342,2.3022272093780325,0.3255840943166777,-2.6027400000000007,0.43449620527686605,0.06144704263021883,-72.41747999999998,2.1924434336147884,0.310058323855387,-6.755940000000001,1.482474504468792,0.2096535550092099,0.0,0.0,0.0,-1.3227399999999994,1.435514915422337,0.20301246623791352
CYS  87,85.78390000000002,2.4940885730057074,0.35271738857044305,-2.3762399999999997,0.5591122091315821,0.07907040690422656,-70.18274000000001,2.0571954191080333,0.2909313662154384,-1.5639399999999997,1.1746640270307085,0.16612257982586237,0.0,0.0,0.0,11.66098,1.5386997691557895,0.2176050081960468
PRO  88,53.80686,1.3884015126754512,0.19634962492449437,-2.4833600000000002,0.3047898790970588,0.043103798069311645,-31.697360000000007,1.4349334864026206,0.20293023975738952,-20.084060000000004,1.369754874566962,0.19371259207392555,0.0,0.0,0.0,-0.4579200000000003,1.5408630677642965,0.21791094481920814
ASP  89,84.38545999999998,2.4829407581343994,0.3511408494722602,-1.7513199999999998,0.43054623166391903,0.06088843200477428,-54.053900000000006,2.0521267236694394,0.2902145444321586,-23.26946,0.9304914445602885,0.13159136205692928,0.0,0.0,0.0,5.310779999999999,1.3590188415176585,0.19219428771948444
ARG  90,91.84800000000001,1.761530470925264,0.24911802825159732,-2.7261200000000003,0.39424878642806144,0.055755198071569825,-106.16501999999998,2.28310405798804,0.3228796723115735,15.028020000000001,1.331863964374713,0.18835400816547157,0.0,0.0,0.0,-2.01512,1.3799087453886214,0.19514856625658303
SER  91,66.14884000000002,1.759426899418547,0.24882053831617523,-3.03664,0.6060422678328652,0.08570731945405856,-64.33757999999997,1.9182564697154707,0.2712824315581553,-6.434080000000002,0.7760413607533959,0.10974882173399242,0.0,0.0,0.0,-7.659459999999999,1.2687065572463982,0.1794222019929534
ILE  92,70.82707999999998,1.9668145295383057,0.278149578234553,-2.3788600000000004,0.5742806634390527,0.08121555028441271,-65.56274000000002,2.800461296357396,0.39604503462095686,-2.9930999999999996,1.0957318330686572,0.1549598819049627,0.0,0.0,0.0,-0.10761999999999888,1.8127315067598955,0.256358948180086
HIE  93,82.05702000000001,1.585335983191108,0.224200364834695,-2.81758,0.6282745606818717,0.0888514404610301,-87.057,1.8741535476050162,0.26504533649926637,1.39764,0.7418760748265173,0.10491712066197778,0.0,0.0,0.0,-6.419920000000001,1.3609967500328586,0.19247400622421737
SER  94,62.47734000000001,2.518053681794452,0.356106566757722,-3.0691999999999995,0.4519535374349909,0.06391588222030604,-58.636079999999986,2.377934421635888,0.3362907109511295,-5.17918,1.1576958096149477,0.16372291150599594,0.0,0.0,0.0,-4.40712,1.193268781792268,0.16875368947670466
PHE  95,72.00508000000002,1.5116847269180602,0.2137845042839789,-3.19788,0.5822300452570279,0.08233976264235898,-63.80423999999999,1.3573312426965414,0.19195562520541756,-4.874899999999999,0.542349527518933,0.07669980573639151,0.0,0.0,0.0,0.12806000000000073,1.5365306818934654,0.21729825293361185
GLN  96,69.51605999999998,2.1452409133712136,0.3033828794247216,-2.3186400000000003,0.9828392291722984,0.13899445675277827,-60.180780000000006,2.8960826458510187,0.40956793555158677,-7.8486199999999995,0.9531694264924732,0.13479851301850404,0.0,0.0,0.0,-0.8319800000000016,2.6277942346386247,0.371626224575177
ASN  97,90.31478000000003,1.4979511512707337,0.21184228338994632,-2.88774,0.4621186345517802,0.06535344404084635,-77.97484000000001,1.6015666749762334,0.22649573127961717,-8.229980000000001,1.3426324067294022,0.18987689588783502,0.0,0.0,0.0,1.222219999999998,1.2200656423324103,0.17254333783719364
LEU  98,89.40134000000003,2.142101497220537,0.3029388989348996,-2.8363000000000005,0.5583485381014215,0.07896240751142211,-85.64516000000002,1.895029934960411,0.2679977035124017,-3.511380000000001,0.84087085548257,0.11891709680277172,0.0,0.0,0.0,-2.5915000000000017,1.5172603764680608,0.21457302020524394
GLY  99,80.18374000000001,1.7872739556087165,0.25275870676980555,-4.325540000000001,0.5761152388194493,0.08147499842282797,-86.53698,1.2600440546265586,0.17819713912404642,6.797239999999997,0.5050270709576428,0.07142161331138577,0.0,0.0,0.0,-3.8815399999999998,1.3925723996977681,0.19693947742390303
ILE 100,67.91755999999998,1.7310132658077508,0.24480224371530646,-3.3483599999999996,0.45851764458960625,0.06484418715659877,-62.76553999999998,1.5818058567351507,0.2237011295636043,-6.301199999999999,0.4400918540486816,0.06223838686855662,0.0,0.0,0.0,-4.497540000000002,1.2299885399466084,0.1739466474755975
GLN 101,71.11744,1.500121757191041,0.2121492534230529,-3.135500000000001,0.692222659265061,0.0978950672914619,-67.91586000000001,1.716969632928693,0.24281617410705122,-3.4871399999999992,0.3231570522207478,0.045701308602709205,0.0,0.0,0.0,-3.4210599999999975,1.328564569902424,0.1878874033244386
CYS 102,85.84145999999998,2.521345618593701,0.35657211692451923,-3.0466000000000006,0.5420311430167044,0.07665477936828141,-82.17280000000001,2.181488858554206,0.308509112993316,-1.11194,0.6576155232352717,0.09300087917864004,0.0,0.0,0.0,-0.48988000000000037,1.2059221308193993,0.1705431432570656
VAL 103,77.52976000000001,1.7756073502882888,0.25110879962270527,-2.4747199999999996,0.432704704850782,0.061193686210262305,-62.86923999999999,2.218224926016428,0.3137043774766488,-9.058380000000001,1.8044845678475558,0.25519265489429666,0.0,0.0,0.0,3.1274199999999994,1.490435830084612,0.21077945647524599
LYS 104,92.06415999999999,2.126056935832688,0.30066985530319723,-2.617479999999999,0.6574440885733227,0.09297663465624113,-127.03028,3.1773566941075435,0.44934609293038297,41.14264000000001,2.657017785111644,0.3757590587171408,0.0,0.0,0.0,3.5590400000000013,1.7422370213033582,0.2463895224395712
LYS 105,93.97878,1.4291563565964724,0.20211323022504507,-2.362239999999999,0.41149384248127835,0.058194017287004185,-127.68698000000002,3.4594002976810128,0.48923308186580106,36.60938,2.450396048723548,0.3465383325290285,0.0,0.0,0.0,0.5389400000000022,1.4657070977517996,0.20728228561071027
ARG 106,78.18384,1.5558297768079274,0.22002755711056762,-2.3675599999999997,0.3938821732447434,0.055703351137970515,-125.35288000000003,2.295254144010105,0.32459795395521396,40.22612000000001,2.2186342793708036,0.31376226878320485,0.0,0.0,0.0,-9.31048,1.3240304111311154,0.18724617644160482
ASP 107,76.42111999999997,1.9705518682856331,0.2786781177489183,-2.28114,0.7017917927704772,0.09924834712981374,-45.74583999999999,2.0956195681471956,0.29636536148482123,-33.21760000000002,0.916632619973163,0.12963142828796304,0.0,0.0,0.0,-4.82346,1.4946708026853341,0.21137837204406798
LEU 108,85.93419999999996,1.6525645887550429,0.2337079254114898,-3.344500000000002,0.5595188021862979,0.07912790784546114,-83.2216,1.5233846920601568,0.21543912922230346,-2.7498,0.5833463122365662,0.0824976266325282,0.0,0.0,0.0,-3.3817000000000004,1.2746212966995303,0.18025867246820565
GLU 109,80.93875999999999,1.4578172801831317,0.2061664969096843,-2.7851599999999994,0.7148504000138793,0.10109511307674603,-57.72932000000001,2.6037712222078166,0.3682288575763064,-25.967020000000005,1.162655056153746,0.164424254877428,0.0,0.0,0.0,-5.54274,1.5741436377916724,0.2226175281688304
GLN 110,71.74600000000001,1.5883830772194836,0.22463128900477047,-2.66204,0.8294109225227263,0.11729641754120199,-68.30407999999998,1.4993563130899403,0.2120410032801514,-3.9218000000000006,0.695254140584574,0.0983237834910755,0.0,0.0,0.0,-3.1419200000000003,1.3703895043380891,0.1938023422768669
ALA 111,85.55256000000001,1.4816459652684657,0.20953638187180398,-3.65716,0.4986550053895016,0.07052046715670619,-81.45160000000003,1.179583536675735,0.16681830355188457,-3.61646,0.3573419208545202,0.05053577908769156,0.0,0.0,0.0,-3.1726599999999996,1.321311478948094,0.18686166136476468
ILE 112,80.46596,1.4153104388802638,0.20015512176326863,-3.3533399999999993,0.562466162893381,0.07954472759397739,-78.10731999999999,1.3401990067144434,0.18953276115745163,-2.5268599999999997,0.5495939595737949,0.07772432314275912,0.0,0.0,0.0,-3.5215600000000014,1.1628453751036716,0.16445117004144413
SER 113,65.22076000000001,4.116258337665288,0.582126836735758,-3.0923599999999993,0.7137709089056534,0.1009424499801746,-65.6524,4.402747555788295,0.6226425305100801,-2.494299999999999,0.7844927851803385,0.11094403363858776,0.0,0.0,0.0,-6.018299999999999,1.4195974957712545,0.20076140316305904
GLN 114,83.13870000000001,1.3629094797512349,0.19274450705510554,-2.9140999999999995,0.7251541146542584,0.10255227837547065,-73.58782000000002,2.866028497345791,0.4053176371094199,-2.6781599999999997,0.8824559220720326,0.12479811331907235,0.0,0.0,0.0,3.958619999999999,2.0424919670833463,0.28885198408873697
ARG 115,87.54180000000001,2.133907908040572,0.30178015044061757,-3.56878,0.6795564521068149,0.09610379509676002,-123.15582,2.395906773561905,0.338832385335281,34.32142,1.194729125617955,0.1689602132811061,0.0,0.0,0.0,-4.861379999999998,2.0474139873508745,0.2895480628703983
ILE 116,68.1141,2.0260907408110964,0.2865325004253604,-2.61896,0.5304014313706193,0.07501008977464323,-67.37194000000001,1.816994533948753,0.25696183126681077,-5.182879999999998,0.9547713577605964,0.13502506031104097,0.0,0.0,0.0,-7.059680000000001,1.5171242459337275,0.21455376844045324
GLN 117,81.67804000000001,1.5724729054576434,0.22238125093624247,-2.0565,0.3775163705059686,0.053388877118740706,-77.80376,1.2398581944721883,0.1753424274041987,-5.602039999999999,1.01226067709855,0.14315527782097417,0.0,0.0,0.0,-3.7842599999999997,1.1248770565710726,0.1590816389405138
THR 118,57.462680000000006,2.2424403799429107,0.317128959812834,-1.9610599999999996,0.5697421314945916,0.08057370494150068,-53.00958000000001,4.576930884730466,0.6472757731230113,-5.973460000000001,2.3110011787967535,0.3268249209714579,0.0,0.0,0.0,-3.4814200000000004,1.5360592708616447,0.21723158534614653
ASN 119,78.75202,3.3346597457010274,0.4715921038270009,-1.8793799999999996,0.47447503158754467,0.06710090246785083,-70.93275999999997,3.604511864650303,0.5097549564723192,-5.406980000000001,1.2954682935525648,0.1832068830366367,0.0,0.0,0.0,0.5328999999999992,1.6900365706102345,0.23900726390635085
ASN 120,85.48918000000002,3.6588159215237837,0.5174347098445549,-2.20826,0.5617750371812533,0.07944698765843781,-79.49316,2.749591695942977,0.38885098673909974,-4.63588,1.4703657455204828,0.20794111789638936,0.0,0.0,0.0,-0.8481199999999993,1.2318217507415576,0.17420590263248809
ASN 121,106.72234,2.00109323730819,0.28299731957743246,-2.39004,0.515855831022585,0.07295303124613833,-90.09031999999999,1.6217337320284744,0.2293477838392603,-3.3006800000000003,1.054788954056686,0.14916968442682965,0.0,0.0,0.0,10.941299999999996,1.5463335894948738,0.21868459342167204
PRO 122,56.472519999999996,1.221650182989728,0.17276742572596465,-2.8806800000000004,0.3327647481329712,0.04706004198893149,-32.741960000000006,1.4913983231852455,0.21091557355490664,-21.559780000000003,1.211151902776767,0.17128274470008842,0.0,0.0,0.0,-0.7099000000000004,1.1919158569295063,0.16856235700772573
PHE 123,75.98483999999999,1.6281046816476672,0.23024877217492612,-2.611959999999999,0.4501965775080991,0.0636674105645904,-69.00837999999997,0.8988830600267126,0.12712126144772057,-5.30686,0.47465562295204655,0.06712644194354343,0.0,0.0,0.0,-0.9423600000000001,1.4846400204763448,0.20995980521995164
HIE 124,89.17851999999998,1.6248070068796232,0.2297824105367998,-2.2323000000000004,0.39662209973726775,0.05609083525853384,-89.87308000000003,1.523422027407565,0.21544440923776953,-0.48292,1.0029280700030287,0.1418354478682956,0.0,0.0,0.0,-3.409779999999999,1.5823889318369253,0.22378358883528549
VAL 125,74.35264,1.526774911505317,0.21591857865418013,-1.3958200000000003,0.5347039438792266,0.07561855692883845,-61.084179999999996,2.846286764821911,0.4025257345214186,-6.571039999999998,1.5891927757198043,0.22474579766482913,0.0,0.0,0.0,5.3016000000000005,1.662701175797981,0.23514145529871966
PRO 126,59.75699999999999,1.2759235400293016,0.1804428374860529,-2.38362,0.5788762178566339,0.0818654598228094,-29.705360000000006,1.553041992477777,0.21963330486970065,-26.434939999999994,0.8986603676587034,0.12708976799101301,0.0,0.0,0.0,1.2330800000000002,1.3939413020640432,0.1971330694530981
ILE 127,66.68106,1.6083295484447928,0.22745214601760216,-2.6029600000000004,0.67039009419889,0.09480747632966469,-59.73536000000001,1.263645626906473,0.1787064783604586,-7.680440000000002,0.6399349704461966,0.0905004714241837,0.0,0.0,0.0,-3.3376999999999986,1.1201427989323522,0.15841211380446912
GLU 128,75.7088,1.568010280578247,0.2217501404734199,-2.9427200000000004,0.4154377469609614,0.05875176960739137,-46.758179999999996,2.749336994186176,0.38881496647121694,-30.552139999999994,2.1953072678785377,0.31046333118100533,0.0,0.0,0.0,-4.544239999999998,1.2516608096445359,0.17701156924901915
GLU 129,79.11126,1.5195632505429504,0.21489869578015858,-3.0364,0.6267180227183493,0.0886313127511939,-52.00974,2.1641869310205726,0.30606225093598993,-26.676220000000004,1.5187821343430694,0.21478822926779248,0.0,0.0,0.0,-2.6110999999999995,1.5356475800130696,0.21717336346799054
GLN 130,87.49770000000001,1.4248186867102353,0.20149979106682367,-2.8697999999999992,0.709514340940338,0.10034048036560342,-76.21548000000001,1.7153208940597757,0.24258300722012777,-6.158840000000001,0.5957645964640729,0.08425383723012259,0.0,0.0,0.0,2.2535800000000026,1.5536341022261309,0.21971704183335417
ARG 131,85.96804,1.7083124416799609,0.24159186237944977,-2.844960000000001,0.3898513029348386,0.05513329999192707,-114.05210000000002,2.7464483410388807,0.3884064492254272,25.39602,1.9568707212281125,0.2767433113771617,0.0,0.0,0.0,-5.5329999999999995,1.3108540879899735,0.18538276295276349
GLY 132,70.63082000000001,2.399129939706778,0.3392882098628671,-1.9206,0.7154633743246404,0.10118180073511247,-80.40580000000001,2.849155573147682,0.402931445285634,1.2049999999999996,1.1950660065452456,0.16900785543873403,0.0,0.0,0.0,-10.49058,1.52303721674816,0.2153899887924219
ASP 133,79.61878,2.9345434076865717,0.41500710865229085,-1.1048999999999998,0.6774194343241124,0.095801575143627,-48.80844000000001,5.278791756301833,0.7465338894705341,-31.304000000000002,2.7395281856552787,0.38742779146570533,0.0,0.0,0.0,-1.5985600000000002,1.6387962797126436,0.23176079247361928
TYR 134,76.48278,1.7358830178325493,0.24549093065119282,-2.18388,0.35739863681889167,0.05054379993629328,-66.89908000000001,2.1929570159031724,0.31013095535914975,-9.616200000000003,1.2636027856885719,0.17870041969732017,0.0,0.0,0.0,-2.2163799999999996,1.1124337982999255,0.15732189647979708
ASP 135,83.04872000000002,2.847275863276106,0.4026656141662631,-2.065459999999999,0.6807733311462812,0.0962758877808981,-44.644500000000015,2.6205245219227136,0.37059813194343727,-31.25386,1.0058751216727881,0.1422522239123344,0.0,0.0,0.0,5.084900000000002,1.983579232095353,0.28052046520708573
LEU 136,75.11786000000001,1.503746494725087,0.21266186872112197,-2.4715800000000003,0.5251474113046726,0.07426705913121899,-64.96691999999999,2.4542312428952457,0.3470807108902234,-7.637639999999999,1.552746531279335,0.21959152034630147,0.0,0.0,0.0,0.0417200000000002,1.4607910602136076,0.20658705291474563
ASN 137,81.54736000000001,2.674172236486988,0.378185064496149,-2.46774,0.5345430875055818,0.07559580840231818,-78.56914,3.4702247881656016,0.49076389599070946,-3.5179199999999984,1.5422222127825844,0.2181031569510176,0.0,0.0,0.0,-3.0074400000000003,1.2142661184435652,0.17172316130330248
ALA 138,95.10956,1.7534623481557534,0.24797702338724403,-3.44558,0.37230364435497865,0.05265168631677402,-82.4967,1.6153833136441216,0.22844969905867077,-6.8659799999999995,0.6991303595181799,0.09887196362973878,0.0,0.0,0.0,2.3012999999999995,1.2673469809014395,0.17922992886234115
VAL 139,80.48135999999998,2.425852038028191,0.3430672852489881,-2.8242599999999998,0.7784418490805858,0.11008830204885545,-71.26417999999998,1.652562467080408,0.23370762536138542,-3.6491799999999994,0.5224148041547085,0.0738806101220073,0.0,0.0,0.0,2.74374,1.5530736081718728,0.21963777600403805
ARG 140,77.92912000000003,1.7764927203890237,0.25123400986312316,-3.3886400000000005,0.783882689182503,0.11085775303513892,-108.75288000000005,1.9328863974867643,0.2733514157852255,30.672759999999997,0.8353654663678692,0.11813851720755662,0.0,0.0,0.0,-3.53964,1.1480345597585484,0.16235660444835645
LEU 141,76.62689999999999,1.9662909474445456,0.27807553254475187,-3.178160000000001,0.7088182096983645,0.10024203254124435,-79.71603999999999,1.5716918013408159,0.2222707861326782,-1.61982,0.3210108839276314,0.04539779457198317,0.0,0.0,0.0,-7.8871199999999995,1.339303664446573,0.18940614063963282
CYS 142,75.35610000000001,1.8258669748912075,0.2582165838980281,-3.2551399999999995,0.6495632381839377,0.09186211410587097,-73.58322,1.5303018171589395,0.21641735843503646,-2.36158,0.38310542100053646,0.0541792882197613,0.0,0.0,0.0,-3.8438399999999997,1.1701090950847217,0.1654784151724923
PHE 143,79.29244000000001,1.8979234247983945,0.26840690476954826,-3.0768199999999997,0.5165570903588498,0.07305220429254697,-76.46402,1.4121965796577205,0.19971475556888452,-1.48906,0.4598353796740738,0.06503054303940566,0.0,0.0,0.0,-1.7374599999999993,1.4836717724618196,0.20982287427256338
GLN 144,86.30585999999998,1.723374062820404,0.24372189726826374,-2.89438,0.640880078953933,0.09063412995113919,-78.63778,1.5620222698803365,0.22090330787935789,-4.90376,0.47761447046754174,0.06754488617208416,0.0,0.0,0.0,-0.13005999999999923,1.0342276037700795,0.14626187038322738
VAL 145,74.77213999999998,1.6817978357709946,0.23784213085170597,-3.17122,0.5728411748469177,0.08101197585542484,-74.59244000000002,1.5763535791176833,0.22293006106835972,-1.17514,0.5734393781386135,0.08109657457624209,0.0,0.0,0.0,-4.166660000000002,1.49725317311402,0.21174357437239985
THR 146,67.55679999999998,2.1796398785124507,0.3082476277281553,-2.8372800000000002,0.5784994395848599,0.08181217532861439,-68.22370000000001,1.8307772365854889,0.2589109997663135,-2.401780000000001,0.7911092791770273,0.11187974719313552,0.0,0.0,0.0,-5.905960000000002,1.6561382666915159,0.23421331979202115
VAL 147,72.07153999999998,2.218491236945402,0.3137420395294051,-2.5610800000000005,0.815986932248304,0.11539797863047672,-64.78804,1.8506824358600908,0.2617260200439016,-1.8673199999999994,0.8427401839238475,0.11918145976619017,0.0,0.0,0.0,2.8550999999999993,1.5482314329582638,0.2189529890181908
ARG 148,73.78582000000002,2.699194477543079,0.3817237437623983,-2.5685599999999997,0.6158118271030548,0.08708894377588956,-89.22782,3.8115706300156114,0.539037487891104,13.431719999999999,2.4083692411256217,0.34059484440020527,0.0,0.0,0.0,-4.578839999999999,1.5465748007775142,0.2187187058484028
ASP 149,95.08222000000002,2.061734864524488,0.29157334074279867,-1.3897599999999997,0.6941169515290638,0.09816296067254703,-70.54266,2.973181518912005,0.42047136274423963,-18.737480000000005,2.055650634130193,0.29071290062877725,0.0,0.0,0.0,4.4123199999999985,1.2475467035746612,0.17642974678891332
PRO 150,48.88751999999999,1.3268884993101229,0.18765037114812588,-1.1303199999999998,0.3077522016168212,0.04352273373766877,-28.92995999999999,1.5875104152101658,0.22450787595987598,-19.325120000000005,1.0312861026891307,0.1458458793109861,0.0,0.0,0.0,-0.4978800000000001,1.0824584359687905,0.1530827400852232
ALA 151,76.47472000000002,1.5783177885318516,0.2232078422276455,-0.7189999999999999,0.5302525058875251,0.07498902853084574,-72.04089999999998,1.2916460544607333,0.18266633680040664,-5.318620000000001,0.986543823456403,0.13951836550074534,0.0,0.0,0.0,-1.6038,1.4053878895166263,0.19875186137493137
GLY 152,92.97844,1.453695431098837,0.20558357942197783,-2.121740000000001,0.6861278542662409,0.09703313170252684,-84.63022000000001,1.6697522845023969,0.23613863265467483,-4.66714,1.0245363245878625,0.14489131653760384,0.0,0.0,0.0,1.55934,1.334708276890498,0.18875625469901666
ARG 153,93.68101999999999,2.091775661872498,0.2958217510462044,-1.4928399999999997,0.44106141794539366,0.06237550390978837,-92.74278000000002,2.3628011028426985,0.334150536483025,8.47312,1.6248858746385875,0.2297935641222359,0.0,0.0,0.0,7.918519999999998,1.1506143618085092,0.1627214435530857
PRO 154,58.361619999999995,1.5661570788401566,0.2214880581702378,-2.1791400000000003,0.4091937932080583,0.05786874119937277,-41.909440000000004,2.6334052491783084,0.3724197418612463,-14.503659999999998,1.8607124185107449,0.2631444737933938,0.0,0.0,0.0,-0.23061999999999963,1.323641445256229,0.18719116836004837
LEU 155,80.15328,2.223385535979088,0.31443419793657995,-2.29434,0.758319315592052,0.10724254607197632,-74.66704,2.052962970537987,0.29033280759845775,-2.8562800000000004,0.4198001448308466,0.05936870583059728,0.0,0.0,0.0,0.33561999999999914,1.096724265984846,0.1551002331139447
LEU 156,82.79946,2.163431711055772,0.3059554467043104,-2.4414399999999996,0.3949099725253878,0.05584870390617897,-75.83778,1.8335105158146312,0.25929754382187403,-5.082819999999999,0.6468087411283321,0.09147256939651555,0.0,0.0,0.0,-0.5625800000000021,1.189861102650221,0.1682717708708148
LEU 157,94.23477999999997,1.8772298558264944,0.2654803921801518,-2.2281,0.6015422595296211,0.08507092217673463,-90.11772000000002,1.5509366981266035,0.21933557128727893,-4.973839999999998,0.7415352010525247,0.10486891383055402,0.0,0.0,0.0,-3.0848799999999996,1.9270965792092511,0.272532611832052
THR 158,73.01517999999997,2.5401000034656707,0.3592243874685097,-1.8136999999999999,0.39010261470541496,0.05516884084336038,-61.92828,2.723969581621783,0.3852274725821291,-3.898400000000001,0.8791450392284456,0.12432988377698943,0.0,0.0,0.0,5.3748000000000005,1.5073259501514613,0.21316808016211083
PRO 159,61.98793999999998,1.240880822804224,0.1754870488898419,-2.60684,0.22764106483672258,0.03219330812451461,-39.29505999999999,1.2524383164053614,0.17712152530961878,-19.0444,0.9469968109766502,0.1339255733607249,0.0,0.0,0.0,1.0416400000000003,1.2340663476491036,0.17452333657135932
VAL 160,62.39676,1.9715087680252545,0.2788134438078787,-2.53192,0.85623933196274,0.12109052758989856,-59.41947999999999,1.5656124710797303,0.22141103900214096,-3.76894,0.2948408662312522,0.041696795176606835,0.0,0.0,0.0,-3.3235800000000015,1.249313861125376,0.1766796606064204
LEU 161,80.63416,1.666652721595245,0.23570028826460254,-2.5574999999999997,0.3410738483085447,0.04823512620487276,-75.86852,1.5743544104172995,0.22264733591940428,-4.7270199999999996,0.6459519019245984,0.09135139403424623,0.0,0.0,0.0,-2.518880000000002,1.3400775595464607,0.18951558593424436
SER 162,72.36378,1.6380322498650284,0.23165274233636374,-3.0412,0.49398267176086297,0.06985969939815093,-70.07882,1.3496754230561265,0.1908729288087619,-2.3838399999999997,0.4196710788224495,0.059350453140645625,0.0,0.0,0.0,-3.1400799999999998,1.4718780770158935,0.20815499386755074
HIE 163,85.41665999999998,1.7002421428736387,0.24045054977701935,-2.31532,0.6305024485281572,0.08916651138179642,-78.36223999999999,1.5749113189006247,0.2227260946724162,0.08381999999999998,0.6032664979923881,0.08531476631861568,0.0,0.0,0.0,4.822920000000002,1.3383534337386331,0.18927175772417762
PRO 164,60.758659999999985,1.4232450191030621,0.2012772408595505,-3.0579199999999993,0.6187329259058434,0.08750204953028311,-36.306259999999995,2.070067745848012,0.292751788120936,-22.019000000000005,0.9294230038039099,0.13144026171610299,0.0,0.0,0.0,-0.6245200000000003,1.8884070561189925,0.26706108700445297
ILE 165,69.23405999999999,2.3813307574549736,0.3367710253689019,-2.6608,0.7721591286775021,0.10919979120859154,-65.81209999999999,2.000074991094088,0.28285331781685064,-3.482920000000001,0.7401585462588348,0.1046742254425598,0.0,0.0,0.0,-2.7217599999999997,1.3388285111992484,0.1893389438229756
PHE 166,72.29868,1.870948662470488,0.26459209729695665,-3.17054,0.4312453691345592,0.060987304974068526,-68.52598000000003,1.9210583904699496,0.27167868299132314,-4.14364,1.2761717401666581,0.18047793828609612,0.0,0.0,0.0,-3.5414799999999995,1.3378840493854511,0.18920537675235405
ASP 167,97.03368000000002,2.1582921807755024,0.3052286073616519,-2.3017400000000006,0.526799575170671,0.07450071038587477,-53.30842,3.831957855143981,0.5419206769186734,-37.87852,4.050416740237918,0.5728154287307485,0.0,0.0,0.0,3.544999999999999,1.7757545325860793,0.25112961434287295
ASN 168,121.48353999999999,4.380754397178777,0.6195322281915798,-2.51246,0.764271554095795,0.10808431971382358,60.950919999999975,9.791166878038753,1.384680099038064,-234.37564000000006,9.027623795350623,1.2766988007386926,0.0,0.0,0.0,-54.45363999999998,2.562314194317831,0.36236594846653664
PHE 169,52.48442000000002,1.4329066555770822,0.2026436025931783,-1.50322,0.24774682964671857,0.03503669265213262,-206.81386000000003,4.459648380800638,0.6306895223543475,79.36003999999998,4.573379529232507,0.6467735356120091,0.0,0.0,0.0,-76.47262000000002,1.62467941317571,0.22976436606214504
PRO 170,46.858899999999984,1.2107342111302335,0.17122367418094664,-1.6183800000000002,0.38066052540288287,0.0538335277684825,-18.229620000000008,1.8686675240929616,0.26426949561384183,-26.53344000000001,1.2787398978679905,0.18084113063124985,0.0,0.0,0.0,0.4774599999999997,1.2469036885020437,0.17633881072526272
ASP 171,82.51976,4.70932870188524,0.6659996519878988,-2.2914000000000003,0.5012007182756208,0.07088048532565197,-50.27430000000001,6.244672780058071,0.8831300938140223,-28.412640000000007,1.6072993966275815,0.22730646055048181,0.0,0.0,0.0,1.5414200000000002,1.5001017044187381,0.21214641753279753
LEU 172,91.55804,2.134907154514661,0.30192146523219865,-1.9931,0.754485314635082,0.10670033645682647,-73.99768000000002,1.9242411848831344,0.2721287980938603,-5.889499999999998,0.6723614875943037,0.09508627345732137,0.0,0.0,0.0,9.677759999999997,1.5216323545456096,0.21519131127441068
PRO 173,56.87114,1.2562667393511437,0.17766294607486133,-2.35844,0.27968211669679455,0.03955302425858215,-25.95218,1.9047715316016756,0.26937537332132616,-31.499700000000008,1.4724491468296004,0.20823575533511135,0.0,0.0,0.0,-2.9391799999999995,1.2056362252354589,0.17050271010162896
GLU 174,75.144,1.566004112382849,0.22146642544638653,-1.7350199999999998,0.5724739117200018,0.08096003700592044,-43.50544,2.001188798289531,0.28301083394101706,-31.175540000000005,1.260902077244573,0.17831848184636828,0.0,0.0,0.0,-1.2719999999999994,1.4379494010569358,0.20335675449809876
HIE 175,77.93036,1.461893891635302,0.20674301683010277,-3.200840000000001,0.5699719768549963,0.08060620998409396,-80.96509999999998,1.7488693976404264,0.24732748209623562,2.33018,0.8845017058208532,0.1250874308313988,0.0,0.0,0.0,-3.9053999999999984,1.2805365125602617,0.1810952103176667
GLN 176,70.46972,1.2977862850260513,0.1835346965345637,-2.50548,0.5009339373610061,0.07084275680688892,-64.90655999999998,1.3080546037542153,0.1849868560953776,-7.415,0.8029914320838186,0.11356013737223303,0.0,0.0,0.0,-4.357319999999998,1.3017046583614929,0.18408883820590594
ASP 177,77.50004000000001,1.9146655056165238,0.27077459254508274,-1.61674,0.4017736581708647,0.05681937563894887,-43.987519999999996,1.2770239033000448,0.1805984523521551,-33.16729999999999,0.6560993293704844,0.09278645698596313,0.0,0.0,0.0,-1.2715200000000004,1.0190771362365063,0.14411927071700015
ASN 178,99.19187999999998,1.3933072689113808,0.19704340362474917,-1.10846,0.7696090490632246,0.1088391554910273,-84.26972000000002,1.6409453134086713,0.2320647117335112,-5.540839999999999,0.6553816097511536,0.09268495610399924,0.0,0.0,0.0,8.272860000000003,1.2071355186556239,0.17071474221050634
PRO 179,66.53692,1.441593643715184,0.20387212823728607,-3.108199999999999,0.3033581381799489,0.04290131932703351,-31.479219999999994,2.4347137350415267,0.3443205184591781,-32.97475999999999,1.7826675019197942,0.2521072558416738,0.0,0.0,0.0,-1.0252600000000007,1.273162453263526,0.180052360850948
SER 180,60.810340000000004,1.7250188011730379,0.24395449839674876,-3.581020000000001,0.642066242376901,0.09080187879113442,-59.763300000000015,1.3293909470126668,0.1880042706961326,-3.256199999999999,0.47666109553854263,0.06741005859662245,0.0,0.0,0.0,-5.790179999999999,1.4740812961298961,0.20846657610274097
GLN 181,71.05102000000001,1.7064524545380637,0.2413288204752587,-3.091239999999999,0.5399474996701094,0.07636010770029109,-64.14058,1.6424219079154987,0.2322735337312793,-3.8241399999999994,0.9328483480180498,0.1319246785404463,0.0,0.0,0.0,-0.004940000000000051,1.6407577689592092,0.23203818894311348
LEU 182,93.98323999999998,1.67053627988249,0.2362495063446114,-3.99414,0.4601221581276015,0.06507109963724318,-81.38574,1.738237035735082,0.24582383905557592,-3.449580000000001,0.5966177701007523,0.08437449420292771,0.0,0.0,0.0,5.1537799999999985,1.561356221878921,0.22080911446767854
ARG 183,83.32212,1.666365273761409,0.235659637002094,-4.2819,0.584842346278036,0.08270919779565004,-122.87917999999999,1.8567691260899892,0.2625868080312102,39.38716,0.8122077655381473,0.11486352374887948,0.0,0.0,0.0,-4.451799999999999,1.6492066456329828,0.2332330405410003
LEU 184,79.5572,1.8678404107424655,0.2641525241220527,-3.3647199999999993,0.4250563746140089,0.06011204897522703,-78.31292,1.3351922084843173,0.18882469296134066,-5.37106,0.4664575183229459,0.06596705486832066,0.0,0.0,0.0,-7.491499999999999,1.4036773311555597,0.19850995189158627
GLN 185,80.55484,1.7233430460591292,0.2437175108358182,-2.96444,0.4948853669285454,0.06998735977303344,-73.93332000000002,1.5729776659564068,0.2224526348505526,-5.590820000000003,0.7107992878443037,0.10052219929945516,0.0,0.0,0.0,-1.9337399999999993,1.1269261166553908,0.15937141979664982
HIE 186,77.38354,1.4862023578235297,0.21018075308649073,-3.5396199999999998,0.5204091040710214,0.07359696129596699,-87.01784000000002,1.1083538489116802,0.15674490450393183,4.520900000000001,0.3029922936313412,0.04284958109479739,0.0,0.0,0.0,-8.653020000000001,1.3494913336513237,0.19084689463546575
ASP 187,80.1367,1.8090972030266153,0.25584498001714717,-3.14764,0.538553312495616,0.07616293985922558,-50.56665999999999,1.5208531633262998,0.2150811169954077,-29.299099999999996,0.7225896276588839,0.10218960514653185,0.0,0.0,0.0,-2.8766999999999983,1.365347344085014,0.19308927313551114
GLY 188,73.14864,1.8041739135683,0.2551487217448034,-2.392960000000001,0.39519939068778415,0.05588963381522478,-76.08304000000001,1.0721987121788235,0.15163179603222587,1.1062399999999997,0.6835108356127213,0.09666302937524775,0.0,0.0,0.0,-4.22112,1.415051584077413,0.20011851416598092
LEU 189,75.26408,1.9815559728656078,0.2802343331427955,-2.3794400000000007,0.5716081930833358,0.08083760590220322,-69.2243,1.5736562426399427,0.2225486000854493,-5.1848399999999994,0.6026461104163908,0.08522703026622536,0.0,0.0,0.0,-1.5245000000000004,1.2994410683059088,0.18376871823027996
ALA 190,92.03890000000001,1.370895696250487,0.19387392862363456,-2.58144,0.6714732804810616,0.09496066200274705,-88.42596000000002,1.181515737686126,0.16709155803929715,-4.8600200000000005,0.43388627496154697,0.061360785457816154,0.0,0.0,0.0,-3.8285199999999997,1.3609057754304628,0.1924611404725634
THR 191,61.990580000000016,2.0079757178803206,0.2839706493142201,-2.5713799999999996,0.3717034780574464,0.05256680998500909,-59.55339999999999,2.306188179659489,0.3261442601058969,-4.614620000000001,0.894300797047611,0.12647323160258003,0.0,0.0,0.0,-4.748820000000001,1.5335716441040481,0.216879781796275
ASP 192,80.40228,1.5090462556196762,0.21341136809456823,-2.1984199999999996,0.6368352091396986,0.09006209897620682,-52.76923999999999,1.885039124899051,0.26658478960361487,-28.389020000000002,0.5905422758785963,0.08351528957021848,0.0,0.0,0.0,-2.9543999999999984,1.5480294054054669,0.21892441800767692
ASP 193,93.30558000000002,1.5377824565248495,0.21747528059968566,-2.5348399999999995,0.5486955935671437,0.07759727500370102,-63.41336000000002,1.8545685186579404,0.262275595143624,-25.638080000000006,0.9626854697146601,0.13614428475699858,0.0,0.0,0.0,1.7193000000000023,1.457302772247414,0.20609373449962023
LYS 194,79.39546,1.613560897022901,0.22819197042846834,-2.6856800000000005,0.7284980010954016,0.10302517533108069,-106.807,2.428136717730669,0.3433903877510804,24.393479999999986,1.2426756654898463,0.1757408779766752,0.0,0.0,0.0,-5.703739999999999,1.5488492090581318,0.2190403557520851
ALA 195,88.19954,1.823875798512789,0.25793498903408446,-2.2808399999999995,0.3085229560340726,0.043631734872682355,-76.09437999999999,3.072055057384638,0.4344541926510212,-6.758180000000001,2.5650386327694923,0.36275124224735567,0.0,0.0,0.0,3.0661400000000008,1.3860263779596693,0.19601373015174217
ARG 196,81.99742000000002,1.7749696120206475,0.25101860981197105,-1.8442599999999998,0.3969376177688395,0.05613545624647605,-111.44058,1.6290214742602513,0.23037842622958613,29.986519999999995,0.944505420630369,0.13357323755903727,0.0,0.0,0.0,-1.3009000000000013,1.4160473756198984,0.20025934035644885
LEU 197,82.66463999999998,2.3541985792205797,0.3329339559253215,-2.8315800000000007,0.37991104695704053,0.05372753551020085,-81.61247999999999,2.0009014292569787,0.2829701938226929,-4.711459999999999,1.102448696493409,0.1559097898401519,0.0,0.0,0.0,-6.49088,1.3074482573318211,0.18490110576197297
GLU 198,89.00398000000001,1.3141547015462245,0.18584954019830377,-2.5748600000000006,0.6745531264474229,0.09539621799631189,-51.0126,1.5960084586246228,0.22570968078491202,-27.62096,0.6526659470202529,0.09230090339751217,0.0,0.0,0.0,7.795559999999997,1.3795303281914646,0.1950950499833376
PRO 199,56.61449999999998,1.1358397114039138,0.1606319924549357,-3.3751400000000014,0.3985385306341088,0.05636185951510019,-17.166320000000002,1.14623792364408,0.1621025217323834,-33.70488000000001,0.9109454130731921,0.12882713577496696,0.0,0.0,0.0,2.368159999999999,1.2964023505069708,0.1833389786379317
MET 200,68.53836,1.6754440099270096,0.23694356418355395,-2.3066600000000004,0.6368944217058251,0.09007047289761472,-60.91747999999998,1.6674673998619876,0.23581550116998234,-8.524619999999999,0.7934866070703532,0.11221595212803046,0.0,0.0,0.0,-3.2104000000000004,1.696906255513252,0.23997878406225853
CYS 201,76.78146000000001,1.6088328590615069,0.2275233248876265,-2.7034,0.7531407305411111,0.106510183550682,-72.48218,1.5128498893151423,0.21394928313041098,-1.13994,0.30322126640458386,0.04288196273493078,0.0,0.0,0.0,0.4559399999999997,1.2607347446628094,0.1782948174457126
LEU 202,77.89169999999999,1.8387268992430565,0.2600352518409758,-3.7513999999999994,0.5095335121461642,0.07205892033607014,-70.26238,1.7695968681036132,0.25025878908050825,-4.2613400000000015,0.3351629818461216,0.047399203453219255,0.0,0.0,0.0,-0.38342000000000054,1.4005336424377683,0.19806536716952827
ALA 203,82.09990000000002,1.4362702983751676,0.20311929351958138,-3.206980000000001,0.5781770140709446,0.08176657747515095,-74.44139999999994,1.5269312492732445,0.21594068815335155,-7.787340000000003,0.3780604507217687,0.05346582168076104,0.0,0.0,0.0,-3.335820000000001,1.418464982859996,0.2006012416511926
GLU 204,83.70040000000003,1.3253363799409097,0.18743086832188957,-3.3869199999999995,0.5376163628462235,0.07603043516908242,-49.69113999999999,1.4326327234851692,0.20260486274522305,-32.02469999999998,0.8218647638154251,0.11622922954243346,0.0,0.0,0.0,-1.4023599999999987,1.2720513002233833,0.17989522008102382
TYR 205,73.3887,1.3276667842493206,0.1877604372597663,-3.4916,0.605795411009358,0.08567240862728173,-63.53830000000002,1.1106095488496723,0.1570639086484271,-5.650980000000001,0.5048533050302755,0.07139703909826967,0.0,0.0,0.0,0.7078200000000008,1.2991902353389209,0.1837332450918995
LEU 206,87.96170000000002,1.631227418233732,0.23069039381809928,-4.003620000000001,0.6385579657321565,0.09030573354997898,-80.28663999999999,1.2179051155159684,0.17223779320462534,-4.6871599999999995,0.2497185904173072,0.035315541734484784,0.0,0.0,0.0,-1.015719999999999,1.5608920787805929,0.2207434747212248
ILE 207,78.1815,1.6662873371660933,0.23564861510308394,-3.07522,0.6515853371585344,0.0921480820853045,-72.1374,1.6597447635100406,0.23472335546336245,-5.68904,0.7554650212948236,0.10683888790136185,0.0,0.0,0.0,-2.7201599999999995,1.4067210151270226,0.19894039380678832
SER 208,60.59826000000001,2.2405023883938235,0.3168548864195857,-2.11872,0.5224555115988339,0.07388636702396446,-55.53802000000002,2.6885077681863505,0.3802124148314558,-7.927960000000001,0.757639807824278,0.10714644916188393,0.0,0.0,0.0,-4.986439999999999,1.671677997223152,0.23641096955936744
GLY 209,83.34188000000002,1.8332363256263295,0.25925876747357746,-3.68578,0.3721494479372483,0.052629879650251656,-80.09464000000001,1.7371450458723035,0.24566940836818438,4.08918,0.5336071847342363,0.07546345176308825,0.0,0.0,0.0,3.650639999999999,1.2955258509192313,0.18321502287749214
PRO 210,56.224439999999994,1.3641849751408508,0.19292488934297947,-2.8703399999999992,0.23998005000417813,0.03393830414148822,-15.390620000000002,1.1469888210439847,0.162208714661073,-38.372060000000005,1.1807491420280611,0.166983145041648,0.0,0.0,0.0,-0.4085799999999999,1.327076984805328,0.18767702702248887
GLY 211,73.62022,1.9271912649242366,0.27254600241428156,-4.024440000000001,0.5117901976396062,0.07237806385915378,-79.82322,1.5852282522082783,0.22418512937299445,5.818919999999999,0.8248162180752802,0.11664662820673455,0.0,0.0,0.0,-4.408520000000001,1.3929693498422733,0.19699561465169754
GLY 212,74.70362,1.3341159303447494,0.18867248424715438,-3.508000000000001,0.3619333640326545,0.051185107209029856,-78.8451,1.6464065263476757,0.23283704387404594,4.338739999999999,1.199142440413149,0.16958435024494461,0.0,0.0,0.0,-3.3107399999999996,1.3560411027693793,0.1917731718671824
MET 213,69.96694000000001,1.9065232483242034,0.2696231034759696,-2.7242400000000004,0.41070727093636816,0.058082779272345314,-62.611180000000004,3.146894587939143,0.4450381005622028,-7.716899999999999,2.309034718231844,0.32654682145138114,0.0,0.0,0.0,-3.0853799999999993,1.3798070863711371,0.19513418950045666
ASP 214,94.23535999999999,2.908526271224377,0.41132772992839606,-2.4206800000000004,0.48627759315024677,0.0687700367311225,-34.000319999999995,3.8580705822470875,0.5456135742006495,-45.9189,1.950959961147312,0.27590740367014155,0.0,0.0,0.0,11.895459999999996,1.6305931461894536,0.23060069420537402
PRO 215,52.18139999999998,1.5064541015249866,0.21304478214692113,-1.8150199999999999,0.35649215924056793,0.05041560464776802,-8.16164,2.007076986664936,0.2838435495268476,-43.97816000000002,1.695879575441422,0.23983358957407852,0.0,0.0,0.0,-1.7734200000000007,1.2926171450201314,0.18280366974434595
ASP 216,81.31232,2.434559093059346,0.3442986487803269,-1.6559199999999996,0.5039498721103136,0.07126927438945922,-34.9728,3.2492526648446414,0.4595137186200212,-44.89804000000001,1.2622689881317362,0.17851179223788646,0.0,0.0,0.0,-0.2144399999999996,1.6396702126952234,0.23188438526127622
ILE 217,73.35714000000002,1.846135206423824,0.2610829446899025,-2.0944200000000004,0.40726861357094196,0.057596479684091324,-65.84740000000002,2.19436067226857,0.31032946234603537,-9.26672,1.3821832301109676,0.19547022697075828,0.0,0.0,0.0,-3.8514000000000004,1.7818257041585173,0.25198820766059654
GLU 218,81.30406,1.9315577383027263,0.2731635150014417,-1.7398999999999998,0.39460670293343986,0.05580581510918016,-34.97326,2.4509013428532427,0.3466097919101487,-44.52216000000001,1.8275091831233274,0.2584488272134386,0.0,0.0,0.0,0.06873999999999966,1.3167531554547336,0.18621701707416524
ILE 219,67.48022000000002,1.5326483913798021,0.21674921414386236,-1.79,0.5162852699816254,0.07301376308614696,-57.276759999999996,1.6072423409057823,0.22729839165292387,-10.57754,0.8817644857896975,0.12470032946227283,0.0,0.0,0.0,-2.16408,1.2652172752535427,0.17892874300122932
ASP 220,85.30618,1.8268040145564817,0.2583491013183393,-2.5074799999999997,0.620776875857986,0.08779110770459629,-41.500659999999996,1.6066744487918367,0.22721807957997323,-45.029520000000005,0.7844161456770286,0.11093319517608832,0.0,0.0,0.0,-3.7314800000000012,1.1731220267303837,0.1659045080520721
ASP 221,81.39088000000001,1.7834968308352293,0.2522245406616615,-2.9176600000000006,0.4238062109030464,0.059935249127704045,-34.037079999999996,2.281267944280174,0.32262000662080126,-47.32426,1.701000644444189,0.2405578180978347,0.0,0.0,0.0,-2.8881200000000025,1.1537482158599373,0.16316463744328843
ASP 222,91.19745999999999,1.7008928621172332,0.2405425753749782,-3.18058,0.5128360006863785,0.07252596274438543,-40.77340000000002,1.9740680535377553,0.279175381436055,-49.59740000000001,1.1617695124245362,0.1642990200822357,0.0,0.0,0.0,-2.35392,1.283960199383143,0.1815793927514904
THR 223,66.6424,1.6484871246087118,0.23313128490190665,-3.4609400000000012,0.4668177121746693,0.06601799397133971,-67.99284000000002,1.7020076775380428,0.24070023408374336,-1.9398200000000005,0.7085159049732035,0.10019928019701514,0.0,0.0,0.0,-6.7512,1.345261402107414,0.19024869197973507
TYR 224,68.82076,1.7527529610302204,0.24787670089785385,-3.47612,0.7055888502520441,0.09978533214856795,-66.27447999999998,1.249479751577717,0.1767031210591773,-3.836340000000001,0.5294866423244269,0.07488071906705965,0.0,0.0,0.0,-4.766179999999999,1.5671916116416633,0.22163436320209887
ASP 225,90.14290000000001,3.5345891486846632,0.49986639114866227,-3.80794,0.40833042551345744,0.05774664256907083,-46.512800000000006,3.880652470912542,0.5488071355221179,-43.91728,1.555111456327405,0.21992597125399913,0.0,0.0,0.0,-4.0951200000000005,1.4722569699614243,0.20820857742177645
GLU 226,80.07914000000001,1.5407254526363061,0.21789148310116896,-3.4722800000000005,0.5254782979343692,0.07431385356715148,-41.81576000000001,1.9065507342841388,0.2696269905777012,-37.58236,1.034851810840649,0.14635014659372025,0.0,0.0,0.0,-2.79126,1.43950955272968,0.20357739326359414
CYS 227,86.67977999999998,2.2624042988822217,0.31995228430504313,-3.89238,0.4502356223134695,0.06367293233391991,-80.66253999999999,2.2882334252433703,0.3236050743854616,1.6366599999999993,0.3760077983233888,0.053175532794698395,0.0,0.0,0.0,3.7615199999999986,1.3143535025251007,0.18587765490235775
ARG 228,84.71158000000001,1.2596203569327205,0.1781372192215492,-2.5124000000000004,0.849654423868903,0.1201592809565701,-146.88682,1.7712862184308562,0.2504976992949469,54.45722,0.7533931056228332,0.10654587477701964,0.0,0.0,0.0,-10.230420000000002,1.543257115194986,0.21824951425375272
GLU 229,86.50404,1.5479103586451404,0.2189075822533759,-3.4622600000000006,0.44024796694589763,0.06226046456620705,-59.19342000000002,1.5725232855500906,0.22238837575724374,-31.554200000000005,0.5740553283435065,0.0811836830895927,0.0,0.0,0.0,-7.705839999999999,1.1107964414779048,0.1570903392573825
VAL 230,65.49112,1.6476639419497734,0.23301486929384854,-3.5341599999999995,0.48487034803131135,0.06857102221784432,-62.905120000000004,1.4175287600612079,0.2004688397532477,-1.99822,0.3071377078771005,0.04343583119959813,0.0,0.0,0.0,-2.946380000000001,1.3214554686405415,0.18688202458235478
LEU 231,83.88376000000002,1.4671252374607235,0.20748284085168028,-3.5753999999999997,0.5640047517530374,0.07976231691720162,-80.79246000000002,1.035245771977291,0.14640586111196893,-3.0717599999999994,0.28342706716191,0.040082640232400324,0.0,0.0,0.0,-3.55586,1.074627656632742,0.1519753006511241
SER 232,84.44930000000001,2.5412748159141114,0.35939053103829266,-4.0705599999999995,0.5563772878182666,0.07868363062289516,-74.06584,2.3118238718381914,0.326941267337145,-5.07182,0.5299713460178846,0.07494926652076168,0.0,0.0,0.0,1.2410799999999986,1.4174773626411108,0.20046157106039048
ARG 233,84.7007,1.8548971534835879,0.26232207112637385,-3.9407599999999996,0.42448898972765686,0.060031808635090576,-132.94012000000004,1.817654506663328,0.2570551655031856,46.61595999999999,1.1962377516203841,0.16917356521642452,0.0,0.0,0.0,-5.5642200000000015,1.4940043412252837,0.21128412016050774
ILE 234,68.37727999999998,1.7687539460319102,0.2501395818979257,-3.316400000000001,0.5174040587393888,0.0731719837096129,-65.06746000000001,1.1352813961301225,0.16055303475170812,-4.60658,0.2771171658342248,0.03919028542891548,0.0,0.0,0.0,-4.613159999999999,1.5421329172286036,0.21809052865266768
LEU 235,79.22388000000002,1.3078361463102715,0.18495596154737493,-3.77848,0.6124565042515296,0.08661442946761283,-79.09008,0.9375429982679231,0.1325886023458432,-2.1022199999999995,0.2345869808834286,0.033175608992150274,0.0,0.0,0.0,-5.746900000000002,1.2349541246540219,0.17464888719943114
GLU 236,81.02829999999999,1.7826866269775328,0.25210996053327733,-3.0171200000000002,0.8847982287504854,0.12512936550626286,-58.52169999999998,1.6866725615846618,0.2385315211875598,-27.467700000000004,0.786599802949218,0.11124201094907882,0.0,0.0,0.0,-7.978220000000002,1.7141439413304675,0.2424165609689218
ASP 237,77.20351999999998,2.1489447199966647,0.30390667678093364,-3.679,0.512308617924787,0.07245137955898498,-43.11001999999999,2.6698960765544952,0.3775803241590082,-32.84736,0.744569238150357,0.10529799147180377,0.0,0.0,0.0,-2.4328599999999994,2.003468772005194,0.2833332709160715
ALA 238,81.17659999999998,1.4861832592260475,0.21017805213693255,-3.843019999999998,0.6132403277671983,0.08672527885224939,-76.62180000000001,1.2163038929476107,0.1720113461373704,-3.6440799999999984,0.3240732534474447,0.04583087902277497,0.0,0.0,0.0,-2.9322999999999992,1.2229706823959445,0.17295417254290235
TYR 239,89.67119999999997,1.1292134607785915,0.1596948991047343,-3.3503999999999996,0.7363690379150968,0.10413830803311577,-91.36542000000001,1.0307698693688307,0.1457728728946944,-0.6121000000000001,0.4219340351287152,0.059670483490583494,0.0,0.0,0.0,-5.656720000000003,1.1112300579087957,0.15715166188112586
THR 240,61.24354,2.2654874990604053,0.3203883146557929,-2.53362,0.4761259871084556,0.06733438283670554,-64.10998000000001,2.917590173345148,0.4126095592591178,-1.4609999999999996,1.428586140209963,0.20203258945031616,0.0,0.0,0.0,-6.86106,1.234905201381875,0.1746419684039326
GLN 241,73.15164,1.5850057382861784,0.2241536611523494,-2.7987999999999995,0.40097161994336034,0.05670595030506104,-65.32334,1.6383744945523042,0.2317011430442033,-6.298880000000002,0.9362708719168681,0.13240869651197176,0.0,0.0,0.0,-1.2693799999999995,1.5174227609997162,0.2145959848459426
SER 242,66.12388000000001,1.5183968076888288,0.21473373584975539,-3.472819999999999,0.5590839539818704,0.07906641102263365,-61.569200000000016,1.8288931734790643,0.25864455300656625,-5.954859999999999,0.6169037529469396,0.08724336540964231,0.0,0.0,0.0,-4.873000000000001,1.4258435678572856,0.20164473114862158
GLY 243,79.88198000000001,1.5248640134772518,0.21564833686341994,-4.4225400000000015,0.49516083084184204,0.07002631625324629,-84.68878000000001,1.527039793717705,0.21595603865589916,2.09528,0.8936731626271434,0.12638447069161626,0.0,0.0,0.0,-7.13406,1.5149023388984508,0.21423954333409118
THR 244,64.47704,1.8175217298287363,0.2570363880231607,-3.5792000000000015,0.6059589425035247,0.0856955354729743,-65.14215999999999,1.691349359062339,0.23919292022970012,-2.11484,0.3255917296246943,0.046045623983175646,0.0,0.0,0.0,-6.359159999999999,1.3730069389482387,0.1941725034292967
PHE 245,83.72625999999998,1.681412974972382,0.23778770331560362,-4.262999999999998,0.642084480422958,0.09080445804034291,-72.64592,1.028867354715777,0.14550381669219817,-3.5587400000000002,0.2641845423184277,0.03736133627160493,0.0,0.0,0.0,3.2586,1.4950984315422169,0.21143884789697454
ARG 246,98.63007999999998,1.48643347432836,0.21021343789605265,-3.9575199999999984,0.5753625375361302,0.08136855038649943,-128.58956,1.3103125758386878,0.1853061815699097,35.65656,0.6132345769768712,0.0867244655676819,0.0,0.0,0.0,1.7395600000000024,1.621580305257806,0.22932608601726925
ARG 247,81.53606,1.5523794692011375,0.2195396099293795,-4.625979999999999,0.4597087116860017,0.06501262948074064,-121.44031999999997,1.51644604836647,0.21445785682069482,36.25486,0.5824978630002376,0.08237763779082811,0.0,0.0,0.0,-8.275380000000002,1.3659055002451523,0.19316820833667012
LEU 248,80.7386,1.4334497828656794,0.20272041239094118,-4.812799999999999,0.30649574222165904,0.04334504354594783,-77.25284000000002,1.0726631038659227,0.15169747093444078,-5.072419999999999,0.30389215784549917,0.04297684111239303,0.0,0.0,0.0,-6.3994599999999995,1.2498723168387988,0.17675863817081114
MET 249,74.59616000000001,1.4898724020523244,0.21069977571877777,-4.11368,0.5017722766355354,0.07096131588407986,-69.13591999999998,1.036013819213899,0.14651447939382437,-6.20804,0.2683873290600626,0.037955700072583115,0.0,0.0,0.0,-4.861480000000001,1.2863212855270652,0.181913300756157
ASN 250,85.94124,1.7418401942771407,0.2463334026233319,-3.9944800000000003,0.5360229562248244,0.07580509344364665,-79.97008,1.406458543149499,0.19890327466375263,-4.0801,0.2644518292619587,0.03739913635366361,0.0,0.0,0.0,-2.1034200000000016,1.436854524160327,0.20320191552246744
TYR 251,76.44366,1.407548800007085,0.19905746026719948,-3.5307599999999995,0.46787812772131715,0.06616795937612178,-69.45938,1.2606016323967133,0.17827599252850948,-6.57186,0.4456797060670433,0.06302862847944672,0.0,0.0,0.0,-3.1183400000000017,1.1865126650820035,0.16779823028864152
ALA 252,80.09396,1.4035594744791986,0.19849328444057365,-4.063859999999998,0.5686394643357195,0.08041776425641464,-73.06648,1.1342343010154108,0.16040495314047615,-7.044099999999999,0.24995769642082455,0.03534935642978669,0.0,0.0,0.0,-4.08048,1.2044315047357406,0.1703323368946719
TYR 253,79.09782,1.5352818072261705,0.21712163538439258,-3.867,0.3942078639499717,0.055749410759217785,-72.17504,1.0933674397927955,0.154625506201212,-7.274199999999999,0.640370049268417,0.09056200086129224,0.0,0.0,0.0,-4.21842,1.250494575597989,0.17684663884846635
ASP 254,80.80342000000002,1.6779811094277763,0.23730236423586137,-2.9725999999999995,0.279226861172066,0.03948864140484051,-43.2209,1.383203979896043,0.19561458278974259,-36.94543999999999,0.7495460268727822,0.10600181568263568,0.0,0.0,0.0,-2.335519999999999,1.126949834553432,0.1593747740139579
GLN 255,76.01404000000001,1.6655521241909845,0.23554464028702077,-2.1625600000000005,0.5498962505782322,0.07776707354658499,-70.89134000000001,1.3972311277654574,0.19759832106557645,-6.9543399999999975,0.7065992247377955,0.09992822067865048,0.0,0.0,0.0,-3.9941999999999998,1.480012608054403,0.20930539027937123
GLU 256,78.42110000000001,1.227502183298008,0.17359502354626277,-2.8616800000000002,0.7873814435202289,0.11135255161872128,-44.26094,1.8635426414225276,0.263544727756032,-30.731119999999997,0.7169575898196173,0.10139311471692293,0.0,0.0,0.0,0.5673599999999993,1.3411441199214948,0.18966642034899064
LEU 257,81.95688,1.6363273344902063,0.23141163089178657,-2.7872399999999997,0.7541182549176227,0.1066484263737633,-79.18135999999998,1.1003196401060036,0.1556086957983393,-3.4504400000000004,0.4814782304528353,0.06809130434937982,0.0,0.0,0.0,-3.46216,1.3978208663487621,0.19768172269585288
HIE 258,76.16373999999999,1.5166562934304275,0.2144875899627819,-2.4302599999999996,0.4403194662969158,0.06227057610139813,-86.16488,1.7189863599227415,0.24310138237370996,3.32088,0.880514932071003,0.12452361588068368,0.0,0.0,0.0,-9.110520000000001,1.2836306359696998,0.18153278544659507
ASP 259,99.84531999999997,1.7441851901692236,0.2466650351227612,-3.421680000000001,0.5344407334775234,0.07558133335685382,-63.14668,2.0334374191502467,0.28757147763992225,-35.34223999999999,0.6858940606250415,0.09700006828870876,0.0,0.0,0.0,-2.065280000000002,1.365599268306777,0.1931249006006219
VAL 260,62.92064000000002,1.6158786063307697,0.22851974402215097,-3.4917000000000002,0.4944265061664858,0.0699224670617389,-59.134980000000006,1.6352383983994674,0.2312576320729785,-4.893419999999999,0.5921404931264266,0.08374131162096848,0.0,0.0,0.0,-4.59946,1.5954430758883256,0.2256297235915517
GLU 261,69.7663,1.5947893685372871,0.22553727541138555,-2.8835999999999995,0.39479057739515894,0.05583181888493388,-37.299560000000014,1.601107268860833,0.22643076144371355,-33.62296,1.1557321135972247,0.16344520295193177,0.0,0.0,0.0,-4.039819999999999,1.442864507706807,0.20405185554657454
GLN 262,88.32392,1.838817759757472,0.2600481014581528,-3.3013199999999996,0.4021433794059067,0.05687166211743825,-71.18227999999999,1.5123528297330378,0.213878988290179,-8.62426,1.0143709146067015,0.1434537104713598,0.0,0.0,0.0,5.2160600000000015,1.4591134487763466,0.20634980283004897
ARG 263,88.42298000000001,1.5573276404147396,0.2202393870133015,-4.336219999999998,0.5038360562722933,0.0712531783992851,-133.12189999999998,1.9202931781390145,0.2715704656256728,44.48333999999999,0.5413200757415723,0.07655421926985626,0.0,0.0,0.0,-4.551800000000001,2.177377367384896,0.3079276603359945
TRP 264,73.39447999999999,1.9450494722763452,0.27507153431798387,-3.6061799999999993,0.7438486590698447,0.10519608620096148,-78.56501999999999,1.7872326819977689,0.2527528697997686,0.6787400000000001,0.35137756388249936,0.04969229163562492,0.0,0.0,0.0,-8.097980000000003,1.9173674190410055,0.27115670080600873
LEU 265,79.46932000000001,1.6339409223095016,0.23107414124465006,-3.144899999999999,0.6557649960161094,0.09273917510955206,-73.22892,1.7356100580486513,0.24545232830835573,-4.365980000000001,0.33696026412618546,0.047653377550807174,0.0,0.0,0.0,-1.2704799999999994,1.1253822326658618,0.15915308162897757
LEU 266,85.06893999999998,1.0458408370318502,0.14790422958140723,-3.6247200000000004,0.5167727175461093,0.07308269858181085,-80.87919999999997,1.2339135139878994,0.1745017226277131,-6.182200000000003,0.35020222729156514,0.04952607394089967,0.0,0.0,0.0,-5.617180000000002,1.0824169379679818,0.1530768713816677
GLY 267,70.6034,1.538163983456343,0.21752923665577853,-4.085720000000001,0.7707870273947173,0.10900574678428515,-79.20730000000002,1.5302726456405473,0.21641323295934192,6.6143600000000005,0.6223419882990362,0.0880124480286735,0.0,0.0,0.0,-6.075259999999999,1.4300298851422728,0.20223676581670416
ALA 268,80.81401999999999,1.6084526165233954,0.22746955047218767,-3.6232800000000007,0.40281291141173053,0.05696634824174614,-64.2865,1.8117666544011095,0.2562224974509377,-13.38012,0.9076428513462529,0.12836008301648577,0.0,0.0,0.0,-0.47587999999999975,1.35254835980086,0.1912792234195861
GLY 269,74.69856,1.514716794124191,0.21421330334047262,-2.7051999999999996,0.601199434464142,0.08502243939102244,-79.52180000000001,3.6352848031480396,0.5141069071700765,0.07777999999999992,2.1303871412492144,0.30128223882598854,0.0,0.0,0.0,-7.450660000000002,2.0390508341873104,0.2883653344075867
GLU 270,79.26798000000002,1.8812839391211607,0.26605372613798256,-3.187420000000001,0.7067987009042925,0.09995643086865352,-42.17356000000001,1.5187990013164068,0.21479061461803747,-36.68078,0.7949308470556241,0.11242019850547962,0.0,0.0,0.0,-2.77378,1.2105032885539795,0.171191016797027
ASN 271,91.64986,1.5407236093471057,0.21789122242071032,-3.1785999999999994,0.5053415478663915,0.07146608706232635,-82.70266,1.4964182651924867,0.21162550056180335,-3.6666200000000004,0.6528148861660509,0.09232196657350773,0.0,0.0,0.0,2.1019799999999993,1.4215873309790008,0.20104280835682728
PHE 272,80.1134,1.405059443582428,0.1987054121054664,-3.5039800000000003,0.48323660829866466,0.06833997652911465,-75.02271999999998,1.2359573461910303,0.17479076414980135,-3.9424000000000006,0.8069293897237793,0.11411704868248133,0.0,0.0,0.0,-2.355699999999999,1.4313368192008482,0.2024215942037806
GLY 273,84.83077999999999,1.5353713074050706,0.2171342926210761,-4.1703600000000005,0.5465655225130799,0.07729603746635348,-92.66095999999999,1.6566537835049857,0.23428622487894518,4.595640000000001,0.39847222036169705,0.05635248182644325,0.0,0.0,0.0,-7.404899999999999,1.4804194169221128,0.20936292174117213
THR 274,71.52113999999999,1.8853657895493277,0.26663098696149173,-3.4603799999999985,0.5712804526675248,0.08079125640810546,-73.13702,1.4286618282855794,0.20204329336062082,-2.0302000000000002,0.29786131000853266,0.04212395043202838,0.0,0.0,0.0,-7.106460000000001,1.5352650222030058,0.21711926162365217
THR 275,63.13067999999999,1.590329707199299,0.22490658405660818,-2.80332,0.5943313028942694,0.08405113890959477,-59.764299999999984,2.231075832418732,0.31552177008894133,-3.1135800000000002,1.0679314976158352,0.15102832076137246,0.0,0.0,0.0,-2.55052,1.7500451221611404,0.24749375465251647
VAL 276,67.94372000000001,1.566443309410829,0.22152853728573887,-2.2875,0.3913499840296398,0.05534524550492107,-64.86666000000002,2.8758753840173075,0.4067101971772209,-5.255279999999999,1.6575233215855514,0.23440919613359879,0.0,0.0,0.0,-4.465720000000002,1.4164636675891118,0.20031821293132573
THR 277,58.60512,2.7348768062931095,0.38676998708793314,-2.3157200000000002,0.27443505898481485,0.03881097824069855,-53.308860000000024,2.685008081998606,0.37971748446438,-8.814779999999995,1.44385646502695,0.20419213949611872,0.0,0.0,0.0,-5.8342399999999985,1.266736224476115,0.1791435548603411
ASP 278,80.17887999999999,1.8397507074603474,0.26018004018759194,-1.70112,0.34567769034174267,0.04888620778910995,-43.08944000000001,1.7180017946436856,0.24296214381664172,-39.64456000000001,1.666788494800441,0.23571948949542207,0.0,0.0,0.0,-4.256239999999998,1.697187916054091,0.24001861687794254
GLU 279,74.00926,1.5561310588769006,0.2200701648293718,-0.8869799999999999,0.9717576753491584,0.13742728838189308,-47.731300000000005,2.66957880011042,0.37753545449398496,-31.600380000000015,1.5695420209726842,0.22196676127740467,0.0,0.0,0.0,-6.2094,1.9444419662206451,0.27498561998766435
ASP 280,86.95300000000003,1.79126330839288,0.25332288645105105,-2.75632,0.3871089996370571,0.05474547974034076,-25.572519999999994,3.3985452372449463,0.48062687668502907,-51.82865999999999,2.111050578361568,0.2985476358774496,0.0,0.0,0.0,6.795499999999999,2.1768597497312534,0.30785445814540396
LEU 281,80.52948,1.7599669910540674,0.24889691880776296,-1.51164,0.36733237047665734,0.051948642022674706,-73.70114000000001,1.8300776487350412,0.25881206310369603,-8.837039999999996,1.4551064285474307,0.20578312459480533,0.0,0.0,0.0,-3.52034,1.2685652937078176,0.1794022243117404
GLU 282,89.08756000000001,1.5588675012323272,0.22045715621854145,-2.60144,0.4806449899874102,0.0679734663526876,-33.54768,3.19408362094674,0.4517116376096643,-45.090599999999995,3.786918916480885,0.5355512091294493,0.0,0.0,0.0,7.8478400000000015,2.483569627451583,0.3512297850239923
SER 283,69.51136000000001,2.2740727671733847,0.32160245491599143,-1.4751599999999998,0.6646353695072219,0.09399363535899666,-59.71182000000002,3.304403502539834,0.4673132248844991,-11.485439999999999,1.8250953965204169,0.2581074662383875,0.0,0.0,0.0,-3.1610599999999995,1.5159467590914917,0.21438724665427264
SER 284,67.17340000000002,2.725997652236311,0.3855142850789807,-1.70616,0.5353626942550264,0.07571171830040589,-60.43468000000001,4.5546442075752775,0.6441239610137015,-9.971160000000001,2.0002104025326877,0.28287246788614745,0.0,0.0,0.0,-4.938599999999999,1.9895584032644014,0.28136604770298757
GLU 285,77.77368,1.4269395283616535,0.2017997233695318,-0.7374800000000001,0.629435183001395,0.08901557724353638,-41.946239999999996,1.6452367557285064,0.23267161332659644,-36.47562,1.1061074973074858,0.1564272224134808,0.0,0.0,0.0,-1.3856599999999988,1.2532675629728882,0.17723879848385354
GLY 286,87.61687999999998,2.000445836707665,0.2829057633064774,-1.7066,0.22559902482058974,0.03190452005594225,-80.19669999999998,1.7543946106853596,0.24810886521855016,-2.8227,1.1529426915506245,0.1630507191029833,0.0,0.0,0.0,2.890880000000002,1.3668372783912524,0.19329998166580387
ARG 287,95.52942000000002,1.4743384562572104,0.2085029440367159,-2.1763000000000003,0.238714075831314,0.03375926835700037,-130.55174000000002,2.236174875180886,0.3162428836318772,39.960440000000006,1.4239859150985708,0.20138201937606615,0.0,0.0,0.0,2.76182,1.166286185976666,0.16493777418165909
LYS 288,93.08204000000002,1.4001771739311115,0.19801495490986099,-2.9256800000000003,0.5390158973536837,0.07622835923722836,-143.28048,1.8117814464226099,0.2562245893586798,45.61877999999999,1.4521257010332411,0.20536158606717478,0.0,0.0,0.0,-7.50534,1.3260295262172632,0.1875288940083623
VAL 289,67.08544,1.481880699111532,0.20956957825024522,-3.39326,0.6004814338512042,0.08492089877056155,-69.66239999999999,1.6249478268552071,0.22980232548873217,-3.0011000000000014,0.3388715538371298,0.047923674733891336,0.0,0.0,0.0,-8.97132,1.1913420237698333,0.16848120474403083
ILE 290,59.2293,1.9085656734836283,0.2699119460120287,-2.26534,0.9577756232020102,0.13544992760426258,-54.26120000000001,1.6979774321232568,0.24013027131121512,-6.858780000000001,0.276036685243082,0.03903748239832797,0.0,0.0,0.0,-4.156020000000001,1.3276906641232338,0.18776381438392187
ALA 291,75.32198000000001,1.6969361624991572,0.23998301354876625,-3.2879399999999994,0.8105994919810905,0.1146360795212399,-67.41149999999999,1.3981644574233236,0.1977303138116084,-4.8909600000000015,0.24786221656393,0.035053010826456704,0.0,0.0,0.0,-0.2684199999999998,1.3874578493057,0.19621617077091266
LEU 292,79.94312,1.9824193162905064,0.28035642834084323,-4.003919999999999,0.49028472707193993,0.06933673104495287,-71.23570000000001,1.553231512041416,0.21966010698342398,-6.36582,0.32127917392821675,0.04543573650773086,0.0,0.0,0.0,-1.6623199999999994,1.5995963920939567,0.22621709120223446
ASN 293,90.67780000000002,1.6198773286882526,0.22908524876116268,-3.2431599999999996,0.5290592163453933,0.07482027190541367,-84.60428,1.6217682206779944,0.22935266127085022,-1.1881,0.46572211671768343,0.06586305337592534,0.0,0.0,0.0,1.6422600000000014,0.9877444975295979,0.13968816645657553
LEU 294,79.83879999999999,1.3884809109242187,0.19636085353251792,-2.433199999999999,0.6145529757474174,0.08691091530987415,-72.39662,1.8055936407732736,0.2553495014916178,-8.205139999999998,0.9586529092429941,0.1355739945859866,0.0,0.0,0.0,-3.1961600000000017,1.3131131460769054,0.18570224201123628
ASP 295,80.12763999999999,1.63944052359477,0.23185190231717717,-3.10466,0.4642689138850503,0.06565753946044647,-30.807940000000002,1.8117790749425482,0.25622425398075316,-50.65443999999998,1.118752039730806,0.15821543075198694,0.0,0.0,0.0,-4.439399999999999,1.420504178100159,0.20088962740768912
ASP 296,89.34286,1.870609077385201,0.2645440727136374,-2.8201399999999994,0.31334856055198923,0.04431417840827102,-38.89246,2.211490151097249,0.3127519364736254,-49.56896000000002,1.8969213790769668,0.26826519410461214,0.0,0.0,0.0,-1.9387000000000005,1.415659086786079,0.20020442802295832
THR 297,62.999299999999984,1.7809380590021164,0.25186267567872084,-1.6683200000000002,0.5084114255207077,0.07190023332368235,-61.81481999999998,1.6467233245454653,0.23288184590483088,-6.13074,0.6052466872276049,0.08559480736586655,0.0,0.0,0.0,-6.614579999999998,1.49179359282711,0.21097147312373857
ASP 298,82.16478000000001,2.045393725324926,0.28926235467473393,-2.6580199999999996,0.4025283835954967,0.056926109932087104,-31.801360000000003,2.2998346006614225,0.3252457283470295,-50.30205999999998,1.199017471266155,0.1695666769386889,0.0,0.0,0.0,-2.596659999999998,1.318140290105725,0.18641318753779224
ASP 299,80.67761999999999,2.309254372216513,0.32657788521579595,-1.8974800000000005,0.5542065405604649,0.07837664060164842,-27.99597999999999,2.8678656627535104,0.4055774515330119,-52.27719999999999,1.8164734074575692,0.25688813285165635,0.0,0.0,0.0,-1.4930400000000008,1.6194703079710968,0.2290276873393258
ASP 300,86.45985999999998,1.6139492434413294,0.2282468909056524,-2.22248,0.34384166356042484,0.048626554391607964,-41.315439999999995,2.1934704753883745,0.31020356949591993,-45.01628000000001,1.765295443148069,0.2496504757295422,0.0,0.0,0.0,-2.094339999999999,1.4516113613498616,0.20528884745158457
SER 301,78.70960000000002,3.9564780247079185,0.5595304881773052,-3.2466199999999996,0.35365247857183696,0.05001401315631522,-64.18737999999999,3.5077201478454154,0.49606654060923444,-13.355819999999994,1.082974250663498,0.15315568729891588,0.0,0.0,0.0,-2.080220000000003,1.4112873880255559,0.19958617645518417
ILE 302,76.08890000000001,1.880427475336144,0.2659326038679374,-1.91356,0.48210887401084057,0.06818049081665525,-50.12620000000001,1.537022979658479,0.21736787435121266,-15.086380000000004,1.1825886502076108,0.16724329078320951,0.0,0.0,0.0,8.962760000000001,1.3776652069352653,0.19483128200573885
PRO 303,55.0479,1.2352018337099961,0.17468391855007928,-3.1393200000000006,0.3781547535070695,0.05347915810855524,-18.517400000000002,1.9998287826711374,0.28281849868775993,-34.45475999999999,1.1013505084215849,0.1557544825936309,0.0,0.0,0.0,-1.063579999999999,1.2115857722835799,0.1713441031141719
GLU 304,76.91401999999998,1.7732602684332968,0.2507768721235723,-2.813839999999999,0.5403804348789915,0.07642133398469408,-41.67784,1.8723181712518746,0.2647857750861992,-34.15664,1.0559340274845324,0.14933162226398702,0.0,0.0,0.0,-1.7342999999999986,1.3606856249700015,0.1924300064958687
TYR 305,74.21034,1.5805866076874502,0.22352870170968744,-2.792679999999999,0.5059673285895092,0.07155458582089681,-65.57513999999998,1.7281136074932257,0.2443921701038415,-7.92332,0.7135343422709214,0.1009089944058503,0.0,0.0,0.0,-2.0808000000000004,1.2064139422271285,0.17061269589335967
TYR 306,78.79112,1.77945528339391,0.2516529795412127,-3.2870999999999997,0.669995261177273,0.09475163850826035,-73.79242,1.678328288386981,0.23735146275512914,-6.11388,0.4238244749893661,0.05993783205956181,0.0,0.0,0.0,-4.402280000000002,1.4234687216795416,0.20130887718131002
GLU 307,83.24756000000004,1.3757253818962656,0.19455694931786044,-3.72698,0.5031484667570851,0.07115593855750982,-56.20552000000001,1.7899102685887542,0.25313153772690855,-28.25578,0.5984977624021499,0.08464036526390706,0.0,0.0,0.0,-4.94072,1.5483140513474647,0.21896467302284173
SER 308,61.55480000000002,1.9036356584166374,0.2692147365949845,-3.634400000000001,0.5624535891964684,0.07954294940470709,-50.55969999999999,1.6946299212514027,0.23965686178369836,-9.6829,0.7858625134207557,0.11113774246402412,0.0,0.0,0.0,-2.3222,1.3417026943402917,0.18974541470085637
ASN 309,79.16594,2.4221010912840586,0.34253682127325896,-1.5868600000000002,0.45448542374866024,0.06427394501662384,-73.69941999999999,3.022670872523252,0.42747021425125,-5.2719,1.4024766557771995,0.1983401507511778,0.0,0.0,0.0,-1.39224,1.3535346402659958,0.19141870454059595
ASP 310,86.9791,2.9649861466789895,0.41931236208817696,-1.11624,0.5019033994704563,0.07097985945322804,-49.62834000000002,2.960862000228655,0.41872911970384935,-37.63118,1.5113099971878188,0.21373150949730574,0.0,0.0,0.0,-1.3966599999999991,1.4410444075045001,0.20379445450747652
GLY 311,88.31806,2.0789983781620434,0.294014770254843,-2.6485399999999997,0.5549780611880086,0.07848575009516072,-82.27411999999998,2.821584927945175,0.39903236724875785,1.42346,1.4732586223742257,0.2083502324644732,0.0,0.0,0.0,4.818860000000001,1.8093110070963465,0.25587521647865763
PRO 312,55.110859999999995,1.4374459852117047,0.20328556074651483,-2.20716,0.3346157414109525,0.04732181196868975,-17.622360000000004,2.6182326769024726,0.370274016112389,-35.65282,1.9759827397019105,0.2794461589501587,0.0,0.0,0.0,-0.3714799999999996,1.5617311451078906,0.22086213661920429
GLN 313,74.48243999999998,1.7764230932977205,0.2512241631054402,-2.8539800000000004,0.7075182397648823,0.10005818903018357,-67.90149999999998,1.5401481519652984,0.21780984045731835,-6.496840000000001,0.5879733789892249,0.08315199268808976,0.0,0.0,0.0,-2.7698799999999992,1.2575489913319495,0.17784428388902487
GLN 314,76.45828,1.592999071437286,0.22528408916743567,-2.9686000000000003,0.5060312243330443,0.07156362204360533,-71.05030000000001,2.0105927310121263,0.2843407508606109,-5.773159999999999,1.1852865874547047,0.1676248367277367,0.0,0.0,0.0,-3.3337800000000004,1.2095620743062319,0.17105790900160064
PHE 315,74.96443999999998,1.9436007734104848,0.2748666573595944,-3.1283800000000004,0.31607922361331553,0.04470035248183091,-63.45230000000001,1.7642527398304295,0.2495030152122085,-10.572259999999998,1.406241413271576,0.1988725678619371,0.0,0.0,0.0,-2.1885000000000003,1.4030582062052865,0.19842239440143827
ASP 316,103.22581999999998,2.6426536866573627,0.3737276684326102,-3.6942199999999996,0.5597256217112131,0.079157156543171,-64.12774,2.5664913232659985,0.3629566837075646,-36.05352,0.837932508976758,0.11850155185482462,0.0,0.0,0.0,-0.6496600000000009,1.4615251295821075,0.20669086600041114
THR 317,72.75489999999998,1.608612983288105,0.2274922297575483,-3.03148,0.5823488384121659,0.08235656253147029,-74.82778,1.8896121855021442,0.26723151803625966,-1.4628799999999997,0.9728379236028992,0.1375800585550101,0.0,0.0,0.0,-6.567240000000001,1.2594833156497025,0.1781178386574443
THR 318,69.62704,1.9764151584121212,0.2795073121906191,-3.12426,0.6885001324618593,0.09736862250232338,-63.94059999999999,1.4151857404596013,0.2001374867434979,-2.2445599999999994,0.45245323117422986,0.06398654958661251,0.0,0.0,0.0,0.3176199999999991,1.707230551390175,0.24143885998736828
ARG 319,83.27629999999998,1.346781975675447,0.1904637335559849,-4.001359999999999,0.4667760816494395,0.06601210652600085,-128.15742,1.3282275722170265,0.18783974465472084,45.152840000000005,0.7885585167887339,0.11151901491674394,0.0,0.0,0.0,-3.729639999999999,1.4065092926817093,0.1989104517314262
SER 320,70.10607999999998,1.4851837844532532,0.21003670505903901,-4.9743,0.4245360879831032,0.060038469334252206,-69.53385999999999,1.3585181634423455,0.1921234811470354,-5.032939999999999,0.3028677209608351,0.04283196385878431,0.0,0.0,0.0,-9.435020000000002,1.1675937391061673,0.1651226901185855
PHE 321,79.24084,1.681748249411024,0.23783511828142806,-3.7292199999999998,0.6279688619669024,0.08880820813415914,-74.05998,1.3595285725576889,0.19226637457448179,-3.0254799999999995,0.2281938859829524,0.0322714888407711,0.0,0.0,0.0,-1.5738399999999992,1.3579140379272923,0.192038044897359
ILE 322,75.06338000000001,1.614144180547768,0.22827445917562594,-2.73976,0.7985444899315257,0.11293124478194691,-68.20966,1.1555990067492077,0.16342637880096073,-5.200079999999999,0.23210220507358176,0.03282420862717607,0.0,0.0,0.0,-1.086119999999999,1.5815418001431398,0.2236637863222387
HIE 323,77.4911,1.4500497681113391,0.20506800481790172,-4.8532600000000015,0.6065563060425443,0.08578001543482919,-83.2397,1.1248566886501765,0.15907875848151695,4.65896,0.23265183945112294,0.0329019386662826,0.0,0.0,0.0,-5.942900000000001,1.211011862039346,0.17126293994907385
GLN 324,83.94036000000001,1.3300359056796032,0.18809548162552775,-4.57832,0.5519042830056755,0.07805105221584252,-77.48604000000002,1.3706416301848066,0.19383799825605216,-5.816579999999999,0.22531578639769162,0.03186446409403748,0.0,0.0,0.0,-3.9405799999999997,1.4915483644857135,0.21093679259911044
VAL 325,75.6957,1.3872448990708703,0.196186055059892,-3.2179999999999995,0.6652234812452158,0.09407680691860283,-72.63502,1.1278961563905323,0.15950860413159762,-3.62566,0.21539439268466815,0.030461367139377384,0.0,0.0,0.0,-3.7829800000000002,1.4171026284641486,0.200408575644856
VAL 326,63.667779999999986,1.3446002869262865,0.19015519617419094,-2.71952,0.7365092868389364,0.10415814222613598,-64.47883999999999,1.1674147568030948,0.1650973781985425,-3.40618,0.1905959800205845,0.026954341987890207,0.0,0.0,0.0,-6.9367600000000005,1.5164318983719653,0.21445585570928122
HIE 327,68.57304,1.7878921215778176,0.2528461286395356,-4.29736,0.589603892795829,0.08338258216198338,-75.62103999999998,1.4283370184951842,0.201997358319544,4.23466,0.26015976706633076,0.036792147096903025,0.0,0.0,0.0,-7.110700000000001,1.2605692880599666,0.17827141834854016
ALA 328,76.96194,1.5280400048422902,0.21609748986966165,-4.3162,0.38178140342347666,0.053992043858331465,-63.093880000000006,1.232796976634612,0.17434382040092158,-7.902320000000002,0.7243157996343644,0.10243372272840315,0.0,0.0,0.0,1.6495399999999996,1.632304532983966,0.23084272084690058
LEU 329,92.81743999999999,1.498553171028967,0.21192742184063734,-3.1892800000000006,0.5101573498441379,0.07214714430938955,-85.71008,1.518110033430313,0.21469317984518213,-5.3862999999999985,0.992852259905779,0.14041051313915295,0.0,0.0,0.0,-1.468219999999998,1.295838759877169,0.1832592748867025
THR 330,64.32746,1.730564002976981,0.244738708356472,-2.983519999999999,0.35316014724201583,0.0499443869919338,-61.644160000000014,1.203879584675382,0.1702542836112014,-5.018439999999999,0.3480897677324156,0.04922732704504827,0.0,0.0,0.0,-5.318660000000002,1.4115018329424724,0.19961650354617272
HIE 331,70.31205999999999,1.411961719169974,0.19968154128018084,-2.8169000000000017,0.44732369711428166,0.06326112392298916,-73.49742,1.1235070643297775,0.15888789277971527,2.26684,0.6660151457737276,0.09418876518990994,0.0,0.0,0.0,-3.735420000000002,1.1318166121770805,0.16006304030599966
LEU 332,81.96328000000001,1.9404617805043638,0.27442273672559153,-3.00802,0.5387859868259351,0.07619584497858092,-72.48107999999998,1.6650756239891698,0.23547725298223277,-6.649319999999998,0.4695127022776064,0.0663991231267432,0.0,0.0,0.0,-0.17514000000000124,1.3563487016250653,0.19181667291453056
GLN 333,76.31840000000001,1.819201462179731,0.2572739380503541,-3.33878,0.4016746588969789,0.05680537502736943,-69.08373999999999,1.527392979033744,0.2160059866022965,-6.04202,0.800523915695209,0.11321117785801807,0.0,0.0,0.0,-2.14614,1.6702056641024794,0.23620275021260884
ASP 334,87.86584000000002,1.6506698805012445,0.23343997320056362,-3.0590800000000007,0.5603670525646501,0.07924786856439653,-42.77272,1.9452511615727652,0.27510005749182215,-37.79418000000001,1.0471532206891485,0.14808982865812603,0.0,0.0,0.0,4.23986,1.3215910715497385,0.18690120172968316
LYS 335,82.66551999999997,1.7601707898964427,0.2489257403164513,-2.2542199999999997,0.4208458763015294,0.05951659459344128,-122.47198,2.2218876523350155,0.3142223652001495,37.16553999999999,1.3592376276429314,0.19222522875004644,0.0,0.0,0.0,-4.895139999999999,1.48002232429109,0.20930676436274104
GLU 336,77.26274,1.8706976111600757,0.26455659328015296,-2.4188799999999997,0.41582167524072505,0.0588060652654134,-47.71132000000001,2.130811014050579,0.30134218349242964,-34.22542,1.8360104257874637,0.2596510844807032,0.0,0.0,0.0,-7.092880000000001,1.2695865569546672,0.17954665274518522
ASP 337,87.26716,4.073700776247614,0.5761082886819181,-1.0012999999999999,0.7230941916514061,0.10226096127066285,-46.17210000000001,4.2774384308834925,0.6049211441171326,-39.15344000000001,1.181900083086241,0.16714591268704498,0.0,0.0,0.0,0.9403200000000019,1.6195086222678767,0.2290331057991397
SER 338,60.85288000000001,3.6302736736502594,0.5133982264402196,-1.5844799999999999,0.21879435458896185,0.030942194363037787,-51.67927999999999,4.431207903224674,0.6266674314435179,-10.240719999999996,1.1786875250040207,0.16669158836606626,0.0,0.0,0.0,-2.6515999999999997,1.29643113199275,0.18334304895468512
ASN 339,99.764,1.9894218959281507,0.28134674265035864,-1.4457800000000003,0.6306740295905635,0.08919077660834655,-81.47532000000001,1.255557779474595,0.17756268400760197,-7.03212,0.850228219715162,0.12024042794335138,0.0,0.0,0.0,9.810779999999998,1.4404710936356955,0.2037133756826005
PRO 340,69.20693999999999,1.438855467515683,0.20348489164553593,-2.5113399999999992,0.5076253189114992,0.07178906106086097,-25.86128,1.857905487800742,0.26274751384552103,-35.02832,1.360677499483195,0.19242885737850443,0.0,0.0,0.0,5.8059999999999965,1.2888138732959187,0.1822658058989688
ARG 341,81.61215999999999,1.4963646662504408,0.21161792052672632,-3.68418,0.47742671437614065,0.06751833345099639,-121.7235,1.4750172100698593,0.20859893432145196,41.124840000000006,1.0506644823155,0.1485863960394287,0.0,0.0,0.0,-2.67068,1.1254079160908725,0.1591567138137754
GLY 342,84.95150000000001,1.7882532063438543,0.25289719373686514,-4.85194,0.37928487499503843,0.053638981422096735,-86.67697999999999,1.4329495384001438,0.20264966714017496,5.46736,0.3656686893897203,0.05171336198701371,0.0,0.0,0.0,-1.1100600000000014,1.3049995158619787,0.18455480142223332
PRO 343,64.54903999999999,1.4627464163007666,0.20686358202451854,-4.44952,0.42474529967971153,0.060068056336127267,-28.8737,1.2630042003097903,0.17861576694122908,-31.622180000000007,0.5248166037764468,0.07422027588192379,0.0,0.0,0.0,-0.3963600000000007,1.3433569854658884,0.1899793667954496
VAL 344,73.36672000000003,1.560274361001004,0.22065611623506343,-3.5195200000000004,0.5237308178826205,0.07406672256823554,-73.26674000000001,1.6819890940189741,0.2378691788525268,-2.12144,0.3178457588202166,0.04495017828663181,0.0,0.0,0.0,-5.540980000000001,1.3230475046648817,0.18710717247609565
VAL 345,61.200199999999995,1.9198856840972407,0.2715128372656265,-4.220000000000001,0.46138404827215135,0.06524955785290792,-62.06966000000004,1.367795768525363,0.1934355326405099,-2.0128199999999996,0.365838198661653,0.051737334218145234,0.0,0.0,0.0,-7.1022799999999995,1.566870780121961,0.2215889907734589
GLU 346,72.49344000000002,1.6452248376423453,0.2326699278546878,-4.491739999999999,0.49154571750754095,0.06951506202255785,-46.484399999999994,1.223098851279418,0.17297229836023062,-26.46077999999999,0.5411748068788719,0.07653367515027411,0.0,0.0,0.0,-4.94348,1.5372167998041093,0.21739528465907382
TYR 347,87.4218,1.6207755057374325,0.2292122701775989,-3.887099999999998,0.5737277141641406,0.08113735144802421,-84.18812,1.0119833129065725,0.14311605260077304,-3.4090800000000003,0.23827663250935543,0.03369740452913204,0.0,0.0,0.0,-4.0625,1.3872161223111592,0.19618198541150556
THR 348,61.23380000000001,1.730080691759579,0.2446703578286223,-4.15154,0.43289071184307387,0.061219991571381846,-61.89601999999999,1.167230594012756,0.16507133364696436,-1.5385999999999995,0.2685798950033333,0.03798293300944558,0.0,0.0,0.0,-6.352360000000001,1.2980881751252453,0.18357739024182632
ASN 349,84.51178,1.7410516165812011,0.24622188089607364,-4.161979999999999,0.4451609367408751,0.0629552634177657,-79.23041999999998,1.294064141997049,0.1830083060192929,-2.1026400000000005,0.41829524309989247,0.05915588058680187,0.0,0.0,0.0,-0.9832600000000012,1.3365548370343805,0.18901739773893828
ILE 350,79.37490000000001,1.3498973627641648,0.19090431582327558,-3.397340000000001,0.6594538834520496,0.09326086257374948,-74.11326000000003,1.1297469948612973,0.15977035221830937,-3.83366,0.3385502391078792,0.047878233969101694,0.0,0.0,0.0,-1.9693600000000004,1.1735815226902637,0.1659694905939039
ILE 351,67.57806000000001,1.755517330133061,0.2482676417255181,-3.2509200000000003,0.7754969720121424,0.10967183353988402,-61.62084000000001,1.2942835448227739,0.18303933426446925,-4.443420000000001,0.3620223799711795,0.05119769596378279,0.0,0.0,0.0,-1.7371200000000013,1.4878251730630159,0.21041025381858142
LEU 352,89.13029999999999,1.840422638961864,0.260275065651835,-3.928600000000001,0.4895267102007727,0.06922953127098165,-78.23502000000002,1.0831373964538804,0.15317875959785615,-5.0030199999999985,0.4150919170497327,0.05870286187231797,0.0,0.0,0.0,1.9636599999999984,1.51074915998653,0.21365219513967112
LYS 353,84.12192000000003,1.5418273034284495,0.21804730833456504,-2.9499200000000005,0.4525485980532864,0.06400003649998881,-122.26024000000007,1.756878852506972,0.24846019006618403,33.08986000000001,1.3061351080191357,0.1847153984052309,0.0,0.0,0.0,-7.998380000000002,1.0966801701498943,0.1550939970211614
GLU 354,78.43118,1.1837182551604264,0.16740304104764908,-2.9481200000000003,0.2918976286303099,0.041280558523352925,-53.1625,1.3448417341827328,0.19018934197265733,-30.30026,0.9753991144142915,0.13794226563313972,0.0,0.0,0.0,-7.9797,1.067576549948517,0.15097812358086707
MET 355,76.41656,1.658450628266971,0.23454033710213307,-2.579920000000001,0.5341837826066945,0.07554499501621484,-68.95922,1.213034315920064,0.1715489581198124,-9.54796,0.44872182741650907,0.06345884940652664,0.0,0.0,0.0,-4.670539999999999,1.1774010907078358,0.1665096590831896
GLY 356,76.35766000000001,1.688763803614467,0.23882726747163532,-2.1391799999999996,0.3672913660842025,0.05194284312588206,-78.75679999999998,1.2252122918106656,0.17327118398648653,-0.29818,0.8734697863120395,0.12352728181256155,0.0,0.0,0.0,-4.836499999999999,1.4696171916522995,0.2078352563931342
HIE 357,90.46122000000001,1.923379268786625,0.27200690475052913,-2.2909200000000003,0.32389843099341886,0.045806155394225896,-94.99102000000002,2.1076137833099393,0.29806159966013857,0.66646,1.389504590996374,0.19650562375667524,0.0,0.0,0.0,-6.154260000000001,1.3202781496336247,0.18671552653167264
THR 358,63.60265999999998,2.0905577974318663,0.29564951900529707,-1.6348000000000003,0.30421630462550797,0.043022682389641825,-62.86634,1.787055193439637,0.25272776912716094,-6.043639999999997,0.6808014030538065,0.0962798577481325,0.0,0.0,0.0,-6.94212,1.1199781719301503,0.15838883203054444
SER 359,70.59487999999999,3.012245711359459,0.4259958738204738,-2.047459999999999,0.3915853526372043,0.05537853165261853,-53.71862,2.019185864550342,0.2855560034599137,-7.826080000000001,1.1211719910878841,0.15855766355493325,0.0,0.0,0.0,7.002719999999998,1.6263991765861323,0.23000757733605426
PRO 360,64.8667,1.2894522441715528,0.18235608517398336,-2.1379400000000004,0.5619588742959757,0.07947298615252861,-22.792600000000007,1.5132322095434032,0.2140033513756086,-32.53094000000001,0.813831393102591,0.11509313936106738,0.0,0.0,0.0,7.405220000000001,1.667830042780126,0.23586678662329535
PRO 361,69.01496,1.301657066358124,0.18408210768024347,-3.175579999999999,0.486167629115726,0.06875448546822324,-27.29424,2.473776073617022,0.3498447673583256,-31.873260000000002,1.1474845499615558,0.16227882131692195,0.0,0.0,0.0,6.671880000000001,2.18286860474926,0.3087042385714838
ARG 362,86.71518,1.5225330957321028,0.21531869531462336,-3.34954,0.6330607936051625,0.08952831601230955,-127.18791999999998,1.8923581250927102,0.26761985253730325,41.864799999999995,0.8036189146606743,0.11364887680926723,0.0,0.0,0.0,-1.9574800000000006,1.4486221348578097,0.2048661069869781
ILE 363,60.43349999999997,1.463096541586614,0.20691309721729603,-2.6760799999999993,0.3956585315647861,0.05595456614075438,-59.116539999999986,1.2346838819719625,0.1746106691128211,-5.42976,0.6422410002483583,0.09082659328632905,0.0,0.0,0.0,-6.788880000000002,1.2105732301682532,0.171200908034975
ALA 364,82.07029999999999,1.997682609926477,0.28251498402749053,-4.261419999999998,0.3355222251953113,0.0474500081348809,-75.00410000000002,1.6718221586034223,0.23643135705728233,-4.9579,0.6118760413678599,0.08653233961935884,0.0,0.0,0.0,-2.153120000000001,1.218101681141603,0.17226559178199222
TYR 365,77.81049999999999,1.695943693051388,0.2398426571734386,-2.51094,0.6223247515566114,0.08801001038518266,-76.1949,2.1948581389235273,0.3103998147550623,-4.40068,1.2021011844266682,0.17000277983609555,0.0,0.0,0.0,-5.2960199999999995,1.2516196145794505,0.17700574338704447
GLU 366,84.94189999999999,1.879239433920509,0.2657645894396721,-2.8171600000000008,0.40436524875413804,0.057185881894047226,-47.26018000000001,2.449676000535278,0.3464365023376871,-34.740280000000006,1.8078759143258083,0.2556722637127218,0.0,0.0,0.0,0.12428000000000111,1.3545419748387277,0.19156116316205643
PHE 367,92.43417999999996,2.201787970629625,0.31137984095343496,-2.5295799999999997,0.3477352492917585,0.0491771905663594,-78.53524000000002,2.9246060217397014,0.41360175005423083,-6.968119999999999,1.9528881037069163,0.27618008420593965,0.0,0.0,0.0,4.4012400000000005,1.5564493253556329,0.220115174506439
SER 368,72.5166,3.2048743251492726,0.45323767363274214,-1.1791600000000002,0.5537941263682733,0.07831831642725717,44.36956,6.049051126118894,0.8554650142045583,-179.99481999999998,5.604989943577315,0.7926652795171847,0.0,0.0,0.0,-64.28782,2.076274795781935,0.29362959754082407
UNK 369,0.0,0.0,0.0,0.0,0.0,0.0,0.0,0.0,0.0,0.0,0.0,0.0,0.0,0.0,0.0,0.0,0.0,0.0

Receptor:
Total Energy Decomposition:
Residue,Internal,,,van der Waals,,,Electrostatic,,,Polar Solvation,,,Non-Polar Solv.,,,TOTAL,,
,Avg.,Std. Dev.,Std. Err. of Mean,Avg.,Std. Dev.,Std. Err. of Mean,Avg.,Std. Dev.,Std. Err. of Mean,Avg.,Std. Dev.,Std. Err. of Mean,Avg.,Std. Dev.,Std. Err. of Mean,Avg.,Std. Dev.,Std. Err. of Mean
ALA   1,53.828100000000006,2.288797223434114,0.3236848074902407,-3.8449399999999994,0.4591595108456403,0.06493496075305007,-153.07638,3.169596408945816,0.4482486228780232,26.349980000000006,2.983616620747311,0.421947108998263,0.0,0.0,0.0,-76.74324,2.1389803978528397,0.30249750882936843
TYR   2,91.73136000000001,3.225996427524183,0.4562247899971853,-8.6474,0.7164671381159238,0.10132375437181769,-87.60743999999998,3.5334591445783334,0.4997065844353914,-4.51394,3.0976453019027193,0.4380731997372126,0.0,0.0,0.0,-9.03742,2.9363880131208875,0.41526797525453446
VAL   3,50.60710000000001,2.9510254166982626,0.4173380167202397,-8.06324,1.0211669904574745,0.14441482073526773,-52.10362,2.105696890723128,0.2977905101107505,-2.66282,0.7864147173088758,0.11121583588680158,0.0,0.0,0.0,-12.222579999999999,2.5561769664090126,0.3614980133721341
GLU   4,100.93871999999998,3.3879339370187096,0.47912621221559343,-6.8970600000000015,1.0476571273083461,0.14816109181562992,-0.28612000000000004,6.9501749550353065,0.9829031682276747,-143.63113999999993,7.015056638432864,0.9920788238887169,0.0,0.0,0.0,-49.87560000000001,3.2781998657797238,0.4636074710355345
ILE   5,86.83574,3.0396672765944057,0.42987386876614986,-8.827899999999998,1.154605720581726,0.1632859069240237,-62.44243999999999,1.7267721929662805,0.2442024654421645,-5.01734,0.8916985950420689,0.1261052246657528,0.0,0.0,0.0,10.548059999999998,3.167482586597752,0.4479496832547152
ILE   6,78.07495999999999,3.039038314730637,0.4297849201263541,-6.758180000000002,0.8023920410871305,0.11347537068456495,-55.18909999999999,1.511720705025008,0.21378959235665834,-7.0618799999999995,1.1966220395764038,0.16922791174035046,0.0,0.0,0.0,9.0658,2.726147252075717,0.38553544169116233
GLU   7,104.80435999999996,3.201412149412814,0.45274804804456026,-9.653979999999997,1.3106368908282946,0.18535204663558796,-0.6587400000000003,4.953059732367459,0.7004684248758113,-144.42073999999994,3.7152018938973637,0.525408890530386,0.0,0.0,0.0,-49.929100000000005,3.609878957804544,0.5105139780652439
GLN   8,45.15598,3.690914761898474,0.5219741713839885,-9.705040000000002,0.9091646926712379,0.12857530388064314,-78.23464000000003,2.4879661553960073,0.35185154796862805,-4.395459999999999,1.1646818829191115,0.16471089146744405,0.0,0.0,0.0,-47.179159999999996,3.4821462138171264,0.49244984017463034
PRO   9,94.38493999999999,2.502738103838335,0.35394061695160967,-10.17248,0.5381814653070395,0.07611035272550405,-65.87934000000001,1.7006022063961639,0.24050147044870643,-0.3239999999999999,0.9151255870097831,0.12941830164238752,0.0,0.0,0.0,18.009120000000006,2.823417033595941,0.39929146611465927
LYS  10,126.59578000000002,3.0465079372278914,0.43084128427049656,-10.0952,1.159469499383225,0.16397374911857,-263.4675200000001,6.051848941402887,0.855860685036522,131.64916000000002,5.667101948473537,0.8014492434882269,0.0,0.0,0.0,-15.317780000000004,2.890637931599172,0.408797936677766
GLN  11,42.65163999999998,3.1203791677297064,0.44128825387498216,-7.5394,1.216517718736567,0.17204158567044311,-74.51101999999997,2.8832837285990105,0.40775789531543866,-12.00226,1.9968039544231755,0.28239072337454824,0.0,0.0,0.0,-51.401039999999995,3.2929762037403703,0.46569716079014994
ARG  12,-187.4089,3.8465618219409676,0.5439859897095478,-6.705520000000002,1.3769835908971415,0.19473488694119429,-112.98572000000001,17.413795496720336,2.4626825763853426,134.8235,16.141653328268355,2.2827745055961914,0.0,0.0,0.0,-172.27664000000001,4.426340726875896,0.6259791087632276
GLY  13,74.09092000000001,1.7100777858327803,0.24184151974376708,-3.60716,0.5997419898589718,0.0848163255983185,-69.3959,1.6341430934902226,0.23110273256721972,-5.61878,2.020775180865007,0.2857807667286237,0.0,0.0,0.0,-4.53092,1.6479078231503141,0.2330493593039898
MET  14,105.94143999999997,2.776302657565372,0.3926284871581416,-10.32286,0.8037064640775349,0.11366125816653745,-77.59969999999997,3.440272420899865,0.48652799158947097,-1.68078,1.707190514148904,0.24143319786640774,0.0,0.0,0.0,16.338099999999994,2.8115609276699454,0.3976147595349117
ARG  15,-188.84428,4.287342920923637,0.6063218505314487,-10.429,1.2896957470659476,0.18239052168355638,-221.09436000000002,9.026745521526207,1.2765745940632958,238.32352000000006,7.243160062401511,1.024337519468737,0.0,0.0,0.0,-182.04412,4.289872858907754,0.6066796377923588
PHE  16,108.85807999999999,3.6055566052419077,0.5099027051037002,-13.17744,1.174783948817841,0.16613953932764108,-79.97672000000003,2.015975803821656,0.2851020323180588,-5.530599999999998,0.8422757505710474,0.11911577897155534,0.0,0.0,0.0,10.17332,3.68581872826106,0.5212534833955544
ARG  17,-189.72402000000002,4.001804780294565,0.5659406594262057,-12.11076,1.3586971636093046,0.19214879559341344,-159.83360000000002,6.790581459639058,0.9603332396620843,187.23676000000003,5.771119792760418,0.8161595881001589,0.0,0.0,0.0,-174.43162000000004,3.18420779403497,0.4503149847738369
TYR  18,96.98633999999997,3.071040199086098,0.43431067001405294,-12.290140000000001,0.826326933120281,0.11686027557728669,-88.45243999999998,3.6428690405234567,0.5151794803057337,-4.1964999999999995,3.079445036041399,0.4354992934552251,0.0,0.0,0.0,-7.952740000000002,3.0309605395649672,0.42864255020704506
LYS  19,118.35302000000001,2.615822956470298,0.36993323018071816,-6.0728,1.1292601471760184,0.15970150155837626,-325.29524,10.188285796069176,1.4408411950134192,189.58741999999998,7.281837683140309,1.02980736104965,0.0,0.0,0.0,-23.427599999999995,4.480284990935274,0.6336079797477284
CYS  20,92.30786,2.34880579026853,0.33217130039782106,-7.844960000000002,0.46912057980860733,0.06634366863536624,-78.15549999999999,3.167348949831807,0.44793078416203214,-2.0198400000000003,2.0403523064412186,0.28854939037883964,0.0,0.0,0.0,4.287560000000001,2.280600325879129,0.3225255911210765
GLU  21,104.60628000000001,3.2261358498356483,0.45624450728956245,-9.683440000000001,0.8683847340896634,0.12280814683073557,81.52051999999999,8.362349402506705,1.182614793832753,-219.92025999999996,7.645064198057325,1.0811753474105659,0.0,0.0,0.0,-43.47690000000001,3.6323416758338474,0.5136906861137243
GLY  22,90.17416000000004,1.7422006010765636,0.24638437184170345,-4.856419999999999,0.9842397287246639,0.13919251729888357,-83.83037999999996,2.141202576966444,0.30281177241341656,-0.06478,0.5124445839307896,0.07247060805595605,0.0,0.0,0.0,1.4225800000000002,1.9412854925538379,0.27453922720077717
ARG  23,-188.49674,4.187179097246125,0.5921565467410603,-12.164519999999996,1.5979299263735145,0.22598141735992652,-182.25685999999993,5.360715452290431,0.7581196496652147,200.70533999999995,3.67028338747997,0.5190564544326839,0.0,0.0,0.0,-182.21278,3.9238351152414164,0.5549140836490207
SER  24,66.39226,8.165716536373353,1.154806707223345,-5.743160000000001,1.1432453343005495,0.16167930568876002,-64.91850000000001,5.600007047316983,0.7919605915700587,-4.8186,3.1780065009373413,0.4494379894935452,0.0,0.0,0.0,-9.087999999999996,3.5470121792855567,0.5016232729848182
ALA  25,83.77596000000001,1.7852462458712055,0.2524719453086712,-5.19012,0.4878837008960169,0.06899717466679256,-69.2145,1.4720529779873055,0.20817972860013506,-1.5833000000000002,1.1092181074973486,0.1568671291252568,0.0,0.0,0.0,7.788040000000002,1.4561908797956262,0.20593648916109838
GLY  26,87.6239,1.9281472791251129,0.2726812032391516,-3.9151800000000008,0.3531751231329787,0.04994650490274463,-80.70114000000001,1.8894228855392916,0.2672047469787774,-4.03722,1.3900680456725854,0.1965853082811633,0.0,0.0,0.0,-1.0296400000000006,1.6492966593066283,0.23324577039680716
SER  27,77.39374000000002,3.383515117802772,0.478501296809108,-6.259820000000001,1.0360973832608547,0.14652629713467752,-73.20764000000003,4.207361195618512,0.5950107264645981,-4.023579999999998,1.8560640731397215,0.2624870984867642,0.0,0.0,0.0,-6.097300000000001,2.7126411354987527,0.3836253883673489
ILE  28,89.8231,3.4326386250233196,0.4854484098233712,-9.859479999999998,1.294495921044189,0.18306936879773433,-60.89968000000002,1.6687398531820576,0.23599545324425533,0.71536,0.3376654415245957,0.04775310469487825,0.0,0.0,0.0,19.7793,3.104541616728653,0.4390484859329356
PRO  29,82.11062000000001,2.6326264139822553,0.3723095979315352,-10.256400000000001,0.8213236633629809,0.11615270638258819,-63.02288000000001,1.347849125680661,0.1906146513570309,1.5163399999999998,0.29838113948438677,0.0421974654215158,0.0,0.0,0.0,10.347680000000002,2.2671810112119255,0.3206278134410653
GLY  30,75.82794000000001,1.7052542732381863,0.24115937205081187,-5.90524,0.8776658945179491,0.12412070112595978,-79.44344000000001,1.903389189419299,0.26917988061511045,-1.6088,0.3381682421517423,0.04782421144148629,0.0,0.0,0.0,-11.129540000000002,1.8865755453731328,0.26680207227081026
GLU  31,107.46096,2.5522592106601403,0.3609439590407221,-8.032739999999999,0.9000980793224909,0.12729309112438406,37.300740000000005,6.859103436484939,0.9700237105596904,-179.53406000000004,6.322983961420039,0.8942049672907778,0.0,0.0,0.0,-42.80509999999998,2.439613479631858,0.34501344698435915
ARG  32,-187.73568,4.205549240896466,0.5947544773703657,-6.4413800000000005,1.2552240419940959,0.17751548640048256,-102.21877999999998,5.643362275417542,0.7980919467280178,112.51397999999999,4.678081001821345,0.6615805598655661,0.0,0.0,0.0,-183.88185999999993,3.8705781015785545,0.5473824045476698
SER  33,90.41494,2.2486269446934193,0.3180038721903009,-7.513279999999998,0.8086175125484447,0.11435578530184068,-93.91029999999999,3.656721866644946,0.5171385657635543,0.9835799999999999,2.0985252830499808,0.2967762916272121,0.0,0.0,0.0,-10.025059999999998,2.3426313616102803,0.33129810432298085
THR  34,31.04026,5.084087114949926,0.7189984950248486,-5.688400000000001,0.8771956452240262,0.12405419783304356,-38.187000000000005,4.5044062827413605,0.637019245549141,-7.760840000000002,2.805708205498211,0.3967870596277049,0.0,0.0,0.0,-20.595980000000004,3.3609931240036475,0.4753162059008676
ASP  35,95.01849999999999,3.5880324650150994,0.5074244174259321,-5.95694,1.0424788613684182,0.14742877442344784,123.00046000000006,11.641509601782028,1.6463580765336752,-261.84202,9.95890306909319,1.4084015786670627,0.0,0.0,0.0,-49.78,2.8884051931818147,0.40848217978266016
THR  36,46.876160000000006,6.909856329504977,0.9772012535235511,-3.7326399999999995,1.0270551252975684,0.14524752875006197,-52.87082,8.156257317397406,1.153468971646821,-8.11652,2.352799764025826,0.332736133583354,0.0,0.0,0.0,-17.843819999999997,2.823530376603037,0.39930749523644277
THR  37,42.53571999999998,6.4454268502250045,0.91152100668719,-5.6311,0.9892594856760311,0.13990241813492757,-44.68508,5.819980552682297,0.8230695430350966,-6.889499999999999,2.1709578001426055,0.30701979643013316,0.0,0.0,0.0,-14.669960000000003,2.5612617512468168,0.3622171105400713
LYS  38,132.05479999999991,4.0358241834874775,0.5707517295641313,-10.516440000000003,1.0187708311489507,0.14407595263609566,-304.50338000000005,12.836672239937052,1.8153795977457194,167.02303999999995,9.021148787067279,1.2757830962856143,0.0,0.0,0.0,-15.941979999999992,5.519526441607125,0.7805789151597705
THR  39,48.48936,3.120623372084535,0.44132278958604104,-6.817459999999995,1.2385709056812524,0.17516037727751546,-60.33883999999999,2.4715694557104655,0.3495327044612829,-5.417000000000001,0.6121689636039899,0.08657376507926441,0.0,0.0,0.0,-24.08394,2.420781050900753,0.34235013937196385
HIE  40,113.40268,2.6587083212715568,0.37599813663364395,-11.968799999999995,0.7822900485115101,0.11063251963144839,-77.85477999999998,2.3153279965493008,0.32743682540621477,-3.3063399999999996,1.3281565963394568,0.1878297071498548,0.0,0.0,0.0,20.272759999999998,2.8397182927889455,0.40159681229810984
PRO  41,89.65024000000001,2.573072401312421,0.3638873886903933,-10.033459999999996,0.7726709832782099,0.10927217838041994,-69.77722,1.3654940393865853,0.193110018984013,-0.023660000000000014,0.48015345921902924,0.06790395340479079,0.0,0.0,0.0,9.815899999999997,2.867642552690285,0.4055458990052804
THR  42,46.1992,2.6323481684611165,0.37227024807256875,-8.924819999999999,0.6517873484503929,0.09217665079617439,-58.02096,2.7013964015669822,0.38203514284419016,-3.46002,1.609765802717899,0.22765526304480646,0.0,0.0,0.0,-24.206599999999998,2.2931417226155277,0.3242992124566481
ILE  43,96.60176,3.094743967179843,0.437662889045805,-10.84446,0.8878131607494967,0.12555574127852628,-70.87704000000002,1.2663189955132839,0.17908454977455604,-0.04028,0.3970035284477961,0.05614477742408461,0.0,0.0,0.0,14.83998,3.0553566370556386,0.43209267940107343
LYS  44,130.09016,3.5012093017132564,0.4951457679189721,-9.437180000000001,0.8287926083164399,0.11720897470756816,-191.6771,6.5827536160787385,0.9309419441619086,52.2558,5.659973300290346,0.8004411003940214,0.0,0.0,0.0,-18.768319999999996,3.6899120826383065,0.5218323711231445
ILE  45,79.16899999999997,3.6151117548431637,0.5112540073193601,-9.358059999999998,0.9558748120962391,0.1351811123197335,-63.93007999999999,2.4109421879428536,0.3409587140286247,-0.023580000000000077,1.208249214193827,0.17087224254395447,0.0,0.0,0.0,5.857279999999999,2.9842379465451483,0.4220349777352584
ASN  46,21.344839999999998,3.052354385453979,0.4316680969078011,-7.42534,0.9645639141083292,0.13640993691076764,-85.02087999999999,4.210885748343119,0.5955091734910418,-2.04528,2.1641194148198015,0.3060527027033089,0.0,0.0,0.0,-73.14666,2.5355033315696027,0.35857431989478983
GLY  47,75.13598000000002,1.796498087835934,0.25406319605949096,-2.2922399999999996,0.2678461916847064,0.037879171691049554,-68.79127999999999,0.9194098115650504,0.1300241824894186,-6.385539999999999,0.7069643048980818,0.09997985081005352,0.0,0.0,0.0,-2.3330800000000003,1.770063872745839,0.250324833510381
TYR  48,98.27147999999997,3.7698998673181747,0.5331443521149895,-10.323360000000001,1.238044567210716,0.17508594177717235,-95.42173999999997,3.216511612353094,0.4548834345720297,-3.63126,1.4703189424067136,0.207934498936564,0.0,0.0,0.0,-11.104879999999996,3.502410505009382,0.4953156437182269
THR  49,45.746939999999995,3.038546892249746,0.429715422492621,-5.207960000000002,0.8790503275694654,0.12431648952572498,-52.235420000000005,2.668169755394078,0.3773361854792009,-6.737379999999999,1.6906139226919978,0.23908891382078024,0.0,0.0,0.0,-18.433819999999997,2.154712980329446,0.30472243198032545
GLY  50,82.29609999999998,2.3668706027163045,0.33472605067435796,-4.28442,0.5501772837913216,0.07780681764472781,-66.37116,2.0304109471727427,0.28714346986824946,-2.0517199999999995,0.9582289922560272,0.1355140436707577,0.0,0.0,0.0,9.588800000000003,2.2096947843537067,0.31249803327381037
PRO  51,79.61537999999999,2.908990923946103,0.4113934417464819,-5.74536,0.8708622568466255,0.12315852145913396,-59.94178000000001,2.3742994696539137,0.33577665111198113,-0.8692199999999995,1.315907204783073,0.18609738158286918,0.0,0.0,0.0,13.059019999999999,2.826129625406451,0.39967508452741973
GLY  52,85.31772000000001,2.2052733802404383,0.3118727523076387,-4.948639999999999,0.6719702898194293,0.09503094973744163,-80.62212,2.6197201349766637,0.3704843744505873,-4.381440000000001,1.775962546451922,0.25115903194589656,0.0,0.0,0.0,-4.634480000000002,1.762351012029099,0.24923407028735015
THR  53,48.43029999999998,6.106749355426557,0.8636247760457393,-7.832119999999999,0.9569740987090616,0.1353365749234124,-61.95850000000002,5.596001827197592,0.7913941679087456,0.11334,3.866554169334758,0.5468133345923452,0.0,0.0,0.0,-21.246979999999997,3.0534264850492177,0.4318197146865812
VAL  54,56.49240000000002,3.2257037185701725,0.4561833946999263,-9.196180000000004,1.057141725408648,0.14950241654234042,-50.52848000000001,1.8138623127456255,0.2565188682962292,-1.69626,0.6019136087512885,0.0851234388873005,0.0,0.0,0.0,-4.92852,2.7076616793092887,0.3829211869197106
ARG  55,-191.07402,4.246695503519109,0.6005734376345564,-10.490879999999999,1.300181689457304,0.1838734578779683,-61.22061999999999,12.030380936429292,1.701352788081304,85.99032,8.82819755429158,1.2484956712588138,0.0,0.0,0.0,-176.79519999999997,3.8148011324331907,0.539494349924326
ILE  56,88.65295999999998,3.0739927778711293,0.4347282277102296,-10.080859999999998,1.1978905794771313,0.1694073103735525,-74.69792000000001,1.7445115630455632,0.2467111912175722,-0.5851400000000001,0.5534041926115125,0.07826317146653336,0.0,0.0,0.0,3.2890400000000013,2.6704681009890363,0.3776612206303419
SER  57,70.59284000000001,3.0270052550990374,0.4280831885135689,-7.378479999999999,0.6822985633870349,0.09649158819296236,-64.44165999999998,2.909664294106857,0.4114886706678655,-1.5409199999999998,0.8267131749282827,0.11691489841760982,0.0,0.0,0.0,-2.768220000000001,1.9910992972727395,0.2815839630234647
LEU  58,73.85347999999999,3.3590489858890282,0.4750412632519855,-11.7431,0.9567366461048629,0.13530299405408452,-76.57788,1.6132000823210961,0.22814094352398875,0.8863000000000001,0.6724888177508974,0.09510428066075677,0.0,0.0,0.0,-13.5812,3.3853826903320763,0.4787654114490738
VAL  59,65.53390000000002,2.9880805695290586,0.42257840668915164,-10.723240000000002,1.0067782985344644,0.14237995240903484,-69.45079999999999,1.3850529231771587,0.19587606285616382,-1.9956599999999998,0.4364032818391733,0.06171674398410871,0.0,0.0,0.0,-16.635799999999996,2.489431019329545,0.35205871101281205
THR  60,51.67377999999998,3.6376667043038697,0.5144437588619571,-8.894659999999996,0.8297196299956167,0.11734007537069874,-59.56566,4.2019258946819855,0.5942420588345965,3.826000000000001,1.6044832065185342,0.22690819112583824,0.0,0.0,0.0,-12.960539999999998,2.5756468951313924,0.3642514770978968
LYS  61,113.08588000000002,3.436997943786742,0.4860649105951651,-7.848820000000001,1.1093648577451902,0.1568878827443347,-249.40944,12.2600789249671,1.7338369891453027,125.72294,10.421470144677256,1.4738184418468876,0.0,0.0,0.0,-18.44944,3.789086698189922,0.5358577797587678
ASP  62,100.5517,3.664028374617171,0.518171862030345,-5.038659999999999,0.7896685028542085,0.11167599065152788,22.143480000000007,9.238935480324546,1.3065827858164958,-162.6303,8.47676484810068,1.198795581323149,0.0,0.0,0.0,-44.97378,2.360773511288376,0.33386379173551745
PRO  63,90.16734000000002,2.4626781162782043,0.3482752791800062,-4.0209399999999995,0.5449524533388259,0.07706791503602588,-49.196940000000005,1.2288386128371211,0.17378402322419975,-10.72826,0.9407338371717985,0.13303985511116403,0.0,0.0,0.0,26.221200000000003,2.5277722998719336,0.35748098690699187
PRO  64,81.28751999999997,1.9130780145106574,0.27055008739987646,-5.9129999999999985,0.6855501732185709,0.09695143526529275,-53.10586,1.367009787967861,0.19332437820409182,-3.523220000000001,1.0225337214977301,0.1446081056925923,0.0,0.0,0.0,18.74544,2.08414737636282,0.29474294856366035
HIE  65,117.44729999999998,3.1611837861801573,0.44705889835699086,-9.51924,0.7635774108759344,0.10798615303824798,-81.11964,2.1359558025394514,0.30206976645808004,-9.038999999999998,0.8405817985181634,0.11887621797483551,0.0,0.0,0.0,17.769420000000004,3.4974646994072605,0.4946162011822888
ARG  66,-174.96504000000002,3.8346360242378537,0.5422994272241617,-13.222679999999995,1.169611532774927,0.16540804923582855,-122.51942000000001,8.075339586890138,1.1420254764548379,145.31799999999998,6.8288393977313895,0.9657437291539449,0.0,0.0,0.0,-165.38914,3.6449733113431044,0.5154770691389388
PRO  67,86.87248000000001,2.322375630598492,0.32843351137171567,-9.158100000000001,0.7197492688429541,0.10178791775058246,-63.852080000000015,1.7565689151289419,0.24841635830183437,-1.9859399999999994,0.8147306894919341,0.1152203190761076,0.0,0.0,0.0,11.87636,2.301979632924665,0.32554908171887
HIE  68,120.8303,2.978175839335132,0.4211776663119619,-13.312840000000003,1.0110411536628707,0.14298281116273723,-89.25088,2.000351585497531,0.2828924341725132,-0.8279599999999999,0.8483413690254655,0.1199735869597972,0.0,0.0,0.0,17.438620000000007,3.2245543065049724,0.4560208432867902
PRO  69,82.10519999999998,2.508819555090417,0.3548006640355702,-10.17472,0.8365552950044682,0.11830678438703444,-55.084619999999994,1.0605730882879632,0.14998768453447553,-2.7964200000000003,0.6886268391516527,0.0973865415342383,0.0,0.0,0.0,14.049440000000002,2.6220546001942875,0.3708145176877525
HIE  70,109.20274000000003,2.8254047979699,0.39957257844830474,-12.759200000000003,1.0285310107137668,0.14545625046727162,-94.31953999999998,1.8385415655913417,0.2600090417045939,2.2510199999999996,0.8974066968771747,0.12691247216881413,0.0,0.0,0.0,4.37502,2.872393026659128,0.4062177174767242
GLU  71,100.31719999999996,2.9075670516789214,0.4111920757993484,-9.210220000000001,1.1079366460226636,0.15668590310554098,63.33954,5.3391878978363065,0.7550751937178399,-199.1812,4.513964395076766,0.6383709667586825,0.0,0.0,0.0,-44.734680000000004,3.0820471147598445,0.43586728295662386
LEU  72,78.44921999999998,2.704774721044415,0.3825129093664916,-11.969980000000003,0.7817146663584656,0.11055114830701011,-72.28818,2.023787900843485,0.2862068296739433,-5.612480000000001,0.8380456846735709,0.11851755731536101,0.0,0.0,0.0,-11.421420000000001,3.0752336242308487,0.43490370988530325
VAL  73,54.772119999999994,3.5485537371724813,0.5018412821919054,-7.76962,0.8237629001114313,0.11649766655173792,-57.578759999999996,2.1018169811855345,0.2972418080418659,-0.66938,0.8746068348692458,0.12368808476162935,0.0,0.0,0.0,-11.245639999999996,3.046080049900216,0.4307807718642999
GLY  74,84.87353999999998,2.385214658768127,0.33732029196009994,-3.37198,0.46911113779146585,0.06634233333249648,-75.21383999999999,2.4214716133788547,0.3424477996541836,-4.19558,1.0316196409530036,0.14589304874462006,0.0,0.0,0.0,2.0921399999999992,1.7453061738273892,0.2468235661520188
LYS  75,120.21308,3.5350052890482293,0.49992524228326285,-3.96284,1.17526789048285,0.16620797901424636,-258.4660399999999,11.54310899881284,1.6324421298072038,125.47142,11.808924120494806,1.6700340648238527,0.0,0.0,0.0,-16.744379999999992,3.2115217445317152,0.4541777606972854
ASP  76,82.42978,3.2159219349357504,0.45480004159192644,-4.30286,1.3036016877865721,0.18435711868002275,38.95557999999999,13.759401449321883,1.9458732139767028,-176.16627999999994,13.62939332918473,1.9274872893050434,0.0,0.0,0.0,-59.08378,2.6681017768445523,0.37732657186053187
CYS  77,108.36192,2.5076290622017843,0.35463230291666886,-7.651599999999999,0.5895022306997689,0.08336820497048063,-80.84342,3.355553641889602,0.47454694696307065,-5.0756000000000006,1.331558350204748,0.1883107877950698,0.0,0.0,0.0,14.791300000000001,2.1890355616115533,0.30957637797480636
ARG  78,-192.41685999999999,4.282785238651557,0.6056772969232324,-6.563300000000001,1.6667797484970823,0.23571825258133902,-117.9482,11.069617012345224,1.5654802509134556,137.06421999999995,7.490222317902952,1.0592773987167994,0.0,0.0,0.0,-179.86414000000002,4.906641079230177,0.6939038359944275
ASP  79,83.66060000000002,3.091707560555163,0.43723347630285486,-6.6269599999999995,0.8717444570515014,0.12328328340858033,58.46099999999999,4.388480247192768,0.6206248283786445,-194.14030000000005,4.280158161794574,0.6053057721511783,0.0,0.0,0.0,-58.64566000000001,2.5887287506419865,0.36610153084630553
GLY  80,74.59465999999999,1.6115345805797385,0.22790540600891035,-5.795419999999999,0.5813444792891836,0.08221452470214884,-76.47340000000003,1.3526444765709178,0.1912928163835648,2.73884,0.49178944112292333,0.06954952974679228,0.0,0.0,0.0,-4.93532,1.6831796628999527,0.2380375507183687
TYR  81,86.84401999999999,3.5616975699240236,0.5037001008457849,-13.529540000000003,1.2672696510214012,0.17921899276582848,-84.6147,4.200054353219889,0.5939773829027725,-4.954479999999999,2.9093925293091694,0.41145023732159897,0.0,0.0,0.0,-16.254699999999996,3.3563381966065404,0.47465789975518247
TYR  82,88.19686,3.056625387645746,0.4322721078302533,-13.867980000000005,1.0654173921988839,0.15067277256358363,-87.39406000000001,1.8001143453676671,0.254574612104132,-3.4294599999999997,1.6662835198128787,0.2356480752478151,0.0,0.0,0.0,-16.494640000000004,2.8136241665154724,0.39790654557068766
GLU  83,97.42302,3.2121324847520856,0.4542641324075588,-6.315860000000002,1.6370980057406408,0.23152062026523612,12.20364,7.404877845744652,1.0472078677168153,-152.67502000000005,6.905664453155991,0.9766084326850984,0.0,0.0,0.0,-49.36421999999999,3.1001010969967524,0.4384205016100517
ALA  84,88.67492,2.682722108903768,0.37939419904898597,-5.02012,0.6685064439479996,0.09454108795650704,-81.69492,2.0631354860016713,0.29177141853167704,1.5125000000000002,0.952621567045383,0.13472103399246912,0.0,0.0,0.0,3.4723800000000034,2.280024963810707,0.32244422263703265
ASP  85,97.76780000000001,4.883825738086628,0.6906772595068901,-4.941339999999999,0.7686054282920515,0.10869722208042006,11.897540000000003,17.402796885799706,2.4611271379122206,-155.35786000000002,15.196150008485843,2.14906014378567,0.0,0.0,0.0,-50.63386,2.846922120536521,0.4026155873882719
LEU  86,67.96793999999998,3.5713326835234045,0.5050627116785099,-9.743939999999998,0.7995387272671901,0.11307185117437833,-65.94314,2.321618495877721,0.32832643635264985,-5.054499999999999,1.5619722308671231,0.22089623129424446,0.0,0.0,0.0,-12.773639999999999,2.768181365156563,0.391479962971288
CYS  87,97.17561999999998,4.421860449585132,0.6253455018724485,-5.655360000000001,0.7257388444888364,0.1026349716617091,-65.77574000000001,3.4068688722048277,0.4818040164298798,-4.018459999999999,1.2307927235729037,0.174060376214692,0.0,0.0,0.0,21.726060000000004,2.566558804391583,0.3629662269798652
PRO  88,76.88256000000001,2.5250997695925936,0.3571030340503023,-5.826940000000002,0.6503084932552784,0.0919675090888027,-54.733820000000016,1.039256228077887,0.14697302525284542,-2.22108,1.0486161516970824,0.1482967183453497,0.0,0.0,0.0,14.100720000000003,2.8698930296441176,0.4058641645082722
ASP  89,95.82417999999998,4.634791588367644,0.6554585123042261,-4.016479999999999,0.5900502432844277,0.08344570565343819,14.221779999999997,5.972257111980362,0.8446047005741799,-151.84536,5.208716819946196,0.7366237969328769,0.0,0.0,0.0,-45.81588000000001,2.570660060295597,0.36354623215208715
ARG  90,-182.31678000000002,4.721269525412844,0.667688339445763,-8.16464,0.8858989955971235,0.12528503744661548,-61.64754,7.743369298206097,1.0950777879986497,80.04748000000001,6.459906975305306,0.9135688056145321,0.0,0.0,0.0,-172.08148,4.105773730930437,0.5806440894317006
SER  91,72.9751,3.3609989839330923,0.4753170346200371,-6.172560000000001,0.9416425895210915,0.1331683721008849,-66.35899999999998,4.210877841971105,0.5955080553611888,-8.18658,1.7231453924727322,0.24368955839756476,0.0,0.0,0.0,-7.743040000000001,2.6428622889586935,0.3737571692529786
ILE  92,84.76038,3.288712379579464,0.46509416499455725,-6.716539999999998,1.0297702891422014,0.14563151090337648,-64.53805999999999,2.9514007414109864,0.4173910956501425,-0.7575799999999999,1.124097773149649,0.15897143162216285,0.0,0.0,0.0,12.748200000000004,3.1417152385281324,0.4443056299440708
HIE  93,114.70456000000004,2.6072505990778123,0.3687209157721219,-9.88892,0.9223328431753742,0.1304375615840751,-95.89786000000002,2.782727669104323,0.3935371210038204,-0.8148200000000001,1.5889266275067582,0.22470815862358,0.0,0.0,0.0,8.102960000000001,2.9501551820878724,0.41721494696139366
SER  94,64.83258000000001,4.3740761222913225,0.6185877774996704,-6.231880000000001,0.709424770923585,0.100327813252356,-56.043240000000004,4.316758253875072,0.6104818068116127,-5.67252,2.5707796890437726,0.3635631502118991,0.0,0.0,0.0,-3.1150599999999997,2.0659911849763546,0.2921752753536822
PHE  95,93.23994,3.030259872749737,0.4285434609557647,-12.610200000000004,0.7823514811131301,0.1106412075132867,-65.54088,1.4662767629614482,0.20736284843725997,-2.88164,0.5742479171925665,0.08121091926582295,0.0,0.0,0.0,12.20722,3.1029892122919187,0.4388289427920638
GLN  96,28.49880000000001,4.509198301250391,0.6376969393058024,-6.129959999999998,0.9762562565228625,0.13806348383262196,-62.72572,4.06380070397145,0.5747082070337755,-12.712199999999998,4.131445708223698,0.584274655277807,0.0,0.0,0.0,-53.069079999999985,3.9696676880567274,0.5613957882564072
ASN  97,34.81522,3.13003570132996,0.44265389395328114,-6.191060000000001,0.8954863797959154,0.12664089832277678,-78.32305999999998,5.49583871819421,0.7772289651885418,-15.87238,4.265369493443677,0.6032143386160506,0.0,0.0,0.0,-65.57128000000002,2.600940230301039,0.36782849486135305
LEU  98,79.79285999999998,3.701859489554573,0.523521989612762,-9.803,0.8339216749791153,0.11793433427123529,-82.56993999999997,2.56462415499857,0.36269262623886167,-0.59596,0.827329727738584,0.11700209215223457,0.0,0.0,0.0,-13.176039999999995,2.9683944142246563,0.4197943639069048
GLY  99,83.36354,1.8737886562789798,0.26499373307305907,-5.7306799999999996,0.5987626053787981,0.08467781971685458,-82.20374,1.2186941668857083,0.17234938191947488,2.306280000000001,0.48975704344092347,0.06926210531019031,0.0,0.0,0.0,-2.264599999999999,1.635017480028885,0.23122638949739302
ILE 100,81.46985999999998,3.8351898310780355,0.5423777473385937,-10.940260000000002,0.9087898065009192,0.12852228697000206,-64.26188000000003,2.175405117580269,0.3076487420937854,-1.5092799999999997,0.4092184277375612,0.057872225047945335,0.0,0.0,0.0,4.758439999999999,3.1109008030472514,0.43994781068667754
GLN 101,28.912959999999995,2.790802988102255,0.3946791435685568,-10.018179999999996,0.8959372676700598,0.12670466349744924,-71.62242,1.9342421677751809,0.27354315065815965,-4.25726,1.089740993263996,0.1541126492147871,0.0,0.0,0.0,-56.98489999999998,3.1193302438187835,0.44113991363290966
CYS 102,99.73659999999998,4.864255462041878,0.6879096045267029,-7.298159999999999,0.6365079845532269,0.09001582243139379,-79.8285,3.7670758434096894,0.5327449748238048,-2.6011399999999996,1.6996318190714144,0.24036423695716486,0.0,0.0,0.0,10.0088,2.0234531474684485,0.2861594883976406
VAL 103,65.25834,3.197440317566342,0.4521863461980857,-8.23982,0.8255324509672597,0.11674791883370007,-53.922000000000004,2.4138675191483356,0.3413724183351473,-6.183579999999999,1.8603235749729115,0.26308948301290924,0.0,0.0,0.0,-3.0870599999999997,3.05983331840151,0.4327257777484488
LYS 104,138.12035999999998,3.4595018298012508,0.4892474406759467,-8.017639999999998,1.4702414735001996,0.20792354317873857,-353.44020000000006,13.537155318600497,1.9144428647515899,210.23221999999998,9.0583259585647,1.2810407422998464,0.0,0.0,0.0,-13.105259999999994,7.908276825731377,1.1183992341950162
LYS 105,140.76896000000002,3.598097408130266,0.5088478153317304,-5.379459999999998,0.7282330179276567,0.10298770105211813,-304.01005999999995,17.63034312021292,2.49330703498963,156.99602000000002,16.122441179287748,2.280057497431121,0.0,0.0,0.0,-11.624540000000001,3.6352093101223133,0.5140962308439918
ARG 106,-193.66044,3.8075121387079993,0.5384635305461042,-6.860500000000001,1.2599860991296614,0.1781889429790738,-185.2692,21.25883969458341,3.0064539416395366,194.45318000000003,13.624633425806222,1.9268141373136962,0.0,0.0,0.0,-191.33696000000006,7.808604259301954,1.104303404670914
ASP 107,87.18907999999999,3.0266345854101693,0.42803076790345307,-6.04558,1.0062442862446488,0.1423044316667617,76.69454,7.070387237513846,0.9999037522521722,-209.7160400000001,6.143798212698426,0.8688642756881696,0.0,0.0,0.0,-51.878000000000014,3.479213204159642,0.4920350499710118
LEU 108,76.89176000000002,2.900295264692114,0.4101636898214053,-9.24114,0.7483565730318703,0.10583360150727225,-82.427,1.898146264120966,0.2684384190087693,0.8007600000000002,0.7163614327977177,0.10130880538235548,0.0,0.0,0.0,-13.975619999999997,2.8210361422002386,0.39895475722442525
GLU 109,104.18176000000001,2.1823323446258485,0.308628399937535,-5.742399999999998,1.07901584789104,0.15259588461030135,54.97732,10.230642438165857,1.4468313287843904,-203.40352000000001,8.516383768336725,1.2043985427555883,0.0,0.0,0.0,-49.98684,2.9971150485756275,0.423856074968815
GLN 110,30.549260000000007,3.2235916292855338,0.4558847001687984,-6.42,1.043778367279181,0.14761255231178633,-70.97534,4.2844166119086315,0.6059080079417772,-8.49006,3.5810651622666656,0.5064390920219327,0.0,0.0,0.0,-55.33613999999999,3.1272272767422464,0.4422567227391965
ALA 111,95.49738000000004,2.2641467257207957,0.32019870067169853,-7.090940000000002,0.5243429187087104,0.07415328669721515,-87.80452,1.249621962675648,0.17672323274551868,2.07074,0.3742904652806428,0.05293266522668211,0.0,0.0,0.0,2.6726599999999996,2.0697663018804806,0.2927091575062181
ILE 112,93.32456,3.141383256846622,0.44425868064442564,-9.861740000000001,0.9597534018694596,0.1357296277457505,-78.39465999999997,1.5223616076357207,0.21529444323545444,1.7486999999999997,0.6952529108173515,0.09832360957572704,0.0,0.0,0.0,6.816859999999998,3.080599117119917,0.4356625051665569
SER 113,70.3237,8.31538035510102,1.1759723674474665,-5.883539999999999,0.9778179628131257,0.1382843424542353,-67.37348000000001,9.656882619644769,1.3656894370946655,-2.7652000000000005,2.914231336047294,0.4121345479330748,0.0,0.0,0.0,-5.6985199999999985,2.2339170462664883,0.31592357840465124
GLN 114,39.58783999999999,2.438701764136116,0.3448845109424488,-7.370659999999999,1.261302304921393,0.1783750825872279,-84.47240000000002,3.4640702244611044,0.48989350924457054,-0.38301999999999997,1.5475943588679821,0.21886289313631951,0.0,0.0,0.0,-52.638239999999996,2.571968067920044,0.36373121236430517
ARG 115,-186.12120000000002,4.888381650403072,0.6913215628055798,-13.215419999999996,1.4502645288360663,0.20509837657085914,-153.16671999999994,4.344079594300929,0.6143456278288586,169.23832000000002,2.9960650556337547,0.42370758354293575,0.0,0.0,0.0,-183.26502,3.7386030946875968,0.5287183200837223
ILE 116,82.19954000000001,3.2816202840057795,0.4640911912199621,-7.998760000000001,1.0258758318626993,0.145080751473101,-67.90474,1.9364904834258512,0.273861110506727,-1.7534000000000003,0.9549612348153194,0.13505191298163824,0.0,0.0,0.0,4.5426400000000005,2.8559314470764225,0.40388969856632956
GLN 117,40.551399999999994,3.0506850771589615,0.43143202106474154,-5.374859999999999,0.7421128218808852,0.10495060175149168,-77.3225,2.89511923243212,0.4094316883192689,-13.188600000000001,2.2080945269621095,0.3122717227031619,0.0,0.0,0.0,-55.33456000000002,2.6650534640786328,0.37689547533494006
THR 118,35.29878,5.824029351883397,0.8236421297092487,-4.81704,0.7438859579263419,0.10520136105583343,-39.32395999999999,8.43653459889788,1.1931061649191241,-9.39998,4.036254092546704,0.5708125278863458,0.0,0.0,0.0,-18.242199999999997,2.813765157222628,0.3979264846677104
ASN 119,21.462459999999997,6.211946887120026,0.878501953650647,-5.1139199999999985,1.4439965213254566,0.20421194644780308,-72.73906000000001,8.548638907826117,1.2089601083278017,-11.02432,4.556151509508874,0.6443371256974099,0.0,0.0,0.0,-67.41484,3.2413032030958533,0.458389494958151
ASN 120,24.624340000000004,7.187851533274713,1.0165157122681345,-6.121580000000002,1.1004407133507845,0.1556258181408203,-78.77177999999999,7.299166476495745,1.0322580225079319,-9.0327,2.930890125883258,0.4144904565849491,0.0,0.0,0.0,-69.30171999999999,2.7276581900233015,0.3857491205849002
ASN 121,51.10558,3.336442836854802,0.4718442709962624,-8.92836,0.9300078227627914,0.13152296760642132,-97.21052,2.2842869367918257,0.32304695663626926,-2.0973000000000006,1.6278268243274523,0.23020947721586085,0.0,0.0,0.0,-57.13059999999998,2.7619811802402916,0.3906031244115068
PRO 122,79.99560000000001,2.563415534008808,0.36252170141931256,-7.698119999999999,0.6179294017928091,0.08738841406044841,-56.42633999999999,1.2990590226781973,0.18371468881946446,-2.1129,1.1316451961635317,0.1600387984208828,0.0,0.0,0.0,13.75824,2.6822699831299532,0.3793302588088633
PHE 123,96.90135999999997,3.4324516064190096,0.485421961398708,-10.91906,0.8490650955021032,0.12007593733966815,-70.56685999999999,1.1378309542286993,0.16091359671581468,-3.9141000000000012,0.627725234477624,0.0887737540042087,0.0,0.0,0.0,11.501339999999997,3.2893445949611446,0.46518357375126856
HIE 124,120.21026,3.0105698650583173,0.4257588733637211,-5.921179999999996,0.898076493178635,0.1270071956701694,-87.26762,1.2879423261939411,0.18214255052578243,-14.155359999999998,0.8962977799816938,0.12675564763750077,0.0,0.0,0.0,12.866100000000001,2.863013414219353,0.4048912399645109
VAL 125,65.23787999999999,2.907584245658698,0.41119450739528757,-7.174260000000001,0.7371907164363807,0.1042545109239868,-54.30390000000001,2.9637607410178193,0.4191390635576334,-4.35718,1.620581743572352,0.22918486806942573,0.0,0.0,0.0,-0.5974600000000003,3.405583052635775,0.48162217408254787
PRO 126,82.9718,2.216619444108515,0.31347732804781725,-5.10596,0.7028666149419847,0.09940034993902226,-55.269519999999986,1.537715997705928,0.21746588190337984,-6.108880000000002,0.5615990612527508,0.07942210090396387,0.0,0.0,0.0,16.48744,2.19219182700787,0.31002274130779833
ILE 127,80.64102000000003,3.550818314078812,0.5021615417293024,-5.845020000000002,1.191788982832105,0.16854441430079986,-59.03638000000001,1.9223775892366377,0.2718652458700548,-5.08948,0.6839673746605194,0.09672759374656265,0.0,0.0,0.0,10.670140000000002,2.9001788911030926,0.4101472321106157
GLU 128,98.60294000000002,2.8746600801476268,0.4065383272557302,-5.5366399999999985,1.0622082236548656,0.15021892759569447,31.999420000000004,20.72569533317519,2.9310559429789116,-176.03120000000007,17.747837923532714,2.509923309425951,0.0,0.0,0.0,-50.965479999999985,3.6160726997118275,0.5113899054459559
GLU 129,102.85510000000001,2.476239150405564,0.3501930990182779,-7.293780000000001,0.9334190760853387,0.13200539167776498,42.650439999999996,10.573957929101088,1.4953834711297282,-185.51982000000004,10.050299425767918,1.421326975383152,0.0,0.0,0.0,-47.308060000000026,2.504882267971244,0.3542438475512811
GLN 130,44.577600000000004,2.9539558764477065,0.41775244631240493,-10.670359999999995,0.9597792612888169,0.1357332848199075,-79.95054,2.1693370711805624,0.306790590742228,-4.83102,1.7391882990636756,0.24595836800564444,0.0,0.0,0.0,-50.87431999999999,2.6730200106996684,0.37802211516261464
ARG 131,-187.40176,3.9788079147407136,0.5626884115103731,-7.928639999999999,1.0408173664961637,0.1471938035652323,-82.21421999999998,10.467237082038748,1.4802908641993777,101.53293999999997,8.824862576630208,1.2480240341949216,0.0,0.0,0.0,-176.01167999999998,3.833962370395725,0.5422041581841733
GLY 132,74.00335999999999,2.462884607610219,0.348304481464231,-2.48816,0.7331825246144377,0.10368766700046833,-76.76661999999999,2.867793046159793,0.4055671819958431,-2.5967399999999996,1.178765333898144,0.1667025922054005,0.0,0.0,0.0,-7.84816,1.6853689134429855,0.23834715749930768
ASP 133,92.96698,5.59770604619439,0.7916351808705981,-2.64722,0.8530276030703814,0.12063632053407465,60.405939999999994,9.462445101367864,1.338191819556529,-203.14751999999996,6.891699791025787,0.9746335312272493,0.0,0.0,0.0,-52.421820000000004,2.6188789333605555,0.37036541057716826
TYR 134,87.884,3.211565736521826,0.4541839821041904,-12.607500000000002,1.0184561502587812,0.14403145003782591,-80.59520000000002,3.235770232880921,0.45760701480633464,-6.334820000000001,1.8970388682364903,0.26828180958089515,0.0,0.0,0.0,-11.653520000000006,3.103050668229563,0.4388376339741143
ASP 135,97.39189999999996,5.082514111147103,0.7187760386936869,-4.857220000000001,1.0505649011841136,0.14857231314077238,56.98506000000001,14.200886389813808,2.0083086130194188,-187.91360000000003,15.36097809255578,2.172370354980838,0.0,0.0,0.0,-38.39386,6.744698344655624,0.9538443873127347
LEU 136,61.999719999999996,2.758028470049004,0.3900441267754419,-7.878939999999999,0.8410147301920577,0.11893744375931573,-61.13828,2.763338539086294,0.3907950839404092,-3.5309999999999997,1.6315873130176022,0.23074129062653692,0.0,0.0,0.0,-10.548499999999999,2.65775035133099,0.37586265922541445
ASN 137,21.69754,5.907225508510758,0.8354078430132217,-5.54384,0.7801433806679421,0.11032893495361999,-73.72106000000001,9.08105373711661,1.2842549355669188,-12.840519999999993,7.37002748228256,1.0422792820506432,0.0,0.0,0.0,-70.40787999999998,2.4528895502249375,0.34689096689313476
ALA 138,104.59710000000001,2.050747475921176,0.2900194893450119,-6.4977599999999995,0.49323672044972106,0.06975420595204224,-87.81509999999999,1.6761324321192972,0.2370409217836511,-2.0354599999999996,0.6892417343719122,0.09747350085023124,0.0,0.0,0.0,8.248780000000002,1.8836933539193617,0.2663944688464824
VAL 139,67.93994,3.3722159623011043,0.47690335491372593,-9.492119999999998,0.9497222044366717,0.13431100220012143,-63.58526,2.0116348854600314,0.28448813375604237,-0.46145999999999987,0.5285686789812654,0.07475089944609362,0.0,0.0,0.0,-5.598900000000002,2.7098825232839885,0.3832352616866041
ARG 140,-195.02615999999998,5.096720762842855,0.7207851626440912,-14.241720000000004,1.1236970417331789,0.15891475964175872,-65.59206,6.63435747426986,0.9382398317743749,102.26508,4.353643415990702,0.6156981564630382,0.0,0.0,0.0,-172.59486000000004,3.5689874194781606,0.5047310412564969
LEU 141,64.01482000000003,3.489395005956755,0.49347497419009895,-10.4179,1.0138959167488837,0.14338653563009737,-73.96632000000002,1.769143549177847,0.2501946801032184,1.6570399999999994,0.3082725391597534,0.04359632057869143,0.0,0.0,0.0,-18.712359999999993,2.8080749901667956,0.3971217735254578
CYS 142,86.39658,2.5156242810873812,0.35576299761488417,-8.353119999999999,0.8860683413823319,0.12530898655723274,-71.14417999999999,1.6784695372870682,0.23737143836614652,-1.6880199999999996,0.5274166281034394,0.07458797484849708,0.0,0.0,0.0,5.211259999999999,2.050543867465413,0.28999069476105654
PHE 143,100.36159999999998,3.3362902931258183,0.4718226980552241,-13.351180000000001,0.7798136108070679,0.11028229845264897,-77.73589999999999,1.4754744897832643,0.2086636034387015,0.5928599999999998,0.5581339269386877,0.07893205690972463,0.0,0.0,0.0,9.86738,3.2549779347332044,0.46032339405248646
GLN 144,43.90912,2.4193795125195976,0.3421519319132822,-9.782659999999998,1.030015759296927,0.14566622562557355,-80.11583999999999,2.3270141844004795,0.32908950194137243,-7.716619999999999,2.21509931055021,0.3132623486983399,0.0,0.0,0.0,-53.705999999999996,3.223153728881061,0.45582277169970103
VAL 145,61.42545999999997,3.1024230157093657,0.4387488705034623,-9.1791,0.7457979418046019,0.10547175640900082,-63.82256000000001,1.754725017317023,0.2481555917725098,0.3496200000000001,0.5797331417126331,0.08198664715671693,0.0,0.0,0.0,-11.226580000000002,2.5321452256140313,0.35809941199616435
THR 146,48.637299999999996,3.359764034869037,0.4751423864485144,-7.80378,0.7999647814748021,0.11313210433824944,-56.87290000000001,2.643022044932619,0.37377976215947817,-3.2380600000000004,1.7426602928855632,0.24644938208078335,0.0,0.0,0.0,-19.277440000000002,3.0578656161446993,0.4324475026266194
VAL 147,61.58722000000001,3.5515463634308784,0.5022645034560793,-7.69868,1.1113187560731588,0.15716420569582584,-56.48137999999999,2.058902201563243,0.29117274170505625,-0.5566599999999999,0.802591218740898,0.11350353865849293,0.0,0.0,0.0,-3.1495000000000006,2.812093022999062,0.39769000917800296
ARG 148,-200.89364000000006,4.200866723712018,0.5940922694395365,-7.755939999999998,1.6036277424639556,0.22678721023902748,-28.751899999999996,18.6178679856207,2.6329641407736646,60.663500000000006,16.40555459745267,2.3200957809969847,0.0,0.0,0.0,-176.73798,4.8482586378620915,0.6856473119557077
ASP 149,116.08998000000001,3.2484109745529772,0.4593946856374423,-4.664759999999999,1.1582233042034724,0.16379751050611296,-40.96550000000001,5.727317205288984,0.8099649667732453,-116.51304000000002,4.576107166401658,0.6471592817597939,0.0,0.0,0.0,-46.053320000000014,2.747180630682754,0.3885100106200224
PRO 150,72.37517999999999,2.3459359726138604,0.3317654468929439,-2.8889200000000006,0.6866812314312921,0.09711139105171913,-48.491400000000006,1.4867734326383057,0.21026151526130932,-4.790800000000001,0.7241673563479636,0.10241272967751601,0.0,0.0,0.0,16.20406,2.4605984833775567,0.34798117467472095
ALA 151,86.11403999999999,2.002843707931794,0.2832448735070761,-1.8038399999999997,0.5587622521251789,0.07902091550975628,-75.61090000000002,1.3325919292862871,0.18845695795055956,-2.53224,1.0285146291618805,0.1454539337659866,0.0,0.0,0.0,6.1670599999999975,2.036937136094286,0.288066412356595
GLY 152,96.37285999999999,1.6445217664724954,0.23257049857631626,-2.7471000000000005,0.7075393204621211,0.10006117029097751,-82.70036,1.6500411602143403,0.2333510587248957,-6.711160000000001,0.9926139301863488,0.1403768082269995,0.0,0.0,0.0,4.214239999999999,1.772113343553399,0.2506146724515549
ARG 153,-175.55308000000002,4.99963027768924,0.7070544945559286,-3.9002800000000004,0.739972135691608,0.10464786300732562,0.12540000000000007,5.753912425471906,0.813726098880944,23.647080000000006,4.487526418150614,0.6346320722056155,0.0,0.0,0.0,-155.68087999999997,3.7280000999994285,0.5272188301947446
PRO 154,82.32167999999997,2.4382968518219936,0.34482724769382844,-5.072499999999998,0.7527675404798109,0.10645740650607863,-58.927660000000024,2.3041627860019758,0.32585782618793696,-3.1086400000000003,1.5461826122421634,0.21866324201383278,0.0,0.0,0.0,15.21288,2.2257600017971284,0.31476999811290635
LEU 155,69.78587999999998,4.301740292672684,0.6083579463704517,-5.831599999999998,0.8538475742192064,0.12075228196601695,-69.71691999999999,3.3186389971798236,0.4693264278431954,-1.4272599999999998,0.5022782420133292,0.07103287019401658,0.0,0.0,0.0,-7.1899,2.7477643876431617,0.38859256632107614
LEU 156,71.5416,3.844421095561755,0.5436832452816667,-6.32094,0.9436608375894353,0.13345379547993338,-69.67108,2.4901624592783453,0.35216215224237757,-3.4982799999999994,0.7004260143655444,0.09905519689546852,0.0,0.0,0.0,-7.9487,2.810943103301815,0.39752738597485426
LEU 157,81.51904,3.4676785719556262,0.4904038066410213,-8.714519999999998,0.9572194782807183,0.135371276835229,-83.12143999999998,1.672248177275946,0.23649160519573306,-3.3105400000000005,0.7453639972523465,0.10541038738188907,0.0,0.0,0.0,-13.627460000000006,3.2427933465455228,0.4586002330657914
THR 158,55.54244,5.071242668853397,0.7171820160377604,-3.9661799999999996,0.5441182478101608,0.0769499405587814,-50.22941999999999,6.040636476696949,0.8542750030710453,-10.660920000000003,1.4332492014998433,0.2026920459021487,0.0,0.0,0.0,-9.31408,2.413940727027075,0.3413827714926459
PRO 159,85.73639999999999,2.3123685000460354,0.3270182893969434,-7.421119999999997,0.5527333042255067,0.07816829352110055,-61.12728,1.2335866088770555,0.17445549126357665,-2.2180400000000002,0.8733045736740405,0.12350391721722817,0.0,0.0,0.0,14.969960000000006,2.5089423744677504,0.3548180333184849
VAL 160,50.71118000000001,3.1551589480718696,0.4462068575806066,-7.088199999999998,0.9592282522945356,0.1356553603806373,-50.63596,2.4124794296326257,0.3411761128332568,-1.8555199999999998,0.34462671051443683,0.048737576796554306,0.0,0.0,0.0,-8.8685,2.2735451633957124,0.3215278404741971
LEU 161,68.94185999999999,2.861475486598003,0.40467374415450474,-9.14498,0.8655593680389659,0.12240857973197908,-69.45504000000001,1.7962197745262414,0.2540238366137753,-2.8174800000000007,0.7192489204719036,0.10171715780535737,0.0,0.0,0.0,-12.475639999999999,2.8049664365906537,0.3966821576627834
SER 162,76.35037999999999,2.2886117267026673,0.32365857429090195,-6.99312,0.6669745014616504,0.09432443857240996,-72.29705999999999,2.1111622714521316,0.2985634316657994,1.4368799999999995,0.4147424569537115,0.058653440751587835,0.0,0.0,0.0,-1.5029199999999987,2.2578250493782734,0.31930468062964573
HIE 163,117.36682,2.802782422450458,0.3963732914210355,-7.4074,0.9417437868125299,0.13318268355908763,-75.61969999999998,2.9703756479614154,0.42007455266898036,-13.605239999999998,2.2601798916015565,0.3196377056105873,0.0,0.0,0.0,20.734480000000005,2.871170076745665,0.406044766241352
PRO 164,85.09058,2.847138824082392,0.4026462338976304,-7.989400000000002,0.8260987350189778,0.11682800349230961,-62.393879999999996,2.038325652490157,0.2882627782284568,-0.6420199999999998,0.7185676444149156,0.10162081082140612,0.0,0.0,0.0,14.065279999999998,2.9884112303362986,0.4226251691889661
ILE 165,83.05680000000001,3.9589232526029328,0.5598762956225274,-10.06458,1.0520167316160152,0.1487776329694785,-67.14692,2.6108917927789497,0.3692358583236595,1.18866,0.7177027131061995,0.10149849106267538,0.0,0.0,0.0,7.03396,2.9453374812404856,0.4165336211736106
PHE 166,92.84525999999998,3.0150858615305864,0.42639753170959227,-10.996379999999997,0.8456444616977103,0.11959218666785973,-71.02108000000003,1.9351748328238882,0.27367504941426296,-2.53278,1.2576533908831957,0.17785904821515267,0.0,0.0,0.0,8.295020000000001,2.7768016889219904,0.3926990608493995
ASP 167,119.5413,4.273879943330168,0.6044178979811878,-6.665720000000002,0.9460698502753275,0.13379448132116514,107.09895999999998,8.434186118316667,1.192774039610232,-261.38368,8.821762441687115,1.2475856089067507,0.0,0.0,0.0,-41.40914000000001,3.039566936325026,0.42985967850916895
ASN 168,106.06605999999998,7.92448969312242,1.1206920798899531,-6.32028,1.4789256511400455,0.2091516713583713,70.10848000000001,14.586982353098216,2.06291082778485,-289.36756,13.734009331816052,1.9422822262812909,0.0,0.0,0.0,-119.51329999999993,3.351331342917659,0.4739498237160191
PHE 169,68.52309999999999,3.1498987174196245,0.445462948627645,-7.569419999999997,0.559377442877387,0.07910791662027819,-224.12962000000005,4.80160149071043,0.6790489949273562,91.94305999999999,4.916972598703744,0.6953649334903717,0.0,0.0,0.0,-71.23287999999998,3.3253001647373623,0.4702684591933065
PRO 170,70.13782,2.2086905413838687,0.3123560118710241,-3.45586,0.7585240143858327,0.10727149485301292,-44.406620000000004,1.6983044119355157,0.240176513239727,-5.48924,1.5337594278112856,0.2169063384228318,0.0,0.0,0.0,16.786099999999998,2.2154692437495345,0.3133146651531056
ASP 171,98.26866000000001,9.032303370923621,1.2773605926628409,-5.458519999999998,1.4779937380111006,0.20901987893978055,29.517160000000008,15.212424559365921,2.151361712843284,-170.85526000000002,5.881744648690123,0.8318043052592947,0.0,0.0,0.0,-48.52796,2.902778737416983,0.41051490590233464
LEU 172,79.15012,3.74085711911055,0.5290370872746084,-7.928440000000003,1.0025184917994991,0.14177752476326722,-69.2049,2.499217143426804,0.3534426779549531,-2.26916,0.7171912815978736,0.10142616372514543,0.0,0.0,0.0,-0.2523800000000017,2.677470103586593,0.3786514533340655
PRO 173,80.56850000000001,2.2982890440497723,0.32502715363486834,-4.98262,0.482424124189489,0.06822507392447376,-56.53782,1.7389572472029629,0.2459256923381413,-6.274740000000003,1.3276336815552545,0.18775575583187637,0.0,0.0,0.0,12.773320000000002,2.273461162544902,0.3215159609599504
GLU 174,97.77779999999998,2.173290160103984,0.3073496419391049,-5.808379999999997,1.0172607117155574,0.14386238949774485,63.48611999999999,9.059391755829974,1.2811914687945756,-200.21284,9.80121937793425,1.3861017372068607,0.0,0.0,0.0,-44.75729999999999,2.7479503361600055,0.38861886341251856
HIE 175,110.83780000000003,3.274764058676336,0.46312157453520364,-12.882300000000008,1.2920345544913836,0.18272127900163943,-83.2219,2.7446564611984243,0.3881530391481756,-3.7079600000000004,1.1853119413892694,0.16762842231554878,0.0,0.0,0.0,11.025640000000003,3.946252631345335,0.5580843991799086
GLN 176,29.599519999999995,3.1538213090789227,0.4460176868600681,-6.810179999999999,0.9413233809908299,0.13312322919761277,-67.13481999999999,3.1691817031529954,0.448189974622363,-11.795459999999999,2.1809991215954376,0.3084398537284075,0.0,0.0,0.0,-56.14094000000001,3.1558687197663047,0.4463072344562524
ASP 177,94.51796000000004,4.0190487977121645,0.5683793317563824,-3.4481000000000006,0.77021257455328,0.1089245068843547,53.365840000000006,5.266583580880421,0.7448073927452551,-196.2714,3.464235476982676,0.48991687948029283,0.0,0.0,0.0,-51.835699999999996,3.1100231397853215,0.43982369035785573
ASN 178,40.34760000000001,3.478266315278216,0.4919011396611945,-3.8054999999999994,0.9348847255143282,0.13221266580778113,-93.20128000000001,3.198792578708581,0.45237758480280815,-5.56096,1.7762332950375637,0.25119732157807734,0.0,0.0,0.0,-62.22014000000002,2.590031274018943,0.3662857354688055
PRO 179,89.76838000000002,2.599167865989823,0.3675778446967143,-7.712999999999999,0.6219083212178653,0.08795111824189884,-66.13128000000002,2.221126948555099,0.31411478543989885,-3.9133999999999993,1.4612966844552828,0.2066585589807498,0.0,0.0,0.0,12.0107,2.564173654415794,0.3626289158354597
SER 180,60.65862,2.745570519145457,0.3882823064627245,-7.374979999999999,0.8450291945252646,0.11950517474988415,-65.38950000000001,1.9849640424950625,0.28071630697194416,2.8651399999999994,0.6228919973799674,0.08809023105884162,0.0,0.0,0.0,-9.24072,2.428320852276325,0.34341642830825714
GLN 181,29.202080000000002,3.1956639863414957,0.4519351350271412,-6.786279999999998,0.8985880266284552,0.1270795374244037,-67.1294,4.651461108082047,0.6578159383900615,-7.859140000000001,3.391684802631279,0.47965666471758683,0.0,0.0,0.0,-52.57273999999998,3.078336367650912,0.435342504067825
LEU 182,81.65195999999997,3.377762637960753,0.4776877733081219,-9.44826,0.7974590600149811,0.11277774181104862,-77.00225999999995,2.066839401697165,0.29229523131272245,0.59236,0.6427614412828448,0.09090019476326769,0.0,0.0,0.0,-4.206200000000001,3.0998405184783318,0.4383836502425703
ARG 183,-191.92877999999993,3.2849341076535947,0.4645598366545674,-13.90316,1.2266538445706476,0.17347505033289085,-144.11552,7.5417795413017235,1.0665686911736836,166.41878000000005,4.488468555263194,0.634765310513838,0.0,0.0,0.0,-183.52868,5.608861372649058,0.7932127822670872
LEU 184,67.76724,3.2251836695606806,0.4561098486636941,-8.179039999999997,0.8397843761347603,0.11876344541988065,-73.09588000000002,1.6760470714146496,0.23702884995703047,-2.2368600000000005,0.5644368878802986,0.07982343019439803,0.0,0.0,0.0,-15.744540000000004,2.512278927268992,0.3552898931407939
GLN 185,38.45572000000001,2.6754808318505776,0.37837012782723367,-6.676379999999999,0.8357456524565537,0.11819228363984094,-75.6324,2.470609228509743,0.34939690782826077,-10.702199999999998,2.612680531561411,0.3694888241882294,0.0,0.0,0.0,-54.55525999999999,2.458922290842298,0.3477441252530698
HIE 186,109.80132000000002,3.4365435975117493,0.4860006563287543,-12.126639999999998,0.6579597483129783,0.0930495599559802,-88.91742,1.3806010588144069,0.1952464741601989,-2.64916,0.6841598456501206,0.09675481325494838,0.0,0.0,0.0,6.108100000000002,3.227235927229363,0.45640008172654756
ASP 187,92.787,3.3789604022538695,0.4778571627589071,-6.182039999999998,1.4004138811080171,0.1980484303598501,22.3736,5.319008242144387,0.7522213594414868,-163.31900000000005,4.016183262749469,0.5679740839156127,0.0,0.0,0.0,-54.34044,3.2957277627864485,0.4660862900022134
GLY 188,76.17172,2.001282888949232,0.28302414036972123,-3.152600000000001,0.4082411542213663,0.057734017701870255,-72.20055999999997,1.0494644188367634,0.1484166814346949,-2.85522,0.6527050877693523,0.09230643873533394,0.0,0.0,0.0,-2.0366599999999995,1.6985041255175088,0.24020475700535146
LEU 189,63.440599999999996,3.6948561000397513,0.5225315607693177,-6.351960000000002,1.0436210415663267,0.14759030309610346,-64.6187,2.129833563919756,0.3012039511692743,-1.6282400000000001,0.6829257224618204,0.09658028187989506,0.0,0.0,0.0,-9.1583,2.844141144528522,0.4022222979895573
ALA 190,102.21812,2.188942764349946,0.3095632544602147,-6.389599999999999,0.647135163625053,0.09151873250870819,-94.56765999999999,1.3009186386579668,0.18397767823340402,0.5734199999999999,0.4557006074167557,0.06444579793904333,0.0,0.0,0.0,1.8342799999999995,2.2625656944274577,0.31997510908194104
THR 191,41.750879999999995,4.520734925385496,0.6393284643373891,-6.15396,0.5420616555337576,0.07665909448982529,-44.05414,3.0979689411613474,0.4381189692400994,-10.19276,1.2533983494484053,0.17725729448459868,0.0,0.0,0.0,-18.64998,3.453624649495095,0.488416281866199
ASP 192,103.05674,2.7128260527351737,0.3836515396137152,-4.982500000000001,0.8396199676043883,0.11874019454253845,13.2117,6.237917897023011,0.8821748090939797,-164.34255999999996,6.150349844229316,0.8697908163048351,0.0,0.0,0.0,-53.056619999999995,2.6465554510725187,0.37427946124792
ASP 193,109.61807999999998,2.9647778793027166,0.4192829086333645,-6.263680000000002,0.7831681924082315,0.11075670793229427,22.086140000000004,4.4859475075394935,0.6344087805256133,-175.18219999999997,3.877390287294254,0.5483457930905244,0.0,0.0,0.0,-49.741659999999996,2.7154781428692205,0.38402660179733566
LYS 194,121.76908000000002,3.489400744195965,0.4934757856996705,-6.33306,0.7719571856003526,0.10917123214473833,-209.84866,7.231745188016069,1.0227232124518693,77.04487999999998,7.1532403165002725,1.0116209470508697,0.0,0.0,0.0,-17.36776,3.6971412499930176,0.5228547297749143
ALA 195,96.00371999999999,2.537334712174231,0.3588333162236831,-4.3296399999999995,0.3672350070458972,0.05193487275424869,-79.24376,3.0797016580183825,0.43553558528325037,-2.4532200000000004,2.513259025966086,0.3554285000277833,0.0,0.0,0.0,9.977100000000002,2.1437441475138628,0.3031712047672053
ARG 196,-192.36144000000007,3.86079924450591,0.5459994653180057,-6.454000000000001,1.4986532087177433,0.21194156930625893,-134.71651999999997,5.0773191794107975,0.7180413644019783,153.14314000000002,4.308981564173906,0.6093820168070371,0.0,0.0,0.0,-180.38882000000004,3.281964580490959,0.46413988209584395
LEU 197,69.90880000000001,3.462083852248372,0.4896125937922538,-10.140479999999998,0.7939515159000575,0.11228170016525393,-77.13478000000002,2.0666341262056256,0.2922662009743066,-0.7858199999999996,1.1063958548367763,0.1564680023263543,0.0,0.0,0.0,-18.152279999999998,2.77523886568347,0.39247804426744876
GLU 198,111.96472000000001,2.68270830348608,0.3793922466680931,-6.77656,1.3780464021214975,0.19488519114596697,58.77434000000001,4.038183782890138,0.5710854273118322,-201.4733,3.1096862944682857,0.4397760532362784,0.0,0.0,0.0,-37.51079999999999,2.6992664336816206,0.3817339198971004
PRO 199,79.8974,2.4289773074279086,0.3435092650861031,-7.550639999999998,0.7653097349439759,0.10823114065739294,-53.05786000000002,1.2930992229514222,0.1828718458592012,-2.9691199999999998,1.0210307858238166,0.14439555849125002,0.0,0.0,0.0,16.319779999999994,2.319950881290429,0.3280906000360339
MET 200,84.84898,3.3758808538807883,0.47742164885138755,-5.429800000000001,1.0678316159395085,0.1510141953592431,-64.30887999999999,2.0316204728251734,0.28731452262642004,-5.706579999999999,1.3757640799206838,0.19456242204495736,0.0,0.0,0.0,9.403719999999998,3.497102120556384,0.49456492478945485
CYS 201,93.55646,3.1345673207640674,0.44329476171960397,-6.206500000000003,0.9450160051554437,0.1336454451150471,-73.51724000000002,2.5317152095760522,0.3580385985448696,-2.7154999999999996,0.7646434267029292,0.108136910442272,0.0,0.0,0.0,11.117220000000001,2.147947087709569,0.30376559026986644
LEU 202,65.53272,2.881873661630632,0.4075584817323852,-11.907800000000002,0.962083884076611,0.1360592077001728,-66.05149999999999,2.5416021580887396,0.3594368242125823,-0.09314,0.3815453320380162,0.05395865832283083,0.0,0.0,0.0,-12.51972,2.5543390381075004,0.3612380910590673
ALA 203,92.91341999999999,2.3699787179634706,0.335165604547954,-6.63914,0.6502207628182767,0.09195510213141864,-82.14724,1.6165176962848125,0.22861012499020936,-1.5299200000000002,0.41738753407355106,0.05902751114522782,0.0,0.0,0.0,2.5971200000000003,2.1134643185064648,0.2988889902823453
GLU 204,106.33370000000005,2.925677994924456,0.4137533499558689,-6.658040000000002,1.1054557423976628,0.15633505035019932,66.79906000000001,3.6538527086348784,0.5167328055465114,-214.54442000000003,3.642371711340844,0.5151091473382321,0.0,0.0,0.0,-48.06970000000001,2.659807731772829,0.37615361675779535
TYR 205,84.31852,2.97510502833052,0.4207433880549412,-12.250979999999995,0.9983456613819551,0.14118739742626985,-73.86618000000001,2.37512510567296,0.33589341367755304,-7.606719999999999,1.5580703455235998,0.2203444213770809,0.0,0.0,0.0,-9.40536,3.1666859254431907,0.4478370183537756
LEU 206,79.47977999999998,2.5303626877592396,0.35784732307519534,-12.062639999999998,0.8779225651503014,0.12415699983489334,-79.31872000000001,1.3361270155172171,0.18895689463975351,-0.22613999999999998,0.2357133861281535,0.03333490674953209,0.0,0.0,0.0,-12.127719999999997,2.769083545435219,0.3916075505298661
ILE 207,92.63975999999998,2.8662289480089074,0.40534598511405656,-11.20512,1.1496118238779682,0.16257966327926926,-74.24843999999999,1.78630104025132,0.2526211157604585,-0.11109999999999999,0.7318193287963908,0.1034948819990631,0.0,0.0,0.0,7.075100000000001,2.7248453479050894,0.3853513246376612
SER 208,66.47673999999998,4.686178058119653,0.6627256565488027,-6.143759999999999,0.7990600618226433,0.1130041576580266,-60.417120000000025,5.253922400035703,0.7430168313786293,-2.7522999999999995,1.108076373721597,0.15670566358622806,0.0,0.0,0.0,-2.8364399999999987,2.7357958488162097,0.3868999593279897
GLY 209,87.30262,2.0425752949645952,0.28886376843071554,-4.600719999999999,0.3850498170367162,0.05445426734426029,-75.27370000000003,1.7172034620266126,0.24284924253520676,-0.9577600000000003,0.494557926233115,0.06994105266579839,0.0,0.0,0.0,6.470440000000002,1.8717581805350727,0.2647065804395488
PRO 210,80.43117999999996,2.186100305933872,0.3091612701359654,-6.908859999999999,0.5352559017890779,0.07569661556503553,-58.41513999999998,1.0834619515249815,0.15322465861618495,-0.8333800000000001,0.9026889805464557,0.12765949988935407,0.0,0.0,0.0,14.2738,2.1685942359049077,0.30668553797008397
GLY 211,76.89254000000001,2.160731942744975,0.30557364180827096,-5.0851,0.4965715356320853,0.07022582003793296,-74.21412000000001,1.5385009930445197,0.21757689700880345,0.163,0.7415115103624489,0.1048655634610333,0.0,0.0,0.0,-2.243680000000001,1.72255841630988,0.2436065474325352
GLY 212,77.59985999999999,1.5020264046945844,0.21241861125615802,-4.6588400000000005,0.4405499908069413,0.06230317719025187,-72.95679999999999,1.5885005634248035,0.22464790406326599,-1.61868,1.173996310726742,0.16602815048057368,0.0,0.0,0.0,-1.63446,1.588364457043787,0.22462865571427007
MET 213,85.51270000000001,2.627051779085947,0.37152122550397143,-10.315279999999998,1.0380232375048386,0.1467986540537771,-67.69506000000001,3.269360643367272,0.4623574162138824,-2.0731599999999997,2.5023932813209044,0.3538918516835335,0.0,0.0,0.0,5.4292,2.651263412035858,0.37494526747246776
ASP 214,107.12856000000002,5.137907559152526,0.7266098552372747,-6.10934,0.8932012227936076,0.12631772832029523,112.65884,13.19174769067395,1.8655948495555055,-247.17428,11.687074568154255,1.652801935874943,0.0,0.0,0.0,-33.49622,4.057623705027347,0.5738346474656241
PRO 215,75.65926000000002,2.3389192787260518,0.33077313652702794,-4.11882,0.7683882531637206,0.10866650887923049,-49.75008,2.2531751981594272,0.31864709236397476,-7.671519999999999,1.853840265395052,0.26217260457950203,0.0,0.0,0.0,14.118840000000002,2.4154529791324837,0.3415966362363655
ASP 216,94.71312000000003,5.129108326560799,0.7253654558303052,-3.8409000000000004,0.8339426419124942,0.11793729944338988,89.92318000000002,11.549193479529055,1.6333026053220905,-228.51342,10.67381642542186,1.5095055951112304,0.0,0.0,0.0,-47.71802,3.5289956219297935,0.49907534700883893
ILE 217,85.79817999999999,2.9783217333930514,0.4211982988474999,-5.8082,1.2962165096927283,0.18331269677793727,-68.50548000000002,2.3396460778500066,0.33087592144484973,-2.49028,1.466467211225673,0.2073897818890797,0.0,0.0,0.0,8.994219999999999,2.918954266788027,0.4128024712038441
GLU 218,104.07224000000001,2.9159207023511566,0.41237346040694867,-3.85248,0.7261786623138993,0.10269717129502683,130.74041999999997,5.431063494712318,0.7680683652331578,-274.11028,4.538347937479049,0.6418193203950834,0.0,0.0,0.0,-43.1501,2.4513129155619118,0.34666799708079893
ILE 219,79.65438000000002,3.1032727362572188,0.43886903913576236,-8.681140000000001,0.8230795103754953,0.11640102064844321,-59.17670000000002,1.647990888930527,0.23306110657928442,-4.361839999999998,0.8963168270204538,0.12675834129555452,0.0,0.0,0.0,7.4347,2.932850164941941,0.4147676479669062
ASP 220,108.76567999999999,2.9579009546636525,0.41831036462416626,-5.30362,1.115207817225117,0.15771420199842562,133.73918,5.483677834044609,0.7755091564590604,-286.97857999999997,4.235280482285802,0.5989591098502643,0.0,0.0,0.0,-49.777339999999995,3.206368435535701,0.45344897274995916
ASP 221,98.91290000000002,3.7442231410525926,0.5295131146627766,-5.761560000000002,0.5709115223920179,0.08073908178818627,151.56474,6.775379312805608,0.9581833314391791,-292.48900000000003,5.750327611533633,0.813219129631935,0.0,0.0,0.0,-47.772920000000006,3.0646073343249407,0.4334009255550389
ASP 222,102.99749999999995,2.9294630446574312,0.41428863682253186,-6.52744,0.5471740914919114,0.0773821021167038,155.4786,7.058576853729005,0.9982335117596369,-301.49675999999994,4.60968185696576,0.6519074600346171,0.0,0.0,0.0,-49.5481,3.019805624539383,0.427065006995415
THR 223,47.19678000000001,3.389511754161446,0.4793493492558137,-6.7072,0.8554508051314119,0.12097901305598263,-62.68512,3.309338572222492,0.4680111491321462,-0.6482999999999999,1.6398091016944623,0.23190402713191502,0.0,0.0,0.0,-22.843840000000004,3.1683030117714233,0.44806570889546704
TYR 224,79.59602000000001,3.570229989734499,0.5049067672273685,-13.694160000000004,0.813965462657891,0.11511209965940805,-80.90102000000002,1.7843473707767414,0.25234482517372414,-2.70148,0.9262822731759459,0.13099609533112028,0.0,0.0,0.0,-17.700640000000003,3.709263257090253,0.5245690404589236
ASP 225,111.8458,7.1851137444024875,1.016128530452733,-7.197599999999997,0.5153929762812702,0.07288757370088073,119.23829999999998,9.695398861831526,1.3711364563018813,-277.60108,5.9557383214500454,0.8422685908139826,0.0,0.0,0.0,-53.714579999999984,2.9274712643512744,0.41400695655030845
GLU 226,103.39338,3.16384607014965,0.44743540216664535,-7.218379999999999,0.7304584557659782,0.10330242548943538,144.02287999999996,6.0400053464886705,0.8541857477810283,-286.43950000000007,5.5019394153274614,0.7780917340511193,0.0,0.0,0.0,-46.241620000000005,2.8581807632825527,0.40420779991480704
CYS 227,99.38998000000001,4.33472990849475,0.613023382581756,-9.250520000000002,0.6138595357245501,0.08681284808137102,-79.04372000000004,4.103003144234197,0.5802522693035453,2.68704,0.5597975333993567,0.07916732639163758,0.0,0.0,0.0,13.782779999999997,2.0978577672473726,0.2966818906370974
ARG 228,-191.05002000000005,3.6286271315171525,0.5131653702186537,-10.197219999999998,1.3536989959367094,0.19144194794245356,-177.61681999999996,5.516314971756182,0.7801247447379349,193.86258,3.884437123135134,0.5493423661723235,0.0,0.0,0.0,-185.00148000000002,3.2313405344515855,0.4569805608467358
GLU 229,108.86075999999998,3.1081626248320915,0.4395605738098702,-7.138459999999998,0.8889882161198958,0.12572191920266207,81.09963999999998,3.9184249425508675,0.5541489696896452,-236.21089999999995,3.994359003647398,0.5648876675945234,0.0,0.0,0.0,-53.38895999999997,2.899418389677966,0.4100396809676539
VAL 230,52.08098,3.2165471144691073,0.45488845532942557,-8.23558,0.7096408694543886,0.10035837419966315,-54.83936000000003,1.6916569718465186,0.23923642324683475,2.1122599999999996,0.31931550604378867,0.04515803193231539,0.0,0.0,0.0,-8.881700000000004,2.990142821003697,0.4228700530895974
LEU 231,75.15627999999998,2.7473430585940624,0.3885329813955304,-11.49486,0.7610074903705323,0.10762271139495193,-80.12182000000001,1.1287080346998022,0.15962342106319422,1.4682600000000006,0.3213458454687076,0.0454451652874095,0.0,0.0,0.0,-14.992139999999996,2.472582552797798,0.3496759780253735
SER 232,94.34072000000002,4.454089698422891,0.6299034059535941,-7.697260000000003,0.8142987611435505,0.11515923518328185,-84.85956,4.848238076497339,0.6856444041396185,1.1310600000000002,1.1675946284562977,0.1651228158916871,0.0,0.0,0.0,2.9149599999999998,2.4446523021485067,0.34572604409850277
ARG 233,-188.09036,3.5181621381628307,0.4975432610417402,-9.132560000000002,1.0418039385603917,0.14733332592458126,-189.9908,6.222569231434591,0.8800041799900324,204.89338,4.561267652264254,0.6450606575445794,0.0,0.0,0.0,-182.32034,3.186414088659556,0.45062700195190497
ILE 234,83.93708000000001,2.7481384960729383,0.38864547324259496,-10.169179999999999,0.9328037026084358,0.1319183647260689,-67.89562000000001,1.2621634583522023,0.17849686807334136,1.0209799999999998,0.30679911929469444,0.043387947543067795,0.0,0.0,0.0,6.893260000000001,2.645955909005286,0.37419467319565064
LEU 235,67.4636,3.0890820902008858,0.4368621787245921,-11.509820000000001,0.8901838616825062,0.12589100901970554,-75.71676000000002,1.094745496632649,0.15482039286847618,2.18048,0.24943369780364172,0.03527525183467822,0.0,0.0,0.0,-17.5825,3.061292963765477,0.43293220277544653
GLU 236,104.80198000000001,2.9860533718599362,0.4222917176454233,-7.704500000000003,1.0123265728014572,0.1431645968806495,68.65734000000002,4.489961472484752,0.6349764408920608,-219.93157999999997,4.144402702878748,0.5861070510346837,0.0,0.0,0.0,-54.176759999999994,3.175467824179651,0.44907896638342454
ASP 237,90.23425999999999,4.3679864872043055,0.6177265730466742,-7.946860000000003,0.5559109284768242,0.07861767745233444,102.53267999999997,5.99960430175252,0.8484721772410376,-238.26311999999996,3.2316408255894276,0.45702302842671544,0.0,0.0,0.0,-53.44303999999998,2.460772715713961,0.3480058148480356
ALA 238,91.73169999999996,2.4200255556512014,0.3422432962091414,-7.780800000000002,0.6515844688142621,0.09214795928287985,-83.88867999999998,1.2640950983227903,0.17877004321774412,2.39068,0.32184421324610035,0.045515645134393365,0.0,0.0,0.0,2.452899999999999,2.201861396636947,0.3113902249589735
TYR 239,99.76282000000003,2.871393025622642,0.40607629597390565,-15.640819999999998,1.3046849687185327,0.1845103177386066,-109.53760000000003,1.578728767076131,0.22326596337076193,5.003460000000001,0.5869515894858652,0.0830074898307356,0.0,0.0,0.0,-20.41214,3.0306009701707572,0.42859169941565445
THR 240,40.244299999999996,2.802024912451903,0.39626616332967657,-5.709919999999999,0.8108725631071731,0.11467469761023977,-52.80608000000001,3.9783248526986252,0.5626200962212341,-2.1866,2.014502678082112,0.28489370087806437,0.0,0.0,0.0,-20.458299999999994,1.8818856846259926,0.26613882580338555
GLN 241,32.032759999999996,2.7977167945308814,0.3956569034504554,-7.830500000000001,0.8104540517512306,0.11461551116668166,-72.41623999999999,3.4860559350646705,0.49300275825596784,-7.431540000000001,2.535622891598824,0.3585912282362741,0.0,0.0,0.0,-55.645520000000005,2.7723068390062284,0.39206339307822924
SER 242,66.87902000000001,2.5810747566852363,0.36501909264030974,-7.15502,1.1241064093759119,0.1589726529689937,-64.87410000000001,2.421226724203703,0.3424131670949058,-0.8998199999999997,0.7588257425786242,0.10731416566325254,0.0,0.0,0.0,-6.049920000000002,2.493852448241471,0.3526839954860435
GLY 243,83.02008,1.8657963966095379,0.2638634568712059,-5.6992400000000005,0.5018161240932607,0.07096751685101893,-81.03538,1.4796090685044412,0.20924832116892025,-1.6918799999999996,0.8249155990766578,0.1166606828027336,0.0,0.0,0.0,-5.406419999999997,1.8801615472081157,0.2658949959514099
THR 244,46.096099999999986,3.052366067496036,0.4316697489980324,-8.89682,1.000973759696014,0.14155906665416904,-61.018539999999966,2.641493556381292,0.37356360123555626,0.8381400000000001,0.595889520297177,0.08427150412802654,0.0,0.0,0.0,-22.98112,2.5281348827940344,0.35753226387558384
PHE 245,105.30526000000002,3.0138243997286644,0.4262191340707229,-15.238519999999996,1.000660946375009,0.1415148281700634,-74.2248,1.085629071092342,0.1535311356045295,-0.7043400000000001,0.31641350224034354,0.04474762661862635,0.0,0.0,0.0,15.137599999999996,3.0845363541381965,0.4362193145655097
ARG 246,-172.11957999999998,3.543194101881434,0.5010833153001082,-14.5166,1.0518965918758354,0.14876064264448427,-121.70487999999996,4.931668929034158,0.6974433084574103,136.03598,3.8554239169778914,0.5452392792087736,0.0,0.0,0.0,-172.30507999999998,3.2798198477378717,0.46383657108113574
ARG 247,-190.12623999999997,4.146055188058561,0.586340747729975,-14.594899999999997,1.5542956893719146,0.2198106043847801,-128.68444000000002,5.134437473219181,0.726119110978321,150.98023999999998,2.847518888860801,0.40269998317405103,0.0,0.0,0.0,-182.42533999999995,3.854008373682746,0.5450390911561614
LEU 248,68.17848000000002,2.5197282094697218,0.3563433807326155,-13.120179999999998,0.6823771886574487,0.0965027074853388,-72.41036000000001,1.1605253251861265,0.16412306543556665,-1.0905,0.3396727984399103,0.048036987832294376,0.0,0.0,0.0,-18.44256,2.412764150595745,0.3412163784580103
MET 249,91.07614000000001,3.165622453862786,0.44768662076055493,-13.341620000000004,0.7858174823709938,0.111131374111894,-72.29092,1.3274136934656797,0.18772464481789264,-2.1625199999999998,0.5594826982132697,0.07912280197262994,0.0,0.0,0.0,3.2810799999999993,3.219970862228415,0.4553726463809613
ASN 250,22.649340000000006,2.3840817402932557,0.3371600730928773,-10.32406,1.0337730584610765,0.14619758796915688,-85.89033999999998,2.3266536623229026,0.32903851642020804,-3.8330599999999997,0.6295372081140316,0.08903000577333571,0.0,0.0,0.0,-77.39811999999998,2.025558872411741,0.28645728287498373
TYR 251,86.18784000000001,2.8253225894395286,0.3995609524064453,-12.436999999999998,0.7304344460662043,0.10329903000513052,-79.45300000000002,1.942312147929684,0.27468441819641765,-8.684899999999999,1.2122137476534525,0.1714329122426629,0.0,0.0,0.0,-14.387059999999996,2.8737273455218633,0.40640641865994526
ALA 252,89.44200000000001,2.014417235828118,0.28488161751862456,-7.835260000000002,0.5753734025830202,0.0813700869361662,-80.09018,1.197787805747599,0.16939277597333646,-0.89212,0.27296077666946933,0.0386024832361857,0.0,0.0,0.0,0.6244399999999992,1.874302848101127,0.2650664507779133
TYR 253,90.44922000000003,3.2151500138555003,0.4546908754658493,-12.62974,0.8062699500787707,0.11402378983352757,-82.23692000000001,1.6579525788142764,0.23446990227305972,-10.257300000000003,1.4091894869037043,0.19928948843328015,0.0,0.0,0.0,-14.67474,2.9292476905171454,0.41425818114794133
ASP 254,92.55203999999998,2.9575806258494497,0.4182650632888198,-5.211080000000001,1.0202473394231386,0.1442847624387269,47.9679,4.617489622078243,0.6530116447660068,-191.34089999999998,3.43583537585832,0.48590049866200963,0.0,0.0,0.0,-56.03204000000001,2.658837339590374,0.37601638257927056
GLN 255,33.330960000000005,3.4967773961748696,0.49451900182701775,-6.60718,0.8923813240986231,0.12620177713487332,-74.66612,2.236975499552541,0.31635610901635325,-9.727760000000004,1.8017524420407858,0.25480627395729233,0.0,0.0,0.0,-57.67009999999999,3.034127381966993,0.42909040935452936
GLU 256,102.41448,2.5596259979934386,0.36198578009650895,-8.023980000000002,1.1601798738126694,0.1640742112338183,89.73066,5.149921345457646,0.72830886119009,-220.07698000000008,4.432022903771347,0.6267826899261626,0.0,0.0,0.0,-35.95582000000001,3.9231236059546575,0.5548134610407118
LEU 257,69.64748,3.0094974081397043,0.42560720505178473,-11.04618,1.0613985244007287,0.15010441882903008,-75.57455999999998,1.2008991491382646,0.1698327863753644,0.7887200000000001,0.4900438364064995,0.06930266396034139,0.0,0.0,0.0,-16.184540000000005,2.7581521655630064,0.3900616199627926
HIE 258,106.87495999999999,2.7437802678783525,0.388029126700525,-8.412600000000001,0.7198303689064424,0.1017993870315519,-88.64983999999998,3.002404358910296,0.4246040964099038,-5.87442,1.7849548463756741,0.25243073519680626,0.0,0.0,0.0,3.9381,3.2962543606342067,0.466160762184035
[truncated: 577,061 more chars]
