# Supplementary material for: In silico evidence implicating novel mechanisms of Prunella vulgaris L. as a potential botanical drug against COVID-19-associated acute kidney injury
Source: Front Pharmacol. 2023 May 18;14:1188086. doi: 10.3389/fphar.2023.1188086 (PMC10232756; doi:10.3389/fphar.2023.1188086)
Supplement: Supplementary file 2 [file DataSheet4.ZIP › Molecular dynamics simulation data/RELA_Luteolin_complex/RMSD-ligand.txt]

#Frame     RMSD_00002
       1       0.0000
       2       0.4023
       3       0.4132
       4       0.3784
       5       0.4104
       6       0.5685
       7       0.4957
       8       0.4449
       9       0.5696
      10       0.4801
      11       0.5783
      12       0.5375
      13       0.5234
      14       0.5100
      15       0.4645
      16       0.4851
      17       0.5008
      18       0.4302
      19       0.5592
      20       0.4943
      21       0.4941
      22       0.5980
      23       0.4827
      24       0.5007
      25       0.4281
      26       0.3388
      27       0.3035
      28       0.3240
      29       0.4566
      30       0.3375
      31       0.4253
      32       0.3269
      33       0.4349
      34       0.3351
      35       0.3376
      36       0.3522
      37       0.2864
      38       0.3471
      39       0.3562
      40       0.4586
      41       0.4389
      42       0.4571
      43       0.4189
      44       0.3656
      45       0.4210
      46       0.4886
      47       0.5292
      48       0.4694
      49       0.4126
      50       0.3796
      51       0.4983
      52       0.5166
      53       0.5327
      54       0.4584
      55       0.4506
      56       0.6148
      57       0.3487
      58       0.4055
      59       0.4694
      60       0.5566
      61       0.8293
      62       0.4841
      63       0.5026
      64       0.4247
      65       0.3371
      66       0.4490
      67       0.3765
      68       0.4243
      69       0.3968
      70       0.4234
      71       0.3605
      72       0.5752
      73       0.4517
      74       0.6479
      75       0.4514
      76       0.5981
      77       0.4057
      78       0.4068
      79       0.4225
      80       0.4944
      81       0.5163
      82       0.5160
      83       0.4070
      84       0.5152
      85       0.4073
      86       0.5366
      87       0.4851
      88       0.5587
      89       0.3891
      90       0.3131
      91       0.3723
      92       0.3068
      93       0.3495
      94       0.2821
      95       0.2813
      96       0.4071
      97       0.3150
      98       0.2866
      99       0.3921
     100       0.3305
     101       0.4352
     102       0.3609
     103       0.3334
     104       0.3793
     105       0.4539
     106       0.5055
     107       0.3661
     108       0.4126
     109       0.3733
     110       0.3376
     111       0.2815
     112       0.3529
     113       0.3054
     114       0.4065
     115       0.3150
     116       0.3475
     117       0.3476
     118       0.3533
     119       0.2942
     120       0.3681
     121       0.3423
     122       0.4419
     123       0.3248
     124       0.5174
     125       0.2926
     126       0.4107
     127       0.2739
     128       0.4301
     129       0.5518
     130       0.3361
     131       0.2817
     132       0.3078
     133       0.3856
     134       0.4426
     135       0.4674
     136       0.3129
     137       0.4052
     138       0.3008
     139       0.5150
     140       0.4672
     141       0.3440
     142       0.2911
     143       0.3615
     144       0.4229
     145       0.3241
     146       0.4420
     147       0.3407
     148       0.5218
     149       0.3735
     150       0.2974
     151       0.4324
     152       0.3097
     153       0.2639
     154       0.4320
     155       0.3697
     156       0.3764
     157       0.2998
     158       0.3890
     159       0.3619
     160       0.4039
     161       0.3145
     162       0.3127
     163       0.3905
     164       0.2858
     165       0.3256
     166       0.3196
     167       0.4889
     168       0.2947
     169       0.3580
     170       0.2682
     171       0.3562
     172       0.3935
     173       0.4037
     174       0.2934
     175       0.3923
     176       0.2846
     177       0.3788
     178       0.3451
     179       0.3098
     180       0.3873
     181       0.5335
     182       0.5345
     183       0.4710
     184       0.4776
     185       0.6693
     186       0.5701
     187       0.5229
     188       0.4867
     189       0.5053
     190       0.5222
     191       0.5252
     192       0.5554
     193       0.4943
     194       0.5053
     195       0.3756
     196       0.3618
     197       0.5145
     198       0.4190
     199       0.6830
     200       0.7240
     201       0.9193
     202       0.7629
     203       1.0192
     204       0.5747
     205       0.5645
     206       0.4836
     207       0.4337
     208       0.4592
     209       0.4455
     210       0.5216
     211       0.4071
     212       0.4802
     213       0.5888
     214       0.5553
     215       0.7668
     216       0.5169
     217       0.5546
     218       0.5881
     219       0.5312
     220       0.5385
     221       0.4904
     222       0.7414
     223       0.5008
     224       0.4764
     225       0.5342
     226       0.4352
     227       0.4055
     228       0.5122
     229       0.4769
     230       0.4035
     231       0.4666
     232       0.4476
     233       0.4206
     234       0.4165
     235       0.4543
     236       0.5012
     237       0.4920
     238       0.7259
     239       0.4154
     240       0.4475
     241       0.3595
     242       0.4206
     243       0.4374
     244       0.4749
     245       0.5082
     246       0.4756
     247       0.4199
     248       0.5296
     249       0.5715
     250       0.4818
     251       0.4432
     252       0.5567
     253       0.3200
     254       0.3379
     255       0.4172
     256       0.4843
     257       0.3518
     258       0.4206
     259       0.3288
     260       0.3287
     261       0.2840
     262       0.3122
     263       0.3511
     264       0.6049
     265       0.4021
     266       0.4911
     267       0.4489
     268       0.2773
     269       0.3310
     270       0.3271
     271       0.2929
     272       0.3355
     273       0.4131
     274       0.5190
     275       0.3499
     276       0.5234
     277       0.4955
     278       0.4915
     279       0.4233
     280       0.3565
     281       0.4994
     282       0.3937
     283       0.3769
     284       1.0030
     285       0.5175
     286       0.6084
     287       0.6723
     288       0.4729
     289       0.5767
     290       0.4514
     291       0.5153
     292       0.5200
     293       0.4910
     294       0.4535
     295       0.5165
     296       0.5144
     297       0.5233
     298       0.4351
     299       0.4189
     300       0.4973
     301       0.4347
     302       0.4964
     303       0.4784
     304       0.4920
     305       0.4710
     306       0.5396
     307       0.3570
     308       0.3837
     309       0.7547
     310       0.4744
     311       0.2890
     312       0.3779
     313       0.4188
     314       0.4346
     315       0.4761
     316       0.5581
     317       0.3681
     318       0.5277
     319       0.4829
     320       0.4614
     321       0.6143
     322       0.3786
     323       0.3810
     324       0.3767
     325       0.5050
     326       0.3887
     327       0.4607
     328       0.3876
     329       0.3946
     330       0.3851
     331       0.4775
     332       0.4384
     333       0.3518
     334       0.5183
     335       0.4948
     336       0.5688
     337       0.8999
     338       0.4548
     339       0.4297
     340       0.4840
     341       0.4028
     342       0.4716
     343       0.4341
     344       0.5229
     345       0.4291
     346       0.4148
     347       0.4593
     348       0.6266
     349       0.4439
     350       0.4876
     351       0.9148
     352       0.5651
     353       0.4749
     354       0.6531
     355       0.4718
     356       0.7330
     357       0.7549
     358       1.4738
     359       1.1531
     360       1.4037
     361       1.1547
     362       1.4236
     363       1.2881
     364       1.3297
     365       1.4329
     366       1.4593
     367       1.4460
     368       1.2749
     369       1.3306
     370       1.4905
     371       2.1010
     372       1.9733
     373       2.0609
     374       1.9787
     375       1.9693
     376       2.0874
     377       2.0723
     378       1.9298
     379       2.0333
     380       2.0997
     381       1.8913
     382       1.5901
     383       1.8290
     384       2.0674
     385       2.0477
     386       2.0369
     387       2.0609
     388       2.0904
     389       2.0722
     390       2.0255
     391       1.9964
     392       2.0538
     393       2.0798
     394       1.9831
     395       2.0684
     396       1.9747
     397       1.8775
     398       1.9389
     399       2.0321
     400       2.0767
     401       1.9730
     402       1.9814
     403       2.0734
     404       1.8186
     405       2.0164
     406       2.0185
     407       2.0634
     408       2.0070
     409       1.7886
     410       1.9383
     411       2.0089
     412       1.9992
     413       1.5953
     414       1.7919
     415       2.0911
     416       2.0386
     417       1.9964
     418       1.8652
     419       1.7916
     420       2.0681
     421       1.8512
     422       1.9692
     423       1.5929
     424       1.5731
     425       1.6011
     426       1.6559
     427       2.0142
     428       1.7368
     429       1.6335
     430       1.5695
     431       1.8015
     432       1.7922
     433       2.0743
     434       2.0947
     435       2.0858
     436       2.0625
     437       1.9252
     438       1.6128
     439       1.9701
     440       1.9740
     441       1.7998
     442       2.0580
     443       1.8000
     444       1.9033
     445       1.9594
     446       1.9122
     447       1.8216
     448       1.8092
     449       2.0911
     450       1.9149
     451       1.8048
     452       1.8825
     453       1.8517
     454       1.8245
     455       1.6450
     456       1.7289
     457       2.0482
     458       1.9303
     459       1.9237
     460       1.9905
     461       1.7859
     462       2.0718
     463       2.0313
     464       2.0683
     465       2.1192
     466       2.0247
     467       1.9827
     468       2.0654
     469       2.1021
     470       2.0219
     471       2.0159
     472       2.0887
     473       1.9852
     474       1.7266
     475       1.7095
     476       2.0154
     477       2.0804
     478       2.1007
     479       2.0602
     480       2.0730
     481       2.0454
     482       1.9387
     483       2.0937
     484       1.9794
     485       1.8718
     486       1.9409
     487       2.0511
     488       2.0758
     489       2.0679
     490       2.0990
     491       1.9806
     492       1.8642
     493       1.7502
     494       1.9077
     495       2.0656
     496       2.0163
     497       1.9975
     498       2.0867
     499       1.9799
     500       2.0825
     501       2.0774
     502       2.0246
     503       1.8155
     504       2.0714
     505       2.0112
     506       2.0719
     507       2.0458
     508       2.0046
     509       2.0609
     510       2.0973
     511       2.0465
     512       2.0823
     513       2.0509
     514       1.9619
     515       2.0840
     516       2.0817
     517       2.0813
     518       2.0496
     519       2.0510
     520       2.0475
     521       2.0919
     522       2.0519
     523       2.0756
     524       2.0301
     525       1.9530
     526       1.9811
     527       1.9714
     528       2.0798
     529       1.8728
     530       1.9711
     531       1.8338
     532       1.9792
     533       2.0650
     534       1.7904
     535       1.9624
     536       2.0322
     537       1.8954
     538       2.0585
     539       2.0467
     540       1.9249
     541       1.9513
     542       1.9269
     543       1.9307
     544       2.0636
     545       2.0562
     546       2.1052
     547       2.0323
     548       2.0486
     549       1.9468
     550       2.0447
     551       2.0792
     552       2.0703
     553       2.0788
     554       2.0481
     555       2.0950
     556       2.0442
     557       2.0287
     558       2.0429
     559       1.8884
     560       1.9948
     561       2.0980
     562       2.0548
     563       2.0516
     564       1.9789
     565       2.0411
     566       2.0666
     567       2.0641
     568       2.0809
     569       2.1075
     570       2.0540
     571       2.0903
     572       2.0491
     573       2.0389
     574       2.0943
     575       2.0771
     576       2.0552
     577       2.0862
     578       2.0184
     579       2.0531
     580       2.0802
     581       2.0665
     582       2.1070
     583       2.0624
     584       2.0739
     585       2.0465
     586       2.0185
     587       1.6275
     588       1.5686
     589       1.5625
     590       1.8940
     591       1.9896
     592       1.8856
     593       1.7635
     594       1.6592
     595       1.9803
     596       1.9425
     597       1.6732
     598       1.7442
     599       1.7412
     600       1.6272
     601       1.8796
     602       2.0561
     603       2.0070
     604       2.0350
     605       2.0710
     606       1.9115
     607       2.0897
     608       2.0387
     609       2.1041
     610       1.9737
     611       2.0772
     612       2.1437
     613       2.1561
     614       2.0884
     615       2.1678
     616       2.0873
     617       1.7076
     618       1.8253
     619       1.7188
     620       2.0748
     621       1.8778
     622       1.7571
     623       2.1192
     624       1.8219
     625       1.8807
     626       1.8077
     627       2.0257
     628       2.0808
     629       1.8709
     630       1.9464
     631       1.8824
     632       2.1020
     633       1.8882
     634       2.0517
     635       2.0937
     636       1.8633
     637       2.0272
     638       2.0031
     639       2.0834
     640       2.0575
     641       2.0678
     642       2.0396
     643       1.9880
     644       1.9260
     645       2.0496
     646       1.9505
     647       2.0257
     648       1.8374
     649       2.0958
     650       1.9257
     651       2.0455
     652       2.0882
     653       2.0725
     654       1.9945
     655       1.9583
     656       2.0174
     657       1.9499
     658       1.9339
     659       1.8482
     660       1.9297
     661       1.7516
     662       1.8988
     663       1.9225
     664       2.0992
     665       2.0587
     666       2.0690
     667       1.9147
     668       2.0731
     669       2.0630
     670       1.8828
     671       1.7509
     672       1.6649
     673       1.8907
     674       1.9067
     675       2.1150
     676       1.7215
     677       1.9974
     678       2.0849
     679       2.0638
     680       2.0701
     681       2.0445
     682       2.0714
     683       1.8448
     684       2.0698
     685       2.0497
     686       2.0871
     687       2.0296
     688       1.9450
     689       1.9205
     690       1.9182
     691       1.7757
     692       1.8802
     693       2.0043
     694       2.0172
     695       2.0586
     696       1.9688
     697       2.0657
     698       2.0768
     699       1.9073
     700       1.9282
     701       2.0079
     702       2.0989
     703       2.0257
     704       2.0837
     705       2.0195
     706       2.0597
     707       1.7957
     708       2.0689
     709       2.0764
     710       2.1076
     711       2.0706
     712       2.0994
     713       1.9679
     714       2.1137
     715       2.0763
     716       2.1274
     717       2.0546
     718       2.0679
     719       1.9237
     720       2.0464
     721       2.0497
     722       2.0461
     723       1.9627
     724       2.0909
     725       1.9276
     726       1.6500
     727       1.6794
     728       1.8974
     729       2.0927
     730       2.1020
     731       2.0861
     732       2.0709
     733       2.1117
     734       2.1131
     735       2.0798
     736       2.0576
     737       2.0685
     738       2.1053
     739       2.0219
     740       2.0667
     741       2.0022
     742       1.8413
     743       1.8633
     744       1.8202
     745       1.8459
     746       2.0736
     747       2.0896
     748       2.0729
     749       2.0621
     750       2.0736
     751       2.1226
     752       2.0331
     753       2.0113
     754       2.0168
     755       2.0093
     756       2.1039
     757       2.0502
     758       1.9273
     759       2.0295
     760       1.9329
     761       1.9865
     762       2.0294
     763       2.0636
     764       2.0169
     765       2.0577
     766       2.0755
     767       2.0506
     768       2.0444
     769       2.0725
     770       2.0641
     771       2.1033
     772       2.0675
     773       2.0570
     774       2.0781
     775       2.0701
     776       2.0590
     777       1.9900
     778       2.0867
     779       2.0898
     780       2.0759
     781       2.0711
     782       2.1036
     783       2.0639
     784       2.0438
     785       1.9949
     786       2.0698
     787       2.0670
     788       2.0915
     789       2.0281
     790       2.0835
     791       2.0481
     792       2.0688
     793       2.0846
     794       2.0976
     795       2.0745
     796       2.0186
     797       2.0605
     798       2.0908
     799       2.0493
     800       2.0689
     801       2.0769
     802       2.0787
     803       2.0521
     804       2.0904
     805       2.0745
     806       2.0438
     807       1.9700
     808       2.0715
     809       2.0544
     810       2.0774
     811       2.0151
     812       2.0390
     813       1.9911
     814       2.0106
     815       2.0825
     816       2.0854
     817       2.0851
     818       2.0933
     819       2.0320
     820       2.0552
     821       2.0760
     822       2.0503
     823       2.0697
     824       2.0432
     825       2.1049
     826       2.0279
     827       2.0982
     828       2.0574
     829       2.1143
     830       2.0581
     831       2.0856
     832       2.0604
     833       2.0545
     834       2.0787
     835       2.0486
     836       2.0514
     837       2.0355
     838       2.0823
     839       2.0537
     840       2.0507
     841       2.0531
     842       2.0732
     843       2.0607
     844       2.0200
     845       2.0358
     846       2.0750
     847       2.0765
     848       2.0355
     849       2.0528
     850       2.0661
     851       2.0439
     852       2.0661
     853       1.9823
     854       2.0479
     855       2.0342
     856       2.0441
     857       2.0446
     858       2.0569
     859       1.9335
     860       2.0671
     861       1.9909
     862       2.0690
     863       2.0304
     864       2.0719
     865       2.0563
     866       2.0809
     867       2.0435
     868       2.0703
     869       2.0726
     870       2.0707
     871       2.0692
     872       2.0818
     873       2.0462
     874       2.0772
     875       2.0686
     876       2.0735
     877       2.0230
     878       2.0231
     879       2.0590
     880       2.0065
     881       2.0531
     882       2.0693
     883       2.0676
     884       2.0431
     885       2.0264
     886       2.0356
     887       2.1217
     888       2.0231
     889       2.0593
     890       2.0255
     891       2.0538
     892       2.0609
     893       2.0555
     894       2.0631
     895       2.0328
     896       2.0769
     897       2.0500
     898       2.0408
     899       2.0756
     900       2.0400
     901       2.0752
     902       2.0206
     903       2.0680
     904       2.0748
     905       2.0060
     906       2.0888
     907       2.0657
     908       2.0383
     909       2.0651
     910       2.0539
     911       2.0718
     912       2.0539
     913       2.0588
     914       2.0600
     915       2.0614
     916       2.0455
     917       2.0484
     918       2.0818
     919       2.0732
     920       2.0613
     921       2.0460
     922       2.0162
     923       2.0720
     924       2.0983
     925       2.0687
     926       2.0606
     927       2.0753
     928       2.0378
     929       2.0583
     930       2.0293
     931       2.0426
     932       2.0652
     933       2.0432
     934       2.0416
     935       2.0680
     936       2.0653
     937       2.0748
     938       2.0862
     939       2.0898
     940       2.0328
     941       2.0774
     942       2.0948
     943       2.0714
     944       2.0795
     945       2.0778
     946       2.0440
     947       2.0791
     948       2.0306
     949       2.0540
     950       2.0510
     951       2.0640
     952       2.0791
     953       2.0597
     954       2.0367
     955       2.0460
     956       2.1232
     957       2.0132
     958       2.0443
     959       2.0557
     960       2.0199
     961       2.0694
     962       2.0243
     963       2.0573
     964       2.0653
     965       2.0157
     966       2.0574
     967       2.0619
     968       1.9641
     969       1.7136
     970       1.8932
     971       1.6180
     972       1.8455
     973       1.7243
     974       2.0105
     975       2.0080
     976       2.0659
     977       2.0929
     978       2.0790
     979       2.0794
     980       2.0722
     981       2.0726
     982       2.0139
     983       2.0619
     984       2.0635
     985       2.0414
     986       1.9366
     987       2.0549
     988       2.0971
     989       2.0869
     990       2.0560
     991       2.0862
     992       2.0862
     993       2.0700
     994       2.0266
     995       2.0116
     996       2.0323
     997       2.0128
     998       2.0722
     999       2.0557
    1000       2.0817
    1001       2.0754
    1002       2.0153
    1003       2.0942
    1004       2.0926
    1005       2.0394
    1006       2.0575
    1007       2.0794
    1008       2.0411
    1009       2.0630
    1010       2.0783
    1011       2.0435
    1012       2.0625
    1013       2.0796
    1014       2.0603
    1015       2.0616
    1016       2.0676
    1017       2.0590
    1018       2.0983
    1019       2.0846
    1020       2.0969
    1021       2.0579
    1022       2.1049
    1023       2.0915
    1024       2.1484
    1025       1.8010
    1026       1.9442
    1027       2.0218
    1028       2.0366
    1029       2.0576
    1030       2.0767
    1031       2.0646
    1032       2.0874
    1033       2.0680
    1034       2.0721
    1035       2.0918
    1036       2.0187
    1037       2.0537
    1038       2.0609
    1039       2.0720
    1040       2.0654
    1041       2.0745
    1042       2.0958
    1043       2.0400
    1044       2.1054
    1045       2.0844
    1046       2.0526
    1047       2.0337
    1048       2.0621
    1049       2.0735
    1050       2.0857
    1051       2.0087
    1052       2.0602
    1053       2.0710
    1054       2.0585
    1055       2.0887
    1056       2.0767
    1057       1.9881
    1058       2.0334
    1059       2.0736
    1060       2.0633
    1061       2.0397
    1062       2.0959
    1063       2.0292
    1064       1.8204
    1065       2.0804
    1066       2.0321
    1067       2.0779
    1068       2.0873
    1069       2.0624
    1070       2.0451
    1071       2.0459
    1072       2.0715
    1073       2.0436
    1074       2.1139
    1075       2.0603
    1076       2.0969
    1077       2.0796
    1078       2.0804
    1079       2.0887
    1080       2.0949
    1081       2.1035
    1082       2.0827
    1083       2.0971
    1084       2.0670
    1085       2.0888
    1086       2.0761
    1087       2.0703
    1088       2.0778
    1089       2.0747
    1090       2.0949
    1091       2.0676
    1092       2.0938
    1093       2.0921
    1094       2.0703
    1095       2.0953
    1096       2.0785
    1097       2.1526
    1098       2.1263
    1099       2.0718
    1100       2.0464
    1101       2.0086
    1102       2.0464
    1103       2.1375
    1104       2.1129
    1105       2.0896
    1106       2.0391
    1107       2.0833
    1108       2.0863
    1109       2.0832
    1110       2.0747
    1111       2.0998
    1112       2.0787
    1113       2.1096
    1114       2.0497
    1115       2.0672
    1116       2.0752
    1117       2.0469
    1118       2.0506
    1119       2.0678
    1120       2.0745
    1121       2.0191
    1122       2.0696
    1123       2.0530
    1124       2.0908
    1125       2.0838
    1126       2.0965
    1127       2.1096
    1128       2.0629
    1129       2.0803
    1130       2.0891
    1131       2.0894
    1132       2.0874
    1133       2.0553
    1134       1.9709
    1135       2.0154
    1136       2.0790
    1137       2.0798
    1138       2.0698
    1139       2.0271
    1140       2.1019
    1141       2.0722
    1142       2.0212
    1143       2.0601
    1144       2.0705
    1145       1.6244
    1146       1.7346
    1147       1.6865
    1148       2.0754
    1149       2.0322
    1150       2.0345
    1151       2.0478
    1152       2.1139
    1153       2.0812
    1154       2.0943
    1155       2.0419
    1156       2.0831
    1157       2.0908
    1158       2.0451
    1159       1.8203
    1160       1.9974
    1161       2.0521
    1162       2.0861
    1163       2.0939
    1164       2.0481
    1165       2.0644
    1166       2.0234
    1167       1.8213
    1168       2.0789
    1169       2.0913
    1170       2.0366
    1171       1.7474
    1172       1.7624
    1173       2.0105
    1174       1.9948
    1175       2.0612
    1176       2.0876
    1177       2.0157
    1178       2.0699
    1179       2.0552
    1180       2.0651
    1181       2.0541
    1182       2.0833
    1183       2.0696
    1184       2.0842
    1185       2.0333
    1186       2.0518
    1187       2.0102
    1188       2.0412
    1189       1.9902
    1190       2.0314
    1191       2.1487
    1192       2.1430
    1193       2.0557
    1194       2.0867
    1195       2.1203
    1196       2.0771
    1197       2.0676
    1198       2.1010
    1199       1.9853
    1200       2.0786
    1201       2.0411
    1202       2.0632
    1203       2.0755
    1204       2.1029
    1205       2.0487
    1206       2.0667
    1207       2.0212
    1208       2.1177
    1209       2.0624
    1210       2.0880
    1211       2.0736
    1212       2.0764
    1213       2.0328
    1214       2.0460
    1215       2.0212
    1216       1.9253
    1217       2.0375
    1218       2.0409
    1219       2.0689
    1220       2.0092
    1221       1.7567
    1222       2.0853
    1223       2.0673
    1224       2.0908
    1225       2.0675
    1226       2.0689
    1227       2.0361
    1228       2.0604
    1229       2.0795
    1230       2.0404
    1231       2.1113
    1232       2.1302
    1233       2.1099
    1234       2.1288
    1235       2.1468
    1236       2.1030
    1237       2.1350
    1238       2.0710
    1239       1.8982
    1240       2.0871
    1241       2.0279
    1242       2.0273
    1243       1.8168
    1244       1.8918
    1245       1.6607
    1246       1.9458
    1247       2.0351
    1248       2.0576
    1249       1.9346
    1250       2.0725
    1251       2.0713
    1252       2.0624
    1253       2.0797
    1254       2.0840
    1255       1.9816
    1256       2.0609
    1257       2.0561
    1258       2.0658
    1259       2.1050
    1260       2.0649
    1261       2.0856
    1262       2.0665
    1263       2.1348
    1264       1.9314
    1265       2.1003
    1266       2.0516
    1267       2.1016
    1268       2.1113
    1269       2.0775
    1270       2.0584
    1271       2.0763
    1272       2.0828
    1273       2.0679
    1274       1.9482
    1275       1.9905
    1276       2.0683
    1277       2.0617
    1278       2.0295
    1279       2.0689
    1280       2.0522
    1281       2.0322
    1282       2.0690
    1283       2.0254
    1284       2.0765
    1285       2.0908
    1286       2.0645
    1287       2.0988
    1288       2.0679
    1289       2.1092
    1290       2.0891
    1291       2.0652
    1292       1.7339
    1293       1.7725
    1294       1.8061
    1295       1.6104
    1296       2.0734
    1297       2.0614
    1298       2.0537
    1299       2.1258
    1300       2.1064
    1301       2.1001
    1302       2.0966
    1303       2.0794
    1304       2.1615
    1305       2.1482
    1306       1.9116
    1307       2.1477
    1308       2.1388
    1309       1.8862
    1310       2.0109
    1311       2.0030
    1312       2.0463
    1313       2.1126
    1314       2.0767
    1315       2.1074
    1316       1.9105
    1317       2.0898
    1318       2.1100
    1319       1.8105
    1320       1.9589
    1321       1.9208
    1322       1.9076
    1323       2.0408
    1324       2.0902
    1325       1.9933
    1326       1.8843
    1327       1.8581
    1328       2.0468
    1329       2.0453
    1330       2.0578
    1331       2.0534
    1332       2.0904
    1333       2.0836
    1334       1.9600
    1335       2.0769
    1336       2.0843
    1337       2.0609
    1338       2.0872
    1339       1.7817
    1340       2.0934
    1341       2.0594
    1342       2.0569
    1343       2.0371
    1344       2.0519
    1345       1.9928
    1346       2.0667
    1347       2.0571
    1348       2.0644
    1349       1.8869
    1350       1.8052
    1351       1.9871
    1352       1.8214
    1353       2.0649
    1354       2.0623
    1355       2.0864
    1356       2.0850
    1357       2.0691
    1358       2.0876
    1359       2.0543
    1360       2.0708
    1361       2.0889
    1362       2.1086
    1363       1.9594
    1364       2.0800
    1365       2.0690
    1366       2.0719
    1367       2.0457
    1368       2.0741
    1369       2.0472
    1370       2.0438
    1371       2.0481
    1372       2.0455
    1373       2.0492
    1374       2.0485
    1375       2.0413
    1376       2.0552
    1377       2.0433
    1378       2.0461
    1379       2.0475
    1380       2.0332
    1381       2.0322
    1382       2.0522
    1383       2.0679
    1384       2.0703
    1385       2.0698
    1386       2.0214
    1387       1.7245
    1388       2.0729
    1389       2.0004
    1390       2.0544
    1391       2.0049
    1392       2.0021
    1393       2.0143
    1394       2.0711
    1395       2.0621
    1396       2.0622
    1397       2.0509
    1398       2.0856
    1399       2.0464
    1400       2.0638
    1401       2.0071
    1402       2.0910
    1403       2.0851
    1404       2.0361
    1405       2.0948
    1406       2.0752
    1407       2.0854
    1408       2.0463
    1409       2.0862
    1410       2.0233
    1411       1.9977
    1412       1.7654
    1413       2.0755
    1414       1.9554
    1415       1.7653
    1416       1.4555
    1417       1.8217
    1418       1.6600
    1419       1.6634
    1420       1.6589
    1421       2.0986
    1422       1.9278
    1423       1.9794
    1424       1.7817
    1425       2.0414
    1426       2.0804
    1427       2.0778
    1428       2.0099
    1429       1.8608
    1430       2.0862
    1431       2.0520
    1432       2.0396
    1433       2.0379
    1434       2.1004
    1435       2.0757
    1436       2.0520
    1437       2.0261
    1438       2.0384
    1439       1.9644
    1440       2.0550
    1441       2.0242
    1442       1.9657
    1443       1.9932
    1444       2.0858
    1445       2.0703
    1446       2.0702
    1447       2.0836
    1448       2.0947
    1449       2.0323
    1450       2.0295
    1451       2.0175
    1452       1.9095
    1453       2.0925
    1454       2.0727
    1455       2.0434
    1456       2.1039
    1457       2.0757
    1458       2.1018
    1459       1.7877
    1460       2.0622
    1461       2.0554
    1462       2.0369
    1463       1.9496
    1464       2.0516
    1465       2.0449
    1466       2.0727
    1467       2.1108
    1468       2.0189
    1469       2.0528
    1470       2.0853
    1471       2.0003
    1472       2.0750
    1473       2.0905
    1474       2.0475
    1475       2.0996
    1476       2.0959
    1477       1.9077
    1478       2.0036
    1479       2.0955
    1480       1.9764
    1481       1.9097
    1482       1.7377
    1483       2.0822
    1484       2.1434
    1485       2.0221
    1486       2.0076
    1487       2.0422
    1488       1.9678
    1489       2.0789
    1490       2.0889
    1491       2.0247
    1492       1.9874
    1493       1.9481
    1494       2.0628
    1495       1.8665
    1496       2.0262
    1497       2.0794
    1498       2.0767
    1499       2.0933
    1500       2.0661
    1501       1.8695
    1502       2.0824
    1503       2.1154
    1504       2.0349
    1505       2.1147
    1506       2.0275
    1507       2.0364
    1508       2.0936
    1509       2.0989
    1510       2.0276
    1511       1.9848
    1512       2.1019
    1513       1.9938
    1514       1.7317
    1515       1.9857
    1516       1.7883
    1517       1.7093
    1518       2.0648
    1519       1.9930
    1520       1.9593
    1521       1.9971
    1522       2.0602
    1523       2.0918
    1524       2.0672
    1525       2.0196
    1526       1.7349
    1527       2.0704
    1528       2.0679
    1529       2.0613
    1530       1.9712
    1531       2.0021
    1532       1.7003
    1533       2.0031
    1534       2.0923
    1535       2.0562
    1536       2.0743
    1537       2.0859
    1538       2.1158
    1539       2.0205
    1540       1.9600
    1541       2.0711
    1542       1.7236
    1543       1.9656
    1544       1.9800
    1545       2.0836
    1546       2.0294
    1547       1.9273
    1548       1.8473
    1549       1.6327
    1550       2.0738
    1551       1.9327
    1552       1.8306
    1553       2.0456
    1554       1.9998
    1555       1.9581
    1556       1.8483
    1557       2.0486
    1558       2.0877
    1559       2.0325
    1560       2.0882
    1561       2.0727
    1562       2.0542
    1563       2.0507
    1564       1.9568
    1565       2.0774
    1566       2.0577
    1567       2.0298
    1568       2.0591
    1569       2.0322
    1570       2.0883
    1571       2.0616
    1572       2.0886
    1573       1.9716
    1574       2.0840
    1575       2.0631
    1576       2.0367
    1577       2.0637
    1578       2.0471
    1579       2.0628
    1580       2.0526
    1581       2.0376
    1582       2.0534
    1583       2.0521
    1584       1.9944
    1585       2.0565
    1586       2.0723
    1587       2.0567
    1588       2.0635
    1589       2.0835
    1590       2.0361
    1591       2.0614
    1592       2.0557
    1593       2.0540
    1594       2.0414
    1595       2.0712
    1596       2.0362
    1597       2.0470
    1598       1.7953
    1599       2.0683
    1600       2.0384
    1601       2.0355
    1602       2.0771
    1603       2.0112
    1604       2.0323
    1605       2.0552
    1606       1.9141
    1607       2.0516
    1608       2.0509
    1609       2.0423
    1610       2.0729
    1611       2.0681
    1612       2.0402
    1613       2.0815
    1614       2.0614
    1615       2.0347
    1616       2.0442
    1617       2.0853
    1618       2.0765
    1619       2.0627
    1620       2.0730
    1621       1.9763
    1622       2.0469
    1623       2.0363
    1624       2.0728
    1625       2.0601
    1626       2.0562
    1627       1.9824
    1628       2.0065
    1629       2.0758
    1630       2.0046
    1631       1.6913
    1632       1.8832
    1633       1.9297
    1634       2.0392
    1635       1.9388
    1636       2.0005
    1637       2.0132
    1638       2.0888
    1639       2.0243
    1640       2.0799
    1641       2.0855
    1642       2.0865
    1643       2.0773
    1644       2.0572
    1645       1.7627
    1646       1.8243
    1647       1.6956
    1648       1.9828
    1649       1.6144
    1650       1.9226
    1651       1.9619
    1652       1.8143
    1653       1.6646
    1654       2.0249
    1655       2.0034
    1656       1.8428
    1657       2.0057
    1658       2.0470
    1659       1.6114
    1660       1.7623
    1661       1.5907
    1662       1.6615
    1663       1.6907
    1664       1.8251
    1665       1.6808
    1666       1.7739
    1667       1.7854
    1668       1.8131
    1669       1.5910
    1670       1.7020
    1671       1.6434
    1672       1.6572
    1673       1.7111
    1674       1.9942
    1675       2.0603
    1676       2.0154
    1677       2.0542
    1678       2.0793
    1679       1.8521
    1680       1.9747
    1681       1.7366
    1682       1.8964
    1683       1.7790
    1684       1.8072
    1685       1.9402
    1686       2.0014
    1687       1.9659
    1688       2.0122
    1689       1.9842
    1690       2.0493
    1691       2.0694
    1692       2.0462
    1693       2.0791
    1694       2.0388
    1695       1.8231
    1696       1.9025
    1697       2.0348
    1698       1.9740
    1699       2.0611
    1700       1.8335
    1701       2.0640
    1702       2.0538
    1703       1.7595
    1704       1.7767
    1705       1.7724
    1706       2.0057
    1707       1.6671
    1708       1.9658
    1709       1.9906
    1710       1.8635
    1711       1.7487
    1712       1.7617
    1713       1.9832
    1714       2.0939
    1715       2.0823
    1716       1.9090
    1717       1.9027
    1718       2.0696
    1719       1.9699
    1720       2.0580
    1721       1.9281
    1722       2.0993
    1723       1.7433
    1724       2.0725
    1725       1.8060
    1726       1.7564
    1727       1.5322
    1728       2.0366
    1729       2.0051
    1730       2.0258
    1731       1.7714
    1732       1.8156
    1733       1.6655
    1734       2.0444
    1735       2.0244
    1736       2.0955
    1737       2.0189
    1738       2.0514
    1739       1.9519
    1740       1.9944
    1741       1.8737
    1742       1.4461
    1743       1.9633
    1744       2.0764
    1745       2.0921
    1746       2.0794
    1747       2.0319
    1748       2.1067
    1749       2.1014
    1750       2.0309
    1751       2.0502
    1752       2.1227
    1753       2.0727
    1754       2.1174
    1755       2.1126
    1756       2.0886
    1757       1.9921
    1758       2.1240
    1759       2.0428
    1760       2.0602
    1761       2.1083
    1762       2.0006
    1763       2.0043
    1764       2.0705
    1765       1.8586
    1766       1.9097
    1767       2.0772
    1768       2.0582
    1769       1.8847
    1770       2.0510
    1771       1.9566
    1772       1.8024
    1773       2.0729
    1774       1.8166
    1775       1.7383
    1776       1.7683
    1777       1.7342
    1778       1.7904
    1779       1.9043
    1780       1.8532
    1781       1.9298
    1782       2.0276
    1783       2.0107
    1784       1.9836
    1785       1.7120
    1786       1.6029
    1787       1.3892
    1788       1.7100
    1789       1.6635
    1790       1.6974
    1791       2.0508
    1792       2.0562
    1793       1.7095
    1794       1.7201
    1795       1.9011
    1796       2.0831
    1797       2.0511
    1798       2.0546
    1799       1.6208
    1800       1.9775
    1801       1.9517
    1802       1.6200
    1803       1.7770
    1804       1.7373
    1805       1.7360
    1806       1.6815
    1807       1.6572
    1808       1.7866
    1809       1.6446
    1810       1.7551
    1811       1.6782
    1812       1.6616
    1813       1.4503
    1814       1.9037
    1815       1.6479
    1816       1.7690
    1817       1.8808
    1818       1.8413
    1819       1.8775
    1820       1.7463
    1821       1.5965
    1822       1.5362
    1823       1.6015
    1824       1.7305
    1825       1.6584
    1826       1.8216
    1827       1.9015
    1828       1.7310
    1829       1.6907
    1830       1.7307
    1831       1.6223
    1832       1.7222
    1833       1.7457
    1834       1.8460
    1835       1.9950
    1836       1.6291
    1837       1.3603
    1838       1.5928
    1839       1.6051
    1840       1.5002
    1841       1.7653
    1842       1.6008
    1843       1.6844
    1844       1.9915
    1845       1.7379
    1846       1.5000
    1847       1.5152
    1848       1.5766
    1849       1.7153
    1850       1.6530
    1851       1.6035
    1852       1.6057
    1853       1.5154
    1854       1.6725
    1855       1.7491
    1856       1.7531
    1857       1.4931
    1858       1.6830
    1859       1.7297
    1860       1.6470
    1861       1.5982
    1862       1.7532
    1863       1.6720
    1864       1.7310
    1865       1.7169
    1866       1.6083
    1867       1.3601
    1868       1.5157
    1869       1.4845
    1870       1.5997
    1871       1.4922
    1872       1.7167
    1873       1.6556
    1874       1.9146
    1875       1.3808
    1876       1.6646
    1877       1.5359
    1878       1.5854
    1879       1.6643
    1880       1.8269
    1881       1.4896
    1882       1.8024
    1883       1.7859
    1884       1.6340
    1885       1.8313
    1886       2.0267
    1887       2.0105
    1888       1.6868
    1889       1.7721
    1890       1.9170
    1891       1.6491
    1892       1.6427
    1893       1.7146
    1894       1.6896
    1895       1.7366
    1896       1.6603
    1897       1.6123
    1898       1.5571
    1899       1.6405
    1900       1.9770
    1901       1.8967
    1902       1.5603
    1903       1.7843
    1904       1.8996
    1905       1.7981
    1906       1.8601
    1907       1.6180
    1908       1.5877
    1909       1.7786
    1910       1.6069
    1911       1.6367
    1912       1.6051
    1913       2.0203
    1914       1.5801
    1915       1.6875
    1916       1.7498
    1917       1.5907
    1918       1.6829
    1919       1.7768
    1920       1.6780
    1921       1.7048
    1922       1.5032
    1923       1.5837
    1924       1.6593
    1925       1.6285
    1926       1.7973
    1927       1.7560
    1928       2.1201
    1929       1.7562
    1930       1.7637
    1931       1.7326
    1932       2.0460
    1933       2.0679
    1934       1.9143
    1935       1.8540
    1936       1.7088
    1937       1.6905
    1938       1.7876
    1939       1.3608
    1940       1.7828
    1941       1.4939
    1942       1.5859
    1943       1.8151
    1944       1.9396
    1945       2.0697
    1946       2.0179
    1947       1.9325
    1948       1.9006
    1949       2.0235
    1950       1.9734
    1951       1.9997
    1952       1.7736
    1953       2.0758
    1954       1.9736
    1955       1.8626
    1956       1.9107
    1957       1.9293
    1958       1.8409
    1959       1.8029
    1960       1.7974
    1961       1.9357
    1962       2.0032
    1963       1.9708
    1964       1.6632
    1965       1.8369
    1966       1.8454
    1967       1.8547
    1968       1.7934
    1969       1.8434
    1970       1.8112
    1971       1.7684
    1972       1.8724
    1973       1.7335
    1974       1.7054
    1975       1.8785
    1976       1.7670
    1977       1.7546
    1978       1.7566
    1979       1.7991
    1980       1.7421
    1981       1.7733
    1982       1.9739
    1983       1.7717
    1984       1.7328
    1985       1.6037
    1986       1.6422
    1987       1.7679
    1988       1.5103
    1989       1.7024
    1990       1.6191
    1991       1.9009
    1992       1.6232
    1993       1.6080
    1994       1.4693
    1995       1.6660
    1996       1.6333
    1997       1.4441
    1998       1.5943
    1999       1.5287
    2000       1.7591
    2001       1.7842
    2002       1.6166
    2003       1.6596
    2004       1.5455
    2005       1.5631
    2006       1.6777
    2007       1.6066
    2008       1.4676
    2009       1.7039
    2010       1.6068
    2011       1.5709
    2012       1.5732
    2013       1.5339
    2014       1.5312
    2015       1.7423
    2016       1.6810
    2017       1.6470
    2018       1.8753
    2019       1.7342
    2020       1.7756
    2021       1.9434
    2022       1.8628
    2023       1.8377
    2024       1.7709
    2025       1.6695
    2026       1.7025
    2027       1.8015
    2028       1.8416
    2029       1.9684
    2030       1.9106
    2031       1.6271
    2032       1.5089
    2033       1.6635
    2034       1.7900
    2035       1.7665
    2036       1.6632
    2037       1.6114
    2038       1.9834
    2039       1.7913
    2040       1.8064
    2041       1.9687
    2042       2.1106
    2043       2.0614
    2044       2.0490
    2045       2.0760
    2046       2.0879
    2047       2.0950
    2048       2.0749
    2049       2.0661
    2050       2.0613
    2051       2.0154
    2052       2.0778
    2053       1.9971
    2054       2.1269
    2055       2.0760
    2056       2.0696
    2057       2.0595
    2058       2.0298
    2059       2.0699
    2060       2.0705
    2061       2.0824
    2062       2.0352
    2063       2.0606
    2064       1.9902
    2065       2.0795
    2066       2.0638
    2067       2.0134
    2068       2.0590
    2069       2.0905
    2070       2.0162
    2071       2.0823
    2072       2.0581
    2073       2.0785
    2074       2.0844
    2075       2.0723
    2076       2.0595
    2077       2.0993
    2078       2.0632
    2079       2.0872
    2080       2.0712
    2081       2.0622
    2082       2.0064
    2083       1.9890
    2084       2.0430
    2085       2.0148
    2086       2.0485
    2087       2.0512
    2088       2.0666
    2089       1.9597
    2090       2.0976
    2091       2.0724
    2092       2.0878
    2093       2.0152
    2094       2.0681
    2095       2.0476
    2096       1.9638
    2097       2.1084
    2098       1.8955
    2099       2.0421
    2100       2.0475
    2101       1.8208
    2102       1.8898
    2103       1.8178
    2104       2.0124
    2105       1.9816
    2106       1.7355
    2107       2.0206
    2108       1.8046
    2109       1.9457
    2110       1.9231
    2111       2.0209
    2112       2.0219
    2113       2.0567
    2114       1.9283
    2115       2.0565
    2116       1.9412
    2117       1.8583
    2118       1.7934
    2119       1.8619
    2120       1.7800
    2121       1.9678
    2122       2.0474
    2123       1.8181
    2124       2.0450
    2125       2.0809
    2126       2.0286
    2127       2.0554
    2128       2.0919
    2129       1.9603
    2130       2.0553
    2131       1.6750
    2132       1.7405
    2133       1.7463
    2134       2.0106
    2135       2.0751
    2136       1.8928
    2137       1.8552
    2138       1.9853
    2139       1.9713
    2140       1.9411
    2141       1.9562
    2142       1.9699
    2143       1.7801
    2144       2.0388
    2145       2.0767
    2146       2.0131
    2147       1.8652
    2148       1.9873
    2149       1.9287
    2150       1.7247
    2151       2.0289
    2152       1.7811
    2153       1.9979
    2154       1.8319
    2155       1.7499
    2156       1.5834
    2157       1.6737
    2158       1.9991
    2159       2.0050
    2160       1.8550
    2161       2.0505
    2162       1.8725
    2163       2.0784
    2164       2.0807
    2165       2.1072
    2166       2.0221
    2167       1.9883
    2168       1.9929
    2169       2.0710
    2170       2.0626
    2171       1.9273
    2172       2.0051
    2173       1.8900
    2174       1.8897
    2175       1.9245
    2176       1.9001
    2177       2.0271
    2178       2.0817
    2179       2.1055
    2180       2.0864
    2181       1.9979
    2182       1.8128
    2183       1.7371
    2184       1.5699
    2185       1.5895
    2186       1.5300
    2187       1.6769
    2188       1.6275
    2189       1.6228
    2190       1.9304
    2191       1.6876
    2192       1.7164
    2193       1.5361
    2194       1.5640
    2195       1.6260
    2196       1.7534
    2197       1.6745
    2198       1.5664
    2199       1.7585
    2200       1.4637
    2201       1.6234
    2202       1.4572
    2203       1.8195
    2204       1.9940
    2205       2.0728
    2206       2.0955
    2207       2.0881
    2208       2.0025
    2209       2.1099
    2210       2.0883
    2211       2.0990
    2212       2.0518
    2213       2.0851
    2214       2.0422
    2215       2.0586
    2216       2.0914
    2217       2.0913
    2218       2.0232
    2219       2.0665
    2220       2.0373
    2221       2.0676
    2222       2.0934
    2223       2.0951
    2224       2.0804
    2225       2.0639
    2226       2.1088
    2227       1.9379
    2228       2.0730
    2229       1.9920
    2230       2.1165
    2231       2.1156
    2232       2.0845
    2233       2.0673
    2234       2.0762
    2235       2.0520
    2236       2.0930
    2237       1.8113
    2238       1.6797
    2239       2.0658
    2240       2.0155
    2241       2.0117
    2242       2.0777
    2243       2.0977
    2244       2.1067
    2245       1.7430
    2246       1.8335
    2247       1.8400
    2248       1.6663
    2249       1.8946
    2250       1.9288
    2251       1.7773
    2252       1.5588
    2253       1.5528
    2254       1.2900
    2255       1.3288
    2256       1.3825
    2257       1.7487
    2258       1.5609
    2259       1.7986
    2260       1.7378
    2261       1.7699
    2262       1.6264
    2263       1.7137
    2264       1.9763
    2265       2.0817
    2266       1.6583
    2267       2.0223
    2268       1.8319
    2269       1.6737
    2270       2.0414
    2271       1.9501
    2272       2.0882
    2273       2.0434
    2274       2.0570
    2275       2.0916
    2276       2.0963
    2277       2.0266
    2278       2.0576
    2279       2.0381
    2280       2.0559
    2281       2.0878
    2282       1.9851
    2283       2.0512
    2284       2.0731
    2285       1.9090
    2286       2.0794
    2287       1.9633
    2288       2.0566
    2289       2.0683
    2290       2.0927
    2291       2.0648
    2292       1.9214
    2293       1.9666
    2294       2.0626
    2295       2.0666
    2296       2.0774
    2297       2.0574
    2298       1.9894
    2299       2.0812
    2300       2.0661
    2301       2.0873
    2302       2.0565
    2303       2.0875
    2304       2.0412
    2305       2.0555
    2306       2.0273
    2307       2.0541
    2308       2.0552
    2309       2.0653
    2310       2.0641
    2311       2.0871
    2312       1.9990
    2313       1.9997
    2314       2.0838
    2315       2.0889
    2316       2.0378
    2317       1.9884
    2318       2.0446
    2319       2.0939
    2320       2.0288
    2321       2.0623
    2322       2.0727
    2323       2.0530
    2324       2.0325
    2325       2.0616
    2326       2.0039
    2327       2.1141
    2328       2.0832
    2329       2.0698
    2330       2.0783
    2331       2.0811
    2332       2.0642
    2333       2.0228
    2334       2.0704
    2335       2.0541
    2336       2.1415
    2337       2.1656
    2338       2.1477
    2339       2.0845
    2340       2.0582
    2341       2.0989
    2342       2.0660
    2343       2.1508
    2344       2.1459
    2345       2.1476
    2346       2.1417
    2347       2.1118
    2348       2.1245
    2349       2.0343
    2350       2.0572
    2351       2.0395
    2352       2.0999
    2353       2.0510
    2354       1.9511
    2355       1.7517
    2356       1.9422
    2357       1.8959
    2358       2.0777
    2359       2.0880
    2360       2.0665
    2361       2.0457
    2362       2.0434
    2363       2.0497
    2364       2.0662
    2365       1.7682
    2366       1.6651
    2367       1.8236
    2368       1.8557
    2369       1.7863
    2370       1.9148
    2371       1.7671
    2372       1.5032
    2373       1.8904
    2374       1.8276
    2375       1.8517
    2376       1.5999
    2377       1.5258
    2378       1.8667
    2379       1.6677
    2380       1.6410
    2381       1.8362
    2382       1.6262
    2383       1.9849
    2384       2.0585
    2385       2.0505
    2386       2.0818
    2387       2.0600
    2388       2.0567
    2389       2.0486
    2390       2.0781
    2391       2.0793
    2392       2.0837
    2393       2.0534
    2394       2.1017
    2395       2.0662
    2396       2.1065
    2397       2.0693
    2398       2.0858
    2399       2.0491
    2400       2.0531
    2401       2.1024
    2402       2.0985
    2403       2.1035
    2404       2.0686
    2405       2.1201
    2406       2.0918
    2407       2.0609
    2408       1.9844
    2409       2.0783
    2410       2.0771
    2411       2.0152
    2412       1.9510
    2413       2.0796
    2414       1.8310
    2415       2.0702
    2416       1.9319
    2417       1.8354
    2418       2.0737
    2419       2.0193
    2420       2.1219
    2421       2.1182
    2422       2.1229
    2423       2.0357
    2424       2.0626
    2425       2.1419
    2426       2.0670
    2427       2.1154
    2428       1.9734
    2429       2.0745
    2430       2.0769
    2431       2.0999
    2432       2.1173
    2433       2.0801
    2434       1.9861
    2435       2.1149
    2436       2.1118
    2437       2.1483
    2438       2.0982
    2439       2.1162
    2440       2.0741
    2441       2.0875
    2442       2.0827
    2443       2.1545
    2444       2.0963
    2445       2.1300
    2446       2.0286
    2447       2.0845
    2448       2.0847
    2449       1.9847
    2450       2.0794
    2451       2.0805
    2452       2.0476
    2453       2.0655
    2454       2.0645
    2455       2.0687
    2456       2.0602
    2457       2.0719
    2458       2.0758
    2459       2.0734
    2460       2.0469
    2461       2.1008
    2462       2.1017
    2463       2.0677
    2464       2.0965
    2465       2.0775
    2466       2.0406
    2467       2.0836
    2468       2.0936
    2469       2.0805
    2470       2.0482
    2471       2.0581
    2472       2.0863
    2473       2.0656
    2474       2.0680
    2475       2.0703
    2476       1.7035
    2477       1.7043
    2478       1.6644
    2479       1.5754
    2480       1.7888
    2481       1.4251
    2482       1.6382
    2483       1.5274
    2484       1.5515
    2485       1.4713
    2486       1.6251
    2487       1.6302
    2488       1.4471
    2489       1.6113
    2490       1.4868
    2491       1.4942
    2492       1.4246
    2493       1.3614
    2494       1.6344
    2495       1.4433
    2496       1.5009
    2497       1.9823
    2498       2.0914
    2499       2.0125
    2500       2.0303
    2501       2.1103
    2502       1.9676
    2503       2.0836
    2504       2.0791
    2505       2.0839
    2506       2.0589
    2507       2.0777
    2508       2.0657
    2509       2.0313
    2510       2.0855
    2511       2.0973
    2512       2.0877
    2513       2.1237
    2514       2.0903
    2515       2.0637
    2516       2.0664
    2517       2.0737
    2518       2.0732
    2519       2.0699
    2520       2.0637
    2521       2.0907
    2522       2.1097
    2523       2.0767
    2524       2.0828
    2525       2.1080
    2526       2.0709
    2527       2.0575
    2528       2.1006
    2529       2.1563
    2530       2.1229
    2531       2.0586
    2532       2.1002
    2533       2.0729
    2534       2.0810
    2535       2.0840
    2536       2.0644
    2537       2.0671
    2538       2.0885
    2539       2.0860
    2540       2.0913
    2541       2.0827
    2542       2.0360
    2543       2.0775
    2544       1.9048
    2545       2.0891
    2546       2.0428
    2547       2.0816
    2548       2.0784
    2549       2.0327
    2550       2.1089
    2551       2.1066
    2552       2.0827
    2553       2.0718
    2554       2.1347
    2555       2.1617
    2556       2.0073
    2557       2.0958
    2558       2.0730
    2559       2.0707
    2560       1.7548
    2561       1.7088
    2562       1.6779
    2563       1.5218
    2564       1.6911
    2565       1.6491
    2566       1.6366
    2567       1.8592
    2568       2.0703
    2569       1.9790
    2570       1.9072
    2571       2.0272
    2572       2.0570
    2573       2.0829
    2574       2.0983
    2575       2.0859
    2576       2.0764
    2577       2.0486
    2578       2.0590
    2579       2.0560
    2580       2.0461
    2581       2.0701
    2582       2.0777
    2583       2.0216
    2584       2.0530
    2585       1.9055
    2586       2.0622
    2587       2.0922
    2588       2.0647
    2589       2.0543
    2590       2.0355
    2591       2.0645
    2592       2.0656
    2593       2.1143
    2594       2.0703
    2595       2.0926
    2596       2.0763
    2597       1.8935
    2598       2.1355
    2599       2.1322
    2600       2.1450
    2601       2.1639
    2602       2.0693
    2603       2.0504
    2604       2.0572
    2605       2.0627
    2606       2.0581
    2607       2.0516
    2608       2.0695
    2609       2.0623
    2610       2.0176
    2611       2.0473
    2612       1.9927
    2613       2.0817
    2614       2.0654
    2615       2.0624
    2616       2.0833
    2617       2.0459
    2618       2.0979
    2619       2.0288
    2620       2.0676
    2621       1.9971
    2622       2.0584
    2623       2.0694
    2624       2.0390
    2625       1.6331
    2626       1.6345
    2627       1.5924
    2628       1.5061
    2629       1.4688
    2630       1.5584
    2631       1.3786
    2632       1.5385
    2633       1.6510
    2634       1.7032
    2635       1.8377
    2636       1.7111
    2637       1.7575
    2638       2.1137
    2639       1.8284
    2640       2.0074
    2641       2.0127
    2642       1.9682
    2643       1.8283
    2644       1.8017
    2645       1.6852
    2646       1.7614
    2647       1.9773
    2648       2.0654
    2649       2.0640
    2650       2.0580
    2651       2.0019
    2652       2.0748
    2653       1.7880
    2654       1.9114
    2655       2.0127
    2656       2.0031
    2657       1.9284
    2658       2.0705
    2659       1.9913
    2660       2.0056
    2661       1.6016
    2662       1.7592
    2663       1.5870
    2664       1.5930
    2665       1.6184
    2666       1.7584
    2667       1.7735
    2668       2.0849
    2669       1.8509
    2670       1.8665
    2671       2.0682
    2672       2.0594
    2673       1.6478
    2674       1.6088
    2675       1.9531
    2676       1.9550
    2677       2.0533
    2678       2.0533
    2679       1.7981
    2680       1.9270
    2681       2.0979
    2682       2.0664
    2683       2.0434
    2684       1.5717
    2685       1.6738
    2686       1.7356
    2687       1.9941
    2688       1.6806
    2689       2.0443
    2690       2.0552
    2691       2.0555
    2692       2.0258
    2693       1.9864
    2694       2.0912
    2695       2.0298
    2696       2.0328
    2697       2.0557
    2698       1.9909
    2699       2.0749
    2700       2.0826
    2701       2.0655
    2702       2.0157
    2703       1.7460
    2704       2.0689
    2705       2.0245
    2706       2.0112
    2707       2.0426
    2708       2.0537
    2709       2.0515
    2710       2.0892
    2711       2.0719
    2712       1.9564
    2713       2.1038
    2714       2.0601
    2715       2.0544
    2716       2.1009
    2717       2.0989
    2718       2.0284
    2719       2.0522
    2720       2.0824
    2721       2.0807
    2722       2.0875
    2723       2.0770
    2724       2.0322
    2725       1.9122
    2726       0.4697
    2727       0.5515
    2728       0.5298
    2729       0.5089
    2730       0.6113
    2731       0.9800
    2732       0.8302
    2733       0.8234
    2734       0.7919
    2735       0.6585
    2736       0.6634
    2737       0.5536
    2738       0.5177
    2739       0.4970
    2740       0.6729
    2741       0.6102
    2742       0.6051
    2743       0.5662
    2744       0.6063
    2745       0.8742
    2746       1.0382
    2747       0.5999
    2748       0.5236
    2749       0.5683
    2750       0.8745
    2751       0.5569
    2752       0.8673
    2753       0.5962
    2754       0.4365
    2755       0.5447
    2756       0.4322
    2757       0.5014
    2758       0.4678
    2759       0.3775
    2760       0.4899
    2761       0.6751
    2762       0.5684
    2763       0.5672
    2764       0.5807
    2765       0.6225
    2766       0.5426
    2767       0.5878
    2768       0.5881
    2769       0.6174
    2770       0.5257
    2771       0.6324
    2772       0.6694
    2773       0.5573
    2774       0.5491
    2775       0.6107
    2776       0.6596
    2777       1.2863
    2778       1.0863
    2779       1.1543
    2780       0.6728
    2781       0.9503
    2782       0.6730
    2783       0.5980
    2784       0.5831
    2785       0.5870
    2786       0.6228
    2787       1.4325
    2788       1.3733
    2789       1.2366
    2790       1.2813
    2791       0.5238
    2792       0.6002
    2793       0.7683
    2794       0.6415
    2795       0.5514
    2796       0.7298
    2797       0.5487
    2798       0.5696
    2799       0.5347
    2800       0.5864
    2801       0.7088
    2802       0.5715
    2803       0.5691
    2804       0.5664
    2805       1.2459
    2806       1.3516
    2807       1.0182
    2808       0.5432
    2809       0.6713
    2810       0.6133
    2811       0.5520
    2812       0.5481
    2813       0.6303
    2814       0.6330
    2815       0.7748
    2816       0.5539
    2817       0.5559
    2818       0.6293
    2819       0.5319
    2820       0.6815
    2821       0.5915
    2822       0.5112
    2823       0.5620
    2824       0.5309
    2825       0.6624
    2826       0.4540
    2827       0.5586
    2828       0.5761
    2829       0.6340
    2830       0.6046
    2831       0.5872
    2832       0.7993
    2833       0.3852
    2834       0.4380
    2835       0.4225
    2836       0.4810
    2837       0.4431
    2838       0.4511
    2839       0.5660
    2840       0.5148
    2841       0.6057
    2842       0.5626
    2843       0.5091
    2844       0.4195
    2845       0.4352
    2846       0.4556
    2847       0.4627
    2848       0.7061
    2849       0.4300
    2850       0.3744
    2851       0.4484
    2852       0.9798
    2853       1.1356
    2854       1.0312
    2855       1.1154
    2856       0.8803
    2857       0.9289
    2858       0.8774
    2859       1.0202
    2860       0.8760
    2861       0.9541
    2862       1.3470
    2863       1.3832
    2864       1.5101
    2865       1.1423
    2866       1.1307
    2867       1.1266
    2868       1.2384
    2869       1.3119
    2870       1.2334
    2871       1.3276
    2872       1.2506
    2873       0.9960
    2874       1.3530
    2875       1.1123
    2876       1.2141
    2877       1.2109
    2878       1.2258
    2879       1.0553
    2880       1.1666
    2881       0.9875
    2882       1.3754
    2883       1.2090
    2884       0.9743
    2885       0.9259
    2886       0.8639
    2887       1.1032
    2888       1.0787
    2889       0.4780
    2890       0.5366
    2891       0.5407
    2892       0.4847
    2893       0.3748
    2894       0.4995
    2895       0.4892
    2896       0.4074
    2897       0.6255
    2898       0.4846
    2899       0.4299
    2900       0.5489
    2901       0.5069
    2902       0.4428
    2903       0.4691
    2904       0.4763
    2905       0.4111
    2906       0.4719
    2907       0.5017
    2908       0.5726
    2909       0.5041
    2910       0.4071
    2911       0.4098
    2912       0.4600
    2913       0.4122
    2914       0.5324
    2915       0.4015
    2916       0.5104
    2917       0.6893
    2918       0.4450
    2919       0.4488
    2920       0.8036
    2921       0.6215
    2922       0.4412
    2923       0.5710
    2924       0.4033
    2925       0.4294
    2926       0.4358
    2927       0.5216
    2928       0.4352
    2929       0.4043
    2930       0.3903
    2931       0.4496
    2932       0.3837
    2933       0.5300
    2934       0.4571
    2935       0.5541
    2936       0.4222
    2937       0.4361
    2938       0.4510
    2939       0.4535
    2940       0.8417
    2941       0.4187
    2942       0.4554
    2943       0.4102
    2944       0.2537
    2945       0.4221
    2946       0.4492
    2947       0.3393
    2948       0.2867
    2949       0.2608
    2950       0.2867
    2951       0.3398
    2952       0.2538
    2953       0.2782
    2954       0.4492
    2955       0.3193
    2956       0.4137
    2957       0.3847
    2958       0.2664
    2959       0.3088
    2960       0.2802
    2961       0.3173
    2962       0.3053
    2963       0.3742
    2964       0.3757
    2965       0.4747
    2966       0.5297
    2967       0.6275
    2968       0.5034
    2969       0.5334
    2970       0.4444
    2971       0.4401
    2972       0.4724
    2973       0.4609
    2974       0.4117
    2975       0.4694
    2976       0.4800
    2977       0.6070
    2978       0.7964
    2979       1.2244
    2980       1.1466
    2981       1.1121
    2982       1.1980
    2983       0.8802
    2984       1.2620
    2985       1.2403
    2986       1.2520
    2987       1.2079
    2988       1.0644
    2989       0.3872
    2990       0.3131
    2991       0.2497
    2992       0.3767
    2993       0.3367
    2994       0.5237
    2995       0.4105
    2996       0.4978
    2997       0.4252
    2998       0.3632
    2999       0.5912
    3000       0.3145
    3001       0.4627
    3002       0.6076
    3003       0.9384
    3004       0.3758
    3005       0.3737
    3006       0.2437
    3007       0.4681
    3008       0.4182
    3009       0.5822
    3010       0.5802
    3011       1.0331
    3012       0.5777
    3013       0.5647
    3014       0.7530
    3015       0.5590
    3016       0.5872
    3017       0.5748
    3018       0.6720
    3019       0.6504
    3020       0.5768
    3021       0.5462
    3022       0.5688
    3023       0.5284
    3024       0.5428
    3025       0.6027
    3026       0.5544
    3027       0.6385
    3028       0.5561
    3029       0.5837
    3030       0.5663
    3031       0.6019
    3032       0.6262
    3033       0.5532
    3034       0.5612
    3035       0.5337
    3036       0.5317
    3037       0.5618
    3038       0.4938
    3039       0.6430
    3040       0.5359
    3041       0.4911
    3042       0.4723
    3043       0.5194
    3044       0.4835
    3045       0.4895
    3046       0.5300
    3047       0.5145
    3048       0.5162
    3049       0.5087
    3050       0.5410
    3051       0.4096
    3052       0.3577
    3053       0.3293
    3054       0.3464
    3055       0.2820
    3056       0.2806
    3057       0.4072
    3058       0.3125
    3059       0.4016
    3060       0.3620
    3061       0.4013
    3062       0.4792
    3063       0.3848
    3064       0.3221
    3065       0.2579
    3066       0.5254
    3067       0.4200
    3068       0.4349
    3069       0.3630
    3070       0.4283
    3071       0.3108
    3072       0.3298
    3073       0.3215
    3074       0.3616
    3075       0.3642
    3076       0.3572
    3077       0.4084
    3078       0.3669
    3079       0.3717
    3080       0.3586
    3081       0.3137
    3082       0.3749
    3083       0.3887
    3084       0.3849
    3085       0.2749
    3086       0.2890
    3087       0.4722
    3088       0.3466
    3089       0.5016
    3090       0.4626
    3091       0.3456
    3092       0.3100
    3093       0.2750
    3094       0.3530
    3095       0.3843
    3096       0.3488
    3097       0.3002
    3098       0.4423
    3099       0.4577
    3100       0.3418
    3101       0.2770
    3102       0.3939
    3103       0.3182
    3104       0.2809
    3105       0.2618
    3106       0.3633
    3107       0.3015
    3108       0.3549
    3109       0.6472
    3110       0.3499
    3111       0.4010
    3112       0.3647
    3113       0.2847
    3114       0.4155
    3115       0.3683
    3116       0.5565
    3117       0.4733
    3118       0.3958
    3119       0.5118
    3120       0.4778
    3121       0.4624
    3122       0.4775
    3123       0.3953
    3124       0.5712
    3125       0.5414
    3126       0.4446
    3127       0.4124
    3128       0.4670
    3129       0.3612
    3130       0.4466
    3131       0.4628
    3132       0.4825
    3133       0.4164
    3134       0.5360
    3135       0.5087
    3136       0.5072
    3137       1.0460
    3138       0.8402
    3139       0.8637
    3140       0.5547
    3141       0.4865
    3142       0.4521
    3143       0.4124
    3144       0.4953
    3145       0.5378
    3146       0.8071
    3147       0.4380
    3148       0.5980
    3149       0.5036
    3150       0.6699
    3151       0.5433
    3152       0.5559
    3153       0.5688
    3154       0.6704
    3155       1.0337
    3156       0.5139
    3157       0.8016
    3158       0.5873
    3159       0.6541
    3160       0.7709
    3161       0.5523
    3162       0.6750
    3163       0.5029
    3164       0.8697
    3165       0.7018
    3166       0.6082
    3167       0.6115
    3168       0.7649
    3169       0.5388
    3170       0.6152
    3171       0.7573
    3172       0.6719
    3173       0.5848
    3174       0.5863
    3175       0.5207
    3176       0.5623
    3177       0.5631
    3178       0.5735
    3179       0.5483
    3180       0.5126
    3181       0.5467
    3182       0.4598
    3183       0.6389
    3184       0.4396
    3185       0.5149
    3186       0.4845
    3187       0.5847
    3188       0.5059
    3189       0.4873
    3190       0.4610
    3191       0.5673
    3192       1.1999
    3193       1.2223
    3194       1.0241
    3195       0.6516
    3196       0.5055
    3197       0.4595
    3198       0.3401
    3199       0.2787
    3200       0.4279
    3201       0.4477
    3202       0.3204
    3203       0.3446
    3204       0.4238
    3205       0.6271
    3206       0.4891
    3207       0.5054
    3208       0.4128
    3209       0.3118
    3210       0.3683
    3211       0.2766
    3212       0.3575
    3213       0.2615
    3214       0.4176
    3215       0.3656
    3216       1.1032
    3217       1.2428
    3218       1.0902
    3219       1.0262
    3220       0.8916
    3221       1.0438
    3222       0.6008
    3223       0.9572
    3224       1.4005
    3225       0.8171
    3226       0.4673
    3227       0.7492
    3228       0.8433
    3229       0.9860
    3230       0.9738
    3231       0.6679
    3232       0.5402
    3233       0.4368
    3234       0.5438
    3235       0.5680
    3236       0.4114
    3237       0.4368
    3238       0.5990
    3239       0.5389
    3240       0.5093
    3241       0.4852
    3242       1.1749
    3243       0.7349
    3244       0.5230
    3245       0.5416
    3246       1.0301
    3247       0.6432
    3248       1.1605
    3249       1.1639
    3250       0.9701
    3251       1.5649
    3252       1.5653
    3253       1.1801
    3254       1.4860
    3255       1.2491
    3256       1.2355
    3257       1.4230
    3258       1.3179
    3259       1.1290
    3260       1.5358
    3261       1.2924
    3262       1.5671
    3263       1.5896
    3264       1.5632
    3265       1.6903
    3266       1.3963
    3267       1.4002
    3268       1.4445
    3269       1.3177
    3270       1.4809
    3271       1.4842
    3272       1.1661
    3273       1.0973
    3274       1.3818
    3275       1.2953
    3276       1.2246
    3277       1.4438
    3278       1.3566
    3279       1.5241
    3280       1.2951
    3281       1.1037
    3282       1.4119
    3283       1.2075
    3284       1.3156
    3285       1.3412
    3286       1.2362
    3287       1.3543
    3288       1.0964
    3289       0.8940
    3290       1.3334
    3291       1.1931
    3292       0.8187
    3293       0.6388
    3294       0.6209
    3295       0.4785
    3296       0.4049
    3297       0.5000
    3298       0.4765
    3299       0.4595
    3300       0.3062
    3301       0.4795
    3302       0.4527
    3303       0.5194
    3304       1.0849
    3305       1.0416
    3306       0.9635
    3307       0.8928
    3308       0.9121
    3309       1.0540
    3310       0.9982
    3311       0.4291
    3312       0.4151
    3313       0.4625
    3314       0.5196
    3315       0.5834
    3316       0.7210
    3317       0.5731
    3318       0.4134
    3319       0.6880
    3320       0.4805
    3321       0.5025
    3322       0.6828
    3323       0.6289
    3324       0.6035
    3325       0.4656
    3326       0.4242
    3327       1.2658
    3328       1.4246
    3329       1.4492
    3330       1.0913
    3331       1.3269
    3332       1.1383
    3333       1.0754
    3334       1.2975
    3335       1.1512
    3336       1.2829
    3337       1.1433
    3338       1.1153
    3339       1.3073
    3340       1.4198
    3341       1.2228
    3342       1.4390
    3343       1.6111
    3344       1.7589
    3345       1.5958
    3346       1.5531
    3347       1.5154
    3348       1.4110
    3349       1.4972
    3350       1.4643
    3351       1.3042
    3352       1.6006
    3353       1.6861
    3354       2.0875
    3355       1.7783
    3356       2.0742
    3357       2.0478
    3358       2.0746
    3359       2.1130
    3360       2.1649
    3361       2.0552
    3362       2.0495
    3363       2.0718
    3364       2.0529
    3365       2.0462
    3366       2.1070
    3367       1.9762
    3368       2.0543
    3369       1.9214
    3370       2.0631
    3371       1.9147
    3372       2.0863
    3373       2.0345
    3374       2.0801
    3375       2.0931
    3376       2.1160
    3377       2.1413
    3378       2.1557
    3379       2.1037
    3380       2.0853
    3381       2.0570
    3382       2.1145
    3383       2.1574
    3384       2.1561
    3385       2.1020
    3386       1.8975
    3387       2.1560
    3388       1.8772
    3389       1.5400
    3390       1.3262
    3391       1.1977
    3392       1.4611
    3393       1.2371
    3394       1.8708
    3395       2.1037
    3396       2.0174
    3397       2.0583
    3398       2.1211
    3399       2.1164
    3400       2.0157
    3401       1.8034
    3402       1.9031
    3403       2.1074
    3404       2.0737
    3405       2.1654
    3406       2.1492
    3407       1.5445
    3408       1.4017
    3409       2.1160
    3410       1.8789
    3411       1.9788
    3412       2.0391
    3413       2.0822
    3414       2.0794
    3415       2.1171
    3416       2.0517
    3417       1.9653
    3418       2.0967
    3419       2.0816
    3420       2.0928
    3421       2.0697
    3422       2.0833
    3423       2.0532
    3424       2.0951
    3425       2.0767
    3426       2.0787
    3427       2.1002
    3428       1.9942
    3429       2.0833
    3430       2.0881
    3431       2.0751
    3432       2.1026
    3433       2.1096
    3434       1.0318
    3435       1.4457
    3436       2.0773
    3437       2.0801
    3438       2.0930
    3439       2.0494
    3440       2.0649
    3441       2.0577
    3442       2.0346
    3443       2.0651
    3444       2.0649
    3445       2.0797
    3446       2.0978
    3447       2.1131
    3448       2.0790
    3449       2.0875
    3450       2.0349
    3451       2.0802
    3452       2.0631
    3453       2.0672
    3454       2.0515
    3455       1.7828
    3456       0.5256
    3457       0.9713
    3458       1.1569
    3459       1.3236
    3460       0.9189
    3461       0.6933
    3462       0.5654
    3463       1.0408
    3464       1.0297
    3465       1.0729
    3466       0.9047
    3467       0.7919
    3468       1.0718
    3469       0.8541
    3470       0.9158
    3471       1.0087
    3472       0.5008
    3473       0.4254
    3474       0.3979
    3475       0.6337
    3476       0.4630
    3477       0.6610
    3478       0.6738
    3479       0.7891
    3480       1.1674
    3481       0.9946
    3482       1.2053
    3483       1.0791
    3484       1.2463
    3485       1.0876
    3486       1.3491
    3487       0.6316
    3488       1.2250
    3489       1.2806
    3490       0.9571
    3491       1.5298
    3492       1.2915
    3493       1.5231
    3494       1.2436
    3495       1.0607
    3496       1.1396
    3497       0.8709
    3498       1.2186
    3499       1.2469
    3500       1.3770
    3501       0.7665
    3502       1.4364
    3503       1.5583
    3504       1.0810
    3505       1.4524
    3506       1.0580
    3507       1.1712
    3508       1.1155
    3509       1.1707
    3510       1.1920
    3511       1.3369
    3512       1.7505
    3513       1.2944
    3514       1.1038
    3515       1.1895
    3516       1.2933
    3517       1.3085
    3518       1.3174
    3519       1.1283
    3520       1.4370
    3521       1.1036
    3522       1.1340
    3523       1.0925
    3524       1.9010
    3525       2.0450
    3526       2.0721
    3527       2.0460
    3528       1.8621
    3529       1.6250
    3530       2.0606
    3531       2.0323
    3532       1.8728
    3533       2.0060
    3534       2.0794
    3535       2.0254
    3536       2.1015
    3537       2.0654
    3538       2.0461
    3539       2.0431
    3540       1.7479
    3541       1.6240
    3542       1.4019
    3543       1.8895
    3544       1.6321
    3545       1.7560
    3546       2.0672
    3547       2.0601
    3548       1.8991
    3549       2.0580
    3550       2.0476
    3551       2.0324
    3552       2.0837
    3553       1.9928
    3554       1.8010
    3555       1.7603
    3556       1.7794
    3557       1.6659
    3558       2.0585
    3559       2.0819
    3560       2.0498
    3561       2.1038
    3562       1.9114
    3563       2.0635
    3564       2.0563
    3565       1.7972
    3566       2.0926
    3567       2.0375
    3568       2.0335
    3569       2.0371
    3570       2.0797
    3571       2.0908
    3572       2.0701
    3573       1.7085
    3574       1.4459
    3575       1.4402
    3576       1.6879
    3577       1.8116
    3578       1.5672
    3579       1.7107
    3580       1.5108
    3581       1.5593
    3582       1.6329
    3583       1.6961
    3584       1.7459
    3585       1.6996
    3586       1.8008
    3587       1.5472
    3588       1.5766
    3589       1.5345
    3590       1.4990
    3591       1.7434
    3592       1.5600
    3593       1.4914
    3594       1.6350
    3595       1.7379
    3596       1.6927
    3597       1.6623
    3598       1.7455
    3599       1.4950
    3600       1.5851
    3601       1.7956
    3602       1.6607
    3603       1.5843
    3604       1.5786
    3605       1.6201
    3606       1.3944
    3607       1.6779
    3608       1.8006
    3609       2.0617
    3610       2.0797
    3611       2.0944
    3612       2.0972
    3613       1.9938
    3614       2.0497
    3615       2.0302
    3616       2.0849
    3617       2.0609
    3618       2.0485
    3619       2.0010
    3620       2.0257
    3621       2.1179
    3622       2.0290
    3623       2.0606
    3624       2.0863
    3625       2.0680
    3626       1.7022
    3627       1.4718
    3628       1.3609
    3629       1.3782
    3630       1.5712
    3631       1.5950
    3632       1.6151
    3633       1.6211
    3634       1.4257
    3635       1.7228
    3636       1.6512
    3637       1.8007
    3638       1.5943
    3639       1.3746
    3640       1.6031
    3641       1.5586
    3642       1.5485
    3643       1.5769
    3644       1.4871
    3645       1.5836
    3646       1.5064
    3647       1.4928
    3648       1.5606
    3649       1.6313
    3650       1.9167
    3651       1.4947
    3652       1.5708
    3653       1.6203
    3654       1.8108
    3655       2.0421
    3656       2.0467
    3657       2.0232
    3658       2.0380
    3659       1.9923
    3660       2.0193
    3661       2.1077
    3662       2.0578
    3663       2.0597
    3664       1.8772
    3665       1.7199
    3666       1.6351
    3667       1.6054
    3668       1.5678
    3669       1.7646
    3670       1.5764
    3671       1.5482
    3672       1.4833
    3673       1.4929
    3674       1.5925
    3675       1.6897
    3676       1.6588
    3677       1.9334
    3678       1.4678
    3679       1.4892
    3680       1.6724
    3681       1.8610
    3682       1.7715
    3683       1.6865
    3684       1.4566
    3685       1.7818
    3686       1.5918
    3687       1.6541
    3688       1.5423
    3689       1.6792
    3690       1.3419
    3691       1.5873
    3692       1.5833
    3693       1.2738
    3694       1.3182
    3695       1.8077
    3696       1.4339
    3697       1.3548
    3698       1.3715
    3699       1.2595
    3700       1.4844
    3701       1.2499
    3702       1.3574
    3703       1.2312
    3704       1.2853
    3705       1.3296
    3706       1.3552
    3707       1.4087
    3708       1.0862
    3709       1.3823
    3710       1.3348
    3711       1.2919
    3712       1.3642
    3713       1.4627
    3714       1.2778
    3715       1.3691
    3716       1.2895
    3717       1.2761
    3718       1.4561
    3719       1.3929
    3720       1.3653
    3721       1.5844
    3722       1.7020
    3723       1.5957
    3724       1.5579
    3725       1.7475
    3726       2.0992
    3727       1.6502
    3728       1.4864
    3729       1.6744
    3730       1.4889
    3731       1.5570
    3732       1.4507
    3733       1.7463
    3734       1.5577
    3735       1.5127
    3736       1.2669
    3737       1.4827
    3738       1.5301
    3739       1.6396
    3740       1.4281
    3741       1.3469
    3742       1.3900
    3743       1.7722
    3744       1.6066
    3745       1.4115
    3746       1.1611
    3747       1.4196
    3748       1.4926
    3749       1.4487
    3750       1.5484
    3751       1.4264
    3752       1.5045
    3753       1.3291
    3754       1.4612
    3755       1.6323
    3756       1.4288
    3757       1.3339
    3758       1.4616
    3759       1.3151
    3760       1.3878
    3761       1.5937
    3762       1.4671
    3763       1.4902
    3764       1.3553
    3765       1.2737
    3766       1.4387
    3767       1.1883
    3768       1.5043
    3769       1.3903
    3770       1.5833
    3771       1.4718
    3772       1.5468
    3773       1.1820
    3774       1.4127
    3775       1.3756
    3776       1.4104
    3777       1.3634
    3778       1.4313
    3779       1.2936
    3780       1.5585
    3781       1.4878
    3782       1.5982
    3783       1.2131
    3784       1.4707
    3785       1.6084
    3786       1.3351
    3787       1.4046
    3788       1.3149
    3789       1.5074
    3790       1.5579
    3791       1.6338
    3792       1.3434
    3793       1.5110
    3794       1.5050
    3795       1.6335
    3796       1.2924
    3797       1.5059
    3798       1.5231
    3799       1.5331
    3800       1.5455
    3801       1.6885
    3802       1.4895
    3803       1.5679
    3804       1.4711
    3805       1.5434
    3806       1.3931
    3807       1.5513
    3808       1.4745
    3809       1.5007
    3810       1.3769
    3811       1.3615
    3812       1.2666
    3813       1.6937
    3814       1.6663
    3815       1.3936
    3816       1.5453
    3817       1.7165
    3818       1.5944
    3819       1.4059
    3820       1.5277
    3821       1.6713
    3822       1.5244
    3823       1.2603
    3824       1.4871
    3825       1.3576
    3826       1.1730
    3827       1.6192
    3828       1.3335
    3829       1.5883
    3830       1.6682
    3831       1.5385
    3832       1.3674
    3833       1.3839
    3834       1.3598
    3835       1.3249
    3836       1.2725
    3837       1.4747
    3838       1.5110
    3839       1.5948
    3840       1.6889
    3841       1.7606
    3842       1.1952
    3843       1.1706
    3844       1.1468
    3845       1.4070
    3846       1.3578
    3847       1.4865
    3848       1.3982
    3849       1.5019
    3850       1.1731
    3851       1.2746
    3852       1.1697
    3853       1.6953
    3854       1.5177
    3855       1.4075
    3856       1.5210
    3857       1.5047
    3858       1.4401
    3859       1.3704
    3860       1.4570
    3861       1.6102
    3862       1.2284
    3863       1.6690
    3864       1.5654
    3865       2.0480
    3866       2.0710
    3867       2.0438
    3868       2.0317
    3869       2.0599
    3870       2.0791
    3871       2.0556
    3872       1.8003
    3873       2.0712
    3874       2.0647
    3875       2.0870
    3876       2.0245
    3877       2.0426
    3878       2.0821
    3879       2.1029
    3880       2.0293
    3881       1.7038
    3882       1.5195
    3883       1.7563
    3884       1.4091
    3885       1.5546
    3886       1.5389
    3887       1.4893
    3888       1.5088
    3889       1.4963
    3890       1.3927
    3891       1.5861
    3892       1.4961
    3893       1.6071
    3894       1.3710
    3895       1.6021
    3896       1.5424
    3897       1.8146
    3898       1.2922
    3899       1.6354
    3900       1.7475
    3901       1.5087
    3902       1.4220
    3903       1.7306
    3904       1.6893
    3905       1.2986
    3906       1.5337
    3907       1.6753
    3908       1.6189
    3909       1.5650
    3910       1.6387
    3911       1.6749
    3912       1.4003
    3913       1.6506
    3914       1.4738
    3915       1.4257
    3916       1.4025
    3917       1.4918
    3918       1.5287
    3919       1.5552
    3920       1.3768
    3921       1.4316
    3922       1.5119
    3923       1.7580
    3924       1.8922
    3925       1.6199
    3926       1.3079
    3927       1.2651
    3928       1.7483
    3929       1.5603
    3930       1.6127
    3931       1.6481
    3932       1.3750
    3933       1.3107
    3934       1.4609
    3935       1.4133
    3936       1.2060
    3937       1.3768
    3938       1.0897
    3939       1.1465
    3940       1.2378
    3941       1.1795
    3942       1.2952
    3943       1.3047
    3944       1.2007
    3945       1.4383
    3946       1.5875
    3947       1.5752
    3948       1.5397
    3949       1.3335
    3950       1.2486
    3951       1.6352
    3952       1.4625
    3953       1.4570
    3954       1.3985
    3955       1.4544
    3956       1.1916
    3957       1.5251
    3958       1.1354
    3959       1.2062
    3960       1.5181
    3961       1.5989
    3962       1.7149
    3963       1.5158
    3964       1.5544
    3965       1.3372
    3966       1.6268
    3967       1.6558
    3968       1.4968
    3969       1.7446
    3970       1.7521
    3971       1.4719
    3972       1.5499
    3973       1.4932
    3974       1.6337
    3975       1.4778
    3976       1.6391
    3977       1.5927
    3978       1.6269
    3979       1.7976
    3980       2.0731
    3981       2.0811
    3982       1.8934
    3983       2.0735
    3984       2.0870
    3985       2.0244
    3986       1.9876
    3987       2.0553
    3988       2.0618
    3989       2.0488
    3990       2.0631
    3991       1.9829
    3992       2.0767
    3993       2.0569
    3994       1.9640
    3995       2.0750
    3996       1.9919
    3997       2.0005
    3998       2.0559
    3999       2.0355
    4000       1.1321
    4001       1.1014
    4002       0.8614
    4003       1.0691
    4004       1.7159
    4005       1.3879
    4006       1.3086
    4007       1.4272
    4008       0.8403
    4009       1.0686
    4010       0.6791
    4011       0.5212
    4012       0.5630
    4013       0.5153
    4014       0.5014
    4015       0.4864
    4016       0.5179
    4017       0.6105
    4018       0.5293
    4019       0.6132
    4020       0.5082
    4021       0.4067
    4022       0.4622
    4023       0.5508
    4024       0.5049
    4025       0.5877
    4026       0.5725
    4027       1.0376
    4028       0.7338
    4029       1.1316
    4030       0.9995
    4031       0.8158
    4032       0.5159
    4033       0.5157
    4034       0.5341
    4035       0.6166
    4036       0.5777
    4037       0.5365
    4038       0.6459
    4039       0.5585
    4040       0.9137
    4041       0.5661
    4042       0.6288
    4043       0.6200
    4044       0.6229
    4045       0.6193
    4046       0.6602
    4047       0.6170
    4048       0.5965
    4049       0.5191
    4050       0.6206
    4051       0.5749
    4052       0.5904
    4053       0.5209
    4054       0.5651
    4055       0.6385
    4056       1.2463
    4057       0.5984
    4058       0.5763
    4059       0.7342
    4060       0.5843
    4061       0.5543
    4062       0.5073
    4063       0.5093
    4064       0.6789
    4065       0.9154
    4066       0.4628
    4067       0.9026
    4068       0.4448
    4069       0.4292
    4070       0.8296
    4071       0.4631
    4072       0.5820
    4073       0.4270
    4074       0.4069
    4075       0.5220
    4076       0.4424
    4077       0.4508
    4078       0.5183
    4079       0.5360
    4080       0.4998
    4081       0.4129
    4082       0.5536
    4083       0.5758
    4084       0.4989
    4085       0.4895
    4086       0.3041
    4087       0.8917
    4088       1.0516
    4089       1.0963
    4090       0.9895
    4091       0.9635
    4092       0.6502
    4093       0.8134
    4094       0.9869
    4095       1.1087
    4096       0.6258
    4097       0.8446
    4098       0.3845
    4099       0.7152
    4100       0.4782
    4101       0.3601
    4102       0.3636
    4103       0.2955
    4104       0.8381
    4105       0.9829
    4106       0.7522
    4107       1.0399
    4108       0.8293
    4109       0.5650
    4110       0.8112
    4111       0.8039
    4112       0.3492
    4113       0.3382
    4114       0.3909
    4115       0.7917
    4116       0.4624
    4117       0.7785
    4118       0.5973
    4119       0.2880
    4120       0.4842
    4121       0.3970
    4122       0.9849
    4123       0.7602
    4124       0.4246
    4125       0.4989
    4126       0.4210
    4127       0.3689
    4128       0.3345
    4129       0.3667
    4130       0.4136
    4131       0.8944
    4132       1.0819
    4133       1.1349
    4134       0.3729
    4135       0.4436
    4136       0.5326
    4137       0.6072
    4138       0.2874
    4139       0.4194
    4140       1.0120
    4141       0.7881
    4142       0.3922
    4143       0.4996
    4144       0.4218
    4145       0.4975
    4146       0.4270
    4147       0.3990
    4148       0.3904
    4149       1.3205
    4150       0.5688
    4151       0.5600
    4152       0.6359
    4153       0.4813
    4154       0.7092
    4155       0.5452
    4156       0.4335
    4157       0.4429
    4158       0.5219
    4159       0.3470
    4160       0.5149
    4161       0.2708
    4162       0.4371
    4163       0.3803
    4164       0.4187
    4165       0.4362
    4166       0.3018
    4167       0.4852
    4168       0.5743
    4169       0.6027
    4170       0.3105
    4171       0.3807
    4172       0.4418
    4173       0.4156
    4174       0.5071
    4175       0.2856
    4176       0.7143
    4177       0.8677
    4178       0.8738
    4179       0.7132
    4180       0.9197
    4181       0.3393
    4182       0.3234
    4183       0.3857
    4184       0.2739
    4185       0.4381
    4186       0.4324
    4187       0.3391
    4188       0.4010
    4189       0.3134
    4190       0.3250
    4191       0.4271
    4192       0.2907
    4193       0.3407
    4194       0.8853
    4195       1.2106
    4196       1.4190
    4197       0.9435
    4198       0.5106
    4199       0.4515
    4200       0.4216
    4201       0.6904
    4202       1.2842
    4203       1.3396
    4204       1.3253
    4205       2.0624
    4206       1.6711
    4207       1.5284
    4208       1.7565
    4209       1.9328
    4210       1.7269
    4211       1.6502
    4212       1.6933
    4213       1.7828
    4214       1.5671
    4215       1.6349
    4216       1.5271
    4217       1.4820
    4218       1.6746
    4219       1.3815
    4220       1.6465
    4221       1.5385
    4222       1.5405
    4223       1.6118
    4224       1.7005
    4225       1.5673
    4226       1.5944
    4227       1.7345
    4228       1.8081
    4229       1.5715
    4230       1.7594
    4231       1.4415
    4232       1.8762
    4233       1.6860
    4234       1.8627
    4235       1.7733
    4236       1.4496
    4237       1.6004
    4238       1.4485
    4239       1.7694
    4240       1.7046
    4241       1.6033
    4242       1.9234
    4243       2.1276
    4244       1.8057
    4245       1.8120
    4246       1.5542
    4247       1.5195
    4248       1.6433
    4249       1.5884
    4250       1.6635
    4251       1.8356
    4252       1.5944
    4253       1.7092
    4254       1.7821
    4255       1.6174
    4256       1.5845
    4257       1.4230
    4258       1.7613
    4259       1.6100
    4260       1.4250
    4261       1.7669
    4262       1.5844
    4263       1.7736
    4264       1.5546
    4265       1.5041
    4266       1.5118
    4267       1.7943
    4268       1.6681
    4269       1.4691
    4270       1.7169
    4271       1.7713
    4272       1.8246
    4273       1.7308
    4274       1.5699
    4275       1.6700
    4276       1.9269
    4277       1.7155
    4278       2.1270
    4279       1.7895
    4280       1.9403
    4281       1.6688
    4282       1.5513
    4283       1.3416
    4284       1.4178
    4285       1.5033
    4286       1.5143
    4287       1.0464
    4288       0.4387
    4289       0.3405
    4290       0.7095
    4291       0.4525
    4292       0.4100
    4293       0.4991
    4294       0.5245
    4295       0.6355
    4296       0.4042
    4297       0.3827
    4298       0.6208
    4299       0.3862
    4300       0.7072
    4301       0.4626
    4302       0.3760
    4303       0.5605
    4304       0.4093
    4305       0.6630
    4306       0.4881
    4307       0.5438
    4308       0.4745
    4309       0.6881
    4310       0.3749
    4311       0.3479
    4312       0.3566
    4313       0.3609
    4314       0.7625
    4315       0.3994
    4316       0.3254
    4317       0.4345
    4318       0.3986
    4319       0.5340
    4320       0.5875
    4321       0.4118
    4322       0.4094
    4323       0.3749
    4324       0.5646
    4325       0.5205
    4326       0.5265
    4327       1.0611
    4328       0.5855
    4329       0.6855
    4330       0.5804
    4331       0.5767
    4332       0.3024
    4333       0.3867
    4334       0.3811
    4335       0.2945
    4336       0.6861
    4337       0.7018
    4338       0.6104
    4339       0.4197
    4340       0.4097
    4341       0.3623
    4342       0.4630
    4343       0.6301
    4344       0.4616
    4345       0.4686
    4346       0.4389
    4347       0.4834
    4348       0.4215
    4349       0.6214
    4350       0.4031
    4351       0.4160
    4352       0.4860
    4353       0.5199
    4354       0.4180
    4355       0.6146
    4356       0.5655
    4357       0.5498
    4358       1.2367
    4359       0.6883
    4360       0.5582
    4361       0.8617
    4362       0.6333
    4363       0.5732
    4364       0.5904
    4365       0.6304
    4366       0.5355
    4367       0.5661
    4368       0.5865
    4369       0.5703
    4370       0.5679
    4371       0.5429
    4372       0.6732
    4373       0.6469
    4374       0.4822
    4375       0.5202
    4376       0.5308
    4377       0.4762
    4378       0.4653
    4379       0.5045
    4380       0.4805
    4381       0.5536
    4382       0.4948
    4383       0.4908
    4384       0.5933
    4385       0.4995
    4386       0.5490
    4387       0.5966
    4388       0.4677
    4389       0.5764
    4390       0.5192
    4391       0.5903
    4392       0.6544
    4393       0.4904
    4394       0.4498
    4395       0.4705
    4396       0.6048
    4397       1.1233
    4398       1.2400
    4399       0.5358
    4400       0.5476
    4401       0.9502
    4402       1.4988
    4403       1.4511
    4404       1.2728
    4405       1.2652
    4406       1.3937
    4407       1.4930
    4408       1.5030
    4409       1.1404
    4410       1.5722
    4411       1.7365
    4412       1.8485
    4413       1.9292
    4414       1.5589
    4415       1.5026
    4416       1.6610
    4417       1.4882
    4418       0.6448
    4419       0.5833
    4420       0.5801
    4421       0.7696
    4422       0.5812
    4423       0.5582
    4424       0.5922
    4425       0.7159
    4426       0.5882
    4427       0.6128
    4428       0.5815
    4429       0.5899
    4430       0.5548
    4431       0.5420
    4432       0.5364
    4433       0.5157
    4434       0.5469
    4435       0.5333
    4436       0.5721
    4437       0.5281
    4438       0.5450
    4439       1.4589
    4440       0.7005
    4441       0.6346
    4442       0.3866
    4443       0.4870
    4444       0.4594
    4445       0.4622
    4446       0.3946
    4447       0.5720
    4448       0.3343
    4449       0.3615
    4450       0.7162
    4451       0.5775
    4452       0.4922
    4453       0.4654
    4454       0.3774
    4455       0.5051
    4456       0.5720
    4457       0.4560
    4458       0.5861
    4459       0.6002
    4460       0.3783
    4461       0.3992
    4462       0.5948
    4463       0.4137
    4464       0.3675
    4465       0.4112
    4466       0.4081
    4467       0.3345
    4468       0.3528
    4469       0.3862
    4470       0.4143
    4471       0.4016
    4472       0.3640
    4473       0.3867
    4474       0.4896
    4475       0.4100
    4476       0.4797
    4477       0.6073
    4478       0.6356
    4479       0.3631
    4480       0.4782
    4481       0.4678
    4482       0.3794
    4483       0.3943
    4484       0.2907
    4485       0.2994
    4486       0.4768
    4487       0.4010
    4488       0.5521
    4489       0.3528
    4490       0.6321
    4491       0.4890
    4492       0.4133
    4493       0.4139
    4494       0.5570
    4495       0.4356
    4496       0.4371
    4497       0.3991
    4498       0.2937
    4499       0.4104
    4500       0.3277
    4501       0.3385
    4502       0.4973
    4503       0.4343
    4504       0.3415
    4505       0.3279
    4506       0.3580
    4507       0.3094
    4508       0.6039
    4509       0.2639
    4510       0.3319
    4511       0.3611
    4512       0.3046
    4513       0.2569
    4514       0.4017
    4515       0.3572
    4516       0.2760
    4517       0.3674
    4518       0.2787
    4519       0.4170
    4520       0.5578
    4521       0.5479
    4522       0.4740
    4523       0.6282
    4524       0.5771
    4525       0.5641
    4526       0.4783
    4527       0.6522
    4528       0.5515
    4529       0.6603
    4530       0.6981
    4531       0.6182
    4532       0.6092
    4533       0.6392
    4534       0.7361
    4535       0.5828
    4536       0.6434
    4537       0.7450
    4538       0.5277
    4539       0.5497
    4540       0.4908
    4541       0.6355
    4542       0.7361
    4543       0.7418
    4544       0.4459
    4545       0.5867
    4546       0.5764
    4547       0.4840
    4548       0.5458
    4549       0.5051
    4550       0.5444
    4551       0.8058
    4552       0.5083
    4553       0.6259
    4554       0.5318
    4555       0.7203
    4556       0.6622
    4557       0.7764
    4558       0.6469
    4559       0.6295
    4560       0.7077
    4561       0.7439
    4562       0.6998
    4563       0.6046
    4564       0.5794
    4565       0.5962
    4566       0.6240
    4567       0.6820
    4568       0.5940
    4569       0.6493
    4570       0.5838
    4571       0.6646
    4572       0.6349
    4573       0.7259
    4574       0.6179
    4575       0.6300
    4576       0.5886
    4577       0.5997
    4578       0.6678
    4579       0.5957
    4580       0.6412
    4581       0.6518
    4582       0.5967
    4583       0.6013
    4584       0.6200
    4585       0.6766
    4586       0.6022
    4587       0.6541
    4588       0.7122
    4589       0.6886
    4590       0.7405
    4591       0.6179
    4592       0.6158
    4593       0.6016
    4594       0.6532
    4595       0.6728
    4596       0.6436
    4597       0.6553
    4598       0.6091
    4599       0.6357
    4600       0.5018
    4601       0.5250
    4602       0.5260
    4603       0.6391
    4604       0.6001
    4605       0.4709
    4606       0.7394
    4607       0.5041
    4608       0.5017
    4609       0.4651
    4610       0.5562
    4611       0.4213
    4612       0.5226
    4613       0.5496
    4614       0.5509
    4615       0.6021
    4616       0.5567
    4617       0.6186
    4618       0.6779
    4619       0.5861
    4620       0.6487
    4621       0.6889
    4622       0.6570
    4623       0.6090
    4624       0.5733
    4625       0.6130
    4626       0.5576
    4627       0.5568
    4628       0.4994
    4629       0.5677
    4630       1.0090
    4631       0.9484
    4632       0.5177
    4633       0.5817
    4634       0.6537
    4635       0.6539
    4636       0.7960
    4637       0.5877
    4638       0.5325
    4639       0.5305
    4640       0.6104
    4641       0.6551
    4642       0.5704
    4643       0.5893
    4644       0.5935
    4645       0.5493
    4646       0.6135
    4647       0.6245
    4648       0.5695
    4649       0.5800
    4650       0.5981
    4651       0.5600
    4652       0.5734
    4653       0.5763
    4654       0.5507
    4655       0.5919
    4656       0.5433
    4657       0.6294
    4658       0.6245
    4659       0.5859
    4660       0.5859
    4661       0.5513
    4662       0.6508
    4663       0.5646
    4664       0.5800
    4665       0.5591
    4666       0.9861
    4667       0.9797
    4668       0.6746
    4669       0.5213
    4670       0.4383
    4671       0.4634
    4672       0.5032
    4673       0.4229
    4674       0.3964
    4675       0.5753
    4676       0.5404
    4677       0.5425
    4678       0.5204
    4679       0.5502
    4680       0.5872
    4681       0.6296
    4682       1.4338
    4683       1.6025
    4684       1.6205
    4685       1.2415
    4686       1.5231
    4687       0.7899
    4688       1.1835
    4689       1.1907
    4690       1.3098
    4691       1.4172
    4692       1.1888
    4693       1.3317
    4694       1.2511
    4695       1.2526
    4696       1.4399
    4697       1.5671
    4698       1.4292
    4699       1.3059
    4700       1.4110
    4701       1.5869
    4702       1.3923
    4703       1.6055
    4704       1.5136
    4705       1.5416
    4706       1.3596
    4707       1.5917
    4708       1.5659
    4709       1.3493
    4710       1.6194
    4711       1.5539
    4712       1.4876
    4713       1.5121
    4714       1.5427
    4715       1.5686
    4716       1.5613
    4717       1.5141
    4718       1.3088
    4719       1.4910
    4720       1.4489
    4721       1.4130
    4722       1.3179
    4723       1.4612
    4724       1.3361
    4725       1.4191
    4726       1.6633
    4727       1.8388
    4728       1.4959
    4729       1.6178
    4730       1.5093
    4731       1.6670
    4732       1.4632
    4733       1.5282
    4734       1.5116
    4735       1.6490
    4736       1.6106
    4737       1.7553
    4738       1.5897
    4739       1.4659
    4740       1.6024
    4741       1.8938
    4742       1.6544
    4743       1.4966
    4744       1.6612
    4745       1.3679
    4746       1.4523
    4747       1.3440
    4748       1.3680
    4749       1.3011
    4750       1.3891
    4751       1.3709
    4752       1.5664
    4753       1.0043
    4754       1.5423
    4755       1.7270
    4756       1.7828
    4757       1.5537
    4758       1.7906
    4759       1.7150
    4760       1.7909
    4761       1.4836
    4762       1.5377
    4763       1.6604
    4764       1.7308
    4765       1.7063
    4766       1.5688
    4767       1.7588
    4768       1.5372
    4769       1.6197
    4770       1.7342
    4771       1.7302
    4772       1.7479
    4773       1.7292
    4774       1.8208
    4775       1.6037
    4776       1.8246
    4777       1.8043
    4778       1.7899
    4779       1.6435
    4780       1.6957
    4781       1.6343
    4782       1.6767
    4783       1.5904
    4784       1.7743
    4785       1.6270
    4786       1.6059
    4787       1.8687
    4788       1.7886
    4789       1.6544
    4790       1.4961
    4791       1.7882
    4792       1.7246
    4793       1.6172
    4794       1.6803
    4795       1.7222
    4796       1.6059
    4797       1.8068
    4798       2.0775
    4799       1.8179
    4800       1.6186
    4801       1.8624
    4802       1.7107
    4803       1.5149
    4804       1.7838
    4805       1.7077
    4806       1.6913
    4807       1.7522
    4808       1.7926
    4809       1.6045
    4810       1.5101
    4811       1.6217
    4812       1.6649
    4813       1.7246
    4814       1.7476
    4815       1.5932
    4816       1.8086
    4817       1.7228
    4818       1.7144
    4819       1.8323
    4820       2.0615
    4821       2.1070
    4822       2.1109
    4823       2.0672
    4824       2.0791
    4825       2.1024
    4826       2.0672
    4827       2.0403
    4828       1.6568
    4829       1.7992
    4830       1.7542
    4831       1.7852
    4832       1.6630
    4833       1.5770
    4834       1.5302
    4835       1.5170
    4836       1.5864
    4837       1.5235
    4838       1.5775
    4839       1.7816
    4840       1.7736
    4841       1.7284
    4842       1.7319
    4843       1.5669
    4844       1.7089
    4845       1.6331
    4846       1.6228
    4847       1.5256
    4848       1.5721
    4849       1.6606
    4850       1.7243
    4851       1.7070
    4852       1.7812
    4853       1.7230
    4854       1.6606
    4855       1.6383
    4856       1.4227
    4857       1.5910
    4858       1.4330
    4859       1.5839
    4860       1.5912
    4861       1.6851
    4862       1.8363
    4863       1.4117
    4864       1.6601
    4865       1.5367
    4866       1.4957
    4867       1.5897
    4868       1.6186
    4869       1.8375
    4870       1.7076
    4871       1.5696
    4872       1.8898
    4873       1.7909
    4874       1.5593
    4875       1.7061
    4876       1.6555
    4877       1.7543
    4878       1.9001
    4879       1.6035
    4880       1.5351
    4881       1.5548
    4882       1.7260
    4883       1.7247
    4884       1.4748
    4885       1.6867
    4886       1.5654
    4887       1.5344
    4888       1.6742
    4889       1.5936
    4890       1.3605
    4891       1.5722
    4892       1.8543
    4893       1.4979
    4894       1.4988
    4895       1.5329
    4896       1.6620
    4897       1.5589
    4898       1.6455
    4899       1.7727
    4900       2.0042
    4901       1.7754
    4902       1.7549
    4903       1.7124
    4904       1.6780
    4905       1.8406
    4906       1.7342
    4907       1.3774
    4908       1.6290
    4909       1.6099
    4910       1.2580
    4911       1.4426
    4912       1.5095
    4913       1.5455
    4914       1.2992
    4915       1.2827
    4916       1.4823
    4917       1.6388
    4918       1.3595
    4919       1.3172
    4920       1.3499
    4921       1.2845
    4922       1.4563
    4923       1.5342
    4924       1.4049
    4925       1.5263
    4926       1.2930
    4927       1.5224
    4928       1.3358
    4929       1.6157
    4930       1.3832
    4931       1.4697
    4932       1.6657
    4933       1.1851
    4934       1.2206
    4935       1.4226
    4936       1.3672
    4937       1.4748
    4938       1.3145
    4939       1.4540
    4940       1.5882
    4941       1.4729
    4942       1.4804
    4943       1.4670
    4944       1.4891
    4945       1.4215
    4946       1.3749
    4947       1.5822
    4948       1.3900
    4949       1.3358
    4950       1.6708
    4951       1.4177
    4952       1.5828
    4953       1.5573
    4954       1.8499
    4955       1.6364
    4956       1.5835
    4957       1.4318
    4958       1.7346
    4959       1.9516
    4960       1.4910
    4961       1.7015
    4962       1.7634
    4963       1.6769
    4964       1.5368
    4965       1.7298
    4966       1.6774
    4967       1.1818
    4968       1.6320
    4969       1.3097
    4970       1.4820
    4971       1.3778
    4972       1.5975
    4973       1.5228
    4974       1.6101
    4975       1.8649
    4976       1.5137
    4977       1.9975
    4978       1.7029
    4979       1.7758
    4980       1.7085
    4981       2.0546
    4982       2.0775
    4983       2.0406
    4984       2.0605
    4985       2.1078
    4986       2.1052
    4987       2.0402
    4988       1.9923
    4989       1.6729
    4990       1.7862
    4991       1.6527
    4992       1.6654
    4993       1.8843
    4994       1.6968
    4995       1.6263
    4996       1.7317
    4997       1.6702
    4998       1.7863
    4999       1.7182
    5000       1.7408
    5001       1.7721
    5002       1.8932
    5003       1.7212
    5004       2.0083
    5005       1.7708
    5006       1.6305
    5007       1.9254
    5008       1.7605
    5009       1.7784
    5010       1.7900
    5011       1.8214
    5012       1.8588
    5013       1.8740
    5014       2.0484
    5015       1.6550
    5016       1.7439
    5017       1.7087
    5018       1.6239
    5019       1.5687
    5020       1.7409
    5021       1.7129
    5022       1.8960
    5023       1.7367
    5024       1.8036
    5025       1.9723
    5026       1.7623
    5027       2.1009
    5028       1.9382
    5029       1.9442
    5030       2.0071
    5031       1.7011
    5032       1.7799
    5033       1.9848
    5034       1.7110
    5035       1.9460
    5036       1.7983
    5037       1.5979
    5038       1.7460
    5039       1.8295
    5040       1.7416
    5041       1.7140
    5042       1.6708
    5043       1.6781
    5044       1.7149
    5045       1.5645
    5046       1.9219
    5047       1.7884
    5048       1.7544
    5049       1.8976
    5050       1.6426
    5051       1.8085
    5052       1.8352
    5053       2.0048
    5054       1.6260
    5055       1.7830
    5056       2.1008
    5057       2.0442
    5058       2.0347
    5059       1.7392
    5060       1.5824
    5061       1.4388
    5062       1.5649
    5063       1.6342
    5064       1.5126
    5065       1.4547
    5066       1.2100
    5067       1.3366
    5068       1.5909
    5069       1.4888
    5070       1.5879
    5071       1.4016
    5072       1.5963
    5073       1.6886
    5074       1.5862
    5075       1.5713
    5076       1.6058
    5077       1.7603
    5078       1.8178
    5079       1.7009
    5080       1.8015
    5081       1.6930
    5082       1.8058
    5083       2.0176
    5084       1.9689
    5085       1.9443
    5086       1.8127
    5087       1.9037
    5088       1.4997
    5089       1.6676
    5090       1.8209
    5091       1.7724
    5092       1.8692
    5093       1.6152
    5094       1.7032
    5095       1.8157
    5096       1.6400
    5097       1.6647
    5098       1.5635
    5099       2.0968
    5100       1.6996
    5101       1.6500
    5102       1.8142
    5103       1.7757
    5104       1.7344
    5105       1.6798
    5106       1.7830
    5107       1.5610
    5108       1.8011
    5109       1.5950
    5110       1.7380
    5111       1.5473
    5112       1.8268
    5113       1.7365
    5114       1.7078
    5115       1.9339
    5116       1.6935
    5117       1.5271
    5118       1.6256
    5119       1.7876
    5120       1.9730
    5121       1.8006
    5122       1.6609
    5123       1.8470
    5124       1.7918
    5125       2.0360
    5126       1.9821
    5127       1.9254
    5128       1.9651
    5129       2.0842
    5130       2.0000
    5131       1.9251
    5132       2.0769
    5133       2.0856
    5134       1.7027
    5135       1.6428
    5136       1.6473
    5137       1.8680
    5138       1.9396
    5139       1.9827
    5140       2.1074
    5141       2.0863
    5142       2.0526
    5143       2.1274
    5144       2.0425
    5145       2.1331
    5146       2.1172
    5147       2.1326
    5148       2.1344
    5149       2.0521
    5150       2.0781
    5151       2.0754
    5152       2.0880
    5153       2.1043
    5154       2.0750
    5155       2.0779
    5156       1.9138
    5157       2.0937
    5158       2.1136
    5159       2.0850
    5160       2.0752
    5161       2.0798
    5162       2.1124
    5163       2.0948
    5164       2.0896
    5165       2.1335
    5166       2.0886
    5167       2.1159
    5168       2.0361
    5169       2.1196
    5170       2.1393
    5171       2.1404
    5172       2.0814
    5173       2.0864
    5174       2.0873
    5175       2.0671
    5176       2.0711
    5177       2.1067
    5178       2.0771
    5179       2.0902
    5180       2.0825
    5181       1.9241
    5182       2.0655
    5183       2.0961
    5184       2.0093
    5185       2.0905
    5186       2.1212
    5187       2.0851
    5188       2.0639
    5189       2.1244
    5190       2.1348
    5191       2.0758
    5192       2.0883
    5193       2.0790
    5194       2.0911
    5195       2.1136
    5196       2.1128
    5197       2.0572
    5198       2.0821
    5199       2.0807
    5200       2.0871
    5201       2.0441
    5202       2.1473
    5203       2.1602
    5204       2.1452
    5205       2.1207
    5206       2.0220
    5207       2.1203
    5208       2.0971
    5209       2.1501
    5210       2.1315
    5211       2.1323
    5212       2.1015
    5213       2.1028
    5214       2.1278
    5215       2.0774
    5216       2.1287
    5217       2.1322
    5218       2.1207
    5219       2.0922
    5220       2.0809
    5221       2.0127
    5222       2.0882
    5223       2.0786
    5224       2.0872
    5225       2.0923
    5226       2.0772
    5227       2.0689
    5228       2.0746
    5229       2.0732
    5230       2.0739
    5231       2.0691
    5232       2.1007
    5233       2.0627
    5234       2.0882
    5235       2.0699
    5236       2.1005
    5237       2.0212
    5238       2.0335
    5239       2.0866
    5240       2.1044
    5241       2.0770
    5242       2.0848
    5243       2.0934
    5244       2.0329
    5245       2.0824
    5246       2.0860
    5247       2.0848
    5248       2.0410
    5249       2.0849
    5250       2.0901
    5251       2.0858
    5252       2.0859
    5253       2.1063
    5254       2.0727
    5255       2.0546
    5256       2.0708
    5257       2.0880
    5258       2.0786
    5259       1.9410
    5260       2.0679
    5261       1.8069
    5262       1.4610
    5263       2.0996
    5264       2.0826
    5265       2.0997
    5266       2.0806
    5267       2.0835
    5268       2.0687
    5269       2.0535
    5270       2.0416
    5271       2.0480
    5272       2.0949
    5273       2.0859
    5274       2.0486
    5275       2.0410
    5276       2.0420
    5277       2.0652
    5278       2.0966
    5279       2.0071
    5280       2.0630
    5281       2.0844
    5282       2.0713
    5283       2.0932
    5284       2.0735
    5285       2.0876
    5286       2.0729
    5287       1.8404
    5288       1.8518
    5289       1.7543
    5290       1.7149
    5291       1.7221
    5292       1.6984
    5293       1.8210
    5294       1.7533
    5295       2.0803
    5296       2.1252
    5297       2.1225
    5298       2.1003
    5299       2.1110
    5300       2.1215
    5301       2.0787
    5302       2.0709
    5303       2.0436
    5304       2.0762
    5305       2.0561
    5306       1.9188
    5307       2.0441
    5308       2.0494
    5309       2.1048
    5310       2.0776
    5311       2.0433
    5312       2.0980
    5313       1.8641
    5314       1.4888
    5315       1.5957
    5316       1.8572
    5317       1.7128
    5318       2.1046
    5319       2.1566
    5320       2.1556
    5321       2.1100
    5322       2.0983
    5323       2.1223
    5324       1.9592
    5325       1.9927
    5326       2.0316
    5327       2.0368
    5328       2.0736
    5329       1.8452
    5330       2.0224
    5331       2.0926
    5332       2.0890
    5333       2.0850
    5334       2.0859
    5335       2.0948
    5336       1.9263
    5337       2.0779
    5338       2.0734
    5339       1.9667
    5340       1.8656
    5341       2.0625
    5342       2.0442
    5343       1.9824
    5344       2.0974
    5345       2.0863
    5346       2.0788
    5347       2.0815
    5348       2.0661
    5349       2.0463
    5350       1.7418
    5351       2.0509
    5352       2.0830
    5353       2.0789
    5354       2.0831
    5355       2.0871
    5356       2.0645
    5357       2.1043
    5358       2.0916
    5359       1.8930
    5360       1.9890
    5361       2.0917
    5362       2.0920
    5363       2.1068
    5364       2.0734
    5365       2.0736
    5366       2.0714
    5367       2.1198
    5368       2.0730
    5369       2.0701
    5370       2.0547
    5371       2.0781
    5372       2.0826
    5373       2.1064
    5374       2.1289
    5375       2.0501
    5376       2.1475
    5377       2.0748
    5378       2.1283
    5379       2.0864
    5380       2.0867
    5381       2.0855
    5382       1.9730
    5383       2.0806
    5384       2.0872
    5385       1.7898
    5386       1.6932
    5387       1.9797
    5388       2.1197
    5389       2.1147
    5390       2.0387
    5391       2.0006
    5392       2.1024
    5393       2.1113
    5394       2.1059
    5395       2.0435
    5396       2.0930
    5397       2.0353
    5398       2.0920
    5399       2.0436
    5400       2.1033
    5401       2.0716
    5402       2.0808
    5403       2.0805
    5404       2.0791
    5405       2.0248
    5406       2.1049
    5407       2.0710
    5408       2.0252
    5409       2.1077
    5410       2.0196
    5411       2.0370
    5412       2.0470
    5413       2.0754
    5414       2.1157
    5415       2.0053
    5416       2.0837
    5417       2.0166
    5418       2.1408
    5419       2.1628
    5420       2.0988
    5421       2.1367
    5422       2.1340
    5423       2.1141
    5424       2.1461
    5425       2.0226
    5426       2.1360
    5427       2.0370
    5428       2.0987
    5429       2.0179
    5430       2.1329
    5431       2.1049
    5432       2.1280
    5433       2.1796
    5434       2.0675
    5435       2.1104
    5436       2.0796
    5437       2.0310
    5438       2.1280
    5439       2.0789
    5440       2.0664
    5441       2.1375
    5442       1.9964
    5443       2.0504
    5444       2.0606
    5445       2.1196
    5446       2.0455
    5447       2.0959
    5448       1.9821
    5449       2.1022
    5450       2.0819
    5451       2.0914
    5452       2.0753
    5453       2.0594
    5454       2.0745
    5455       1.9843
    5456       2.0698
    5457       2.0751
    5458       2.0195
    5459       2.0903
    5460       2.0965
    5461       1.9865
    5462       2.0782
    5463       2.0760
    5464       2.0997
    5465       2.0679
    5466       2.0763
    5467       1.6892
    5468       1.8076
    5469       1.5253
    5470       1.4031
    5471       1.5480
    5472       1.4672
    5473       1.4703
    5474       1.5199
    5475       1.4555
    5476       1.4941
    5477       1.5639
    5478       1.6149
    5479       1.5415
    5480       1.5088
    5481       1.6197
    5482       1.4941
    5483       1.7284
    5484       1.4816
    5485       1.3874
    5486       1.5829
    5487       1.3737
    5488       1.3809
    5489       1.3946
    5490       1.4814
    5491       1.6697
    5492       1.4472
    5493       1.5435
    5494       1.5506
    5495       1.4545
    5496       1.5354
    5497       1.6201
    5498       1.3831
    5499       1.7003
    5500       1.8166
    5501       1.5414
    5502       1.4873
    5503       1.5672
    5504       1.5329
    5505       1.5924
    5506       1.4846
    5507       1.5355
    5508       1.8307
    5509       1.7372
    5510       1.7603
    5511       1.6833
    5512       1.5165
    5513       1.5767
    5514       1.4676
    5515       1.5890
    5516       1.3161
    5517       1.6781
    5518       0.6865
    5519       0.7346
    5520       0.7406
    5521       0.5865
    5522       0.6612
    5523       0.5860
    5524       0.5269
    5525       0.5218
    5526       0.5231
    5527       0.5093
    5528       0.5857
    5529       0.5305
    5530       0.5472
    5531       0.6429
    5532       0.5330
    5533       0.6101
    5534       0.6409
    5535       0.6100
    5536       0.5769
    5537       0.5515
    5538       0.5477
    5539       0.5180
    5540       0.5704
    5541       0.7064
    5542       0.6610
    5543       0.5949
    5544       0.9900
    5545       1.2909
    5546       1.1269
    5547       1.3987
    5548       1.3822
    5549       1.0402
    5550       0.8526
    5551       0.4604
    5552       0.5350
    5553       0.5354
    5554       0.4382
    5555       0.4049
    5556       0.4548
    5557       0.4848
    5558       0.5766
    5559       0.5670
    5560       0.4834
    5561       0.4724
    5562       0.5471
    5563       0.5888
    5564       0.6045
    5565       0.5306
    5566       0.6251
    5567       0.5580
    5568       0.5681
    5569       0.6485
    5570       0.6104
    5571       0.5963
    5572       0.6199
    5573       0.6119
    5574       0.4991
    5575       0.5780
    5576       0.6046
    5577       0.5644
    5578       0.5852
    5579       0.5627
    5580       0.5571
    5581       0.5965
    5582       0.6191
    5583       0.5323
    5584       0.5921
    5585       0.5984
    5586       0.5375
    5587       0.3035
    5588       0.4264
    5589       0.3938
    5590       0.5083
    5591       0.4323
    5592       0.4395
    5593       0.4351
    5594       0.4441
    5595       0.5288
    5596       0.4884
    5597       0.6445
    5598       0.5825
    5599       0.5429
    5600       0.5211
    5601       0.4870
    5602       0.5976
    5603       0.5630
    5604       0.5918
    5605       0.4342
    5606       0.4923
    5607       0.9523
    5608       0.8115
    5609       0.3863
    5610       0.5059
    5611       0.4967
    5612       0.4117
    5613       0.5407
    5614       0.3701
    5615       0.5883
    5616       0.5428
    5617       0.5691
    5618       0.5841
    5619       0.7319
    5620       0.4994
    5621       0.3973
    5622       0.4721
    5623       0.3723
    5624       0.5415
    5625       0.5687
    5626       0.6051
    5627       0.5726
    5628       0.3183
    5629       0.4539
    5630       0.4702
    5631       0.4560
    5632       0.5368
    5633       0.3596
    5634       0.4595
    5635       0.4854
    5636       0.4775
    5637       0.4240
    5638       0.4060
    5639       0.3944
    5640       0.3996
    5641       0.4668
    5642       0.4860
    5643       0.4244
    5644       0.9746
    5645       1.0030
    5646       1.2155
    5647       0.9738
    5648       1.0412
    5649       0.7254
    5650       0.5115
    5651       0.3939
    5652       0.5042
    5653       0.4047
    5654       0.3882
    5655       0.3445
    5656       0.5230
    5657       0.4161
    5658       0.6741
    5659       0.4061
    5660       0.4017
    5661       0.3215
    5662       0.4280
    5663       0.2898
    5664       0.4990
    5665       0.5273
    5666       0.2925
    5667       0.4445
    5668       0.7306
    5669       0.5404
    5670       0.4863
    5671       0.4843
    5672       0.4731
    5673       0.5236
    5674       0.4771
    5675       0.3966
    5676       0.3856
    5677       0.4471
    5678       0.4030
    5679       0.4333
    5680       0.7955
    5681       1.0559
    5682       1.2300
    5683       0.9394
    5684       0.8036
    5685       0.9489
    5686       0.9345
    5687       1.0857
    5688       1.1126
    5689       0.6405
    5690       0.3985
    5691       0.3012
    5692       0.3529
    5693       0.3309
    5694       0.4837
    5695       0.3761
    5696       0.3694
    5697       0.3973
    5698       0.3096
    5699       0.4029
    5700       0.3179
    5701       0.2930
    5702       0.2830
    5703       0.3175
    5704       0.3828
    5705       0.4328
    5706       0.3730
    5707       0.2921
    5708       0.4076
    5709       0.4594
    5710       0.4212
    5711       0.5111
    5712       0.4244
    5713       0.4388
    5714       0.5586
    5715       0.7808
    5716       0.7363
    5717       0.5452
    5718       0.6041
    5719       0.5447
    5720       0.6227
    5721       0.5216
    5722       0.6316
    5723       0.5758
    5724       0.5286
    5725       0.6133
    5726       0.5204
    5727       0.4857
    5728       0.5844
    5729       0.9390
    5730       0.6227
    5731       1.0312
    5732       1.2166
    5733       0.4887
    5734       0.4820
    5735       0.5217
    5736       0.5163
    5737       0.5050
    5738       0.5093
    5739       0.5398
    5740       0.6800
    5741       0.4741
    5742       0.5111
    5743       0.4928
    5744       0.5532
    5745       0.5696
    5746       0.6305
    5747       0.5687
    5748       0.5310
    5749       0.4839
    5750       0.4845
    5751       0.4542
    5752       0.5786
    5753       0.4744
    5754       0.4965
    5755       0.5763
    5756       0.5542
    5757       0.4908
    5758       0.5878
    5759       0.4698
    5760       0.5352
    5761       0.4951
    5762       0.4209
    5763       0.4064
    5764       0.4550
    5765       0.4296
    5766       0.5006
    5767       0.5013
    5768       0.3958
    5769       0.5225
    5770       0.7447
    5771       0.5866
    5772       0.7183
    5773       0.5095
    5774       0.5523
    5775       0.5389
    5776       0.4747
    5777       0.5554
    5778       0.4812
    5779       0.4476
    5780       0.6134
    5781       0.6923
    5782       0.8509
    5783       0.5322
    5784       0.4997
    5785       0.5309
    5786       0.5199
    5787       0.6418
    5788       0.9026
    5789       0.4150
    5790       0.4319
    5791       0.4593
    5792       0.5573
    5793       0.5627
    5794       0.5831
    5795       0.5305
    5796       0.5336
    5797       0.4882
    5798       0.4809
    5799       0.5496
    5800       0.7404
    5801       0.5126
    5802       0.7615
    5803       0.4973
    5804       0.5151
    5805       0.4895
    5806       0.6262
    5807       0.6747
    5808       0.4925
    5809       0.4878
    5810       0.2958
    5811       0.3052
    5812       0.6201
    5813       0.3820
    5814       0.5560
    5815       0.3808
    5816       0.4773
    5817       0.3936
    5818       0.8083
    5819       0.3555
    5820       0.3611
    5821       0.3439
    5822       0.3067
    5823       0.2929
    5824       0.3986
    5825       0.3973
    5826       0.2075
    5827       0.8003
    5828       1.2373
    5829       1.2040
    5830       1.2858
    5831       1.2362
    5832       0.8899
    5833       0.4844
    5834       1.1085
    5835       1.1382
    5836       0.5653
    5837       1.0190
    5838       0.9759
    5839       1.2473
    5840       1.2103
    5841       1.2755
    5842       1.1993
    5843       0.9900
    5844       0.7530
    5845       0.4494
    5846       0.5098
    5847       0.3326
    5848       0.3239
    5849       0.3280
    5850       0.5253
    5851       0.5452
    5852       0.4620
    5853       0.4207
    5854       0.5665
    5855       0.4576
    5856       0.5072
    5857       0.4835
    5858       0.3223
    5859       0.4636
    5860       0.4711
    5861       0.3781
    5862       0.5233
    5863       0.5972
    5864       0.5965
    5865       0.5678
    5866       0.5292
    5867       0.3788
    5868       0.4420
    5869       0.5703
    5870       0.4180
    5871       0.4784
    5872       0.5026
    5873       0.5627
    5874       0.5319
    5875       0.6235
    5876       0.4201
    5877       0.5141
    5878       0.3300
    5879       0.4958
    5880       0.5133
    5881       0.4367
    5882       0.5313
    5883       0.5824
    5884       0.4154
    5885       0.4238
    5886       0.3592
    5887       0.5484
    5888       0.4981
    5889       0.5496
    5890       0.6432
    5891       0.5871
    5892       0.5491
    5893       0.6441
    5894       0.6525
    5895       0.5552
    5896       0.5333
    5897       0.5942
    5898       0.5372
    5899       0.5247
    5900       0.5725
    5901       0.5734
    5902       0.4898
    5903       0.5834
    5904       0.6107
    5905       0.5747
    5906       0.6143
    5907       0.6115
    5908       0.6563
    5909       0.5352
    5910       0.5825
    5911       0.5480
    5912       0.5249
    5913       0.5645
    5914       0.5918
    5915       0.5260
    5916       0.5114
    5917       0.4774
    5918       0.6185
    5919       0.5649
    5920       0.5194
    5921       0.5174
    5922       0.5869
    5923       0.5632
    5924       0.6138
    5925       0.5577
    5926       0.6597
    5927       0.4404
    5928       0.5890
    5929       0.5611
    5930       0.5597
    5931       0.5915
    5932       0.5214
    5933       0.4651
    5934       0.7490
    5935       0.6172
    5936       0.5710
    5937       0.5846
    5938       0.6395
    5939       0.4520
    5940       0.5522
    5941       0.4901
    5942       0.5061
    5943       0.5646
    5944       0.5621
    5945       0.5587
    5946       0.5155
    5947       0.5163
    5948       0.5482
    5949       0.6100
    5950       0.6183
    5951       0.4794
    5952       0.5102
    5953       0.9177
    5954       1.3122
    5955       1.1931
    5956       0.9642
    5957       0.4728
    5958       1.0044
    5959       1.1753
    5960       0.8947
    5961       0.4366
    5962       0.4155
    5963       0.3234
    5964       0.2936
    5965       0.4486
    5966       0.4019
    5967       0.3880
    5968       0.4811
    5969       0.4559
    5970       0.5209
    5971       0.4809
    5972       0.4503
    5973       0.5628
    5974       0.4096
    5975       0.3863
    5976       0.2879
    5977       0.5197
    5978       0.2851
    5979       0.2827
    5980       0.3727
    5981       0.3445
    5982       0.5076
    5983       0.5509
    5984       0.3252
    5985       0.4100
    5986       0.3354
    5987       0.2926
    5988       0.4158
    5989       0.2877
    5990       0.5870
    5991       0.4472
    5992       0.4355
    5993       0.4915
    5994       0.6501
    5995       0.5356
    5996       0.4129
    5997       0.4632
    5998       0.4687
    5999       0.4969
    6000       0.5449
    6001       0.4302
    6002       0.4630
    6003       0.4466
    6004       0.4792
    6005       0.3927
    6006       0.4635
    6007       0.4310
    6008       0.4813
    6009       0.6539
    6010       0.4768
    6011       0.5541
    6012       0.6104
    6013       0.4754
    6014       0.3142
    6015       0.5351
    6016       0.4503
    6017       0.6425
    6018       0.8857
    6019       1.0007
    6020       1.1247
    6021       0.8738
    6022       1.0500
    6023       0.6538
    6024       1.0294
    6025       0.8613
    6026       1.3296
    6027       0.9456
    6028       1.4547
    6029       1.5057
    6030       1.3236
    6031       1.3998
    6032       1.1402
    6033       1.6611
    6034       1.0001
    6035       1.5305
    6036       1.4183
    6037       1.2742
    6038       1.0107
    6039       0.7578
    6040       0.3646
    6041       0.3729
    6042       0.7887
    6043       0.3676
    6044       1.3530
    6045       1.8555
    6046       1.3388
    6047       1.2326
    6048       1.1175
    6049       1.4515
    6050       1.3968
    6051       1.7008
    6052       1.6472
    6053       1.8867
    6054       1.5656
    6055       1.9153
    6056       1.6692
    6057       1.4905
    6058       2.1184
    6059       2.0854
    6060       2.1395
    6061       2.0781
    6062       2.0830
    6063       2.0734
    6064       2.0428
    6065       2.1041
    6066       2.0797
    6067       2.1017
    6068       2.1310
    6069       2.1144
    6070       2.0558
    6071       2.1033
    6072       2.0635
    6073       2.0783
    6074       1.6899
    6075       0.9465
    6076       1.4514
    6077       0.9403
    6078       1.1078
    6079       0.9195
    6080       1.2196
    6081       1.5446
    6082       0.8223
    6083       1.0441
    6084       1.2631
    6085       0.8816
    6086       1.0267
    6087       0.7429
    6088       0.8160
    6089       1.3311
    6090       0.8255
    6091       0.8184
    6092       1.0667
    6093       0.4573
    6094       0.4177
    6095       0.4225
    6096       0.3041
    6097       0.3209
    6098       0.4251
    6099       0.3921
    6100       0.3135
    6101       0.3481
    6102       0.4407
    6103       0.3384
    6104       0.4252
    6105       0.4753
    6106       0.2962
    6107       0.2784
    6108       0.3466
    6109       0.4279
    6110       0.3445
    6111       0.4345
    6112       0.4075
    6113       0.3140
    6114       0.5525
    6115       0.4493
    6116       0.4752
    6117       0.5119
    6118       0.6239
    6119       0.4270
    6120       0.5154
    6121       0.4069
    6122       0.4892
    6123       0.4613
    6124       0.4510
    6125       0.5132
    6126       0.4588
    6127       0.4932
    6128       0.4330
    6129       0.5422
    6130       0.6501
    6131       0.4250
    6132       0.4817
    6133       0.5417
    6134       0.4457
    6135       0.4160
    6136       0.5392
    6137       0.5469
    6138       0.9130
    6139       0.9948
    6140       0.4328
    6141       0.4721
    6142       0.5618
    6143       0.4727
    6144       0.4165
    6145       0.4198
    6146       0.9737
    6147       0.6633
    6148       0.5550
    6149       0.5719
    6150       0.5757
    6151       0.5545
    6152       0.5557
    6153       0.9034
    6154       0.7501
    6155       0.5856
    6156       0.6544
    6157       0.5739
    6158       0.5813
    6159       0.6579
    6160       0.5782
    6161       0.5913
    6162       0.6684
    6163       0.6184
    6164       0.5634
    6165       0.5730
    6166       0.5518
    6167       0.5482
    6168       0.5531
    6169       0.6474
    6170       0.6335
    6171       0.7827
    6172       0.5230
    6173       0.5499
    6174       0.5392
    6175       0.6739
    6176       0.6353
    6177       0.5514
    6178       0.5292
    6179       0.6540
    6180       0.7627
    6181       0.5791
    6182       0.6902
    6183       0.5536
    6184       0.5636
    6185       0.6162
    6186       0.5540
    6187       0.5298
    6188       0.5997
    6189       0.5741
    6190       0.5882
    6191       0.5481
    6192       0.5193
    6193       0.6290
    6194       0.6938
    6195       1.6019
    6196       1.1327
    6197       1.0151
    6198       1.1608
    6199       0.6312
    6200       0.5925
    6201       1.2898
    6202       1.0511
    6203       1.2323
    6204       1.3309
    6205       1.2009
    6206       0.9728
    6207       1.2837
    6208       1.0380
    6209       0.9159
    6210       1.1067
    6211       1.4057
    6212       1.4508
    6213       1.4211
    6214       1.5322
    6215       1.4022
    6216       1.3260
    6217       1.3318
    6218       1.4057
    6219       1.4921
    6220       1.3792
    6221       1.4309
    6222       1.4880
    6223       1.4704
    6224       1.3211
    6225       1.3971
    6226       1.4132
    6227       1.3197
    6228       1.5355
    6229       1.3025
    6230       1.3312
    6231       1.5168
    6232       0.9289
    6233       1.4395
    6234       1.6964
    6235       1.5628
    6236       1.3827
    6237       1.4933
    6238       1.2278
    6239       1.3889
    6240       1.4663
    6241       1.4803
    6242       1.2523
    6243       1.4104
    6244       1.1802
    6245       1.2078
    6246       1.3459
    6247       1.2659
    6248       1.5322
    6249       1.3481
    6250       1.4141
    6251       1.4156
    6252       1.3860
    6253       1.4819
    6254       1.4648
    6255       1.3416
    6256       1.3246
    6257       1.2975
    6258       1.5555
    6259       1.5199
    6260       1.5328
    6261       1.3330
    6262       1.4342
    6263       1.3730
    6264       1.3017
    6265       1.4147
    6266       1.5780
    6267       1.1397
    6268       1.3975
    6269       1.3492
    6270       1.5142
    6271       1.5350
    6272       1.3044
    6273       1.3900
    6274       0.6475
    6275       1.0965
    6276       1.4271
    6277       1.1654
    6278       0.9129
    6279       1.4443
    6280       1.3581
    6281       1.4614
    6282       1.6115
    6283       1.1579
    6284       1.5626
    6285       1.4587
    6286       1.2537
    6287       1.1033
    6288       1.4852
    6289       1.3177
    6290       1.1784
    6291       0.9276
    6292       1.1665
    6293       1.3223
    6294       1.5684
    6295       1.4271
    6296       1.3204
    6297       1.4730
    6298       1.3506
    6299       1.5138
    6300       1.6030
    6301       1.5139
    6302       1.3197
    6303       1.0523
    6304       1.4434
    6305       1.2029
    6306       1.1848
    6307       0.9622
    6308       1.3563
    6309       1.3084
    6310       1.5200
    6311       1.4139
    6312       1.4627
    6313       1.3914
    6314       1.2853
    6315       1.4991
    6316       1.4022
    6317       0.9493
    6318       1.6790
    6319       1.3452
    6320       1.4817
    6321       1.2179
    6322       1.4695
    6323       1.3559
    6324       1.5066
    6325       1.5376
    6326       1.1959
    6327       1.1826
    6328       1.1251
    6329       0.9212
    6330       1.5428
    6331       1.1628
    6332       1.5476
    6333       1.2082
    6334       1.6107
    6335       1.4408
    6336       1.3909
    6337       1.6959
    6338       1.4429
    6339       1.4458
    6340       1.4957
    6341       1.6475
    6342       1.3793
    6343       1.2829
    6344       1.4417
    6345       1.4023
    6346       1.5876
    6347       1.6123
    6348       1.4134
    6349       1.5025
    6350       1.5007
    6351       1.3340
    6352       1.3940
    6353       1.5416
    6354       1.5106
    6355       1.4121
    6356       1.5111
    6357       1.4195
    6358       1.6024
    6359       1.6070
    6360       1.7118
    6361       1.4657
    6362       1.4045
    6363       1.3830
    6364       1.5224
    6365       1.5127
    6366       1.5465
    6367       1.6277
    6368       1.6436
    6369       1.6213
    6370       1.4924
    6371       1.4858
    6372       1.4832
    6373       1.4165
    6374       1.5071
    6375       1.4719
    6376       1.6795
    6377       1.4409
    6378       1.4496
    6379       1.5557
    6380       1.4870
    6381       1.3452
    6382       1.6106
    6383       1.5837
    6384       1.6852
    6385       1.7297
    6386       1.2580
    6387       1.6241
    6388       1.7430
    6389       1.3355
    6390       1.4867
    6391       1.4849
    6392       1.6128
    6393       1.7616
    6394       1.4326
    6395       1.3933
    6396       1.6861
    6397       1.3559
    6398       1.5379
    6399       1.6148
    6400       1.6856
    6401       1.8745
    6402       1.4046
    6403       1.3187
    6404       1.4943
    6405       1.4822
    6406       1.5344
    6407       1.7644
    6408       1.4695
    6409       1.3616
    6410       1.5055
    6411       1.4492
    6412       1.4589
    6413       1.4427
    6414       1.4492
    6415       1.6093
    6416       1.4573
    6417       1.3723
    6418       1.4349
    6419       1.4399
    6420       1.6100
    6421       1.6680
    6422       1.3114
    6423       1.7207
    6424       1.7342
    6425       1.6334
    6426       1.3966
    6427       1.6519
    6428       1.5497
    6429       1.4778
    6430       1.3163
    6431       1.4878
    6432       1.6011
    6433       1.6773
    6434       1.6370
    6435       1.6364
    6436       1.6732
    6437       1.5297
    6438       1.7678
    6439       1.6521
    6440       1.6400
    6441       1.5827
    6442       1.9789
    6443       1.5962
    6444       1.3063
    6445       1.1193
    6446       1.5582
    6447       1.4899
    6448       1.4991
    6449       1.6615
    6450       1.7334
    6451       1.6939
    6452       1.7086
    6453       1.5939
    6454       1.8623
    6455       1.8185
    6456       1.8566
    6457       2.0368
    6458       1.8833
    6459       1.5337
    6460       1.2253
    6461       1.4189
    6462       1.2026
    6463       1.3478
    6464       1.7900
    6465       1.7177
    6466       1.6775
    6467       1.5728
    6468       1.8682
    6469       1.6903
    6470       1.5770
    6471       1.5864
    6472       1.6732
    6473       1.2421
    6474       1.3608
    6475       1.4230
    6476       1.5607
    6477       1.7217
    6478       1.4988
    6479       1.7425
    6480       1.4696
    6481       1.4194
    6482       1.4049
    6483       1.2790
    6484       1.1557
    6485       1.5022
    6486       1.1482
    6487       1.3488
    6488       1.4105
    6489       1.6188
    6490       1.4916
    6491       1.5576
    6492       1.6019
    6493       1.5094
    6494       1.6276
    6495       1.6055
    6496       1.5464
    6497       1.5364
    6498       1.5367
    6499       1.7172
    6500       1.5196
    6501       1.5201
    6502       1.4744
    6503       1.4944
    6504       1.5227
    6505       1.5148
    6506       1.5805
    6507       1.7025
    6508       1.6974
    6509       1.6847
    6510       1.3639
    6511       1.5734
    6512       1.5335
    6513       1.1315
    6514       1.6364
    6515       1.7607
    6516       1.3842
    6517       1.0118
    6518       1.4949
    6519       1.5056
    6520       1.4262
    6521       1.9867
    6522       1.3549
    6523       1.4319
    6524       1.3782
    6525       1.5984
    6526       1.6764
    6527       1.3494
    6528       1.5317
    6529       1.1827
    6530       1.5225
    6531       1.4885
    6532       1.4131
    6533       1.3802
    6534       1.5153
    6535       1.3959
    6536       1.4041
    6537       1.4143
    6538       1.3664
    6539       1.3880
    6540       1.4907
    6541       1.7103
    6542       1.2656
    6543       1.2372
    6544       1.3608
    6545       1.2336
    6546       1.5949
    6547       1.5719
    6548       1.5733
    6549       0.4713
    6550       1.1748
    6551       1.0024
    6552       1.3398
    6553       1.3186
    6554       1.3202
    6555       1.6658
    6556       1.4528
    6557       1.2089
    6558       1.4182
    6559       1.4659
    6560       1.5714
    6561       1.4937
    6562       1.6589
    6563       1.4197
    6564       1.6461
    6565       1.8195
    6566       1.5568
    6567       1.5097
    6568       1.6520
    6569       1.5715
    6570       1.4501
    6571       1.4592
    6572       1.4749
    6573       1.4564
    6574       1.6007
    6575       1.5759
    6576       1.4541
    6577       1.5864
    6578       1.5754
    6579       1.6502
    6580       1.5778
    6581       1.5732
    6582       1.6887
    6583       1.7433
    6584       1.5911
    6585       1.6151
    6586       1.6781
    6587       1.6400
    6588       1.2866
    6589       1.4420
    6590       1.5428
    6591       1.7882
    6592       1.4131
    6593       1.5120
    6594       1.5762
    6595       1.5692
    6596       1.3824
    6597       2.0916
    6598       1.9586
    6599       2.0736
    6600       1.4320
    6601       1.7077
    6602       1.7487
    6603       1.6670
    6604       1.6109
    6605       1.4699
    6606       2.0327
    6607       2.0768
    6608       2.0713
    6609       2.0728
    6610       2.0968
    6611       2.0603
    6612       2.0735
    6613       2.0882
    6614       2.0553
    6615       1.9887
    6616       2.0484
    6617       2.0778
    6618       2.0930
    6619       1.4888
    6620       1.7526
    6621       1.8541
    6622       1.6774
    6623       1.6088
    6624       1.5720
    6625       1.6659
    6626       1.6326
    6627       1.7761
    6628       1.5153
    6629       1.8900
    6630       1.6438
    6631       1.7308
    6632       1.5115
    6633       1.5480
    6634       1.6441
    6635       1.5080
    6636       1.5646
    6637       1.5900
    6638       1.5681
    6639       1.4972
    6640       1.6528
    6641       1.4557
    6642       1.7116
    6643       1.6773
    6644       1.5358
    6645       1.5333
    6646       1.9747
    6647       2.0018
    6648       1.4058
    6649       1.5529
    6650       1.6370
    6651       1.6231
    6652       1.4814
    6653       1.9476
    6654       1.6911
    6655       1.7193
    6656       1.6820
    6657       1.5519
    6658       1.7500
    6659       1.6928
    6660       1.5913
    6661       1.9587
    6662       1.5723
    6663       1.5827
    6664       1.7330
    6665       1.4437
    6666       1.5194
    6667       1.7490
    6668       1.5659
    6669       1.7662
    6670       1.7411
    6671       1.8909
    6672       2.0984
    6673       2.0913
    6674       2.0417
    6675       2.0650
    6676       1.9685
    6677       1.8899
    6678       1.7277
    6679       1.7921
    6680       1.6651
    6681       1.7700
    6682       1.5841
    6683       2.0692
    6684       2.0815
    6685       2.0127
    6686       2.0422
    6687       2.0377
    6688       2.1044
    6689       1.8779
    6690       2.1037
    6691       2.0660
    6692       2.0600
    6693       2.0683
    6694       2.0684
    6695       2.0902
    6696       2.0916
    6697       2.0305
    6698       2.0977
    6699       2.0230
    6700       2.1268
    6701       2.1052
    6702       1.8595
    6703       2.0966
    6704       2.0768
    6705       2.0922
    6706       2.0831
    6707       2.0318
    6708       2.0488
    6709       2.0715
    6710       2.1084
    6711       2.0637
    6712       2.0244
    6713       2.0462
    6714       1.9928
    6715       2.0917
    6716       2.0815
    6717       2.0911
    6718       1.9469
    6719       1.4745
    6720       1.5458
    6721       1.4940
    6722       1.7596
    6723       1.5039
    6724       1.7214
    6725       1.4496
    6726       1.4413
    6727       1.6153
    6728       1.5520
    6729       1.5711
    6730       1.6775
    6731       1.7137
    6732       2.0637
    6733       2.1294
    6734       2.0635
    6735       2.1191
    6736       2.0662
    6737       2.0587
    6738       2.1032
    6739       2.0885
    6740       2.0835
    6741       2.1038
    6742       2.0800
    6743       2.0900
    6744       1.9875
    6745       1.9377
    6746       1.9212
    6747       1.8617
    6748       1.7607
    6749       1.7447
    6750       1.6340
    6751       1.6381
    6752       1.5444
    6753       1.3954
    6754       1.4022
    6755       1.2124
    6756       1.2676
    6757       0.6252
    6758       0.8190
    6759       1.2156
    6760       1.2643
    6761       1.2735
    6762       0.8708
    6763       1.3428
    6764       1.2368
    6765       1.4375
    6766       1.2829
    6767       1.3666
    6768       1.5152
    6769       1.4340
    6770       1.5715
    6771       1.2820
    6772       1.4601
    6773       1.2283
    6774       1.4675
    6775       1.2256
    6776       1.0746
    6777       1.3380
    6778       1.4502
    6779       1.6785
    6780       1.3088
    6781       1.4373
    6782       1.0838
    6783       1.1370
    6784       1.1251
    6785       0.8127
    6786       1.2680
    6787       1.3625
    6788       1.7152
    6789       1.3989
    6790       1.5413
    6791       1.5731
    6792       1.7844
    6793       1.4927
    6794       1.5144
    6795       1.5704
    6796       1.6264
    6797       1.5972
    6798       1.4321
    6799       1.5889
    6800       1.4529
    6801       1.4029
    6802       1.3992
    6803       1.5544
    6804       1.3898
    6805       1.5526
    6806       1.6460
    6807       1.4698
    6808       1.6287
    6809       1.4785
    6810       1.5663
    6811       1.5167
    6812       1.5428
    6813       1.5484
    6814       1.5056
    6815       1.4401
    6816       1.6787
    6817       1.7570
    6818       1.6238
    6819       1.3304
    6820       1.4245
    6821       1.3908
    6822       1.3246
    6823       1.4373
    6824       1.5971
    6825       1.2722
    6826       1.5304
    6827       1.3696
    6828       1.4879
    6829       1.5984
    6830       1.4706
    6831       1.4965
    6832       1.5688
    6833       1.5133
    6834       1.3779
    6835       1.1419
    6836       1.3815
    6837       1.6317
    6838       1.6285
    6839       1.4333
    6840       1.4308
    6841       1.6987
    6842       1.3444
    6843       1.3047
    6844       1.5297
    6845       1.5633
    6846       1.3611
    6847       1.2085
    6848       1.4338
    6849       1.4127
    6850       1.4787
    6851       1.4400
    6852       1.4015
    6853       1.3667
    6854       1.2922
    6855       1.3629
    6856       1.4552
    6857       1.2942
    6858       1.6907
    6859       1.3228
    6860       1.3859
    6861       1.4752
    6862       1.5946
    6863       1.6657
    6864       1.3140
    6865       1.2255
    6866       1.4827
    6867       1.4651
    6868       1.5198
    6869       1.4325
    6870       1.3481
    6871       1.5606
    6872       1.3036
    6873       1.2076
    6874       1.5089
    6875       1.6666
    6876       1.7443
    6877       1.6074
    6878       1.2259
    6879       0.6022
    6880       0.6260
    6881       0.6152
    6882       0.4778
    6883       0.4679
    6884       0.4437
    6885       0.4406
    6886       0.4046
    6887       0.3610
    6888       0.4308
    6889       0.6352
    6890       0.5273
    6891       0.8726
    6892       1.1372
    6893       0.8727
    6894       0.5028
    6895       0.5273
    6896       0.5608
    6897       0.5727
    6898       0.7428
    6899       0.5959
    6900       0.6293
    6901       0.6521
    6902       0.6354
    6903       0.6439
    6904       0.7081
    6905       0.5288
    6906       0.6693
    6907       0.5773
    6908       0.5804
    6909       0.6660
    6910       0.6111
    6911       0.5577
    6912       0.5742
    6913       0.5792
    6914       0.5563
    6915       0.5729
    6916       0.5808
    6917       0.5430
    6918       0.5145
    6919       0.5075
    6920       0.5154
    6921       0.5256
    6922       0.4747
    6923       0.5344
    6924       0.5040
    6925       0.5221
    6926       0.4753
    6927       0.4970
    6928       0.7151
    6929       0.8175
    6930       1.2120
    6931       1.0772
    6932       1.4569
    6933       1.6278
    6934       1.3643
    6935       1.2917
    6936       1.6798
    6937       1.4130
    6938       1.2484
    6939       1.4698
    6940       1.4081
    6941       1.4882
    6942       1.2390
    6943       1.4702
    6944       1.1880
    6945       0.7608
    6946       1.4741
    6947       1.2158
    6948       1.2949
    6949       1.0522
    6950       1.0973
    6951       0.7423
    6952       0.6393
    6953       0.7545
    6954       0.5805
    6955       0.6300
    6956       0.5782
    6957       0.5923
    6958       0.5458
    6959       0.5800
    6960       0.5939
    6961       0.5927
    6962       0.9956
    6963       1.3042
    6964       1.3237
    6965       1.1529
    6966       1.6825
    6967       1.4579
    6968       1.6036
    6969       1.3291
    6970       1.4027
    6971       1.2746
    6972       1.5015
    6973       1.4042
    6974       1.4657
    6975       1.1163
    6976       1.3308
    6977       1.6283
    6978       1.1302
    6979       0.6340
    6980       0.5906
    6981       0.9935
    6982       1.3038
    6983       1.1822
    6984       1.0868
    6985       1.4593
    6986       1.1394
    6987       1.2867
    6988       0.6404
    6989       0.6861
    6990       0.6804
    6991       0.5568
    6992       0.7260
    6993       0.6741
    6994       0.6204
    6995       0.6326
    6996       0.5457
    6997       0.7300
    6998       0.6965
    6999       0.5518
    7000       0.7070
    7001       0.5993
    7002       0.5814
    7003       0.6048
    7004       0.6653
    7005       0.6429
    7006       0.5494
    7007       0.6191
    7008       0.6240
    7009       0.6822
    7010       0.9989
    7011       0.9920
    7012       0.9726
    7013       1.1089
    7014       0.8064
    7015       0.6146
    7016       1.1810
    7017       0.9116
    7018       1.2119
    7019       1.0308
    7020       0.7235
    7021       1.0984
    7022       1.2105
    7023       0.5671
    7024       0.5741
    7025       0.5476
    7026       0.5875
    7027       0.8372
    7028       0.5857
    7029       0.5929
    7030       0.6796
    7031       0.5758
    7032       0.5064
    7033       0.4819
    7034       0.6854
    7035       0.6026
    7036       0.5491
    7037       0.5694
    7038       0.5566
    7039       0.6139
    7040       0.5136
    7041       0.5380
    7042       0.4475
    7043       0.5270
    7044       0.9248
    7045       0.5773
    7046       0.5238
    7047       0.8380
    7048       0.5011
    7049       0.6194
    7050       0.5122
    7051       0.7695
    7052       0.4129
    7053       0.5119
    7054       0.5593
    7055       0.7410
    7056       0.9768
    7057       1.1920
    7058       1.1286
    7059       0.6100
    7060       1.0395
    7061       0.5196
    7062       0.5128
    7063       0.2615
    7064       0.3254
    7065       0.6738
    7066       0.4096
    7067       0.5052
    7068       0.4675
    7069       0.6919
    7070       0.6358
    7071       0.4876
    7072       0.3996
    7073       0.4450
    7074       0.3927
    7075       0.5670
    7076       0.5096
    7077       0.3790
    7078       0.5842
    7079       0.4884
    7080       0.4834
    7081       0.6197
    7082       0.4043
    7083       0.5608
    7084       0.4512
    7085       0.5081
    7086       0.3921
    7087       0.4679
    7088       0.4838
    7089       0.6488
    7090       0.6038
    7091       0.7278
    7092       0.5685
    7093       0.8933
    7094       0.5035
    7095       0.9351
    7096       0.9920
    7097       1.0272
    7098       0.8512
    7099       1.0067
    7100       1.0810
    7101       0.8021
    7102       1.3637
    7103       1.2097
    7104       0.8031
    7105       0.8738
    7106       0.8957
    7107       0.8554
    7108       0.4562
    7109       0.4965
    7110       0.5899
    7111       0.4816
    7112       0.8268
    7113       0.9081
    7114       0.5738
    7115       0.6939
    7116       0.6483
    7117       0.6174
    7118       0.5918
    7119       0.6725
    7120       0.7063
    7121       0.5915
    7122       0.6276
    7123       0.6002
    7124       0.7762
    7125       0.6196
    7126       0.6262
    7127       0.6400
    7128       0.6194
    7129       0.6679
    7130       0.6599
    7131       1.1771
    7132       0.9355
    7133       1.2271
    7134       0.8226
    7135       0.6640
    7136       0.5563
    7137       0.7740
    7138       0.6648
    7139       1.0578
    7140       0.7314
    7141       0.5912
    7142       0.7620
    7143       0.5861
    7144       0.6299
    7145       1.2601
    7146       1.2563
    7147       1.3712
    7148       1.3698
    7149       1.3380
    7150       1.6289
    7151       1.1097
    7152       1.1577
    7153       0.9713
    7154       0.9812
    7155       0.9761
    7156       0.9048
    7157       0.9313
    7158       0.7593
    7159       0.9310
    7160       1.0554
    7161       1.1325
    7162       1.2813
    7163       0.9306
    7164       0.9464
    7165       1.1428
    7166       1.1863
    7167       1.1532
    7168       0.9969
    7169       0.9553
    7170       0.9959
    7171       1.1375
    7172       1.0774
    7173       1.1348
    7174       0.9419
    7175       1.0084
    7176       1.1657
    7177       1.5538
    7178       1.4902
    7179       1.1689
    7180       1.0973
    7181       1.3806
    7182       1.0719
    7183       1.0807
    7184       1.2580
    7185       1.1879
    7186       1.1130
    7187       1.0387
    7188       0.9530
    7189       0.9883
    7190       1.0359
    7191       1.2814
    7192       0.8397
    7193       0.8197
    7194       1.0167
    7195       0.8326
    7196       0.9392
    7197       1.2059
    7198       1.0603
    7199       1.0786
    7200       0.9126
    7201       0.8954
    7202       0.9018
    7203       0.7374
    7204       0.7211
    7205       0.8962
    7206       0.5558
    7207       0.6563
    7208       0.4929
    7209       0.7198
    7210       0.6489
    7211       0.6236
    7212       1.0556
    7213       1.1223
    7214       1.0796
    7215       0.9605
    7216       1.2954
    7217       1.2912
    7218       1.5467
    7219       1.4818
    7220       1.1603
    7221       1.3188
    7222       1.4524
    7223       1.1207
    7224       1.7056
    7225       1.6635
    7226       1.4330
    7227       1.1706
    7228       1.4184
    7229       1.2753
    7230       1.1239
    7231       0.9392
    7232       0.8870
    7233       0.9115
    7234       0.7970
    7235       0.4564
    7236       0.4628
    7237       0.5409
    7238       0.4211
    7239       0.4189
    7240       0.5325
    7241       0.4778
    7242       0.5826
    7243       0.6043
    7244       0.6159
    7245       0.6326
    7246       0.5816
    7247       0.5811
    7248       0.6263
    7249       0.5871
    7250       0.6209
    7251       0.6319
    7252       0.6431
    7253       0.6056
    7254       0.6611
    7255       0.6182
    7256       0.5984
    7257       0.7198
    7258       0.8190
    7259       0.6336
    7260       0.6314
    7261       0.7608
    7262       0.6062
    7263       0.8359
    7264       0.7875
    7265       0.8673
    7266       0.9009
    7267       0.5839
    7268       0.6507
    7269       0.8574
    7270       0.7550
    7271       0.5284
    7272       0.5614
    7273       0.5662
    7274       0.7039
    7275       0.5333
    7276       0.9390
    7277       1.0595
    7278       1.0619
    7279       1.2000
    7280       1.1492
    7281       1.2811
    7282       1.4679
    7283       1.1699
    7284       1.3368
    7285       0.9710
    7286       0.8946
    7287       0.9517
    7288       1.2080
    7289       1.2133
    7290       1.0026
    7291       0.9669
    7292       1.3298
    7293       1.4937
    7294       1.1564
    7295       1.1267
    7296       0.8899
    7297       0.6534
    7298       0.6357
    7299       0.5963
    7300       0.5999
    7301       0.6502
    7302       0.6681
    7303       0.6608
    7304       0.6550
    7305       0.4541
    7306       0.5034
    7307       0.4842
    7308       0.4541
    7309       0.4724
    7310       0.4013
    7311       0.4259
    7312       0.6197
    7313       0.5448
    7314       0.4198
    7315       0.4256
    7316       0.3284
    7317       0.5184
    7318       0.4147
    7319       0.4511
    7320       1.0082
    7321       0.5734
    7322       0.6855
    7323       0.6953
    7324       0.5665
    7325       0.5263
    7326       0.5722
    7327       0.7371
    7328       0.5471
    7329       1.1959
    7330       1.1781
    7331       1.2335
    7332       0.8460
    7333       1.3625
    7334       1.1240
    7335       1.2465
    7336       0.9218
    7337       1.1430
    7338       1.3111
    7339       1.3227
    7340       1.3007
    7341       0.9634
    7342       1.1919
    7343       1.2927
    7344       1.0700
    7345       1.0882
    7346       1.2634
    7347       0.8003
    7348       1.0870
    7349       0.7503
    7350       0.4609
    7351       0.6044
    7352       0.4340
    7353       0.4477
    7354       0.4191
    7355       0.4614
    7356       0.3609
    7357       0.4800
    7358       0.9548
    7359       1.0512
    7360       0.4269
    7361       0.9967
    7362       1.0099
    7363       0.6254
    7364       0.4441
    7365       0.9030
    7366       0.6186
    7367       0.5570
    7368       0.7689
    7369       0.9278
    7370       0.6778
    7371       0.8565
    7372       0.8449
    7373       0.8167
    7374       0.9282
    7375       0.5429
    7376       0.4297
    7377       0.4207
    7378       0.4400
    7379       0.5049
    7380       0.4487
    7381       0.4905
    7382       0.4003
    7383       0.3072
    7384       0.4057
    7385       0.4940
    7386       0.4599
    7387       0.3108
    7388       0.5579
    7389       0.4535
    7390       0.3531
    7391       0.4566
    7392       0.4398
    7393       0.5558
    7394       0.6123
    7395       0.4709
    7396       0.5737
    7397       0.5945
    7398       0.6565
    7399       0.5745
    7400       0.4919
    7401       0.5100
    7402       0.6976
    7403       0.4372
    7404       0.4640
    7405       0.4665
    7406       0.4573
    7407       1.4914
    7408       1.2678
    7409       1.5254
    7410       1.3156
    7411       1.1569
    7412       1.4942
    7413       1.4964
    7414       1.5595
    7415       1.2827
    7416       1.4876
    7417       1.3692
    7418       1.4575
    7419       1.2148
    7420       1.3762
    7421       1.3843
    7422       1.4240
    7423       1.2697
    7424       1.3188
    7425       1.6664
    7426       1.2166
    7427       0.6894
    7428       0.5595
    7429       0.6095
    7430       0.6015
    7431       0.6104
    7432       0.5671
    7433       0.5627
    7434       0.5785
    7435       0.5732
    7436       0.5158
    7437       0.5533
    7438       0.5280
    7439       0.4964
    7440       0.4869
    7441       0.5279
    7442       0.4377
    7443       0.5825
    7444       0.4559
    7445       0.3998
    7446       0.7942
    7447       0.4346
    7448       0.5050
    7449       0.5807
    7450       0.8125
    7451       0.5041
    7452       0.5532
    7453       0.6099
    7454       0.6507
    7455       0.5571
    7456       0.6880
    7457       0.5568
    7458       0.5713
    7459       0.5575
    7460       0.6393
    7461       0.5590
    7462       0.5931
    7463       0.6028
    7464       0.6168
    7465       0.6915
    7466       0.5969
    7467       0.5739
    7468       0.6097
    7469       0.5879
    7470       0.6458
    7471       0.7281
    7472       0.6230
    7473       0.5727
    7474       0.6451
    7475       0.5945
    7476       0.5886
    7477       0.4771
    7478       0.5871
    7479       0.5563
    7480       0.7395
    7481       1.2141
    7482       0.9125
    7483       0.5606
    7484       0.4897
    7485       0.4651
    7486       0.5118
    7487       0.5498
    7488       0.5402
    7489       0.4571
    7490       0.5304
    7491       0.5133
    7492       0.6060
    7493       0.5397
    7494       0.5125
    7495       0.6152
    7496       0.5867
    7497       0.5117
    7498       0.5108
    7499       0.5364
    7500       0.5498
    7501       0.5673
    7502       0.5386
    7503       0.5599
    7504       0.5523
    7505       0.5893
    7506       0.5432
    7507       0.5162
    7508       0.6034
    7509       0.5591
    7510       0.5417
    7511       0.5275
    7512       0.5236
    7513       0.5182
    7514       0.4788
    7515       0.5056
    7516       0.5589
    7517       0.5974
    7518       0.7059
    7519       0.6345
    7520       0.4694
    7521       0.5759
    7522       0.4942
    7523       0.4355
    7524       0.4872
    7525       0.5193
    7526       0.4745
    7527       0.4882
    7528       0.4335
    7529       0.9055
    7530       0.4868
    7531       0.5132
    7532       0.4739
    7533       0.4889
    7534       0.5402
    7535       0.4205
    7536       0.5500
    7537       0.4430
    7538       0.6554
    7539       0.6114
    7540       0.6480
    7541       0.6659
    7542       0.5334
    7543       0.6318
    7544       0.8836
    7545       0.5936
    7546       0.4362
    7547       0.4819
    7548       0.6641
    7549       0.9429
    7550       0.6286
    7551       0.3076
    7552       0.4574
    7553       0.3969
    7554       0.3877
    7555       0.4314
    7556       0.3919
    7557       0.4392
    7558       0.3141
    7559       0.4861
    7560       0.3837
    7561       0.5291
    7562       1.0075
    7563       0.6935
    7564       0.4384
    7565       0.5660
    7566       0.3507
    7567       0.3557
    7568       0.4575
    7569       0.4938
    7570       0.3878
    7571       0.4144
    7572       0.4121
    7573       0.5576
    7574       0.6273
    7575       0.6022
    7576       0.5533
    7577       0.3625
    7578       0.5830
    7579       0.6184
    7580       0.4650
    7581       0.3545
    7582       0.8523
    7583       0.3664
    7584       0.3714
    7585       0.3433
    7586       0.4250
    7587       0.3655
    7588       0.3746
    7589       0.3719
    7590       0.4271
    7591       0.5273
    7592       0.3782
    7593       0.3464
    7594       0.3981
    7595       0.5379
    7596       0.3456
    7597       0.3721
    7598       0.4012
    7599       0.3687
    7600       0.4511
    7601       0.5027
    7602       0.4222
    7603       0.6820
    7604       0.5544
    7605       0.4197
    7606       0.5448
    7607       0.4602
    7608       0.5608
    7609       0.5821
    7610       0.5447
    7611       0.5934
    7612       0.4285
    7613       0.4468
    7614       0.3592
    7615       0.3889
    7616       0.3953
    7617       0.3990
    7618       0.5990
    7619       0.4742
    7620       0.4432
    7621       0.3803
    7622       0.5259
    7623       0.3274
    7624       0.4410
    7625       0.3532
    7626       0.3874
    7627       0.3010
    7628       0.4546
    7629       0.4901
    7630       0.2981
    7631       0.4346
    7632       0.6712
    7633       0.5425
    7634       0.7005
    7635       0.3925
    7636       0.3512
    7637       0.3863
    7638       0.3896
    7639       0.2824
    7640       0.3536
    7641       0.5038
    7642       0.4189
    7643       0.8110
    7644       0.8479
    7645       1.1333
    7646       0.7243
    7647       0.5358
    7648       0.7068
    7649       0.9586
    7650       0.6324
    7651       0.5159
    7652       0.4361
    7653       0.9401
    7654       0.9066
    7655       0.8734
    7656       1.0357
    7657       0.6555
    7658       0.7882
    7659       0.5223
    7660       0.8518
    7661       1.0603
    7662       1.0477
    7663       0.7651
    7664       1.0294
    7665       0.8724
    7666       0.8356
    7667       0.7959
    7668       0.8693
    7669       0.8863
    7670       0.7300
    7671       0.4549
    7672       0.8358
    7673       0.6502
    7674       0.8082
    7675       0.8402
    7676       0.8949
    7677       0.9960
    7678       1.0918
    7679       1.2515
    7680       0.9503
    7681       1.0542
    7682       0.8589
    7683       0.6055
    7684       0.3864
    7685       0.3904
    7686       0.4236
    7687       0.5068
    7688       0.5351
    7689       0.4123
    7690       0.3676
    7691       0.5334
    7692       0.4409
    7693       0.4154
    7694       0.4428
    7695       0.5799
    7696       0.5132
    7697       0.4094
    7698       0.4560
    7699       0.3810
    7700       0.4425
    7701       0.3535
    7702       0.2890
    7703       0.3925
    7704       0.5345
    7705       0.7883
    7706       0.6505
    7707       0.4193
    7708       0.4481
    7709       0.5583
    7710       0.4070
    7711       0.4237
    7712       0.5471
    7713       0.4970
    7714       0.6846
    7715       0.4165
    7716       0.5744
    7717       0.4697
    7718       0.4086
    7719       0.4577
    7720       0.5507
    7721       0.4316
    7722       0.4449
    7723       0.5123
    7724       0.7988
    7725       0.8053
    7726       1.0935
    7727       1.0941
    7728       1.0554
    7729       0.9642
    7730       1.0329
    7731       1.3145
    7732       1.0937
    7733       1.2485
    7734       0.4885
    7735       0.4536
    7736       0.6250
    7737       0.5965
    7738       0.5046
    7739       0.4813
    7740       0.4685
    7741       0.5189
    7742       0.4797
    7743       0.5606
    7744       1.2626
    7745       1.5661
    7746       1.6786
    7747       1.6642
    7748       1.6945
    7749       1.4336
    7750       1.3993
    7751       1.7705
    7752       1.7603
    7753       1.6911
    7754       1.8497
    7755       1.6614
    7756       1.6781
    7757       1.8072
    7758       1.6582
    7759       1.6363
    7760       1.4680
    7761       1.9232
    7762       1.9396
    7763       1.8147
    7764       1.8817
    7765       2.0372
    7766       1.9150
    7767       1.7843
    7768       1.7676
    7769       1.6467
    7770       1.9079
    7771       1.7918
    7772       1.8472
    7773       1.8873
    7774       1.7293
    7775       1.8298
    7776       1.8395
    7777       1.5586
    7778       1.9237
    7779       1.6754
    7780       1.6374
    7781       1.7756
    7782       1.9196
    7783       2.0145
    7784       2.1514
    7785       2.1687
    7786       2.1615
    7787       1.9747
    7788       1.3800
    7789       1.5471
    7790       1.6690
    7791       1.7059
    7792       1.8896
    7793       1.7053
    7794       1.4856
    7795       1.6525
    7796       1.9040
    7797       1.6188
    7798       1.8377
    7799       1.6909
    7800       1.4818
    7801       1.1479
    7802       1.4066
    7803       1.5370
    7804       1.8683
    7805       1.5933
    7806       1.1206
    7807       1.5104
    7808       1.3613
    7809       1.3520
    7810       1.1134
    7811       1.3778
    7812       1.2638
    7813       1.3441
    7814       1.5744
    7815       1.4446
    7816       1.6780
    7817       1.4493
    7818       1.0085
    7819       1.6926
    7820       1.6616
    7821       1.7457
    7822       1.7551
    7823       1.6884
    7824       1.7050
    7825       1.5188
    7826       1.9372
    7827       1.6705
    7828       1.7446
    7829       1.6896
    7830       1.6333
    7831       1.5016
    7832       1.8606
    7833       1.7433
    7834       1.8918
    7835       1.9548
    7836       2.0143
    7837       2.0148
    7838       2.0714
    7839       1.7810
    7840       2.0613
    7841       2.0594
    7842       2.0402
    7843       1.9584
    7844       1.9369
    7845       2.0495
    7846       1.7271
    7847       1.8824
    7848       2.0867
    7849       2.0153
    7850       1.9282
    7851       1.9839
    7852       2.0227
    7853       1.9571
    7854       2.0192
    7855       2.0680
    7856       2.0706
    7857       2.1296
    7858       1.7854
    7859       1.8358
    7860       2.0874
    7861       2.0213
    7862       2.1039
    7863       2.0229
    7864       2.1530
    7865       1.9286
    7866       2.0461
    7867       2.0885
    7868       2.0825
    7869       2.0852
    7870       2.0968
    7871       2.0622
    7872       2.0974
    7873       2.0820
    7874       2.0470
    7875       2.0508
    7876       2.1247
    7877       1.7384
    7878       2.1651
    7879       2.0977
    7880       2.0906
    7881       2.1397
    7882       2.1031
    7883       1.6988
    7884       2.1287
    7885       2.0279
    7886       1.9950
    7887       2.0883
    7888       2.0615
    7889       2.0850
    7890       2.0719
    7891       2.0801
    7892       2.1152
    7893       2.0949
    7894       2.0822
    7895       2.1342
    7896       2.1404
    7897       2.1382
    7898       2.0571
    7899       2.0561
    7900       2.0344
    7901       2.0797
    7902       1.9813
    7903       2.1285
    7904       2.1052
    7905       1.9188
    7906       2.0965
    7907       2.0937
    7908       2.0501
    7909       2.1043
    7910       2.0435
    7911       1.9222
    7912       2.0867
    7913       2.1272
    7914       1.9081
    7915       2.1510
    7916       2.0323
    7917       2.0351
    7918       2.1022
    7919       2.1211
    7920       2.0734
    7921       2.1601
    7922       2.1090
    7923       2.0873
    7924       1.7575
    7925       1.8514
    7926       1.7093
    7927       1.7802
    7928       1.7705
    7929       1.7925
    7930       0.8226
    7931       1.5541
    7932       1.6497
    7933       1.5053
    7934       1.3306
    7935       0.6468
    7936       0.4905
    7937       0.5548
    7938       0.4829
    7939       0.5578
    7940       0.5306
    7941       0.4951
    7942       0.6107
    7943       0.5443
    7944       0.5725
    7945       0.4660
    7946       0.5108
    7947       0.5772
    7948       0.5539
    7949       0.5647
    7950       0.6072
    7951       0.6079
    7952       0.6664
    7953       0.6908
    7954       0.5543
    7955       0.6837
    7956       0.5665
    7957       0.5999
    7958       0.5576
    7959       0.5422
    7960       0.6165
    7961       0.5423
    7962       0.5649
    7963       0.5546
    7964       0.5596
    7965       0.5573
    7966       0.5245
    7967       0.5261
    7968       0.5547
    7969       0.5415
    7970       0.5918
    7971       0.6240
    7972       0.5663
    7973       0.5872
    7974       0.5834
    7975       0.6360
    7976       0.5307
    7977       0.5315
    7978       0.5990
    7979       0.5830
    7980       0.6112
    7981       0.5982
    7982       0.5657
    7983       0.5404
    7984       0.7663
    7985       0.6393
    7986       0.5539
    7987       0.5654
    7988       0.5350
    7989       0.7397
    7990       0.6748
    7991       0.5497
    7992       0.5374
    7993       0.5695
    7994       0.6345
    7995       0.5270
    7996       0.5875
    7997       0.9628
    7998       0.5381
    7999       0.6147
    8000       0.5065
    8001       0.5244
    8002       0.5795
    8003       0.6455
    8004       0.5964
    8005       0.5886
    8006       0.5568
    8007       0.5804
    8008       0.5568
    8009       0.5403
    8010       0.5492
    8011       0.7568
    8012       0.5083
    8013       0.5717
    8014       0.5858
    8015       0.6880
    8016       0.5483
    8017       0.4779
    8018       0.5053
    8019       0.4989
    8020       0.5467
    8021       0.5033
    8022       0.4978
    8023       0.3705
    8024       0.4324
    8025       0.2797
    8026       0.2922
    8027       0.5392
    8028       0.4771
    8029       0.4966
    8030       0.4763
    8031       0.4176
    8032       0.4392
    8033       0.5259
    8034       0.3847
    8035       0.3880
    8036       0.3253
    8037       0.4445
    8038       0.2838
    8039       0.3802
    8040       0.3766
    8041       0.4748
    8042       0.3171
    8043       0.4085
    8044       0.2748
    8045       0.3149
    8046       0.2798
    8047       0.5557
    8048       0.3150
    8049       0.5010
    8050       0.5529
    8051       0.4015
    8052       0.2696
    8053       0.2595
    8054       0.6759
    8055       0.7467
    8056       0.3982
    8057       0.4361
    8058       0.5152
    8059       0.4151
    8060       0.3976
    8061       0.3774
    8062       0.3261
    8063       0.3299
    8064       0.4796
    8065       0.3129
    8066       0.4415
    8067       0.4017
    8068       0.3130
    8069       0.3861
    8070       0.4370
    8071       0.4129
    8072       0.3852
    8073       0.5129
    8074       0.3972
    8075       0.4459
    8076       0.6659
    8077       0.3853
    8078       0.4460
    8079       0.4206
    8080       0.4128
    8081       0.4641
    8082       0.3835
    8083       0.5134
    8084       0.3010
    8085       0.3319
    8086       0.3275
    8087       0.3642
    8088       0.4145
    8089       0.4631
    8090       0.2559
    8091       0.3135
    8092       0.3038
    8093       0.4066
    8094       0.3344
    8095       0.3750
    8096       0.4098
    8097       0.3953
    8098       0.3226
    8099       0.2889
    8100       0.2925
    8101       0.3323
    8102       0.5102
    8103       0.6200
    8104       0.2870
    8105       0.3732
    8106       0.4968
    8107       0.4979
    8108       0.2962
    8109       0.4208
    8110       0.3876
    8111       0.4551
    8112       0.3371
    8113       0.3246
    8114       0.4071
    8115       0.4285
    8116       0.5472
    8117       0.4181
    8118       0.2792
    8119       0.4322
    8120       0.4411
    8121       0.5301
    8122       0.3509
    8123       0.3568
    8124       0.3601
    8125       0.4248
    8126       0.4146
    8127       0.3769
    8128       0.5616
    8129       0.4822
    8130       0.5128
    8131       0.5450
    8132       0.4948
    8133       0.5160
    8134       0.5323
    8135       0.4987
    8136       0.4955
    8137       0.8140
    8138       0.5754
    8139       0.3997
    8140       0.3863
    8141       0.3797
    8142       0.4811
    8143       0.6262
    8144       0.4591
    8145       0.4502
    8146       0.3879
    8147       0.3447
    8148       0.5633
    8149       0.3271
    8150       0.3190
    8151       0.4121
    8152       0.5139
    8153       0.5296
    8154       0.4929
    8155       0.3668
    8156       0.4387
    8157       0.4044
    8158       0.3061
    8159       0.3888
    8160       0.4365
    8161       0.4224
    8162       0.4981
    8163       0.5784
    8164       0.6680
    8165       0.5388
    8166       0.5261
    8167       0.4994
    8168       0.4589
    8169       0.5082
    8170       0.4465
    8171       0.5067
    8172       0.5988
    8173       0.6271
    8174       0.7286
    8175       0.5627
    8176       0.5414
    8177       0.5473
    8178       0.5771
    8179       0.5295
    8180       0.5955
    8181       0.2864
    8182       0.2939
    8183       0.5009
    8184       0.3406
    8185       0.4193
    8186       0.2790
    8187       0.4635
    8188       0.3574
    8189       0.3286
    8190       0.3224
    8191       0.2754
    8192       0.4565
    8193       0.3879
    8194       0.4690
    8195       0.5306
    8196       0.5559
    8197       0.4537
    8198       0.6929
    8199       0.4347
    8200       0.4372
    8201       0.4951
    8202       0.5424
    8203       0.4811
    8204       0.3928
    8205       0.3698
    8206       0.4210
    8207       0.3695
    8208       0.4551
    8209       0.3512
    8210       0.4231
    8211       0.7260
    8212       0.4288
    8213       0.3802
    8214       0.3968
    8215       0.3894
    8216       0.5146
    8217       0.3555
    8218       0.3365
    8219       0.3469
    8220       0.3295
    8221       0.4719
    8222       0.3698
    8223       0.2922
    8224       0.3459
    8225       0.3217
    8226       0.3589
    8227       0.2709
    8228       0.4655
    8229       0.7429
    8230       0.7745
    8231       0.2815
    8232       0.5084
    8233       0.3209
    8234       0.4118
    8235       0.3745
    8236       0.3650
    8237       0.3475
    8238       0.4685
    8239       0.4180
    8240       0.5607
    8241       0.3441
    8242       0.2847
    8243       0.4981
    8244       0.5695
    8245       0.4538
    8246       0.6230
    8247       0.5482
    8248       0.4094
    8249       0.3754
    8250       0.4692
    8251       0.9686
    8252       0.3093
    8253       0.4504
    8254       0.4344
    8255       0.3928
    8256       0.2593
    8257       0.3880
    8258       0.3405
    8259       0.4551
    8260       0.3103
    8261       0.3591
    8262       0.2691
    8263       0.2608
    8264       0.4321
    8265       0.3044
    8266       0.4437
    8267       0.3076
    8268       0.4261
    8269       0.3129
    8270       0.4236
    8271       0.3276
    8272       0.3828
    8273       0.3661
    8274       0.4585
    8275       0.3123
    8276       0.3730
    8277       0.4740
    8278       0.3539
    8279       0.3174
    8280       0.4141
    8281       0.2611
    8282       0.2351
    8283       0.3609
    8284       0.2966
    8285       0.3554
    8286       0.3144
    8287       0.3170
    8288       0.3341
    8289       0.2922
    8290       0.2700
    8291       0.3400
    8292       0.3714
    8293       0.2450
    8294       0.3342
    8295       0.5151
    8296       0.5280
    8297       0.5210
    8298       0.5090
    8299       0.4900
    8300       0.4599
    8301       0.5116
    8302       0.5109
    8303       0.4696
    8304       0.4821
    8305       0.3827
    8306       0.4452
    8307       0.3359
    8308       0.3129
    8309       0.3907
    8310       0.3345
    8311       0.3584
    8312       0.4568
    8313       0.2761
    8314       0.3179
    8315       0.4445
    8316       0.3459
    8317       0.4695
    8318       0.2792
    8319       0.3838
    8320       0.3906
    8321       0.4195
    8322       0.3466
    8323       0.5585
    8324       0.4283
    8325       0.3490
    8326       0.4387
    8327       0.3296
    8328       0.5700
    8329       0.4641
    8330       0.3335
    8331       0.3638
    8332       0.3466
    8333       0.5094
    8334       0.3156
    8335       0.4396
    8336       0.4785
    8337       0.4278
    8338       0.5873
    8339       0.3976
    8340       0.4057
    8341       0.3781
    8342       0.3558
    8343       0.4745
    8344       0.3306
    8345       0.2938
    8346       0.5323
    8347       0.2792
    8348       0.4197
    8349       0.5078
    8350       0.4699
    8351       0.4776
    8352       0.3231
    8353       0.4257
    8354       0.3506
    8355       0.3369
    8356       0.3130
    8357       0.3907
    8358       0.4266
    8359       0.3069
    8360       0.2941
    8361       0.3700
    8362       0.5843
    8363       0.3810
    8364       0.3684
    8365       0.3073
    8366       0.4466
    8367       0.2967
    8368       0.2705
    8369       0.3012
    8370       0.5238
    8371       0.4242
    8372       0.3088
    8373       0.3136
    8374       0.3397
    8375       0.2950
    8376       0.4291
    8377       0.3573
    8378       0.4751
    8379       0.2832
    8380       0.4387
    8381       0.6045
    8382       0.5182
    8383       0.3433
    8384       0.4413
    8385       0.4330
    8386       0.3363
    8387       0.4423
    8388       0.3068
    8389       0.3355
    8390       0.3209
    8391       0.3395
    8392       0.4002
    8393       0.4532
    8394       0.3812
    8395       0.3887
    8396       0.4312
    8397       0.3456
    8398       0.2468
    8399       0.2643
    8400       0.4499
    8401       0.3141
    8402       0.2575
    8403       0.3702
    8404       0.5729
    8405       0.4553
    8406       0.4688
    8407       0.5736
    8408       0.5888
    8409       0.5323
    8410       0.5706
    8411       0.4757
    8412       0.4473
    8413       0.4167
    8414       0.4962
    8415       0.4642
    8416       0.4874
    8417       0.4699
    8418       0.5183
    8419       0.3937
    8420       0.5176
    8421       0.4469
    8422       0.4181
    8423       0.4943
    8424       0.5692
    8425       0.6361
    8426       0.6741
    8427       0.6200
    8428       0.8339
    8429       0.5952
    8430       0.5666
    8431       0.6152
    8432       0.6059
    8433       0.6423
    8434       0.5872
    8435       0.6096
    8436       1.0500
    8437       0.5924
    8438       0.8179
    8439       0.8295
    8440       0.6019
    8441       0.6060
    8442       1.3227
    8443       1.5931
    8444       1.7252
    8445       1.3433
    8446       1.5161
    8447       1.6937
    8448       1.5616
    8449       1.6029
    8450       1.5936
    8451       1.6100
    8452       1.5002
    8453       1.1767
    8454       1.4043
    8455       1.6133
    8456       1.5557
    8457       1.5913
    8458       1.3023
    8459       1.4051
    8460       1.4302
    8461       1.2489
    8462       1.3136
    8463       1.4574
    8464       1.3261
    8465       1.5255
    8466       1.3306
    8467       1.4350
    8468       1.6882
    8469       1.3582
    8470       1.5795
    8471       1.5140
    8472       1.1575
    8473       1.5664
    8474       1.3706
    8475       1.4775
    8476       1.4582
    8477       1.6854
    8478       1.5075
    8479       1.7875
    8480       1.8574
    8481       1.4568
    8482       1.4589
    8483       1.6858
    8484       1.7432
    8485       1.2786
    8486       1.5122
    8487       1.5384
    8488       1.5911
    8489       1.3107
    8490       1.3670
    8491       1.4134
    8492       1.4417
    8493       1.3312
    8494       1.3651
    8495       0.9565
    8496       1.3994
    8497       1.5418
    8498       1.5225
    8499       1.4211
    8500       1.4445
    8501       1.2667
    8502       1.4784
    8503       1.4761
    8504       1.2752
    8505       1.5840
    8506       1.3942
    8507       1.6038
    8508       1.7299
    8509       1.6201
    8510       1.5804
    8511       1.6464
    8512       1.3589
    8513       1.5136
    8514       1.5438
    8515       1.3158
    8516       1.4538
    8517       1.3170
    8518       1.5434
    8519       1.3574
    8520       1.4894
    8521       1.5757
    8522       1.5941
    8523       1.3701
    8524       1.4008
    8525       1.7292
    8526       1.6568
    8527       1.4963
    8528       1.7636
    8529       1.6713
    8530       1.9924
    8531       1.8124
    8532       2.0349
    8533       1.9694
    8534       2.0393
    8535       2.1192
    8536       2.0895
    8537       2.0536
    8538       1.9750
    8539       1.5820
    8540       1.6814
    8541       1.7468
    8542       1.6582
    8543       1.3874
    8544       1.6831
    8545       1.6387
    8546       1.8030
    8547       1.6775
    8548       2.1566
    8549       2.0948
    8550       1.6387
    8551       1.7104
    8552       1.5663
    8553       1.6344
    8554       1.4926
    8555       1.6234
    8556       1.3399
    8557       1.6265
    8558       1.4227
    8559       1.7213
    8560       1.6029
    8561       1.4030
    8562       1.2582
    8563       2.0699
    8564       1.5537
    8565       1.7927
    8566       1.6684
    8567       1.6887
    8568       1.7936
    8569       1.8443
    8570       1.6907
    8571       1.5085
    8572       1.6004
    8573       1.6310
    8574       1.7286
    8575       1.5733
    8576       1.5522
    8577       1.7944
    8578       1.7063
    8579       1.7277
    8580       1.6291
    8581       1.6970
    8582       1.7436
    8583       1.9321
    8584       1.7451
    8585       1.7928
    8586       1.7081
    8587       1.8187
    8588       1.7187
    8589       1.8168
    8590       2.1033
    8591       2.1120
    8592       1.5494
    8593       1.6184
    8594       1.8735
    8595       1.8524
    8596       1.5308
    8597       1.2985
    8598       1.4689
    8599       1.6901
    8600       1.7334
    8601       1.9826
    8602       1.3139
    8603       1.5997
    8604       1.6501
    8605       0.7811
    8606       0.5879
    8607       0.6463
    8608       0.7113
    8609       0.5785
    8610       0.6393
    8611       0.7682
    8612       0.6296
    8613       0.7793
    8614       0.7355
    8615       0.6395
    8616       0.6218
    8617       0.8663
    8618       1.7732
    8619       0.9102
    8620       1.5708
    8621       1.3563
    8622       1.5049
    8623       1.5434
    8624       1.6977
    8625       1.7030
    8626       1.7293
    8627       1.3357
    8628       1.6302
    8629       1.3968
    8630       1.5690
    8631       1.5310
    8632       1.7655
    8633       1.4649
    8634       1.6911
    8635       1.3989
    8636       1.4008
    8637       1.5659
    8638       1.7787
    8639       1.5838
    8640       1.6720
    8641       1.8388
    8642       1.6999
    8643       1.7100
    8644       1.5249
    8645       1.7188
    8646       1.5176
    8647       1.4978
    8648       1.5803
    8649       1.5408
    8650       1.3832
    8651       1.7832
    8652       1.6038
    8653       1.7041
    8654       1.8763
    8655       1.5668
    8656       1.5872
    8657       1.6597
    8658       1.5658
    8659       1.6711
    8660       1.5590
    8661       1.5865
    8662       1.4379
    8663       1.6255
    8664       1.6957
    8665       1.7071
    8666       1.6660
    8667       1.7254
    8668       1.5973
    8669       1.5535
    8670       1.7322
    8671       1.5028
    8672       1.6537
    8673       1.5971
    8674       1.4683
    8675       1.7018
    8676       1.6576
    8677       1.5269
    8678       1.4794
    8679       1.6434
    8680       1.4784
    8681       1.5624
    8682       1.7489
    8683       1.5828
    8684       1.8379
    8685       1.4126
    8686       1.5701
    8687       1.7396
    8688       1.5407
    8689       1.6286
    8690       1.5399
    8691       1.8117
    8692       1.5737
    8693       1.5611
    8694       1.5754
    8695       1.6108
    8696       1.6362
    8697       2.0915
    8698       2.0020
    8699       2.0629
    8700       1.9243
    8701       1.7342
    8702       1.6495
    8703       1.5706
    8704       1.6998
    8705       1.9228
    8706       1.5850
    8707       1.4998
    8708       1.3765
    8709       1.4220
    8710       1.3907
    8711       1.4736
    8712       1.8979
    8713       1.6757
    8714       1.5909
    8715       1.5518
    8716       1.8240
    8717       1.2917
    8718       1.2364
    8719       1.1415
    8720       1.5405
    8721       1.5522
    8722       1.3973
    8723       1.6855
    8724       1.7104
    8725       1.5601
    8726       1.6262
    8727       1.7242
    8728       1.6164
    8729       1.6584
    8730       1.5867
    8731       1.5501
    8732       1.8973
    8733       1.6614
    8734       1.7869
    8735       1.5907
    8736       1.6214
    8737       1.6265
    8738       1.5423
    8739       1.6431
    8740       1.6910
    8741       1.7568
    8742       1.4212
    8743       1.4348
    8744       1.4254
    8745       1.6689
    8746       1.5354
    8747       1.8728
    8748       1.6123
    8749       1.5091
    8750       2.1259
    8751       2.0506
    8752       2.0806
    8753       2.1075
    8754       1.9869
    8755       2.1310
    8756       1.6149
    8757       1.8072
    8758       1.9239
    8759       2.0295
    8760       1.5894
    8761       1.4500
    8762       1.4018
    8763       1.4224
    8764       1.6483
    8765       1.7296
    8766       1.5457
    8767       1.4030
    8768       1.5840
    8769       1.4063
    8770       1.3115
    8771       1.4858
    8772       1.3905
    8773       1.5833
    8774       1.3612
    8775       1.4113
    8776       1.5749
    8777       1.6311
    8778       1.6536
    8779       1.4891
    8780       1.3680
    8781       1.4804
    8782       1.5699
    8783       1.6327
    8784       1.6847
    8785       1.4046
    8786       0.7495
    8787       0.4867
    8788       0.4949
    8789       0.5025
    8790       0.5407
    8791       0.8139
    8792       1.0475
    8793       1.0515
    8794       1.0290
    8795       0.4956
    8796       0.5508
    8797       0.7811
    8798       0.9884
    8799       0.5930
    8800       0.4932
    8801       0.3940
    8802       0.5050
    8803       0.5615
    8804       0.5172
    8805       0.8525
    8806       0.8434
    8807       1.2122
    8808       1.3374
    8809       1.4149
    8810       1.2108
    8811       1.4193
    8812       1.2734
    8813       1.1767
    8814       0.8612
    8815       1.4102
    8816       1.2663
    8817       1.2148
    8818       1.1228
    8819       1.4059
    8820       1.3007
    8821       1.2889
    8822       1.2714
    8823       1.1364
    8824       1.1311
    8825       1.0310
    8826       1.1249
    8827       1.1065
    8828       0.9199
    8829       0.5164
    8830       0.5684
    8831       0.6304
    8832       0.6579
    8833       0.6295
    8834       0.6833
    8835       0.6542
    8836       0.6275
    8837       0.9022
    8838       0.5378
    8839       0.5970
    8840       0.6098
    8841       0.7045
    8842       0.6966
    8843       0.9113
    8844       0.7334
    8845       0.6569
    8846       1.2592
    8847       1.6283
    8848       1.6017
    8849       1.4434
    8850       1.7084
    8851       1.5761
    8852       1.5470
    8853       1.6384
    8854       1.4958
    8855       1.7071
    8856       1.4492
    8857       1.7689
    8858       1.3511
    8859       1.3994
    8860       1.5638
    8861       1.6340
    8862       1.7119
    8863       1.6416
    8864       1.7332
    8865       1.4360
    8866       1.7936
    8867       1.8552
    8868       2.1029
    8869       1.4974
    8870       1.6889
    8871       1.2803
    8872       1.6077
    8873       1.6301
    8874       1.5526
    8875       1.6595
    8876       1.4689
    8877       1.6903
    8878       1.4838
    8879       1.6382
    8880       1.6041
    8881       1.7060
    8882       1.6409
    8883       1.6801
    8884       1.4181
    8885       1.5009
    8886       1.5975
    8887       1.5272
    8888       1.6115
    8889       1.3341
    8890       1.4858
    8891       1.8170
    8892       1.6677
    8893       1.8819
    8894       1.6803
    8895       1.6303
    8896       1.4705
    8897       1.7196
    8898       1.6556
    8899       1.4754
    8900       1.4933
    8901       1.6444
    8902       1.3087
    8903       1.6833
    8904       1.6664
    8905       1.5449
    8906       1.5977
    8907       1.6233
    8908       1.5559
    8909       1.6369
    8910       1.4159
    8911       1.7691
    8912       1.5798
    8913       1.6183
    8914       1.5455
    8915       1.4662
    8916       1.6360
    8917       1.7466
    8918       1.5915
    8919       1.7986
    8920       1.7703
    8921       1.6485
    8922       1.7908
    8923       1.7104
    8924       1.7233
    8925       1.5227
    8926       1.4856
    8927       1.7498
    8928       1.6610
    8929       1.6851
    8930       1.5740
    8931       1.7220
    8932       1.6893
    8933       1.7691
    8934       1.5379
    8935       1.8536
    8936       1.3854
    8937       1.3305
    8938       1.4238
    8939       1.3849
    8940       1.2946
    8941       1.6247
    8942       1.6876
    8943       1.4819
    8944       1.5791
    8945       1.3620
    8946       1.5383
    8947       1.4552
    8948       1.3879
    8949       1.6212
    8950       1.3486
    8951       1.5592
    8952       1.4625
    8953       1.3819
    8954       1.3140
    8955       1.3641
    8956       1.4006
    8957       1.5950
    8958       1.8108
    8959       1.6892
    8960       1.5288
    8961       1.3985
    8962       1.5174
    8963       1.5455
    8964       1.4728
    8965       1.4238
    8966       1.6277
    8967       1.6732
    8968       1.6170
    8969       1.5930
    8970       1.8385
    8971       1.6924
    8972       1.7341
    8973       1.4572
    8974       1.5991
    8975       1.6367
    8976       1.7325
    8977       1.8657
    8978       1.4495
    8979       1.6610
    8980       1.4560
    8981       1.5276
    8982       1.5249
    8983       1.5324
    8984       1.5083
    8985       1.2936
    8986       1.5270
    8987       1.6153
    8988       1.5777
    8989       1.6180
    8990       1.6110
    8991       1.5760
    8992       1.5914
    8993       1.5429
    8994       1.5841
    8995       1.4841
    8996       1.4749
    8997       1.5165
    8998       1.5293
    8999       1.6551
    9000       1.6523
    9001       1.8133
    9002       1.4579
    9003       1.5462
    9004       1.4407
    9005       1.7125
    9006       1.5893
    9007       1.1218
    9008       1.2125
    9009       1.4346
    9010       1.6981
    9011       1.4656
    9012       1.6227
    9013       1.6089
    9014       1.3101
    9015       1.3831
    9016       1.5462
    9017       1.5934
    9018       1.6309
    9019       1.5572
    9020       1.4546
    9021       1.4531
    9022       1.6201
    9023       1.4065
    9024       1.5252
    9025       1.3718
    9026       1.4908
    9027       1.6510
    9028       1.7984
    9029       1.6651
    9030       1.6939
    9031       1.4610
    9032       1.4531
    9033       1.3733
    9034       1.0548
    9035       1.4904
    9036       1.2917
    9037       1.3921
    9038       1.3112
    9039       1.3039
    9040       1.4000
    9041       1.5108
    9042       1.5392
    9043       1.4169
    9044       1.5510
    9045       1.4674
    9046       1.2093
    9047       1.3506
    9048       1.5197
    9049       1.6650
    9050       1.4657
    9051       1.4741
    9052       1.7154
    9053       1.4115
    9054       1.5594
    9055       1.8991
    9056       1.6351
    9057       1.3973
    9058       1.6774
    9059       1.7417
    9060       1.7526
    9061       1.7075
    9062       1.4860
    9063       0.9316
    9064       0.8694
    9065       1.4286
    9066       1.0635
    9067       1.2767
    9068       1.1892
    9069       1.0729
    9070       0.7885
    9071       1.0344
    9072       1.2424
    9073       1.0199
    9074       1.0344
    9075       1.1782
    9076       1.2146
    9077       1.0660
    9078       0.6776
    9079       1.1906
    9080       1.1043
    9081       1.2917
    9082       1.4266
    9083       1.1635
    9084       0.8985
    9085       1.0083
    9086       0.8135
    9087       1.4037
    9088       1.2874
    9089       1.2743
    9090       0.9853
    9091       1.1740
    9092       0.6921
    9093       0.9800
    9094       0.9054
    9095       0.8976
    9096       1.5116
    9097       1.1667
    9098       1.2472
    9099       1.1605
    9100       0.8079
    9101       1.1409
    9102       0.8165
    9103       1.3526
    9104       1.0672
    9105       1.1280
    9106       1.1138
    9107       1.2888
    9108       1.3005
    9109       1.2210
    9110       0.9185
    9111       0.9187
    9112       0.6879
    9113       1.1950
    9114       0.9575
    9115       0.6042
    9116       0.9669
    9117       1.0409
    9118       0.9656
    9119       1.3289
    9120       0.8726
    9121       0.9429
    9122       1.1628
    9123       0.9746
    9124       0.6822
    9125       0.5753
    9126       0.4925
    9127       0.4876
    9128       0.4391
    9129       0.5135
    9130       0.3916
    9131       0.4273
    9132       0.4267
    9133       0.4632
    9134       0.5470
    9135       0.5424
    9136       0.4180
    9137       0.4990
    9138       0.5335
    9139       0.4856
    9140       0.3590
    9141       0.6156
    9142       0.4376
    9143       0.6385
    9144       0.5943
    9145       1.1348
    9146       1.3158
    9147       1.4617
    9148       1.3961
    9149       1.2573
    9150       1.3808
    9151       1.2745
    9152       1.2252
    9153       1.3766
    9154       1.5424
    9155       1.4344
    9156       1.4689
    9157       1.5682
    9158       1.4182
    9159       1.4332
    9160       1.5558
    9161       1.1860
    9162       1.2261
    9163       1.0319
    9164       1.1771
    9165       1.3176
    9166       1.4182
    9167       1.2860
    9168       1.6615
    9169       1.4754
    9170       1.2293
    9171       1.1963
    9172       1.2430
    9173       1.1547
    9174       1.2010
    9175       0.9117
    9176       1.4863
    9177       1.2920
    9178       1.3293
    9179       1.4073
    9180       1.5076
    9181       1.3771
    9182       1.4691
    9183       1.2504
    9184       1.3413
    9185       1.4658
    9186       1.1632
    9187       1.4249
    9188       1.3202
    9189       1.0459
    9190       1.2203
    9191       1.6998
    9192       0.9973
    9193       1.1774
    9194       1.1029
    9195       1.2365
    9196       1.3580
    9197       1.0167
    9198       1.0315
    9199       1.0651
    9200       0.4040
    9201       0.7443
    9202       0.7690
    9203       0.8562
    9204       1.0345
    9205       0.4366
    9206       0.5132
    9207       0.3765
    9208       0.5277
    9209       0.9424
    9210       1.0868
    9211       0.9551
    9212       0.8892
    9213       1.2416
    9214       1.0363
    9215       1.0774
    9216       1.3045
    9217       0.8424
    9218       1.3019
    9219       0.9322
    9220       1.0653
    9221       1.1291
    9222       0.6422
    9223       0.9376
    9224       1.1644
    9225       1.1803
    9226       1.2152
    9227       1.1654
    9228       1.2524
    9229       1.0029
    9230       0.6109
    9231       1.1513
    9232       1.2362
    9233       1.1239
    9234       0.9562
    9235       1.1755
    9236       0.8825
    9237       1.1709
    9238       0.7138
    9239       0.9365
    9240       1.1164
    9241       1.2753
    9242       1.2759
    9243       1.1794
    9244       1.3155
    9245       1.2571
    9246       0.9609
    9247       1.0183
    9248       0.8854
    9249       1.1759
    9250       1.0195
    9251       0.8934
    9252       1.1686
    9253       0.7895
    9254       1.3166
    9255       1.4283
    9256       1.2641
    9257       1.1565
    9258       0.9444
    9259       1.2878
    9260       1.2292
    9261       1.5882
    9262       1.3914
    9263       1.1655
    9264       1.1117
    9265       1.5270
    9266       1.2639
    9267       1.3880
    9268       1.2496
    9269       1.2172
    9270       1.5382
    9271       1.4637
    9272       1.5390
    9273       1.0758
    9274       0.8013
    9275       1.3436
    9276       1.1087
    9277       1.1135
    9278       1.1999
    9279       1.1661
    9280       1.2698
    9281       1.2152
    9282       1.1298
    9283       1.2728
    9284       0.9636
    9285       1.2339
    9286       1.1971
    9287       0.9117
    9288       0.5202
    9289       0.5492
    9290       0.6169
    9291       0.5957
    9292       0.5955
    9293       0.5523
    9294       0.6176
    9295       0.5386
    9296       0.5530
    9297       0.5673
    9298       0.6049
    9299       0.5786
    9300       0.5902
    9301       0.8764
    9302       0.7112
    9303       0.5865
    9304       0.5333
    9305       0.5890
    9306       0.5563
    9307       0.5683
    9308       1.0392
    9309       1.1250
    9310       1.5645
    9311       0.9788
    9312       1.0390
    9313       0.9863
    9314       1.0157
    9315       1.2213
    9316       1.1395
    9317       1.0416
    9318       0.6863
    9319       0.5923
    9320       0.5541
    9321       0.6926
    9322       0.8821
    9323       1.1980
    9324       1.4924
    9325       1.9508
    9326       2.0731
    9327       2.0680
    9328       2.0945
    9329       2.0669
    9330       2.1071
    9331       2.1054
    9332       2.0949
    9333       2.1072
    9334       2.0089
    9335       2.1021
    9336       2.0341
    9337       2.0706
    9338       2.1136
    9339       2.0797
    9340       2.1391
    9341       1.8588
    9342       2.1364
    9343       2.0597
    9344       2.0352
    9345       1.8494
    9346       1.6761
    9347       2.1084
    9348       2.0651
    9349       2.0059
    9350       1.9630
    9351       1.9604
    9352       1.7423
    9353       2.1057
    9354       2.0844
    9355       1.8206
    9356       1.7581
    9357       1.7276
    9358       1.7122
    9359       1.5664
    9360       1.5421
    9361       1.7550
    9362       2.0362
    9363       2.0642
    9364       1.9761
    9365       2.0421
    9366       2.0899
    9367       2.1119
    9368       2.0734
    9369       2.0819
    9370       2.0084
    9371       2.0842
    9372       2.0766
    9373       2.0880
    9374       2.0872
    9375       1.9146
    9376       2.0510
    9377       2.0214
    9378       1.8446
    9379       2.0933
    9380       2.0999
    9381       2.0846
    9382       2.0847
    9383       2.0582
    9384       1.5431
    9385       1.7643
    9386       1.5315
    9387       1.6420
    9388       2.0880
    9389       2.0723
    9390       2.0878
    9391       2.0813
    9392       2.0832
    9393       2.0799
    9394       2.0573
    9395       2.1480
    9396       2.0834
    9397       1.9832
    9398       1.2055
    9399       1.2793
    9400       1.1557
    9401       1.3484
    9402       1.3956
    9403       1.3278
    9404       1.1844
    9405       1.3037
    9406       1.1946
    9407       0.5981
    9408       0.3376
    9409       0.4478
    9410       0.5507
    9411       0.4583
    9412       0.4618
    9413       0.9465
    9414       0.9179
    9415       0.5182
    9416       0.4489
    9417       0.4595
    9418       0.5285
    9419       0.4671
    9420       0.2817
    9421       0.3148
    9422       0.3829
    9423       0.3962
    9424       0.5820
    9425       0.8462
    9426       0.4740
    9427       0.4093
    9428       0.4782
    9429       0.4206
    9430       0.5347
    9431       0.3059
    9432       0.3849
    9433       0.8486
    9434       0.8652
    9435       0.3849
    9436       0.3341
    9437       0.3824
    9438       0.3681
    9439       0.3558
    9440       0.6889
    9441       0.7989
    9442       0.9011
    9443       1.0712
    9444       1.2301
    9445       1.3594
    9446       0.9597
    9447       0.6660
    9448       0.7814
    9449       0.5369
    9450       0.8999
    9451       0.5505
    9452       0.7445
    9453       0.3342
    9454       0.3242
    9455       0.5363
    9456       0.3757
    9457       0.6933
    9458       0.9909
    9459       0.9118
    9460       0.8882
    9461       1.3045
    9462       1.2007
    9463       1.0844
    9464       0.9144
    9465       0.8551
    9466       1.0249
    9467       0.9444
    9468       0.9713
    9469       0.8418
    9470       0.8719
    9471       0.8533
    9472       0.7115
    9473       0.9914
    9474       0.8285
    9475       0.6162
    9476       0.5348
    9477       0.5710
    9478       0.6810
    9479       0.7107
    9480       0.3299
    9481       0.4747
    9482       0.5623
    9483       0.8577
    9484       0.4032
    9485       1.1763
    9486       1.1105
    9487       1.3136
    9488       1.3433
    9489       1.1232
    9490       1.4196
    9491       1.7953
    9492       1.5119
    9493       1.4405
    9494       1.6315
    9495       1.6424
    9496       1.4291
    9497       1.9207
    9498       1.9020
    9499       1.6755
    9500       1.8932
    9501       1.9245
    9502       1.9134
    9503       2.0186
    9504       1.9391
    9505       2.0340
    9506       1.9244
    9507       1.7950
    9508       1.5987
    9509       1.5809
    9510       1.8371
    9511       1.8407
    9512       1.5373
    9513       1.4661
    9514       1.5777
    9515       1.8259
    9516       1.9982
    9517       2.0866
    9518       2.0388
    9519       1.9869
    9520       1.6651
    9521       1.9423
    9522       1.9004
    9523       2.0404
    9524       2.0601
    9525       1.9603
    9526       2.0843
    9527       2.0256
    9528       2.0499
    9529       2.0380
    9530       2.0557
    9531       2.0432
    9532       2.0401
    9533       2.0529
    9534       2.0550
    9535       2.0290
    9536       2.0530
    9537       2.0369
    9538       2.0528
    9539       2.0459
    9540       2.0646
    9541       2.0569
    9542       2.0476
    9543       2.0378
    9544       2.0670
    9545       1.8561
    9546       2.0341
    9547       1.8990
    9548       1.9715
    9549       1.7811
    9550       1.6233
    9551       2.0207
    9552       2.0608
    9553       2.0577
    9554       2.0322
    9555       2.0697
    9556       2.0014
    9557       2.0582
    9558       1.9723
    9559       2.1175
    9560       2.1069
    9561       2.0861
    9562       2.1276
    9563       2.0723
    9564       2.0302
    9565       1.7496
    9566       1.9240
    9567       1.8632
    9568       2.0156
    9569       2.0715
    9570       1.9692
    9571       2.0023
    9572       1.9106
    9573       1.8950
    9574       2.0050
    9575       2.0473
    9576       1.7391
    9577       2.0552
    9578       1.9774
    9579       2.0558
    9580       1.8074
    9581       2.0119
    9582       2.0569
    9583       1.9916
    9584       2.0491
    9585       2.0530
    9586       2.0908
    9587       2.1516
    9588       1.9787
    9589       1.9029
    9590       2.0209
    9591       2.0132
    9592       1.9743
    9593       1.9273
    9594       2.0701
    9595       2.0638
    9596       2.0624
    9597       2.0393
    9598       2.0657
    9599       1.9607
    9600       1.9689
    9601       2.0717
    9602       1.9310
    9603       1.9846
    9604       1.9662
    9605       2.0761
    9606       2.0931
    9607       1.9897
    9608       2.0925
    9609       2.0151
    9610       2.0125
    9611       2.0584
    9612       2.0069
    9613       2.0275
    9614       1.6803
    9615       2.0614
    9616       2.0366
    9617       1.9495
    9618       2.0477
    9619       1.7946
    9620       2.0763
    9621       1.8249
    9622       1.7218
    9623       1.1887
    9624       1.2128
    9625       1.3166
    9626       1.1073
    9627       0.5490
    9628       0.6811
    9629       0.4939
    9630       1.0416
    9631       0.6199
    9632       0.6879
    9633       1.2130
    9634       1.3761
    9635       1.4037
    9636       1.5675
    9637       1.5268
    9638       1.5066
    9639       1.6163
    9640       1.6947
    9641       1.6617
    9642       1.7132
    9643       1.6643
    9644       1.7515
    9645       1.4527
    9646       1.1933
    9647       1.7159
    9648       1.7917
    9649       1.9160
    9650       1.9329
    9651       2.0908
    9652       2.0759
    9653       1.9873
    9654       1.9043
    9655       1.6638
    9656       1.6198
    9657       1.7427
    9658       1.7293
    9659       1.5554
    9660       1.8070
    9661       1.5860
    9662       1.4634
    9663       1.7873
    9664       1.6624
    9665       1.5412
    9666       1.4783
    9667       1.5833
    9668       1.6753
    9669       1.5155
    9670       1.5197
    9671       1.3343
    9672       1.4315
    9673       1.2942
    9674       1.7099
    9675       1.4935
    9676       1.7105
    9677       1.4851
    9678       1.3291
    9679       1.4950
    9680       1.8036
    9681       1.6177
    9682       1.6448
    9683       1.4802
    9684       1.6492
    9685       1.7610
    9686       1.3855
    9687       1.5879
    9688       1.5311
    9689       1.4274
    9690       1.6292
    9691       1.7300
    9692       1.5195
    9693       1.4888
    9694       1.3316
    9695       1.7029
    9696       1.7284
    9697       1.6615
    9698       1.4091
    9699       1.8369
    9700       1.4904
    9701       1.5488
    9702       1.5485
    9703       1.6060
    9704       1.7575
    9705       1.3230
    9706       1.6074
    9707       1.5004
    9708       1.6197
    9709       1.4216
    9710       1.6820
    9711       1.4687
    9712       1.3259
    9713       1.5969
    9714       1.5005
    9715       1.6903
    9716       1.6526
    9717       1.6123
    9718       1.6091
    9719       1.6692
    9720       1.6160
    9721       1.5050
    9722       1.5180
    9723       1.5883
    9724       1.8813
    9725       1.8960
    9726       2.0561
    9727       2.0755
    9728       1.8839
    9729       1.6047
    9730       1.4617
    9731       1.5539
    9732       1.8502
    9733       1.8186
    9734       1.7482
    9735       1.8364
    9736       1.8115
    9737       1.4701
    9738       1.7650
    9739       1.6130
    9740       1.9376
    9741       1.9601
    9742       1.3825
    9743       1.1997
    9744       1.0061
    9745       1.1612
    9746       0.7475
    9747       0.8338
    9748       0.4999
    9749       0.5223
    9750       0.6350
    9751       0.6217
    9752       0.5480
    9753       0.5202
    9754       0.5127
    9755       0.5158
    9756       0.9686
    9757       0.5315
    9758       0.5309
    9759       0.5488
    9760       0.6300
    9761       0.5413
    9762       0.6394
    9763       0.5607
    9764       0.5792
    9765       0.6820
    9766       1.0044
    9767       1.5363
    9768       1.6184
    9769       1.4100
    9770       1.8144
    9771       1.7996
    9772       2.0552
    9773       2.0474
    9774       2.0644
    9775       2.0514
    9776       2.1261
    9777       1.8507
    9778       1.9987
    9779       2.0784
    9780       2.0057
    9781       2.0826
    9782       1.6987
    9783       2.0605
    9784       1.9129
    9785       1.8600
    9786       1.7090
    9787       1.6766
    9788       1.6210
    9789       1.8461
    9790       2.0174
    9791       1.7639
    9792       1.7461
    9793       1.6517
    9794       1.8817
    9795       1.6543
    9796       1.6173
    9797       1.7726
    9798       1.7112
    9799       1.7677
    9800       1.5131
    9801       1.4914
    9802       1.5950
    9803       1.7287
    9804       1.6341
    9805       1.6905
    9806       1.6590
    9807       2.0736
    9808       1.7662
    9809       2.0580
    9810       2.0734
    9811       2.0453
    9812       2.0623
    9813       2.0568
    9814       2.1132
    9815       1.8331
    9816       1.7930
    9817       1.4111
    9818       1.9856
    9819       2.0984
    9820       1.7288
    9821       1.4560
    9822       1.7156
    9823       1.6522
    9824       1.5189
    9825       1.4852
    9826       1.7683
    9827       1.9062
    9828       1.6048
    9829       1.7108
    9830       2.0336
    9831       2.1031
    9832       2.0738
    9833       1.5829
    9834       1.8637
    9835       1.7203
    9836       1.5176
    9837       1.7680
    9838       1.7618
    9839       1.9253
    9840       1.7384
    9841       2.0657
    9842       1.7906
    9843       1.6947
    9844       1.3267
    9845       1.3135
    9846       1.0718
    9847       1.2143
    9848       1.5011
    9849       1.3889
    9850       1.5278
    9851       1.1697
    9852       1.6118
    9853       1.4089
    9854       1.4334
    9855       1.7613
    9856       1.4485
    9857       1.6385
    9858       2.0829
    9859       2.0111
    9860       2.0931
    9861       2.1111
    9862       2.0822
    9863       2.0617
    9864       2.0101
    9865       1.9501
    9866       1.8562
    9867       1.7127
    9868       1.7423
    9869       1.8266
    9870       2.1099
    9871       2.1068
    9872       1.9584
    9873       1.9544
    9874       1.7850
    9875       1.6764
    9876       2.0730
    9877       2.0571
    9878       2.0789
    9879       2.0599
    9880       2.0931
    9881       2.0569
    9882       2.0902
    9883       2.0753
    9884       2.0963
    9885       2.0741
    9886       1.5607
    9887       1.8116
    9888       1.8253
    9889       1.7933
    9890       1.6189
    9891       1.8222
    9892       1.7402
    9893       2.0907
    9894       1.9437
    9895       2.0968
    9896       2.0853
    9897       2.0599
    9898       1.9876
    9899       1.6577
    9900       1.5412
    9901       1.9083
    9902       1.7157
    9903       1.8733
    9904       2.0755
    9905       2.1231
    9906       2.1177
    9907       2.1107
    9908       1.8582
    9909       1.7340
    9910       1.5431
    9911       1.6267
    9912       1.6013
    9913       2.1324
    9914       2.0932
    9915       1.7910
    9916       1.8103
    9917       1.9902
    9918       1.6909
    9919       1.8276
    9920       1.6961
    9921       1.5485
    9922       1.5792
    9923       1.9499
    9924       1.8315
    9925       1.8325
    9926       1.2263
    9927       1.0227
    9928       1.4643
    9929       1.6534
    9930       1.4865
    9931       1.4963
    9932       1.4033
    9933       1.2737
    9934       1.7761
    9935       1.5231
    9936       1.5460
    9937       1.6381
    9938       1.6173
    9939       1.6616
    9940       1.6651
    9941       1.7479
    9942       1.5861
    9943       1.6703
    9944       1.4892
    9945       1.7979
    9946       1.6549
    9947       1.4678
    9948       1.6994
    9949       1.6027
    9950       1.5052
    9951       1.7883
    9952       1.5492
    9953       1.8856
    9954       1.7507
    9955       1.4890
    9956       1.9462
    9957       1.7715
    9958       1.7948
    9959       1.8358
    9960       1.7171
    9961       1.7943
    9962       1.5513
    9963       1.6044
    9964       1.7110
    9965       1.6945
    9966       1.7618
    9967       1.7214
    9968       1.6712
    9969       1.4739
    9970       1.5663
    9971       1.5216
    9972       1.4598
    9973       1.6383
    9974       1.3932
    9975       1.4144
    9976       1.6193
    9977       1.7675
    9978       1.6907
    9979       1.4746
    9980       1.6159
    9981       1.7303
    9982       1.8723
    9983       2.0928
    9984       1.8495
    9985       1.7729
    9986       1.6698
    9987       1.6132
    9988       1.7239
    9989       1.8142
    9990       1.7171
    9991       1.5552
    9992       1.6391
    9993       1.7781
    9994       1.6204
    9995       1.6618
    9996       2.1016
    9997       1.7995
    9998       1.3807
    9999       1.3296
   10000       1.3716
   10001       1.1190
   10002       1.4104
   10003       1.6580
   10004       2.0834
   10005       1.9859
   10006       1.6740
   10007       1.5527
   10008       1.6495
   10009       1.6311
   10010       1.7514
   10011       1.7438
   10012       1.6922
   10013       1.5042
   10014       1.6903
   10015       1.8953
   10016       1.6650
   10017       1.9282
   10018       1.8326
   10019       1.8314
   10020       1.8471
   10021       2.0781
   10022       2.0201
   10023       2.0267
   10024       1.4974
   10025       1.8164
   10026       1.9348
   10027       1.8373
   10028       1.8760
   10029       1.6677
   10030       1.6751
   10031       1.9657
   10032       1.6373
   10033       2.0132
   10034       1.7072
   10035       1.4652
   10036       1.4888
   10037       1.6777
   10038       1.7874
   10039       1.7599
   10040       1.9087
   10041       1.7257
   10042       2.0576
   10043       1.8403
   10044       2.0264
   10045       1.9719
   10046       1.6890
   10047       1.6177
   10048       1.5658
   10049       1.6648
   10050       1.5318
   10051       1.9350
   10052       1.8228
   10053       1.7664
   10054       1.6687
   10055       1.4931
   10056       1.6681
   10057       1.7804
   10058       1.8429
   10059       1.7539
   10060       1.7038
   10061       1.7637
   10062       1.9495
   10063       1.5760
   10064       1.7613
   10065       1.8360
   10066       1.8980
   10067       1.6511
   10068       1.6232
   10069       1.9015
   10070       1.7954
   10071       1.7103
   10072       1.6982
   10073       1.6338
   10074       1.5006
   10075       1.6154
   10076       1.6061
   10077       1.6186
   10078       1.8797
   10079       1.7798
   10080       1.3719
   10081       1.0937
   10082       1.3037
   10083       1.2810
   10084       1.7846
   10085       1.3750
   10086       1.4916
   10087       1.4322
   10088       1.4888
   10089       1.2198
   10090       1.4706
   10091       1.7277
   10092       0.8773
   10093       0.4405
   10094       0.7529
   10095       0.7570
   10096       0.9451
   10097       1.3222
   10098       0.9116
   10099       1.1098
   10100       1.1229
   10101       1.0717
   10102       0.9104
   10103       0.9828
   10104       1.0796
   10105       0.9575
   10106       0.8391
   10107       1.0541
   10108       1.0920
   10109       1.0320
   10110       1.0508
   10111       1.1003
   10112       1.0834
   10113       1.0468
   10114       1.1242
   10115       1.3699
   10116       1.3820
   10117       1.2787
   10118       1.0595
   10119       1.4268
   10120       1.4590
   10121       1.2584
   10122       1.0629
   10123       1.1206
   10124       1.1097
   10125       0.6201
   10126       1.0332
   10127       0.6056
   10128       0.6894
   10129       0.9224
   10130       0.6515
   10131       0.8590
   10132       0.7111
   10133       0.7392
   10134       1.0644
   10135       1.5083
   10136       1.1640
   10137       0.9717
   10138       0.7303
   10139       0.5737
   10140       1.1154
   10141       0.8597
   10142       0.6663
   10143       1.3539
   10144       1.4733
   10145       1.2526
   10146       1.2925
   10147       0.9518
   10148       1.0278
   10149       0.8270
   10150       1.3518
   10151       1.1450
   10152       1.1584
   10153       1.2616
   10154       1.2775
   10155       1.4567
   10156       1.1982
   10157       1.3351
   10158       1.5988
   10159       1.3717
   10160       1.5109
   10161       1.3026
   10162       0.8168
   10163       1.1996
   10164       0.7264
   10165       0.7276
   10166       0.8414
   10167       1.1580
   10168       0.5271
   10169       0.7142
   10170       1.0380
   10171       1.1772
   10172       1.1923
   10173       0.5464
   10174       0.5423
   10175       0.5437
   10176       0.5909
   10177       0.7189
   10178       0.8029
   10179       0.7476
   10180       1.0795
   10181       1.2204
   10182       1.1993
   10183       1.4607
   10184       1.5153
   10185       1.4788
   10186       1.6355
   10187       2.0801
   10188       1.9303
   10189       1.3039
   10190       1.3643
   10191       1.4629
   10192       1.4921
   10193       1.1716
   10194       1.2620
   10195       1.2141
   10196       1.2763
   10197       1.2343
   10198       1.2801
   10199       1.1731
   10200       1.1504
   10201       1.0177
   10202       0.9770
   10203       1.0051
   10204       0.8042
   10205       0.9376
   10206       0.5880
   10207       0.5989
   10208       0.4958
   10209       0.5265
   10210       1.2062
   10211       1.1579
   10212       0.9946
   10213       0.8743
   10214       0.5969
   10215       1.3012
   10216       1.0114
   10217       1.2197
   10218       1.1514
   10219       1.1009
   10220       1.2577
   10221       1.0528
   10222       0.8496
   10223       0.7966
   10224       0.5301
   10225       0.7464
   10226       0.6020
   10227       1.0022
   10228       1.3423
   10229       1.4757
   10230       2.1539
   10231       1.6284
   10232       1.4538
   10233       1.2570
   10234       1.5315
   10235       1.5057
   10236       1.6149
   10237       1.6327
   10238       1.5876
   10239       1.6433
   10240       1.1853
   10241       1.5062
   10242       1.8368
   10243       2.0912
   10244       1.8858
   10245       1.9288
   10246       1.7302
   10247       1.6022
   10248       1.5789
   10249       1.4795
   10250       1.6705
   10251       1.5989
   10252       1.7298
   10253       1.6332
   10254       1.7845
   10255       1.5742
   10256       1.7044
   10257       1.5507
   10258       1.5644
   10259       1.4863
   10260       1.4456
   10261       1.6381
   10262       1.6856
   10263       1.5924
   10264       1.6816
   10265       1.3603
   10266       1.2440
   10267       1.0014
   10268       0.6805
   10269       0.9056
   10270       1.2600
   10271       1.5388
   10272       0.9866
   10273       1.3825
   10274       1.0130
   10275       1.2275
   10276       1.6199
   10277       1.1935
   10278       1.4863
   10279       1.1394
   10280       0.6426
   10281       0.6860
   10282       0.9930
   10283       0.9646
   10284       1.3895
   10285       1.5185
   10286       1.6158
   10287       1.5238
   10288       1.1495
   10289       0.8799
   10290       1.4880
   10291       1.4321
   10292       1.8325
   10293       1.8449
   10294       1.7926
   10295       1.6071
   10296       1.1764
   10297       1.0721
   10298       0.8250
   10299       0.7627
   10300       1.3156
   10301       1.1558
   10302       1.2654
   10303       0.8177
   10304       0.7969
   10305       0.5041
   10306       0.4873
   10307       0.4810
   10308       0.5345
   10309       0.5489
   10310       1.0014
   10311       0.6658
   10312       0.6899
   10313       0.4825
   10314       0.4889
   10315       0.4200
   10316       0.4411
   10317       0.3880
   10318       0.6454
   10319       0.4259
   10320       0.5721
   10321       0.4433
   10322       0.4118
   10323       0.4746
   10324       0.4592
   10325       0.4038
   10326       0.3543
   10327       0.5479
   10328       0.3735
   10329       0.5290
   10330       0.4572
   10331       0.4268
   10332       0.3833
   10333       0.4796
   10334       0.4493
   10335       0.4129
   10336       0.3659
   10337       0.5945
   10338       0.5988
   10339       0.4544
   10340       0.4980
   10341       0.4205
   10342       0.4391
   10343       0.6262
   10344       0.9085
   10345       0.8591
   10346       0.8913
   10347       0.8057
   10348       0.4927
   10349       0.4986
   10350       0.8365
   10351       1.0372
   10352       0.4991
   10353       0.8220
   10354       0.3785
   10355       0.5081
   10356       0.4407
   10357       0.5043
   10358       0.4792
   10359       0.6329
   10360       0.8405
   10361       0.4569
   10362       0.4696
   10363       0.4537
   10364       0.5925
   10365       0.6851
   10366       0.4466
   10367       0.4214
   10368       0.4498
   10369       0.6142
   10370       0.9355
   10371       0.6781
   10372       0.5313
   10373       0.6476
   10374       0.4237
   10375       0.5612
   10376       0.6230
   10377       0.5591
   10378       0.6018
   10379       0.4014
   10380       0.4756
   10381       0.4704
   10382       0.3865
   10383       0.4446
   10384       0.4105
   10385       0.4332
   10386       0.3985
   10387       0.4752
   10388       0.3916
   10389       0.4842
   10390       0.4963
   10391       0.4699
   10392       0.7215
   10393       0.5299
   10394       0.3997
   10395       0.6046
   10396       0.4339
   10397       0.3801
   10398       0.4458
   10399       0.6177
   10400       0.5020
   10401       0.5898
   10402       0.4523
   10403       0.5620
   10404       0.4225
   10405       0.5022
   10406       0.5139
   10407       0.5147
   10408       0.5735
   10409       0.6052
   10410       0.4973
   10411       0.4479
   10412       0.4517
   10413       0.6553
   10414       0.6994
   10415       0.5328
   10416       0.6369
   10417       0.5940
   10418       0.6364
   10419       0.5549
   10420       0.6547
   10421       0.7075
   10422       0.5983
   10423       0.5200
   10424       0.5736
   10425       0.6104
   10426       0.5590
   10427       0.4966
   10428       0.5454
   10429       0.4871
   10430       0.5827
   10431       0.5828
   10432       0.5473
   10433       0.4963
   10434       0.4801
   10435       0.4855
   10436       0.5539
   10437       0.4536
   10438       0.5869
   10439       0.4977
   10440       0.5204
   10441       0.4815
   10442       0.4855
   10443       0.5809
   10444       0.5451
   10445       0.5184
   10446       0.5742
   10447       0.5172
   10448       0.7487
   10449       0.4609
   10450       0.5330
   10451       0.4554
   10452       0.4616
   10453       0.6581
   10454       0.4309
   10455       0.4915
   10456       0.5233
   10457       0.5204
   10458       0.6493
   10459       0.6414
   10460       0.5247
   10461       0.5801
   10462       0.6995
   10463       0.4896
   10464       0.5226
   10465       0.5035
   10466       0.5653
   10467       0.6340
   10468       0.7747
   10469       0.5058
   10470       0.4987
   10471       0.5622
   10472       0.6041
   10473       0.6267
   10474       0.5663
   10475       0.6166
   10476       0.5992
   10477       0.4994
   10478       0.5316
   10479       0.7911
   10480       0.6465
   10481       0.6291
   10482       0.6062
   10483       0.6299
   10484       0.4626
   10485       0.4995
   10486       0.4789
   10487       0.5800
   10488       0.6079
   10489       0.5683
   10490       0.5249
   10491       0.7847
   10492       0.5952
   10493       0.6294
   10494       0.6198
   10495       0.6322
   10496       0.5523
   10497       0.4937
   10498       0.5186
   10499       0.5399
   10500       0.5171
   10501       0.4198
   10502       0.4581
   10503       0.4984
   10504       0.5083
   10505       0.6009
   10506       0.4645
   10507       0.6041
   10508       0.4960
   10509       0.6173
   10510       0.4401
   10511       0.7938
   10512       0.6205
   10513       0.5298
   10514       0.4387
   10515       0.6530
   10516       0.8554
   10517       0.6986
   10518       1.0587
   10519       1.3113
   10520       1.0645
   10521       1.1137
   10522       1.0569
   10523       1.0105
   10524       0.8133
   10525       0.6791
   10526       0.8860
   10527       0.7956
   10528       1.0047
   10529       1.0092
   10530       0.6443
   10531       0.4948
   10532       0.5094
   10533       0.4761
   10534       0.4456
   10535       0.4835
   10536       0.4282
   10537       0.4648
   10538       0.4617
   10539       0.5168
   10540       0.6392
   10541       1.5382
   10542       2.0703
   10543       2.0915
   10544       2.0636
   10545       1.9574
   10546       1.5002
   10547       1.7144
   10548       1.5408
   10549       1.2778
   10550       1.5126
   10551       1.2644
   10552       1.5340
   10553       1.1865
   10554       1.4656
   10555       1.7089
   10556       1.2772
   10557       1.2643
   10558       1.5791
   10559       1.5555
   10560       1.7865
   10561       1.6509
   10562       1.4669
   10563       1.2975
   10564       1.3499
   10565       1.4895
   10566       1.5292
   10567       1.6434
   10568       1.5831
   10569       1.6639
   10570       1.6694
   10571       1.5229
   10572       1.5102
   10573       1.6097
   10574       1.7152
   10575       1.6652
   10576       1.5496
   10577       1.6258
   10578       1.5367
   10579       1.4857
   10580       1.6850
   10581       1.5644
   10582       1.6081
   10583       1.3049
   10584       1.3892
   10585       1.4771
   10586       1.3913
   10587       1.5308
   10588       1.5078
   10589       1.7657
   10590       1.5216
   10591       1.5899
   10592       1.5681
   10593       1.6017
   10594       1.7019
   10595       1.4688
   10596       1.3463
   10597       1.4443
   10598       1.5220
   10599       1.6518
   10600       1.7858
   10601       1.9589
   10602       1.7040
   10603       1.8748
   10604       1.3891
   10605       1.6183
   10606       1.6080
   10607       1.6314
   10608       1.5083
   10609       1.5751
   10610       1.4620
   10611       1.3925
   10612       1.6553
   10613       1.3475
   10614       1.5289
   10615       1.3686
   10616       1.3937
   10617       1.4736
   10618       1.6077
   10619       1.3278
   10620       1.5907
   10621       1.5710
   10622       1.3027
   10623       1.4823
   10624       1.3445
   10625       1.4602
   10626       0.5991
   10627       0.5749
   10628       0.5787
   10629       0.5186
   10630       0.5418
   10631       0.5853
   10632       0.5513
   10633       0.4874
   10634       0.4634
   10635       0.4538
   10636       0.4997
   10637       0.4865
   10638       0.4460
   10639       0.4018
   10640       0.5118
   10641       0.5769
   10642       0.5006
   10643       0.5430
   10644       0.6011
   10645       0.5676
   10646       0.5055
   10647       0.4847
   10648       0.5325
   10649       0.5363
   10650       0.5330
   10651       0.5005
   10652       0.4236
   10653       0.4988
   10654       0.4652
   10655       0.5730
   10656       0.5456
   10657       0.5274
   10658       0.7487
   10659       0.4747
   10660       0.5917
   10661       0.6044
   10662       0.6448
   10663       0.6128
   10664       0.7058
   10665       0.7215
   10666       0.7724
   10667       0.6636
   10668       0.6162
   10669       0.6365
   10670       0.6606
   10671       0.6192
   10672       0.6072
   10673       0.5906
   10674       0.6056
   10675       0.8549
   10676       0.9542
   10677       0.6436
   10678       0.6342
   10679       0.6793
   10680       0.7309
   10681       0.7475
   10682       0.6382
   10683       0.8165
   10684       0.6521
   10685       0.6280
   10686       0.6992
   10687       0.5963
   10688       0.6425
   10689       0.5826
   10690       0.6014
   10691       0.4673
   10692       0.5474
   10693       0.5036
   10694       0.5621
   10695       0.5397
   10696       0.5840
   10697       0.4882
   10698       0.6067
   10699       0.5924
   10700       0.6551
   10701       0.5703
   10702       0.4814
   10703       0.5532
   10704       0.5413
   10705       0.5528
   10706       0.5506
   10707       0.4781
   10708       0.4973
   10709       0.6247
   10710       0.4695
   10711       0.4821
   10712       0.4718
   10713       0.4290
   10714       0.4518
   10715       0.5247
   10716       0.4719
   10717       0.5295
   10718       0.4711
   10719       0.5144
   10720       0.3797
   10721       0.4954
   10722       0.4428
   10723       0.5125
   10724       0.4972
   10725       0.4233
   10726       0.3786
   10727       0.4687
   10728       0.5654
   10729       0.4393
   10730       0.4642
   10731       0.5799
   10732       0.5322
   10733       0.5855
   10734       0.5428
   10735       0.6061
   10736       0.4261
   10737       0.4705
   10738       0.4443
   10739       0.4748
   10740       0.6047
   10741       0.5552
   10742       0.4996
   10743       0.5255
   10744       0.6397
   10745       0.6288
   10746       0.5591
   10747       0.5092
   10748       0.5385
   10749       0.5325
   10750       0.5353
   10751       0.6572
   10752       0.5991
   10753       0.5549
   10754       0.5996
   10755       0.6084
   10756       0.5868
   10757       0.5351
   10758       0.5998
   10759       0.6397
   10760       0.5684
   10761       0.6117
   10762       0.5921
   10763       0.5588
   10764       0.7078
   10765       0.6402
   10766       0.5535
   10767       0.6080
   10768       0.6352
   10769       0.5599
   10770       0.6004
   10771       0.5691
   10772       0.5440
   10773       0.5976
   10774       0.5718
   10775       0.5603
   10776       0.6590
   10777       0.5688
   10778       0.5096
   10779       0.4665
   10780       0.4537
   10781       0.4304
   10782       0.3736
   10783       0.3936
   10784       0.4943
   10785       0.5243
   10786       0.4729
   10787       0.4162
   10788       0.4079
   10789       0.3858
   10790       0.4193
   10791       0.4386
   10792       0.4395
   10793       0.4343
   10794       0.4441
   10795       0.4713
   10796       0.3631
   10797       0.4172
   10798       0.4664
   10799       0.4428
   10800       0.5256
   10801       0.3900
   10802       0.4414
   10803       0.4133
   10804       0.5402
   10805       0.5765
   10806       0.5405
   10807       0.5620
   10808       0.5635
   10809       0.4694
   10810       0.6024
   10811       0.5162
   10812       0.4871
   10813       0.5174
   10814       0.5197
   10815       0.5084
   10816       0.5387
   10817       0.4888
   10818       0.4637
   10819       0.4973
   10820       0.5665
   10821       0.5170
   10822       0.4615
   10823       0.6265
   10824       0.5611
   10825       0.4861
   10826       0.5202
   10827       0.5347
   10828       0.6506
   10829       0.4723
   10830       0.4939
   10831       0.7618
   10832       0.5412
   10833       0.6382
   10834       0.5320
   10835       0.6058
   10836       0.5066
   10837       0.5181
   10838       0.4418
   10839       0.7534
   10840       0.5137
   10841       0.5009
   10842       0.5599
   10843       0.4725
   10844       0.5047
   10845       0.4571
   10846       0.4305
   10847       0.3958
   10848       0.4774
   10849       0.4957
   10850       0.4298
   10851       0.4668
   10852       0.4331
   10853       0.4533
   10854       0.4449
   10855       0.5764
   10856       0.4515
   10857       0.7697
   10858       0.5118
   10859       0.6060
   10860       0.5757
   10861       0.5803
   10862       0.5788
   10863       0.5955
   10864       0.5657
   10865       0.6079
   10866       0.5441
   10867       0.5953
   10868       0.6446
   10869       0.6179
   10870       0.5776
   10871       0.5949
   10872       0.5783
   10873       0.5660
   10874       0.5328
   10875       0.5187
   10876       0.5793
   10877       0.5338
   10878       0.4480
   10879       0.5714
   10880       0.5014
   10881       0.5193
   10882       0.5036
   10883       0.5009
   10884       0.5177
   10885       0.4997
   10886       0.5761
   10887       0.7019
   10888       0.5377
   10889       0.5865
   10890       0.5785
   10891       0.5762
   10892       0.5543
   10893       0.5912
   10894       0.5446
   10895       0.5488
   10896       0.6922
   10897       0.5720
   10898       0.4375
   10899       0.4872
   10900       0.5459
   10901       0.5762
   10902       0.5000
   10903       0.4710
   10904       0.4609
   10905       0.4975
   10906       0.5466
   10907       1.0358
   10908       0.4555
   10909       0.4734
   10910       0.5565
   10911       0.4452
   10912       0.4351
   10913       0.3619
   10914       0.3231
   10915       0.7984
   10916       0.3169
   10917       0.3561
   10918       0.6639
   10919       0.6705
   10920       0.4597
   10921       0.5465
   10922       0.3539
   10923       0.4232
   10924       0.3999
   10925       0.3175
   10926       0.5822
   10927       0.5589
   10928       0.4106
   10929       0.4920
   10930       0.8771
   10931       1.1015
   10932       1.2766
   10933       1.1537
   10934       0.4716
   10935       0.5890
   10936       0.5034
   10937       0.4456
   10938       0.4854
   10939       0.5729
   10940       0.5999
   10941       0.4886
   10942       0.5155
   10943       0.4682
   10944       0.5226
   10945       0.6646
   10946       0.6783
   10947       0.6196
   10948       0.7837
   10949       0.6601
   10950       0.4926
   10951       0.5323
   10952       0.5795
   10953       0.5193
   10954       0.5070
   10955       0.4663
   10956       1.0075
   10957       0.9416
   10958       0.9722
   10959       1.2515
   10960       1.0426
   10961       0.8781
   10962       0.9032
   10963       0.8873
   10964       0.3646
   10965       1.0907
   10966       1.0096
   10967       1.1058
   10968       1.2630
   10969       0.4225
   10970       0.6266
   10971       0.2658
   10972       0.9994
   10973       0.7062
   10974       0.3338
   10975       0.4957
   10976       0.3347
   10977       0.3726
   10978       0.6736
   10979       0.5761
   10980       0.4633
   10981       0.4871
   10982       0.4801
   10983       0.4733
   10984       0.7145
   10985       0.5289
   10986       0.8724
   10987       1.1189
   10988       0.9657
   10989       0.3232
   10990       0.2645
   10991       0.3000
   10992       0.5301
   10993       0.3413
   10994       0.8884
   10995       0.7934
   10996       0.7097
   10997       0.4469
   10998       0.4292
   10999       0.4355
   11000       0.4136
   11001       0.5326
   11002       0.4709
   11003       0.6913
   11004       0.5284
   11005       0.5887
   11006       0.6103
   11007       0.5501
   11008       0.6566
   11009       0.6375
   11010       0.5310
   11011       0.7116
   11012       0.5770
   11013       0.6353
   11014       0.6419
   11015       0.5662
   11016       0.5478
   11017       0.6837
   11018       0.5520
   11019       0.5810
   11020       0.6444
   11021       0.4696
   11022       0.7644
   11023       0.4374
   11024       0.4952
   11025       0.4877
   11026       0.4169
   11027       0.4565
   11028       0.3887
   11029       0.5210
   11030       0.5402
   11031       0.6497
   11032       0.5141
   11033       0.6267
   11034       0.7423
   11035       0.4443
   11036       0.4576
   11037       0.4658
   11038       0.5155
   11039       0.6347
   11040       0.6231
   11041       0.4629
   11042       0.4324
   11043       0.4866
   11044       0.4480
   11045       0.4896
   11046       0.4432
   11047       0.4649
   11048       0.9219
   11049       1.0063
   11050       0.4311
   11051       0.7421
   11052       0.4566
   11053       0.5236
   11054       0.8175
   11055       0.6120
   11056       0.5432
   11057       0.6260
   11058       0.6258
   11059       0.6330
   11060       0.5981
   11061       0.6267
   11062       0.6769
   11063       0.7869
   11064       0.6803
   11065       0.6283
   11066       0.6374
   11067       0.7026
   11068       0.6931
   11069       0.5815
   11070       0.6091
   11071       0.6089
   11072       0.7029
   11073       0.6659
   11074       0.7198
   11075       0.6214
   11076       0.7591
   11077       0.6321
   11078       0.5727
   11079       0.5595
   11080       0.5305
   11081       0.5554
   11082       0.6095
   11083       0.7020
   11084       0.5431
   11085       0.5779
   11086       0.5797
   11087       0.5035
   11088       0.9471
   11089       1.5271
   11090       1.7797
   11091       1.6449
   11092       1.6063
   11093       1.6687
   11094       1.3884
   11095       1.5123
   11096       1.5982
   11097       1.4865
   11098       1.4566
   11099       1.6431
   11100       1.5174
   11101       1.4352
   11102       1.5821
   11103       1.4482
   11104       1.3621
   11105       1.6799
   11106       1.3773
   11107       1.8970
   11108       1.6295
   11109       1.6777
   11110       1.7362
   11111       1.6039
   11112       1.2645
   11113       1.4955
   11114       1.5613
   11115       1.7912
   11116       1.7900
   11117       1.7587
   11118       1.7570
   11119       1.5900
   11120       1.5156
   11121       1.0567
   11122       1.5755
   11123       1.6717
   11124       1.6915
   11125       1.3683
   11126       1.4403
   11127       1.2148
   11128       1.4844
   11129       1.6291
   11130       1.6077
   11131       1.6556
   11132       1.9633
   11133       1.4633
   11134       1.4936
   11135       1.5975
   11136       1.7585
   11137       1.6682
   11138       1.8111
   11139       1.6293
   11140       1.5312
   11141       1.4524
   11142       1.4805
   11143       1.5365
   11144       1.6258
   11145       1.7319
   11146       1.5498
   11147       1.6539
   11148       1.7848
   11149       1.5341
   11150       1.2898
   11151       1.6310
   11152       1.5390
   11153       1.6362
   11154       1.5429
   11155       1.5728
   11156       1.5196
   11157       1.5283
   11158       1.4328
   11159       1.5189
   11160       1.5168
   11161       1.5407
   11162       1.3288
   11163       1.6168
   11164       1.3828
   11165       1.5797
   11166       1.2999
   11167       1.4673
   11168       1.2863
   11169       1.4741
   11170       1.5503
   11171       1.5732
   11172       1.4642
   11173       1.2669
   11174       1.4595
   11175       1.4221
   11176       1.4974
   11177       1.5626
   11178       1.4855
   11179       1.3392
   11180       1.6325
   11181       1.4060
   11182       1.4563
   11183       1.5740
   11184       1.6338
   11185       1.5049
   11186       1.5307
   11187       1.4173
   11188       1.6528
   11189       1.5931
   11190       1.5574
   11191       1.4210
   11192       1.5394
   11193       1.5939
   11194       1.7210
   11195       1.3653
   11196       1.4586
   11197       1.4674
   11198       1.6129
   11199       1.4193
   11200       1.4746
   11201       1.4254
   11202       1.3228
   11203       1.4915
   11204       1.2417
   11205       1.4015
   11206       1.4628
   11207       1.3402
   11208       1.3752
   11209       1.3785
   11210       1.4462
   11211       1.3534
   11212       1.4497
   11213       1.6015
   11214       1.2576
   11215       1.5314
   11216       1.5595
   11217       1.4038
   11218       1.6005
   11219       1.1876
   11220       1.3599
   11221       1.5752
   11222       1.5200
   11223       1.4060
   11224       1.5130
   11225       1.5194
   11226       1.5668
   11227       1.5634
   11228       1.6013
   11229       1.4719
   11230       1.4734
   11231       1.4739
   11232       1.5228
   11233       1.6907
   11234       1.6292
   11235       1.5326
   11236       1.4623
   11237       1.5031
   11238       1.6625
   11239       1.6285
   11240       1.5165
   11241       1.4402
   11242       1.5011
   11243       1.5640
   11244       1.6057
   11245       1.5224
   11246       1.5494
   11247       1.5733
   11248       1.5985
   11249       1.3434
   11250       1.5382
   11251       1.5415
   11252       1.5290
   11253       1.5628
   11254       1.5586
   11255       1.3990
   11256       1.4605
   11257       1.6681
   11258       1.5062
   11259       1.5618
   11260       1.4333
   11261       1.6143
   11262       1.4840
   11263       1.3684
   11264       1.6344
   11265       1.4555
   11266       1.4382
   11267       1.4006
   11268       1.6010
   11269       1.7470
   11270       1.7388
   11271       1.3844
   11272       1.2836
   11273       1.4564
   11274       1.5168
   11275       1.5980
   11276       1.6316
   11277       1.5367
   11278       1.4357
   11279       1.4558
   11280       1.3622
   11281       1.5049
   11282       1.3125
   11283       1.4773
   11284       1.4779
   11285       1.5094
   11286       1.6270
   11287       1.6769
   11288       1.6343
   11289       1.7013
   11290       1.4549
   11291       1.5062
   11292       1.4903
   11293       1.6346
   11294       1.4931
   11295       1.6033
   11296       1.7191
   11297       1.5855
   11298       1.5593
   11299       1.6426
   11300       1.3398
   11301       1.6532
   11302       1.5850
   11303       1.5495
   11304       1.4037
   11305       1.6687
   11306       1.5929
   11307       1.6577
   11308       1.7566
   11309       1.6278
   11310       1.6693
   11311       1.6480
   11312       1.6404
   11313       1.6843
   11314       1.5437
   11315       1.4491
   11316       1.6709
   11317       1.6736
   11318       1.5823
   11319       1.5068
   11320       1.4590
   11321       1.5536
   11322       1.3707
   11323       1.6845
   11324       1.6464
   11325       1.6245
   11326       1.6397
   11327       1.4884
   11328       1.4154
   11329       1.4859
   11330       1.5199
   11331       1.1937
   11332       1.2512
   11333       1.2061
   11334       1.4866
   11335       1.1483
   11336       1.5776
   11337       1.2365
   11338       1.5367
   11339       1.4664
   11340       1.5454
   11341       1.4586
   11342       1.5073
   11343       1.5067
   11344       1.1734
   11345       1.6958
   11346       1.3004
   11347       1.4870
   11348       1.5697
   11349       1.7890
   11350       1.5876
   11351       1.5818
   11352       1.4876
   11353       1.3843
   11354       1.6083
   11355       1.3993
   11356       1.3664
   11357       1.5063
   11358       1.1983
   11359       1.7138
   11360       1.5854
   11361       1.7711
   11362       1.6022
   11363       1.3916
   11364       1.7390
   11365       1.5458
   11366       1.5968
   11367       1.5700
   11368       1.3897
   11369       1.6232
   11370       1.4369
   11371       1.6093
   11372       1.5889
   11373       1.2348
   11374       1.7320
   11375       1.8318
   11376       1.6647
   11377       2.0853
   11378       2.0521
   11379       2.0165
   11380       2.0398
   11381       2.0816
   11382       2.0829
   11383       2.0708
   11384       2.0897
   11385       2.0637
   11386       2.0300
   11387       2.0571
   11388       2.0806
   11389       2.0852
   11390       2.0846
   11391       2.0938
   11392       2.0925
   11393       2.0883
   11394       2.0856
   11395       2.0691
   11396       2.0777
   11397       2.0919
   11398       2.0852
   11399       2.0362
   11400       2.1444
   11401       2.0680
   11402       1.9465
   11403       2.0631
   11404       2.0515
   11405       2.0473
   11406       2.0145
   11407       2.0701
   11408       2.0850
   11409       2.0543
   11410       2.0547
   11411       2.0453
   11412       2.0519
   11413       2.0413
   11414       2.0764
   11415       2.0378
   11416       2.1163
   11417       1.5848
   11418       1.1002
   11419       1.2931
   11420       0.9985
   11421       1.3354
   11422       1.1761
   11423       1.1840
   11424       1.0087
   11425       0.9532
   11426       0.9886
   11427       1.0554
   11428       1.1263
   11429       0.9837
   11430       1.0082
   11431       1.0760
   11432       1.0603
   11433       1.2308
   11434       0.9406
   11435       1.2636
   11436       1.1890
   11437       1.5942
   11438       1.0976
   11439       1.0792
   11440       1.0287
   11441       0.9481
   11442       0.9064
   11443       1.2363
   11444       1.0816
   11445       1.0210
   11446       0.9851
   11447       1.0733
   11448       1.4295
   11449       0.9481
   11450       1.2567
   11451       1.1942
   11452       1.2947
   11453       1.0875
   11454       0.9327
   11455       0.9438
   11456       1.1500
   11457       1.0821
   11458       1.1682
   11459       1.2621
   11460       1.3677
   11461       1.3300
   11462       1.2454
   11463       0.9640
   11464       1.1384
   11465       0.9219
   11466       1.0191
   11467       1.1161
   11468       1.2492
   11469       1.3316
   11470       0.9244
   11471       0.8824
   11472       1.0439
   11473       0.9883
   11474       1.1903
   11475       1.1841
   11476       0.8268
   11477       1.0561
   11478       1.1318
   11479       0.8657
   11480       1.0638
   11481       0.8822
   11482       0.8588
   11483       0.8414
   11484       0.9462
   11485       1.1526
   11486       1.2566
   11487       0.9275
   11488       0.9449
   11489       0.9251
   11490       0.9813
   11491       1.1444
   11492       1.0168
   11493       1.0677
   11494       1.0029
   11495       0.9607
   11496       1.0388
   11497       1.1498
   11498       1.1087
   11499       1.0756
   11500       1.0985
   11501       1.1186
   11502       1.0616
   11503       0.9611
   11504       0.3401
   11505       0.5425
   11506       0.3139
   11507       1.0320
   11508       0.8372
   11509       1.1011
   11510       1.1121
   11511       0.9210
   11512       0.9719
   11513       1.1067
   11514       1.1126
   11515       1.1407
   11516       0.9875
   11517       0.9068
   11518       1.1412
   11519       1.2898
   11520       0.9382
   11521       1.1053
   11522       1.0069
   11523       1.1001
   11524       1.1516
   11525       0.9979
   11526       0.9980
   11527       1.0700
   11528       1.1989
   11529       1.0129
   11530       1.0237
   11531       0.9976
   11532       1.0799
   11533       0.5163
   11534       0.5944
   11535       0.5333
   11536       0.5478
   11537       0.4844
   11538       0.4780
   11539       0.3999
   11540       0.5754
   11541       1.4951
   11542       1.6642
   11543       1.5982
   11544       1.5878
   11545       1.6347
   11546       1.5390
   11547       1.3270
   11548       1.2827
   11549       1.3299
   11550       1.5580
   11551       1.3644
   11552       1.3498
   11553       1.5027
   11554       1.3296
   11555       1.2957
   11556       1.1251
   11557       1.3597
   11558       1.6072
   11559       1.5499
   11560       1.4289
   11561       1.4657
   11562       1.2433
   11563       1.4337
   11564       1.5861
   11565       1.6315
   11566       1.5586
   11567       1.7270
   11568       1.5324
   11569       1.4006
   11570       1.0676
   11571       1.7602
   11572       1.6336
   11573       1.6217
   11574       1.4434
   11575       1.5263
   11576       1.7678
   11577       1.6923
   11578       1.5446
   11579       1.6560
   11580       1.5543
   11581       1.5734
   11582       1.6678
   11583       1.4797
   11584       1.5301
   11585       1.5535
   11586       1.5661
   11587       1.4243
   11588       1.5670
   11589       1.5503
   11590       1.5308
   11591       1.5054
   11592       1.2815
   11593       1.5063
   11594       1.5236
   11595       1.5391
   11596       1.4306
   11597       1.5041
   11598       1.7349
   11599       1.4663
   11600       1.5485
   11601       1.5314
   11602       1.4866
   11603       1.6132
   11604       1.4997
   11605       1.4875
   11606       1.4215
   11607       1.4112
   11608       1.5027
   11609       1.1431
   11610       0.8630
   11611       1.4207
   11612       1.1673
   11613       1.2049
   11614       1.6806
   11615       1.3603
   11616       1.3610
   11617       1.6427
   11618       1.4138
   11619       1.4519
   11620       1.6201
   11621       1.2403
   11622       1.4435
   11623       1.6036
   11624       1.1416
   11625       1.4624
   11626       1.5146
   11627       1.5298
   11628       1.6022
   11629       1.5230
   11630       1.5571
   11631       1.5884
   11632       1.5433
   11633       1.6171
   11634       1.4179
   11635       1.5695
   11636       1.6329
   11637       1.6556
   11638       1.5457
   11639       1.5459
   11640       1.5544
   11641       1.5123
   11642       1.4193
   11643       1.6383
   11644       1.7353
   11645       1.6799
   11646       1.6816
   11647       1.5805
   11648       1.6763
   11649       1.5402
   11650       1.3784
   11651       1.2724
   11652       1.5771
   11653       1.6164
   11654       1.4823
   11655       1.6174
   11656       1.3814
   11657       1.6651
   11658       1.5090
   11659       1.7212
   11660       1.5939
   11661       1.6018
   11662       1.4342
   11663       1.5885
   11664       1.5596
   11665       1.5526
   11666       1.7187
   11667       1.5095
   11668       1.5238
   11669       1.6162
   11670       1.6304
   11671       1.5880
   11672       1.7365
   11673       1.6696
   11674       1.4876
   11675       1.4858
   11676       1.5303
   11677       1.7163
   11678       1.5154
   11679       1.6208
   11680       1.7061
   11681       1.8438
   11682       1.6083
   11683       1.7294
   11684       1.6688
   11685       1.4705
   11686       1.6892
   11687       1.5567
   11688       1.4048
   11689       1.5765
   11690       1.5098
   11691       1.4407
   11692       1.5234
   11693       1.5975
   11694       1.5570
   11695       1.8084
   11696       1.5149
   11697       1.6956
   11698       1.5259
   11699       1.6621
   11700       1.3404
   11701       1.4318
   11702       1.5510
   11703       1.6388
   11704       1.5211
   11705       1.5334
   11706       1.5484
   11707       1.7521
   11708       1.8001
   11709       1.7808
   11710       1.4495
   11711       1.6766
   11712       1.7060
   11713       1.3039
   11714       1.4350
   11715       1.7106
   11716       1.7252
   11717       1.6752
   11718       1.6867
   11719       1.5925
   11720       1.6415
   11721       1.7555
   11722       1.5223
   11723       1.4939
   11724       1.4722
   11725       1.5742
   11726       1.5953
   11727       1.5696
   11728       1.3814
   11729       1.3252
   11730       1.4318
   11731       1.3525
   11732       1.2952
   11733       1.4105
   11734       1.3386
   11735       1.3993
   11736       1.2407
   11737       1.4749
   11738       1.4858
   11739       1.5699
   11740       1.3120
   11741       1.3781
   11742       1.4764
   11743       1.4158
   11744       1.2984
   11745       1.0695
   11746       1.2499
   11747       0.5688
   11748       0.8977
   11749       1.4888
   11750       1.3352
   11751       1.4514
   11752       1.5467
   11753       1.3678
   11754       1.6326
   11755       1.6034
   11756       1.6879
   11757       1.2495
   11758       1.2106
   11759       1.3567
   11760       1.3562
   11761       1.4416
   11762       1.6924
   11763       1.3086
   11764       1.4488
   11765       1.2131
   11766       1.2510
   11767       1.5282
   11768       1.4486
   11769       1.4761
   11770       1.3112
   11771       1.4911
   11772       1.5979
   11773       1.4369
   11774       1.5024
   11775       1.5419
   11776       1.4693
   11777       1.6991
   11778       1.5053
   11779       1.4531
   11780       1.3842
   11781       1.5322
   11782       1.6202
   11783       1.5386
   11784       1.7475
   11785       1.8276
   11786       1.7404
   11787       1.7562
   11788       1.9940
   11789       1.7183
   11790       1.9687
   11791       1.9684
   11792       2.0660
   11793       2.1295
   11794       1.9631
   11795       2.0921
   11796       2.0249
   11797       2.0897
   11798       2.0770
   11799       2.1248
   11800       2.0741
   11801       2.0643
   11802       2.0809
   11803       2.0859
   11804       2.0914
   11805       2.0755
   11806       2.0480
   11807       2.0687
   11808       2.0386
   11809       2.1152
   11810       2.0746
   11811       2.0578
   11812       1.8487
   11813       2.0565
   11814       2.0691
   11815       2.0698
   11816       2.0329
   11817       1.9899
   11818       2.0905
   11819       2.0432
   11820       2.1034
   11821       2.0567
   11822       2.0679
   11823       2.0642
   11824       2.1292
   11825       2.0980
   11826       2.0879
   11827       2.0645
   11828       1.9423
   11829       2.0681
   11830       2.0508
   11831       2.0663
   11832       2.0718
   11833       2.0863
   11834       2.0414
   11835       2.0898
   11836       2.0505
   11837       2.1396
   11838       2.1126
   11839       2.1366
   11840       2.0886
   11841       2.1035
   11842       2.0971
   11843       2.1158
   11844       2.1239
   11845       2.1189
   11846       2.0902
   11847       2.1161
   11848       2.1183
   11849       2.1006
   11850       1.8833
   11851       1.9285
   11852       1.7693
   11853       2.1425
   11854       2.0722
   11855       2.0699
   11856       2.0937
   11857       2.0146
   11858       2.0877
   11859       2.1080
   11860       2.1016
   11861       2.1044
   11862       2.0854
   11863       2.0967
   11864       2.0350
   11865       2.0839
   11866       2.0564
   11867       2.0922
   11868       2.0667
   11869       2.0796
   11870       1.3120
   11871       0.9135
   11872       1.4412
   11873       1.3952
   11874       1.5000
   11875       1.4496
   11876       1.4337
   11877       1.3426
   11878       1.0907
   11879       1.2039
   11880       1.0969
   11881       0.5741
   11882       0.6063
   11883       0.5411
   11884       0.5669
   11885       0.7715
   11886       0.7981
   11887       0.9026
   11888       1.1653
   11889       1.2177
   11890       1.1413
   11891       1.0337
   11892       1.2031
   11893       1.1730
   11894       0.9966
   11895       1.0396
   11896       1.1530
   11897       1.4701
   11898       0.9470
   11899       0.7669
   11900       1.2410
   11901       1.2377
   11902       1.1726
   11903       1.5265
   11904       1.4189
   11905       1.1268
   11906       0.9604
   11907       1.0923
   11908       1.0596
   11909       1.3220
   11910       1.0778
   11911       1.2656
   11912       1.3200
   11913       1.1432
   11914       1.0110
   11915       1.1417
   11916       1.5312
   11917       1.1260
   11918       0.7185
   11919       0.5810
   11920       0.6524
   11921       0.5620
   11922       0.6140
   11923       0.5311
   11924       0.6526
   11925       0.5565
   11926       0.5846
   11927       0.6771
   11928       0.7188
   11929       0.6533
   11930       0.6125
   11931       0.5899
   11932       0.6409
   11933       0.6610
   11934       0.6746
   11935       0.6020
   11936       0.6138
   11937       0.6494
   11938       0.6696
   11939       0.4278
   11940       0.4728
   11941       0.4671
   11942       0.4256
   11943       1.2014
   11944       1.2828
   11945       1.0682
   11946       1.1367
   11947       1.0484
   11948       0.5194
   11949       1.1677
   11950       0.9016
   11951       1.0069
   11952       0.8375
   11953       0.6478
   11954       1.1062
   11955       1.0206
   11956       0.8685
   11957       0.8700
   11958       0.8717
   11959       0.9799
   11960       0.9146
   11961       1.0335
   11962       0.9549
   11963       1.1223
   11964       1.2763
   11965       1.2054
   11966       0.9936
   11967       1.1554
   11968       1.2642
   11969       1.3430
   11970       1.2960
   11971       1.1179
   11972       1.1384
   11973       1.1386
   11974       1.7112
   11975       0.9973
   11976       0.9307
   11977       1.0142
   11978       1.2673
   11979       1.1606
   11980       0.8765
   11981       0.9443
   11982       1.0973
   11983       0.5479
   11984       0.7398
   11985       0.8872
   11986       1.0237
   11987       1.1920
   11988       0.9670
   11989       1.2280
   11990       1.1437
   11991       1.0243
   11992       0.7239
   11993       0.8784
   11994       0.6015
   11995       0.5222
   11996       0.4162
   11997       0.3030
   11998       0.4951
   11999       0.4422
   12000       0.6104
   12001       0.3887
   12002       0.4151
   12003       0.4059
   12004       0.4727
   12005       0.4935
   12006       0.4802
   12007       0.4912
   12008       0.5568
   12009       0.6484
   12010       1.1140
   12011       0.9364
   12012       0.9758
   12013       0.9025
   12014       0.6388
   12015       1.1041
   12016       1.1477
   12017       1.2344
   12018       1.1899
   12019       0.9799
   12020       0.9442
   12021       1.3468
   12022       1.0529
   12023       1.2418
   12024       0.7413
   12025       1.1912
   12026       1.2239
   12027       1.0405
   12028       1.1523
   12029       0.9814
   12030       0.5935
   12031       0.5400
   12032       0.5023
   12033       1.0346
   12034       1.0889
   12035       1.0038
   12036       1.3425
   12037       1.1718
   12038       1.0904
   12039       0.9936
   12040       1.3328
   12041       1.2902
   12042       1.0144
   12043       0.8661
   12044       1.0593
   12045       1.0085
   12046       1.0554
   12047       0.8550
   12048       0.8635
   12049       1.2188
   12050       0.7402
   12051       1.1242
   12052       1.3619
   12053       1.4240
   12054       0.8824
   12055       0.9312
   12056       1.3839
   12057       1.1936
   12058       1.0735
   12059       1.1855
   12060       1.2518
   12061       1.1479
   12062       1.1519
   12063       1.0534
   12064       1.1174
   12065       0.9734
   12066       1.1836
   12067       1.0529
   12068       1.3018
   12069       0.8240
   12070       0.7878
   12071       0.9852
   12072       0.9084
   12073       0.9866
   12074       1.0346
   12075       0.8051
   12076       0.9772
   12077       0.9496
   12078       0.9551
   12079       0.9715
   12080       1.1064
   12081       0.7939
   12082       0.8419
   12083       0.9241
   12084       0.8410
   12085       1.0547
   12086       0.8205
   12087       0.9788
   12088       1.1792
   12089       1.0971
   12090       0.9555
   12091       0.9500
   12092       0.8920
   12093       0.9630
   12094       1.0171
   12095       1.0584
   12096       1.2936
   12097       0.9501
   12098       1.0884
   12099       1.0475
   12100       1.0993
   12101       0.8397
   12102       0.9111
   12103       1.0329
   12104       1.1825
   12105       0.5695
   12106       0.9019
   12107       0.8771
   12108       1.0134
   12109       0.8262
   12110       0.9692
   12111       1.0506
   12112       1.0862
   12113       0.9151
   12114       1.0404
   12115       0.9081
   12116       0.7383
   12117       0.8744
   12118       1.0332
   12119       1.3713
   12120       1.1202
   12121       0.9719
   12122       0.9313
   12123       1.0774
   12124       1.1025
   12125       0.6683
   12126       0.9446
   12127       1.0594
   12128       1.0566
   12129       0.9712
   12130       0.8299
   12131       0.8889
   12132       0.9537
   12133       1.1007
   12134       1.0952
   12135       1.0566
   12136       1.0499
   12137       0.8093
   12138       1.0058
   12139       0.9553
   12140       0.8396
   12141       1.0087
   12142       1.2850
   12143       0.9731
   12144       0.9020
   12145       0.8850
   12146       0.8407
   12147       1.1742
   12148       1.0272
   12149       1.0105
   12150       0.8937
   12151       0.7591
   12152       0.6637
   12153       0.8157
   12154       0.8941
   12155       1.2096
   12156       1.2527
   12157       1.0245
   12158       1.1344
   12159       1.1913
   12160       1.0850
   12161       0.9351
   12162       0.8767
   12163       0.8750
   12164       1.1198
   12165       0.9935
   12166       1.2632
   12167       1.0659
   12168       1.2314
   12169       1.0600
   12170       1.1094
   12171       1.0220
   12172       1.0138
   12173       1.0785
   12174       1.1857
   12175       0.9839
   12176       1.0046
   12177       1.0343
   12178       1.0707
   12179       1.1045
   12180       1.1638
   12181       1.3427
   12182       1.0802
   12183       1.1722
   12184       1.2592
   12185       1.1707
   12186       1.2500
   12187       1.2157
   12188       0.7742
   12189       0.6049
   12190       0.5613
   12191       1.0216
   12192       0.9879
   12193       1.1460
   12194       0.9237
   12195       0.9397
   12196       1.0488
   12197       0.9684
   12198       0.9840
   12199       0.9265
   12200       0.8970
   12201       1.1139
   12202       0.9300
   12203       0.8151
   12204       0.7239
   12205       1.0039
   12206       1.1648
   12207       1.1734
   12208       1.1506
   12209       0.9395
   12210       0.8594
   12211       0.9300
   12212       1.1824
   12213       0.9574
   12214       0.9458
   12215       1.0948
   12216       0.9086
   12217       1.0640
   12218       1.1149
   12219       1.2467
   12220       1.1658
   12221       1.0417
   12222       1.1481
   12223       1.0734
   12224       1.0979
   12225       0.9152
   12226       0.9494
   12227       0.9102
   12228       0.8640
   12229       1.0367
   12230       0.8807
   12231       0.9480
   12232       1.1241
   12233       1.0118
   12234       1.1719
   12235       1.2131
   12236       1.0691
   12237       1.1870
   12238       1.0963
   12239       1.2978
   12240       1.0598
   12241       1.0811
   12242       1.0649
   12243       1.3596
   12244       1.3720
   12245       1.2820
   12246       1.1550
   12247       1.1529
   12248       1.0486
   12249       0.8292
   12250       1.1533
   12251       1.1035
   12252       1.3617
   12253       1.2576
   12254       1.1493
   12255       1.2186
   12256       1.2633
   12257       1.1884
   12258       1.2472
   12259       1.0823
   12260       1.1478
   12261       0.9525
   12262       1.2280
   12263       1.2671
   12264       1.0664
   12265       1.0382
   12266       0.9284
   12267       1.0448
   12268       0.9885
   12269       1.1594
   12270       1.0670
   12271       0.9789
   12272       1.1764
   12273       1.1388
   12274       1.0351
   12275       1.1029
   12276       0.8342
   12277       0.5071
   12278       0.4368
   12279       0.2750
   12280       0.3338
   12281       1.1255
   12282       1.0447
   12283       0.7593
   12284       1.0405
   12285       1.1201
   12286       0.8925
   12287       1.1787
   12288       1.1279
   12289       1.1616
   12290       1.2885
   12291       0.9403
   12292       1.2908
   12293       1.3601
   12294       1.0655
   12295       1.2568
   12296       1.1524
   12297       1.1079
   12298       1.0062
   12299       1.0876
   12300       1.3070
   12301       1.2808
   12302       1.0453
   12303       0.9639
   12304       1.1892
   12305       1.1431
   12306       1.1655
   12307       1.2651
   12308       1.1101
   12309       0.9869
   12310       0.9784
   12311       0.9582
   12312       1.1109
   12313       1.0567
   12314       0.8892
   12315       0.7704
   12316       1.1002
   12317       1.0235
   12318       1.2247
   12319       1.0148
   12320       1.0372
   12321       1.0644
   12322       0.9680
   12323       1.1175
   12324       0.9096
   12325       1.2639
   12326       1.0578
   12327       0.9277
   12328       0.7090
   12329       0.5131
   12330       0.5681
   12331       1.1114
   12332       1.0765
   12333       0.9081
   12334       1.0263
   12335       1.0688
   12336       0.8918
   12337       1.0385
   12338       0.9948
   12339       1.1583
   12340       1.2027
   12341       1.0503
   12342       0.9464
   12343       1.1615
   12344       1.1504
   12345       1.2185
   12346       1.0283
   12347       0.7854
   12348       1.0746
   12349       0.8526
   12350       1.2315
   12351       0.9650
   12352       1.1024
   12353       1.0231
   12354       1.1712
   12355       1.1508
   12356       1.1725
   12357       0.8887
   12358       1.0663
   12359       1.0468
   12360       0.8068
   12361       1.0398
   12362       0.8631
   12363       1.0203
   12364       0.9972
   12365       1.0647
   12366       1.1043
   12367       0.9209
   12368       0.9353
   12369       0.9271
   12370       1.1508
   12371       1.1935
   12372       1.0221
   12373       0.9802
   12374       1.1278
   12375       1.0490
   12376       1.2697
   12377       1.1123
   12378       1.0954
   12379       1.2675
   12380       1.2407
   12381       1.2153
   12382       0.9725
   12383       1.1670
   12384       1.1645
   12385       1.1286
   12386       1.0713
   12387       0.9093
   12388       1.0804
   12389       1.0151
   12390       1.0975
   12391       1.2893
   12392       1.3738
   12393       1.2957
   12394       1.4461
   12395       1.1580
   12396       1.2932
   12397       1.0768
   12398       1.3023
   12399       1.2772
   12400       1.2232
   12401       0.6523
   12402       0.7318
   12403       0.4454
   12404       0.5346
   12405       0.7784
   12406       0.5084
   12407       0.5520
   12408       0.4942
   12409       0.5462
   12410       0.4623
   12411       0.6759
   12412       0.5473
   12413       1.0104
   12414       1.0720
   12415       0.9992
   12416       0.8820
   12417       0.7881
   12418       0.8064
   12419       1.1796
   12420       1.1384
   12421       0.7871
   12422       0.5845
   12423       0.9992
   12424       1.0177
   12425       0.4503
   12426       0.3860
   12427       0.5283
   12428       0.4213
   12429       0.6078
   12430       0.5270
   12431       0.6673
   12432       0.9406
   12433       0.7846
   12434       1.1781
   12435       0.9031
   12436       0.8966
   12437       0.7000
   12438       0.6887
   12439       0.9908
   12440       1.2128
   12441       1.2571
   12442       0.8078
   12443       0.7285
   12444       0.8285
   12445       0.7343
   12446       0.8515
   12447       1.0579
   12448       0.9668
   12449       1.0092
   12450       0.9487
   12451       0.8608
   12452       0.9351
   12453       0.8541
   12454       0.8822
   12455       0.8477
   12456       0.9935
   12457       0.9639
   12458       0.9164
   12459       1.1004
   12460       1.0481
   12461       0.9565
   12462       0.9496
   12463       0.8511
   12464       1.1253
   12465       1.1603
   12466       1.1232
   12467       1.1422
   12468       1.3173
   12469       1.0196
   12470       1.4277
   12471       1.2268
   12472       1.1006
   12473       1.1285
   12474       0.8673
   12475       1.0884
   12476       0.9015
   12477       1.0595
   12478       1.0440
   12479       0.9173
   12480       1.0025
   12481       1.0163
   12482       1.1388
   12483       1.2125
   12484       0.9564
   12485       1.0460
   12486       0.9187
   12487       0.9392
   12488       1.0237
   12489       1.0020
   12490       1.0180
   12491       1.0817
   12492       0.9470
   12493       0.9600
   12494       0.9189
   12495       1.1727
   12496       0.9211
   12497       0.5680
   12498       0.7832
   12499       0.6655
   12500       0.9408
   12501       1.0444
   12502       0.9047
   12503       1.0040
   12504       1.2022
   12505       0.8941
   12506       0.9071
   12507       1.0666
   12508       1.1713
   12509       1.1708
   12510       0.7927
   12511       0.5361
   12512       1.1460
   12513       1.1480
   12514       1.0923
   12515       1.0395
   12516       1.0767
   12517       0.8008
   12518       1.0332
   12519       1.2911
   12520       1.0185
   12521       0.9324
   12522       0.8935
   12523       0.5605
   12524       0.8386
   12525       0.5364
   12526       0.5020
   12527       0.5434
   12528       0.6994
   12529       1.1067
   12530       0.8971
   12531       0.5797
   12532       0.8406
   12533       0.8947
   12534       0.4656
   12535       0.7159
   12536       0.3355
   12537       0.3086
   12538       0.3057
   12539       0.3063
   12540       0.2806
   12541       0.3019
   12542       0.3863
   12543       0.4323
   12544       0.4785
   12545       0.4382
   12546       0.2940
   12547       0.3917
   12548       0.3905
   12549       0.4260
   12550       0.3372
   12551       0.4080
   12552       0.3956
   12553       0.4525
   12554       0.4254
   12555       0.8095
   12556       0.3882
   12557       0.4430
   12558       0.5135
   12559       0.3556
   12560       0.4288
   12561       0.5139
   12562       0.9781
   12563       1.1624
   12564       0.8764
   12565       0.9863
   12566       0.9502
   12567       1.0079
   12568       0.7599
   12569       0.8799
   12570       0.7618
   12571       0.8825
   12572       0.9324
   12573       0.9468
   12574       1.0208
   12575       0.9474
   12576       0.8464
   12577       1.2795
   12578       1.5160
   12579       1.3732
   12580       0.9773
   12581       1.1496
   12582       1.1658
   12583       1.0842
   12584       0.9450
   12585       0.8869
   12586       0.9873
   12587       0.9914
   12588       1.1093
   12589       1.0536
   12590       0.9422
   12591       1.0780
   12592       0.9902
   12593       1.0666
   12594       0.9421
   12595       0.5950
   12596       1.0225
   12597       0.5825
   12598       0.9111
   12599       0.8499
   12600       0.8887
   12601       0.7544
   12602       0.8691
   12603       0.8583
   12604       0.7236
   12605       0.7807
   12606       1.2348
   12607       1.0214
   12608       0.8018
   12609       1.3802
   12610       0.9907
   12611       0.9336
   12612       1.0107
   12613       0.9198
   12614       1.0231
   12615       1.4342
   12616       1.4799
   12617       1.2406
   12618       0.8961
   12619       0.5521
   12620       0.6252
   12621       1.0698
   12622       1.0727
   12623       1.1364
   12624       1.0796
   12625       0.8340
   12626       1.0570
   12627       0.9342
   12628       0.6848
   12629       0.6105
   12630       0.6355
   12631       0.6162
   12632       0.6919
   12633       0.7381
   12634       0.8365
   12635       0.6352
   12636       0.5249
   12637       0.9752
   12638       0.9886
   12639       0.7884
   12640       0.7377
   12641       0.6575
   12642       0.5736
   12643       0.7898
   12644       1.1104
   12645       1.1537
   12646       0.9461
   12647       0.5730
   12648       0.5929
   12649       0.9119
   12650       0.9946
   12651       1.1865
   12652       1.0538
   12653       0.9448
   12654       1.2001
   12655       1.0450
   12656       1.3752
   12657       1.1056
   12658       1.2282
   12659       1.2234
   12660       1.2489
   12661       1.1425
   12662       1.2681
   12663       1.3093
   12664       0.9364
   12665       1.2097
   12666       1.0956
   12667       0.9992
   12668       0.9131
   12669       1.0709
   12670       0.8951
   12671       0.9207
   12672       1.0379
   12673       1.0029
   12674       0.8879
   12675       1.1412
   12676       1.1040
   12677       0.9989
   12678       1.1827
   12679       1.3403
   12680       1.3445
   12681       1.1688
   12682       1.5585
   12683       1.4120
   12684       1.1162
   12685       0.6141
   12686       1.0406
   12687       1.1110
   12688       0.8200
   12689       0.5705
   12690       0.4948
   12691       0.9143
   12692       0.9218
   12693       0.5871
   12694       0.6510
   12695       0.6136
   12696       0.6113
   12697       0.6370
   12698       0.6004
   12699       0.7839
   12700       0.6622
   12701       0.6495
   12702       0.6077
   12703       0.6274
   12704       0.6533
   12705       0.6792
   12706       0.5895
   12707       0.6671
   12708       0.5765
   12709       0.6450
   12710       0.7121
   12711       0.6771
   12712       0.6145
   12713       0.6442
   12714       0.6011
   12715       0.7045
   12716       0.5764
   12717       0.6415
   12718       0.5901
   12719       0.6267
   12720       0.7078
   12721       0.5820
   12722       0.6303
   12723       0.6720
   12724       0.7718
   12725       0.6992
   12726       0.6535
   12727       0.7080
   12728       0.6601
   12729       0.6148
   12730       0.6231
   12731       0.5581
   12732       0.5747
   12733       0.6131
   12734       0.5504
   12735       0.6072
   12736       0.5734
   12737       0.5764
   12738       0.5369
   12739       0.5862
   12740       0.6834
   12741       0.7082
   12742       0.6720
   12743       0.6151
   12744       0.6231
   12745       0.6285
   12746       0.6793
   12747       0.6656
   12748       0.6107
   12749       0.5918
   12750       0.6180
   12751       0.6235
   12752       0.6111
   12753       0.5639
   12754       0.6169
   12755       0.5454
   12756       0.5597
   12757       0.5820
   12758       0.6166
   12759       0.5396
   12760       0.4469
   12761       0.6613
   12762       0.6197
   12763       0.5624
   12764       0.5180
   12765       0.5131
   12766       0.6360
   12767       0.5356
   12768       0.5795
   12769       0.6194
   12770       0.6037
   12771       0.5243
   12772       0.5376
   12773       0.4947
   12774       0.6457
   12775       0.5175
   12776       0.5333
   12777       0.6094
   12778       0.4886
   12779       0.5149
   12780       0.5947
   12781       0.4951
   12782       0.4899
   12783       0.5484
   12784       0.6126
   12785       0.5932
   12786       0.5560
   12787       0.4763
   12788       0.6322
   12789       0.5661
   12790       0.5244
   12791       0.5796
   12792       0.6539
   12793       0.4801
   12794       0.5254
   12795       0.6184
   12796       0.6226
   12797       0.6420
   12798       0.5077
   12799       0.5489
   12800       0.5008
   12801       0.5075
   12802       0.4513
   12803       0.4902
   12804       0.6586
   12805       0.4994
   12806       0.7549
   12807       0.5053
   12808       0.5035
   12809       0.6115
   12810       0.6637
   12811       0.5131
   12812       0.5192
   12813       0.5957
   12814       0.6699
   12815       0.4908
   12816       0.5660
   12817       0.7818
   12818       0.9746
   12819       0.9108
   12820       0.9705
   12821       0.8261
   12822       1.0088
   12823       0.7764
   12824       0.9778
   12825       1.1015
   12826       1.1626
   12827       1.0431
   12828       1.0789
   12829       1.1455
   12830       0.9870
   12831       1.1261
   12832       0.9526
   12833       1.3061
   12834       1.0775
   12835       0.9758
   12836       0.9415
   12837       1.4210
   12838       1.3208
   12839       1.4304
   12840       1.2731
   12841       1.3053
   12842       1.1796
   12843       1.3776
   12844       1.2374
   12845       1.2934
   12846       1.1202
   12847       1.3340
   12848       1.4645
   12849       1.1885
   12850       1.3746
   12851       1.4125
   12852       1.1878
   12853       1.4560
   12854       1.3904
   12855       1.1045
   12856       1.2924
   12857       1.2862
   12858       1.6395
   12859       1.1772
   12860       1.1825
   12861       1.2350
   12862       1.4073
   12863       1.2762
   12864       1.4700
   12865       1.3797
   12866       1.2113
   12867       1.2749
   12868       1.3008
   12869       1.6774
   12870       1.3797
   12871       1.3655
   12872       1.5925
   12873       1.3067
   12874       1.1475
   12875       1.3072
   12876       1.3433
   12877       1.3503
   12878       1.3776
   12879       1.3165
   12880       1.3918
   12881       1.2356
   12882       1.3218
   12883       1.3180
   12884       1.3579
   12885       1.2693
   12886       1.4067
   12887       1.4058
   12888       1.3234
   12889       1.2930
   12890       1.3502
   12891       1.2581
   12892       1.3285
   12893       1.3506
   12894       1.1951
   12895       1.3360
   12896       1.3131
   12897       1.2866
   12898       1.2947
   12899       1.3318
   12900       1.3189
   12901       1.6052
   12902       1.3203
   12903       1.2946
   12904       1.3678
   12905       1.3777
   12906       1.2688
   12907       1.2957
   12908       1.2530
   12909       1.2736
   12910       1.2831
   12911       1.4884
   12912       1.2989
   12913       1.4595
   12914       1.1862
   12915       1.3381
   12916       1.4396
   12917       1.3720
   12918       1.3608
   12919       1.1861
   12920       1.4611
   12921       1.0575
   12922       1.5527
   12923       1.4380
   12924       1.4617
   12925       1.2145
   12926       1.4394
   12927       1.2333
   12928       1.2239
   12929       1.3749
   12930       1.2803
   12931       1.3130
   12932       1.2416
   12933       0.9762
   12934       1.4139
   12935       1.3241
   12936       1.3267
   12937       1.1927
   12938       1.3494
   12939       1.3766
   12940       1.2767
   12941       1.3481
   12942       1.4181
   12943       1.3428
   12944       1.1480
   12945       1.2280
   12946       1.2913
   12947       1.1326
   12948       1.1821
   12949       1.2830
   12950       1.2092
   12951       1.2863
   12952       1.3452
   12953       1.2403
   12954       1.2359
   12955       1.1497
   12956       1.3932
   12957       1.3462
   12958       1.2150
   12959       1.2642
   12960       1.2675
   12961       1.4575
   12962       2.0571
   12963       2.1287
   12964       1.9462
   12965       2.1200
   12966       2.0997
   12967       1.9560
   12968       1.7157
   12969       2.1401
   12970       2.1433
   12971       1.8193
   12972       2.1038
   12973       2.1413
   12974       2.1117
   12975       2.1146
   12976       2.0721
   12977       2.1395
   12978       2.0011
   12979       2.1037
   12980       2.1086
   12981       2.0906
   12982       2.1137
   12983       2.0328
   12984       2.0550
   12985       2.0953
   12986       2.1052
   12987       2.0973
   12988       2.1160
   12989       2.1254
   12990       2.0708
   12991       2.0858
   12992       2.1123
   12993       2.0983
   12994       2.0949
   12995       2.1211
   12996       2.0925
   12997       2.0864
   12998       2.1156
   12999       2.0761
   13000       2.0837
   13001       2.1216
   13002       2.0485
   13003       2.1273
   13004       2.1119
   13005       2.0629
   13006       2.0657
   13007       2.0310
   13008       2.0468
   13009       2.0594
   13010       2.0635
   13011       2.0723
   13012       1.7960
   13013       1.6499
   13014       1.6220
   13015       1.5545
   13016       1.5469
   13017       1.5736
   13018       1.5850
   13019       1.6335
   13020       1.3265
   13021       1.3666
   13022       1.4158
   13023       1.5797
   13024       1.4813
   13025       1.6169
   13026       1.3631
   13027       1.4377
   13028       1.4469
   13029       1.4241
   13030       1.5833
   13031       1.5055
   13032       1.6710
   13033       1.7085
   13034       1.5501
   13035       1.6333
   13036       1.5959
   13037       1.5321
   13038       1.4514
   13039       1.6321
   13040       1.5756
   13041       1.4617
   13042       1.6939
   13043       1.5000
   13044       1.6965
   13045       1.5556
   13046       1.6023
   13047       1.5945
   13048       1.6190
   13049       1.6739
   13050       1.6631
   13051       1.8113
   13052       1.5840
   13053       1.6454
   13054       1.5678
   13055       1.3794
   13056       1.5795
   13057       1.4561
   13058       1.5264
   13059       1.3244
   13060       1.6321
   13061       1.4786
   13062       1.4705
   13063       1.5164
   13064       1.6176
   13065       1.4042
   13066       1.5798
   13067       1.6105
   13068       1.4909
   13069       1.4562
   13070       1.5706
   13071       1.5006
   13072       1.7016
   13073       1.6662
   13074       1.5862
   13075       1.4981
   13076       1.6526
   13077       1.7931
   13078       1.5017
   13079       1.5396
   13080       1.8886
   13081       1.5123
   13082       1.7161
   13083       1.6089
   13084       1.7683
   13085       1.4010
   13086       1.5838
   13087       1.7129
   13088       1.5841
   13089       1.7843
   13090       1.5520
   13091       1.6183
   13092       1.6792
   13093       1.6066
   13094       1.6121
   13095       1.5698
   13096       1.6534
   13097       1.5073
   13098       1.4183
   13099       1.7014
   13100       1.6253
   13101       1.4842
   13102       1.6694
   13103       1.6204
   13104       1.7171
   13105       1.6973
   13106       1.5593
   13107       1.5950
   13108       1.5806
   13109       1.7378
   13110       1.6016
   13111       1.6372
   13112       1.5768
   13113       1.6179
   13114       1.8737
   13115       1.6045
   13116       1.8493
   13117       2.0408
   13118       1.6704
   13119       1.6515
   13120       1.7983
   13121       1.7417
   13122       1.3571
   13123       1.6659
   13124       1.8833
   13125       1.7175
   13126       1.7209
   13127       1.3589
   13128       1.3427
   13129       1.6001
   13130       1.4551
   13131       1.3994
   13132       1.3757
   13133       1.4935
   13134       1.2209
   13135       1.2928
   13136       1.2080
   13137       1.6470
   13138       1.5058
   13139       1.6774
   13140       1.3645
   13141       1.5087
   13142       1.7434
   13143       1.5351
   13144       1.6932
   13145       1.8083
   13146       1.1125
   13147       1.2362
   13148       1.2671
   13149       1.0967
   13150       1.4749
   13151       1.1555
   13152       1.3821
   13153       1.4379
   13154       1.5804
   13155       1.1118
   13156       1.2286
   13157       1.4764
   13158       1.0890
   13159       1.2683
   13160       1.1564
   13161       1.2236
   13162       1.2137
   13163       1.3704
   13164       1.1624
   13165       1.2201
   13166       1.4958
   13167       1.4174
   13168       1.1738
   13169       1.5765
   13170       1.2660
   13171       1.3479
   13172       1.3324
   13173       1.1740
   13174       1.3176
   13175       1.4533
   13176       1.5050
   13177       1.5075
   13178       1.5226
   13179       1.3606
   13180       1.5061
   13181       1.2633
   13182       1.4887
   13183       1.3454
   13184       1.2817
   13185       1.3767
   13186       1.4203
   13187       0.9639
   13188       1.1946
   13189       1.4474
   13190       1.2834
   13191       1.3174
   13192       1.3434
   13193       1.4716
   13194       1.3478
   13195       0.9642
   13196       1.4312
   13197       1.3876
   13198       1.5370
   13199       1.0432
   13200       1.5897
   13201       1.4720
   13202       1.3343
   13203       1.6244
   13204       1.2943
   13205       1.4413
   13206       1.4180
   13207       1.4327
   13208       1.3668
   13209       1.3736
   13210       1.2958
   13211       1.3712
   13212       1.4538
   13213       1.4972
   13214       1.3865
   13215       1.2374
   13216       1.3051
   13217       1.3801
   13218       1.2063
   13219       1.4220
   13220       1.3580
   13221       1.5727
   13222       1.5228
   13223       1.5519
   13224       1.4134
   13225       1.4485
   13226       1.4782
   13227       1.3744
   13228       1.3809
   13229       1.7842
   13230       1.7151
   13231       1.5927
   13232       1.6846
   13233       1.7966
   13234       1.4880
   13235       1.7984
   13236       1.6158
   13237       1.6686
   13238       1.7234
   13239       1.4702
   13240       1.4483
   13241       1.5339
   13242       1.4490
   13243       1.3650
   13244       1.5269
   13245       1.2856
   13246       1.1475
   13247       1.4213
   13248       1.5416
   13249       1.3592
   13250       0.6962
   13251       1.7475
   13252       1.1890
   13253       1.5451
   13254       1.6427
   13255       1.4909
   13256       1.5167
   13257       1.5168
   13258       1.2601
   13259       1.4059
   13260       1.5688
   13261       1.4410
   13262       1.5082
   13263       1.5204
   13264       1.4984
   13265       1.3587
   13266       1.4353
   13267       1.4589
   13268       1.4628
   13269       1.5643
   13270       1.3893
   13271       1.5924
   13272       1.5775
   13273       1.8159
   13274       1.7685
   13275       2.0946
   13276       1.6867
   13277       1.6260
   13278       1.6094
   13279       1.5124
   13280       1.7391
   13281       1.7406
   13282       1.5728
   13283       1.8072
   13284       1.9745
   13285       1.5485
   13286       0.8969
   13287       0.7921
   13288       0.4859
   13289       0.4964
   13290       0.5224
   13291       0.5139
   13292       0.4968
   13293       0.4715
   13294       0.5747
   13295       0.4958
   13296       0.5154
   13297       0.6050
   13298       0.5501
   13299       0.5149
   13300       0.5195
   13301       0.5404
   13302       0.4931
   13303       0.5296
   13304       0.5188
   13305       0.5009
   13306       0.5083
   13307       0.4799
   13308       0.4634
   13309       0.5268
   13310       0.4528
   13311       0.4547
   13312       0.5065
   13313       0.5502
   13314       0.4855
   13315       0.5607
   13316       0.6661
   13317       0.5438
   13318       0.4636
   13319       0.5413
   13320       0.4969
   13321       0.6152
   13322       0.4858
   13323       0.5228
   13324       0.2821
   13325       0.4219
   13326       0.4873
   13327       0.3694
   13328       0.4043
   13329       0.3867
   13330       0.5244
   13331       0.4591
   13332       0.4784
   13333       0.4838
   13334       0.5217
   13335       0.4716
   13336       0.4635
   13337       0.4750
   13338       0.4927
   13339       0.4636
   13340       0.5479
   13341       0.6167
   13342       0.6202
   13343       0.5951
   13344       0.5841
   13345       0.5186
   13346       0.5227
   13347       0.6748
   13348       0.7528
   13349       0.6521
   13350       0.6138
   13351       0.6199
   13352       0.6294
   13353       0.6442
   13354       0.6521
   13355       0.7504
   13356       0.7162
   13357       0.5609
   13358       0.7540
   13359       0.7150
   13360       0.6926
   13361       0.8224
   13362       0.6412
   13363       0.5888
   13364       0.5909
   13365       0.5197
   13366       0.5516
   13367       0.5266
   13368       0.5951
   13369       1.1423
   13370       1.3946
   13371       1.3959
   13372       1.2925
   13373       1.2916
   13374       1.4002
   13375       1.1669
   13376       1.3789
   13377       1.2650
   13378       1.4026
   13379       1.1523
   13380       1.0917
   13381       1.3144
   13382       1.2307
   13383       1.1182
   13384       1.2558
   13385       1.4225
   13386       1.3542
   13387       1.2981
   13388       0.9585
   13389       0.9135
   13390       1.0240
   13391       1.1788
   13392       1.2362
   13393       1.3932
   13394       1.1671
   13395       1.2361
   13396       1.2305
   13397       1.0495
   13398       1.1351
   13399       1.3099
   13400       1.2401
   13401       1.3879
   13402       1.1888
   13403       1.2004
   13404       1.3909
   13405       1.2914
   13406       1.3667
   13407       1.3289
   13408       1.2825
   13409       1.1311
   13410       1.0588
   13411       1.2687
   13412       1.2368
   13413       1.4035
   13414       1.2641
   13415       1.2620
   13416       1.1124
   13417       1.0776
   13418       1.1539
   13419       1.0621
   13420       0.9882
   13421       1.1426
   13422       0.5230
   13423       0.7527
   13424       0.4733
   13425       0.5189
   13426       0.5364
   13427       0.5159
   13428       0.4234
   13429       0.7417
   13430       0.7372
   13431       0.7119
   13432       0.9484
   13433       0.9462
   13434       0.9739
   13435       0.8036
   13436       1.0062
   13437       0.5278
   13438       0.4808
   13439       0.5136
   13440       0.4691
   13441       0.6202
   13442       0.5694
   13443       0.7462
   13444       0.7160
   13445       1.3306
   13446       1.4485
   13447       0.6834
   13448       0.5414
   13449       0.6502
   13450       0.4892
   13451       1.7129
   13452       2.1732
   13453       2.0305
   13454       1.7646
   13455       1.6309
   13456       1.7864
   13457       1.5836
   13458       1.4748
   13459       1.7684
   13460       1.4035
   13461       1.4269
   13462       1.4979
   13463       1.6857
   13464       1.6953
   13465       1.3666
   13466       1.4616
   13467       1.6533
   13468       1.5282
   13469       1.4685
   13470       1.4025
   13471       1.5518
   13472       1.6012
   13473       1.8460
   13474       1.4032
   13475       1.5402
   13476       1.5324
   13477       1.4507
   13478       1.5779
   13479       1.4373
   13480       1.6478
   13481       1.6442
   13482       1.5333
   13483       1.9250
   13484       1.7166
   13485       1.4316
   13486       1.5252
   13487       1.5959
   13488       1.7037
   13489       1.5914
   13490       1.6761
   13491       1.5056
   13492       1.6739
   13493       1.7176
   13494       1.6706
   13495       1.7089
   13496       1.7560
   13497       1.6879
   13498       1.5998
   13499       1.5936
   13500       1.4920
   13501       1.6207
   13502       1.7302
   13503       1.7112
   13504       1.6942
   13505       1.6899
   13506       1.6236
   13507       1.4014
   13508       1.7711
   13509       1.7593
   13510       1.6047
   13511       1.5986
   13512       1.5303
   13513       1.3932
   13514       1.1561
   13515       1.3913
   13516       1.6521
   13517       1.7315
   13518       1.7026
   13519       1.8174
   13520       1.5577
   13521       1.8004
   13522       1.8621
   13523       1.5318
   13524       1.5501
   13525       1.4821
   13526       1.5649
   13527       1.5815
   13528       1.6344
   13529       1.5430
   13530       1.5109
   13531       1.8016
   13532       1.5019
   13533       1.7171
   13534       1.7568
   13535       1.4726
   13536       1.5908
   13537       1.5461
   13538       1.4911
   13539       1.4064
   13540       1.2752
   13541       1.5925
   13542       1.6150
   13543       1.7084
   13544       1.6063
   13545       1.5090
   13546       1.6979
   13547       1.4527
   13548       1.6991
   13549       1.3933
   13550       1.3091
   13551       1.4765
   13552       1.4924
   13553       1.5591
   13554       1.6442
   13555       1.4873
   13556       1.7294
   13557       1.5072
   13558       1.6008
   13559       1.6373
   13560       1.7540
   13561       1.5931
   13562       1.5335
   13563       1.6260
   13564       1.5550
   13565       1.6156
   13566       1.5348
   13567       1.5100
   13568       1.4595
   13569       1.3965
   13570       1.5788
   13571       1.6240
   13572       1.4346
   13573       1.6592
   13574       1.5957
   13575       1.4916
   13576       1.6829
   13577       1.5779
   13578       1.6609
   13579       1.5756
   13580       1.5087
   13581       1.7440
   13582       1.7147
   13583       1.6081
   13584       1.5813
   13585       1.4899
   13586       1.0752
   13587       0.6126
   13588       0.5956
   13589       0.6107
   13590       0.6722
   13591       0.6270
   13592       0.5713
   13593       1.1163
   13594       0.9305
   13595       0.9832
   13596       1.3471
   13597       1.2766
   13598       1.5407
   13599       1.1791
   13600       0.9371
   13601       0.4469
   13602       0.4293
   13603       0.4891
   13604       0.4526
   13605       0.4112
   13606       0.4137
   13607       0.4859
   13608       0.5772
   13609       0.5280
   13610       0.4574
   13611       0.4796
   13612       0.4738
   13613       0.4456
   13614       0.5828
   13615       0.4039
   13616       0.4212
   13617       0.6181
   13618       0.6609
   13619       0.4645
   13620       0.4542
   13621       0.3979
   13622       0.4798
   13623       0.5341
   13624       0.4443
   13625       0.4409
   13626       0.4485
   13627       0.5408
   13628       1.0298
   13629       0.9977
   13630       0.5185
   13631       0.5180
   13632       0.4514
   13633       0.5980
   13634       0.4704
   13635       0.5297
   13636       0.4338
   13637       0.7501
   13638       0.5381
   13639       0.5767
   13640       0.7953
   13641       0.6591
   13642       0.5922
   13643       0.7213
   13644       0.9062
   13645       0.8625
   13646       0.7349
   13647       0.7999
   13648       0.6345
   13649       1.2148
   13650       0.7762
   13651       0.9250
   13652       1.4081
   13653       1.3949
   13654       1.5834
   13655       1.2927
   13656       1.4666
   13657       1.3973
   13658       1.0970
   13659       1.3887
   13660       1.1722
   13661       1.3596
   13662       1.4902
   13663       1.4103
   13664       1.5482
   13665       1.4508
   13666       1.3778
   13667       1.3837
   13668       1.2741
   13669       1.4857
   13670       1.3562
   13671       1.3603
   13672       1.3065
   13673       1.2918
   13674       1.3188
   13675       1.2324
   13676       1.3425
   13677       1.2444
   13678       1.3565
   13679       1.3936
   13680       1.2495
   13681       1.4462
   13682       1.3023
   13683       1.4040
   13684       1.1744
   13685       1.2860
   13686       1.3566
   13687       1.3286
   13688       1.1997
   13689       1.2694
   13690       1.3062
   13691       1.3374
   13692       1.1811
   13693       1.2772
   13694       1.2593
   13695       0.9529
   13696       0.9731
   13697       0.8955
   13698       1.1042
   13699       1.4022
   13700       0.9070
   13701       1.0437
   13702       0.9800
   13703       0.8890
   13704       1.1169
   13705       1.1813
   13706       1.3004
   13707       1.3891
   13708       1.1609
   13709       1.0459
   13710       0.9379
   13711       1.1555
   13712       0.9486
   13713       1.0701
   13714       0.9806
   13715       1.0285
   13716       1.2225
   13717       1.1923
   13718       1.0118
   13719       0.7790
   13720       1.2405
   13721       1.0925
   13722       1.0506
   13723       0.9087
   13724       1.2706
   13725       1.1772
   13726       1.0350
   13727       1.0669
   13728       1.1340
   13729       1.1596
   13730       1.2302
   13731       1.1386
   13732       1.1102
   13733       0.9529
   13734       1.2194
   13735       1.1075
   13736       0.9827
   13737       1.1886
   13738       1.0093
   13739       0.8517
   13740       0.8034
   13741       1.0368
   13742       1.0172
   13743       0.8815
   13744       0.9403
   13745       0.9135
   13746       0.8611
   13747       0.9818
   13748       0.8948
   13749       0.9317
   13750       1.2169
   13751       1.3421
   13752       1.2974
   13753       1.0436
   13754       1.0712
   13755       1.0049
   13756       0.8385
   13757       0.9407
   13758       1.0634
   13759       1.0885
   13760       1.2229
   13761       1.2341
   13762       0.9496
   13763       1.3014
   13764       1.5373
   13765       1.1714
   13766       0.7455
   13767       0.8955
   13768       1.0791
   13769       0.6348
   13770       0.6096
   13771       0.6143
   13772       0.5790
   13773       0.7520
   13774       1.2898
   13775       1.3745
   13776       0.9851
   13777       0.8879
   13778       0.8869
   13779       0.5749
   13780       0.6038
   13781       0.4325
   13782       0.7336
   13783       0.5098
   13784       0.5053
   13785       0.5035
   13786       0.4719
   13787       0.3116
   13788       0.3971
   13789       0.3650
   13790       0.3310
   13791       0.3059
   13792       0.4586
   13793       0.5176
   13794       0.5358
   13795       0.4142
   13796       0.4722
   13797       0.5012
   13798       0.4588
   13799       0.5769
   13800       0.5276
   13801       0.4728
   13802       0.6803
   13803       0.4220
   13804       0.4165
   13805       0.6088
   13806       0.5079
   13807       0.5370
   13808       0.4594
   13809       0.4916
   13810       0.4117
   13811       0.7400
   13812       0.4270
   13813       0.5655
   13814       0.5324
   13815       0.4848
   13816       0.4627
   13817       0.4008
   13818       0.4094
   13819       0.2864
   13820       0.4369
   13821       0.4654
   13822       0.5591
   13823       0.4299
   13824       0.6002
   13825       0.5593
   13826       0.3764
   13827       0.3981
   13828       0.3067
   13829       0.2991
   13830       0.3152
   13831       0.4011
   13832       0.5023
   13833       0.4896
   13834       0.4572
   13835       0.3478
   13836       0.5263
   13837       0.5943
   13838       0.8931
   13839       0.8504
   13840       0.5955
   13841       0.5076
   13842       0.4238
   13843       0.7792
   13844       0.9004
   13845       1.0729
   13846       0.9241
   13847       0.9918
   13848       0.9766
   13849       0.6097
   13850       0.6275
   13851       0.5065
   13852       0.4519
   13853       0.5096
   13854       0.5400
   13855       0.5272
   13856       0.5580
   13857       0.4942
   13858       0.5194
   13859       0.5103
   13860       0.6428
   13861       0.6178
   13862       0.5972
   13863       0.6852
   13864       0.7528
   13865       1.5260
   13866       1.4698
   13867       1.8600
   13868       1.6904
   13869       1.6673
   13870       1.6546
   13871       1.5782
   13872       1.7022
   13873       1.3792
   13874       1.6507
   13875       1.5590
   13876       1.4073
   13877       1.5089
   13878       1.5285
   13879       1.7411
   13880       1.5899
   13881       1.8138
   13882       1.5619
   13883       1.4309
   13884       1.5094
   13885       1.5600
   13886       1.7138
   13887       2.0669
   13888       1.4214
   13889       1.3535
   13890       1.6911
   13891       1.6895
   13892       1.6697
   13893       1.6859
   13894       1.4680
   13895       1.6655
   13896       1.6266
   13897       1.7559
   13898       1.8117
   13899       1.6791
   13900       1.6270
   13901       1.7412
   13902       1.5760
   13903       1.5736
   13904       1.7569
   13905       1.7090
   13906       1.7149
   13907       1.6323
   13908       1.5287
   13909       1.5757
   13910       1.4791
   13911       1.4524
   13912       1.6961
   13913       1.5346
   13914       1.5525
   13915       1.5572
   13916       1.3297
   13917       1.5508
   13918       1.4422
   13919       1.4071
   13920       1.5291
   13921       1.8029
   13922       1.3838
   13923       1.3358
   13924       1.6951
   13925       1.5509
   13926       1.5102
   13927       1.4994
   13928       1.6600
   13929       1.5297
   13930       1.6232
   13931       1.7915
   13932       1.7518
   13933       1.6302
   13934       1.5507
   13935       1.4282
   13936       1.6675
   13937       1.4003
   13938       1.7559
   13939       1.4278
   13940       1.7161
   13941       1.5366
   13942       1.5730
   13943       1.6638
   13944       1.5552
   13945       1.6196
   13946       1.6510
   13947       1.4777
   13948       1.3243
   13949       1.6175
   13950       1.4331
   13951       1.9735
   13952       2.0060
   13953       1.7519
   13954       1.7975
   13955       1.5612
   13956       1.5051
   13957       1.4608
   13958       1.5250
   13959       1.4619
   13960       1.5859
   13961       1.5566
   13962       1.6646
   13963       1.4114
   13964       1.4375
   13965       1.5873
   13966       1.3469
   13967       1.4788
   13968       1.5344
   13969       1.5478
   13970       1.4458
   13971       1.4544
   13972       1.5882
   13973       1.6921
   13974       1.5139
   13975       1.6320
   13976       2.0211
   13977       1.7312
   13978       1.6191
   13979       1.5787
   13980       1.6204
   13981       1.4877
   13982       1.7107
   13983       1.5220
   13984       1.9523
   13985       1.6642
   13986       1.2703
   13987       1.5502
   13988       1.4798
   13989       1.4595
   13990       1.5305
   13991       1.5241
   13992       1.4754
   13993       1.4813
   13994       1.5180
   13995       1.8358
   13996       1.5447
   13997       1.5101
   13998       1.5834
   13999       1.6355
   14000       1.6346
   14001       1.6831
   14002       1.6642
   14003       1.6488
   14004       1.5623
   14005       1.3864
   14006       1.6595
   14007       1.5636
   14008       1.3405
   14009       1.7813
   14010       1.5106
   14011       1.3522
   14012       1.5824
   14013       1.7439
   14014       1.5749
   14015       1.6167
   14016       1.4314
   14017       1.6094
   14018       1.7950
   14019       1.3645
   14020       1.5856
   14021       1.7198
   14022       1.6797
   14023       1.7859
   14024       1.7777
   14025       1.7105
   14026       1.8216
   14027       1.9036
   14028       1.6868
   14029       1.3840
   14030       1.6380
   14031       1.6607
   14032       1.6762
   14033       1.4713
   14034       1.6281
   14035       1.7312
   14036       1.5341
   14037       1.5622
   14038       1.6222
   14039       1.6280
   14040       1.6246
   14041       1.4583
   14042       1.6267
   14043       1.8051
   14044       1.3507
   14045       1.4346
   14046       1.5657
   14047       1.4358
   14048       1.7067
   14049       1.5991
   14050       1.6622
   14051       1.6444
   14052       1.3618
   14053       1.6710
   14054       1.6691
   14055       1.4844
   14056       1.5381
   14057       1.6672
   14058       1.5096
   14059       1.4704
   14060       1.5823
   14061       1.5481
   14062       1.5400
   14063       1.5689
   14064       1.6448
   14065       1.6730
   14066       1.5717
   14067       1.4022
   14068       1.7168
   14069       1.5189
   14070       1.6614
   14071       1.7670
   14072       1.5735
   14073       1.4697
   14074       1.6669
   14075       1.4736
   14076       1.4806
   14077       1.5447
   14078       1.5387
   14079       1.5053
   14080       1.3076
   14081       1.5185
   14082       1.6521
   14083       1.5888
   14084       1.5049
   14085       1.5389
   14086       1.5878
   14087       1.4785
   14088       1.7504
   14089       1.7711
   14090       1.6179
   14091       1.6357
   14092       1.7028
   14093       1.6030
   14094       1.4524
   14095       1.7602
   14096       1.7197
   14097       1.5902
   14098       2.0058
   14099       1.3212
   14100       1.7060
   14101       1.6217
   14102       1.6437
   14103       1.4964
   14104       1.8711
   14105       1.7104
   14106       1.6488
   14107       1.7106
   14108       1.7667
   14109       1.6845
   14110       1.6138
   14111       1.7123
   14112       1.5302
   14113       1.7635
   14114       1.8627
   14115       1.7438
   14116       1.7189
   14117       1.6352
   14118       1.7118
   14119       1.7048
   14120       1.4881
   14121       1.6515
   14122       1.3916
   14123       1.5566
   14124       1.4149
   14125       1.4452
   14126       1.8615
   14127       1.7616
   14128       1.5640
   14129       1.7558
   14130       1.4900
   14131       1.5830
   14132       1.6967
   14133       1.7113
   14134       1.6158
   14135       1.3050
   14136       1.6712
   14137       1.6873
   14138       1.6831
   14139       1.6272
   14140       1.4988
   14141       1.6550
   14142       1.6026
   14143       1.5552
   14144       1.3998
   14145       1.7319
   14146       1.4129
   14147       1.6281
   14148       1.4902
   14149       1.4531
   14150       1.6808
   14151       1.7854
   14152       1.5702
   14153       1.4333
   14154       1.5491
   14155       1.5558
   14156       1.5935
   14157       1.4138
   14158       1.4964
   14159       1.6195
   14160       1.9010
   14161       1.8030
   14162       1.6786
   14163       1.6135
   14164       1.4950
   14165       1.7310
   14166       1.6439
   14167       1.6567
   14168       1.4939
   14169       1.5272
   14170       1.5559
   14171       1.5889
   14172       1.6555
   14173       1.7298
   14174       1.7750
   14175       1.5535
   14176       1.5684
   14177       1.4758
   14178       1.3789
   14179       1.6664
   14180       1.5260
   14181       1.4652
   14182       1.4046
   14183       1.4997
   14184       1.5267
   14185       1.4524
   14186       1.6650
   14187       1.4262
   14188       1.3470
   14189       1.6713
   14190       1.6119
   14191       1.5665
   14192       1.7091
   14193       1.8097
   14194       1.3726
   14195       1.6514
   14196       1.6622
   14197       1.5646
   14198       1.6086
   14199       1.7151
   14200       1.6495
   14201       1.7001
   14202       1.5743
   14203       1.6174
   14204       1.6110
   14205       1.6947
   14206       1.5606
   14207       1.6117
   14208       1.6313
   14209       1.6576
   14210       1.4878
   14211       1.4997
   14212       1.3730
   14213       1.6235
   14214       1.5128
   14215       1.5721
   14216       1.7167
   14217       1.4983
   14218       1.7925
   14219       1.4153
   14220       1.4584
   14221       1.4138
   14222       1.5104
   14223       1.3494
   14224       1.4578
   14225       1.4608
   14226       1.4284
   14227       1.4613
   14228       1.3590
   14229       1.2529
   14230       1.5907
   14231       1.4278
   14232       1.7389
   14233       1.6292
   14234       1.4840
   14235       1.5577
   14236       1.4941
   14237       1.6349
   14238       1.6078
   14239       1.5786
   14240       1.4858
   14241       1.3554
   14242       1.4916
   14243       1.3675
   14244       1.6740
   14245       1.6067
   14246       1.6200
   14247       1.3365
   14248       1.3022
   14249       1.4290
   14250       1.3113
   14251       1.5813
   14252       1.5146
   14253       1.4033
   14254       1.6229
   14255       1.5203
   14256       1.5847
   14257       1.6298
   14258       1.5419
   14259       1.3838
   14260       1.5140
   14261       1.3785
   14262       1.5021
   14263       1.5747
   14264       1.4368
   14265       1.6415
   14266       1.4068
   14267       1.5879
   14268       1.6031
   14269       1.4441
   14270       1.4554
   14271       1.6715
   14272       1.6051
   14273       1.7975
   14274       1.3183
   14275       1.4644
   14276       1.4626
   14277       1.5449
   14278       1.3907
   14279       1.7837
   14280       1.6860
   14281       1.7336
   14282       1.6287
   14283       1.7439
   14284       1.4966
   14285       1.7037
   14286       1.4864
   14287       1.4795
   14288       1.4719
   14289       1.5451
   14290       1.6080
   14291       1.4726
   14292       1.6813
   14293       1.4215
   14294       1.4572
   14295       1.4999
   14296       1.6030
   14297       1.6737
   14298       1.6025
   14299       1.6049
   14300       1.6593
   14301       1.6321
   14302       1.4475
   14303       1.6573
   14304       1.6921
   14305       1.4796
   14306       1.6226
   14307       1.7700
   14308       1.7414
   14309       1.5662
   14310       1.6416
   14311       1.6748
   14312       1.6236
   14313       1.6360
   14314       1.9401
   14315       1.5874
   14316       1.8475
   14317       1.7757
   14318       1.6766
   14319       1.7972
   14320       1.6642
   14321       1.5783
   14322       1.5598
   14323       1.7049
   14324       1.5294
   14325       1.5605
   14326       1.5204
   14327       1.4738
   14328       1.3031
   14329       1.6933
   14330       1.6429
   14331       1.4244
   14332       1.6268
   14333       1.5782
   14334       1.2862
   14335       1.6311
   14336       1.5311
   14337       1.4269
   14338       1.7249
   14339       1.6672
   14340       1.5078
   14341       1.4658
   14342       1.3716
   14343       1.5646
   14344       1.3752
   14345       1.4356
   14346       1.4534
   14347       1.5559
   14348       1.6044
   14349       1.5199
   14350       1.6956
   14351       1.4836
   14352       1.6709
   14353       1.6568
   14354       1.6869
   14355       1.6501
   14356       1.6315
   14357       1.2866
   14358       1.5494
   14359       1.5027
   14360       1.2990
   14361       1.5428
   14362       1.5340
   14363       1.6217
   14364       1.5571
   14365       1.5536
   14366       1.4999
   14367       1.1707
   14368       1.3409
   14369       1.4505
   14370       1.5417
   14371       1.3882
   14372       1.3179
   14373       1.2859
   14374       1.3644
   14375       1.2008
   14376       1.3023
   14377       1.2845
   14378       1.3804
   14379       1.4491
   14380       1.4518
   14381       1.4625
   14382       1.1872
   14383       1.3561
   14384       1.6426
   14385       1.7586
   14386       1.2954
   14387       1.4368
   14388       1.6107
   14389       1.2077
   14390       1.5086
   14391       1.5654
   14392       1.6522
   14393       1.5997
   14394       1.7348
   14395       1.6727
   14396       1.4323
   14397       1.5555
   14398       1.4556
   14399       1.8108
   14400       1.8055
   14401       1.7585
   14402       1.6534
   14403       1.5981
   14404       1.6230
   14405       1.4341
   14406       1.3715
   14407       1.6293
   14408       1.6573
   14409       1.6637
   14410       1.5963
   14411       1.6361
   14412       1.7286
   14413       1.6038
   14414       1.6640
   14415       1.5288
   14416       1.6891
   14417       1.3684
   14418       1.4591
   14419       1.4201
   14420       1.5750
   14421       1.3946
   14422       1.5635
   14423       1.6440
   14424       1.4121
   14425       1.4659
   14426       1.5669
   14427       1.6351
   14428       1.5521
   14429       1.3764
   14430       1.5101
   14431       1.5030
   14432       1.4482
   14433       1.5888
   14434       1.6174
   14435       1.6400
   14436       1.6285
   14437       1.6534
   14438       1.6478
   14439       1.6508
   14440       1.7246
   14441       1.6222
   14442       1.7495
   14443       1.5940
   14444       1.5487
   14445       1.3935
   14446       1.4832
   14447       1.3759
   14448       1.9627
   14449       1.5610
   14450       1.3852
   14451       1.5137
   14452       1.4807
   14453       0.7326
   14454       1.6856
   14455       1.5081
   14456       1.5479
   14457       1.6055
   14458       1.5548
   14459       1.6894
   14460       1.6420
   14461       1.6427
   14462       1.5459
   14463       1.5252
   14464       1.7590
   14465       1.6207
   14466       1.6051
   14467       1.5943
   14468       1.5684
   14469       1.6616
   14470       1.7814
   14471       1.5563
   14472       1.4974
   14473       1.8511
   14474       1.6091
   14475       1.6531
   14476       1.6864
   14477       1.4835
   14478       1.6721
   14479       1.5145
   14480       1.5780
   14481       1.5308
   14482       1.6037
   14483       1.4818
   14484       1.6405
   14485       1.4298
   14486       1.3954
   14487       1.0011
   14488       1.1530
   14489       1.5363
   14490       1.6008
   14491       1.5422
   14492       1.4989
   14493       1.3001
   14494       1.3059
   14495       1.1879
   14496       1.3562
   14497       1.2799
   14498       1.4626
   14499       1.6517
   14500       1.5371
   14501       1.4424
   14502       1.6487
   14503       1.2850
   14504       1.5540
   14505       1.1326
   14506       1.2703
   14507       1.3760
   14508       1.4326
   14509       1.2404
   14510       1.4245
   14511       1.4819
   14512       1.6199
   14513       1.4124
   14514       1.4483
   14515       1.5560
   14516       1.4826
   14517       1.4929
   14518       1.6022
   14519       1.4893
   14520       1.5399
   14521       1.4491
   14522       1.5553
   14523       1.3846
   14524       1.3165
   14525       1.5142
   14526       1.6065
   14527       1.7486
   14528       1.6589
   14529       1.4664
   14530       1.6101
   14531       1.5126
   14532       1.5832
   14533       1.6419
   14534       1.7245
   14535       1.7121
   14536       1.7985
   14537       1.8664
   14538       1.6443
   14539       1.7097
   14540       1.6224
   14541       1.8049
   14542       1.7291
   14543       1.5531
   14544       1.6785
   14545       1.5110
   14546       1.7602
   14547       1.8738
   14548       1.6628
   14549       1.5293
   14550       1.6535
   14551       1.6868
   14552       1.5149
   14553       1.7094
   14554       1.7098
   14555       1.8274
   14556       1.8511
   14557       1.6406
   14558       1.5862
   14559       1.6759
   14560       1.7234
   14561       1.6857
   14562       1.6095
   14563       1.7381
   14564       1.5961
   14565       1.6791
   14566       1.7165
   14567       1.7883
   14568       1.5558
   14569       1.6159
   14570       1.7935
   14571       1.5942
   14572       1.6524
   14573       1.6015
   14574       1.7900
   14575       1.5580
   14576       1.7000
   14577       1.4518
   14578       1.4163
   14579       1.3042
   14580       1.5171
   14581       1.4853
   14582       1.5471
   14583       1.6274
   14584       1.7062
   14585       1.8744
   14586       1.4590
   14587       1.6188
   14588       1.9713
   14589       1.6830
   14590       1.6484
   14591       1.7214
   14592       1.5386
   14593       1.3688
   14594       1.4496
   14595       1.5382
   14596       1.6881
   14597       1.6224
   14598       1.5688
   14599       1.4670
   14600       1.7204
   14601       1.6145
   14602       1.7479
   14603       1.5261
   14604       1.7537
   14605       1.5934
   14606       1.6515
   14607       1.6697
   14608       1.6567
   14609       1.6645
   14610       1.6648
   14611       1.5874
   14612       1.5855
   14613       1.7253
   14614       1.7057
   14615       1.6414
   14616       1.5527
   14617       1.7187
   14618       1.6592
   14619       1.6928
   14620       1.6707
   14621       1.6521
   14622       1.7600
   14623       1.6618
   14624       1.7198
   14625       1.5694
   14626       1.7542
   14627       1.5551
   14628       1.6072
   14629       1.6024
   14630       1.5292
   14631       1.7447
   14632       1.5644
   14633       1.5940
   14634       1.8502
   14635       1.8969
   14636       1.8489
   14637       1.5626
   14638       1.5629
   14639       1.7670
   14640       1.6944
   14641       1.5071
   14642       1.8474
   14643       1.5977
   14644       1.6514
   14645       1.8254
   14646       1.9197
   14647       1.7854
   14648       1.3433
   14649       1.6923
   14650       1.6373
   14651       1.4443
   14652       1.6251
   14653       1.5195
   14654       1.5530
   14655       1.5552
   14656       1.6522
   14657       1.5759
   14658       1.7709
   14659       1.6514
   14660       1.6652
   14661       0.9923
   14662       0.5142
   14663       0.9584
   14664       1.0247
   14665       1.0253
   14666       1.0617
   14667       1.0639
   14668       0.8946
   14669       1.1205
   14670       1.1263
   14671       1.0325
   14672       1.0730
   14673       0.9672
   14674       1.0255
   14675       0.8553
   14676       0.9937
   14677       0.9746
   14678       1.1369
   14679       1.0636
   14680       0.7305
   14681       0.9282
   14682       0.8797
   14683       0.4463
   14684       0.7326
   14685       0.7364
   14686       1.0152
   14687       1.1628
   14688       1.3681
   14689       1.0797
   14690       1.0240
   14691       1.1480
   14692       1.0050
   14693       1.1428
   14694       1.2391
   14695       1.4325
   14696       1.2950
   14697       1.2894
   14698       1.1453
   14699       1.3098
   14700       1.0736
   14701       1.2154
   14702       1.0848
   14703       1.2673
   14704       1.2739
   14705       1.3229
   14706       1.2369
   14707       1.0077
   14708       0.9107
   14709       1.0697
   14710       0.8572
   14711       0.7656
   14712       0.7285
   14713       1.0262
   14714       1.0023
   14715       1.0295
   14716       1.4019
   14717       1.6258
   14718       1.2332
   14719       1.0428
   14720       0.9618
   14721       1.2349
   14722       1.2292
   14723       0.9333
   14724       0.8391
   14725       0.9906
   14726       0.9158
   14727       0.8367
   14728       0.8614
   14729       0.7324
   14730       0.6585
   14731       1.1661
   14732       0.8836
   14733       1.1078
   14734       1.0752
   14735       0.9961
   14736       0.7281
   14737       1.0691
   14738       0.8203
   14739       1.0714
   14740       0.9172
   14741       0.9882
   14742       0.7486
   14743       0.9308
   14744       1.0066
   14745       1.2440
   14746       1.4383
   14747       1.2356
   14748       1.1185
   14749       1.3119
   14750       1.1940
   14751       1.1847
   14752       1.3246
   14753       1.1865
   14754       1.1778
   14755       1.1176
   14756       1.2209
   14757       0.9528
   14758       0.9086
   14759       0.9826
   14760       0.9671
   14761       0.8121
   14762       0.8895
   14763       1.0710
   14764       1.0948
   14765       1.0834
   14766       0.9209
   14767       1.0889
   14768       1.1671
   14769       1.1048
   14770       1.0976
   14771       1.2003
   14772       0.9153
   14773       0.9650
   14774       1.1882
   14775       1.2855
   14776       1.3952
   14777       1.3207
   14778       1.0491
   14779       1.3035
   14780       1.3755
   14781       1.0647
   14782       0.9813
   14783       0.8828
   14784       1.1568
   14785       1.0890
   14786       1.0029
   14787       1.0656
   14788       0.9127
   14789       0.9888
   14790       1.0969
   14791       1.0996
   14792       0.8282
   14793       1.0161
   14794       0.9388
   14795       0.7533
   14796       1.0958
   14797       1.2032
   14798       0.9084
   14799       0.9487
   14800       0.8668
   14801       0.5704
   14802       1.0550
   14803       0.8633
   14804       1.0921
   14805       1.1328
   14806       1.3453
   14807       1.1123
   14808       0.9131
   14809       0.9607
   14810       1.0850
   14811       1.2944
   14812       1.2578
   14813       1.2300
   14814       1.0135
   14815       1.0179
   14816       1.0055
   14817       1.0195
   14818       1.1602
   14819       1.0541
   14820       1.2762
   14821       0.9534
   14822       1.3196
   14823       1.3198
   14824       0.8006
   14825       1.1444
   14826       1.1114
   14827       0.9854
   14828       1.1396
   14829       1.2628
   14830       1.1702
   14831       0.7805
   14832       0.8482
   14833       0.9600
   14834       1.0109
   14835       1.3387
   14836       1.1009
   14837       1.2126
   14838       0.9790
   14839       1.1324
   14840       0.9364
   14841       0.9472
   14842       0.5333
   14843       0.9779
   14844       1.0773
   14845       1.2481
   14846       0.6669
   14847       0.8733
   14848       1.1677
   14849       1.0893
   14850       1.2591
   14851       0.5099
   14852       0.5696
   14853       0.5512
   14854       0.3732
   14855       0.5290
   14856       0.3715
   14857       0.4518
   14858       0.3796
   14859       0.4927
   14860       0.9238
   14861       1.0618
   14862       0.8751
   14863       0.3041
   14864       0.5695
   14865       0.3421
   14866       0.2959
   14867       0.7239
   14868       0.6385
   14869       0.3804
   14870       0.3424
   14871       0.3823
   14872       0.3402
   14873       0.3937
   14874       0.2872
   14875       0.3325
   14876       0.4149
   14877       0.4713
   14878       0.7538
   14879       0.6008
   14880       0.5416
   14881       0.4596
   14882       0.5726
   14883       0.6663
   14884       1.0283
   14885       0.9584
   14886       1.0200
   14887       0.9465
   14888       0.9573
   14889       0.9546
   14890       0.8543
   14891       1.1465
   14892       0.4337
   14893       0.7536
   14894       1.0023
   14895       1.3943
   14896       1.8599
   14897       2.0055
   14898       2.1382
   14899       2.1265
   14900       2.0912
   14901       1.9799
   14902       2.1377
   14903       2.1470
   14904       2.1478
   14905       1.7601
   14906       1.7536
   14907       1.7036
   14908       1.7857
   14909       1.6611
   14910       1.7238
   14911       1.7564
   14912       1.4128
   14913       1.4106
   14914       1.6534
   14915       1.4510
   14916       1.6464
   14917       1.4175
   14918       1.6794
   14919       1.7509
   14920       1.6601
   14921       1.4769
   14922       1.5767
   14923       1.4039
   14924       1.6306
   14925       1.6878
   14926       1.5705
   14927       1.6295
   14928       1.6147
   14929       1.6567
   14930       1.1664
   14931       1.5568
   14932       1.8879
   14933       1.3640
   14934       1.4947
   14935       1.4790
   14936       1.5661
   14937       1.6148
   14938       1.6622
   14939       1.5272
   14940       1.6710
   14941       1.4256
   14942       1.3535
   14943       1.4206
   14944       1.4420
   14945       1.5632
   14946       1.6652
   14947       1.3854
   14948       1.5728
   14949       1.4803
   14950       1.5534
   14951       1.5179
   14952       1.5551
   14953       1.5569
   14954       1.5152
   14955       1.7893
   14956       1.7678
   14957       1.8120
   14958       1.9208
   14959       1.7283
   14960       1.6105
   14961       1.6395
   14962       1.5728
   14963       1.7122
   14964       2.0331
   14965       1.6268
   14966       1.9563
   14967       1.6769
   14968       1.7333
   14969       1.9976
   14970       1.7795
   14971       1.5012
   14972       1.4402
   14973       1.2567
   14974       1.6047
   14975       1.5377
   14976       1.6286
   14977       1.5498
   14978       1.4098
   14979       1.4157
   14980       1.5935
   14981       1.5055
   14982       1.3867
   14983       1.7087
   14984       1.9856
   14985       2.0729
   14986       1.9047
   14987       1.7725
   14988       1.7459
   14989       1.6378
   14990       1.8234
   14991       1.6448
   14992       1.4922
   14993       1.9203
   14994       1.6248
   14995       1.5546
   14996       1.4584
   14997       1.5538
   14998       1.7128
   14999       1.6550
   15000       1.7991
   15001       1.4378
   15002       1.4660
   15003       1.3993
   15004       1.5812
   15005       1.5424
   15006       1.5388
   15007       1.7092
   15008       1.5679
   15009       1.6644
   15010       1.4199
   15011       1.6051
   15012       1.5086
   15013       1.4014
   15014       1.7282
   15015       1.5773
   15016       1.4934
   15017       1.6123
   15018       1.6207
   15019       1.5570
   15020       1.6954
   15021       1.6128
   15022       1.5857
   15023       1.4437
   15024       1.7039
   15025       1.6667
   15026       1.6467
   15027       1.6017
   15028       1.4875
   15029       1.5549
   15030       1.6052
   15031       1.4688
   15032       1.5172
   15033       1.4987
   15034       1.4973
   15035       1.3380
   15036       1.3940
   15037       1.8735
   15038       1.4441
   15039       1.4737
   15040       1.7581
   15041       1.5770
   15042       1.7455
   15043       1.7663
   15044       1.6320
   15045       1.7325
   15046       1.8022
   15047       1.5811
   15048       1.7234
   15049       1.6921
   15050       1.3418
   15051       1.6236
   15052       1.4921
   15053       1.4912
   15054       1.6751
   15055       1.5360
   15056       1.6091
   15057       1.4390
   15058       1.6077
   15059       1.6577
   15060       2.0344
   15061       1.8052
   15062       2.1234
   15063       1.7672
   15064       1.7997
   15065       1.8215
   15066       1.7585
   15067       1.6129
   15068       1.7830
   15069       1.7538
   15070       2.0849
   15071       1.5366
   15072       1.3898
   15073       1.6631
   15074       1.7865
   15075       1.5352
   15076       1.4973
   15077       1.6008
   15078       1.7476
   15079       1.5737
   15080       1.5087
   15081       1.4934
   15082       1.5393
   15083       1.5289
   15084       1.4828
   15085       1.5762
   15086       1.6326
   15087       1.5916
   15088       1.4760
   15089       1.5907
   15090       1.8306
   15091       1.6595
   15092       1.8037
   15093       1.6023
   15094       1.7364
   15095       1.5243
   15096       1.6340
   15097       1.6527
   15098       1.6942
   15099       1.4755
   15100       1.9274
   15101       1.7843
   15102       1.6092
   15103       1.7538
   15104       1.6489
   15105       1.5981
   15106       1.6647
   15107       1.5962
   15108       1.6186
   15109       1.6425
   15110       1.7791
   15111       1.9113
   15112       1.9467
   15113       1.7116
   15114       1.8619
   15115       1.7130
   15116       1.7501
   15117       1.9446
   15118       1.5222
   15119       1.9173
   15120       1.7508
   15121       1.6211
   15122       1.6410
   15123       1.7520
   15124       1.8200
   15125       1.8358
   15126       1.6665
   15127       1.7374
   15128       1.5699
   15129       1.5194
   15130       1.6056
   15131       1.6154
   15132       1.4481
   15133       1.5397
   15134       1.5709
   15135       1.6314
   15136       1.7048
   15137       1.7964
   15138       1.7156
   15139       1.7632
   15140       1.4582
   15141       1.5507
   15142       1.2590
   15143       1.6020
   15144       1.5781
   15145       1.2566
   15146       1.5862
   15147       1.4738
   15148       1.2371
   15149       1.4919
   15150       1.3617
   15151       1.5852
   15152       1.6850
   15153       1.4053
   15154       1.4972
   15155       1.4961
   15156       1.6363
   15157       1.4309
   15158       1.6028
   15159       1.3652
   15160       1.7118
   15161       1.7983
   15162       1.7821
   15163       1.6780
   15164       2.0313
   15165       1.6119
   15166       1.4881
   15167       1.7371
   15168       1.7157
   15169       1.7080
   15170       1.6694
   15171       1.5479
   15172       1.4484
   15173       1.3809
   15174       1.5778
   15175       1.5549
   15176       1.7903
   15177       1.6788
   15178       1.4462
   15179       1.7125
   15180       1.9389
   15181       1.7712
   15182       1.9400
   15183       1.4226
   15184       1.6068
   15185       1.1113
   15186       1.6118
   15187       1.7636
   15188       1.7567
   15189       1.7180
   15190       1.8325
   15191       1.8533
   15192       1.6162
   15193       1.5171
   15194       1.6629
   15195       1.5970
   15196       1.7322
   15197       1.6948
   15198       1.6142
   15199       1.7676
   15200       1.7223
   15201       1.7159
   15202       1.6656
   15203       1.7207
   15204       1.7129
   15205       1.7319
   15206       1.5204
   15207       1.5605
   15208       1.4717
   15209       1.4143
   15210       1.3965
   15211       1.7271
   15212       1.6809
   15213       1.5771
   15214       1.4631
   15215       1.6763
   15216       1.6077
   15217       1.6638
   15218       1.6928
   15219       1.5254
   15220       1.7588
   15221       1.6120
   15222       1.8641
   15223       1.6224
   15224       1.6701
   15225       1.5429
   15226       1.7138
   15227       1.7514
   15228       1.7717
   15229       1.8698
   15230       1.5176
   15231       1.7550
   15232       1.5430
   15233       1.4024
   15234       1.5327
   15235       1.4492
   15236       1.0293
   15237       1.2824
   15238       1.4048
   15239       1.1180
   15240       0.7821
   15241       0.5957
   15242       0.6058
   15243       0.9278
   15244       0.8543
   15245       0.9146
   15246       0.6272
   15247       0.6317
   15248       0.6842
   15249       0.7008
   15250       0.6375
   15251       0.6197
   15252       0.6589
   15253       0.6252
   15254       0.6207
   15255       0.6168
   15256       0.6075
   15257       0.6328
   15258       0.4953
   15259       0.6527
   15260       0.5568
   15261       0.5628
   15262       0.5177
   15263       0.5266
   15264       0.5768
   15265       0.5118
   15266       0.5611
   15267       0.5848
   15268       0.3893
   15269       0.6394
   15270       0.4628
   15271       0.4524
   15272       0.4416
   15273       0.5993
   15274       0.6423
   15275       0.5982
   15276       0.6555
   15277       0.4066
   15278       0.5363
   15279       0.4304
   15280       0.4484
   15281       0.6222
   15282       0.6142
   15283       0.5817
   15284       0.5276
   15285       0.3930
   15286       0.3227
   15287       0.3504
   15288       0.4358
   15289       0.3493
   15290       0.4003
   15291       0.5826
   15292       0.5759
   15293       1.1090
   15294       0.5451
   15295       0.4185
   15296       0.7701
   15297       0.2618
   15298       0.5840
   15299       0.4517
   15300       0.5248
   15301       0.5426
   15302       0.4541
   15303       0.5016
   15304       0.4732
   15305       0.5355
   15306       0.5261
   15307       0.5040
   15308       0.4714
   15309       0.7764
   15310       0.4228
   15311       0.5088
   15312       0.3386
   15313       0.7037
   15314       0.6752
   15315       0.4191
   15316       0.7450
   15317       0.4558
   15318       0.6489
   15319       0.3379
   15320       0.4935
   15321       0.4680
   15322       0.3695
   15323       0.4068
   15324       0.4829
   15325       0.6361
   15326       0.4279
   15327       0.5531
   15328       0.8209
   15329       0.5905
   15330       0.7420
   15331       0.3350
   15332       0.4635
   15333       0.4123
   15334       0.6475
   15335       0.5813
   15336       0.4329
   15337       0.4614
   15338       0.3803
   15339       0.3973
   15340       0.5071
   15341       0.3698
   15342       0.4479
   15343       0.3399
   15344       0.4592
   15345       0.6597
   15346       0.5519
   15347       0.5207
   15348       0.5777
   15349       0.6096
   15350       0.4782
   15351       0.5213
   15352       0.4728
   15353       0.9785
   15354       0.5248
   15355       0.5285
   15356       0.5419
   15357       0.5245
   15358       0.5907
   15359       0.5252
   15360       0.5209
   15361       0.5887
   15362       0.6198
   15363       0.5898
   15364       0.5839
   15365       0.5301
   15366       0.5844
   15367       0.6061
   15368       0.6426
   15369       0.6538
   15370       0.6147
   15371       0.6763
   15372       0.6644
   15373       0.6023
   15374       0.6227
   15375       0.5636
   15376       0.5387
   15377       0.5794
   15378       0.5678
   15379       0.6509
   15380       0.6036
   15381       0.9320
   15382       0.5838
   15383       0.5644
   15384       0.6643
   15385       0.5886
   15386       0.5340
   15387       0.5561
   15388       0.5397
   15389       0.6446
   15390       0.5969
   15391       0.6207
   15392       0.5977
   15393       0.5638
   15394       0.5422
   15395       0.6810
   15396       0.7933
   15397       0.5721
   15398       0.7471
   15399       0.5747
   15400       0.5502
   15401       0.7219
   15402       0.5377
   15403       0.5465
   15404       0.6385
   15405       0.4501
   15406       0.4550
   15407       0.5180
   15408       0.3735
   15409       0.4320
   15410       0.4812
   15411       0.6164
   15412       0.6599
   15413       0.8415
   15414       0.7358
   15415       0.5556
   15416       0.4651
   15417       0.4786
   15418       1.0219
   15419       0.4501
   15420       0.4478
   15421       0.9301
   15422       1.2413
   15423       1.3156
   15424       1.5090
   15425       1.5523
   15426       1.3189
   15427       1.7430
   15428       1.4294
   15429       1.2557
   15430       1.3747
   15431       1.4821
   15432       1.6301
   15433       1.2157
   15434       1.3272
   15435       1.4809
   15436       1.3982
   15437       1.9040
   15438       1.2345
   15439       1.4361
   15440       1.2711
   15441       1.3773
   15442       1.3432
   15443       1.2222
   15444       1.3398
   15445       1.3831
   15446       1.2904
   15447       1.4625
   15448       1.4588
   15449       1.3375
   15450       1.4137
   15451       0.9833
   15452       0.8687
   15453       1.1615
   15454       0.9530
   15455       0.6429
   15456       0.5500
   15457       0.9749
   15458       0.5787
   15459       0.5807
   15460       0.5262
   15461       0.6757
   15462       0.9600
   15463       0.7406
   15464       0.8129
   15465       0.5917
   15466       0.6141
   15467       0.6234
   15468       0.6060
   15469       0.6870
   15470       0.5891
   15471       0.6021
   15472       0.5946
   15473       0.7455
   15474       0.6349
   15475       0.6101
   15476       0.5813
   15477       1.2468
   15478       1.2081
   15479       0.9139
   15480       1.1339
   15481       1.1516
   15482       1.0346
   15483       1.1518
   15484       1.4515
   15485       1.4320
   15486       1.5114
   15487       1.3187
   15488       1.4091
   15489       1.0314
   15490       0.9796
   15491       0.9730
   15492       1.2055
   15493       0.9860
   15494       1.2945
   15495       1.8764
   15496       1.2820
   15497       1.1314
   15498       1.0328
   15499       1.0493
   15500       0.6665
   15501       0.8208
   15502       0.5757
   15503       0.7382
   15504       0.6187
   15505       0.5132
   15506       0.5577
   15507       0.5415
   15508       0.5120
   15509       0.6914
   15510       1.0030
   15511       0.6387
   15512       0.5694
   15513       0.6058
   15514       0.6035
   15515       0.6124
   15516       0.6646
   15517       0.5701
   15518       1.0081
   15519       0.6879
   15520       0.4935
   15521       0.5388
   15522       0.5263
   15523       0.5328
   15524       0.5855
   15525       0.5799
   15526       0.4629
   15527       0.5320
   15528       0.6734
   15529       0.4915
   15530       0.5287
   15531       0.4003
   15532       0.4256
   15533       0.4174
   15534       0.6889
   15535       0.5351
   15536       0.6662
   15537       0.7731
   15538       0.4077
   15539       0.5012
   15540       0.7262
   15541       0.5918
   15542       0.8627
   15543       0.9280
   15544       0.5502
   15545       0.9535
   15546       1.3041
   15547       1.4845
   15548       1.2804
   15549       0.5430
   15550       1.0863
   15551       0.9953
   15552       0.7868
   15553       0.9325
   15554       0.8153
   15555       0.8511
   15556       1.1041
   15557       0.8924
   15558       0.4421
   15559       0.5435
   15560       0.5835
   15561       0.6098
   15562       1.0674
   15563       1.0386
   15564       0.9162
   15565       0.7158
   15566       0.7375
   15567       0.5877
   15568       0.5936
   15569       0.8161
   15570       0.7233
   15571       0.8837
   15572       0.9533
   15573       0.9818
   15574       0.9583
   15575       1.0954
   15576       1.1026
   15577       0.6189
   15578       0.9799
   15579       1.2914
   15580       1.1377
   15581       0.9234
   15582       0.9868
   15583       0.9080
   15584       1.0339
   15585       1.1137
   15586       1.0526
   15587       1.0365
   15588       0.9303
   15589       1.0206
   15590       0.9847
   15591       0.7079
   15592       0.8187
   15593       0.4325
   15594       0.5657
   15595       0.4830
   15596       0.6300
   15597       0.8437
   15598       0.4251
   15599       0.4119
   15600       0.5937
   15601       0.8679
   15602       0.6350
   15603       0.5021
   15604       0.8836
   15605       0.4221
   15606       1.0478
   15607       0.8720
   15608       0.9536
   15609       0.8577
   15610       0.7278
   15611       1.0480
   15612       1.0524
   15613       1.1401
   15614       1.0771
   15615       0.6334
   15616       0.6313
   15617       0.5509
   15618       0.5290
   15619       0.5836
   15620       0.5114
   15621       0.5035
   15622       0.6179
   15623       1.0149
   15624       0.5488
   15625       0.5104
   15626       0.5072
   15627       0.4389
   15628       0.4968
   15629       0.4815
   15630       0.4238
   15631       0.4732
   15632       0.4191
   15633       0.4248
   15634       0.4089
   15635       0.4854
   15636       0.4067
   15637       0.4914
   15638       0.4815
   15639       0.5100
   15640       0.5648
   15641       0.4240
   15642       0.4644
   15643       0.5011
   15644       0.4795
   15645       0.4749
   15646       0.4683
   15647       0.4741
   15648       0.4877
   15649       0.4921
   15650       0.4451
   15651       0.4933
   15652       0.5848
   15653       0.4572
   15654       0.4130
   15655       0.5922
   15656       0.5366
   15657       0.4219
   15658       0.4660
   15659       0.5156
   15660       0.7039
   15661       0.4692
   15662       0.6533
   15663       0.5227
   15664       0.4055
   15665       0.4188
   15666       0.5422
   15667       0.5566
   15668       0.8804
   15669       0.9052
   15670       1.0438
   15671       1.0008
   15672       0.9701
   15673       1.0845
   15674       1.1043
   15675       1.1601
   15676       1.1150
   15677       0.8838
   15678       0.8734
   15679       1.0113
   15680       1.0768
   15681       0.8755
   15682       1.1484
   15683       0.9211
   15684       0.6444
   15685       0.4834
   15686       0.9138
   15687       0.9915
   15688       1.0763
   15689       0.9801
   15690       1.2053
   15691       1.1742
   15692       1.2926
   15693       1.3252
   15694       1.5885
   15695       0.9243
   15696       0.9691
   15697       0.9062
   15698       0.9470
   15699       0.7969
   15700       0.9851
   15701       0.8052
   15702       0.7353
   15703       1.2040
   15704       0.8873
   15705       1.2028
   15706       0.9568
   15707       0.9675
   15708       1.0099
   15709       0.9468
   15710       1.2136
   15711       1.2442
   15712       1.1209
   15713       0.9567
   15714       0.9010
   15715       0.7910
   15716       0.7985
   15717       0.7350
   15718       0.9676
   15719       0.8049
   15720       1.3621
   15721       1.0744
   15722       0.8264
   15723       0.6511
   15724       1.0405
   15725       1.0157
   15726       1.0532
   15727       0.9821
   15728       1.3151
   15729       1.2136
   15730       0.7758
   15731       0.7161
   15732       0.8407
   15733       1.0353
   15734       1.1765
   15735       0.7402
   15736       1.1028
   15737       1.0845
   15738       0.9996
   15739       1.2673
   15740       0.9016
   15741       1.1462
   15742       0.8905
   15743       0.9079
   15744       1.0706
   15745       0.9679
   15746       1.0990
   15747       1.0227
   15748       1.1870
   15749       1.1806
   15750       1.1738
   15751       0.9547
   15752       0.8678
   15753       0.7920
   15754       0.9196
   15755       1.0610
   15756       0.9608
   15757       1.4842
   15758       1.1535
   15759       1.0717
   15760       1.1102
   15761       0.8471
   15762       0.7277
   15763       1.2035
   15764       0.9716
   15765       0.7107
   15766       1.0075
   15767       0.8242
   15768       0.8451
   15769       0.8637
   15770       1.1073
   15771       0.9003
   15772       1.0148
   15773       0.9733
   15774       1.0146
   15775       0.8515
   15776       0.9027
   15777       0.9161
   15778       0.8690
   15779       0.7760
   15780       0.7582
   15781       1.0539
   15782       0.7104
   15783       0.5399
   15784       0.8565
   15785       1.0862
   15786       1.0405
   15787       0.4587
   15788       0.4569
   15789       0.4655
   15790       0.5476
   15791       0.4549
   15792       0.5124
   15793       0.4381
   15794       0.5010
   15795       0.5220
   15796       0.5385
   15797       0.5636
   15798       0.5745
   15799       0.4482
   15800       0.6323
   15801       0.4570
   15802       0.5516
   15803       0.5157
   15804       0.4871
   15805       0.6264
   15806       0.9086
   15807       0.5610
   15808       0.5900
   15809       0.6918
   15810       0.5869
   15811       0.5782
   15812       0.5987
   15813       0.4705
   15814       0.6790
   15815       0.5507
   15816       0.5857
   15817       0.5107
   15818       0.5517
   15819       0.5073
   15820       0.4932
   15821       0.5996
   15822       0.4739
   15823       0.5031
   15824       0.6063
   15825       0.5932
   15826       0.5337
   15827       0.8641
   15828       0.9009
   15829       0.5165
   15830       0.7470
   15831       0.6001
   15832       0.7019
   15833       0.4853
   15834       0.6897
   15835       0.4053
   15836       0.5790
   15837       0.4148
   15838       0.5583
   15839       0.4535
   15840       0.4964
   15841       0.5428
   15842       0.5743
   15843       0.5360
   15844       0.5694
   15845       0.5866
   15846       0.5790
   15847       0.5680
   15848       0.5463
   15849       1.0023
   15850       0.6335
   15851       0.5946
   15852       0.6850
   15853       0.6701
   15854       0.5806
   15855       0.5131
   15856       0.4966
   15857       0.4673
   15858       0.4580
   15859       0.4379
   15860       0.8481
   15861       1.0952
   15862       0.9001
   15863       0.8495
   15864       0.9196
   15865       0.6456
   15866       1.0046
   15867       0.7202
   15868       0.4044
   15869       0.8939
   15870       0.8694
   15871       0.8425
   15872       0.6793
   15873       0.5577
   15874       0.4836
   15875       0.3305
   15876       0.5722
   15877       0.4649
   15878       0.4159
   15879       0.3497
   15880       0.4846
   15881       0.7166
   15882       0.3517
   15883       0.6083
   15884       0.8990
   15885       0.6480
   15886       0.4285
   15887       0.8504
   15888       0.3183
   15889       0.3958
   15890       0.4648
   15891       0.4810
   15892       0.4970
   15893       0.7912
   15894       0.4614
   15895       0.3815
   15896       0.4155
   15897       0.9426
   15898       0.6264
   15899       0.3303
   15900       0.3091
   15901       0.3367
   15902       0.2648
   15903       0.3804
   15904       0.7581
   15905       0.4690
   15906       0.5717
   15907       0.7717
   15908       0.5317
   15909       0.9460
   15910       0.5198
   15911       0.5201
   15912       0.4748
   15913       0.5407
   15914       0.4922
   15915       0.4748
   15916       0.4910
   15917       0.4948
   15918       0.4410
   15919       0.5532
   15920       0.5049
   15921       0.5605
   15922       0.5293
   15923       0.5030
   15924       0.4772
   15925       0.5061
   15926       0.4886
   15927       0.4970
   15928       0.4883
   15929       0.4820
   15930       0.6024
   15931       0.5043
   15932       0.5028
   15933       0.7090
   15934       0.5356
   15935       0.5431
   15936       0.5189
   15937       0.9330
   15938       1.0082
   15939       0.6840
   15940       0.9024
   15941       0.4921
   15942       0.4254
   15943       0.5190
   15944       0.7994
   15945       0.6442
   15946       0.3712
   15947       0.7301
   15948       0.4808
   15949       0.3347
   15950       0.4038
   15951       0.3297
   15952       0.3469
   15953       0.4084
   15954       0.2332
   15955       0.7285
   15956       0.8372
   15957       0.4608
   15958       0.3032
   15959       0.5339
   15960       0.6141
   15961       0.3499
   15962       0.4265
   15963       0.6332
   15964       0.4704
   15965       1.0819
   15966       0.9755
   15967       0.9663
   15968       0.9192
   15969       0.7966
   15970       0.8173
   15971       0.5349
   15972       0.4745
   15973       0.5598
   15974       0.8033
   15975       0.7718
   15976       0.7857
   15977       1.0269
   15978       0.9437
   15979       0.9522
   15980       0.8657
   15981       0.9775
   15982       1.0171
   15983       1.2000
   15984       0.6494
   15985       0.7878
   15986       0.5065
   15987       0.4701
   15988       0.7096
   15989       1.0722
   15990       1.2032
   15991       0.9976
   15992       1.3254
   15993       1.2291
   15994       1.3976
   15995       0.8903
   15996       0.9787
   15997       1.1785
   15998       0.6396
   15999       1.2702
   16000       1.0005
   16001       1.0917
   16002       0.7849
   16003       0.9022
   16004       1.2070
   16005       1.0415
   16006       1.0814
   16007       0.8305
   16008       1.2098
   16009       1.1180
   16010       1.1238
   16011       0.9986
   16012       1.7725
   16013       1.4680
   16014       1.4598
   16015       1.2048
   16016       1.0925
   16017       1.3368
   16018       1.0141
   16019       1.2548
   16020       1.0450
   16021       1.2310
   16022       1.2682
   16023       1.3748
   16024       1.2604
   16025       1.3361
   16026       1.3429
   16027       1.9936
   16028       1.9288
   16029       0.9808
   16030       0.9113
   16031       0.6116
   16032       0.7218
   16033       0.9008
   16034       0.7699
   16035       1.1911
   16036       1.1843
   16037       1.0647
   16038       1.0315
   16039       1.1128
   16040       1.1329
   16041       1.0777
   16042       0.8279
   16043       0.9010
   16044       0.9413
   16045       1.3379
   16046       1.2095
   16047       0.9700
   16048       0.6684
   16049       0.8910
   16050       0.8426
   16051       0.9490
   16052       1.3301
   16053       1.1502
   16054       1.0716
   16055       0.8841
   16056       0.9216
   16057       1.0390
   16058       0.7020
   16059       1.1820
   16060       0.9306
   16061       1.1688
   16062       0.8852
   16063       0.8080
   16064       1.0251
   16065       0.9307
   16066       1.0720
   16067       0.8657
   16068       0.9056
   16069       0.8309
   16070       0.7363
   16071       0.3625
   16072       0.6541
   16073       0.5925
   16074       0.3672
   16075       1.2180
   16076       1.0709
   16077       0.8509
   16078       0.6821
   16079       1.0599
   16080       1.2572
   16081       2.0940
   16082       2.1166
   16083       2.1286
   16084       2.0837
   16085       2.1234
   16086       2.1530
   16087       1.9315
   16088       2.1227
   16089       2.1691
   16090       1.1449
   16091       1.5066
   16092       1.7931
   16093       2.0765
   16094       1.5942
   16095       1.6509
   16096       1.7752
   16097       1.7968
   16098       1.6629
   16099       1.5945
   16100       1.6268
   16101       1.5778
   16102       1.1888
   16103       1.5783
   16104       1.7317
   16105       1.7172
   16106       1.7777
   16107       2.0937
   16108       2.0710
   16109       2.0376
   16110       1.9659
   16111       1.7289
   16112       2.0833
   16113       1.6938
   16114       1.6377
   16115       1.7502
   16116       2.0009
   16117       2.0920
   16118       2.1565
   16119       2.1515
   16120       2.1527
   16121       2.1622
   16122       2.1310
   16123       2.1667
   16124       2.1050
   16125       1.5706
   16126       1.6391
   16127       0.9759
   16128       1.0989
   16129       1.2609
   16130       0.9719
   16131       1.1741
   16132       1.3313
   16133       1.1967
   16134       1.1222
   16135       1.1826
   16136       0.4521
   16137       0.4294
   16138       0.5338
   16139       0.5154
   16140       0.5844
   16141       0.3940
   16142       0.3943
   16143       1.1296
   16144       0.9560
   16145       0.8443
   16146       1.0853
   16147       1.0421
   16148       0.8230
   16149       1.3099
   16150       1.0556
   16151       1.1398
   16152       1.3224
   16153       1.3940
   16154       0.8469
   16155       1.2738
   16156       1.1468
   16157       1.0221
   16158       0.4793
   16159       0.4676
   16160       0.4445
   16161       0.4577
   16162       0.5096
   16163       0.5683
   16164       0.4821
   16165       0.4547
   16166       1.2183
   16167       0.4432
   16168       0.4716
   16169       0.4543
   16170       0.4886
   16171       0.6314
   16172       0.5097
   16173       0.9220
   16174       1.2519
   16175       1.5232
   16176       1.1552
   16177       0.8126
   16178       1.0156
   16179       0.9225
   16180       0.8585
   16181       0.3684
   16182       0.4833
   16183       1.1004
   16184       0.9552
   16185       0.4282
   16186       0.3577
   16187       0.2749
   16188       0.3883
   16189       0.9546
   16190       0.9724
   16191       1.1396
   16192       1.1675
   16193       1.2801
   16194       1.2085
   16195       1.0304
   16196       1.0407
   16197       1.2034
   16198       1.1123
   16199       1.3035
   16200       1.7270
   16201       1.2213
   16202       1.8203
   16203       1.1376
   16204       0.8216
   16205       1.3269
   16206       1.9297
   16207       1.0552
   16208       1.3986
   16209       1.3108
   16210       0.9500
   16211       1.1131
   16212       1.4245
   16213       1.1980
   16214       1.1912
   16215       1.1245
   16216       1.0266
   16217       1.3214
   16218       1.3444
   16219       0.6501
   16220       0.7586
   16221       0.7263
   16222       0.9475
   16223       0.8338
   16224       1.0176
   16225       0.3395
   16226       0.2896
   16227       0.3370
   16228       0.2555
   16229       0.4688
   16230       0.4166
   16231       0.4358
   16232       0.3410
   16233       0.4067
   16234       0.8713
   16235       1.3221
   16236       0.9607
   16237       1.0464
   16238       0.7642
   16239       1.0117
   16240       1.2114
   16241       1.1245
   16242       1.0945
   16243       0.7070
   16244       1.1979
   16245       1.0307
   16246       0.7178
   16247       0.6718
   16248       0.4215
   16249       0.4959
   16250       0.5014
   16251       0.7562
   16252       0.5050
   16253       0.4831
   16254       0.4408
   16255       0.5103
   16256       0.4778
   16257       0.9076
   16258       0.4305
   16259       0.4617
   16260       0.5269
   16261       0.4541
   16262       0.4199
   16263       0.4807
   16264       0.8940
   16265       1.1952
   16266       0.9730
   16267       1.3762
   16268       1.1143
   16269       1.1219
   16270       1.0069
   16271       1.3355
   16272       1.2395
   16273       1.0851
   16274       1.8043
   16275       2.1265
   16276       2.1392
   16277       2.1056
   16278       1.5470
   16279       1.8594
   16280       1.4331
   16281       1.7739
   16282       1.5635
   16283       1.6003
   16284       1.3820
   16285       2.0511
   16286       2.0382
   16287       1.9711
   16288       2.0853
   16289       2.0409
   16290       2.1018
   16291       2.0265
   16292       2.0165
   16293       2.0679
   16294       1.9305
   16295       1.3379
   16296       0.3583
   16297       0.3611
   16298       0.4058
   16299       0.3587
   16300       0.6056
   16301       0.8719
   16302       0.4149
   16303       0.5040
   16304       0.3414
   16305       0.3571
   16306       0.5136
   16307       0.5479
   16308       0.4936
   16309       0.5399
   16310       0.6668
   16311       0.5630
   16312       0.5422
   16313       0.5640
   16314       0.5161
   16315       0.5285
   16316       1.0870
   16317       0.5906
   16318       1.0518
   16319       0.5256
   16320       1.4905
   16321       0.9772
   16322       0.7232
   16323       0.4834
   16324       0.5344
   16325       0.5479
   16326       0.4995
   16327       0.4266
   16328       0.9504
   16329       0.5429
   16330       0.5873
   16331       0.4654
   16332       0.6980
   16333       0.5730
   16334       0.5045
   16335       1.1366
   16336       1.0227
   16337       1.2816
   16338       1.1500
   16339       1.4537
   16340       1.7352
   16341       1.6047
   16342       1.3170
   16343       1.3462
   16344       1.1724
   16345       1.2236
   16346       1.4954
   16347       1.5248
   16348       0.8385
   16349       0.9268
   16350       1.1874
   16351       1.1640
   16352       1.1656
   16353       1.0906
   16354       0.7587
   16355       1.2638
   16356       1.1710
   16357       1.3130
   16358       1.3956
   16359       1.4142
   16360       1.1699
   16361       0.9593
   16362       1.1589
   16363       1.2950
   16364       1.1687
   16365       1.0904
   16366       1.3181
   16367       1.0285
   16368       1.4190
   16369       1.1804
   16370       1.0508
   16371       1.2300
   16372       1.3303
   16373       0.9846
   16374       0.5975
   16375       1.2941
   16376       1.1797
   16377       1.1770
   16378       1.1945
   16379       1.0773
   16380       1.2207
   16381       0.7345
   16382       0.7219
   16383       1.0671
   16384       0.6565
   16385       1.1479
   16386       0.8600
   16387       1.1213
   16388       1.1436
   16389       1.2023
   16390       1.0378
   16391       1.0111
   16392       0.7443
   16393       1.1972
   16394       1.4317
   16395       1.2821
   16396       0.9897
   16397       0.9061
   16398       1.0228
   16399       0.4155
   16400       0.4854
   16401       0.4966
   16402       0.4226
   16403       0.4909
   16404       0.4250
   16405       0.4043
   16406       0.4894
   16407       1.1438
   16408       1.7018
   16409       1.4824
   16410       1.7027
   16411       1.5476
   16412       1.6266
   16413       1.6741
   16414       1.5448
   16415       1.6450
   16416       1.7170
   16417       1.5574
   16418       1.3697
   16419       1.3259
   16420       1.4649
   16421       1.3172
   16422       1.5780
   16423       1.6218
   16424       1.7954
   16425       1.6293
   16426       1.7313
   16427       1.6052
   16428       1.5858
   16429       1.6358
   16430       1.5678
   16431       1.4339
   16432       1.3607
   16433       1.6431
   16434       1.6848
   16435       1.6149
   16436       1.4975
   16437       1.6982
   16438       1.4287
   16439       0.8289
   16440       1.5381
   16441       1.4804
   16442       1.6593
   16443       1.7190
   16444       1.4705
   16445       1.6348
   16446       1.4386
   16447       1.7920
   16448       1.5596
   16449       1.6618
   16450       1.7069
   16451       1.3201
   16452       1.4555
   16453       1.5147
   16454       1.6174
   16455       1.7163
   16456       1.6261
   16457       1.7307
   16458       1.4507
   16459       1.7540
   16460       1.8517
   16461       1.7349
   16462       1.7856
   16463       1.7562
   16464       1.6401
   16465       1.7504
   16466       1.4342
   16467       1.7574
   16468       1.4846
   16469       1.6314
   16470       1.3478
   16471       1.1537
   16472       1.1586
   16473       1.4576
   16474       0.7030
   16475       0.3785
   16476       0.7493
   16477       0.6169
   16478       0.4641
   16479       0.7763
   16480       0.6976
   16481       1.0638
   16482       1.1257
   16483       1.4983
   16484       1.8509
   16485       1.2589
   16486       1.5386
   16487       1.6191
   16488       1.5368
   16489       2.1134
   16490       2.1182
   16491       2.1249
   16492       2.0117
   16493       2.1260
   16494       1.6989
   16495       1.8980
   16496       1.5248
   16497       1.6072
   16498       1.4303
   16499       1.5314
   16500       1.5917
   16501       1.5035
   16502       1.2808
   16503       1.6449
   16504       1.4944
   16505       1.3118
   16506       1.5251
   16507       1.4052
   16508       1.2165
   16509       1.3911
   16510       1.6926
   16511       1.6219
   16512       1.6273
   16513       1.5613
   16514       1.6653
   16515       1.4385
   16516       1.6330
   16517       1.6142
   16518       1.4504
   16519       1.5639
   16520       1.7381
   16521       1.1930
   16522       1.6416
   16523       1.6145
   16524       2.0007
   16525       1.7819
   16526       1.9429
   16527       1.4191
   16528       1.6170
   16529       1.6105
   16530       1.4352
   16531       1.7484
   16532       1.8054
   16533       1.5778
   16534       1.4867
   16535       1.6913
   16536       2.0728
   16537       1.6405
   16538       1.5643
   16539       1.9774
   16540       2.0578
   16541       2.1303
   16542       1.6767
   16543       2.0337
   16544       1.5623
   16545       1.3509
   16546       1.4821
   16547       2.1016
   16548       2.0841
   16549       2.0099
   16550       1.4982
   16551       1.4359
   16552       1.8995
   16553       1.7774
   16554       2.0470
   16555       1.7325
   16556       1.8357
   16557       2.0638
   16558       1.8223
   16559       2.1273
   16560       2.0284
   16561       2.1565
   16562       2.0266
   16563       2.1246
   16564       2.1171
   16565       2.1230
   16566       2.1648
   16567       2.1397
   16568       1.5705
   16569       2.1380
   16570       1.9718
   16571       2.1368
   16572       2.1214
   16573       1.4756
   16574       1.7047
   16575       1.6778
   16576       1.4761
   16577       1.9294
   16578       1.6444
   16579       1.7424
   16580       1.5843
   16581       1.4801
   16582       0.6248
   16583       0.5949
   16584       0.6368
   16585       0.5765
   16586       0.5683
   16587       0.5506
   16588       0.6190
   16589       0.5786
   16590       0.6542
   16591       0.9598
   16592       0.9188
   16593       1.0761
   16594       0.6788
   16595       0.5777
   16596       1.2347
   16597       1.2215
   16598       1.0736
   16599       1.1189
   16600       0.8655
   16601       1.2831
   16602       0.9718
   16603       0.9288
   16604       1.2070
   16605       1.0598
   16606       1.1762
   16607       1.0046
   16608       1.2952
   16609       1.1250
   16610       1.1491
   16611       1.0307
   16612       0.9498
   16613       1.0322
   16614       0.9983
   16615       1.2544
   16616       1.0371
   16617       0.5830
   16618       0.6790
   16619       0.5530
   16620       0.5514
   16621       0.9161
   16622       0.4606
   16623       0.4264
   16624       0.5247
   16625       0.4246
   16626       0.3008
   16627       0.4074
   16628       0.4646
   16629       0.6127
   16630       0.8342
   16631       0.5761
   16632       0.3881
   16633       0.6063
   16634       0.7504
   16635       0.7191
   16636       1.1851
   16637       0.9561
   16638       1.3173
   16639       1.0828
   16640       1.0882
   16641       0.9104
   16642       0.8688
   16643       0.8830
   16644       1.0179
   16645       1.0916
   16646       0.8796
   16647       1.0362
   16648       1.0307
   16649       1.2428
   16650       1.1604
   16651       1.1815
   16652       1.1443
   16653       0.7098
   16654       1.0381
   16655       1.0149
   16656       1.2993
   16657       1.0435
   16658       1.1120
   16659       0.8949
   16660       1.2561
   16661       1.7357
   16662       1.4135
   16663       1.7639
   16664       2.0407
   16665       1.9900
   16666       2.0951
   16667       2.0923
   16668       2.1165
   16669       2.0581
   16670       2.1208
   16671       2.0397
   16672       2.1267
   16673       2.0694
   16674       2.1658
   16675       2.0282
   16676       1.4216
   16677       1.9041
   16678       1.9208
   16679       2.0012
   16680       1.8375
   16681       2.0736
   16682       1.3837
   16683       0.9532
   16684       1.3450
   16685       1.1742
   16686       1.2181
   16687       1.3812
   16688       1.4005
   16689       1.3692
   16690       1.2176
   16691       1.1227
   16692       1.3870
   16693       1.3789
   16694       1.1338
   16695       1.6234
   16696       1.3240
   16697       1.2723
   16698       1.5393
   16699       1.3603
   16700       1.2134
   16701       1.1626
   16702       1.2749
   16703       1.2633
   16704       1.3204
   16705       1.2130
   16706       1.9162
   16707       2.0678
   16708       1.5902
   16709       1.2495
   16710       1.3641
   16711       1.1733
   16712       1.0196
   16713       1.8803
   16714       1.8843
   16715       2.1121
   16716       2.1398
   16717       1.9564
   16718       1.7989
   16719       1.2392
   16720       1.0382
   16721       0.9263
   16722       0.9021
   16723       0.9297
   16724       0.7782
   16725       1.1393
   16726       1.0697
   16727       0.5692
   16728       0.7746
   16729       0.8767
   16730       0.5419
   16731       0.4993
   16732       1.2403
   16733       1.0393
   16734       1.4516
   16735       1.2442
   16736       1.0573
   16737       1.2053
   16738       1.1804
   16739       1.1273
   16740       1.2232
   16741       1.0855
   16742       1.2340
   16743       1.0213
   16744       1.1999
   16745       1.1209
   16746       1.0355
   16747       1.1251
   16748       0.9828
   16749       1.2176
   16750       0.7939
   16751       0.9893
   16752       1.1195
   16753       0.9860
   16754       0.9894
   16755       0.5167
   16756       0.6967
   16757       0.4125
   16758       0.3866
   16759       0.7098
   16760       0.4673
   16761       0.5957
   16762       0.5050
   16763       0.3075
   16764       0.3982
   16765       0.6963
   16766       0.5114
   16767       0.9007
   16768       1.2916
   16769       1.2234
   16770       1.2981
   16771       1.2680
   16772       1.5059
   16773       1.1747
   16774       1.3489
   16775       1.3308
   16776       1.5128
   16777       1.3853
   16778       1.4187
   16779       1.3923
   16780       1.2114
   16781       1.4677
   16782       0.8089
   16783       0.5781
   16784       0.4645
   16785       0.2851
   16786       0.4735
   16787       0.4853
   16788       0.6110
   16789       0.5715
   16790       0.5165
   16791       0.4233
   16792       0.3077
   16793       0.3229
   16794       0.3908
   16795       0.3569
   16796       0.4484
   16797       0.5745
   16798       0.5028
   16799       0.6090
   16800       0.6099
   16801       0.5396
   16802       0.4672
   16803       0.5190
   16804       0.4886
   16805       0.5600
   16806       0.6407
   16807       0.4441
   16808       0.4899
   16809       0.3898
   16810       0.6581
   16811       0.5827
   16812       0.3817
   16813       0.6376
   16814       0.5191
   16815       0.4130
   16816       0.4611
   16817       0.4306
   16818       0.4830
   16819       0.6796
   16820       0.7051
   16821       0.9720
   16822       0.6269
   16823       0.4754
   16824       0.4974
   16825       0.4656
   16826       0.5197
   16827       0.4730
   16828       0.3284
   16829       0.4459
   16830       0.3835
   16831       0.9127
   16832       0.5776
   16833       0.5542
   16834       0.5638
   16835       0.5661
   16836       0.5738
   16837       0.7390
   16838       1.4634
   16839       1.5233
   16840       1.5172
   16841       1.5429
   16842       1.5829
   16843       1.3690
   16844       1.3935
   16845       1.6038
   16846       1.3580
   16847       1.3838
   16848       1.5327
   16849       1.5171
   16850       1.4640
   16851       1.2737
   16852       0.9575
   16853       1.1912
   16854       1.3351
   16855       1.1894
   16856       1.1089
   16857       0.8623
   16858       1.2793
   16859       1.0049
   16860       1.1728
   16861       0.9991
   16862       1.4261
   16863       1.4471
   16864       1.1116
   16865       1.6186
   16866       1.1183
   16867       1.4745
   16868       1.3894
   16869       1.6080
   16870       1.5291
   16871       1.4415
   16872       1.5602
   16873       1.5026
   16874       1.4502
   16875       1.5398
   16876       1.5255
   16877       1.3516
   16878       1.5639
   16879       1.4067
   16880       1.5576
   16881       1.5152
   16882       1.4769
   16883       1.4808
   16884       1.3204
   16885       1.6016
   16886       1.4998
   16887       1.4766
   16888       1.3055
   16889       1.3955
   16890       1.4227
   16891       1.7662
   16892       1.6529
   16893       1.7083
   16894       1.4386
   16895       1.6765
   16896       1.7080
   16897       1.7866
   16898       1.4308
   16899       1.4895
   16900       1.2710
   16901       1.3453
   16902       1.6125
   16903       1.3255
   16904       1.5580
   16905       1.8103
   16906       1.5615
   16907       1.3492
   16908       1.5861
   16909       1.5963
   16910       1.4725
   16911       1.5562
   16912       1.4320
   16913       1.3053
   16914       1.4877
   16915       1.3398
   16916       1.5107
   16917       1.4591
   16918       1.5488
   16919       1.3440
   16920       1.2747
   16921       1.6181
   16922       1.6518
   16923       1.8416
   16924       2.1163
   16925       2.1052
   16926       2.0762
   16927       1.6752
   16928       1.7859
   16929       1.9521
   16930       1.8519
   16931       2.0078
   16932       1.9731
   16933       2.0375
   16934       2.0560
   16935       1.9701
   16936       1.9398
   16937       1.7107
   16938       1.7754
   16939       1.3307
   16940       1.5921
   16941       1.7797
   16942       1.4541
   16943       1.7531
   16944       1.5913
   16945       1.6665
   16946       1.6124
   16947       1.7820
   16948       1.4038
   16949       1.4060
   16950       1.6101
   16951       1.5396
   16952       1.3988
   16953       1.3726
   16954       1.7077
   16955       1.5005
   16956       1.7750
   16957       1.4285
   16958       1.6400
   16959       1.5970
   16960       1.3545
   16961       1.3506
   16962       1.3834
   16963       1.5634
   16964       1.4475
   16965       1.8452
   16966       1.8010
   16967       1.5660
   16968       1.5327
   16969       1.4393
   16970       1.5780
   16971       1.2155
   16972       1.5191
   16973       1.5687
   16974       1.6102
   16975       1.2948
   16976       1.5891
   16977       1.5255
   16978       1.3686
   16979       1.3857
   16980       1.2461
   16981       1.4859
   16982       1.5206
   16983       1.6071
   16984       1.6030
   16985       1.5543
   16986       1.4174
   16987       1.6836
   16988       2.0731
   16989       1.7336
   16990       1.5623
   16991       1.6917
   16992       1.5332
   16993       1.3536
   16994       1.1294
   16995       1.3061
   16996       1.2444
   16997       1.4155
   16998       1.2638
   16999       1.2691
   17000       1.4479
   17001       1.0646
   17002       1.2825
   17003       1.4491
   17004       1.2516
   17005       1.3090
   17006       1.3041
   17007       1.7127
   17008       1.5503
   17009       1.6368
   17010       1.4701
   17011       1.6239
   17012       1.6163
   17013       1.4393
   17014       1.2984
   17015       1.7208
   17016       1.6924
   17017       1.5903
   17018       1.6504
   17019       1.8742
   17020       2.1011
   17021       1.5387
   17022       1.6888
   17023       1.7875
   17024       1.5814
   17025       1.6492
   17026       1.3398
   17027       1.7120
   17028       1.8616
   17029       1.6883
   17030       1.1659
   17031       1.6847
   17032       1.5830
   17033       1.2780
   17034       1.0552
   17035       1.3900
   17036       1.4661
   17037       1.1337
   17038       1.2249
   17039       1.2629
   17040       1.4218
   17041       1.2420
   17042       1.3748
   17043       1.6725
   17044       1.6512
   17045       1.6069
   17046       1.3660
   17047       1.5075
   17048       1.3524
   17049       1.4140
   17050       1.5811
   17051       1.6798
   17052       1.5194
   17053       1.3123
   17054       1.5409
   17055       1.1272
   17056       1.5311
   17057       1.3779
   17058       1.4079
   17059       1.6477
   17060       1.8523
   17061       1.8671
   17062       2.0945
   17063       2.0470
   17064       1.6080
   17065       1.6781
   17066       1.8094
   17067       1.8032
   17068       1.9947
   17069       1.8579
   17070       1.8143
   17071       1.9128
   17072       1.6514
   17073       1.5965
   17074       1.3982
   17075       1.6936
   17076       1.5721
   17077       1.6130
   17078       1.5329
   17079       1.7268
   17080       1.6441
   17081       1.4372
   17082       1.5919
   17083       1.7413
   17084       1.4768
   17085       1.5457
   17086       1.7040
   17087       1.4631
   17088       1.5931
   17089       1.5103
   17090       1.5769
   17091       1.6201
   17092       1.4973
   17093       1.4657
   17094       1.7151
   17095       1.6355
   17096       1.6753
   17097       1.4425
   17098       1.4669
   17099       1.4685
   17100       1.5816
   17101       1.7310
   17102       1.9811
   17103       1.9582
   17104       2.0816
   17105       2.0902
   17106       2.1142
   17107       2.0931
   17108       2.0764
   17109       2.0983
   17110       2.0946
   17111       2.0602
   17112       2.0649
   17113       1.9701
   17114       2.1126
   17115       1.9255
   17116       2.1159
   17117       2.0903
   17118       2.0899
   17119       2.1198
   17120       2.1043
   17121       2.1171
   17122       2.0505
   17123       2.0992
   17124       2.0326
   17125       2.0753
   17126       1.7797
   17127       1.6832
   17128       1.5968
   17129       1.4365
   17130       1.3283
   17131       1.4388
   17132       1.5952
   17133       1.4862
   17134       1.7853
   17135       1.5162
   17136       1.8272
   17137       1.8560
   17138       1.8209
   17139       1.7659
   17140       2.1804
   17141       1.5876
   17142       1.7820
   17143       1.6384
   17144       1.7779
   17145       1.5635
   17146       1.5800
   17147       1.5200
   17148       1.7582
   17149       1.5826
   17150       1.4276
   17151       1.7052
   17152       1.5518
   17153       1.5980
   17154       1.2420
   17155       1.3815
   17156       1.4272
   17157       1.4135
   17158       1.4617
   17159       1.2967
   17160       1.4534
   17161       1.3731
   17162       1.4557
   17163       1.2661
   17164       1.3430
   17165       0.9441
   17166       1.3472
   17167       1.1322
   17168       1.3321
   17169       1.3730
   17170       1.2376
   17171       1.3026
   17172       0.9984
   17173       1.2692
   17174       1.3153
   17175       1.2158
   17176       1.3375
   17177       1.1618
   17178       1.1552
   17179       1.3520
   17180       1.4251
   17181       1.0474
   17182       1.2655
   17183       1.4065
   17184       1.4406
   17185       1.6450
   17186       1.4721
   17187       1.5235
   17188       1.6273
   17189       1.6592
   17190       1.4956
   17191       1.5472
   17192       1.5525
   17193       1.4999
   17194       1.6572
   17195       1.5941
   17196       1.5400
   17197       1.4539
   17198       1.7293
   17199       1.6576
   17200       1.5414
   17201       1.3631
   17202       1.5109
   17203       1.5638
   17204       1.4118
   17205       1.5024
   17206       1.5742
   17207       1.6939
   17208       1.3947
   17209       1.6402
   17210       1.6386
   17211       1.5350
   17212       1.2758
   17213       1.4374
   17214       1.6040
   17215       1.6387
   17216       1.4229
   17217       1.4357
   17218       1.4559
   17219       1.6090
   17220       1.3769
   17221       1.3136
   17222       1.8169
   17223       1.4497
   17224       1.4543
   17225       1.4005
   17226       1.5810
   17227       1.7721
   17228       1.6567
   17229       1.5096
   17230       1.7701
   17231       1.7608
   17232       1.7500
   17233       1.5990
   17234       1.4087
   17235       1.2109
   17236       1.3582
   17237       1.5673
   17238       1.2355
   17239       1.5298
   17240       1.5528
   17241       1.5521
   17242       1.5012
   17243       1.5907
   17244       1.5834
   17245       1.6664
   17246       1.5249
   17247       1.6044
   17248       1.5854
   17249       1.6473
   17250       1.6706
   17251       1.6773
   17252       1.5054
   17253       1.6149
   17254       1.4925
   17255       1.5673
   17256       1.4143
   17257       1.6960
   17258       1.6394
   17259       1.6369
   17260       1.8197
   17261       1.6329
   17262       1.5746
   17263       1.6242
   17264       1.7299
   17265       1.6744
   17266       1.7446
   17267       1.7728
   17268       1.7786
   17269       1.6527
   17270       1.3740
   17271       1.6081
   17272       1.5138
   17273       1.6122
   17274       1.6938
   17275       1.6763
   17276       1.4361
   17277       1.4917
   17278       1.5081
   17279       1.3949
   17280       1.5197
   17281       1.6552
   17282       1.7067
   17283       1.5302
   17284       1.3390
   17285       1.4444
   17286       1.6040
   17287       1.6941
   17288       1.6237
   17289       1.6548
   17290       1.7144
   17291       1.5813
   17292       1.5560
   17293       1.5120
   17294       1.3622
   17295       0.9589
   17296       1.4101
   17297       1.5818
   17298       1.3930
   17299       1.6236
   17300       1.5318
   17301       1.5452
   17302       1.5489
   17303       1.3481
   17304       1.2240
   17305       1.3226
   17306       1.4434
   17307       1.6254
   17308       0.8862
   17309       1.0500
   17310       1.3351
   17311       1.2924
   17312       1.4285
   17313       1.1947
   17314       1.6243
   17315       1.2740
   17316       1.6169
   17317       1.4086
   17318       1.4508
   17319       1.6798
   17320       1.7394
   17321       1.7518
   17322       2.0827
   17323       1.9337
   17324       1.7188
   17325       2.0745
   17326       2.0633
   17327       2.0368
   17328       1.8704
   17329       1.6923
   17330       1.4727
   17331       1.8273
   17332       1.7496
   17333       1.9832
   17334       2.0355
   17335       1.6713
   17336       1.6900
   17337       1.7559
   17338       1.7022
   17339       1.8279
   17340       1.8791
   17341       2.0439
   17342       1.7531
   17343       1.6524
   17344       1.7605
   17345       1.6748
   17346       1.6657
   17347       1.4867
   17348       1.8193
   17349       1.7543
   17350       1.5569
   17351       1.4984
   17352       1.6005
   17353       1.5478
   17354       1.4590
   17355       1.4982
   17356       1.4583
   17357       1.4176
   17358       1.3517
   17359       1.3057
   17360       1.3925
   17361       1.3420
   17362       1.3307
   17363       1.1257
   17364       1.0393
   17365       1.5087
   17366       1.2727
   17367       1.3572
   17368       1.3224
   17369       1.5106
   17370       0.9301
   17371       1.3617
   17372       1.2864
   17373       1.5166
   17374       1.4548
   17375       1.3720
   17376       1.3831
   17377       1.5291
   17378       1.4474
   17379       1.4755
   17380       1.5753
   17381       1.2311
   17382       1.3985
   17383       1.4324
   17384       1.5121
   17385       1.6645
   17386       1.7161
   17387       1.5177
   17388       1.3728
   17389       1.5928
   17390       1.5317
   17391       1.3794
   17392       1.3220
   17393       1.4183
   17394       0.8786
   17395       0.8428
   17396       0.7583
   17397       1.2331
   17398       1.5504
   17399       1.5384
   17400       1.2929
   17401       1.4020
   17402       1.6297
   17403       1.3844
   17404       1.3502
   17405       1.7539
   17406       1.4560
   17407       1.6225
   17408       1.6045
   17409       1.6499
   17410       1.8294
   17411       1.4458
   17412       1.3837
   17413       1.6768
   17414       1.5998
   17415       1.5149
   17416       1.2295
   17417       1.4035
   17418       1.5539
   17419       1.6896
   17420       1.2938
   17421       1.4846
   17422       1.3669
   17423       1.5570
   17424       1.5713
   17425       1.1872
   17426       1.4177
   17427       1.8119
   17428       1.5587
   17429       1.5246
   17430       1.6538
   17431       1.5973
   17432       1.4974
   17433       1.5338
   17434       1.5992
   17435       1.6522
   17436       1.5625
   17437       1.1790
   17438       1.6671
   17439       1.7238
   17440       1.5409
   17441       1.6213
   17442       1.7209
   17443       1.4525
   17444       1.8642
   17445       1.6547
   17446       1.6246
   17447       1.7455
   17448       1.4551
   17449       1.6657
   17450       1.6588
   17451       1.4040
   17452       1.5565
   17453       1.6381
   17454       1.5637
   17455       1.7711
   17456       1.8378
   17457       1.9123
   17458       1.7350
   17459       1.8390
   17460       1.9293
   17461       1.4702
   17462       1.5929
   17463       1.7245
   17464       1.7612
   17465       1.6173
   17466       1.6643
   17467       1.7899
   17468       1.8270
   17469       1.4354
   17470       1.8014
   17471       1.7257
   17472       1.7685
   17473       1.5498
   17474       1.6998
   17475       1.8386
   17476       1.9646
   17477       1.7736
   17478       2.0710
   17479       2.0677
   17480       1.5467
   17481       1.9074
   17482       1.4744
   17483       1.7792
   17484       1.7519
   17485       1.6456
   17486       1.9496
   17487       1.6989
   17488       1.6502
   17489       1.5461
   17490       1.5795
   17491       1.5260
   17492       1.6554
   17493       1.6166
   17494       1.4036
   17495       1.3114
   17496       1.4573
   17497       1.4844
   17498       1.4452
   17499       1.5324
   17500       1.7553
   17501       1.7111
   17502       1.6017
   17503       1.4918
   17504       1.4743
   17505       1.5126
   17506       1.5511
   17507       1.4774
   17508       1.5471
   17509       1.6431
   17510       1.3754
   17511       1.6784
   17512       1.4057
   17513       1.5809
   17514       1.6910
   17515       1.5881
   17516       1.4584
   17517       1.8313
   17518       1.5962
   17519       1.6921
   17520       1.5895
   17521       1.5642
   17522       1.6845
   17523       1.7232
   17524       1.2361
   17525       1.5743
   17526       1.7394
   17527       1.6265
   17528       1.5060
   17529       1.6981
   17530       1.5419
   17531       1.5614
   17532       1.5538
   17533       1.7630
   17534       1.5828
   17535       1.5072
   17536       1.6434
   17537       1.7340
   17538       1.8498
   17539       1.8407
   17540       1.7579
   17541       1.3645
   17542       1.4874
   17543       1.7853
   17544       1.6451
   17545       1.4042
   17546       1.8489
   17547       1.7868
   17548       1.7972
   17549       1.5707
   17550       1.5233
   17551       1.5616
   17552       1.7737
   17553       1.6718
   17554       1.8254
   17555       1.7142
   17556       1.6277
   17557       1.6519
   17558       1.5128
   17559       1.4433
   17560       1.6535
   17561       1.5866
   17562       1.6999
   17563       1.6064
   17564       1.7572
   17565       1.5975
   17566       1.4764
   17567       1.6083
   17568       1.5242
   17569       1.4927
   17570       1.4897
   17571       1.7248
   17572       1.7605
   17573       1.4725
   17574       1.3817
   17575       1.5310
   17576       1.3955
   17577       1.6037
   17578       1.5832
   17579       1.5715
   17580       1.6389
   17581       1.6906
   17582       1.5705
   17583       0.6560
   17584       0.5641
   17585       0.5726
   17586       0.5689
   17587       0.7105
   17588       0.9738
   17589       1.3890
   17590       1.4723
   17591       1.2730
   17592       1.5541
   17593       1.5508
   17594       1.3355
   17595       1.2154
   17596       1.3746
   17597       1.3928
   17598       1.3563
   17599       1.5165
   17600       1.3191
   17601       1.1886
   17602       1.1673
   17603       1.3577
   17604       1.4534
   17605       1.7730
   17606       1.9428
   17607       2.0436
   17608       2.1038
   17609       2.0522
   17610       2.0774
   17611       2.0490
   17612       2.0681
   17613       2.0973
   17614       2.0967
   17615       2.0886
   17616       2.0646
   17617       2.0530
   17618       2.0703
   17619       2.0618
   17620       2.0149
   17621       2.0806
   17622       2.0712
   17623       2.0786
   17624       2.0645
   17625       2.0997
   17626       2.1088
   17627       2.0487
   17628       2.0835
   17629       2.0956
   17630       2.0586
   17631       2.0611
   17632       2.0828
   17633       1.3579
   17634       1.2975
   17635       1.0624
   17636       1.1678
   17637       1.1323
   17638       0.7522
   17639       1.0664
   17640       1.3203
   17641       1.0542
   17642       1.1840
   17643       1.0106
   17644       1.3320
   17645       0.9511
   17646       0.9427
   17647       1.1307
   17648       1.2180
   17649       0.8376
   17650       1.1921
   17651       1.1886
   17652       1.0460
   17653       1.1322
   17654       1.2160
   17655       0.7195
   17656       0.4892
   17657       0.5410
   17658       0.5976
   17659       1.0854
   17660       1.3966
   17661       1.1323
   17662       1.1106
   17663       1.0395
   17664       0.8302
   17665       0.9105
   17666       1.2843
   17667       0.4520
   17668       0.4617
   17669       0.4073
   17670       0.5359
   17671       0.5378
   17672       0.4748
   17673       0.4567
   17674       0.5761
   17675       0.4217
   17676       0.4213
   17677       1.0010
   17678       0.9415
   17679       1.4324
   17680       1.2581
   17681       1.2305
   17682       1.2550
   17683       1.4379
   17684       1.6448
   17685       1.3494
   17686       1.5030
   17687       1.3117
   17688       1.1729
   17689       1.1964
   17690       1.3190
   17691       1.1224
   17692       1.5395
   17693       1.3466
   17694       1.2809
   17695       1.2837
   17696       1.5438
   17697       1.8097
   17698       1.1755
   17699       1.4672
   17700       1.0286
   17701       1.5547
   17702       1.8283
   17703       1.3952
   17704       1.2573
   17705       1.1766
   17706       1.2667
   17707       1.2916
   17708       1.1405
   17709       1.1250
   17710       1.0368
   17711       1.2739
   17712       1.1542
   17713       1.2632
   17714       1.3417
   17715       1.2467
   17716       1.3498
   17717       1.3082
   17718       1.3765
   17719       1.5011
   17720       1.2149
   17721       1.1301
   17722       1.2783
   17723       1.1802
   17724       1.2528
   17725       1.0606
   17726       1.1148
   17727       1.3198
   17728       1.1117
   17729       1.0191
   17730       1.6358
   17731       1.4741
   17732       1.2786
   17733       1.3312
   17734       1.3893
   17735       1.1980
   17736       1.3009
   17737       1.3019
   17738       1.3516
   17739       1.4115
   17740       1.3520
   17741       1.0773
   17742       1.1089
   17743       1.1987
   17744       1.4412
   17745       1.2284
   17746       1.2386
   17747       1.2126
   17748       1.1102
   17749       1.1682
   17750       1.1479
   17751       1.3569
   17752       1.2929
   17753       1.3841
   17754       0.9919
   17755       1.3637
   17756       1.2880
   17757       1.3236
   17758       1.2580
   17759       1.3155
   17760       1.2901
   17761       0.9513
   17762       1.3386
   17763       1.1073
   17764       1.3870
   17765       1.2078
   17766       1.2483
   17767       1.3258
   17768       1.4339
   17769       1.1303
   17770       1.3091
   17771       0.9330
   17772       1.2788
   17773       0.5991
   17774       0.3788
   17775       0.3382
   17776       1.1381
   17777       1.4032
   17778       0.6699
   17779       0.2660
   17780       1.3779
   17781       1.4275
   17782       1.3360
   17783       1.6038
   17784       1.4330
   17785       1.3757
   17786       1.1344
   17787       1.2410
   17788       1.3792
   17789       1.3574
   17790       1.5834
   17791       1.4067
   17792       1.3040
   17793       1.0353
   17794       1.4437
   17795       1.2750
   17796       1.2074
   17797       1.4607
   17798       0.9982
   17799       0.9223
   17800       0.9577
   17801       1.1558
   17802       1.3168
   17803       1.0012
   17804       1.2010
   17805       1.4606
   17806       1.2680
   17807       1.0414
   17808       1.2682
   17809       0.9693
   17810       1.0825
   17811       1.1334
   17812       1.0357
   17813       0.3706
   17814       0.5305
   17815       0.9961
   17816       1.2468
   17817       1.2685
   17818       0.9354
   17819       1.5715
   17820       0.9775
   17821       0.9218
   17822       0.9102
   17823       1.0722
   17824       1.2395
   17825       1.2932
   17826       1.0856
   17827       1.2810
   17828       1.2741
   17829       1.0976
   17830       1.0637
   17831       1.1936
   17832       1.1928
   17833       1.0778
   17834       1.0409
   17835       1.1778
   17836       1.3025
   17837       1.2464
   17838       1.2969
   17839       1.1354
   17840       1.1870
   17841       1.2491
   17842       1.3164
   17843       0.9372
   17844       1.0941
   17845       1.2896
   17846       1.4745
   17847       1.3768
   17848       1.3303
   17849       1.4617
   17850       1.2534
   17851       1.1540
   17852       1.4265
   17853       1.0024
   17854       1.1988
   17855       1.3613
   17856       1.6887
   17857       1.3862
   17858       1.2509
   17859       1.6237
   17860       1.3888
   17861       1.1368
   17862       1.4779
   17863       1.3219
   17864       1.0150
   17865       1.5857
   17866       1.6119
   17867       1.2987
   17868       1.2645
   17869       1.3873
   17870       1.3693
   17871       1.4725
   17872       1.4511
   17873       1.2807
   17874       1.2190
   17875       1.2061
   17876       1.3381
   17877       1.2036
   17878       1.4195
   17879       1.4696
   17880       0.9634
   17881       1.2405
   17882       1.3240
   17883       1.2875
   17884       1.2122
   17885       1.3363
   17886       1.1108
   17887       1.5747
   17888       1.3969
   17889       1.3128
   17890       1.3072
   17891       1.0542
   17892       1.2891
   17893       0.9688
   17894       0.9510
   17895       0.8773
   17896       1.0863
   17897       1.1479
   17898       0.9351
   17899       0.9992
   17900       0.8910
   17901       1.3711
   17902       1.1804
   17903       0.9304
   17904       1.0196
   17905       1.0692
   17906       0.8282
   17907       1.0862
   17908       1.2180
   17909       1.2564
   17910       1.0650
   17911       0.9862
   17912       1.0695
   17913       0.9936
   17914       1.0677
   17915       1.2048
   17916       1.2614
   17917       1.4149
   17918       1.4762
   17919       0.8618
   17920       0.4995
   17921       1.2493
   17922       1.0274
   17923       1.2617
   17924       0.8396
   17925       0.7875
   17926       1.1692
   17927       0.9283
   17928       1.0262
   17929       0.9528
   17930       1.1324
   17931       1.0745
   17932       1.2355
   17933       1.4364
   17934       1.1691
   17935       1.2485
   17936       1.2768
   17937       1.3433
   17938       1.0487
   17939       1.2496
   17940       1.3258
   17941       1.2171
   17942       1.4503
   17943       1.0159
   17944       1.4622
   17945       1.0542
   17946       1.2734
   17947       1.1999
   17948       1.2526
   17949       0.8870
   17950       1.3803
   17951       1.2703
   17952       1.3041
   17953       1.2825
   17954       0.9218
   17955       0.9751
   17956       1.0308
   17957       1.1666
   17958       1.0391
   17959       1.1911
   17960       1.1800
   17961       1.0855
   17962       1.0676
   17963       1.0889
   17964       1.1063
   17965       1.0272
   17966       1.0774
   17967       1.3494
   17968       1.3723
   17969       1.1558
   17970       1.1395
   17971       1.1187
   17972       1.2302
   17973       1.1528
   17974       1.2938
   17975       1.0211
   17976       1.1195
   17977       1.2200
   17978       1.1064
   17979       1.1828
   17980       1.2973
   17981       1.5457
   17982       1.4308
   17983       1.0591
   17984       1.2563
   17985       1.2399
   17986       1.1923
   17987       0.8361
   17988       1.1518
   17989       1.0391
   17990       1.3031
   17991       1.0464
   17992       1.2955
   17993       1.2691
   17994       1.3714
   17995       1.2586
   17996       1.3643
   17997       1.0445
   17998       1.0989
   17999       1.0292
   18000       1.0836
   18001       1.0664
   18002       1.0592
   18003       1.1798
   18004       1.1926
   18005       1.3029
   18006       1.2901
   18007       1.2007
   18008       1.3224
   18009       1.0768
   18010       1.2314
   18011       1.3721
   18012       1.6240
   18013       1.2769
   18014       0.9753
   18015       1.1775
   18016       1.0524
   18017       1.1402
   18018       1.2436
   18019       0.8821
   18020       1.1604
   18021       1.2715
   18022       1.1488
   18023       1.1763
   18024       0.6382
   18025       0.5819
   18026       0.5648
   18027       0.5739
   18028       0.5760
   18029       0.5686
   18030       0.5498
   18031       0.5309
   18032       0.7134
   18033       0.5698
   18034       0.5767
   18035       0.5956
   18036       0.5837
   18037       0.6107
   18038       0.6732
   18039       0.5937
   18040       0.6287
   18041       0.5677
   18042       0.6184
   18043       0.5810
   18044       0.6131
   18045       0.6812
   18046       0.5497
   18047       0.5859
   18048       0.5714
   18049       0.9122
   18050       0.9722
   18051       1.5791
   18052       1.1535
   18053       1.2323
   18054       1.0015
   18055       1.2386
   18056       1.3231
   18057       1.2238
   18058       1.2769
   18059       0.5131
   18060       0.4677
   18061       1.2667
   18062       1.2908
   18063       1.2803
   18064       1.5924
   18065       2.0603
   18066       2.0844
   18067       2.0665
   18068       1.7348
   18069       1.7205
   18070       1.7409
   18071       2.0446
   18072       1.9067
   18073       1.9974
   18074       1.9369
   18075       1.5704
   18076       1.5799
   18077       1.6539
   18078       1.8000
   18079       1.8517
   18080       1.6680
   18081       1.5417
   18082       1.7767
   18083       1.6734
   18084       1.7156
   18085       1.5065
   18086       1.6407
   18087       1.2402
   18088       1.6687
   18089       1.6277
   18090       1.6037
   18091       1.6607
   18092       1.5207
   18093       1.4589
   18094       1.6563
   18095       1.4443
   18096       1.5243
   18097       1.6229
   18098       1.5790
   18099       1.5736
   18100       1.5687
   18101       1.8585
   18102       1.4895
   18103       1.7273
   18104       1.7579
   18105       1.7195
   18106       1.7055
   18107       1.8865
   18108       1.4713
   18109       0.9847
   18110       1.5296
   18111       1.2456
   18112       1.3091
   18113       1.2728
   18114       1.5177
   18115       1.4061
   18116       1.5783
   18117       1.2808
   18118       1.4095
   18119       1.2339
   18120       1.1694
   18121       1.1744
   18122       1.3025
   18123       1.2169
   18124       1.3124
   18125       1.4927
   18126       1.3593
   18127       1.2889
   18128       1.0856
   18129       1.1725
   18130       1.0694
   18131       0.9063
   18132       1.3314
   18133       1.4493
   18134       1.1898
   18135       0.5607
   18136       1.3872
   18137       1.5930
   18138       1.4895
   18139       1.3619
   18140       1.7755
   18141       1.5932
   18142       1.6388
   18143       1.4219
   18144       1.8348
   18145       1.5926
   18146       1.6620
   18147       1.5678
   18148       1.5822
   18149       1.7112
   18150       1.4934
   18151       1.2833
   18152       1.5403
   18153       1.2250
   18154       1.0480
   18155       1.4546
   18156       1.4393
   18157       1.0391
   18158       1.2930
   18159       1.5682
   18160       1.0538
   18161       1.3874
   18162       1.3071
   18163       1.5083
   18164       1.3958
   18165       1.6783
   18166       1.5488
   18167       1.4935
   18168       1.4990
   18169       1.5711
   18170       1.6408
   18171       1.2423
   18172       1.4741
   18173       1.6035
   18174       1.4936
   18175       1.3704
   18176       1.2113
   18177       1.5464
   18178       1.6065
   18179       1.4002
   18180       1.4327
[truncated: 40,041 more chars]
