# Supplementary material for: In silico evidence implicating novel mechanisms of Prunella vulgaris L. as a potential botanical drug against COVID-19-associated acute kidney injury
Source: Front Pharmacol. 2023 May 18;14:1188086. doi: 10.3389/fphar.2023.1188086 (PMC10232756; doi:10.3389/fphar.2023.1188086)
Supplement: Supplementary file 2 [file DataSheet4.ZIP › Molecular dynamics simulation data/RELA_Luteolin_complex/RMSD-protein.txt]

#Frame     RMSD_00001
       1       0.0000
       2       0.6136
       3       0.7105
       4       0.7589
       5       0.8014
       6       0.7796
       7       0.8489
       8       0.8014
       9       0.8012
      10       0.7496
      11       0.7055
      12       0.7113
      13       0.8176
      14       0.8241
      15       0.8392
      16       0.8141
      17       0.7931
      18       0.8696
      19       1.0015
      20       0.9183
      21       1.0163
      22       1.0616
      23       0.9169
      24       0.9513
      25       0.9766
      26       0.8744
      27       0.8415
      28       0.9461
      29       0.9376
      30       0.9226
      31       0.8677
      32       0.8195
      33       0.9703
      34       0.9945
      35       1.0494
      36       1.2267
      37       1.2484
      38       1.2386
      39       1.1856
      40       1.2394
      41       1.2811
      42       1.2846
      43       1.3074
      44       1.3637
      45       1.3581
      46       1.5108
      47       1.2854
      48       1.4019
      49       1.3938
      50       1.3900
      51       1.3142
      52       1.2798
      53       1.2009
      54       1.1906
      55       1.2571
      56       1.1202
      57       1.2834
      58       1.3548
      59       1.2994
      60       1.1881
      61       1.1934
      62       1.3103
      63       1.3792
      64       1.3338
      65       1.2745
      66       1.2902
      67       1.2556
      68       1.2174
      69       1.3086
      70       1.3026
      71       1.4090
      72       1.3964
      73       1.2760
      74       1.4659
      75       1.3605
      76       1.3853
      77       1.3713
      78       1.4634
      79       1.3054
      80       1.3454
      81       1.2898
      82       1.3227
      83       1.3908
      84       1.2489
      85       1.3064
      86       1.3613
      87       1.2563
      88       1.4347
      89       1.4738
      90       1.4707
      91       1.4360
      92       1.3751
      93       1.3109
      94       1.3001
      95       1.2777
      96       1.3085
      97       1.2439
      98       1.1736
      99       1.3640
     100       1.4684
     101       1.4345
     102       1.3764
     103       1.2223
     104       1.4396
     105       1.2353
     106       1.1769
     107       1.0592
     108       1.1000
     109       1.1627
     110       1.1390
     111       1.1231
     112       1.2051
     113       1.0979
     114       1.1434
     115       1.0815
     116       1.1905
     117       1.0513
     118       1.1525
     119       1.2487
     120       1.1417
     121       1.1410
     122       1.1249
     123       1.1730
     124       1.1841
     125       1.1960
     126       1.2777
     127       1.4244
     128       1.4259
     129       1.4937
     130       1.4465
     131       1.4567
     132       1.4997
     133       1.4624
     134       1.3450
     135       1.4310
     136       1.4651
     137       1.5869
     138       1.6028
     139       1.5133
     140       1.6325
     141       1.3808
     142       1.3407
     143       1.4048
     144       1.2628
     145       1.1406
     146       1.2433
     147       1.3861
     148       1.3989
     149       1.3714
     150       1.4385
     151       1.4582
     152       1.4139
     153       1.2918
     154       1.3593
     155       1.3099
     156       1.5093
     157       1.3974
     158       1.2292
     159       1.4881
     160       1.4553
     161       1.2771
     162       1.2812
     163       1.2629
     164       1.3348
     165       1.3438
     166       1.3460
     167       1.2365
     168       1.2031
     169       1.1805
     170       1.3660
     171       1.2659
     172       1.1735
     173       1.1912
     174       1.1992
     175       1.1227
     176       1.2536
     177       1.2229
     178       1.2787
     179       1.4540
     180       1.4200
     181       1.4801
     182       1.3826
     183       1.5040
     184       1.6276
     185       1.6933
     186       1.7184
     187       1.5492
     188       1.4495
     189       1.4024
     190       1.4999
     191       1.4302
     192       1.2901
     193       1.2320
     194       1.3458
     195       1.3431
     196       1.2047
     197       1.1981
     198       1.1440
     199       1.2145
     200       1.1643
     201       1.0849
     202       1.0533
     203       1.1613
     204       1.1513
     205       1.1601
     206       1.1803
     207       1.2241
     208       1.1275
     209       1.1011
     210       0.9383
     211       1.0085
     212       1.0654
     213       1.1649
     214       1.2174
     215       1.1972
     216       1.1606
     217       1.1000
     218       1.2705
     219       1.3104
     220       1.4486
     221       1.3452
     222       1.2740
     223       1.2457
     224       1.3173
     225       1.3256
     226       1.3616
     227       1.4006
     228       1.4740
     229       1.3959
     230       1.4269
     231       1.3441
     232       1.3973
     233       1.3670
     234       1.4929
     235       1.5648
     236       1.6179
     237       1.8882
     238       1.8910
     239       1.9608
     240       1.7611
     241       1.8057
     242       1.4894
     243       1.5169
     244       1.6037
     245       1.5474
     246       1.3855
     247       1.4083
     248       1.3760
     249       1.3067
     250       1.3745
     251       1.4122
     252       1.4190
     253       1.1583
     254       1.0927
     255       1.1581
     256       1.3153
     257       1.1709
     258       1.2050
     259       1.3257
     260       1.3216
     261       1.3365
     262       1.4475
     263       1.4172
     264       1.3020
     265       1.2720
     266       1.3276
     267       1.2952
     268       1.3068
     269       1.2552
     270       1.2590
     271       1.3188
     272       1.4092
     273       1.3555
     274       1.3517
     275       1.4531
     276       1.2061
     277       1.2734
     278       1.2067
     279       1.1882
     280       1.2893
     281       1.2667
     282       1.1906
     283       1.1753
     284       1.2701
     285       1.3410
     286       1.2288
     287       1.2650
     288       1.2440
     289       1.2485
     290       1.3557
     291       1.3956
     292       1.4059
     293       1.3008
     294       1.2974
     295       1.3126
     296       1.2564
     297       1.2364
     298       1.2317
     299       1.2183
     300       1.1939
     301       1.3963
     302       1.2395
     303       1.2214
     304       1.4056
     305       1.4202
     306       1.3881
     307       1.3191
     308       1.3588
     309       1.3398
     310       1.3649
     311       1.4472
     312       1.4129
     313       1.3511
     314       1.4396
     315       1.3580
     316       1.3409
     317       1.2466
     318       1.4012
     319       1.2883
     320       1.3810
     321       1.4171
     322       1.5084
     323       1.3854
     324       1.3793
     325       1.3438
     326       1.2906
     327       1.4454
     328       1.4243
     329       1.4464
     330       1.3557
     331       1.4433
     332       1.5611
     333       1.4516
     334       1.2781
     335       1.2687
     336       1.2464
     337       1.1860
     338       1.2801
     339       1.2362
     340       1.2076
     341       1.1687
     342       1.3086
     343       1.2451
     344       1.2754
     345       1.2773
     346       1.2629
     347       1.3272
     348       1.4465
     349       1.4815
     350       1.4764
     351       1.3356
     352       1.3506
     353       1.3264
     354       1.3978
     355       1.4754
     356       1.4568
     357       1.4053
     358       1.4673
     359       1.2947
     360       1.3162
     361       1.2074
     362       1.3027
     363       1.3447
     364       1.2905
     365       1.3983
     366       1.3897
     367       1.4687
     368       1.4297
     369       1.5665
     370       1.4506
     371       1.2365
     372       1.2547
     373       1.2835
     374       1.2259
     375       1.3838
     376       1.3452
     377       1.3152
     378       1.3942
     379       1.3881
     380       1.3681
     381       1.3783
     382       1.2952
     383       1.2851
     384       1.2580
     385       1.3531
     386       1.2582
     387       1.3319
     388       1.2605
     389       1.4395
     390       1.3548
     391       1.3362
     392       1.5484
     393       1.5853
     394       1.7161
     395       1.6583
     396       1.6718
     397       1.6455
     398       1.3992
     399       1.3276
     400       1.2859
     401       1.4138
     402       1.4177
     403       1.3031
     404       1.4257
     405       1.4762
     406       1.4002
     407       1.5122
     408       1.5982
     409       1.6034
     410       1.5852
     411       1.4549
     412       1.4466
     413       1.3498
     414       1.3599
     415       1.3074
     416       1.2967
     417       1.3607
     418       1.3621
     419       1.2460
     420       1.3395
     421       1.3142
     422       1.2355
     423       1.2229
     424       1.3663
     425       1.4573
     426       1.3956
     427       1.5537
     428       1.4987
     429       1.6110
     430       1.6539
     431       1.6129
     432       1.5627
     433       1.5576
     434       1.6417
     435       1.4504
     436       1.4252
     437       1.4186
     438       1.4548
     439       1.4606
     440       1.4545
     441       1.5681
     442       1.4757
     443       1.4800
     444       1.4098
     445       1.3222
     446       1.3824
     447       1.4313
     448       1.5086
     449       1.4085
     450       1.3136
     451       1.4111
     452       1.4608
     453       1.4124
     454       1.3968
     455       1.3721
     456       1.3951
     457       1.3643
     458       1.3519
     459       1.3125
     460       1.3232
     461       1.3182
     462       1.3607
     463       1.5141
     464       1.5073
     465       1.4371
     466       1.3149
     467       1.5055
     468       1.5546
     469       1.5713
     470       1.5016
     471       1.5241
     472       1.3360
     473       1.3462
     474       1.3228
     475       1.2768
     476       1.3262
     477       1.2811
     478       1.2909
     479       1.3923
     480       1.4071
     481       1.3727
     482       1.4374
     483       1.3499
     484       1.3847
     485       1.4148
     486       1.4321
     487       1.4752
     488       1.4830
     489       1.4061
     490       1.5034
     491       1.5265
     492       1.5355
     493       1.4337
     494       1.3952
     495       1.3468
     496       1.2114
     497       1.2983
     498       1.3051
     499       1.4137
     500       1.4266
     501       1.2694
     502       1.2695
     503       1.3737
     504       1.4232
     505       1.4261
     506       1.4200
     507       1.3196
     508       1.3916
     509       1.4857
     510       1.4238
     511       1.3976
     512       1.5222
     513       1.9108
     514       1.9442
     515       2.0366
     516       1.8799
     517       1.9629
     518       1.9079
     519       1.7775
     520       1.6972
     521       1.7000
     522       1.5958
     523       1.7388
     524       1.6944
     525       1.5844
     526       1.6808
     527       1.6173
     528       1.8444
     529       1.6214
     530       1.5590
     531       1.5303
     532       1.7091
     533       1.4450
     534       1.6527
     535       1.4413
     536       1.5930
     537       1.7732
     538       1.7561
     539       1.8259
     540       1.8549
     541       1.7127
     542       1.7610
     543       1.8013
     544       1.8637
     545       1.8764
     546       1.9718
     547       1.7901
     548       1.7398
     549       1.5641
     550       1.7026
     551       1.7507
     552       1.7643
     553       1.7107
     554       1.7178
     555       1.8568
     556       1.8081
     557       1.8321
     558       1.9213
     559       1.8078
     560       1.7493
     561       1.9019
     562       1.7519
     563       1.5707
     564       1.3532
     565       1.4160
     566       1.3675
     567       1.4309
     568       1.5607
     569       1.4821
     570       1.5660
     571       1.4678
     572       1.5094
     573       1.6656
     574       1.6368
     575       1.6591
     576       1.7210
     577       1.7245
     578       1.8937
     579       1.8172
     580       1.6298
     581       1.5966
     582       1.6361
     583       1.5160
     584       1.6323
     585       1.8097
     586       1.8335
     587       1.7402
     588       1.6858
     589       1.7994
     590       1.6076
     591       1.5626
     592       1.5387
     593       1.5626
     594       1.5084
     595       1.4465
     596       1.3698
     597       1.3882
     598       1.4245
     599       1.3774
     600       1.4131
     601       1.4245
     602       1.5316
     603       1.4318
     604       1.4782
     605       1.5472
     606       1.5566
     607       1.5037
     608       1.6027
     609       1.6693
     610       1.6038
     611       1.4336
     612       1.4947
     613       1.5137
     614       1.4840
     615       1.5228
     616       1.3604
     617       1.4641
     618       1.4741
     619       1.4825
     620       1.3931
     621       1.4163
     622       1.3716
     623       1.4689
     624       1.5152
     625       1.4864
     626       1.4339
     627       1.5981
     628       1.5813
     629       1.5995
     630       1.6281
     631       1.6153
     632       1.5689
     633       1.6301
     634       1.8091
     635       1.6998
     636       1.7981
     637       1.9296
     638       1.8614
     639       1.7316
     640       1.8212
     641       1.6069
     642       1.8096
     643       1.7336
     644       1.8748
     645       1.7650
     646       1.8457
     647       1.7402
     648       1.8043
     649       1.7758
     650       1.8089
     651       1.7188
     652       1.5747
     653       1.6093
     654       1.4996
     655       1.5081
     656       1.6402
     657       1.7810
     658       1.8642
     659       1.6855
     660       1.7047
     661       1.7352
     662       1.8656
     663       1.8810
     664       1.8639
     665       2.0741
     666       1.8520
     667       1.8071
     668       1.9096
     669       1.9919
     670       1.9894
     671       2.1274
     672       1.8641
     673       2.0656
     674       2.0012
     675       1.9085
     676       1.8054
     677       1.7963
     678       1.7688
     679       1.7586
     680       1.7135
     681       1.6525
     682       1.7019
     683       1.5819
     684       1.8195
     685       1.8297
     686       1.8988
     687       1.7908
     688       1.8552
     689       2.0992
     690       1.9982
     691       1.9765
     692       2.0279
     693       1.8230
     694       2.1533
     695       1.9024
     696       1.9662
     697       1.7899
     698       1.7508
     699       1.7226
     700       1.8045
     701       1.6309
     702       1.5617
     703       1.5167
     704       1.5655
     705       1.7069
     706       1.8133
     707       1.6734
     708       1.7732
     709       1.3837
     710       1.4710
     711       1.4440
     712       1.3750
     713       1.2981
     714       1.6004
     715       1.5242
     716       1.5897
     717       1.5158
     718       1.5094
     719       1.5415
     720       1.6192
     721       1.6818
     722       1.7150
     723       1.7950
     724       1.8387
     725       1.7571
     726       1.7957
     727       1.6498
     728       1.7015
     729       1.6784
     730       1.4968
     731       1.4769
     732       1.5908
     733       1.4084
     734       1.3851
     735       1.5008
     736       1.4561
     737       1.4013
     738       1.5066
     739       1.5631
     740       1.7257
     741       1.5672
     742       1.5819
     743       1.6768
     744       1.6459
     745       1.6610
     746       1.7705
     747       1.7768
     748       1.9200
     749       2.0468
     750       1.8700
     751       1.6905
     752       1.7821
     753       1.9387
     754       2.0305
     755       1.9139
     756       1.8644
     757       1.8818
     758       1.7152
     759       2.0665
     760       1.9146
     761       2.0419
     762       2.0695
     763       1.8870
     764       2.0046
     765       1.8284
     766       1.8380
     767       1.9312
     768       1.9548
     769       1.8191
     770       1.9886
     771       1.8050
     772       1.9448
     773       1.9070
     774       1.9575
     775       1.9193
     776       1.9363
     777       1.8300
     778       1.9248
     779       1.7873
     780       1.7294
     781       1.7343
     782       1.6037
     783       1.5489
     784       1.4940
     785       1.6484
     786       1.6781
     787       1.5866
     788       1.5820
     789       1.6508
     790       1.6326
     791       1.8124
     792       1.9958
     793       1.9471
     794       1.9889
     795       1.8684
     796       1.8187
     797       2.1669
     798       1.9986
     799       1.9357
     800       1.8237
     801       1.7944
     802       1.8240
     803       1.9640
     804       1.8231
     805       1.7618
     806       1.6344
     807       1.4895
     808       1.5050
     809       1.5718
     810       1.6353
     811       1.6544
     812       1.8287
     813       1.7923
     814       1.8240
     815       1.7231
     816       1.6822
     817       1.6534
     818       1.5788
     819       1.5770
     820       1.6138
     821       1.6422
     822       1.8566
     823       1.7234
     824       1.7854
     825       1.7400
     826       1.7481
     827       1.7151
     828       1.8341
     829       1.7582
     830       1.5615
     831       1.6654
     832       1.5767
     833       1.6415
     834       1.7831
     835       1.7289
     836       1.7729
     837       1.9054
     838       1.7868
     839       1.7630
     840       1.8136
     841       1.7046
     842       1.5661
     843       1.5378
     844       1.5174
     845       1.5284
     846       1.6347
     847       1.6227
     848       1.5624
     849       1.5322
     850       1.5526
     851       1.7443
     852       1.6359
     853       1.6762
     854       1.5176
     855       1.7463
     856       1.7512
     857       1.6743
     858       1.5804
     859       1.6170
     860       1.6968
     861       1.6948
     862       1.7252
     863       1.9630
     864       2.0637
     865       2.0009
     866       1.9111
     867       1.8795
     868       1.8624
     869       1.8982
     870       2.0122
     871       1.7683
     872       1.6935
     873       1.6553
     874       1.6697
     875       1.8017
     876       1.8153
     877       1.7448
     878       1.7553
     879       1.7842
     880       1.7637
     881       1.7886
     882       1.9439
     883       1.8558
     884       1.8238
     885       2.0179
     886       2.1335
     887       2.0047
     888       2.0755
     889       1.9940
     890       2.0278
     891       2.0235
     892       2.0594
     893       2.0428
     894       1.9474
     895       1.9471
     896       1.7492
     897       1.6959
     898       1.8897
     899       1.8220
     900       1.9225
     901       1.9326
     902       1.9387
     903       1.9672
     904       1.6857
     905       1.7978
     906       1.6997
     907       1.8524
     908       1.9136
     909       1.8761
     910       1.8218
     911       1.9061
     912       1.7918
     913       1.7974
     914       1.8537
     915       1.8427
     916       1.8822
     917       1.9078
     918       1.7789
     919       1.8527
     920       1.8448
     921       1.8758
     922       1.8215
     923       1.8640
     924       1.9685
     925       2.0138
     926       2.1452
     927       2.0996
     928       1.9863
     929       2.0264
     930       1.8434
     931       1.9805
     932       1.8816
     933       1.8489
     934       1.8281
     935       1.9533
     936       1.9326
     937       1.9161
     938       1.9243
     939       1.9240
     940       1.9159
     941       1.9993
     942       1.8670
     943       1.8511
     944       1.8302
     945       1.8182
     946       1.7202
     947       1.7268
     948       1.7969
     949       1.8502
     950       1.9549
     951       2.0003
     952       1.9606
     953       2.0332
     954       1.8391
     955       1.6857
     956       1.7649
     957       1.7882
     958       1.7555
     959       1.7758
     960       1.8302
     961       1.7883
     962       1.6108
     963       1.6704
     964       1.6814
     965       1.7215
     966       1.7248
     967       1.7086
     968       1.6657
     969       1.8056
     970       1.7230
     971       1.7526
     972       1.6771
     973       1.6199
     974       1.7011
     975       1.7638
     976       1.8730
     977       1.7806
     978       1.6938
     979       1.7143
     980       1.6844
     981       1.7507
     982       1.6810
     983       1.7620
     984       1.7633
     985       1.8077
     986       1.7891
     987       1.7295
     988       1.6726
     989       1.5976
     990       1.6365
     991       1.7364
     992       1.7684
     993       1.8463
     994       1.7500
     995       1.8168
     996       1.7305
     997       1.8425
     998       2.0534
     999       1.9991
    1000       1.9150
    1001       1.7927
    1002       1.8625
    1003       1.9206
    1004       1.7402
    1005       1.7608
    1006       1.8941
    1007       1.8477
    1008       1.8855
    1009       2.0338
    1010       1.9675
    1011       1.7606
    1012       1.6796
    1013       1.7051
    1014       1.7214
    1015       1.7816
    1016       1.6979
    1017       1.7362
    1018       1.6084
    1019       1.5246
    1020       1.6367
    1021       1.5546
    1022       1.5642
    1023       1.5765
    1024       1.5664
    1025       1.6704
    1026       1.6547
    1027       1.6252
    1028       1.7146
    1029       1.5481
    1030       1.7023
    1031       1.6673
    1032       1.5699
    1033       1.8012
    1034       1.7854
    1035       1.7805
    1036       1.6489
    1037       1.5995
    1038       1.5491
    1039       1.6215
    1040       1.5615
    1041       1.5708
    1042       1.5538
    1043       1.5849
    1044       1.6081
    1045       1.5898
    1046       1.7973
    1047       1.6983
    1048       1.7539
    1049       1.6527
    1050       1.5985
    1051       1.6083
    1052       1.6089
    1053       1.8066
    1054       1.6420
    1055       1.5840
    1056       1.4980
    1057       1.4395
    1058       1.5000
    1059       1.7842
    1060       1.7780
    1061       1.8951
    1062       1.9569
    1063       1.9741
    1064       1.7078
    1065       1.7645
    1066       1.7348
    1067       1.8589
    1068       1.7417
    1069       1.8930
    1070       1.8847
    1071       1.9612
    1072       1.9535
    1073       1.8170
    1074       1.7350
    1075       1.8914
    1076       1.7193
    1077       1.7237
    1078       1.6359
    1079       1.8604
    1080       1.7759
    1081       1.7111
    1082       1.7893
    1083       1.7237
    1084       1.6218
    1085       1.7955
    1086       1.9434
    1087       1.8668
    1088       1.7744
    1089       1.8158
    1090       1.8069
    1091       1.6933
    1092       1.8151
    1093       1.8868
    1094       1.6583
    1095       1.6156
    1096       1.7315
    1097       1.8494
    1098       1.9680
    1099       2.0161
    1100       1.9887
    1101       1.8202
    1102       1.6079
    1103       1.5651
    1104       1.5419
    1105       1.5669
    1106       1.6215
    1107       1.5694
    1108       1.6213
    1109       1.6229
    1110       1.7118
    1111       1.8512
    1112       1.9119
    1113       1.8839
    1114       1.8128
    1115       1.8520
    1116       1.7804
    1117       1.9906
    1118       1.8559
    1119       2.0243
    1120       1.9230
    1121       1.9436
    1122       1.8430
    1123       1.7865
    1124       1.6715
    1125       1.7407
    1126       1.7772
    1127       1.8815
    1128       1.7208
    1129       1.8591
    1130       1.8554
    1131       1.7101
    1132       1.6523
    1133       1.5767
    1134       1.8137
    1135       1.7213
    1136       1.5749
    1137       1.7637
    1138       1.8605
    1139       1.5196
    1140       1.6961
    1141       1.6618
    1142       1.7841
    1143       1.7419
    1144       1.7569
    1145       1.8760
    1146       1.8615
    1147       1.8262
    1148       2.0147
    1149       1.8600
    1150       1.9578
    1151       1.8523
    1152       1.8848
    1153       1.9362
    1154       1.8478
    1155       1.7595
    1156       1.9706
    1157       1.8572
    1158       1.7597
    1159       1.7514
    1160       1.6954
    1161       1.7916
    1162       1.7645
    1163       1.7690
    1164       1.9103
    1165       1.7516
    1166       1.8356
    1167       1.8465
    1168       1.8944
    1169       1.7239
    1170       1.6349
    1171       1.7442
    1172       1.6988
    1173       1.7193
    1174       1.7095
    1175       1.6213
    1176       1.6640
    1177       1.6496
    1178       1.5890
    1179       1.5301
    1180       1.6222
    1181       1.8322
    1182       1.7676
    1183       1.6523
    1184       1.6003
    1185       1.5902
    1186       1.6222
    1187       1.7051
    1188       1.6380
    1189       1.7349
    1190       1.7823
    1191       1.7001
    1192       1.6861
    1193       1.6025
    1194       1.5711
    1195       1.6513
    1196       1.5864
    1197       1.5396
    1198       1.5449
    1199       1.6522
    1200       1.5951
    1201       1.4208
    1202       1.6077
    1203       1.6384
    1204       1.6568
    1205       1.6905
    1206       1.8093
    1207       1.8032
    1208       1.7588
    1209       1.8593
    1210       1.7697
    1211       1.8487
    1212       1.7119
    1213       1.8062
    1214       1.6515
    1215       1.6997
    1216       1.5202
    1217       1.5243
    1218       1.4419
    1219       1.5159
    1220       1.5236
    1221       1.5516
    1222       1.5012
    1223       1.5589
    1224       1.6694
    1225       1.7046
    1226       1.6047
    1227       1.5734
    1228       1.5710
    1229       1.3863
    1230       1.5452
    1231       1.6489
    1232       1.7318
    1233       1.7680
    1234       1.7824
    1235       1.7919
    1236       1.9299
    1237       1.7608
    1238       1.7700
    1239       1.7897
    1240       1.8527
    1241       1.8939
    1242       1.9178
    1243       2.0260
    1244       1.9965
    1245       1.8925
    1246       1.9659
    1247       1.9683
    1248       1.8766
    1249       1.7222
    1250       1.5603
    1251       1.5879
    1252       1.5587
    1253       1.6492
    1254       1.7882
    1255       1.7953
    1256       1.7569
    1257       1.8278
    1258       1.8618
    1259       1.9072
    1260       1.8861
    1261       1.7184
    1262       1.6907
    1263       1.7230
    1264       1.5938
    1265       1.5669
    1266       1.6153
    1267       1.7616
    1268       1.7547
    1269       1.8075
    1270       1.7760
    1271       1.6488
    1272       1.5497
    1273       1.5725
    1274       1.5320
    1275       1.4175
    1276       1.5078
    1277       1.4540
    1278       1.4725
    1279       1.4820
    1280       1.3667
    1281       1.4278
    1282       1.4382
    1283       1.6072
    1284       1.6209
    1285       1.5400
    1286       1.6056
    1287       1.6019
    1288       1.5320
    1289       1.7271
    1290       1.7215
    1291       1.5828
    1292       1.4179
    1293       1.4374
    1294       1.7007
    1295       1.6597
    1296       1.6018
    1297       1.6468
    1298       1.5607
    1299       1.6045
    1300       1.5464
    1301       1.6417
    1302       1.7328
    1303       1.8276
    1304       1.7440
    1305       1.7205
    1306       1.7115
    1307       1.7544
    1308       1.7640
    1309       1.5817
    1310       1.6290
    1311       1.6206
    1312       1.8279
    1313       1.9137
    1314       1.7831
    1315       1.7003
    1316       1.6271
    1317       1.8771
    1318       1.9360
    1319       1.9206
    1320       1.6941
    1321       1.8438
    1322       1.8646
    1323       1.9495
    1324       1.7628
    1325       1.6951
    1326       1.8050
    1327       1.8175
    1328       1.9074
    1329       1.8166
    1330       1.8406
    1331       1.6405
    1332       1.7709
    1333       1.7676
    1334       1.7945
    1335       1.8693
    1336       1.9016
    1337       1.7642
    1338       1.6829
    1339       1.8640
    1340       1.8876
    1341       2.0524
    1342       2.1088
    1343       2.2213
    1344       2.3013
    1345       2.2424
    1346       2.2224
    1347       2.1403
    1348       2.1273
    1349       1.9847
    1350       1.8646
    1351       2.0998
    1352       2.2410
    1353       2.1646
    1354       2.1348
    1355       1.9778
    1356       1.9003
    1357       2.1108
    1358       1.9308
    1359       1.8493
    1360       1.8644
    1361       1.8179
    1362       1.8694
    1363       1.8454
    1364       1.8296
    1365       1.9739
    1366       1.9426
    1367       1.8416
    1368       1.9275
    1369       2.0912
    1370       1.9320
    1371       2.1148
    1372       2.1000
    1373       2.0475
    1374       1.9405
    1375       1.9127
    1376       2.0489
    1377       2.1814
    1378       2.0743
    1379       2.1979
    1380       1.9380
    1381       2.0160
    1382       1.9992
    1383       1.7927
    1384       1.7486
    1385       1.7187
    1386       1.9253
    1387       1.9374
    1388       1.7457
    1389       1.5990
    1390       1.7046
    1391       1.6235
    1392       1.5818
    1393       1.6858
    1394       1.7448
    1395       1.6797
    1396       1.5624
    1397       1.5353
    1398       1.4817
    1399       1.6142
    1400       1.6164
    1401       1.5804
    1402       1.6018
    1403       1.5091
    1404       1.5504
    1405       1.6351
    1406       1.6925
    1407       1.5676
    1408       1.7150
    1409       1.6693
    1410       1.6240
    1411       1.6618
    1412       1.7585
    1413       1.6997
    1414       1.8560
    1415       1.8875
    1416       1.8050
    1417       1.8595
    1418       1.7743
    1419       1.7237
    1420       1.6812
    1421       1.6545
    1422       1.7872
    1423       1.7560
    1424       1.6812
    1425       1.8441
    1426       1.8428
    1427       1.8043
    1428       1.6104
    1429       1.5119
    1430       1.5907
    1431       1.8368
    1432       1.6724
    1433       1.7903
    1434       1.8732
    1435       1.7596
    1436       1.7875
    1437       1.7530
    1438       1.9676
    1439       1.8320
    1440       1.8443
    1441       1.8514
    1442       2.1721
    1443       2.1680
    1444       1.8586
    1445       1.8938
    1446       1.7417
    1447       1.8690
    1448       1.6682
    1449       1.8582
    1450       1.9428
    1451       1.8768
    1452       1.9818
    1453       1.9015
    1454       2.0362
    1455       1.9184
    1456       2.0327
    1457       2.0336
    1458       1.9598
    1459       1.7992
    1460       1.8998
    1461       1.8740
    1462       1.8050
    1463       1.8739
    1464       1.9145
    1465       1.7327
    1466       1.7870
    1467       1.8090
    1468       1.7495
    1469       1.9225
    1470       1.9255
    1471       1.9217
    1472       2.0488
    1473       2.2758
    1474       2.0640
    1475       2.0041
    1476       2.0197
    1477       2.1121
    1478       2.1668
    1479       1.9479
    1480       1.9668
    1481       1.9598
    1482       1.9568
    1483       1.9545
    1484       1.9873
    1485       2.0879
    1486       1.9753
    1487       1.7796
    1488       1.7594
    1489       1.6766
    1490       1.7765
    1491       1.9711
    1492       1.9598
    1493       2.0604
    1494       1.9249
    1495       1.8946
    1496       1.9091
    1497       1.8608
    1498       1.6766
    1499       1.7720
    1500       1.8787
    1501       1.9506
    1502       1.7954
    1503       1.7162
    1504       1.8584
    1505       1.6902
    1506       1.6068
    1507       1.6754
    1508       1.4803
    1509       1.6202
    1510       1.6716
    1511       1.6706
    1512       1.7155
    1513       1.7194
    1514       1.8248
    1515       1.8525
    1516       2.0735
    1517       1.8004
    1518       1.7550
    1519       1.9018
    1520       1.9475
    1521       1.7171
    1522       1.8367
    1523       1.8756
    1524       1.8887
    1525       1.9579
    1526       1.9399
    1527       1.7249
    1528       1.7574
    1529       1.7513
    1530       1.8559
    1531       1.9467
    1532       1.9064
    1533       1.9585
    1534       1.8554
    1535       1.7586
    1536       1.6707
    1537       1.7029
    1538       1.6845
    1539       1.7425
    1540       1.6821
    1541       1.6317
    1542       1.6404
    1543       1.7516
    1544       1.7658
    1545       1.8143
    1546       1.8439
    1547       1.8357
    1548       1.9013
    1549       1.8926
    1550       1.7962
    1551       1.9219
    1552       1.7939
    1553       1.7078
    1554       1.7168
    1555       1.9081
    1556       1.8134
    1557       1.7583
    1558       1.8400
    1559       2.0187
    1560       2.0750
    1561       2.0683
    1562       2.0301
    1563       1.8427
    1564       1.7584
    1565       1.8254
    1566       1.8115
    1567       1.9068
    1568       1.8586
    1569       1.8233
    1570       1.7374
    1571       1.7208
    1572       1.6024
    1573       1.7334
    1574       1.7026
    1575       1.8340
    1576       1.7229
    1577       1.6367
    1578       1.7541
    1579       1.9332
    1580       1.8868
    1581       2.0181
    1582       1.9101
    1583       1.8286
    1584       1.8255
    1585       1.7277
    1586       1.6456
    1587       1.6816
    1588       1.6293
    1589       1.7032
    1590       1.5954
    1591       1.6199
    1592       1.5941
    1593       1.8417
    1594       1.9283
    1595       2.0198
    1596       2.1366
    1597       2.1141
    1598       2.0182
    1599       1.9352
    1600       1.9442
    1601       2.0143
    1602       1.8535
    1603       1.8208
    1604       1.7404
    1605       1.5788
    1606       1.6030
    1607       1.5335
    1608       1.6471
    1609       1.7589
    1610       1.7920
    1611       1.8466
    1612       1.8970
    1613       2.0719
    1614       1.9630
    1615       2.0244
    1616       1.9664
    1617       1.6959
    1618       1.5024
    1619       1.5160
    1620       1.6129
    1621       1.7076
    1622       1.8400
    1623       1.8080
    1624       1.7563
    1625       1.8187
    1626       1.6501
    1627       1.5872
    1628       1.4900
    1629       1.5470
    1630       1.5511
    1631       1.6030
    1632       1.5543
    1633       1.6498
    1634       1.4329
    1635       1.4119
    1636       1.4729
    1637       1.5106
    1638       1.4765
    1639       1.6403
    1640       1.7226
    1641       1.7291
    1642       1.7309
    1643       1.5889
    1644       1.6633
    1645       1.7514
    1646       1.7018
    1647       1.6474
    1648       1.6268
    1649       1.6516
    1650       1.8627
    1651       1.9167
    1652       1.8712
    1653       1.9307
    1654       2.0571
    1655       1.8929
    1656       2.0843
    1657       2.1728
    1658       1.9773
    1659       1.8510
    1660       2.0619
    1661       2.0046
    1662       1.8168
    1663       1.8378
    1664       1.8991
    1665       1.9347
    1666       1.8746
    1667       1.8341
    1668       1.9349
    1669       1.7174
    1670       1.6773
    1671       1.6627
    1672       1.7123
    1673       1.7957
    1674       1.7048
    1675       1.7666
    1676       1.7622
    1677       1.8340
    1678       1.7795
    1679       1.8900
    1680       1.7739
    1681       1.7768
    1682       1.7804
    1683       1.8032
    1684       1.5628
    1685       1.7071
    1686       1.6381
    1687       1.7729
    1688       1.6793
    1689       1.7061
    1690       1.7012
    1691       1.8097
    1692       1.8418
    1693       1.9052
    1694       1.9738
    1695       1.7765
    1696       1.8150
    1697       1.8583
    1698       1.7084
    1699       1.6568
    1700       1.5872
    1701       1.7904
    1702       1.7443
    1703       1.7442
    1704       1.6112
    1705       1.8746
    1706       1.7864
    1707       1.8991
    1708       1.9318
    1709       1.8446
    1710       1.7449
    1711       1.9305
    1712       1.8711
    1713       1.9972
    1714       1.7881
    1715       1.8765
    1716       1.7665
    1717       1.7234
    1718       1.7906
    1719       1.6881
    1720       1.8638
    1721       1.7389
    1722       1.6817
    1723       1.5838
    1724       1.6625
    1725       1.7196
    1726       1.8465
    1727       1.6077
    1728       1.5598
    1729       1.8162
    1730       1.8051
    1731       1.7982
    1732       1.8656
    1733       1.7818
    1734       1.8300
    1735       1.7341
    1736       1.6375
    1737       1.6351
    1738       1.6269
    1739       1.6428
    1740       1.8674
    1741       1.8745
    1742       1.8996
    1743       1.8067
    1744       1.8470
    1745       1.7909
    1746       1.7421
    1747       1.8449
    1748       1.9720
    1749       1.9716
    1750       1.9664
    1751       2.1834
    1752       1.9525
    1753       1.8610
    1754       1.7250
    1755       1.7570
    1756       1.6637
    1757       1.7064
    1758       1.6242
    1759       1.5900
    1760       1.7392
    1761       1.7134
    1762       1.8286
    1763       1.8056
    1764       1.7941
    1765       1.9106
    1766       1.8487
    1767       1.7954
    1768       1.7903
    1769       1.7761
    1770       1.6820
    1771       1.8610
    1772       1.6485
    1773       1.6692
    1774       1.7875
    1775       1.6056
    1776       1.6278
    1777       1.5764
    1778       1.6035
    1779       1.7030
    1780       1.7524
    1781       1.6212
    1782       1.6920
    1783       1.5707
    1784       1.6191
    1785       1.8280
    1786       1.9009
    1787       1.9483
    1788       2.0915
    1789       2.1170
    1790       2.0149
    1791       1.9899
    1792       2.0076
    1793       1.9456
    1794       1.7736
    1795       1.9052
    1796       1.7719
    1797       1.8093
    1798       1.7812
    1799       1.6745
    1800       1.6357
    1801       1.8300
    1802       1.8141
    1803       1.6587
    1804       1.7638
    1805       1.6331
    1806       1.6707
    1807       1.7964
    1808       1.8348
    1809       1.8416
    1810       1.9114
    1811       2.0910
    1812       1.9068
    1813       2.0845
    1814       2.0443
    1815       1.9508
    1816       1.7254
    1817       1.7236
    1818       1.6772
    1819       1.7393
    1820       1.7068
    1821       1.6680
    1822       1.6828
    1823       1.7893
    1824       1.6778
    1825       1.8459
    1826       1.8189
    1827       1.9187
    1828       1.8072
    1829       1.8740
    1830       1.9243
    1831       1.7790
    1832       1.8934
    1833       2.0102
    1834       2.0318
    1835       1.8709
    1836       1.8930
    1837       1.9197
    1838       1.8325
    1839       1.7664
    1840       1.7914
    1841       1.8884
    1842       2.0427
    1843       1.8826
    1844       1.9906
    1845       1.9305
    1846       1.9884
    1847       1.9529
    1848       2.0378
    1849       1.8698
    1850       1.8754
    1851       1.8346
    1852       1.9354
    1853       1.8961
    1854       1.9874
    1855       1.9181
    1856       1.8681
    1857       2.0008
    1858       1.9398
    1859       1.8905
    1860       1.7851
    1861       1.7548
    1862       1.7925
    1863       2.0096
    1864       1.8451
    1865       1.9320
    1866       1.9987
    1867       1.8043
    1868       1.8085
    1869       1.7206
    1870       1.6866
    1871       1.6324
    1872       1.5515
    1873       1.6389
    1874       1.7630
    1875       1.7278
    1876       1.6817
    1877       1.7169
    1878       1.6286
    1879       1.5059
    1880       1.6406
    1881       1.6637
    1882       1.7535
    1883       1.7121
    1884       1.6780
    1885       1.6271
    1886       1.5487
    1887       1.5735
    1888       1.6394
    1889       1.6894
    1890       1.6071
    1891       1.6794
    1892       1.6551
    1893       1.5309
    1894       1.6629
    1895       1.7180
    1896       1.6098
    1897       1.8160
    1898       1.7783
    1899       1.6933
    1900       1.8743
    1901       1.7667
    1902       1.8002
    1903       1.8131
    1904       1.7719
    1905       1.5590
    1906       1.5982
    1907       1.8895
    1908       1.9164
    1909       1.7395
    1910       1.8121
    1911       1.8806
    1912       1.9653
    1913       1.9079
    1914       1.8081
    1915       1.7547
    1916       1.7478
    1917       1.8246
    1918       1.8864
    1919       1.7615
    1920       1.7485
    1921       1.8616
    1922       1.8487
    1923       1.8789
    1924       1.7431
    1925       1.6739
    1926       1.7443
    1927       1.7798
    1928       1.8135
    1929       1.8703
    1930       1.9971
    1931       1.9753
    1932       2.0279
    1933       1.8898
    1934       1.8248
    1935       1.7486
    1936       1.6696
    1937       1.8214
    1938       1.7181
    1939       1.6806
    1940       1.6069
    1941       1.6282
    1942       1.6090
    1943       1.6546
    1944       1.7422
    1945       1.7362
    1946       1.7327
    1947       1.7688
    1948       1.8184
    1949       1.8693
    1950       1.9098
    1951       1.9401
    1952       1.9854
    1953       1.6996
    1954       1.7573
    1955       1.6801
    1956       1.8219
    1957       1.8630
    1958       1.9013
    1959       1.9998
    1960       1.8172
    1961       1.7741
    1962       1.7555
    1963       1.6931
    1964       1.7333
    1965       1.7948
    1966       1.7557
    1967       1.7262
    1968       1.7624
    1969       1.8994
    1970       1.8245
    1971       1.8678
    1972       1.8975
    1973       1.7245
    1974       2.0476
    1975       1.9826
    1976       1.9237
    1977       1.7625
    1978       1.7335
    1979       1.8142
    1980       1.7487
    1981       1.6547
    1982       1.5905
    1983       1.6837
    1984       1.6393
    1985       1.7326
    1986       1.7523
    1987       1.8424
    1988       1.6544
    1989       1.5101
    1990       1.7423
    1991       1.6608
    1992       1.5867
    1993       1.5104
    1994       1.6685
    1995       1.4990
    1996       1.6917
    1997       1.7495
    1998       1.7275
    1999       1.7860
    2000       1.7133
    2001       1.7589
    2002       1.6612
    2003       1.6918
    2004       1.5591
    2005       1.5488
    2006       1.4154
    2007       1.5257
    2008       1.6012
    2009       1.6378
    2010       1.7845
    2011       1.7158
    2012       1.7373
    2013       1.6995
    2014       1.7995
    2015       1.6601
    2016       1.6168
    2017       1.7498
    2018       1.8329
    2019       1.7371
    2020       1.7210
    2021       1.6529
    2022       1.7006
    2023       1.6834
    2024       1.5208
    2025       1.6299
    2026       1.7580
    2027       1.7235
    2028       1.7033
    2029       1.7709
    2030       1.8550
    2031       1.6380
    2032       1.6066
    2033       1.8213
    2034       1.9093
    2035       1.9031
    2036       1.8291
    2037       1.9499
    2038       1.9290
    2039       1.9283
    2040       1.8561
    2041       1.7393
    2042       1.9687
    2043       1.8579
    2044       1.8697
    2045       1.8064
    2046       1.8339
    2047       1.8213
    2048       1.8100
    2049       1.9936
    2050       1.9702
    2051       1.9850
    2052       2.0402
    2053       2.1386
    2054       2.0792
    2055       2.1780
    2056       2.0834
    2057       2.2231
    2058       2.0678
    2059       1.8732
    2060       2.0025
    2061       2.1093
    2062       2.1226
    2063       2.2067
    2064       2.1945
    2065       2.3735
    2066       2.2538
    2067       2.1084
    2068       2.2222
    2069       2.1186
    2070       2.3378
    2071       2.2829
    2072       2.0937
    2073       2.0347
    2074       2.0764
    2075       2.1191
    2076       2.2574
    2077       2.2186
    2078       2.2290
    2079       2.1966
    2080       2.0073
    2081       1.9957
    2082       2.0449
    2083       1.9373
    2084       2.0534
    2085       2.0329
    2086       1.9516
    2087       1.9081
    2088       1.8076
    2089       1.7603
    2090       1.7296
    2091       1.7641
    2092       1.7708
    2093       1.7466
    2094       1.7829
    2095       1.6229
    2096       1.8579
    2097       1.8311
    2098       1.9944
    2099       1.9253
    2100       2.1013
    2101       2.1052
    2102       2.0693
    2103       1.9935
    2104       2.0256
    2105       1.7828
    2106       1.8473
    2107       1.9046
    2108       2.1362
    2109       2.1218
    2110       2.0991
    2111       2.0789
    2112       1.8904
    2113       2.0654
    2114       2.2289
    2115       2.1740
    2116       1.9832
    2117       1.9403
    2118       1.9543
    2119       1.9794
    2120       1.9459
    2121       1.7350
    2122       1.9025
    2123       2.0788
    2124       1.9802
    2125       1.7591
    2126       1.7845
    2127       1.8441
    2128       1.8232
    2129       1.8313
    2130       1.6718
    2131       1.5946
    2132       1.5775
    2133       1.5238
    2134       1.4751
    2135       1.4940
    2136       1.5496
    2137       1.5398
    2138       1.5359
    2139       1.7594
    2140       1.8146
    2141       1.6552
    2142       1.8898
    2143       1.7775
    2144       1.7803
    2145       1.7399
    2146       1.8159
    2147       1.8506
    2148       1.7723
    2149       1.7856
    2150       1.7893
    2151       1.7934
    2152       2.0716
    2153       1.9909
    2154       1.9685
    2155       1.8865
    2156       1.8685
    2157       1.8903
    2158       1.8533
    2159       1.9611
    2160       1.9677
    2161       1.9161
    2162       1.9047
    2163       1.8376
    2164       1.9203
    2165       1.9933
    2166       1.9636
    2167       1.9612
    2168       2.0788
    2169       1.9410
    2170       1.8675
    2171       1.7533
    2172       1.8160
    2173       1.7604
    2174       1.8512
    2175       1.8300
    2176       1.7736
    2177       1.7914
    2178       1.7477
    2179       1.8906
    2180       1.7431
    2181       1.8208
    2182       1.5429
    2183       1.4987
    2184       1.5750
    2185       1.6633
    2186       1.5517
    2187       1.5904
    2188       1.7396
    2189       1.7106
    2190       1.7135
    2191       1.7498
    2192       1.8028
    2193       1.8527
    2194       1.8746
    2195       1.9303
    2196       2.0867
    2197       1.8197
    2198       1.8545
    2199       1.8450
    2200       1.8816
    2201       1.7487
    2202       1.7686
    2203       1.8109
    2204       1.7725
    2205       1.9031
    2206       2.0668
    2207       1.9887
    2208       1.8015
    2209       1.8501
    2210       1.8010
    2211       1.9846
    2212       1.8693
    2213       2.0044
    2214       1.9396
    2215       1.9258
    2216       1.9778
    2217       2.1292
    2218       2.0594
    2219       2.1052
    2220       2.2486
    2221       2.2806
    2222       2.2660
    2223       2.2264
    2224       2.0305
    2225       2.1460
    2226       2.2312
    2227       2.2557
    2228       2.0496
    2229       1.9565
    2230       2.1125
    2231       2.1698
    2232       2.1509
    2233       2.0175
    2234       2.2155
    2235       2.1557
    2236       2.2344
    2237       1.9935
    2238       2.1324
    2239       2.0864
    2240       2.0754
    2241       2.2283
    2242       1.9715
    2243       1.9053
    2244       1.9495
    2245       1.7977
    2246       1.6150
    2247       1.7148
    2248       1.7743
    2249       1.7572
    2250       1.8823
    2251       1.9614
    2252       2.0040
    2253       1.8798
    2254       1.8011
    2255       1.8781
    2256       1.9460
    2257       1.8275
    2258       1.7205
    2259       1.7324
    2260       1.7520
    2261       1.8663
    2262       1.8186
    2263       1.9373
    2264       1.9584
    2265       1.9666
    2266       1.9747
    2267       1.8272
    2268       1.7650
    2269       1.9601
    2270       1.8856
    2271       1.9761
    2272       2.0624
    2273       2.0521
    2274       2.0147
    2275       2.1249
    2276       2.1240
    2277       2.2619
    2278       2.2006
    2279       2.0856
    2280       2.0131
    2281       1.9278
    2282       1.9052
    2283       1.9199
    2284       1.6116
    2285       1.6816
    2286       1.7217
    2287       1.6302
    2288       1.5316
    2289       1.6321
    2290       1.6452
    2291       1.7738
    2292       1.7110
    2293       1.6116
    2294       1.5322
    2295       1.5005
    2296       1.7180
    2297       1.5160
    2298       1.5639
    2299       1.5650
    2300       1.6709
    2301       1.6219
    2302       1.5683
    2303       1.6139
    2304       1.6535
    2305       1.7518
    2306       1.6948
    2307       1.6634
    2308       1.6571
    2309       1.4295
    2310       1.3775
    2311       1.4935
    2312       1.5611
    2313       1.5247
    2314       1.6724
    2315       1.8538
    2316       1.8027
    2317       1.7379
    2318       1.7974
    2319       1.7729
    2320       1.8796
    2321       1.8119
    2322       1.7674
    2323       1.7547
    2324       1.8446
    2325       1.9943
    2326       1.9524
    2327       1.9152
    2328       1.9862
    2329       2.0001
    2330       1.9809
    2331       1.9537
    2332       1.9460
    2333       1.8620
    2334       2.0166
    2335       1.9995
    2336       1.9658
    2337       1.9547
    2338       1.8741
    2339       1.9339
    2340       2.0365
    2341       2.2178
    2342       2.0969
    2343       2.0259
    2344       2.0108
    2345       2.0977
    2346       2.1768
    2347       2.2384
    2348       2.2491
    2349       2.3416
    2350       2.3545
    2351       2.1364
    2352       2.3545
    2353       2.4940
    2354       2.4426
    2355       2.3642
    2356       2.4222
    2357       2.3793
    2358       2.4271
    2359       2.1707
    2360       2.1369
    2361       2.2930
    2362       2.1161
    2363       2.1255
    2364       1.9541
    2365       1.9390
    2366       1.8386
    2367       1.8566
    2368       1.8466
    2369       1.9522
    2370       2.0044
    2371       1.9803
    2372       2.0083
    2373       1.9731
    2374       1.8206
    2375       1.8435
    2376       1.7946
    2377       1.8514
    2378       1.9143
    2379       2.0226
    2380       1.9493
    2381       1.9517
    2382       1.7680
    2383       1.9152
    2384       1.9599
    2385       1.9389
    2386       1.9372
    2387       1.7686
    2388       1.7206
    2389       1.6174
    2390       1.7099
    2391       1.7055
    2392       1.6596
    2393       1.6955
    2394       1.6743
    2395       1.7527
    2396       1.7356
    2397       1.8234
    2398       1.8679
    2399       2.0254
    2400       2.2116
    2401       1.9509
    2402       1.8793
    2403       1.9378
    2404       1.8999
    2405       1.8001
    2406       1.6705
    2407       1.6927
    2408       1.8740
    2409       1.9191
    2410       1.7549
    2411       1.8933
    2412       1.9285
    2413       2.0340
    2414       1.9454
    2415       1.8483
    2416       1.9579
    2417       1.8153
    2418       1.7468
    2419       1.8286
    2420       1.8942
    2421       1.9700
    2422       1.9079
    2423       1.8354
    2424       1.8048
    2425       1.8069
    2426       1.7718
    2427       1.7460
    2428       1.8608
    2429       1.8201
    2430       1.8714
    2431       2.0431
    2432       1.9864
    2433       2.0690
    2434       1.9387
    2435       1.9425
    2436       1.8874
    2437       1.8774
    2438       1.8375
    2439       1.8314
    2440       1.9699
    2441       2.1269
    2442       2.1639
    2443       2.2457
    2444       2.2368
    2445       2.2536
    2446       2.1795
    2447       2.2303
    2448       2.2600
    2449       2.0844
    2450       2.1049
    2451       1.9848
    2452       2.0936
    2453       2.2939
    2454       2.2549
    2455       2.1126
    2456       1.9549
    2457       1.9697
    2458       1.9628
    2459       2.0872
    2460       2.2036
    2461       2.2462
    2462       2.1742
    2463       2.1557
    2464       2.3440
    2465       2.2807
    2466       2.2147
    2467       2.3712
    2468       2.2429
    2469       2.2436
    2470       2.1291
    2471       2.3021
    2472       2.4176
    2473       2.4371
    2474       2.4858
    2475       2.4699
    2476       2.5004
    2477       2.5906
    2478       2.4283
    2479       2.3042
    2480       2.0711
    2481       2.1120
    2482       2.1584
    2483       2.1719
    2484       2.3393
    2485       2.2147
    2486       2.2347
    2487       2.4434
    2488       2.3633
    2489       2.1418
    2490       2.1150
    2491       2.0129
    2492       2.0955
    2493       2.1327
    2494       2.1754
    2495       2.1843
    2496       2.2290
    2497       2.2548
    2498       2.3188
    2499       2.3700
    2500       2.3318
    2501       2.2380
    2502       2.1716
    2503       2.2367
    2504       2.2287
    2505       2.3360
    2506       2.3502
    2507       2.2041
    2508       2.2079
    2509       2.2874
    2510       2.1485
    2511       2.1783
    2512       2.2921
    2513       2.3860
    2514       2.5068
    2515       2.4296
    2516       2.3529
    2517       2.1244
    2518       2.1334
    2519       2.2795
    2520       2.2908
    2521       2.4094
    2522       2.3183
    2523       2.4179
    2524       2.5133
    2525       2.4732
    2526       2.6217
    2527       2.3346
    2528       2.4142
    2529       2.3955
    2530       2.2477
    2531       2.2846
    2532       2.2210
    2533       2.2517
    2534       2.2841
    2535       2.3442
    2536       2.3578
    2537       2.4125
    2538       2.4752
    2539       2.3687
    2540       2.1852
    2541       2.2231
    2542       2.3031
    2543       2.3414
    2544       2.2549
    2545       2.2962
    2546       2.1468
    2547       2.1089
    2548       2.1789
    2549       2.2185
    2550       2.1175
    2551       2.3597
    2552       2.2530
    2553       2.1400
    2554       2.1595
    2555       2.2095
    2556       2.2639
    2557       2.3306
    2558       2.3837
    2559       2.4554
    2560       2.3250
    2561       2.3442
    2562       2.1357
    2563       2.1022
    2564       1.9897
    2565       1.9795
    2566       1.8944
    2567       2.0413
    2568       1.9227
    2569       2.0990
    2570       2.2868
    2571       2.1885
    2572       2.3025
    2573       2.2927
    2574       2.2073
    2575       2.0196
    2576       2.1864
    2577       2.1520
    2578       2.2608
    2579       2.3790
    2580       2.3926
    2581       2.2688
    2582       2.1678
    2583       2.1067
    2584       2.1187
    2585       2.1275
    2586       2.1237
    2587       1.9692
    2588       1.9601
    2589       1.9861
    2590       1.9943
    2591       2.0363
    2592       2.0829
    2593       2.2275
    2594       2.1000
    2595       1.9758
    2596       1.9975
    2597       2.1195
    2598       2.2155
    2599       2.2355
    2600       2.1138
    2601       2.3046
    2602       2.1851
    2603       2.0081
    2604       1.9881
    2605       1.9606
    2606       1.9714
    2607       1.8276
    2608       1.6660
    2609       1.7673
    2610       1.8083
    2611       1.7268
    2612       1.6907
    2613       1.7086
    2614       1.6847
    2615       1.6328
    2616       1.7042
    2617       1.7241
    2618       1.7454
    2619       1.8064
    2620       1.7617
    2621       1.8243
    2622       1.7290
    2623       1.7793
    2624       1.5813
    2625       1.6364
    2626       1.6512
    2627       1.8725
    2628       1.7464
    2629       1.7998
    2630       2.0032
    2631       2.1707
    2632       1.8675
    2633       1.7817
    2634       2.0527
    2635       2.1025
    2636       2.1679
    2637       2.1640
    2638       2.1261
    2639       2.0773
    2640       2.2349
    2641       2.1720
    2642       2.3043
    2643       2.1852
    2644       2.1352
    2645       2.0195
    2646       2.1812
    2647       2.1459
    2648       2.1904
    2649       2.2066
    2650       2.1307
    2651       2.0540
    2652       1.9799
    2653       2.0327
    2654       2.1711
    2655       2.1761
    2656       2.1215
    2657       2.1129
    2658       2.1709
    2659       2.1543
    2660       2.0887
    2661       2.1274
    2662       2.1083
    2663       2.0869
    2664       1.9846
    2665       1.9596
    2666       2.1414
    2667       2.2322
    2668       2.3071
    2669       2.3178
    2670       2.1569
    2671       2.2077
    2672       2.0976
    2673       2.1862
    2674       2.2829
    2675       2.2339
    2676       2.1633
    2677       2.1410
    2678       1.9702
    2679       1.9369
    2680       1.8738
    2681       1.9233
    2682       2.0130
    2683       2.0835
    2684       2.0136
    2685       1.9579
    2686       1.8953
    2687       2.0437
    2688       1.9339
    2689       2.0873
    2690       2.0998
    2691       2.0401
    2692       2.1202
    2693       2.1895
    2694       1.9856
    2695       2.0607
    2696       2.1517
    2697       2.2339
    2698       2.2279
    2699       2.3917
    2700       2.3792
    2701       2.2574
    2702       2.2739
    2703       2.3386
    2704       2.3167
    2705       2.2355
    2706       2.1557
    2707       2.3045
    2708       2.3777
    2709       2.3316
    2710       2.3411
    2711       2.3922
    2712       2.3112
    2713       2.2334
    2714       2.2638
    2715       2.0154
    2716       2.1259
    2717       2.2053
    2718       1.9765
    2719       2.0833
    2720       2.1231
    2721       2.4330
    2722       2.4440
    2723       2.5421
    2724       2.5769
    2725       2.5347
    2726       2.3049
    2727       2.4016
    2728       2.4780
    2729       2.4666
    2730       2.5843
    2731       2.2218
    2732       2.0425
    2733       2.1590
    2734       2.0412
    2735       2.0609
    2736       2.0097
    2737       2.0746
    2738       2.1278
    2739       2.0711
    2740       2.0634
    2741       2.0769
    2742       2.1459
    2743       2.2816
    2744       2.2845
    2745       2.1983
    2746       2.1866
    2747       2.3684
    2748       2.3274
    2749       2.4828
    2750       2.4279
    2751       2.3830
    2752       2.6934
    2753       2.6505
    2754       2.6710
    2755       2.5276
    2756       2.5079
    2757       2.4214
    2758       2.2597
    2759       2.0740
    2760       2.1958
    2761       2.2492
    2762       2.1272
    2763       2.1315
    2764       2.0237
    2765       2.1434
    2766       2.1060
    2767       2.1503
    2768       2.1356
    2769       2.2284
    2770       2.0816
    2771       2.3532
    2772       2.1914
    2773       2.0737
    2774       2.1150
    2775       1.9741
    2776       2.0865
    2777       1.9845
    2778       1.9742
    2779       1.9843
    2780       1.9946
    2781       1.9229
    2782       2.0126
    2783       1.9611
    2784       2.2037
    2785       2.1437
    2786       1.9873
    2787       2.1021
    2788       2.1473
    2789       2.2682
    2790       2.1684
    2791       2.1458
    2792       2.1431
    2793       2.0718
    2794       2.1258
    2795       2.1581
    2796       2.1973
    2797       2.1584
    2798       1.9931
    2799       1.8861
    2800       1.9539
    2801       2.0284
    2802       2.2075
    2803       2.1651
    2804       2.0550
    2805       2.0970
    2806       2.2765
    2807       2.3282
    2808       2.1285
    2809       2.0730
    2810       2.0918
    2811       1.9571
    2812       1.9516
    2813       1.7937
    2814       1.7872
    2815       1.8566
    2816       1.9419
    2817       1.6856
    2818       1.9130
    2819       2.1496
    2820       2.0455
    2821       1.9486
    2822       2.1421
    2823       2.1700
    2824       2.2902
    2825       2.3373
    2826       2.2681
    2827       2.3712
    2828       2.4361
    2829       2.4002
    2830       2.4101
    2831       2.3437
    2832       2.2985
    2833       2.2598
    2834       2.2932
    2835       2.3958
    2836       2.2451
    2837       2.0490
    2838       2.1035
    2839       2.1871
    2840       2.2048
    2841       2.2346
    2842       2.1933
    2843       2.1760
    2844       2.0094
    2845       1.8782
    2846       1.9188
    2847       2.1536
    2848       2.0962
    2849       1.9448
    2850       2.0386
    2851       2.1198
    2852       2.0771
    2853       2.1069
    2854       2.2565
    2855       2.0049
    2856       2.0292
    2857       1.9985
    2858       1.9877
    2859       1.9565
    2860       2.0157
    2861       2.1728
    2862       2.1599
    2863       2.1851
    2864       2.1851
    2865       2.0362
    2866       2.1343
    2867       2.1678
    2868       2.2489
    2869       2.2141
    2870       2.0325
    2871       2.1638
    2872       1.9604
    2873       1.8930
    2874       2.0914
    2875       2.0168
    2876       2.2053
    2877       2.3103
    2878       2.0789
    2879       2.1106
    2880       2.2182
    2881       2.1139
    2882       2.1610
    2883       2.0583
    2884       2.0048
    2885       2.1559
    2886       2.2552
    2887       2.1602
    2888       2.1884
    2889       2.0589
    2890       2.2637
    2891       2.1815
    2892       2.4150
    2893       2.2543
    2894       2.2151
    2895       2.1808
    2896       2.2747
    2897       2.2466
    2898       2.4559
    2899       2.3486
    2900       2.1044
    2901       2.2954
    2902       2.4116
    2903       2.4055
    2904       2.3641
    2905       2.3845
    2906       2.3471
    2907       2.1173
    2908       2.2362
    2909       2.0603
    2910       1.7874
    2911       2.0757
    2912       2.0727
    2913       2.2404
    2914       1.9652
    2915       1.9390
    2916       2.1165
    2917       2.1214
    2918       1.9694
    2919       1.9668
    2920       2.1569
    2921       2.1573
    2922       2.0728
    2923       2.1216
    2924       2.2399
    2925       2.3078
    2926       2.3097
    2927       2.2942
    2928       2.3217
    2929       2.3180
    2930       2.4201
    2931       2.3509
    2932       2.4545
    2933       2.3690
    2934       2.2810
    2935       2.1350
    2936       2.1835
    2937       2.2566
    2938       2.3128
    2939       2.1655
    2940       2.2660
    2941       2.2229
    2942       2.0296
    2943       2.1216
    2944       2.0136
    2945       2.2103
    2946       2.2079
    2947       2.1436
    2948       2.0585
    2949       1.8502
    2950       1.9437
    2951       2.0827
    2952       2.0470
    2953       1.9615
    2954       1.9586
    2955       1.9566
    2956       1.9184
    2957       1.9401
    2958       1.9005
    2959       1.8174
    2960       1.7701
    2961       1.8695
    2962       1.8527
    2963       1.9849
    2964       1.9939
    2965       1.9392
    2966       1.9119
    2967       1.7940
    2968       1.9614
    2969       1.9039
    2970       1.9983
    2971       1.9285
    2972       2.0365
    2973       2.0705
    2974       2.0632
    2975       2.2443
    2976       2.1786
    2977       2.4623
    2978       2.4748
    2979       2.2480
    2980       2.2036
    2981       2.0065
    2982       1.9506
    2983       1.7169
    2984       1.8625
    2985       2.0295
    2986       2.0098
    2987       1.9872
    2988       2.1047
    2989       2.1114
    2990       2.0756
    2991       1.9699
    2992       2.0049
    2993       2.0076
    2994       2.0580
    2995       2.2246
    2996       2.2176
    2997       2.1974
    2998       2.1805
    2999       2.0251
    3000       1.9698
    3001       1.8863
    3002       2.0225
    3003       2.0077
    3004       2.0933
    3005       2.0513
    3006       2.1492
    3007       2.0576
    3008       2.1796
    3009       2.1043
    3010       1.9746
    3011       1.9182
    3012       1.8208
    3013       1.8395
    3014       1.9931
    3015       2.0480
    3016       2.0441
    3017       1.9603
    3018       1.9468
    3019       1.9887
    3020       1.9729
    3021       1.8819
    3022       2.0661
    3023       2.1566
    3024       2.2142
    3025       2.2138
    3026       2.1194
    3027       2.3309
    3028       2.1992
    3029       2.3414
    3030       2.3932
    3031       2.5424
    3032       2.5000
    3033       2.3456
    3034       2.3970
    3035       2.1577
    3036       2.2408
    3037       2.1634
    3038       2.0987
    3039       2.2265
    3040       2.0399
    3041       2.0777
    3042       2.0558
    3043       2.2484
    3044       2.2025
    3045       2.2826
    3046       2.3071
    3047       2.3469
    3048       2.3699
    3049       2.3244
    3050       2.3338
    3051       2.2753
    3052       2.2746
    3053       2.2322
    3054       2.2370
    3055       2.2388
    3056       2.2022
    3057       1.9810
    3058       2.1051
    3059       2.0909
    3060       2.0976
    3061       1.9677
    3062       2.1330
    3063       2.1828
    3064       2.1191
    3065       2.1286
    3066       2.1609
    3067       2.1080
    3068       2.0247
    3069       1.9704
    3070       1.9435
    3071       1.7688
    3072       1.8705
    3073       1.7509
    3074       1.9077
    3075       2.0170
    3076       1.8956
    3077       1.8134
    3078       1.9266
    3079       1.9381
    3080       1.9626
    3081       2.0282
    3082       2.0303
    3083       1.9277
    3084       1.8015
    3085       1.8936
    3086       1.9515
    3087       1.9270
    3088       2.0019
    3089       1.9515
    3090       1.9622
    3091       2.1022
    3092       1.9565
    3093       1.9584
    3094       2.2728
    3095       2.1811
    3096       2.1920
    3097       2.2180
    3098       2.2129
    3099       2.0672
    3100       1.8783
    3101       1.8513
    3102       1.7012
    3103       1.9502
    3104       2.0228
    3105       2.1884
    3106       2.0886
    3107       1.9916
    3108       2.0268
    3109       2.1703
    3110       2.2315
    3111       2.0554
    3112       2.0218
    3113       2.2805
    3114       2.0713
    3115       2.0676
    3116       1.9757
    3117       2.0512
    3118       2.0333
    3119       1.9154
    3120       1.9063
    3121       1.8539
    3122       2.0287
    3123       2.0615
    3124       2.0427
    3125       1.8215
    3126       1.9857
    3127       2.1243
    3128       2.2694
    3129       2.2714
    3130       2.1460
    3131       2.0931
    3132       2.1522
    3133       2.0475
    3134       2.0498
    3135       2.0220
    3136       2.0087
    3137       2.0069
    3138       2.1548
    3139       2.1214
    3140       2.0550
    3141       2.0019
    3142       2.0439
    3143       1.9615
    3144       1.8869
    3145       1.8250
    3146       1.9433
    3147       1.6789
    3148       1.7849
    3149       1.9674
    3150       1.8415
    3151       1.8893
    3152       1.8078
    3153       1.8337
    3154       1.8611
    3155       1.9667
    3156       2.0014
    3157       1.8007
    3158       1.8076
    3159       1.8582
    3160       1.7261
    3161       1.6815
    3162       1.5639
    3163       1.5435
    3164       1.6172
    3165       1.6759
    3166       1.6663
    3167       1.6990
    3168       1.7430
    3169       1.6857
    3170       1.6482
    3171       1.6369
    3172       1.6350
    3173       1.7067
    3174       1.6666
    3175       1.6979
    3176       1.6808
    3177       1.8395
    3178       1.6714
    3179       1.6640
    3180       1.6195
    3181       1.7248
    3182       1.8681
    3183       1.7523
    3184       1.7757
    3185       1.7538
    3186       1.7415
    3187       1.5747
    3188       1.6785
    3189       1.6980
    3190       1.6881
    3191       1.6796
    3192       1.7450
    3193       1.6669
    3194       1.6586
    3195       1.6914
    3196       1.6532
    3197       1.6583
    3198       1.5524
    3199       1.5411
    3200       1.5198
    3201       1.6430
    3202       1.5165
    3203       1.5712
    3204       1.5970
    3205       1.6380
    3206       1.6812
    3207       1.5966
    3208       1.6037
    3209       1.5274
    3210       1.7623
    3211       1.6533
    3212       1.6611
    3213       1.6164
    3214       1.6634
    3215       1.6682
    3216       1.7047
    3217       1.8196
    3218       1.7428
    3219       1.6031
    3220       1.6915
    3221       1.7101
    3222       1.8410
    3223       1.8770
    3224       1.7928
    3225       1.7734
    3226       1.6836
    3227       1.7775
    3228       1.8408
    3229       1.8341
    3230       1.9625
    3231       2.1043
    3232       2.0530
    3233       1.9661
    3234       2.0779
    3235       1.8597
    3236       1.9875
    3237       1.9976
    3238       1.8989
    3239       2.0361
    3240       2.0085
    3241       1.9909
    3242       1.8463
    3243       1.8661
    3244       1.7801
    3245       1.9858
    3246       1.9946
    3247       1.9178
    3248       1.8834
    3249       1.8371
    3250       1.8357
    3251       2.0021
    3252       1.9515
    3253       1.8647
    3254       1.7985
    3255       1.7326
    3256       1.7809
    3257       1.8510
    3258       1.7964
    3259       1.8644
    3260       1.8894
    3261       1.7306
    3262       1.7945
    3263       1.8506
    3264       1.8963
    3265       1.9031
    3266       1.7814
    3267       2.0845
    3268       2.0843
    3269       1.9856
    3270       2.0055
    3271       2.0244
    3272       2.1203
    3273       1.8881
    3274       1.9823
    3275       2.0317
    3276       1.9662
    3277       1.9377
    3278       2.1614
    3279       2.0706
    3280       2.0941
    3281       2.0784
    3282       1.9172
    3283       1.8868
    3284       1.8231
    3285       1.8408
    3286       1.9630
    3287       1.7532
    3288       1.9309
    3289       2.1495
    3290       1.9387
    3291       2.0295
    3292       2.1013
    3293       2.1548
    3294       2.1578
    3295       1.9815
    3296       1.9727
    3297       1.9993
    3298       2.1026
    3299       2.2439
    3300       2.0346
    3301       2.1284
    3302       2.0173
    3303       2.0134
    3304       2.0512
    3305       2.0152
    3306       1.9849
    3307       1.8964
    3308       1.9341
    3309       1.8695
    3310       1.8608
    3311       1.9988
    3312       1.9677
    3313       1.9746
    3314       1.9891
    3315       2.0011
    3316       1.8190
    3317       1.7841
    3318       1.9693
    3319       1.7572
    3320       1.7964
    3321       1.7711
    3322       1.8729
    3323       1.8542
    3324       1.7047
    3325       1.7029
    3326       1.7396
    3327       1.7827
    3328       1.7656
    3329       1.6408
    3330       1.6166
    3331       1.7452
    3332       1.7402
    3333       1.6500
    3334       1.6948
    3335       1.9215
    3336       1.8720
    3337       2.0385
    3338       1.7459
    3339       1.7408
    3340       1.7355
    3341       1.6724
    3342       1.5838
    3343       1.7871
    3344       1.8703
    3345       1.8680
    3346       1.8100
    3347       1.8433
    3348       1.7184
    3349       1.8879
    3350       1.8594
    3351       1.7719
    3352       1.7350
    3353       1.7680
    3354       1.7675
    3355       1.9456
    3356       2.0033
    3357       1.9597
    3358       2.0187
    3359       2.0461
    3360       2.0951
    3361       2.0424
    3362       2.1015
    3363       2.0435
    3364       2.1415
    3365       2.0802
    3366       2.2292
    3367       2.0201
    3368       2.0834
    3369       2.1823
    3370       2.0113
    3371       2.1322
    3372       2.0864
    3373       2.1156
    3374       2.2396
    3375       2.0300
    3376       2.0889
    3377       2.1126
    3378       2.0832
    3379       1.8976
    3380       1.8404
    3381       1.9633
    3382       2.1571
    3383       2.0159
    3384       2.0071
    3385       2.0803
    3386       1.8921
    3387       1.8595
    3388       1.9219
    3389       1.8094
    3390       1.6824
    3391       1.7741
    3392       1.8530
    3393       1.8865
    3394       1.9094
    3395       1.9410
    3396       2.0070
    3397       1.8406
    3398       1.7349
    3399       1.8043
    3400       1.8157
    3401       2.0188
    3402       1.9163
    3403       2.0154
    3404       1.9217
    3405       1.9827
    3406       2.0531
    3407       1.9785
    3408       2.0445
    3409       2.0798
    3410       2.0280
    3411       2.0038
    3412       2.0516
    3413       2.0054
    3414       2.1503
    3415       2.1731
    3416       2.2116
    3417       2.1598
    3418       2.1551
    3419       2.1080
    3420       2.1886
    3421       2.0305
    3422       2.1213
    3423       2.0541
    3424       2.0590
    3425       2.0872
    3426       2.1940
    3427       2.0423
    3428       2.0576
    3429       2.2296
    3430       2.2630
    3431       2.0852
    3432       2.3506
    3433       2.4211
    3434       2.3072
    3435       2.2535
    3436       2.1201
    3437       2.1829
    3438       2.0347
    3439       2.1028
    3440       2.2383
    3441       2.1884
    3442       2.2843
    3443       2.2335
    3444       2.3589
    3445       2.2554
    3446       2.4730
    3447       2.2551
    3448       2.3355
    3449       2.2401
    3450       2.3714
    3451       2.4660
    3452       2.4446
    3453       2.2119
    3454       2.0976
    3455       2.0733
    3456       2.0465
    3457       2.0061
    3458       2.0713
    3459       2.1584
    3460       2.1421
    3461       2.0202
    3462       1.9408
    3463       1.9959
    3464       2.0234
    3465       1.8310
    3466       2.1194
    3467       2.2144
    3468       2.1373
    3469       2.0840
    3470       2.2513
    3471       2.3620
    3472       2.1762
    3473       1.9900
    3474       2.1052
    3475       2.2371
    3476       2.3840
    3477       2.2383
    3478       2.2270
    3479       2.3941
    3480       2.3051
    3481       2.1809
    3482       2.2890
    3483       2.4231
    3484       2.4764
    3485       2.5784
    3486       2.6579
    3487       2.7146
    3488       2.4830
    3489       2.4678
    3490       2.3973
    3491       2.3139
    3492       2.4009
    3493       2.3621
    3494       2.2897
    3495       2.2756
    3496       2.1104
    3497       2.0671
    3498       2.1474
    3499       2.1362
    3500       2.2141
    3501       2.2781
    3502       2.2756
    3503       2.2410
    3504       2.1668
    3505       2.3986
    3506       2.3540
    3507       2.6180
    3508       2.5225
    3509       2.4919
    3510       2.2923
    3511       2.5282
    3512       2.4892
    3513       2.3569
    3514       2.2631
    3515       2.1879
    3516       2.2079
    3517       2.2327
    3518       2.1840
    3519       2.0914
    3520       1.9568
    3521       2.1124
    3522       2.0172
    3523       1.9647
    3524       2.0340
    3525       1.9746
    3526       2.0058
    3527       1.9113
    3528       2.1501
    3529       2.1690
    3530       2.4203
    3531       2.2923
    3532       2.1040
    3533       2.1304
    3534       2.1988
    3535       2.1432
    3536       2.1727
    3537       2.2126
    3538       2.0605
    3539       1.9856
    3540       1.8602
    3541       1.8832
    3542       2.0862
    3543       2.0877
    3544       2.0346
    3545       1.9322
    3546       2.1700
    3547       2.1045
    3548       2.0982
    3549       2.1327
    3550       2.1316
    3551       2.2259
    3552       2.3794
    3553       2.3732
    3554       2.3467
    3555       2.4733
    3556       2.4761
    3557       2.4628
    3558       2.5129
    3559       2.7257
    3560       2.7430
    3561       2.6598
    3562       2.6958
    3563       2.7321
    3564       2.7014
    3565       2.5621
    3566       2.6324
    3567       2.4954
    3568       2.5061
    3569       2.5718
    3570       2.3875
    3571       2.5779
    3572       2.4313
    3573       2.5006
    3574       2.4604
    3575       2.5087
    3576       2.5121
    3577       2.3649
    3578       2.3063
    3579       2.4574
    3580       2.2820
    3581       2.1431
    3582       2.0703
    3583       2.0666
    3584       2.1276
    3585       1.9442
    3586       2.0345
    3587       1.9690
    3588       2.0258
    3589       2.1940
    3590       2.2259
    3591       2.2505
    3592       2.0152
    3593       1.9930
    3594       1.8741
    3595       1.9962
    3596       1.9280
    3597       1.8900
    3598       2.2011
    3599       2.2260
    3600       2.1547
    3601       2.1852
    3602       2.2992
    3603       2.2687
    3604       2.3021
    3605       2.2136
    3606       2.2977
    3607       2.1293
    3608       2.0879
    3609       2.1245
    3610       2.0681
    3611       2.0735
    3612       2.0053
    3613       2.0448
    3614       2.0917
    3615       2.1152
    3616       2.0797
    3617       2.1118
    3618       2.2423
    3619       2.1408
    3620       2.2276
    3621       1.9816
    3622       1.9872
    3623       2.2381
    3624       2.4011
    3625       2.2981
    3626       2.0838
    3627       2.1579
    3628       2.1605
    3629       2.1953
    3630       2.2821
    3631       2.1074
    3632       2.1203
    3633       2.2384
    3634       2.1556
    3635       2.0955
    3636       2.0866
    3637       1.9861
    3638       2.0230
    3639       2.0296
    3640       2.2300
    3641       2.1960
    3642       2.1283
    3643       2.0764
    3644       2.0554
    3645       2.1634
    3646       2.0982
    3647       2.1104
    3648       2.0274
    3649       1.8901
    3650       1.8593
    3651       1.9073
    3652       1.8260
    3653       1.7334
    3654       1.8322
    3655       1.7078
    3656       1.8067
    3657       1.8638
    3658       1.7942
    3659       1.8748
    3660       1.9410
    3661       2.1144
    3662       1.9936
    3663       1.9218
    3664       1.7884
    3665       1.7423
    3666       2.0204
    3667       2.1394
    3668       2.0804
    3669       2.1640
    3670       2.1479
    3671       2.1667
    3672       2.0361
    3673       1.9900
    3674       1.9972
    3675       2.0599
    3676       2.0556
    3677       2.1410
    3678       2.2020
    3679       2.3081
    3680       2.2240
    3681       2.3040
    3682       2.3294
    3683       2.2055
    3684       2.2931
    3685       2.1432
    3686       2.1126
    3687       2.0204
    3688       2.0406
    3689       2.1550
    3690       2.2257
    3691       2.1596
    3692       2.2646
    3693       2.3333
    3694       2.2794
    3695       2.1995
    3696       2.2963
    3697       2.3393
    3698       2.4957
    3699       2.2984
    3700       2.2335
    3701       2.3109
    3702       2.0971
    3703       2.1557
    3704       2.2376
    3705       2.2165
    3706       2.2038
    3707       2.1705
    3708       2.0642
    3709       2.0362
    3710       2.1155
    3711       2.0599
    3712       2.0323
    3713       1.9580
    3714       2.0886
    3715       2.0370
    3716       2.0264
    3717       2.0538
    3718       2.1949
    3719       2.2664
    3720       2.2750
    3721       2.3070
    3722       2.1904
    3723       2.2074
    3724       2.3354
    3725       2.2424
    3726       2.1284
    3727       2.0442
    3728       2.0163
    3729       1.9724
    3730       2.0660
    3731       2.0890
    3732       2.2537
    3733       2.2437
    3734       2.0758
    3735       2.0796
    3736       2.0368
    3737       1.9958
    3738       2.1183
    3739       2.0383
    3740       2.1409
    3741       2.0345
    3742       2.0046
    3743       2.0426
    3744       2.0218
    3745       1.9747
    3746       2.0141
    3747       1.9104
    3748       1.8433
    3749       1.9581
    3750       1.8580
    3751       1.9056
    3752       1.8268
    3753       1.9203
    3754       1.8907
    3755       2.0978
    3756       2.1252
    3757       2.0633
    3758       2.1178
    3759       2.1883
    3760       2.0630
    3761       2.2673
    3762       2.1856
    3763       2.2051
    3764       2.1359
    3765       2.1858
    3766       2.1424
    3767       2.2157
    3768       2.3553
    3769       2.2466
    3770       2.3916
    3771       2.4015
    3772       2.4665
    3773       2.2671
    3774       2.2941
    3775       2.2859
    3776       2.0946
    3777       2.1517
    3778       2.2735
    3779       2.2094
    3780       2.3790
    3781       2.3012
    3782       2.2416
    3783       2.1965
    3784       2.1529
    3785       2.1432
    3786       2.1104
    3787       2.0642
    3788       2.1080
    3789       2.2114
    3790       2.1185
    3791       2.2368
    3792       2.2173
    3793       2.1889
    3794       2.0840
    3795       2.1562
    3796       2.1674
    3797       2.2110
    3798       2.2282
    3799       2.1334
    3800       2.0302
    3801       2.0889
    3802       1.8733
    3803       1.9330
    3804       1.6905
    3805       1.7761
    3806       1.8825
    3807       1.8043
    3808       1.8428
    3809       2.0184
    3810       2.0449
    3811       1.9220
    3812       1.8481
    3813       1.8790
    3814       1.9702
    3815       2.0062
    3816       1.8996
    3817       1.8105
    3818       1.8695
    3819       2.0685
    3820       2.1594
    3821       1.9473
    3822       2.0273
    3823       1.9883
    3824       1.9176
    3825       2.1182
    3826       1.9416
    3827       1.9014
    3828       1.8721
    3829       1.8315
    3830       1.9858
    3831       1.9724
    3832       2.1189
    3833       2.0967
    3834       2.2360
    3835       2.2102
    3836       2.0287
    3837       2.1197
    3838       2.1443
    3839       2.0396
    3840       2.1034
    3841       2.2593
    3842       2.2135
    3843       2.0419
    3844       1.8789
    3845       1.8141
    3846       1.9195
    3847       1.9096
    3848       1.9320
    3849       2.0660
    3850       1.8816
    3851       1.8153
    3852       1.9762
    3853       1.9659
    3854       2.0627
    3855       2.0138
    3856       2.0016
    3857       1.9353
    3858       2.0310
    3859       2.1984
    3860       2.2590
    3861       2.2801
    3862       2.2569
    3863       2.3117
    3864       2.4038
    3865       2.3106
    3866       2.3265
    3867       2.1978
    3868       2.1454
    3869       2.3651
    3870       2.3438
    3871       2.3743
    3872       2.4635
    3873       2.2092
    3874       2.1870
    3875       2.2128
    3876       2.0292
    3877       2.1031
    3878       2.0695
    3879       2.2346
    3880       2.2859
    3881       2.2696
    3882       2.2682
    3883       2.1989
    3884       2.2261
    3885       2.2942
    3886       2.2450
    3887       2.1235
    3888       2.1941
    3889       2.2618
    3890       2.0394
    3891       2.0624
    3892       2.1029
    3893       2.0922
    3894       2.0734
    3895       2.1055
    3896       1.9044
    3897       1.9849
    3898       1.8339
    3899       1.8582
    3900       1.9354
    3901       1.9554
    3902       1.9653
    3903       2.0370
    3904       2.0263
    3905       2.0267
    3906       2.1096
    3907       2.1768
    3908       2.2835
    3909       2.2007
    3910       2.1152
    3911       2.0644
    3912       2.1336
    3913       2.1712
    3914       2.0821
    3915       2.3092
    3916       2.1268
    3917       2.1491
    3918       2.1229
    3919       2.0882
    3920       2.0107
    3921       2.1320
    3922       2.0351
    3923       2.2243
    3924       2.1670
    3925       2.1811
    3926       2.2073
    3927       2.1547
    3928       2.1977
    3929       2.1666
    3930       1.8663
    3931       2.0253
    3932       1.9620
    3933       1.9854
    3934       1.8823
    3935       2.0322
    3936       2.1412
    3937       2.1317
    3938       2.1766
    3939       2.3082
    3940       2.2920
    3941       2.0233
    3942       2.0619
    3943       2.0472
    3944       2.1089
    3945       2.1114
    3946       2.0749
    3947       2.0682
    3948       2.0667
    3949       2.0311
    3950       2.0042
    3951       1.9877
    3952       1.9065
    3953       1.9090
    3954       1.9728
    3955       1.9109
    3956       1.7552
    3957       1.9694
    3958       1.9125
    3959       1.8735
    3960       1.8361
    3961       1.6527
    3962       1.7629
    3963       1.7723
    3964       1.7795
    3965       1.7634
    3966       1.8075
    3967       1.7840
    3968       1.7197
    3969       1.6933
    3970       1.8520
    3971       1.8227
    3972       1.8349
    3973       1.9362
    3974       1.9357
    3975       1.9060
    3976       2.0376
    3977       2.0430
    3978       1.9612
    3979       1.9700
    3980       2.0056
    3981       1.9401
    3982       2.0811
    3983       2.0531
    3984       2.1996
    3985       2.1286
    3986       2.3896
    3987       2.4071
    3988       2.5311
    3989       2.5673
    3990       2.4300
    3991       2.3792
    3992       2.3139
    3993       2.2405
    3994       2.2055
    3995       2.1245
    3996       1.8911
    3997       1.8208
    3998       1.8536
    3999       1.7639
    4000       1.7179
    4001       1.6697
    4002       1.8873
    4003       2.0440
    4004       2.0885
    4005       2.0360
    4006       1.9117
    4007       1.9261
    4008       1.8291
    4009       2.0122
    4010       1.9871
    4011       1.8165
    4012       1.9603
    4013       2.0401
    4014       1.9290
    4015       1.9193
    4016       1.8497
    4017       1.7154
    4018       1.6583
    4019       1.6020
    4020       1.7202
    4021       1.7908
    4022       1.7967
    4023       1.8929
    4024       1.8048
    4025       1.7879
    4026       1.7280
    4027       1.7135
    4028       1.6569
    4029       1.6073
    4030       1.8043
    4031       1.8503
    4032       1.9912
    4033       2.0048
    4034       1.9836
    4035       2.1624
    4036       2.2076
    4037       2.0008
    4038       2.1159
    4039       2.0669
    4040       2.0417
    4041       2.2510
    4042       2.2049
    4043       2.2489
    4044       2.2232
    4045       2.0115
    4046       2.0637
    4047       1.9589
    4048       2.1154
    4049       1.9910
    4050       1.9061
    4051       1.8852
    4052       1.8612
    4053       2.1436
    4054       2.1514
    4055       2.1128
    4056       2.1435
    4057       2.3308
    4058       2.2988
    4059       2.2300
    4060       2.4443
    4061       2.3296
    4062       2.3123
    4063       2.4363
    4064       2.6602
    4065       2.4603
    4066       2.4558
    4067       2.6853
    4068       2.6359
    4069       2.5462
    4070       2.4730
    4071       2.3719
    4072       2.5719
    4073       2.6991
    4074       2.5675
    4075       2.6089
    4076       2.4645
    4077       2.4159
    4078       2.3703
    4079       2.4414
    4080       2.4113
    4081       2.4298
    4082       2.3202
    4083       2.3454
    4084       2.4789
    4085       2.2768
    4086       2.2460
    4087       2.2611
    4088       2.1416
    4089       2.0188
    4090       2.1165
    4091       2.2514
    4092       2.2370
    4093       2.2387
    4094       2.2208
    4095       2.2814
    4096       2.0401
    4097       1.9959
    4098       2.0839
    4099       2.0283
    4100       2.0237
    4101       2.0105
    4102       1.8743
    4103       1.8971
    4104       1.9013
    4105       1.8967
    4106       1.8419
    4107       1.9232
    4108       1.9684
    4109       1.9424
    4110       1.9501
    4111       1.7940
    4112       1.8416
    4113       1.8407
    4114       1.7724
    4115       1.7817
    4116       1.7467
    4117       1.7980
    4118       1.8869
    4119       2.0228
    4120       2.0626
    4121       2.0800
    4122       1.9846
    4123       2.1425
    4124       2.1769
    4125       1.8923
    4126       1.8800
    4127       1.9012
    4128       2.0760
    4129       2.1638
    4130       1.9475
    4131       2.1330
    4132       2.0646
    4133       2.0051
    4134       1.8921
    4135       2.0333
    4136       2.0165
    4137       2.0805
    4138       2.2991
    4139       2.2742
    4140       2.2960
    4141       2.3612
    4142       2.1288
    4143       2.1198
    4144       1.9117
    4145       1.9837
    4146       1.9168
    4147       1.8862
    4148       2.0299
    4149       1.8171
    4150       1.8608
    4151       1.7606
    4152       1.7361
    4153       1.7556
    4154       1.8672
    4155       1.8083
    4156       1.7357
    4157       1.8729
    4158       1.7951
    4159       1.8143
    4160       1.7437
    4161       1.7360
    4162       1.6143
    4163       1.8143
    4164       1.8320
    4165       1.7673
    4166       1.9333
    4167       1.8306
    4168       1.8300
    4169       1.8569
    4170       1.8659
    4171       1.7761
    4172       1.7412
    4173       1.8055
    4174       1.7951
    4175       1.9249
    4176       1.9047
    4177       1.8358
    4178       1.8236
    4179       1.9680
    4180       1.7819
    4181       1.7737
    4182       1.8460
    4183       1.9359
    4184       1.8189
    4185       1.8425
    4186       1.8805
    4187       1.8843
    4188       1.8220
    4189       1.9538
    4190       1.8961
    4191       1.9879
    4192       1.8981
    4193       1.8087
    4194       1.8797
    4195       1.7638
    4196       1.8547
    4197       1.9144
    4198       2.0630
    4199       1.9846
    4200       1.9038
    4201       1.8217
    4202       1.7589
    4203       1.7539
    4204       1.9039
    4205       1.8742
    4206       1.8999
    4207       2.0561
    4208       2.0349
    4209       2.1425
    4210       2.2059
    4211       2.0116
    4212       2.0295
    4213       1.9104
    4214       1.8971
    4215       1.8467
    4216       1.7763
    4217       1.7447
    4218       1.6517
    4219       1.7098
    4220       1.6628
    4221       1.7697
    4222       1.7268
    4223       1.7213
    4224       1.6083
    4225       1.5961
    4226       1.6618
    4227       1.6351
    4228       1.6794
    4229       1.5459
    4230       1.5391
    4231       1.5873
    4232       1.6496
    4233       1.6200
    4234       1.7190
    4235       1.7110
    4236       1.7125
    4237       1.6553
    4238       1.5706
    4239       1.6261
    4240       1.5594
    4241       1.6306
    4242       1.6704
    4243       1.6790
    4244       1.8487
    4245       1.6827
    4246       1.8181
    4247       1.8672
    4248       1.7209
    4249       1.6628
    4250       1.6630
    4251       1.7347
    4252       1.7109
    4253       1.8063
    4254       1.7050
    4255       1.5475
    4256       1.5129
    4257       1.5337
    4258       1.6916
    4259       1.5836
    4260       1.6357
    4261       1.6099
    4262       1.5415
    4263       1.5473
    4264       1.6043
    4265       1.5960
    4266       1.7068
    4267       1.6805
    4268       1.6884
    4269       1.7581
    4270       1.5702
    4271       1.6305
    4272       1.5790
    4273       1.5419
    4274       1.5085
    4275       1.6218
    4276       1.6405
    4277       1.5498
    4278       1.4848
    4279       1.5899
    4280       1.5971
    4281       1.5714
    4282       1.4946
    4283       1.5933
    4284       1.6826
    4285       1.6221
    4286       1.6545
    4287       1.6021
    4288       1.7501
    4289       1.6929
    4290       1.7335
    4291       1.6572
    4292       1.5796
    4293       1.6718
    4294       1.6805
    4295       1.7222
    4296       1.7197
    4297       1.7377
    4298       1.8181
    4299       1.6375
    4300       1.6423
    4301       1.6584
    4302       1.6208
    4303       1.6647
    4304       1.7048
    4305       1.5556
    4306       1.6134
    4307       1.6562
    4308       1.5323
    4309       1.6342
    4310       1.6757
    4311       1.6910
    4312       1.7946
    4313       1.6506
    4314       1.6793
    4315       1.5744
    4316       1.4930
    4317       1.5140
    4318       1.6014
    4319       1.5638
    4320       1.5115
    4321       1.5305
    4322       1.5565
    4323       1.5663
    4324       1.6535
    4325       1.6548
    4326       1.6085
    4327       1.6124
    4328       1.5635
    4329       1.5692
    4330       1.7089
    4331       1.5948
    4332       1.4179
    4333       1.5380
    4334       1.6442
    4335       1.6390
    4336       1.6518
    4337       1.6411
    4338       1.6408
    4339       1.7249
    4340       1.7652
    4341       1.7011
    4342       1.7765
    4343       1.6721
    4344       1.5573
    4345       1.5957
    4346       1.5726
    4347       1.6541
    4348       1.6087
    4349       1.5617
    4350       1.6123
    4351       1.5507
    4352       1.6121
    4353       1.5959
    4354       1.5344
    4355       1.6786
    4356       1.5631
    4357       1.5531
    4358       1.5976
    4359       1.6938
    4360       1.6159
    4361       1.7107
    4362       1.8393
    4363       1.7343
    4364       1.6338
    4365       1.6809
    4366       1.6004
    4367       1.7377
    4368       1.6663
    4369       1.6557
    4370       1.7029
    4371       1.6691
    4372       1.5594
    4373       1.6655
    4374       1.6586
    4375       1.5461
    4376       1.6001
    4377       1.6590
    4378       1.6996
    4379       1.7127
    4380       1.5865
    4381       1.6102
    4382       1.6114
    4383       1.6309
    4384       1.6592
    4385       1.6239
    4386       1.5491
    4387       1.5489
    4388       1.6838
    4389       1.8507
    4390       1.7284
    4391       1.6282
    4392       1.6819
    4393       1.7448
    4394       1.7940
    4395       1.7614
    4396       1.7237
    4397       1.6744
    4398       1.5941
    4399       1.7312
    4400       1.6756
    4401       1.6402
    4402       1.6704
    4403       1.7309
    4404       1.6395
    4405       1.5903
    4406       1.6718
    4407       1.7424
    4408       1.7167
    4409       1.6869
    4410       1.7070
    4411       1.6912
    4412       1.7389
    4413       1.6800
    4414       1.6990
    4415       1.7589
    4416       1.7705
    4417       1.7625
    4418       1.7537
    4419       1.6289
    4420       1.5748
    4421       1.5463
    4422       1.7487
    4423       1.9084
    4424       1.6776
    4425       1.5841
    4426       1.5853
    4427       1.5009
    4428       1.6458
    4429       1.6538
    4430       1.7424
    4431       1.6142
    4432       1.6572
    4433       1.5876
    4434       1.5363
    4435       1.5344
    4436       1.5446
    4437       1.5280
    4438       1.6097
    4439       1.6247
    4440       1.6287
    4441       1.6190
    4442       1.6630
    4443       1.5543
    4444       1.6266
    4445       1.5957
    4446       1.6653
    4447       1.6392
    4448       1.7367
    4449       1.6683
    4450       1.5463
    4451       1.6751
    4452       1.7016
    4453       1.5978
    4454       1.6794
    4455       1.7363
    4456       1.8311
    4457       1.6633
    4458       1.6251
    4459       1.6298
    4460       1.5498
    4461       1.6411
    4462       1.7544
    4463       1.8251
    4464       1.8726
    4465       1.8905
    4466       1.8444
    4467       1.8408
    4468       1.7729
    4469       1.8871
    4470       1.9228
    4471       1.9001
    4472       1.9120
    4473       1.9886
    4474       1.9869
    4475       1.9708
    4476       1.8468
    4477       1.9484
    4478       1.8162
    4479       1.7869
    4480       1.8350
    4481       1.7486
    4482       1.8278
    4483       1.6741
    4484       1.9162
    4485       1.8386
    4486       1.8663
    4487       1.9481
    4488       1.9655
    4489       2.0959
    4490       2.0985
    4491       1.9298
    4492       2.0605
    4493       1.9499
    4494       1.9367
    4495       1.7552
    4496       1.7839
    4497       1.9296
    4498       2.0724
    4499       2.0233
    4500       1.9165
    4501       1.8820
    4502       1.8698
    4503       1.8871
    4504       1.7834
    4505       1.7248
    4506       1.7571
    4507       1.7092
    4508       1.7370
    4509       1.8581
    4510       1.9565
    4511       1.8027
    4512       1.7693
    4513       1.8128
    4514       1.8478
    4515       1.9176
    4516       1.9286
    4517       1.9128
    4518       1.9613
    4519       2.0451
    4520       2.0890
    4521       2.0384
    4522       2.0375
    4523       1.9620
    4524       1.7911
    4525       1.7415
    4526       1.7380
    4527       1.7230
    4528       1.7958
    4529       1.7879
    4530       1.8799
    4531       1.7667
    4532       1.7999
    4533       1.8255
    4534       1.9465
    4535       2.0717
    4536       1.9919
    4537       2.1112
    4538       2.0141
    4539       1.8619
    4540       1.9398
    4541       1.9815
    4542       1.9092
    4543       2.0812
    4544       2.1746
    4545       1.9799
    4546       1.9420
    4547       2.0763
    4548       1.9664
    4549       2.0155
    4550       1.9564
    4551       2.0089
    4552       1.8576
    4553       1.8941
    4554       1.9122
    4555       1.8759
    4556       1.7680
    4557       1.7388
    4558       1.8064
    4559       1.8332
    4560       1.7314
    4561       1.6832
    4562       1.7093
    4563       1.8073
    4564       1.7290
    4565       1.8395
    4566       1.8861
    4567       1.7738
    4568       1.7540
    4569       1.6070
    4570       1.6909
    4571       1.8068
    4572       1.8190
    4573       1.9323
    4574       2.0059
    4575       2.0389
    4576       1.9668
    4577       1.7400
    4578       1.7559
    4579       1.7772
    4580       1.7070
    4581       1.7179
    4582       1.7149
    4583       1.6706
    4584       1.6706
    4585       1.6257
    4586       1.6112
    4587       1.6197
    4588       1.8859
    4589       1.7689
    4590       1.6263
    4591       1.6370
    4592       1.8430
    4593       1.8404
    4594       1.7318
    4595       1.7602
    4596       1.7380
    4597       1.6863
    4598       1.6928
    4599       1.6557
    4600       1.5935
    4601       1.6491
    4602       1.6674
    4603       1.7503
    4604       1.6697
    4605       1.6987
    4606       1.7774
    4607       1.8880
    4608       1.8259
    4609       1.8189
    4610       1.9502
    4611       1.8926
    4612       1.8514
    4613       1.8588
    4614       1.8171
    4615       1.9996
    4616       1.8483
    4617       1.7235
    4618       1.6981
    4619       1.6418
    4620       1.5107
    4621       1.6517
    4622       1.6632
    4623       1.6279
    4624       1.6986
    4625       1.8106
    4626       1.6891
    4627       1.8458
    4628       1.8667
    4629       1.8587
    4630       1.7621
    4631       1.7020
    4632       1.6395
    4633       1.7299
    4634       1.7827
    4635       1.7935
    4636       1.7654
    4637       1.8032
    4638       1.8193
    4639       1.7215
    4640       1.6544
    4641       1.7362
    4642       1.7403
    4643       1.7976
    4644       1.6919
    4645       1.6886
    4646       1.6262
    4647       1.5663
    4648       1.7402
    4649       1.6735
    4650       1.7924
    4651       1.8378
    4652       1.8469
    4653       1.7129
    4654       1.7627
    4655       1.6400
    4656       1.5918
    4657       1.6881
    4658       1.7810
    4659       2.0121
    4660       2.0691
    4661       2.0159
    4662       1.9901
    4663       2.1469
    4664       2.1168
    4665       1.9831
    4666       1.8918
    4667       1.9040
    4668       1.8999
    4669       1.8742
    4670       1.7766
    4671       1.7436
    4672       1.8685
    4673       1.8251
    4674       1.7319
    4675       1.6934
    4676       1.6952
    4677       1.7662
    4678       1.6644
    4679       1.7683
    4680       1.8275
    4681       1.7827
    4682       1.7735
    4683       1.6327
    4684       1.6836
    4685       1.7688
    4686       1.8172
    4687       1.8238
    4688       1.6764
    4689       1.6991
    4690       1.7600
    4691       1.8344
    4692       1.8410
    4693       1.7263
    4694       1.6498
    4695       1.7969
    4696       1.6945
    4697       1.7930
    4698       1.9082
    4699       1.9106
    4700       1.7481
    4701       1.7664
    4702       1.8685
    4703       1.8882
    4704       1.8176
    4705       1.7543
    4706       1.8787
    4707       1.6693
    4708       1.7434
    4709       1.7460
    4710       1.8001
    4711       1.6482
    4712       1.6743
    4713       1.8279
    4714       1.7866
    4715       1.8361
    4716       1.7918
    4717       1.7197
    4718       1.8837
    4719       1.6740
    4720       1.7943
    4721       1.8623
    4722       1.9566
    4723       1.8279
    4724       1.6669
    4725       1.6922
    4726       1.8011
    4727       1.7655
    4728       1.6203
    4729       1.7267
    4730       1.8280
    4731       2.0630
    4732       1.8360
    4733       1.8304
    4734       1.9378
    4735       1.9370
    4736       2.2070
    4737       2.0371
    4738       2.0702
    4739       2.1479
    4740       2.0159
    4741       2.1827
    4742       2.1650
    4743       2.2122
    4744       2.0560
    4745       1.9382
    4746       2.0252
    4747       2.0984
    4748       2.0995
    4749       1.9582
    4750       1.9279
    4751       1.9385
    4752       2.0286
    4753       1.9093
    4754       1.8730
    4755       1.9227
    4756       1.9335
    4757       1.9015
    4758       1.9284
    4759       2.0582
    4760       2.0024
    4761       1.9954
    4762       1.8059
    4763       1.9297
    4764       2.0585
    4765       2.0954
    4766       2.1449
    4767       2.1342
    4768       2.1749
    4769       2.0765
    4770       1.9591
    4771       1.8432
    4772       2.0541
    4773       1.7506
    4774       1.6155
    4775       1.5185
    4776       1.6132
    4777       1.6504
    4778       1.6353
    4779       1.6887
    4780       1.6875
    4781       1.6498
    4782       1.6762
    4783       1.8165
    4784       1.8155
    4785       1.8555
    4786       1.8702
    4787       1.8949
    4788       1.7713
    4789       1.9408
    4790       1.9987
    4791       1.8318
    4792       2.0318
    4793       1.9269
    4794       1.9216
    4795       1.9121
    4796       1.9322
    4797       1.9859
    4798       1.9251
    4799       2.0754
    4800       1.8847
    4801       2.0142
    4802       1.9494
    4803       2.0545
    4804       2.2587
    4805       2.0760
    4806       2.0912
    4807       2.1484
    4808       2.2366
    4809       2.2288
    4810       2.2198
    4811       2.2015
    4812       2.0616
    4813       2.0310
    4814       2.1321
    4815       2.2936
    4816       2.3077
    4817       2.3389
    4818       2.2944
    4819       2.4467
    4820       2.5156
    4821       2.5260
    4822       2.2794
    4823       2.4619
    4824       2.3376
    4825       2.3962
    4826       2.3382
    4827       2.3824
    4828       2.2650
    4829       2.3339
    4830       2.4474
    4831       2.3562
    4832       2.1215
    4833       2.1183
    4834       2.0789
    4835       1.9875
    4836       1.8872
    4837       1.8416
    4838       2.0245
    4839       1.9228
    4840       1.9709
    4841       2.2449
    4842       2.1450
    4843       2.0455
    4844       2.0959
    4845       2.1403
    4846       2.1231
    4847       2.1125
    4848       2.1371
    4849       2.2154
    4850       2.1026
    4851       2.1769
    4852       2.1263
    4853       2.1458
    4854       2.1359
    4855       2.0040
    4856       2.0259
    4857       2.1279
    4858       2.1643
    4859       2.1686
    4860       2.2058
    4861       2.2707
    4862       2.2516
    4863       2.2427
    4864       2.2661
    4865       2.2123
    4866       2.0838
    4867       2.1040
    4868       2.2208
    4869       2.0785
    4870       2.1606
    4871       2.2354
    4872       2.2341
    4873       2.1116
    4874       2.2624
    4875       2.3379
    4876       2.4333
    4877       2.5508
    4878       2.5552
    4879       2.4556
    4880       2.3222
    4881       2.2604
    4882       2.2394
    4883       2.1569
    4884       1.9229
    4885       1.9769
    4886       1.9499
    4887       1.9857
    4888       2.0417
    4889       1.9143
    4890       1.9596
    4891       2.0626
    4892       2.0031
    4893       1.9525
    4894       2.0320
    4895       1.9139
    4896       2.0047
    4897       1.9790
    4898       2.1218
    4899       2.1240
    4900       1.9732
    4901       1.9873
    4902       1.9036
    4903       1.9201
    4904       2.0161
    4905       2.1151
    4906       2.0792
    4907       2.1338
    4908       2.0040
    4909       2.1404
    4910       2.1439
    4911       2.1944
    4912       2.2606
    4913       2.2768
    4914       2.2324
    4915       2.0832
    4916       2.2184
    4917       2.1032
    4918       2.1565
    4919       2.1260
    4920       2.0987
    4921       1.9779
    4922       2.1045
    4923       1.9798
    4924       2.0309
    4925       2.1699
    4926       2.2004
    4927       2.2135
    4928       2.1460
    4929       2.0655
    4930       2.0835
    4931       2.1910
    4932       1.9880
    4933       2.0953
    4934       2.1519
    4935       2.0191
    4936       2.0486
    4937       2.0901
    4938       2.1996
    4939       2.2654
    4940       2.1261
    4941       2.1651
    4942       2.0068
    4943       1.9795
    4944       1.9479
    4945       2.0786
    4946       2.2280
    4947       2.0447
    4948       2.1202
    4949       1.9997
    4950       2.0434
    4951       2.0665
    4952       1.9734
    4953       2.0839
    4954       2.0398
    4955       2.0730
    4956       1.9412
    4957       1.9123
    4958       1.8595
    4959       1.9847
    4960       1.8195
    4961       1.7956
    4962       1.7794
    4963       1.7882
    4964       1.8228
    4965       2.0452
    4966       2.0095
    4967       2.1417
    4968       2.0030
    4969       2.0788
    4970       1.9909
    4971       2.0887
    4972       1.9507
    4973       1.9606
    4974       2.0279
    4975       2.0786
    4976       1.9553
    4977       1.9537
    4978       2.1203
    4979       2.1135
    4980       2.2893
    4981       2.1755
    4982       2.2062
    4983       2.3704
    4984       2.3277
    4985       2.0962
    4986       2.0614
    4987       2.3280
    4988       2.2562
    4989       2.3115
    4990       2.1408
    4991       2.1368
    4992       2.0952
    4993       2.0086
    4994       1.9964
    4995       2.0108
    4996       2.0337
    4997       1.8739
    4998       2.0686
    4999       2.0323
    5000       1.9857
    5001       1.9581
    5002       2.1634
    5003       2.2401
    5004       2.1761
    5005       2.0927
    5006       2.2304
    5007       2.2388
    5008       2.0199
    5009       2.1069
    5010       2.1887
    5011       2.2866
    5012       2.4151
    5013       2.3344
    5014       2.3458
    5015       2.2969
    5016       2.3554
    5017       2.3026
    5018       2.2196
    5019       2.3044
    5020       2.2556
    5021       2.1381
    5022       2.3127
    5023       2.2469
    5024       2.1663
    5025       2.1969
    5026       2.0848
    5027       2.0794
    5028       2.1912
    5029       2.2310
    5030       2.1438
    5031       1.9783
    5032       1.9141
    5033       1.9818
    5034       1.8836
    5035       1.7822
    5036       1.7244
    5037       1.8093
    5038       1.8486
    5039       1.7933
    5040       1.7086
    5041       1.7729
    5042       1.8961
    5043       2.1125
    5044       2.0511
    5045       1.9197
    5046       2.0727
    5047       2.0912
    5048       2.0990
    5049       1.8522
    5050       2.0538
    5051       1.9812
    5052       2.0996
    5053       2.1093
    5054       1.9777
    5055       1.8570
    5056       1.8440
    5057       1.9152
    5058       1.8191
    5059       1.9505
    5060       1.9630
    5061       2.0351
    5062       2.0178
    5063       2.0819
    5064       2.0447
    5065       2.0067
    5066       1.9837
    5067       1.9987
    5068       2.1376
    5069       2.2404
    5070       2.2404
    5071       2.1724
    5072       2.0983
    5073       2.0753
    5074       1.9417
    5075       2.0166
    5076       2.0446
    5077       2.0411
    5078       2.0750
    5079       2.1130
    5080       1.9532
    5081       2.0518
    5082       2.1931
    5083       2.3005
    5084       2.1195
    5085       2.0274
    5086       1.9425
    5087       1.9586
    5088       1.9758
    5089       1.9420
    5090       2.0435
    5091       1.9359
    5092       1.9777
    5093       1.9235
    5094       2.0520
    5095       2.1362
    5096       1.9627
    5097       1.9979
    5098       2.0220
    5099       1.9912
    5100       2.0855
    5101       2.2435
    5102       2.3668
    5103       2.1461
    5104       2.1163
    5105       2.1981
    5106       2.1579
    5107       2.1522
    5108       2.0844
    5109       2.0752
    5110       2.0311
    5111       2.1905
    5112       2.1226
    5113       2.2576
    5114       2.2779
    5115       2.2113
    5116       2.2735
    5117       2.3481
    5118       2.3344
    5119       2.2827
    5120       2.2959
    5121       2.2055
    5122       2.1089
    5123       2.0308
    5124       2.1638
    5125       2.3513
    5126       2.4035
    5127       2.4843
    5128       2.4534
    5129       2.3195
    5130       2.4493
    5131       2.5094
    5132       2.3329
    5133       2.3995
    5134       2.3785
    5135       2.4385
    5136       2.3076
    5137       2.2283
    5138       2.2497
    5139       2.1539
    5140       2.1335
    5141       2.3119
    5142       2.2351
    5143       2.3136
    5144       2.3855
    5145       2.2805
    5146       2.3917
    5147       2.3367
    5148       2.3120
    5149       2.2117
    5150       2.3725
    5151       2.4243
    5152       2.4322
    5153       2.1625
    5154       2.3405
    5155       2.2007
    5156       2.1950
    5157       2.1820
    5158       2.2033
    5159       2.1942
    5160       2.1296
    5161       2.1088
    5162       2.1558
    5163       2.1923
    5164       2.0990
    5165       2.1267
    5166       2.1795
    5167       2.3535
    5168       2.5639
    5169       2.4475
    5170       2.3583
    5171       2.3772
    5172       2.4717
    5173       2.4414
    5174       2.6038
    5175       2.6237
    5176       2.3058
    5177       2.2156
    5178       2.1835
    5179       2.1936
    5180       2.4112
    5181       2.2070
    5182       2.2803
    5183       2.3476
    5184       2.1862
    5185       2.0735
    5186       1.9975
    5187       2.0047
    5188       2.0649
    5189       2.0343
    5190       2.1852
    5191       2.0030
    5192       2.0789
    5193       2.0299
    5194       2.0794
    5195       2.1547
    5196       2.0810
    5197       1.9384
    5198       1.7672
    5199       1.8395
    5200       1.7032
    5201       1.7286
    5202       1.9188
    5203       1.8668
    5204       1.7596
    5205       1.7780
    5206       1.8549
    5207       1.9099
    5208       1.9583
    5209       1.9029
    5210       2.0311
    5211       2.0448
    5212       1.9081
    5213       2.1231
    5214       2.0870
    5215       1.8967
    5216       1.9291
    5217       1.8760
    5218       1.7870
    5219       1.9415
    5220       2.1325
    5221       2.0529
    5222       1.9429
    5223       2.0439
    5224       2.0979
    5225       2.1204
    5226       2.2228
    5227       1.9907
    5228       2.1041
    5229       2.0667
    5230       2.1915
    5231       2.1393
    5232       2.0569
    5233       2.2012
    5234       1.9785
    5235       1.9356
    5236       1.9733
    5237       2.0995
    5238       2.1542
    5239       2.1179
    5240       2.3407
    5241       2.2479
    5242       2.2076
    5243       2.1715
    5244       2.1945
    5245       2.0965
    5246       2.1225
    5247       1.9519
    5248       1.8604
    5249       1.9340
    5250       1.8606
    5251       1.8300
    5252       1.8814
    5253       2.1579
    5254       2.1727
    5255       2.0393
    5256       1.8674
    5257       1.7926
    5258       1.8569
    5259       1.9102
    5260       1.7968
    5261       1.7913
    5262       1.9353
    5263       1.8871
    5264       1.9753
    5265       2.0052
    5266       1.8879
    5267       2.0083
    5268       2.0288
    5269       1.9819
    5270       1.7853
    5271       1.7836
    5272       1.7517
    5273       1.9175
    5274       1.8736
    5275       1.8282
    5276       2.0120
    5277       2.1915
    5278       1.9877
    5279       1.9624
    5280       1.8904
    5281       1.8409
    5282       1.9052
    5283       1.8653
    5284       1.9447
    5285       1.9011
    5286       1.9290
    5287       2.0621
    5288       2.0283
    5289       2.0634
    5290       2.0552
    5291       1.9351
    5292       1.8799
    5293       1.8052
    5294       1.8173
    5295       1.8144
    5296       1.8918
    5297       1.8271
    5298       1.6677
    5299       1.8803
    5300       1.8810
    5301       1.8772
    5302       1.7680
    5303       1.7140
    5304       1.8103
    5305       1.7043
    5306       1.8946
    5307       1.8128
    5308       1.8775
    5309       2.0134
    5310       2.0207
    5311       2.0401
    5312       1.9323
    5313       1.9577
    5314       1.8851
    5315       1.9645
    5316       1.9226
    5317       2.0089
    5318       1.9607
    5319       2.0594
    5320       1.9617
    5321       1.8959
    5322       2.0342
    5323       1.9468
    5324       1.9379
    5325       1.9103
    5326       1.9474
    5327       1.9347
    5328       1.9115
    5329       2.0484
    5330       2.0134
    5331       2.1360
    5332       2.1319
    5333       2.0108
    5334       2.0082
    5335       1.9977
    5336       2.0053
    5337       1.9279
    5338       1.9184
    5339       1.9421
    5340       1.9079
    5341       1.8904
    5342       1.9110
    5343       1.9932
    5344       1.8295
    5345       1.8094
    5346       1.8677
    5347       1.7564
    5348       1.8155
    5349       1.7828
    5350       1.7683
    5351       1.7985
    5352       1.8456
    5353       1.8784
    5354       1.7648
    5355       1.9708
    5356       1.7883
    5357       1.9467
    5358       2.0216
    5359       2.0069
    5360       2.1556
    5361       2.1562
    5362       2.2128
    5363       2.0734
    5364       1.9399
    5365       1.9557
    5366       2.0828
    5367       1.8803
    5368       1.8749
    5369       1.9868
    5370       2.0534
    5371       2.0105
    5372       1.8992
    5373       1.8797
    5374       1.8894
    5375       1.9326
    5376       1.9701
    5377       1.8879
    5378       1.8016
    5379       1.9133
    5380       1.8419
    5381       1.8214
    5382       1.8358
    5383       1.9244
    5384       1.8990
    5385       1.8441
    5386       1.8217
    5387       1.8656
    5388       1.9786
    5389       1.8357
    5390       1.8829
    5391       1.8842
    5392       1.8826
    5393       1.9175
    5394       1.8959
    5395       1.8140
    5396       1.9527
    5397       2.0193
    5398       2.2744
    5399       2.0213
    5400       2.0652
    5401       2.0450
    5402       2.1855
    5403       2.0379
    5404       2.1015
    5405       2.0162
    5406       2.0739
    5407       2.2501
    5408       2.1835
    5409       2.0962
    5410       2.2071
    5411       2.3152
    5412       2.3964
    5413       2.3132
    5414       2.2572
    5415       2.2214
    5416       2.0583
    5417       2.1885
    5418       2.1658
    5419       2.1530
    5420       2.1309
    5421       2.1748
    5422       2.0451
    5423       2.0716
    5424       2.1422
    5425       2.0296
    5426       1.9236
    5427       1.8713
    5428       2.0296
    5429       2.0094
    5430       2.0714
    5431       2.0281
    5432       2.0953
    5433       2.0601
    5434       2.1242
    5435       1.9754
    5436       1.9414
    5437       1.9379
    5438       1.8134
    5439       1.9318
    5440       1.9421
    5441       2.0626
    5442       1.9160
    5443       1.7472
    5444       1.7919
    5445       1.7551
    5446       1.8613
    5447       1.7422
    5448       1.7760
    5449       1.8513
    5450       1.8376
    5451       1.8027
    5452       1.8145
    5453       1.7663
    5454       1.9924
    5455       1.9837
    5456       1.9546
    5457       1.8994
    5458       1.9583
    5459       2.1407
    5460       2.0402
    5461       1.9582
    5462       2.0493
    5463       1.9016
    5464       2.0005
    5465       1.9756
    5466       2.0902
    5467       1.9036
    5468       1.9702
    5469       1.8805
    5470       2.0405
    5471       1.8964
    5472       1.9040
    5473       1.9146
    5474       2.1072
    5475       2.0697
    5476       2.0313
    5477       2.0441
    5478       2.0241
    5479       1.8599
    5480       1.9963
    5481       1.8904
    5482       1.8632
    5483       1.9465
    5484       1.9224
    5485       1.8592
    5486       1.8335
    5487       1.7793
    5488       1.8184
    5489       2.0734
    5490       2.1648
    5491       2.0409
    5492       2.0210
    5493       2.1365
    5494       2.0754
    5495       1.9927
    5496       2.3018
    5497       2.3549
    5498       2.2774
    5499       2.2464
    5500       2.0299
    5501       1.9989
    5502       1.9215
    5503       1.8975
    5504       1.9286
    5505       2.0114
    5506       1.9769
    5507       2.0196
    5508       2.0365
    5509       2.0042
    5510       2.1468
    5511       2.2130
    5512       2.1590
    5513       2.0809
    5514       2.0955
    5515       2.1170
    5516       2.0737
    5517       2.0457
    5518       2.1852
    5519       2.1509
    5520       2.3071
    5521       2.0728
    5522       2.0026
    5523       2.0588
    5524       2.0638
    5525       2.0865
    5526       2.0449
    5527       1.9133
    5528       1.6712
    5529       1.9927
    5530       1.9709
    5531       1.8785
    5532       1.8062
    5533       1.9849
    5534       1.9842
    5535       2.1859
    5536       2.1116
    5537       2.1150
    5538       1.9659
    5539       1.8891
    5540       1.9623
    5541       2.0375
    5542       2.0244
    5543       2.0471
    5544       2.0478
    5545       2.1484
    5546       2.2123
    5547       2.3538
    5548       2.3291
    5549       2.1989
    5550       2.0345
    5551       2.0605
    5552       2.3051
    5553       2.3401
    5554       2.5416
    5555       2.3245
    5556       2.4415
    5557       2.3359
    5558       2.3647
    5559       2.3156
    5560       2.2265
    5561       2.3224
    5562       2.2297
    5563       2.2021
    5564       2.1312
    5565       2.1190
    5566       2.1314
    5567       2.1848
    5568       2.2193
    5569       2.2036
    5570       2.2464
    5571       2.0149
    5572       2.0134
    5573       2.0709
    5574       2.1005
    5575       2.1693
    5576       2.1624
    5577       2.2325
    5578       2.1020
    5579       2.1392
    5580       2.0762
    5581       2.0280
    5582       2.0814
    5583       2.1132
    5584       2.1740
    5585       1.9822
    5586       1.8833
    5587       1.8189
    5588       1.9418
    5589       2.0579
    5590       1.8866
    5591       1.8165
    5592       1.7768
    5593       2.0274
    5594       1.9766
    5595       1.9908
    5596       2.0207
    5597       2.0381
    5598       1.9847
    5599       1.9446
    5600       2.0985
    5601       2.0081
    5602       2.0257
    5603       2.0691
    5604       2.0362
    5605       2.0554
    5606       1.9464
    5607       2.0048
    5608       1.9848
    5609       1.9249
    5610       2.0053
    5611       2.1320
    5612       2.1947
    5613       2.0696
    5614       2.0648
    5615       2.1128
    5616       2.1214
    5617       2.2007
    5618       2.1082
    5619       2.1131
    5620       2.1015
    5621       2.1712
    5622       2.0748
    5623       2.1628
    5624       2.1803
    5625       2.1875
    5626       2.1167
    5627       2.1096
    5628       2.1603
    5629       2.1184
    5630       2.2141
    5631       2.3276
    5632       2.2590
    5633       2.1353
    5634       2.1498
    5635       2.0694
    5636       2.0772
    5637       2.1159
    5638       2.1171
    5639       2.1563
    5640       2.1716
    5641       2.2594
    5642       2.1199
    5643       2.0619
    5644       2.0714
    5645       2.2759
    5646       2.0356
    5647       1.9236
    5648       2.0464
    5649       2.0402
    5650       2.0556
    5651       2.0209
    5652       2.0482
    5653       2.2184
    5654       2.0691
    5655       2.0891
    5656       2.1201
    5657       2.2403
    5658       2.3038
    5659       2.2909
    5660       2.1492
    5661       2.1690
    5662       2.0531
    5663       2.1116
    5664       2.1919
    5665       2.1519
    5666       2.2325
    5667       2.3408
    5668       2.2394
    5669       2.2903
    5670       2.2163
    5671       2.2151
    5672       2.2918
    5673       2.1085
    5674       1.9029
    5675       1.9120
    5676       2.0117
    5677       2.1264
    5678       1.8833
    5679       1.9337
    5680       2.1044
    5681       2.1862
    5682       2.0452
    5683       2.1858
    5684       2.1901
    5685       2.1481
    5686       2.1654
    5687       2.0251
    5688       2.0295
    5689       2.0894
    5690       2.1222
    5691       2.0202
    5692       1.9378
    5693       1.8620
    5694       1.7549
    5695       1.8056
    5696       1.6870
    5697       1.7388
    5698       1.7651
    5699       1.9163
    5700       1.9033
    5701       1.9376
    5702       1.9159
    5703       1.9354
    5704       1.8896
    5705       1.9150
    5706       2.0817
    5707       2.0528
    5708       2.0369
    5709       2.1482
    5710       2.1192
    5711       2.1024
    5712       2.0315
    5713       1.8511
    5714       1.9616
    5715       2.1477
    5716       2.1596
    5717       2.2228
    5718       2.1985
    5719       2.1380
    5720       2.1636
    5721       2.2190
    5722       2.0884
    5723       1.8835
    5724       1.8802
    5725       1.9481
    5726       1.8292
    5727       1.8795
    5728       1.9181
    5729       1.9406
    5730       2.0183
    5731       1.9736
    5732       1.9379
    5733       1.9026
    5734       1.8448
    5735       1.8458
    5736       2.0314
    5737       1.9690
    5738       1.8892
    5739       2.0715
    5740       2.1016
    5741       2.1746
    5742       2.1669
    5743       2.2445
    5744       2.2341
    5745       2.3501
    5746       2.2735
    5747       2.2777
    5748       2.1907
    5749       2.2110
    5750       2.2148
    5751       2.1007
    5752       2.2048
    5753       2.0439
    5754       2.1231
    5755       2.0024
    5756       2.2227
    5757       2.2639
    5758       2.2796
    5759       2.3826
    5760       2.4020
    5761       2.1734
    5762       2.2452
    5763       2.1140
    5764       2.0908
    5765       2.0881
    5766       2.2845
    5767       2.2746
    5768       2.3470
    5769       2.3883
    5770       2.3857
    5771       2.2409
    5772       2.0306
    5773       2.2918
    5774       2.3290
    5775       2.3119
    5776       2.1614
    5777       2.2122
    5778       2.1380
    5779       2.1525
    5780       2.0993
    5781       1.9158
    5782       1.8325
    5783       2.0424
    5784       2.1393
    5785       2.1353
    5786       2.1030
    5787       1.9309
    5788       1.8279
    5789       1.8620
    5790       1.9641
    5791       1.7508
    5792       1.8751
    5793       2.0414
    5794       1.9266
    5795       1.8567
    5796       1.9091
    5797       1.8596
    5798       1.7575
    5799       1.8306
    5800       1.8116
    5801       1.8270
    5802       1.8246
    5803       1.9109
    5804       1.9886
    5805       1.9715
    5806       1.8124
    5807       1.9478
    5808       1.8609
    5809       1.8045
    5810       1.7778
    5811       1.8826
    5812       1.8720
    5813       1.8948
    5814       1.9763
    5815       1.8747
    5816       1.9075
    5817       1.9850
    5818       1.7662
    5819       1.7980
    5820       1.8040
    5821       1.7670
    5822       1.7806
    5823       1.9424
    5824       1.9893
    5825       2.0510
    5826       1.9466
    5827       1.8969
    5828       1.9432
    5829       1.8688
    5830       1.9879
    5831       2.1108
    5832       2.0244
    5833       2.0141
    5834       2.0706
    5835       2.1656
    5836       2.1391
    5837       2.3412
    5838       2.2088
    5839       2.4380
    5840       2.3986
    5841       2.2562
    5842       2.2444
    5843       2.2231
    5844       2.1696
    5845       2.0262
    5846       2.0627
    5847       1.9825
    5848       2.2147
    5849       2.0420
    5850       1.9396
    5851       1.9541
    5852       1.6919
    5853       2.0535
    5854       1.9314
    5855       1.9932
    5856       1.8632
    5857       1.8718
    5858       2.0784
    5859       2.1109
    5860       1.9912
    5861       2.0042
    5862       2.2910
    5863       2.2219
    5864       2.2386
    5865       2.2347
    5866       2.3092
    5867       2.2506
    5868       2.2798
    5869       2.2704
    5870       2.1672
    5871       2.0965
    5872       2.2475
    5873       2.2394
    5874       2.3551
    5875       2.3640
    5876       2.3293
    5877       2.4377
    5878       2.4442
    5879       2.4371
    5880       2.4514
    5881       2.3707
    5882       2.5273
    5883       2.5794
    5884       2.5097
    5885       2.2522
    5886       2.3794
    5887       2.4101
    5888       2.2630
    5889       1.9161
    5890       1.8987
    5891       1.8263
    5892       1.8383
    5893       1.8606
    5894       1.9790
    5895       2.0016
    5896       1.9122
    5897       1.9710
    5898       2.0269
    5899       2.2199
    5900       2.1655
    5901       2.0244
    5902       2.1657
    5903       2.3141
    5904       2.1760
    5905       2.1217
    5906       2.1184
    5907       1.9701
    5908       2.1491
    5909       2.1964
    5910       2.0256
    5911       1.9467
    5912       2.1994
    5913       2.0344
    5914       2.0514
    5915       2.0857
    5916       1.9708
    5917       1.9206
    5918       1.9764
    5919       1.8554
    5920       1.7873
    5921       1.7709
    5922       1.8952
    5923       1.8097
    5924       1.8367
    5925       1.8507
    5926       1.6930
    5927       1.8292
    5928       1.8464
    5929       1.8166
    5930       2.0103
    5931       1.9832
    5932       2.1079
    5933       2.0449
    5934       2.1001
    5935       2.0960
    5936       2.1933
    5937       2.0928
    5938       2.2014
    5939       2.1550
    5940       2.2684
    5941       2.1463
    5942       2.0438
    5943       2.1712
    5944       2.0187
    5945       2.0589
    5946       2.0640
    5947       1.9258
    5948       1.8647
    5949       1.9514
    5950       1.9801
    5951       1.8467
    5952       1.9045
    5953       1.7560
    5954       1.7795
    5955       1.7766
    5956       1.7475
    5957       2.0388
    5958       1.9363
    5959       1.7499
    5960       1.7143
    5961       1.8453
    5962       1.8429
    5963       1.8630
    5964       1.8933
    5965       1.9469
    5966       1.7736
    5967       1.7610
    5968       1.8691
    5969       1.9228
    5970       1.9031
    5971       1.9646
    5972       1.8931
    5973       2.0213
    5974       1.9689
    5975       1.9274
    5976       1.9843
    5977       2.0448
    5978       1.8867
    5979       1.9368
    5980       1.9310
    5981       1.9330
    5982       1.9438
    5983       1.9049
    5984       1.8014
    5985       1.7443
    5986       1.8559
    5987       1.9734
    5988       1.8447
    5989       1.9053
    5990       2.0830
    5991       1.9607
    5992       1.9327
    5993       2.0182
    5994       1.9739
    5995       2.0156
    5996       1.9538
    5997       2.0558
    5998       2.1726
    5999       2.0845
    6000       1.9838
    6001       2.1403
    6002       2.0506
    6003       2.0257
    6004       1.9961
    6005       1.9578
    6006       1.9919
    6007       2.0950
    6008       1.9587
    6009       2.0208
    6010       2.2704
    6011       2.0598
    6012       2.1404
    6013       2.2385
    6014       2.1445
    6015       2.1668
    6016       2.2674
    6017       2.2353
    6018       2.1277
    6019       2.0332
    6020       2.1488
    6021       2.2133
    6022       2.2802
    6023       2.1997
    6024       2.2456
    6025       2.2738
    6026       2.2086
    6027       2.3262
    6028       2.5474
    6029       2.5259
    6030       2.6654
    6031       2.3275
    6032       2.3238
    6033       2.2465
    6034       2.3737
    6035       2.2719
    6036       2.1554
    6037       2.2247
    6038       2.0930
    6039       2.2142
    6040       2.2485
    6041       2.0834
    6042       2.2404
    6043       2.1936
    6044       2.1486
    6045       2.1559
    6046       1.9765
    6047       2.0041
    6048       2.0451
    6049       2.0171
    6050       2.0934
    6051       2.2389
    6052       2.2212
    6053       2.1244
    6054       2.1784
    6055       2.1441
    6056       2.1703
    6057       2.2001
    6058       2.1448
    6059       2.1256
    6060       2.1076
    6061       2.1432
    6062       2.2467
    6063       2.1613
    6064       2.0881
    6065       2.1269
    6066       1.9768
    6067       2.0378
    6068       1.9921
    6069       2.0029
    6070       2.0877
    6071       2.1969
    6072       2.2611
    6073       2.1200
    6074       2.0409
    6075       2.0433
    6076       1.9804
    6077       2.0528
    6078       2.1623
    6079       1.9965
    6080       2.0824
    6081       1.9715
    6082       2.0462
    6083       1.9724
    6084       1.8901
    6085       1.7921
    6086       1.9045
    6087       1.9071
    6088       1.8996
    6089       1.8501
    6090       1.9145
    6091       1.8832
    6092       1.6659
    6093       1.8755
    6094       2.0586
    6095       1.8793
    6096       1.9539
    6097       2.1969
    6098       2.0458
    6099       2.1706
    6100       2.0744
    6101       2.1091
    6102       2.0658
    6103       2.0400
    6104       2.1300
    6105       2.0716
    6106       2.2194
    6107       2.0989
    6108       2.0389
    6109       1.8779
    6110       1.9465
    6111       2.1202
    6112       2.0550
    6113       2.2124
    6114       1.9884
    6115       2.0635
    6116       2.0684
    6117       2.0990
    6118       2.0834
    6119       2.1169
    6120       1.9755
    6121       2.0074
    6122       1.9107
    6123       2.0971
    6124       2.0603
    6125       2.1405
    6126       2.2302
    6127       2.1543
    6128       2.0943
    6129       2.1666
    6130       1.9554
    6131       2.1823
    6132       2.1410
    6133       2.2404
    6134       2.3146
    6135       2.1833
    6136       2.0687
    6137       2.0407
    6138       1.8759
    6139       1.9885
    6140       2.1401
    6141       2.1750
    6142       2.0286
    6143       2.0886
    6144       1.9611
    6145       2.0560
    6146       1.8950
    6147       2.0665
    6148       2.0648
    6149       1.9070
    6150       1.9311
    6151       2.0486
    6152       2.1122
    6153       2.1526
    6154       2.0496
    6155       2.1765
    6156       2.1396
    6157       2.0989
    6158       2.0704
    6159       2.0653
    6160       1.9918
    6161       2.0021
    6162       2.0573
    6163       1.8609
    6164       2.0132
    6165       1.9673
    6166       1.9219
    6167       1.9697
    6168       1.9816
    6169       2.0812
    6170       2.0122
    6171       2.0239
    6172       2.1361
    6173       2.1420
    6174       2.0571
    6175       1.8661
    6176       2.0694
    6177       2.0959
    6178       2.0719
    6179       2.1291
    6180       2.0418
    6181       2.1440
    6182       2.1803
    6183       1.9981
    6184       2.0728
    6185       2.1446
    6186       2.0753
    6187       1.9546
    6188       2.1925
    6189       2.1227
    6190       2.2412
    6191       2.2296
    6192       2.1599
    6193       2.2236
    6194       2.0611
    6195       2.3258
    6196       2.4091
    6197       2.4634
    6198       2.6812
    6199       2.5290
    6200       2.3949
    6201       2.3477
    6202       2.4248
    6203       2.4695
    6204       2.2648
    6205       2.3274
    6206       2.2437
    6207       2.1720
    6208       2.2037
    6209       2.0534
    6210       2.2121
    6211       2.3103
    6212       2.1706
    6213       2.1650
    6214       2.2285
    6215       2.1035
    6216       2.2393
    6217       2.1276
    6218       2.1096
    6219       2.1205
    6220       1.9432
    6221       2.0081
    6222       2.0898
    6223       1.9816
    6224       2.0385
    6225       1.9852
    6226       2.0636
    6227       2.0350
    6228       2.2260
    6229       2.0975
    6230       2.1017
    6231       2.1988
    6232       2.2847
    6233       2.3585
    6234       2.4259
    6235       2.5511
    6236       2.2668
    6237       2.1300
    6238       2.1549
    6239       2.2743
    6240       2.0896
    6241       2.1864
    6242       2.3453
    6243       2.3308
    6244       2.3010
    6245       2.0533
    6246       2.1291
    6247       2.3288
    6248       2.3100
    6249       2.3373
    6250       2.2535
    6251       2.3256
    6252       2.2080
    6253       2.2513
    6254       2.3477
    6255       2.2932
    6256       2.2912
    6257       2.4716
    6258       2.4805
    6259       2.4116
    6260       2.4181
    6261       2.3158
    6262       2.3142
    6263       2.3120
    6264       2.2945
    6265       2.4072
    6266       2.2388
    6267       2.1193
    6268       2.2856
    6269       2.2484
    6270       2.3696
    6271       2.1890
    6272       2.2767
    6273       2.1520
    6274       2.1579
    6275       2.2993
    6276       2.2699
    6277       2.1742
    6278       1.9277
    6279       2.1395
    6280       2.1540
    6281       2.2767
    6282       2.1843
    6283       2.3679
    6284       2.2460
    6285       2.3156
    6286       2.2082
    6287       2.2878
    6288       2.2735
    6289       2.0879
    6290       2.1577
    6291       2.0953
    6292       2.0278
    6293       2.0900
    6294       2.0196
    6295       2.1303
    6296       1.9513
    6297       1.9303
    6298       2.1487
    6299       2.0427
    6300       2.1498
    6301       2.1066
    6302       2.0590
    6303       2.2089
    6304       2.1650
    6305       2.2852
    6306       2.1042
    6307       2.0318
    6308       2.0461
    6309       2.1385
    6310       2.2795
    6311       2.4736
    6312       2.2629
    6313       2.2443
    6314       2.5110
    6315       2.2808
    6316       2.4079
    6317       2.5877
    6318       2.5924
    6319       2.4318
    6320       2.6041
    6321       2.4564
    6322       2.5107
    6323       2.4406
    6324       2.4126
    6325       2.1920
    6326       2.2417
    6327       2.2538
    6328       2.2682
    6329       2.1316
    6330       2.0353
    6331       2.1704
    6332       2.1322
    6333       2.0486
    6334       2.0627
    6335       2.1393
    6336       1.9248
    6337       2.0371
    6338       2.0127
    6339       2.0193
    6340       2.0651
    6341       2.1823
    6342       2.2729
    6343       2.1683
    6344       2.0209
    6345       2.0832
    6346       2.1824
    6347       2.2197
    6348       2.3148
    6349       2.2660
    6350       2.1904
    6351       2.2559
    6352       2.3218
    6353       2.2376
    6354       2.4013
    6355       2.3112
    6356       2.2096
    6357       2.3708
    6358       2.2561
    6359       2.3737
    6360       2.2510
    6361       2.3389
    6362       2.1761
    6363       2.2963
    6364       2.1241
    6365       2.0053
    6366       2.0353
    6367       2.1398
    6368       2.0684
    6369       2.2626
    6370       1.9390
    6371       1.9827
    6372       2.0167
    6373       2.0434
    6374       1.9483
    6375       1.9074
    6376       1.9944
    6377       2.0980
    6378       2.2409
    6379       2.0806
    6380       2.1201
    6381       2.0692
    6382       2.2100
    6383       2.0517
    6384       2.1270
    6385       1.9621
    6386       1.9780
    6387       2.0193
    6388       2.1955
    6389       1.9372
    6390       1.9559
    6391       2.0897
    6392       2.0427
    6393       1.8857
    6394       1.8808
    6395       2.0389
    6396       1.9963
    6397       1.9562
    6398       1.9818
    6399       1.7899
    6400       1.8755
    6401       1.9812
    6402       1.8972
    6403       1.8923
    6404       1.8429
    6405       1.9209
    6406       2.0095
    6407       1.8978
    6408       1.8168
    6409       1.8959
    6410       1.7722
    6411       1.9429
    6412       1.9363
    6413       1.8527
    6414       1.8186
    6415       1.8504
    6416       1.8597
    6417       1.7911
    6418       1.6486
    6419       1.5515
    6420       1.7240
    6421       1.8780
    6422       1.7171
    6423       1.7490
    6424       1.8845
    6425       1.7123
    6426       1.7839
    6427       1.7678
    6428       1.7631
    6429       1.8960
    6430       1.8761
    6431       1.9914
    6432       2.1411
    6433       2.1074
    6434       2.0409
    6435       2.2178
    6436       2.2698
    6437       2.4650
    6438       2.5472
    6439       2.4450
    6440       2.5083
    6441       2.5605
    6442       2.4245
    6443       2.3380
    6444       2.3600
    6445       2.2501
    6446       2.2067
    6447       2.2903
    6448       2.2040
    6449       2.2919
    6450       2.3595
    6451       2.3980
    6452       2.2352
    6453       2.1485
    6454       1.9336
    6455       2.2534
    6456       2.2965
    6457       2.3495
    6458       2.4147
    6459       2.1196
    6460       2.0804
    6461       2.0761
    6462       1.9413
    6463       1.8719
    6464       2.0775
    6465       2.1695
    6466       2.1834
    6467       1.9921
    6468       2.0892
    6469       2.2808
    6470       2.0827
    6471       2.3909
    6472       2.2872
    6473       2.5504
    6474       2.5000
    6475       2.5187
    6476       2.4735
    6477       2.5485
    6478       2.2954
    6479       2.3554
    6480       2.3908
    6481       2.3562
    6482       2.1796
    6483       2.2089
    6484       2.3130
    6485       2.2445
    6486       2.2639
    6487       2.1788
    6488       2.1903
    6489       2.1723
    6490       2.1324
    6491       2.3266
    6492       2.2811
    6493       2.3541
    6494       2.4210
    6495       2.3199
    6496       2.1093
    6497       2.0657
    6498       2.1114
    6499       2.2131
    6500       2.1753
    6501       2.0740
    6502       2.4177
    6503       2.3750
    6504       2.0226
    6505       2.0924
    6506       1.9578
    6507       1.9004
    6508       1.8529
    6509       2.0262
    6510       1.7907
    6511       1.9078
    6512       1.9278
    6513       1.9983
    6514       1.9809
    6515       2.0453
    6516       1.9451
    6517       1.9124
    6518       1.8600
    6519       1.9859
    6520       2.0717
    6521       1.9114
    6522       1.9577
    6523       2.0172
    6524       1.9029
    6525       1.8442
    6526       2.0415
    6527       2.0677
    6528       2.0865
    6529       2.0196
    6530       2.0089
    6531       1.9437
    6532       1.9026
    6533       1.8429
    6534       2.0181
    6535       2.0917
    6536       2.1363
    6537       2.1212
    6538       2.2118
    6539       2.2069
    6540       2.1513
    6541       2.0885
    6542       2.0850
    6543       1.8736
    6544       1.8298
    6545       1.8451
    6546       1.8300
    6547       1.7949
    6548       1.9219
    6549       1.9054
    6550       2.0262
    6551       1.9256
    6552       1.8206
    6553       1.9059
    6554       1.9191
    6555       2.0066
    6556       1.9328
    6557       2.1378
    6558       2.0642
    6559       2.2284
    6560       1.9666
    6561       2.1983
    6562       2.0071
    6563       1.9285
    6564       2.0809
    6565       1.9922
    6566       2.1776
    6567       2.0146
    6568       1.9972
    6569       2.1340
    6570       2.3271
    6571       2.1958
    6572       2.4027
    6573       2.5273
    6574       2.5181
    6575       2.3703
    6576       2.3869
    6577       2.2843
    6578       2.2927
    6579       2.2466
    6580       2.4145
    6581       2.2178
    6582       2.1556
    6583       2.1861
    6584       2.1615
    6585       2.2055
    6586       2.1720
    6587       2.2191
    6588       2.2794
    6589       2.1807
    6590       2.2174
    6591       2.1585
    6592       2.0581
    6593       1.9964
    6594       2.0151
    6595       2.0042
    6596       2.1628
    6597       2.2080
    6598       2.2110
    6599       2.1468
    6600       2.2096
    6601       2.0875
    6602       2.1225
    6603       2.1141
    6604       2.2017
    6605       2.1308
    6606       2.2834
    6607       2.2797
    6608       2.5840
    6609       2.3796
    6610       2.2404
    6611       2.3810
    6612       2.4230
    6613       2.1439
    6614       2.2216
    6615       2.3314
    6616       2.1544
    6617       2.1407
    6618       2.0682
    6619       2.0995
    6620       2.2076
    6621       2.1468
    6622       2.0369
    6623       2.0900
    6624       1.9700
    6625       2.1839
    6626       2.1699
    6627       2.0400
    6628       2.2141
    6629       2.3038
    6630       2.3395
    6631       2.3552
    6632       2.3218
    6633       2.2719
    6634       2.3017
    6635       2.1886
    6636       2.2578
    6637       2.2441
    6638       2.0879
    6639       2.2225
    6640       2.2278
    6641       2.2285
    6642       2.1775
    6643       2.1582
    6644       2.1832
    6645       2.0241
    6646       2.2097
    6647       2.1841
    6648       2.1627
    6649       2.0509
    6650       2.0284
    6651       1.9898
    6652       2.0850
    6653       2.0227
    6654       1.9987
    6655       2.0700
    6656       2.1091
    6657       2.1879
    6658       2.2549
    6659       2.1696
    6660       2.1030
    6661       2.1010
    6662       2.1299
    6663       2.0045
    6664       2.1973
    6665       2.1270
    6666       2.1829
    6667       2.3125
    6668       2.2582
    6669       2.1478
    6670       2.2251
    6671       2.2289
    6672       2.2474
    6673       2.2508
    6674       2.4277
    6675       2.4981
    6676       2.4135
    6677       2.2701
    6678       2.3164
    6679       2.2197
    6680       2.1603
    6681       2.1060
    6682       2.1904
    6683       2.4631
    6684       2.4570
    6685       2.3083
    6686       2.4202
    6687       2.4548
    6688       2.5131
    6689       2.2853
    6690       2.3841
    6691       2.2976
    6692       2.4373
    6693       2.4230
    6694       2.2654
    6695       2.2604
    6696       2.3066
    6697       2.5084
    6698       2.3413
    6699       2.2635
    6700       2.1292
    6701       2.2184
    6702       2.1795
    6703       2.2014
    6704       2.2253
    6705       2.4053
    6706       2.5601
    6707       2.4000
    6708       2.3833
    6709       2.3494
    6710       2.2677
    6711       2.3386
    6712       2.3607
    6713       2.3004
    6714       2.3039
    6715       2.3985
    6716       2.2510
    6717       2.4399
    6718       2.3462
    6719       2.3897
    6720       2.3615
    6721       2.4586
    6722       2.4122
    6723       2.1916
    6724       2.2799
    6725       2.2736
    6726       2.1788
    6727       2.2802
    6728       2.2874
    6729       2.2969
    6730       2.4327
    6731       2.4136
    6732       2.3433
    6733       2.3224
    6734       2.3735
    6735       2.1846
    6736       2.1460
    6737       2.2424
    6738       2.2001
    6739       2.3479
    6740       2.4030
    6741       2.4342
    6742       2.2839
    6743       2.4281
    6744       2.4357
    6745       2.4811
    6746       2.4500
    6747       2.5936
    6748       2.4704
    6749       2.4308
    6750       2.5130
    6751       2.4160
    6752       2.3953
    6753       2.2469
    6754       2.5051
    6755       2.3978
    6756       2.3183
    6757       2.3260
    6758       2.3941
    6759       2.4525
    6760       2.6058
    6761       2.6000
    6762       2.4527
    6763       2.5460
    6764       2.4581
    6765       2.5584
    6766       2.4616
    6767       2.7095
    6768       2.7226
    6769       2.6431
    6770       2.5687
    6771       2.5798
    6772       2.4851
    6773       2.3879
    6774       2.4348
    6775       2.3597
    6776       2.3629
    6777       2.4635
    6778       2.3112
    6779       2.5302
    6780       2.6270
    6781       2.6815
    6782       2.5187
    6783       2.5290
    6784       2.6266
    6785       2.4877
    6786       2.4210
    6787       2.4023
    6788       2.5016
    6789       2.4832
    6790       2.5107
    6791       2.3795
    6792       2.2093
    6793       2.4691
    6794       2.4176
    6795       2.2149
    6796       2.2855
    6797       2.3167
    6798       2.3229
    6799       2.2639
    6800       2.2954
    6801       2.2339
    6802       2.2910
    6803       2.1840
    6804       2.0721
    6805       2.1431
    6806       2.1005
    6807       2.1150
    6808       2.2616
    6809       2.2883
    6810       2.1750
    6811       2.1020
    6812       2.4051
    6813       2.2747
    6814       2.3137
    6815       2.3686
    6816       2.3190
    6817       2.3269
    6818       2.4993
    6819       2.3913
    6820       2.5578
    6821       2.5459
    6822       2.5051
    6823       2.4831
    6824       2.5266
    6825       2.3792
    6826       2.4562
    6827       2.2702
    6828       2.0899
    6829       2.2274
    6830       2.2837
    6831       2.3119
    6832       2.4503
    6833       2.3828
    6834       2.5905
    6835       2.6091
    6836       2.6943
    6837       2.5809
    6838       2.6074
    6839       2.4264
    6840       2.5522
    6841       2.4507
    6842       2.4021
    6843       2.3420
    6844       2.3306
    6845       2.1045
    6846       2.3121
    6847       2.3287
    6848       2.3724
    6849       2.0817
    6850       2.0966
    6851       2.2313
    6852       2.2490
    6853       2.2756
    6854       2.2418
    6855       2.2835
    6856       2.3978
    6857       2.3079
    6858       2.2941
    6859       2.2086
    6860       2.2910
    6861       2.2680
    6862       2.3650
    6863       2.3629
    6864       2.4296
    6865       2.4025
    6866       2.4010
    6867       2.3613
    6868       2.3913
    6869       2.4755
    6870       2.4520
    6871       2.3485
    6872       2.3697
    6873       2.1555
    6874       2.1869
    6875       2.4206
    6876       2.4402
    6877       2.4806
    6878       2.5939
    6879       2.6094
    6880       2.5985
    6881       2.5900
    6882       2.5725
    6883       2.5271
    6884       2.3751
    6885       2.3387
    6886       2.3520
    6887       2.5751
    6888       2.3244
    6889       2.4719
    6890       2.3619
    6891       2.2783
    6892       2.2993
    6893       2.3423
    6894       2.3089
    6895       2.3671
    6896       2.4502
    6897       2.3695
    6898       2.3789
    6899       2.3920
    6900       2.2206
    6901       2.1398
    6902       2.2545
    6903       2.3568
    6904       2.5527
    6905       2.4615
    6906       2.4624
    6907       2.5340
    6908       2.7002
    6909       2.6933
    6910       2.6519
    6911       2.4393
    6912       2.6096
    6913       2.5038
    6914       2.4737
    6915       2.6046
    6916       2.4133
    6917       2.5429
    6918       2.5060
    6919       2.3959
    6920       2.5042
    6921       2.2445
    6922       2.2547
    6923       2.2897
    6924       2.3343
    6925       2.3932
    6926       2.3277
    6927       2.3831
    6928       2.2832
    6929       2.2685
    6930       2.2351
    6931       2.2537
    6932       2.2531
    6933       2.3084
    6934       2.2582
    6935       2.2383
    6936       2.2965
    6937       2.4300
    6938       2.2247
    6939       2.3070
    6940       2.2716
    6941       2.2368
    6942       2.2482
    6943       2.1973
    6944       2.0466
    6945       2.2349
    6946       2.2228
    6947       2.2417
    6948       2.0885
    6949       2.1158
    6950       2.0819
    6951       2.0196
    6952       2.0305
    6953       2.0687
    6954       2.1916
    6955       2.4752
    6956       2.2843
    6957       2.1861
    6958       2.0670
    6959       2.2781
    6960       2.2098
    6961       2.1920
    6962       2.2248
    6963       2.1672
    6964       2.2547
    6965       2.2021
    6966       2.2985
    6967       2.3769
    6968       2.2432
    6969       2.1727
    6970       2.2878
    6971       2.2216
    6972       2.2532
    6973       2.1589
    6974       2.0131
    6975       1.9474
    6976       1.9300
    6977       2.2455
    6978       2.2212
    6979       2.2569
    6980       2.1376
    6981       2.1369
    6982       2.1535
    6983       2.0895
    6984       2.1217
    6985       2.1803
    6986       2.2454
    6987       2.2518
    6988       2.2278
    6989       2.2861
    6990       2.1834
    6991       2.2208
    6992       2.3589
    6993       2.2685
    6994       2.0834
    6995       2.2868
    6996       2.3546
    6997       2.1724
    6998       2.0800
    6999       2.2329
    7000       2.3110
    7001       2.1075
    7002       2.1227
    7003       2.1516
    7004       2.1533
    7005       1.9009
    7006       2.0311
    7007       1.9411
    7008       1.9363
    7009       2.1986
    7010       2.1692
    7011       2.1425
    7012       2.3686
    7013       2.3612
    7014       2.2729
    7015       2.4177
    7016       2.3126
    7017       2.3195
    7018       2.2418
    7019       2.1523
    7020       2.3070
    7021       2.4458
    7022       2.1439
    7023       2.2028
    7024       2.3008
    7025       2.2150
    7026       2.3112
    7027       2.3120
    7028       2.2694
    7029       2.1673
    7030       2.1770
    7031       2.1162
    7032       2.0741
    7033       2.0443
    7034       2.2061
    7035       2.3045
    7036       2.3164
    7037       2.4021
    7038       2.4949
    7039       2.5533
    7040       2.4640
    7041       2.6199
    7042       2.6636
    7043       2.3299
    7044       2.3523
    7045       2.2767
    7046       2.2132
    7047       2.1766
    7048       2.0444
    7049       2.1860
    7050       2.0869
    7051       2.1843
    7052       2.1414
    7053       2.0472
    7054       2.3015
    7055       2.2508
    7056       2.3776
    7057       2.1215
    7058       2.2171
    7059       2.0536
    7060       2.2477
    7061       2.3202
    7062       2.2407
    7063       2.1341
    7064       2.3297
    7065       2.3030
    7066       2.1662
    7067       2.1854
    7068       2.3575
    7069       2.2483
    7070       2.2603
    7071       2.3257
    7072       2.3003
    7073       2.2498
    7074       2.4216
    7075       2.3320
    7076       2.3447
    7077       2.2823
    7078       2.3811
    7079       2.2270
    7080       2.2902
    7081       2.3531
    7082       2.2965
    7083       2.3311
    7084       2.4110
    7085       2.5216
    7086       2.4424
    7087       2.4001
    7088       2.4495
    7089       2.4439
    7090       2.2882
    7091       2.1917
    7092       2.2056
    7093       2.1780
    7094       2.2645
    7095       2.2358
    7096       2.2516
    7097       2.2275
    7098       2.3565
    7099       2.3421
    7100       2.2690
    7101       2.2609
    7102       2.3729
    7103       2.2677
    7104       2.2473
    7105       2.2933
    7106       2.1685
    7107       2.1423
    7108       2.0433
    7109       1.9869
    7110       1.9608
    7111       2.1264
    7112       2.2118
    7113       2.2415
    7114       2.1934
    7115       2.4032
    7116       2.4338
    7117       2.5558
    7118       2.4501
    7119       2.4093
    7120       2.5654
    7121       2.4268
    7122       2.3005
    7123       2.1924
    7124       2.1541
    7125       2.2520
    7126       2.2632
    7127       2.4056
    7128       2.3427
    7129       2.4582
    7130       2.3303
    7131       2.3486
    7132       2.3293
    7133       2.3550
    7134       2.3871
    7135       2.3183
    7136       2.3312
    7137       2.2780
    7138       2.4602
    7139       2.4972
    7140       2.5214
    7141       2.3226
    7142       2.2676
    7143       2.1502
    7144       2.2980
    7145       2.0673
    7146       2.1775
    7147       2.2249
    7148       2.2150
    7149       2.2427
    7150       2.2778
    7151       2.3139
    7152       2.3004
    7153       2.1994
    7154       2.2204
    7155       2.1740
    7156       2.1562
    7157       2.3728
    7158       2.3269
    7159       2.3750
    7160       2.2969
    7161       2.3542
    7162       2.4633
    7163       2.5457
    7164       2.5469
    7165       2.6731
    7166       2.4640
    7167       2.4677
    7168       2.6866
    7169       2.5560
    7170       2.3799
    7171       2.5800
    7172       2.5690
    7173       2.4357
    7174       2.4233
    7175       2.2817
    7176       2.2839
    7177       2.3530
    7178       2.2304
    7179       2.2191
    7180       2.4782
    7181       2.4900
    7182       2.2668
    7183       2.2344
    7184       2.1279
    7185       2.1769
    7186       2.0809
    7187       2.2122
    7188       2.2311
    7189       2.2834
    7190       2.1850
    7191       2.2515
    7192       2.4581
    7193       2.4179
    7194       2.3951
    7195       2.2611
    7196       2.2943
    7197       2.2610
    7198       2.3480
    7199       2.3640
    7200       2.4334
    7201       2.2960
    7202       2.2085
    7203       2.1148
    7204       2.0762
    7205       2.2755
    7206       2.4565
    7207       2.3990
    7208       2.3137
    7209       2.5198
    7210       2.4428
    7211       2.2982
    7212       2.4600
    7213       2.6971
    7214       2.6934
    7215       2.6208
    7216       2.5591
    7217       2.5396
    7218       2.3741
    7219       2.6129
    7220       2.3979
    7221       2.3714
    7222       2.5006
    7223       2.5819
    7224       2.5441
    7225       2.5190
    7226       2.3988
    7227       2.2971
    7228       2.3120
    7229       2.3412
    7230       2.3846
    7231       2.3963
    7232       2.4614
    7233       2.5065
    7234       2.3432
    7235       2.2965
    7236       2.2862
    7237       2.2150
    7238       2.1301
    7239       2.1245
    7240       2.0949
    7241       2.1833
    7242       2.0550
    7243       2.1176
    7244       2.0708
    7245       2.1576
    7246       2.1788
    7247       2.0609
    7248       2.0442
    7249       2.2192
    7250       2.2820
    7251       2.2395
    7252       2.2516
    7253       2.1615
    7254       2.0645
    7255       2.1888
    7256       2.2820
    7257       2.1208
    7258       2.2755
    7259       2.1112
    7260       2.1611
    7261       2.4236
    7262       2.3334
    7263       2.5941
    7264       2.5068
    7265       2.4275
    7266       2.5587
    7267       2.3088
    7268       2.5804
    7269       2.5443
    7270       2.6392
    7271       2.5522
    7272       2.4233
    7273       2.5053
    7274       2.5010
    7275       2.5247
    7276       2.5387
    7277       2.5618
    7278       2.4965
    7279       2.5388
    7280       2.3268
    7281       2.4419
    7282       2.4036
    7283       2.5137
    7284       2.4449
    7285       2.4114
    7286       2.3622
    7287       2.2371
    7288       2.1269
    7289       2.2443
    7290       2.3965
    7291       2.3739
    7292       2.5478
    7293       2.5555
    7294       2.4852
    7295       2.5493
    7296       2.6269
    7297       2.6593
    7298       2.5779
    7299       2.4780
    7300       2.5923
    7301       2.5695
    7302       2.3088
    7303       2.4195
    7304       2.4325
    7305       2.3571
    7306       2.4187
    7307       2.4029
    7308       2.3265
    7309       2.2877
    7310       2.2059
    7311       2.2520
    7312       2.1995
    7313       2.1417
    7314       2.1778
    7315       2.2794
    7316       2.1206
    7317       2.2534
    7318       2.2267
    7319       2.2780
    7320       2.3653
    7321       2.2244
    7322       2.3678
    7323       2.4191
    7324       2.3300
    7325       2.2800
    7326       2.3830
    7327       2.4281
    7328       2.4657
    7329       2.4107
    7330       2.4274
    7331       2.2502
    7332       2.2779
    7333       2.2968
    7334       2.3513
    7335       2.2635
    7336       2.3744
    7337       2.1289
    7338       2.0327
    7339       1.9854
    7340       2.0086
    7341       2.1222
    7342       2.1517
    7343       2.1070
    7344       2.2091
    7345       2.2088
    7346       2.3101
    7347       2.5052
    7348       2.3070
    7349       2.3894
    7350       2.2251
    7351       2.3161
    7352       2.2548
    7353       2.2438
    7354       2.4567
    7355       2.3975
    7356       2.3685
    7357       2.4072
    7358       2.4068
    7359       2.4448
    7360       2.4681
    7361       2.4034
    7362       2.2352
    7363       2.4414
    7364       2.5382
    7365       2.4019
    7366       2.2868
    7367       2.2026
    7368       2.3039
    7369       2.4497
    7370       2.3444
    7371       2.2542
    7372       2.1474
    7373       2.0693
    7374       2.1076
    7375       2.0151
    7376       2.0038
    7377       1.9770
    7378       1.9988
    7379       1.9759
    7380       2.0635
    7381       2.1070
    7382       2.1581
    7383       2.1816
    7384       2.0528
    7385       2.1402
    7386       2.1605
    7387       2.5695
    7388       2.3021
    7389       2.1651
    7390       2.2753
    7391       2.1914
    7392       2.3805
    7393       2.3138
    7394       2.1392
    7395       2.4103
    7396       2.3579
    7397       2.3622
    7398       2.1318
    7399       2.2477
    7400       2.3075
    7401       2.6172
    7402       2.7632
    7403       2.5256
    7404       2.5403
    7405       2.2716
    7406       2.2020
    7407       2.3687
    7408       2.3939
    7409       2.3224
    7410       2.4340
    7411       2.2922
    7412       2.1767
    7413       2.3538
    7414       2.4314
    7415       2.3330
    7416       2.3735
    7417       2.5363
    7418       2.4928
    7419       2.4007
    7420       2.4245
    7421       2.3980
    7422       2.1205
    7423       2.2072
    7424       2.2018
    7425       2.1722
    7426       2.1809
    7427       2.4073
    7428       2.3800
    7429       2.3577
    7430       2.2893
    7431       2.4076
    7432       2.3440
    7433       2.2856
    7434       2.2031
    7435       2.3621
    7436       2.2599
    7437       2.4912
    7438       2.5404
    7439       2.6334
    7440       2.4596
    7441       2.6711
    7442       2.6343
    7443       2.4818
    7444       2.4021
    7445       2.3827
    7446       2.3098
    7447       2.4680
    7448       2.3728
    7449       2.3516
    7450       2.3415
    7451       2.3407
    7452       2.2542
    7453       2.2251
    7454       2.2633
    7455       2.2947
    7456       2.5028
    7457       2.4718
    7458       2.4224
    7459       2.3615
    7460       2.4188
    7461       2.1405
    7462       2.1962
    7463       2.2507
    7464       2.1785
    7465       2.1858
    7466       2.1546
    7467       2.2894
    7468       2.3793
    7469       2.5610
    7470       2.4370
    7471       2.5191
    7472       2.5078
    7473       2.4519
    7474       2.4794
    7475       2.4844
    7476       2.5828
    7477       2.3746
    7478       2.3120
    7479       2.5225
    7480       2.5656
    7481       2.7277
    7482       2.5377
    7483       2.7680
    7484       2.7408
    7485       2.6712
    7486       2.5436
    7487       2.4533
    7488       2.1863
    7489       2.4216
    7490       2.1722
    7491       2.3273
    7492       2.1556
    7493       2.3109
    7494       2.2331
    7495       2.2357
    7496       2.2745
    7497       2.2508
    7498       2.2375
    7499       2.3481
    7500       2.2194
    7501       2.1510
    7502       2.2727
    7503       2.2078
    7504       2.3335
    7505       2.3334
    7506       2.3679
    7507       2.4303
    7508       2.4784
    7509       2.4882
    7510       2.5093
    7511       2.5371
    7512       2.5206
    7513       2.2592
    7514       2.3373
    7515       2.1769
    7516       2.3067
    7517       2.1966
    7518       2.3217
    7519       2.3112
    7520       2.5015
    7521       2.2670
    7522       2.2227
    7523       2.3104
    7524       2.2176
    7525       2.1421
    7526       2.3571
    7527       2.3565
    7528       2.2616
    7529       2.3520
    7530       2.3352
    7531       2.2681
    7532       2.1541
    7533       1.9873
    7534       2.3555
    7535       2.3669
    7536       2.3844
    7537       2.2068
    7538       2.4438
    7539       2.5287
    7540       2.4320
    7541       2.5863
    7542       2.4911
    7543       2.4082
    7544       2.3622
    7545       2.1763
    7546       2.0804
    7547       2.3338
    7548       2.1502
    7549       2.1672
    7550       2.2360
    7551       2.1419
    7552       2.1599
    7553       2.2708
    7554       2.2341
    7555       2.3643
    7556       2.3208
    7557       2.3859
    7558       2.0736
    7559       1.9506
    7560       1.9508
    7561       2.0349
    7562       2.1727
    7563       2.1254
    7564       2.1249
    7565       2.2449
    7566       2.4146
    7567       2.5104
    7568       2.3698
    7569       2.2817
    7570       2.1538
    7571       2.2946
    7572       2.1749
    7573       2.1367
    7574       2.2602
    7575       2.1752
    7576       2.2348
    7577       2.1028
    7578       2.2067
    7579       2.3194
    7580       2.0900
    7581       2.2489
    7582       2.1450
    7583       2.1408
    7584       2.0822
    7585       2.2330
    7586       2.4081
    7587       2.3621
    7588       2.5198
    7589       2.3065
    7590       2.1535
    7591       2.0327
    7592       2.0654
    7593       2.1534
    7594       2.2034
    7595       2.2527
    7596       2.2441
    7597       2.3408
    7598       2.3284
    7599       2.2884
    7600       2.1355
    7601       2.1325
    7602       2.3611
    7603       2.2279
    7604       2.2717
    7605       2.4080
    7606       2.1699
    7607       2.0681
    7608       2.1121
    7609       2.0959
    7610       2.1641
    7611       2.1415
    7612       2.1162
    7613       1.9957
    7614       2.0067
    7615       1.9524
    7616       1.9647
    7617       2.0690
    7618       1.9888
    7619       2.0905
    7620       2.1349
    7621       2.1134
    7622       2.0181
    7623       2.2981
    7624       2.3170
    7625       2.3222
    7626       2.3096
    7627       2.3798
    7628       2.3231
    7629       2.4728
    7630       2.2924
    7631       2.3405
    7632       2.3120
    7633       2.3303
    7634       2.2131
    7635       2.3868
    7636       2.4055
    7637       2.3883
    7638       2.4295
    7639       2.3268
    7640       2.3193
    7641       2.1957
    7642       2.3527
    7643       2.1423
    7644       2.3931
    7645       2.3633
    7646       2.1767
    7647       2.2325
    7648       2.1039
    7649       2.1831
    7650       2.1358
    7651       1.9629
    7652       2.1681
    7653       2.0580
    7654       2.1011
    7655       2.1832
    7656       2.3037
    7657       2.2329
    7658       2.1292
    7659       2.0413
    7660       2.1049
    7661       2.2823
    7662       2.2958
    7663       2.2864
    7664       2.3986
    7665       2.3304
    7666       2.1898
    7667       2.3056
    7668       2.2189
    7669       2.2181
    7670       2.2321
    7671       2.2707
    7672       2.0496
    7673       2.1341
    7674       2.2928
    7675       2.1723
    7676       2.1206
    7677       2.2428
    7678       2.1162
    7679       2.2728
    7680       2.0608
    7681       2.1288
    7682       2.0452
    7683       1.9568
    7684       2.0193
    7685       2.2323
    7686       2.3588
    7687       2.2917
    7688       2.3385
    7689       2.2583
    7690       2.2043
    7691       2.2220
    7692       2.1679
    7693       2.1736
    7694       2.1849
    7695       2.3783
    7696       2.0559
    7697       2.2154
    7698       2.3241
    7699       2.4025
    7700       2.3026
    7701       2.2874
    7702       2.4417
    7703       2.5718
    7704       2.4676
    7705       2.4014
    7706       2.4216
    7707       2.4300
    7708       2.3362
    7709       2.4403
    7710       2.3652
    7711       2.5328
    7712       2.5052
    7713       2.3633
    7714       2.3217
    7715       2.5791
    7716       2.6514
    7717       2.6064
    7718       2.6273
    7719       2.4863
    7720       2.7727
    7721       2.4929
    7722       2.3393
    7723       2.2551
    7724       2.3968
    7725       2.1535
    7726       2.1745
    7727       2.1140
    7728       2.0585
    7729       1.7992
    7730       1.8716
    7731       1.9222
    7732       1.8818
    7733       2.1903
    7734       2.3483
    7735       2.3103
    7736       2.3111
    7737       2.2827
    7738       2.4081
    7739       2.2908
    7740       2.2722
    7741       2.3647
    7742       2.4164
    7743       2.3397
    7744       2.3758
    7745       2.2938
    7746       2.2937
    7747       2.1836
    7748       2.3968
    7749       2.2873
    7750       2.2083
    7751       2.2075
    7752       2.0037
    7753       2.0807
    7754       2.0959
    7755       2.1040
    7756       2.4181
    7757       2.3531
    7758       2.3193
    7759       2.2873
    7760       2.0727
    7761       1.9783
    7762       2.3717
    7763       2.1510
    7764       2.3244
    7765       2.3849
    7766       2.3536
    7767       2.2769
    7768       2.4678
    7769       2.5062
    7770       2.6591
    7771       2.4219
    7772       2.3905
    7773       2.2981
    7774       2.2586
    7775       2.3197
    7776       2.2431
    7777       2.4829
    7778       2.3421
    7779       2.2747
    7780       2.1673
    7781       2.1318
    7782       2.2600
    7783       2.2953
    7784       2.0116
    7785       2.1695
    7786       2.0907
    7787       2.0879
    7788       2.0863
    7789       2.3209
    7790       2.4418
    7791       2.4772
    7792       2.3074
    7793       2.4953
    7794       2.2797
    7795       2.2022
    7796       2.4350
    7797       2.4521
    7798       2.4023
    7799       2.4755
    7800       2.6148
    7801       2.5258
    7802       2.5399
    7803       2.5918
    7804       2.6402
    7805       2.5749
    7806       2.4211
    7807       2.4129
    7808       2.3488
    7809       2.4230
    7810       2.4015
    7811       2.4819
    7812       2.3584
    7813       2.3875
    7814       2.3159
    7815       2.3341
    7816       2.3415
    7817       2.4645
    7818       2.2188
    7819       2.1681
    7820       2.2281
    7821       2.1418
    7822       2.2077
    7823       2.3536
    7824       2.4972
    7825       2.7188
    7826       2.7891
    7827       2.6297
    7828       2.6133
    7829       2.4642
    7830       2.6258
    7831       2.3754
    7832       2.4796
    7833       2.1551
    7834       2.1580
    7835       2.1654
    7836       2.3141
    7837       2.3742
    7838       2.5912
    7839       2.5371
    7840       2.5803
    7841       2.6407
    7842       2.6435
    7843       2.5095
    7844       2.4259
    7845       2.2147
    7846       2.0089
    7847       2.0297
    7848       1.9040
    7849       2.0809
    7850       2.2587
    7851       2.1893
    7852       2.3000
    7853       2.3163
    7854       2.1262
    7855       2.2044
    7856       2.1812
    7857       2.1884
    7858       2.1262
    7859       1.8533
    7860       1.9120
    7861       2.0665
    7862       1.9656
    7863       1.9646
    7864       1.9587
    7865       1.8775
    7866       1.9383
    7867       1.9894
    7868       1.9287
    7869       2.2513
    7870       2.3287
    7871       2.2607
    7872       2.2258
    7873       2.1297
    7874       2.0141
    7875       2.0653
    7876       1.9004
    7877       1.9035
    7878       2.0473
    7879       2.1437
    7880       2.2548
    7881       2.1308
    7882       2.0932
    7883       2.1279
    7884       2.0458
    7885       2.1707
    7886       2.2178
    7887       2.2582
    7888       2.0477
    7889       2.0892
    7890       2.1708
    7891       2.0035
    7892       2.0499
    7893       2.2085
    7894       2.2991
    7895       2.3120
    7896       2.3610
    7897       2.1857
    7898       2.2567
    7899       2.1641
    7900       2.3165
    7901       2.2452
    7902       2.2430
    7903       2.2572
    7904       2.2126
    7905       2.1104
    7906       2.2716
    7907       2.2583
    7908       2.2070
    7909       2.2871
    7910       2.0769
    7911       2.1787
    7912       2.0512
    7913       2.1237
    7914       2.0913
    7915       2.1322
    7916       2.0724
    7917       2.1155
    7918       2.1077
    7919       2.0280
    7920       2.0692
    7921       2.1482
    7922       2.2309
    7923       2.3279
    7924       2.1973
    7925       2.1503
    7926       2.3091
    7927       2.2005
    7928       2.0944
    7929       2.1495
    7930       2.2036
    7931       2.1940
    7932       2.3088
    7933       2.3291
    7934       2.2646
    7935       2.1780
    7936       2.1800
    7937       2.2697
    7938       2.1224
    7939       2.1982
    7940       2.2759
    7941       2.3441
    7942       2.3500
    7943       2.1432
    7944       2.1690
    7945       2.1088
    7946       2.2576
    7947       2.3370
    7948       2.2595
    7949       2.2102
    7950       2.2606
    7951       2.2803
    7952       2.1536
    7953       2.3313
    7954       2.3391
    7955       2.2773
    7956       2.2917
    7957       2.0703
    7958       2.2221
    7959       2.1139
    7960       2.1380
    7961       2.0025
    7962       2.1598
    7963       2.0717
    7964       2.1976
    7965       2.2832
    7966       2.2385
    7967       2.0719
    7968       2.0554
    7969       1.9860
    7970       1.8720
    7971       1.9557
    7972       2.1944
    7973       2.1900
    7974       2.0381
    7975       2.0356
    7976       2.2652
    7977       2.2064
    7978       2.1229
    7979       2.3478
    7980       2.3683
    7981       2.4101
    7982       2.4035
    7983       2.4079
    7984       2.4168
    7985       2.4081
    7986       2.2894
    7987       2.0230
    7988       2.1206
    7989       2.0460
    7990       2.1581
    7991       2.2271
    7992       2.2816
    7993       2.0261
    7994       2.1071
    7995       2.0091
    7996       2.1198
    7997       2.1013
    7998       2.2106
    7999       2.3062
    8000       2.2778
    8001       2.3087
    8002       2.4454
    8003       2.5820
    8004       2.6914
    8005       2.4848
    8006       2.5361
    8007       2.4639
    8008       2.3960
    8009       2.4406
    8010       2.3142
    8011       2.2489
    8012       2.0500
    8013       2.0997
    8014       2.1361
    8015       2.1533
    8016       2.0921
    8017       2.0563
    8018       2.0187
    8019       2.0696
    8020       2.2702
    8021       2.3602
    8022       2.5698
    8023       2.4999
    8024       2.4877
    8025       2.3500
    8026       2.3133
    8027       2.3714
    8028       2.3495
    8029       2.2968
    8030       2.2336
    8031       2.1859
    8032       2.1264
    8033       2.1368
    8034       2.1703
    8035       2.2461
    8036       2.2635
    8037       2.2194
    8038       2.3441
    8039       2.2759
    8040       2.2084
    8041       2.2134
    8042       2.0321
    8043       2.0709
    8044       2.1248
    8045       2.1468
    8046       2.1648
    8047       2.0938
    8048       2.2297
    8049       2.2031
    8050       2.3437
    8051       2.3441
    8052       2.2483
    8053       2.2913
    8054       2.3371
    8055       2.4062
    8056       2.4313
    8057       2.3474
    8058       2.3028
    8059       2.2325
    8060       2.0776
    8061       2.2437
    8062       2.3239
    8063       2.1908
    8064       2.0811
    8065       2.1007
    8066       2.3636
    8067       2.3803
    8068       2.1714
    8069       2.1776
    8070       2.2846
    8071       2.0874
    8072       2.2069
    8073       2.4239
    8074       2.6672
    8075       2.5684
    8076       2.4573
    8077       2.6018
    8078       2.3858
    8079       2.2344
    8080       2.0876
    8081       2.0970
    8082       2.1164
    8083       2.2406
    8084       2.2346
    8085       2.2344
    8086       2.0260
    8087       2.0322
    8088       2.2670
    8089       2.3206
    8090       2.5279
    8091       2.3715
    8092       2.2341
    8093       2.2152
    8094       2.2597
    8095       2.1233
    8096       2.0555
    8097       2.2149
    8098       2.2679
    8099       2.1854
    8100       2.2058
    8101       2.3548
    8102       2.5049
    8103       2.2658
    8104       2.2756
    8105       2.2146
    8106       1.9784
    8107       2.1320
    8108       2.1040
    8109       2.2027
    8110       2.0424
    8111       2.0348
    8112       2.1256
    8113       2.0817
    8114       2.0133
    8115       2.3565
    8116       2.1675
    8117       2.0446
    8118       1.9857
    8119       1.9911
    8120       1.9607
    8121       2.0633
    8122       2.2378
    8123       2.2197
    8124       2.1008
    8125       2.1645
    8126       2.2982
    8127       2.2830
    8128       2.2282
    8129       2.3947
    8130       2.4434
    8131       2.1840
    8132       2.1478
    8133       2.2327
    8134       1.9817
    8135       1.8313
    8136       1.9794
    8137       1.9923
    8138       1.8880
    8139       1.9969
    8140       2.0694
    8141       2.0246
    8142       2.2105
    8143       2.0651
    8144       2.0580
    8145       2.1742
    8146       1.9745
    8147       1.9469
    8148       1.7880
    8149       1.8481
    8150       1.8761
    8151       1.9616
    8152       2.0350
    8153       2.0357
    8154       2.1146
    8155       2.1220
    8156       2.0273
    8157       2.1386
    8158       1.9566
    8159       1.9943
    8160       2.0727
    8161       2.0800
    8162       2.1203
    8163       1.9541
    8164       2.1340
    8165       2.0749
    8166       1.8855
    8167       1.8292
    8168       2.0883
    8169       1.9835
    8170       2.0123
    8171       2.0954
    8172       2.0548
    8173       2.0077
    8174       2.1653
    8175       2.4580
    8176       2.3276
    8177       2.3237
    8178       2.2496
    8179       2.0625
    8180       2.0190
    8181       1.8985
    8182       2.0079
    8183       1.8660
    8184       2.0729
    8185       1.9935
    8186       2.0162
    8187       2.2700
    8188       2.1631
    8189       2.0953
    8190       2.1282
    8191       2.2723
    8192       2.0206
    8193       2.0131
    8194       1.9533
    8195       1.8526
    8196       1.8151
    8197       1.8681
    8198       1.9571
    8199       1.8546
    8200       1.7241
    8201       1.7004
    8202       1.7960
    8203       1.6968
    8204       1.7384
    8205       1.7508
    8206       1.8103
    8207       1.7510
    8208       1.8921
    8209       1.7523
    8210       1.7057
    8211       1.7732
    8212       1.9604
    8213       1.7637
    8214       1.8751
    8215       1.9748
    8216       2.0684
    8217       2.0501
    8218       2.0680
    8219       2.0421
    8220       2.0260
    8221       2.1601
    8222       2.2610
    8223       2.3171
    8224       2.2443
    8225       2.4024
    8226       2.4091
    8227       2.2219
    8228       2.1471
    8229       2.2535
    8230       2.0773
    8231       2.2850
    8232       2.1119
    8233       2.2796
    8234       2.3362
    8235       2.3604
    8236       2.3813
    8237       2.5162
    8238       2.6017
    8239       2.4648
    8240       2.4194
    8241       2.3712
    8242       2.6049
    8243       2.6580
    8244       2.5175
    8245       2.2697
    8246       2.2008
    8247       2.1230
    8248       2.2141
    8249       2.3555
    8250       2.2120
    8251       2.3279
    8252       2.2104
    8253       2.1963
    8254       2.3395
    8255       2.4223
    8256       2.3122
    8257       2.1458
    8258       2.1654
    8259       2.2458
    8260       2.2923
    8261       2.3162
    8262       2.4115
    8263       2.3069
    8264       2.2973
    8265       2.1786
    8266       2.2976
    8267       2.2226
    8268       2.4866
    8269       2.4166
    8270       2.3620
    8271       2.3994
    8272       2.5459
    8273       2.5947
    8274       2.3848
    8275       2.3461
    8276       2.3606
    8277       2.2854
    8278       2.2592
    8279       2.3060
    8280       2.0664
    8281       2.1133
    8282       2.1612
    8283       2.2608
    8284       2.3004
    8285       2.1855
    8286       2.2336
    8287       2.3409
    8288       2.3790
    8289       2.3875
    8290       2.2649
    8291       2.2093
    8292       2.0809
    8293       2.2375
    8294       2.2151
    8295       2.3394
    8296       2.1838
    8297       2.2045
    8298       2.1390
    8299       2.1529
    8300       2.0790
    8301       2.0601
    8302       2.2964
    8303       2.3679
    8304       2.2421
    8305       2.1943
    8306       2.2243
    8307       2.3792
    8308       2.1291
    8309       2.1413
    8310       2.1519
    8311       2.2422
    8312       2.3194
    8313       2.4232
    8314       2.5147
    8315       2.3302
    8316       2.4520
    8317       2.4714
    8318       2.5856
    8319       2.5238
    8320       2.4567
    8321       2.5734
    8322       2.4228
    8323       2.0864
    8324       2.2911
    8325       2.3707
    8326       2.2420
    8327       2.1589
    8328       2.0965
    8329       2.1616
    8330       2.2142
    8331       2.2650
    8332       2.1771
    8333       2.2109
    8334       2.1442
    8335       2.1882
    8336       2.3082
    8337       2.2591
    8338       2.3135
    8339       2.0375
    8340       2.1499
    8341       2.0508
    8342       2.2066
    8343       2.0737
    8344       2.1614
    8345       2.3205
    8346       2.2708
    8347       2.2262
    8348       2.0549
    8349       2.1871
    8350       2.0681
    8351       2.2277
    8352       2.2213
    8353       2.2014
    8354       2.1021
    8355       2.3022
    8356       2.1934
    8357       2.2728
    8358       2.0531
    8359       2.0762
    8360       1.9322
    8361       2.0177
    8362       1.8571
    8363       1.8270
    8364       1.8747
    8365       1.9385
    8366       2.1293
    8367       2.1781
    8368       2.1827
    8369       2.3593
    8370       2.3243
    8371       2.4038
    8372       2.4122
    8373       2.4589
    8374       2.3973
    8375       2.4924
    8376       2.3909
    8377       2.4129
    8378       2.2042
    8379       2.3146
    8380       2.2487
    8381       2.2894
    8382       2.0246
    8383       1.9621
    8384       1.9865
    8385       2.2555
    8386       2.1352
    8387       2.0629
    8388       2.1664
    8389       2.0332
    8390       2.0456
    8391       1.9191
    8392       1.9895
    8393       1.9544
    8394       1.9985
    8395       2.0223
    8396       1.9615
    8397       1.9078
    8398       1.9165
    8399       1.9975
    8400       1.9506
    8401       2.0182
    8402       2.0673
    8403       2.0909
    8404       2.1047
    8405       2.1969
    8406       2.1178
    8407       2.0245
    8408       1.8928
    8409       1.9189
    8410       2.1292
    8411       1.9515
    8412       1.9860
    8413       2.0232
    8414       2.0040
    8415       2.1289
    8416       2.0884
    8417       1.9432
    8418       1.9954
    8419       1.8364
    8420       1.7631
    8421       1.9047
    8422       1.8964
    8423       1.9544
    8424       1.8870
    8425       1.9787
    8426       2.0722
    8427       1.9165
    8428       1.8710
    8429       1.9779
    8430       1.8561
    8431       1.8635
    8432       2.0014
    8433       2.1296
    8434       2.2003
    8435       2.1619
    8436       2.0466
    8437       1.9576
    8438       2.1016
    8439       2.1133
    8440       2.2200
    8441       2.2020
    8442       2.1111
    8443       2.0199
    8444       2.0268
    8445       1.9749
    8446       1.8183
    8447       1.7410
    8448       2.0055
    8449       2.0415
    8450       1.9553
    8451       1.9853
    8452       1.9873
    8453       1.9164
    8454       1.9203
    8455       1.8123
    8456       1.7798
    8457       1.9633
    8458       2.1317
    8459       2.0591
    8460       2.0540
    8461       2.2627
    8462       2.1766
    8463       2.3550
    8464       2.4583
    8465       2.6268
    8466       2.4309
    8467       2.4833
    8468       2.4192
    8469       2.5076
    8470       2.4507
    8471       2.3415
    8472       2.3475
    8473       2.1041
    8474       2.0487
    8475       2.1060
    8476       2.1294
    8477       2.1387
    8478       2.2187
    8479       2.3605
    8480       2.2081
    8481       2.2896
    8482       2.0996
    8483       2.2939
    8484       2.4334
    8485       2.3846
    8486       2.4195
    8487       2.2861
    8488       2.3984
    8489       2.4317
    8490       2.3637
    8491       2.5143
    8492       2.4143
    8493       2.6001
    8494       2.7242
    8495       2.6353
    8496       2.5414
    8497       2.5420
    8498       2.2657
    8499       2.5623
    8500       2.6113
    8501       2.8725
    8502       2.7691
    8503       2.7512
    8504       2.8337
    8505       2.5856
    8506       2.4384
    8507       2.1988
    8508       2.2254
    8509       2.3909
    8510       2.2424
    8511       2.4224
    8512       2.5469
    8513       2.5158
    8514       2.4165
    8515       2.3673
    8516       2.2149
    8517       2.1363
    8518       2.3999
    8519       2.2924
    8520       2.4925
    8521       2.3281
    8522       2.3707
    8523       2.4371
    8524       2.3577
    8525       2.2841
    8526       2.1565
    8527       2.3300
    8528       2.3806
    8529       2.5030
    8530       2.4522
    8531       2.3642
    8532       2.4249
    8533       2.4569
    8534       2.2802
    8535       2.4096
    8536       2.4155
    8537       2.5509
    8538       2.3342
    8539       2.3120
    8540       2.3295
    8541       2.1461
    8542       2.2772
    8543       2.2515
    8544       2.3238
    8545       2.3195
    8546       2.2686
    8547       2.3723
    8548       2.3172
    8549       2.4061
    8550       2.3106
    8551       2.3515
    8552       2.5516
    8553       2.5014
    8554       2.5322
    8555       2.4634
    8556       2.4053
    8557       2.5906
    8558       2.5684
    8559       2.4811
    8560       2.3033
    8561       2.2306
    8562       2.1414
    8563       2.1748
    8564       2.2252
    8565       2.2917
    8566       2.2235
    8567       2.1968
    8568       2.2341
    8569       2.2427
    8570       2.1623
    8571       2.1554
    8572       1.9900
    8573       2.0207
    8574       2.0846
    8575       1.8546
    8576       1.9684
    8577       2.0643
    8578       2.1465
    8579       1.9540
    8580       1.8770
    8581       1.7321
    8582       1.7642
    8583       1.8358
    8584       1.9416
    8585       1.9811
    8586       1.9655
    8587       1.9083
    8588       2.0095
    8589       1.9337
    8590       1.8607
    8591       1.8320
    8592       1.8839
    8593       1.8272
    8594       1.9673
    8595       1.9682
    8596       1.9452
    8597       2.0257
    8598       1.9982
    8599       1.9954
    8600       1.8629
    8601       1.9229
    8602       1.9016
    8603       2.0649
    8604       2.0516
    8605       2.0632
    8606       2.0978
    8607       1.9597
    8608       1.9930
    8609       1.8930
    8610       1.9256
    8611       2.0680
    8612       1.9707
    8613       2.0648
    8614       2.1532
    8615       2.2325
    8616       2.2683
    8617       2.2247
    8618       2.2133
    8619       2.3155
    8620       2.4771
    8621       2.4151
    8622       2.4450
    8623       2.4393
    8624       2.5218
    8625       2.3053
    8626       2.5748
    8627       2.4110
    8628       2.3827
    8629       2.4764
    8630       2.3775
    8631       2.3395
    8632       2.4070
    8633       2.4507
    8634       2.4656
    8635       2.4761
    8636       2.2319
    8637       2.2174
    8638       2.0040
    8639       2.0917
    8640       2.2004
    8641       2.1493
    8642       2.1249
    8643       2.3196
    8644       2.3982
    8645       2.2247
    8646       2.2922
    8647       2.3670
    8648       2.2887
    8649       2.3841
    8650       2.1299
    8651       2.0189
    8652       2.2057
    8653       2.1416
    8654       2.1181
    8655       2.2263
    8656       2.1795
    8657       2.2293
    8658       2.2316
    8659       2.1668
    8660       2.1334
    8661       2.2517
    8662       2.3121
    8663       2.1459
    8664       2.1950
    8665       2.0733
    8666       2.2300
    8667       2.2459
    8668       2.1199
    8669       2.2407
    8670       2.1194
    8671       2.2541
    8672       2.2477
    8673       2.0542
    8674       2.0740
    8675       2.0468
    8676       2.0737
    8677       2.0867
    8678       2.2487
    8679       2.3146
    8680       2.3824
    8681       2.3718
    8682       2.2646
    8683       2.3018
    8684       2.3221
    8685       2.2098
    8686       2.0920
    8687       2.1333
    8688       2.3520
    8689       2.3536
    8690       2.3304
    8691       2.2545
    8692       2.1881
    8693       1.9932
    8694       2.1996
    8695       2.2928
    8696       2.4839
    8697       2.4381
    8698       2.4324
    8699       2.3915
    8700       2.3440
    8701       2.2651
    8702       2.5773
    8703       2.6088
    8704       2.4077
    8705       2.5129
    8706       2.6186
    8707       2.3622
    8708       2.5101
    8709       2.1463
    8710       2.4363
    8711       2.2568
    8712       2.0368
    8713       2.1981
    8714       2.2581
    8715       2.2627
    8716       2.3047
    8717       2.4773
    8718       2.4146
    8719       2.5637
    8720       2.6438
    8721       2.5468
    8722       2.4954
    8723       2.5710
    8724       2.5404
    8725       2.6299
    8726       2.6680
    8727       2.7435
    8728       2.5838
    8729       2.6767
    8730       2.5350
    8731       2.6948
    8732       2.5455
    8733       2.6243
    8734       2.4485
    8735       2.4044
    8736       2.4976
    8737       2.5985
    8738       2.4303
    8739       2.5233
    8740       2.3989
    8741       2.3907
    8742       2.4095
    8743       2.2621
    8744       2.2586
    8745       2.4359
    8746       2.2520
    8747       2.2355
    8748       2.2597
    8749       2.2726
    8750       2.2564
    8751       2.3146
    8752       2.3854
    8753       2.1418
    8754       2.1569
    8755       2.0356
    8756       2.0727
    8757       1.8460
    8758       1.8685
    8759       1.9415
    8760       1.9940
    8761       2.1333
    8762       2.1079
    8763       1.9861
    8764       1.9333
    8765       1.7958
    8766       1.7509
    8767       1.8313
    8768       1.7949
    8769       1.8048
    8770       1.9646
    8771       2.0432
    8772       2.2000
    8773       2.1203
    8774       1.9179
    8775       1.9317
    8776       1.9932
    8777       2.0556
    8778       1.8692
    8779       1.9845
    8780       2.0736
    8781       2.0020
    8782       1.9675
    8783       1.9174
    8784       1.8567
    8785       2.0910
    8786       2.1176
    8787       2.0193
    8788       1.9597
    8789       2.0198
    8790       2.0463
    8791       2.1082
    8792       2.2118
    8793       2.1525
    8794       2.1803
    8795       2.1501
    8796       2.2091
    8797       2.2774
    8798       2.3832
    8799       2.2858
    8800       2.3008
    8801       2.1706
    8802       2.2061
    8803       2.2111
    8804       2.3608
    8805       2.3288
    8806       2.3024
    8807       2.2059
    8808       2.3914
    8809       2.1218
    8810       2.0180
    8811       2.0968
    8812       2.0851
    8813       1.9729
    8814       2.1598
    8815       2.1821
    8816       2.1002
    8817       2.1380
    8818       2.0114
    8819       1.8979
    8820       1.9154
    8821       1.8797
    8822       1.8813
    8823       1.8361
    8824       1.9833
    8825       1.9989
    8826       2.0940
    8827       2.1119
    8828       2.0524
    8829       2.0139
    8830       2.1260
    8831       2.0198
    8832       2.1029
    8833       2.0811
    8834       2.1551
    8835       2.0826
    8836       2.1868
    8837       2.2536
    8838       2.3889
    8839       2.2668
    8840       2.4030
    8841       2.2224
    8842       2.1558
    8843       2.1394
    8844       2.1579
    8845       2.1936
    8846       2.0905
    8847       2.3257
    8848       2.3372
    8849       2.3096
    8850       2.4196
    8851       2.3972
    8852       2.3116
    8853       2.2554
    8854       2.1685
    8855       2.1265
    8856       2.1993
    8857       2.1110
    8858       2.0577
    8859       2.1040
    8860       2.1814
    8861       2.2571
    8862       2.2388
    8863       2.0294
    8864       2.1159
    8865       1.9479
    8866       2.0582
    8867       2.0074
    8868       2.0868
    8869       2.2064
    8870       2.1232
    8871       2.0340
    8872       1.9522
    8873       2.0301
    8874       2.2295
    8875       2.0349
    8876       1.9748
    8877       2.0935
    8878       2.0445
    8879       2.0081
    8880       2.1255
    8881       2.0100
    8882       1.9275
    8883       2.0726
    8884       2.0908
    8885       2.2660
    8886       2.3695
    8887       2.2067
    8888       2.3063
    8889       2.1983
    8890       2.1745
    8891       2.2268
    8892       2.2415
    8893       2.0917
    8894       2.1389
    8895       2.2617
    8896       2.0903
    8897       2.1369
    8898       2.1775
    8899       2.3176
    8900       2.3098
    8901       2.3613
    8902       2.3382
    8903       2.1944
    8904       2.2037
    8905       2.1904
    8906       2.2459
    8907       2.1677
    8908       2.1200
    8909       2.0965
    8910       2.0817
    8911       1.9628
    8912       2.0004
    8913       2.1399
    8914       2.1518
    8915       2.1043
    8916       1.9891
    8917       1.9442
    8918       1.9790
    8919       1.9093
    8920       1.9344
    8921       2.1107
    8922       2.1030
    8923       2.1368
    8924       2.0932
    8925       2.1439
    8926       2.2845
    8927       2.1016
    8928       2.1114
    8929       2.2210
    8930       2.1219
    8931       2.2958
    8932       2.2363
    8933       2.1187
    8934       2.0057
    8935       2.0440
    8936       1.9610
    8937       1.9566
    8938       2.1134
    8939       2.1668
    8940       2.1348
    8941       2.0691
    8942       2.1264
    8943       2.2610
    8944       2.1768
    8945       2.2078
    8946       2.2709
    8947       2.0978
    8948       2.0294
    8949       2.0427
    8950       2.1664
    8951       2.1154
    8952       2.0271
    8953       1.9552
    8954       1.9400
    8955       1.9083
    8956       1.9059
    8957       1.7808
    8958       1.7992
    8959       1.8682
    8960       1.8553
    8961       1.8089
    8962       1.8645
    8963       1.8607
    8964       1.9602
    8965       1.8503
    8966       1.7901
    8967       1.9196
    8968       1.8233
    8969       1.8348
    8970       2.0093
    8971       1.8819
    8972       1.8063
    8973       1.8718
    8974       1.9690
    8975       2.0048
    8976       1.9029
    8977       1.8335
    8978       1.8944
    8979       1.8892
    8980       1.8481
    8981       1.8278
    8982       1.8527
    8983       2.0194
    8984       2.0487
    8985       1.9697
    8986       2.1931
    8987       1.9454
    8988       2.0795
    8989       2.0608
    8990       1.9461
    8991       1.9087
    8992       1.9795
    8993       1.9749
    8994       1.9376
    8995       1.9666
    8996       1.8245
    8997       1.9219
    8998       1.8692
    8999       1.8383
    9000       1.7987
    9001       1.7918
    9002       1.7615
    9003       1.8299
    9004       1.9493
    9005       1.9079
    9006       1.9280
    9007       2.0894
    9008       2.0959
    9009       1.9244
    9010       2.0770
    9011       1.9335
    9012       1.9668
    9013       1.9286
    9014       2.0273
    9015       2.0482
    9016       1.9707
    9017       2.0008
    9018       1.8527
    9019       2.0015
    9020       1.9671
    9021       1.9834
    9022       2.0861
    9023       2.0474
    9024       1.9746
    9025       1.9865
    9026       1.9056
    9027       1.8468
    9028       1.8360
    9029       1.8977
    9030       2.0416
    9031       1.9736
    9032       1.8435
    9033       1.9381
    9034       1.8582
    9035       1.9000
    9036       1.8135
    9037       1.9215
    9038       2.0241
    9039       1.9132
    9040       1.9044
    9041       1.8020
    9042       1.8558
    9043       1.8257
    9044       1.9280
    9045       1.9833
    9046       1.9283
    9047       1.9591
    9048       2.0222
    9049       2.0259
    9050       1.8694
    9051       2.0056
    9052       1.9778
    9053       2.0376
    9054       2.0298
    9055       1.9954
    9056       2.1354
    9057       1.9768
    9058       1.9333
    9059       2.2401
    9060       2.1419
    9061       1.9056
    9062       1.9206
    9063       1.8997
    9064       2.0289
    9065       1.9997
    9066       2.2501
    9067       2.1717
    9068       2.1139
    9069       2.1210
    9070       2.1328
    9071       1.9528
    9072       2.0168
    9073       1.9660
    9074       1.9415
    9075       1.9287
    9076       2.0653
    9077       2.0438
    9078       2.2214
    9079       2.1441
    9080       2.1162
    9081       1.9305
    9082       1.9009
    9083       1.9552
    9084       1.8817
    9085       2.0831
    9086       2.1637
    9087       2.2019
    9088       2.0313
    9089       1.9491
    9090       2.0154
    9091       2.0261
    9092       1.7582
    9093       1.7796
    9094       1.8197
    9095       1.8328
    9096       1.9402
    9097       1.8328
    9098       1.8810
    9099       1.9229
    9100       1.9650
    9101       2.0019
    9102       1.9567
    9103       1.8660
    9104       1.9820
    9105       2.0526
    9106       2.0229
    9107       1.8726
    9108       1.7772
    9109       1.8263
    9110       2.0151
    9111       2.1413
    9112       2.1580
    9113       2.0832
    9114       2.0267
    9115       2.0577
    9116       1.9836
    9117       1.8032
    9118       1.9105
    9119       1.8525
    9120       1.8615
    9121       1.8972
    9122       1.9124
    9123       1.9394
    9124       1.7532
    9125       1.6761
    9126       1.8791
    9127       1.7121
    9128       1.5686
    9129       1.6824
    9130       1.5518
    9131       1.6283
    9132       1.6288
    9133       1.6251
    9134       1.6694
    9135       1.8438
    9136       1.8245
    9137       1.8690
    9138       1.9497
    9139       1.8340
    9140       1.8891
    9141       1.8119
    9142       1.8812
    9143       1.9084
    9144       2.0146
    9145       1.9636
    9146       1.9547
    9147       1.9303
    9148       1.8183
    9149       1.8058
    9150       1.8168
    9151       1.7440
    9152       1.7771
    9153       1.8301
    9154       1.8661
    9155       1.8731
    9156       1.7950
    9157       1.8145
    9158       1.9116
    9159       2.0569
    9160       1.7971
    9161       1.7256
    9162       1.6092
    9163       1.7290
    9164       1.8909
    9165       1.9433
    9166       1.7190
    9167       1.7835
    9168       1.7962
    9169       1.9024
    9170       1.8016
    9171       1.8958
    9172       2.0166
    9173       1.9983
    9174       1.9170
    9175       1.7441
    9176       1.7906
    9177       1.8830
    9178       1.8713
    9179       1.9457
    9180       1.9748
    9181       2.0881
    9182       1.9628
    9183       2.0888
    9184       2.1161
    9185       2.1218
    9186       2.0601
    9187       1.9375
    9188       1.9691
    9189       2.0273
    9190       2.0368
    9191       1.9915
    9192       1.9406
    9193       1.9173
    9194       1.9299
    9195       1.9810
    9196       1.8613
    9197       1.9444
    9198       1.8639
    9199       2.0984
    9200       2.0341
    9201       1.9402
    9202       1.9577
    9203       1.8514
    9204       1.8099
    9205       1.6481
    9206       1.6208
    9207       1.6642
    9208       1.6363
    9209       1.6945
    9210       1.6082
    9211       1.5727
    9212       1.5246
    9213       1.7603
    9214       1.6536
    9215       1.6096
    9216       1.6549
    9217       1.6663
    9218       1.6544
    9219       1.7076
    9220       1.6952
    9221       1.6961
    9222       1.6387
    9223       1.7280
    9224       1.6494
    9225       1.6752
    9226       1.8140
    9227       1.8091
    9228       1.7084
    9229       1.6401
    9230       1.7574
    9231       1.6839
    9232       1.7273
    9233       1.6635
    9234       1.6907
    9235       1.7706
    9236       1.7379
    9237       1.8096
    9238       1.8524
    9239       1.7876
    9240       1.6867
    9241       1.6782
    9242       1.6285
    9243       1.6610
    9244       1.7111
    9245       1.8258
    9246       1.6257
    9247       1.8390
    9248       1.7602
    9249       1.9336
    9250       1.8252
    9251       1.7478
    9252       1.7531
    9253       1.7040
    9254       1.6972
    9255       1.5840
    9256       1.7837
    9257       1.7064
    9258       1.8111
    9259       1.6871
    9260       1.8014
    9261       1.8540
    9262       1.8875
    9263       1.6987
    9264       1.7937
    9265       1.7750
    9266       1.7644
    9267       1.7042
    9268       1.5715
    9269       1.6989
    9270       1.7940
    9271       1.8439
    9272       1.7576
    9273       1.6906
    9274       1.6178
    9275       1.7202
    9276       1.7635
    9277       1.6224
    9278       1.5610
    9279       1.5956
    9280       1.6667
    9281       1.7427
    9282       1.7132
    9283       1.6184
    9284       1.6271
    9285       1.6839
    9286       1.7161
    9287       1.8237
    9288       1.6920
    9289       1.6428
    9290       1.6349
    9291       1.8461
    9292       1.7701
    9293       1.4862
    9294       1.4139
    9295       1.4980
    9296       1.5116
    9297       1.5638
    9298       1.4430
    9299       1.5136
    9300       1.7221
    9301       1.6480
    9302       1.6272
    9303       1.5605
    9304       1.5979
    9305       1.5035
    9306       1.5326
    9307       1.4689
    9308       1.7313
    9309       1.5860
    9310       1.6523
    9311       1.6316
    9312       1.8875
    9313       1.7633
    9314       1.9004
    9315       1.9953
    9316       1.9327
    9317       1.9709
    9318       1.9331
    9319       2.0004
    9320       1.9088
    9321       1.8020
    9322       1.9013
    9323       1.8450
    9324       1.8274
    9325       1.9108
    9326       2.0385
    9327       2.0839
    9328       2.0007
    9329       2.0760
    9330       2.0462
    9331       2.0522
    9332       2.0142
    9333       2.0231
    9334       2.0266
    9335       1.7986
    9336       1.9133
    9337       2.1444
    9338       2.1015
    9339       1.9392
    9340       1.9812
    9341       1.9743
    9342       1.9885
    9343       2.0037
    9344       1.9398
    9345       2.1072
    9346       2.2882
    9347       2.3159
    9348       2.3100
    9349       2.2046
    9350       2.1775
    9351       2.2454
    9352       2.1406
    9353       2.0532
    9354       1.9808
    9355       1.7759
    9356       1.8377
    9357       1.8982
    9358       2.0395
    9359       2.0767
    9360       2.1659
    9361       2.0489
    9362       1.9766
    9363       1.8589
    9364       1.8389
    9365       1.8966
    9366       1.9002
    9367       1.8014
    9368       1.7211
    9369       1.7111
    9370       1.6498
    9371       1.7229
    9372       1.8471
    9373       1.8755
    9374       1.8375
    9375       1.8197
    9376       1.8735
    9377       1.7861
    9378       1.7745
    9379       1.8516
    9380       1.8393
    9381       1.7551
    9382       1.5978
    9383       1.5936
    9384       1.6098
    9385       1.5229
    9386       1.5901
    9387       1.6126
    9388       1.5966
    9389       1.5768
    9390       1.6475
    9391       1.6024
    9392       1.6102
    9393       1.7222
    9394       1.7090
    9395       1.6411
    9396       1.7515
    9397       1.7365
    9398       1.7447
    9399       1.6259
    9400       1.6849
    9401       1.8571
    9402       1.7822
    9403       2.0049
    9404       1.9765
    9405       1.8734
    9406       1.7153
    9407       1.9354
    9408       1.8706
    9409       1.7614
    9410       1.8135
    9411       1.8087
    9412       1.7747
    9413       1.8679
    9414       1.9785
    9415       1.9268
    9416       1.8552
    9417       1.9932
    9418       1.9021
    9419       1.8975
    9420       1.8610
    9421       1.9945
    9422       1.9044
    9423       1.9525
    9424       1.7927
    9425       1.9404
    9426       1.7858
    9427       1.9252
    9428       1.8846
    9429       1.9816
    9430       2.0035
    9431       2.0250
    9432       2.1506
    9433       2.0757
    9434       2.1629
    9435       2.0816
    9436       2.0595
    9437       2.0322
    9438       1.9549
    9439       1.8893
    9440       1.7963
    9441       1.6975
    9442       1.6426
    9443       1.7769
    9444       1.7869
    9445       1.7935
    9446       1.9355
    9447       1.8468
    9448       1.9175
    9449       1.9088
    9450       1.8364
    9451       2.0447
    9452       1.9853
    9453       1.9886
    9454       1.8630
    9455       1.9055
    9456       1.8989
    9457       1.7793
    9458       1.6273
    9459       1.6716
    9460       1.6896
    9461       1.7066
    9462       1.6220
    9463       1.6994
    9464       1.8379
    9465       1.8217
    9466       1.7618
    9467       1.8357
    9468       1.7880
    9469       1.9487
    9470       1.7994
    9471       1.9443
    9472       1.8478
    9473       1.8568
    9474       2.0421
    9475       2.1306
    9476       1.9083
    9477       1.8728
    9478       1.7100
    9479       1.6779
    9480       1.6808
    9481       1.7882
    9482       1.7067
    9483       1.9804
    9484       1.8996
    9485       2.1886
    9486       2.0848
    9487       1.8991
    9488       1.7902
    9489       1.7784
    9490       1.9575
    9491       1.8021
    9492       1.7680
    9493       1.8685
    9494       1.9705
    9495       2.0438
    9496       1.9824
    9497       1.8950
    9498       1.8153
    9499       1.9699
    9500       2.0527
    9501       2.0572
    9502       2.1670
    9503       2.0312
    9504       2.0729
    9505       2.1479
    9506       2.1389
    9507       1.9982
    9508       1.7254
    9509       2.1567
    9510       2.0963
    9511       2.1592
    9512       2.1630
    9513       2.2380
    9514       2.2446
    9515       2.1096
    9516       2.1474
    9517       2.0442
    9518       2.0734
    9519       2.0469
    9520       1.9922
    9521       2.0328
    9522       2.0463
    9523       1.8954
    9524       1.9217
    9525       1.7822
    9526       1.8543
    9527       2.0823
    9528       1.9888
    9529       2.2026
    9530       2.2008
    9531       2.2094
    9532       2.1293
    9533       2.0648
    9534       2.0385
    9535       2.0729
    9536       2.1002
    9537       2.0356
    9538       1.9643
    9539       2.0719
    9540       2.0094
    9541       2.2042
    9542       2.1442
    9543       2.1492
    9544       2.4003
    9545       2.2028
    9546       2.2190
    9547       2.3043
    9548       2.3059
    9549       2.1682
    9550       2.2942
    9551       2.2166
    9552       2.2454
    9553       2.2187
    9554       2.1482
    9555       2.1478
    9556       2.2707
    9557       2.3683
    9558       2.2759
    9559       2.1394
    9560       1.9816
    9561       2.0671
    9562       2.0675
    9563       1.9439
    9564       2.0128
    9565       1.8550
    9566       1.9795
    9567       2.0262
    9568       2.1192
    9569       1.9619
    9570       2.0200
    9571       2.0039
    9572       1.8673
    9573       1.9573
    9574       1.9556
    9575       1.9703
    9576       1.9326
    9577       2.0141
    9578       2.0688
    9579       2.0216
    9580       2.1176
    9581       1.8952
    9582       2.1983
    9583       2.0986
    9584       2.1104
    9585       2.0701
    9586       1.9958
    9587       2.1075
    9588       2.1012
    9589       2.2056
    9590       2.1540
    9591       2.0004
    9592       2.2967
    9593       2.1773
    9594       2.1262
    9595       2.0736
    9596       2.1811
    9597       2.0914
    9598       2.0178
    9599       2.0275
    9600       2.0773
    9601       1.9081
    9602       2.1109
    9603       2.0715
    9604       2.0793
    9605       2.0231
    9606       1.9406
    9607       1.9134
    9608       1.8310
    9609       1.9468
    9610       2.0424
    9611       2.0994
    9612       2.0371
    9613       2.2288
    9614       2.2913
    9615       2.3410
    9616       2.2863
    9617       2.4499
    9618       2.3622
    9619       2.2465
    9620       2.0460
    9621       2.1051
    9622       2.3996
    9623       2.2424
    9624       2.2107
    9625       2.1887
    9626       2.1652
    9627       2.1684
    9628       2.1720
    9629       2.3051
    9630       2.2149
    9631       2.3805
    9632       2.2713
    9633       2.3746
    9634       2.4110
    9635       2.3605
    9636       2.1547
    9637       2.2208
    9638       2.0601
    9639       2.1640
    9640       2.0485
    9641       2.1490
    9642       2.1731
    9643       2.2357
    9644       2.0381
    9645       1.9854
    9646       1.9542
    9647       1.9979
    9648       2.0684
    9649       2.1295
    9650       1.9855
    9651       1.9507
    9652       1.8858
    9653       1.8204
    9654       1.8970
    9655       1.9095
    9656       1.8820
    9657       1.8848
    9658       1.7384
    9659       1.7821
    9660       1.7601
    9661       1.5943
    9662       1.5931
    9663       1.5519
    9664       1.6682
    9665       1.7504
    9666       1.7808
    9667       1.7325
    9668       1.8022
    9669       1.8304
    9670       2.0056
    9671       1.8883
    9672       1.9726
    9673       2.0001
    9674       2.0437
    9675       2.0036
    9676       2.0671
    9677       2.1517
    9678       1.8524
    9679       1.8346
    9680       1.9702
    9681       1.8635
    9682       1.8189
    9683       1.8831
    9684       1.9488
    9685       1.9764
    9686       1.9383
    9687       2.0986
    9688       2.0435
    9689       2.0132
    9690       2.0203
    9691       2.0187
    9692       1.9115
    9693       1.9885
    9694       1.8576
    9695       2.0283
    9696       1.9813
    9697       2.0940
    9698       1.8545
    9699       1.9517
    9700       1.9290
    9701       1.8836
    9702       1.8386
    9703       1.9469
    9704       2.0503
    9705       1.9814
    9706       2.0174
    9707       1.9266
    9708       1.9961
    9709       1.9025
    9710       1.9854
    9711       1.9009
    9712       1.8660
    9713       1.8896
    9714       1.8706
    9715       1.8645
    9716       1.9393
    9717       1.8412
    9718       1.6887
    9719       1.7226
    9720       1.7931
    9721       1.9456
    9722       1.8670
    9723       1.8521
    9724       1.8432
    9725       1.9561
    9726       1.9067
    9727       1.9319
    9728       1.9454
    9729       1.9558
    9730       1.9953
    9731       2.0079
    9732       1.9163
    9733       1.8634
    9734       1.8660
    9735       1.8575
    9736       1.6011
    9737       1.7739
    9738       1.8443
    9739       1.6986
    9740       1.7756
    9741       1.8044
    9742       1.7603
    9743       1.8201
    9744       1.8749
    9745       1.8764
    9746       1.7437
    9747       1.9531
    9748       1.7926
    9749       1.7190
    9750       1.6662
    9751       1.7634
    9752       1.7802
    9753       1.7283
    9754       1.8672
    9755       1.8729
    9756       1.7963
    9757       1.6978
    9758       1.6795
    9759       1.8313
    9760       1.9958
    9761       1.8942
    9762       1.9243
    9763       2.0885
    9764       1.9813
    9765       1.9914
    9766       1.8505
    9767       1.9458
    9768       1.8351
    9769       1.8875
    9770       1.8032
    9771       1.8965
    9772       2.0953
    9773       2.1183
    9774       2.0587
    9775       2.1462
    9776       2.1056
    9777       1.9165
    9778       1.8354
    9779       1.9616
    9780       2.2093
    9781       1.9090
    9782       1.9419
    9783       1.8339
    9784       1.8843
    9785       2.0817
    9786       1.9638
    9787       1.9604
    9788       1.8101
    9789       1.8926
    9790       2.0446
    9791       1.9653
    9792       2.1487
    9793       2.0630
    9794       2.2160
    9795       2.2354
    9796       2.1114
    9797       2.1160
    9798       2.2259
    9799       2.1091
    9800       2.1614
    9801       2.1419
    9802       2.1656
    9803       2.2682
    9804       2.1025
    9805       2.1481
    9806       2.2863
    9807       2.0865
    9808       2.1284
    9809       2.2399
    9810       2.1571
    9811       2.1100
    9812       2.0970
    9813       2.0109
    9814       2.1498
    9815       2.2922
    9816       2.1940
    9817       2.1605
    9818       2.0673
    9819       1.9951
    9820       2.2216
    9821       2.1253
    9822       2.0317
    9823       2.1151
    9824       1.9840
    9825       2.0553
    9826       1.9960
    9827       1.8851
    9828       1.8259
    9829       1.8338
    9830       1.8416
    9831       1.8768
    9832       1.9005
    9833       1.9282
    9834       1.8181
    9835       1.6909
    9836       1.7565
    9837       1.8719
    9838       1.9525
    9839       2.0509
    9840       2.1145
    9841       1.9754
    9842       2.0067
    9843       1.9566
    9844       2.0364
    9845       2.0419
    9846       2.0474
    9847       1.9096
    9848       1.9255
    9849       2.0586
    9850       2.0600
    9851       1.8700
    9852       2.1876
    9853       2.3324
    9854       2.5054
    9855       2.6522
    9856       2.4158
    9857       2.3846
    9858       2.3115
    9859       2.2338
    9860       1.9384
    9861       2.1380
    9862       2.2629
    9863       2.3570
    9864       2.2429
    9865       2.1755
    9866       2.3249
    9867       2.2858
    9868       2.4355
    9869       2.4608
    9870       2.5259
    9871       2.6324
    9872       2.5344
    9873       2.5226
    9874       2.7015
    9875       2.6977
    9876       2.6095
    9877       2.6055
    9878       2.4341
    9879       2.3862
    9880       2.3362
    9881       2.2609
    9882       2.2124
    9883       2.2969
    9884       2.3939
    9885       2.1170
    9886       2.1804
    9887       2.1647
    9888       2.2189
    9889       2.2403
    9890       2.1075
    9891       2.1527
    9892       2.3716
    9893       2.4038
    9894       2.3754
    9895       2.1734
    9896       2.2353
    9897       2.4477
    9898       2.4667
    9899       2.3993
    9900       2.3649
    9901       2.1414
    9902       2.2080
    9903       2.2045
    9904       2.2361
    9905       2.2040
    9906       2.0622
    9907       2.2451
    9908       2.2115
    9909       2.2856
    9910       2.3216
    9911       2.4248
    9912       2.1307
    9913       2.2090
    9914       2.2338
    9915       2.3786
    9916       2.2433
    9917       2.3016
    9918       2.0289
    9919       1.8968
    9920       1.9268
    9921       2.0135
    9922       2.2829
    9923       2.3644
    9924       2.4936
    9925       2.3141
    9926       2.2104
    9927       1.9896
    9928       2.2229
    9929       2.1741
    9930       2.0635
    9931       2.1440
    9932       2.1402
    9933       2.2005
    9934       2.1908
    9935       2.1989
    9936       2.3135
    9937       2.1502
    9938       2.3933
    9939       2.3355
    9940       2.3184
    9941       2.2488
    9942       2.3238
    9943       2.3906
    9944       2.4220
    9945       2.5614
    9946       2.5113
    9947       2.4469
    9948       2.6376
    9949       2.6922
    9950       2.5346
    9951       2.5245
    9952       2.5942
    9953       2.7887
    9954       2.7722
    9955       2.8731
    9956       2.7424
    9957       2.6220
    9958       2.7022
    9959       2.6535
    9960       2.6673
    9961       2.7229
    9962       2.6879
    9963       2.7147
    9964       2.6610
    9965       2.7303
    9966       2.5410
    9967       2.8837
    9968       2.8261
    9969       2.8999
    9970       2.8777
    9971       2.7443
    9972       2.6880
    9973       2.6863
    9974       2.8682
    9975       2.6974
    9976       2.7767
    9977       2.8169
    9978       2.9151
    9979       2.8592
    9980       2.7584
    9981       2.5830
    9982       2.6173
    9983       2.6211
    9984       2.5885
    9985       2.5812
    9986       2.5173
    9987       2.4691
    9988       2.4991
    9989       2.5277
    9990       2.3805
    9991       2.4151
    9992       2.3313
    9993       2.3526
    9994       2.3888
    9995       2.4298
    9996       2.6618
    9997       2.6666
    9998       2.6460
    9999       2.6256
   10000       2.6754
   10001       2.7631
   10002       2.7915
   10003       2.9102
   10004       2.9012
   10005       2.9249
   10006       2.8992
   10007       2.8893
   10008       2.8829
   10009       2.8119
   10010       2.8059
   10011       2.8644
   10012       2.6896
   10013       2.6695
   10014       2.6079
   10015       2.5332
   10016       2.6848
   10017       2.6666
   10018       2.5806
   10019       2.6745
   10020       2.7620
   10021       2.6797
   10022       2.7607
   10023       2.6684
   10024       2.6699
   10025       2.7464
   10026       2.6465
   10027       2.7267
   10028       2.8376
   10029       2.6900
   10030       2.6317
   10031       2.7842
   10032       2.6578
   10033       2.5583
   10034       2.5877
   10035       2.7654
   10036       2.6256
   10037       2.8837
   10038       2.8834
   10039       2.9467
   10040       2.8001
   10041       2.8372
   10042       2.7413
   10043       2.8204
   10044       2.7880
   10045       2.6251
   10046       2.4891
   10047       2.6902
   10048       2.6180
   10049       2.7430
   10050       2.8694
   10051       2.7692
   10052       2.7459
   10053       2.8892
   10054       2.7006
   10055       2.7450
   10056       2.5933
   10057       2.6816
   10058       2.5333
   10059       2.5116
   10060       2.3967
   10061       2.4242
   10062       2.3367
   10063       2.4508
   10064       2.3705
   10065       2.4311
   10066       2.3273
   10067       2.2722
   10068       2.2761
   10069       2.3096
   10070       2.3224
   10071       2.3954
   10072       2.4082
   10073       2.4795
   10074       2.5510
   10075       2.5814
   10076       2.4895
   10077       2.5845
   10078       2.4524
   10079       2.5453
   10080       2.5381
   10081       2.5685
   10082       2.4164
   10083       2.5093
   10084       2.4643
   10085       2.5290
   10086       2.5747
   10087       2.9091
   10088       2.6508
   10089       2.8545
   10090       2.8299
   10091       2.8208
   10092       2.7655
   10093       2.7091
   10094       2.7050
   10095       2.6665
   10096       2.8162
   10097       2.8167
   10098       2.9656
   10099       2.7033
   10100       2.7999
   10101       2.8354
   10102       2.8561
   10103       2.6604
   10104       2.9116
   10105       2.6892
   10106       2.5707
   10107       2.6163
   10108       2.5660
   10109       2.7048
   10110       2.6300
   10111       2.7478
   10112       2.7579
   10113       2.7154
   10114       2.7906
   10115       2.8135
   10116       2.8551
   10117       2.6511
   10118       2.7350
   10119       2.6938
   10120       2.6047
   10121       2.6506
   10122       2.7344
   10123       2.7186
   10124       2.7196
   10125       2.8888
   10126       3.0639
   10127       2.7932
   10128       2.6918
   10129       2.4481
   10130       2.4661
   10131       2.4798
   10132       2.5058
   10133       2.5869
   10134       2.4494
   10135       2.6768
   10136       2.7519
   10137       2.5835
   10138       2.6356
   10139       2.7526
   10140       2.7565
   10141       2.4318
   10142       2.4099
   10143       2.5052
   10144       2.3599
   10145       2.4384
   10146       2.4447
   10147       2.4684
   10148       2.5470
   10149       2.6707
   10150       2.5627
   10151       2.4754
   10152       2.3036
   10153       2.3321
   10154       2.1771
   10155       2.0746
   10156       1.9630
   10157       1.8632
   10158       1.9412
   10159       1.9742
   10160       2.0300
   10161       2.0429
   10162       1.9493
   10163       2.0146
   10164       1.9701
   10165       2.0344
   10166       2.1166
   10167       2.2330
   10168       2.2281
   10169       2.1094
   10170       2.2586
   10171       2.2775
   10172       2.2169
   10173       2.0392
   10174       2.3799
   10175       2.3657
   10176       2.4935
   10177       2.5598
   10178       2.5000
   10179       2.4797
   10180       2.3336
   10181       2.4572
   10182       2.4811
   10183       2.4364
   10184       2.4501
   10185       2.4801
   10186       2.4369
   10187       2.5009
   10188       2.4545
   10189       2.4855
   10190       2.4409
   10191       2.5415
   10192       2.4248
   10193       2.3184
   10194       2.2549
   10195       2.2748
   10196       2.3367
   10197       2.2865
   10198       2.2784
   10199       2.2270
   10200       2.2046
   10201       2.1097
   10202       2.0868
   10203       2.0177
   10204       2.1204
   10205       1.8977
   10206       1.8092
   10207       1.8934
   10208       2.0055
   10209       2.1692
   10210       2.3376
   10211       2.2666
   10212       2.1384
   10213       2.0936
   10214       2.0965
   10215       2.1966
   10216       2.1341
   10217       2.1734
   10218       2.1077
   10219       2.2860
   10220       2.5050
   10221       2.3293
   10222       2.3375
   10223       2.3687
   10224       2.4223
   10225       2.2889
   10226       2.2961
   10227       2.4470
   10228       2.5336
   10229       2.5536
   10230       2.3895
   10231       2.5015
   10232       2.6022
   10233       2.4454
   10234       2.3499
   10235       2.2516
   10236       2.3356
   10237       2.2710
   10238       2.1893
   10239       2.1348
   10240       2.2041
   10241       2.1591
   10242       2.0998
   10243       2.1783
   10244       2.1912
   10245       2.3930
   10246       2.3307
   10247       2.1600
   10248       2.2879
   10249       2.3010
   10250       2.2644
   10251       2.4269
   10252       2.3703
   10253       2.2943
   10254       2.3495
   10255       2.5042
   10256       2.4340
   10257       2.4791
   10258       2.4927
   10259       2.4910
   10260       2.3690
   10261       2.3594
   10262       2.2848
   10263       2.3321
   10264       2.3892
   10265       2.5510
   10266       2.6211
   10267       2.7025
   10268       2.5988
   10269       2.5562
   10270       2.5815
   10271       2.6653
   10272       2.5798
   10273       2.6104
   10274       2.6764
   10275       2.6278
   10276       2.5679
   10277       2.5284
   10278       2.6267
   10279       2.5381
   10280       2.6795
   10281       2.5792
   10282       2.5699
   10283       2.6391
   10284       2.5013
   10285       2.5750
   10286       2.6504
   10287       2.7056
   10288       2.6862
   10289       2.6494
   10290       2.5516
   10291       2.5959
   10292       2.4272
   10293       2.4851
   10294       2.3653
   10295       2.3863
   10296       2.3592
   10297       2.2594
   10298       2.2444
   10299       2.2868
   10300       2.4008
   10301       2.4398
   10302       2.4410
   10303       2.4602
   10304       2.3602
   10305       2.3263
   10306       2.3089
   10307       2.3721
   10308       2.3715
   10309       2.3484
   10310       2.4388
   10311       2.4214
   10312       2.5149
   10313       2.5942
   10314       2.3957
   10315       2.3489
   10316       2.3780
   10317       2.4097
   10318       2.2095
   10319       2.3498
   10320       2.2717
   10321       2.2697
   10322       2.1870
   10323       2.0948
   10324       1.9209
   10325       2.0580
   10326       2.1211
   10327       2.0995
   10328       2.3561
   10329       2.3141
   10330       2.3508
   10331       2.3842
   10332       2.4813
   10333       2.2721
   10334       2.2464
   10335       2.2773
   10336       2.2762
   10337       2.3327
   10338       2.3278
   10339       2.1041
   10340       2.2935
   10341       2.4686
   10342       2.4321
   10343       2.4657
   10344       2.5586
   10345       2.4319
   10346       2.4279
   10347       2.6515
   10348       2.4290
   10349       2.1691
   10350       2.2357
   10351       2.3575
   10352       2.5174
   10353       2.3013
   10354       2.3097
   10355       2.4961
   10356       2.4604
   10357       2.5545
   10358       2.3816
   10359       2.3954
   10360       2.4068
   10361       2.3664
   10362       2.4618
   10363       2.3030
   10364       2.4259
   10365       2.4553
   10366       2.6423
   10367       2.5603
   10368       2.3782
   10369       2.3616
   10370       2.4350
   10371       2.4434
   10372       2.3233
   10373       2.4354
   10374       2.4110
   10375       2.4159
   10376       2.5752
   10377       2.4333
   10378       2.3249
   10379       2.2971
   10380       2.2221
   10381       2.2718
   10382       2.1663
   10383       2.1252
   10384       2.1411
   10385       1.9518
   10386       2.0530
   10387       2.2067
   10388       2.0948
   10389       2.1344
   10390       2.2500
   10391       2.3307
   10392       2.3276
   10393       2.4534
   10394       2.3531
   10395       2.1310
   10396       2.0839
   10397       2.2632
   10398       2.1394
   10399       2.3451
   10400       2.2051
   10401       2.3732
   10402       2.2326
   10403       2.3703
   10404       2.2776
   10405       2.2489
   10406       2.2552
   10407       2.1961
   10408       2.2820
   10409       2.3258
   10410       2.2537
   10411       2.1794
   10412       2.2070
   10413       2.0391
   10414       2.1243
   10415       2.0726
   10416       2.0402
   10417       2.0366
   10418       2.0510
   10419       2.2301
   10420       2.5025
   10421       2.2861
   10422       2.3895
   10423       2.3396
   10424       2.2701
   10425       2.2919
   10426       2.3497
   10427       2.3298
   10428       2.6146
   10429       2.5055
   10430       2.6135
   10431       2.7898
   10432       2.6757
   10433       2.8261
   10434       2.5349
   10435       2.4148
   10436       2.5182
   10437       2.3882
   10438       2.5549
   10439       2.5991
   10440       2.5341
   10441       2.5125
   10442       2.5187
   10443       2.4041
   10444       2.1398
   10445       2.3454
   10446       2.2861
   10447       2.2467
   10448       2.3052
   10449       2.3433
   10450       2.3048
   10451       2.1505
   10452       2.0594
   10453       2.0723
   10454       2.1447
   10455       2.2492
   10456       2.3408
   10457       2.3422
   10458       2.2366
   10459       2.1885
   10460       2.2431
   10461       2.4257
   10462       2.2151
   10463       2.0196
   10464       2.1272
   10465       2.1409
   10466       2.2885
   10467       2.2195
   10468       2.1846
   10469       2.1651
   10470       2.2141
   10471       2.1019
   10472       2.2681
   10473       2.2736
   10474       2.3660
   10475       2.2581
   10476       2.1055
   10477       2.1034
   10478       2.0242
   10479       2.3006
   10480       2.2598
   10481       2.1238
   10482       2.0791
   10483       2.1931
   10484       2.1666
   10485       2.3191
   10486       2.1561
   10487       2.1817
   10488       2.2776
   10489       2.3331
   10490       2.3541
   10491       2.1057
   10492       2.1247
   10493       2.0390
   10494       2.2569
   10495       2.0880
   10496       2.2297
   10497       2.3164
   10498       2.2244
   10499       2.1180
   10500       2.3987
   10501       2.3872
   10502       2.3501
   10503       2.2915
   10504       2.4315
   10505       2.3385
   10506       2.3029
   10507       2.1806
   10508       2.0430
   10509       2.2242
   10510       2.1079
   10511       2.0503
   10512       2.0341
   10513       2.1736
   10514       2.0053
   10515       2.0911
   10516       2.1556
   10517       2.0877
   10518       2.2715
   10519       2.2553
   10520       2.2188
   10521       2.4318
   10522       2.2981
   10523       2.2283
   10524       2.2004
   10525       2.2629
   10526       2.2995
   10527       2.4142
   10528       2.5144
   10529       2.3152
   10530       2.2899
   10531       2.3886
   10532       2.2921
   10533       2.3630
   10534       2.4205
   10535       2.5307
   10536       2.3322
   10537       2.3509
   10538       2.3339
   10539       2.1711
   10540       2.0834
   10541       1.9879
   10542       2.1058
   10543       2.1677
   10544       2.1619
   10545       1.9315
   10546       2.0148
   10547       2.0025
   10548       2.0762
   10549       2.1586
   10550       2.1442
   10551       2.1701
   10552       2.2089
   10553       2.0544
   10554       2.1922
   10555       2.1660
   10556       2.2954
   10557       2.2423
   10558       2.3351
   10559       2.2946
   10560       2.3589
   10561       2.1939
   10562       2.0975
   10563       1.9456
   10564       1.9448
   10565       2.1198
   10566       2.0366
   10567       2.1567
   10568       2.1351
   10569       2.4200
   10570       2.3137
   10571       2.1557
   10572       2.1121
   10573       2.0847
   10574       2.1319
   10575       2.2781
   10576       2.2377
   10577       2.3528
   10578       2.5025
   10579       2.4489
   10580       2.5534
   10581       2.4218
   10582       2.1089
   10583       2.2368
   10584       2.1264
   10585       2.2502
   10586       2.3192
   10587       2.2721
   10588       2.3373
   10589       2.3261
   10590       2.3881
   10591       2.2503
   10592       2.4099
   10593       2.3400
   10594       2.5746
   10595       2.4905
   10596       2.5608
   10597       2.5548
   10598       2.5409
   10599       2.2934
   10600       2.3385
   10601       2.4502
   10602       2.5413
   10603       2.3956
   10604       2.2411
   10605       2.2488
   10606       2.3632
   10607       2.3926
   10608       2.3115
   10609       2.4692
   10610       2.3463
   10611       2.5073
   10612       2.5124
   10613       2.5792
   10614       2.5140
   10615       2.5160
   10616       2.4994
   10617       2.4186
   10618       2.5202
   10619       2.5232
   10620       2.6148
   10621       2.4842
   10622       2.5489
   10623       2.4363
   10624       2.5574
   10625       2.6819
   10626       2.8158
   10627       2.5057
   10628       2.5105
   10629       2.4592
   10630       2.4506
   10631       2.4005
   10632       2.5649
   10633       2.6118
   10634       2.5914
   10635       2.7480
   10636       2.8449
   10637       2.8240
   10638       2.6143
   10639       2.6159
   10640       2.8539
   10641       2.8748
   10642       2.8370
   10643       2.8330
   10644       3.0492
   10645       3.0365
   10646       3.0555
   10647       3.0566
   10648       2.8934
   10649       2.7319
   10650       2.7994
   10651       2.7100
   10652       2.6900
   10653       2.7215
   10654       2.5886
   10655       2.5763
   10656       2.4058
   10657       2.3026
   10658       2.3122
   10659       2.3797
   10660       2.3990
   10661       2.6066
   10662       2.5836
   10663       2.5268
   10664       2.6381
   10665       2.4509
   10666       2.7308
   10667       2.4010
   10668       2.3280
   10669       2.3994
   10670       2.2759
   10671       2.3182
   10672       2.1719
   10673       2.2839
   10674       2.1586
   10675       2.0929
   10676       2.0743
   10677       1.9908
   10678       1.9836
   10679       2.0030
   10680       2.1933
   10681       2.1741
   10682       2.3311
   10683       2.3434
   10684       2.3012
   10685       2.3980
   10686       2.3592
   10687       2.4608
   10688       2.5649
   10689       2.4653
   10690       2.4198
   10691       2.5985
   10692       2.6015
   10693       2.4550
   10694       2.4470
   10695       2.4185
   10696       2.4258
   10697       2.4522
   10698       2.5604
   10699       2.4889
   10700       2.5263
   10701       2.4824
   10702       2.5195
   10703       2.6572
   10704       2.6990
   10705       2.6116
   10706       2.6124
   10707       2.5984
   10708       2.6195
   10709       2.5375
   10710       2.6173
   10711       2.5971
   10712       2.4850
   10713       2.4756
   10714       2.4400
   10715       2.3741
   10716       2.3260
   10717       2.3605
   10718       2.2156
   10719       2.3733
   10720       2.5081
   10721       2.4271
   10722       2.5414
   10723       2.6489
   10724       2.6354
   10725       2.6510
   10726       2.5235
   10727       2.3563
   10728       2.2893
   10729       2.3964
   10730       2.2908
   10731       2.2836
   10732       2.1042
   10733       2.0630
   10734       2.0701
   10735       2.0907
   10736       2.1265
   10737       1.9948
   10738       1.9533
   10739       2.0080
   10740       2.0935
   10741       2.0204
   10742       2.1459
   10743       2.2929
   10744       2.2212
   10745       2.3552
   10746       2.3976
   10747       2.5402
   10748       2.6100
   10749       2.5709
   10750       2.4839
   10751       2.4564
   10752       2.5213
   10753       2.7244
   10754       2.8279
   10755       2.6922
   10756       2.6617
   10757       2.5962
   10758       2.6706
   10759       2.4474
   10760       2.4318
   10761       2.4881
   10762       2.5137
   10763       2.6740
   10764       2.6973
   10765       2.8131
   10766       2.7697
   10767       2.8059
   10768       2.9420
   10769       2.9163
   10770       2.7970
   10771       2.9281
   10772       2.9794
   10773       3.1239
   10774       3.0207
   10775       3.1428
   10776       2.9566
   10777       3.0553
   10778       3.0251
   10779       3.1031
   10780       2.9265
   10781       2.7575
   10782       2.8267
   10783       2.7852
   10784       3.0002
   10785       2.7990
   10786       2.8779
   10787       2.8285
   10788       2.7151
   10789       2.7632
   10790       2.8266
   10791       2.6696
   10792       2.7303
   10793       2.6119
   10794       2.6996
   10795       2.8523
   10796       2.7495
   10797       2.7873
   10798       2.7071
   10799       2.5044
   10800       2.7002
   10801       2.5863
   10802       2.7071
   10803       2.7409
   10804       2.6855
   10805       2.6050
   10806       2.6260
   10807       2.5910
   10808       2.6818
   10809       2.9443
   10810       2.8541
   10811       2.9532
   10812       2.9540
   10813       2.8622
   10814       2.7962
   10815       2.7380
   10816       2.5931
   10817       2.7661
   10818       2.6249
   10819       2.4884
   10820       2.4414
   10821       2.3023
   10822       2.3300
   10823       2.0278
   10824       2.1633
   10825       2.3546
   10826       2.5112
   10827       2.4130
   10828       2.5273
   10829       2.4358
   10830       2.5555
   10831       2.3843
   10832       2.5621
   10833       2.5635
   10834       2.8254
   10835       2.7394
   10836       2.5937
   10837       2.6701
   10838       2.5576
   10839       2.4200
   10840       2.4257
   10841       2.6078
   10842       2.7027
   10843       2.7559
   10844       2.5565
   10845       2.6718
   10846       2.6948
   10847       2.6797
   10848       2.6355
   10849       2.6571
   10850       2.7833
   10851       2.6740
   10852       2.8525
   10853       2.7316
   10854       2.8068
   10855       2.5252
   10856       2.4894
   10857       2.4169
   10858       2.2871
   10859       2.4992
   10860       2.4274
   10861       2.5166
   10862       2.4559
   10863       2.3957
   10864       2.4162
   10865       2.3702
   10866       2.5475
   10867       2.4684
   10868       2.4591
   10869       2.3505
   10870       2.4191
   10871       2.4033
   10872       2.3118
   10873       2.3158
   10874       2.4606
   10875       2.3742
   10876       2.4089
   10877       2.3778
   10878       2.4080
   10879       2.2009
   10880       2.1878
   10881       2.2521
   10882       2.2806
   10883       2.2218
   10884       2.2450
   10885       2.3376
   10886       2.4156
   10887       2.4635
   10888       2.3139
   10889       2.2502
   10890       2.3037
   10891       2.2296
   10892       2.2620
   10893       2.1358
   10894       2.0699
   10895       2.0691
   10896       2.1622
   10897       2.1405
   10898       2.0230
   10899       1.9161
   10900       2.0550
   10901       2.0970
   10902       1.9886
   10903       2.1970
   10904       2.3146
   10905       2.1468
   10906       2.0996
   10907       2.3668
   10908       2.4086
   10909       2.4016
   10910       2.5878
   10911       2.5268
   10912       2.4641
   10913       2.3266
   10914       2.2365
   10915       2.1287
   10916       2.1839
   10917       2.1022
   10918       2.1997
   10919       2.0760
   10920       2.1123
   10921       2.2732
   10922       2.2933
   10923       2.2709
   10924       2.3406
   10925       2.3814
   10926       2.3381
   10927       2.1350
   10928       2.4504
   10929       2.2011
   10930       2.3199
   10931       2.3950
   10932       2.3342
   10933       2.2280
   10934       2.0867
   10935       2.1547
   10936       2.0761
   10937       2.1145
   10938       2.0201
   10939       2.1681
   10940       2.2536
   10941       2.2478
   10942       2.2013
   10943       2.2125
   10944       2.1799
   10945       2.1156
   10946       2.2487
   10947       2.2365
   10948       2.3713
   10949       2.1281
   10950       2.2535
   10951       2.2250
   10952       2.2898
   10953       2.3253
   10954       2.3593
   10955       2.2962
   10956       2.2251
   10957       2.3397
   10958       2.2489
   10959       2.2815
   10960       2.1717
   10961       1.9861
   10962       2.0829
   10963       2.2102
   10964       2.1653
   10965       2.3451
   10966       2.1916
   10967       2.1751
   10968       2.0918
   10969       2.0678
   10970       2.1173
   10971       2.1540
   10972       2.1409
   10973       2.1326
   10974       2.2224
   10975       2.1884
   10976       2.1384
   10977       2.0662
   10978       1.9736
   10979       2.1433
   10980       2.2598
   10981       2.2085
   10982       2.3532
   10983       2.3930
   10984       2.3499
   10985       2.0243
   10986       2.0757
   10987       2.1730
   10988       2.2781
   10989       2.1041
   10990       2.1616
   10991       2.2554
   10992       2.3239
   10993       2.3355
   10994       2.2640
   10995       2.1975
   10996       2.1901
   10997       2.1715
   10998       2.0676
   10999       2.0245
   11000       2.0771
   11001       1.9903
   11002       2.1094
   11003       2.0615
   11004       2.0841
   11005       1.9499
   11006       2.1291
   11007       2.1755
   11008       2.1296
   11009       2.2053
   11010       2.2075
   11011       2.2767
   11012       2.1921
   11013       2.1849
   11014       2.1515
   11015       2.1279
   11016       2.1631
   11017       2.2277
   11018       2.1453
   11019       2.0975
   11020       2.0858
   11021       2.0362
   11022       2.0220
   11023       1.9272
   11024       2.1029
   11025       2.2330
   11026       2.1768
   11027       2.2212
   11028       2.1120
   11029       2.1015
   11030       2.3535
   11031       2.3599
   11032       2.3876
   11033       2.4253
   11034       2.2542
   11035       2.0517
   11036       2.1359
   11037       2.0670
   11038       1.9887
   11039       2.1839
   11040       2.1678
   11041       2.2083
   11042       2.0208
   11043       2.0201
   11044       2.2125
   11045       2.2000
   11046       2.2109
   11047       2.1658
   11048       2.3228
   11049       2.3385
   11050       2.2031
   11051       2.2922
   11052       2.1144
   11053       2.0469
   11054       2.1012
   11055       2.0926
   11056       2.0218
   11057       1.9691
   11058       2.0131
   11059       1.8291
   11060       1.9676
   11061       1.9448
   11062       1.9071
   11063       1.8226
   11064       1.9133
   11065       1.8866
   11066       2.1044
   11067       2.1863
   11068       2.2250
   11069       2.0923
   11070       2.1588
   11071       2.1557
   11072       2.1321
   11073       2.1598
   11074       2.0233
   11075       2.0606
   11076       2.1038
   11077       1.9883
   11078       1.9175
   11079       2.0210
   11080       2.2182
   11081       1.9820
   11082       1.9694
   11083       1.9865
   11084       2.0997
   11085       2.2814
   11086       2.2835
   11087       2.2969
   11088       2.4228
   11089       2.2425
   11090       2.3045
   11091       2.4295
   11092       2.3840
   11093       2.2914
   11094       2.2072
   11095       2.2554
   11096       2.2222
   11097       2.2592
   11098       2.3520
   11099       2.2807
   11100       2.2581
   11101       2.4331
   11102       2.3411
   11103       2.2860
   11104       2.4809
   11105       2.5015
   11106       2.3896
   11107       2.4102
   11108       2.2433
   11109       2.1859
   11110       2.2956
   11111       2.2067
   11112       2.3526
   11113       2.2458
   11114       2.1053
   11115       2.0621
   11116       2.0036
   11117       2.1248
   11118       2.0338
   11119       2.0697
   11120       2.1394
   11121       2.2044
   11122       2.3921
   11123       2.4856
   11124       2.3454
   11125       2.3860
   11126       2.2913
   11127       2.3856
   11128       2.4581
   11129       2.1162
   11130       2.0521
   11131       2.0705
   11132       2.2448
   11133       2.1049
   11134       2.0048
   11135       2.1072
   11136       2.2155
   11137       2.2275
   11138       2.0656
   11139       2.2115
   11140       2.1499
   11141       2.1549
   11142       2.0230
   11143       2.0619
   11144       2.1719
   11145       2.3311
   11146       2.3777
   11147       2.2150
   11148       2.3026
   11149       2.5055
   11150       2.4148
   11151       2.3778
   11152       2.2548
   11153       2.2726
   11154       2.1831
   11155       2.2896
   11156       2.2629
   11157       2.1611
   11158       2.2291
   11159       2.1548
   11160       1.9351
   11161       2.0127
   11162       2.0935
   11163       1.9824
   11164       2.1108
   11165       2.2570
   11166       2.1419
   11167       1.9912
   11168       2.0465
   11169       2.0232
   11170       2.1023
   11171       1.9403
   11172       1.9819
   11173       1.9319
   11174       1.8379
   11175       1.8815
   11176       1.9173
   11177       1.8601
   11178       1.8259
   11179       2.1240
   11180       2.3108
   11181       2.2946
   11182       2.1117
   11183       2.3394
   11184       2.4006
   11185       2.2480
   11186       2.0176
   11187       1.9153
   11188       1.9151
   11189       1.9833
   11190       2.1408
   11191       2.1174
   11192       2.0864
   11193       2.0190
   11194       2.1109
   11195       2.0296
   11196       1.8675
   11197       1.9513
   11198       1.9068
   11199       1.9589
   11200       2.0830
   11201       2.0568
   11202       2.0210
   11203       2.0253
   11204       2.0317
   11205       2.0700
   11206       2.2987
   11207       2.2273
   11208       2.3734
   11209       2.3319
   11210       2.2236
   11211       2.2608
   11212       2.2548
   11213       2.2094
   11214       2.5374
   11215       2.4102
   11216       2.2808
   11217       2.3176
   11218       2.2933
   11219       2.3518
   11220       2.3644
   11221       2.3490
   11222       2.3642
   11223       2.2757
   11224       2.1635
   11225       2.1955
   11226       2.3103
   11227       2.3056
   11228       2.3140
   11229       2.1495
   11230       2.2527
   11231       2.3657
   11232       2.1357
   11233       2.1738
   11234       2.0760
   11235       2.0826
   11236       2.1638
   11237       2.1679
   11238       2.0392
   11239       2.0988
   11240       2.0259
   11241       1.9664
   11242       2.0392
   11243       2.0435
   11244       2.0904
   11245       1.9699
   11246       2.0479
   11247       1.9737
   11248       2.1781
   11249       2.1998
   11250       2.1697
   11251       2.0192
   11252       2.0014
   11253       2.0880
   11254       2.1237
   11255       2.1393
   11256       2.2558
   11257       2.2111
   11258       2.2869
   11259       2.0872
   11260       2.0800
   11261       2.2971
   11262       2.4660
   11263       2.2814
   11264       2.2804
   11265       2.2380
   11266       2.3539
   11267       2.3078
   11268       2.3967
   11269       2.3431
   11270       2.2466
   11271       2.0588
   11272       2.1103
   11273       2.1436
   11274       2.1332
   11275       2.2065
   11276       2.1357
   11277       2.0168
   11278       1.9988
   11279       2.0244
   11280       2.0957
   11281       2.1621
   11282       2.2318
   11283       2.2010
   11284       2.3024
   11285       2.2744
   11286       2.2958
   11287       2.3119
   11288       2.3425
   11289       2.2321
   11290       2.3360
   11291       2.3112
   11292       2.2896
   11293       2.1580
   11294       2.0573
   11295       2.0738
   11296       1.9824
   11297       2.1906
   11298       2.3874
   11299       2.3790
   11300       2.5206
   11301       2.3713
   11302       2.5953
   11303       2.6308
   11304       2.5472
   11305       2.7570
   11306       2.5767
   11307       2.5728
   11308       2.5244
   11309       2.5682
   11310       2.7166
   11311       2.6062
   11312       2.4355
   11313       2.4888
   11314       2.5056
   11315       2.5223
   11316       2.4546
   11317       2.3833
   11318       2.4698
   11319       2.6507
   11320       2.4866
   11321       2.4329
   11322       2.5085
   11323       2.5281
   11324       2.5047
   11325       2.7533
   11326       2.5751
   11327       2.5165
   11328       2.5797
   11329       2.6687
   11330       2.7453
   11331       2.7285
   11332       2.6279
   11333       2.4125
   11334       2.5348
   11335       2.5745
   11336       2.6921
   11337       2.4998
   11338       2.5569
   11339       2.7330
   11340       2.5857
   11341       2.6054
   11342       2.6071
   11343       2.5505
   11344       2.4449
   11345       2.6297
   11346       2.5043
   11347       2.5727
   11348       2.4756
   11349       2.5388
   11350       2.5434
   11351       2.4104
   11352       2.3758
   11353       2.4683
   11354       2.6525
   11355       2.4443
   11356       2.4800
   11357       2.6070
   11358       2.4914
   11359       2.4461
   11360       2.5180
   11361       2.4150
   11362       2.3475
   11363       2.2848
   11364       2.0914
   11365       2.1878
   11366       2.1646
   11367       2.1854
   11368       2.1247
   11369       2.1284
   11370       2.0837
   11371       2.1105
   11372       2.0803
   11373       1.9736
   11374       1.9629
   11375       1.9453
   11376       2.0230
   11377       2.1112
   11378       2.2009
   11379       2.0262
   11380       1.9836
   11381       1.9674
   11382       1.9056
   11383       1.9450
   11384       1.8751
   11385       1.9550
   11386       2.0375
   11387       1.8575
   11388       1.8283
   11389       1.8280
   11390       1.8254
   11391       1.8520
   11392       1.8133
   11393       1.8346
   11394       1.9314
   11395       1.8010
   11396       1.8191
   11397       2.0011
   11398       2.0767
   11399       2.1343
   11400       2.1951
   11401       2.0414
   11402       2.2117
   11403       1.9321
   11404       2.0752
   11405       2.0060
   11406       2.1117
   11407       2.2453
   11408       2.2492
   11409       2.2678
   11410       2.1981
   11411       2.0895
   11412       2.0174
   11413       2.1747
   11414       2.1294
   11415       2.1639
   11416       2.1624
   11417       2.1735
   11418       2.2234
   11419       2.1566
   11420       2.1458
   11421       1.9849
   11422       2.2125
   11423       2.2514
   11424       2.3705
   11425       2.3165
   11426       2.4487
   11427       2.4072
   11428       2.3693
   11429       2.3733
   11430       2.2690
   11431       2.2024
   11432       2.4363
   11433       2.3964
   11434       2.2464
   11435       2.3094
   11436       2.2587
   11437       2.4442
   11438       2.2205
   11439       2.1808
   11440       2.3510
   11441       2.3553
   11442       2.3398
   11443       2.2038
   11444       2.1187
   11445       2.1440
   11446       2.1612
   11447       1.9707
   11448       2.1440
   11449       2.1814
   11450       2.1743
   11451       2.2584
   11452       2.2651
   11453       2.2917
   11454       2.2030
   11455       2.1608
   11456       2.1548
   11457       2.1462
   11458       2.2588
   11459       2.2638
   11460       2.0312
   11461       2.0290
   11462       2.1925
   11463       1.9370
   11464       2.1454
   11465       2.0206
   11466       1.9970
   11467       2.0328
   11468       2.2372
   11469       2.1060
   11470       2.2226
   11471       2.2239
   11472       2.1157
   11473       2.1293
   11474       2.2482
   11475       1.9302
   11476       1.9751
   11477       2.0968
   11478       1.9552
   11479       2.0368
   11480       1.9657
   11481       2.0286
   11482       2.0580
   11483       2.0455
   11484       2.0727
   11485       1.9889
   11486       1.8927
   11487       1.9112
   11488       1.8499
   11489       1.9582
   11490       1.8595
   11491       1.9762
   11492       1.8881
   11493       1.9277
   11494       1.8014
   11495       1.9447
   11496       2.0542
   11497       1.8487
   11498       2.0405
   11499       2.1027
   11500       1.9829
   11501       1.9864
   11502       2.0323
   11503       1.9222
   11504       1.8196
   11505       2.0191
   11506       2.0464
   11507       1.9837
   11508       1.8943
   11509       1.9502
   11510       2.0942
   11511       2.0115
   11512       1.9412
   11513       1.9391
   11514       2.0323
   11515       2.0315
   11516       2.0410
   11517       2.0856
   11518       2.1530
   11519       2.3350
   11520       2.2757
   11521       2.2056
   11522       2.2702
   11523       2.1839
   11524       2.0643
   11525       2.1576
   11526       2.1000
   11527       2.2691
   11528       2.2188
   11529       2.3006
   11530       2.2371
   11531       2.1923
   11532       2.2033
   11533       2.0196
   11534       2.0537
   11535       2.1372
   11536       2.2031
   11537       2.1267
   11538       2.1541
   11539       2.2698
   11540       2.0780
   11541       2.1329
   11542       2.2205
   11543       2.0120
   11544       2.0876
   11545       1.9153
   11546       2.0479
   11547       2.0743
   11548       2.0329
   11549       2.0250
   11550       2.0678
   11551       2.1178
   11552       2.0221
   11553       2.1451
   11554       2.1489
   11555       2.1759
   11556       2.1943
   11557       2.1505
   11558       2.2037
   11559       2.1708
   11560       1.9646
   11561       1.9659
   11562       2.0412
   11563       2.0299
   11564       1.9667
   11565       2.0482
   11566       1.9686
   11567       2.0099
   11568       1.9382
   11569       1.9911
   11570       2.0866
   11571       1.9755
   11572       2.0898
   11573       2.0370
   11574       1.9989
   11575       2.1333
   11576       2.1245
   11577       2.0551
   11578       2.1846
   11579       2.1724
   11580       2.2670
   11581       2.2068
   11582       2.3200
   11583       2.2251
   11584       2.2248
   11585       2.0894
   11586       2.0776
   11587       2.0026
   11588       2.1204
   11589       2.1222
   11590       2.0725
   11591       2.1859
   11592       1.8987
   11593       1.9925
   11594       2.0271
   11595       1.8526
   11596       1.9461
   11597       1.8094
   11598       1.7819
   11599       1.8304
   11600       1.8910
   11601       1.9558
   11602       1.9684
   11603       2.0019
   11604       1.9808
   11605       1.9452
   11606       2.0898
   11607       1.9715
   11608       2.0608
   11609       2.0817
   11610       2.1644
   11611       2.0297
   11612       2.1612
   11613       2.1442
   11614       1.9855
   11615       1.9130
   11616       1.9438
   11617       1.8270
   11618       1.8777
   11619       1.8543
   11620       1.9080
   11621       1.8734
   11622       1.8030
   11623       2.0384
   11624       1.9664
   11625       2.0015
   11626       1.8444
   11627       1.7371
   11628       1.8392
   11629       1.8268
   11630       1.9169
   11631       1.7315
   11632       1.8852
   11633       2.0077
   11634       2.1638
   11635       2.0239
   11636       2.1567
   11637       2.1679
   11638       2.1159
   11639       2.1257
   11640       1.8974
   11641       1.9695
   11642       2.0187
   11643       2.0121
   11644       2.0870
   11645       1.7969
   11646       1.9326
   11647       1.9817
   11648       1.8703
   11649       1.9554
   11650       1.8281
   11651       2.0469
   11652       1.9864
   11653       2.0144
   11654       1.9222
   11655       1.9554
   11656       1.8934
   11657       1.8736
   11658       1.8799
   11659       1.8167
   11660       1.7920
   11661       1.9864
   11662       2.0238
   11663       1.9565
   11664       1.8737
   11665       2.0324
   11666       2.0959
   11667       1.9852
   11668       1.8879
   11669       1.8909
   11670       2.0219
   11671       1.9647
   11672       1.9648
   11673       2.0331
   11674       1.9328
   11675       1.8391
   11676       1.8569
   11677       1.9161
   11678       2.1138
   11679       2.0942
   11680       2.1416
   11681       2.0978
   11682       2.1137
   11683       2.1355
   11684       1.9629
   11685       2.0175
   11686       1.9257
   11687       1.9979
   11688       1.9935
   11689       1.9762
   11690       2.0335
   11691       2.0785
   11692       1.9708
   11693       2.1036
   11694       2.1128
   11695       2.0652
   11696       2.0187
   11697       1.9955
   11698       2.0404
   11699       1.9806
   11700       1.8637
   11701       1.9280
   11702       2.1735
   11703       2.1959
   11704       1.7804
   11705       1.8357
   11706       1.9146
   11707       2.0814
   11708       1.9442
   11709       2.0683
   11710       2.0576
   11711       2.1856
   11712       2.1488
   11713       2.2725
   11714       2.1787
   11715       2.1678
   11716       2.0761
   11717       2.1268
   11718       1.9541
   11719       2.1671
   11720       2.0854
   11721       2.1069
   11722       1.9754
   11723       2.0077
   11724       1.8718
   11725       2.0538
   11726       1.9161
   11727       2.1300
   11728       2.0462
   11729       2.0393
   11730       2.0664
   11731       2.1671
   11732       2.0611
   11733       2.2267
   11734       1.9691
   11735       2.0474
   11736       2.1224
   11737       2.0958
   11738       2.0549
   11739       2.1113
   11740       2.0501
   11741       2.1025
   11742       2.0714
   11743       1.9610
   11744       1.9516
   11745       1.9132
   11746       2.0422
   11747       1.9663
   11748       1.8704
   11749       1.9507
   11750       2.0417
   11751       2.0363
   11752       2.0164
   11753       2.1295
   11754       2.0998
   11755       2.0858
   11756       1.9115
   11757       2.0576
   11758       2.0091
   11759       1.9313
   11760       1.8863
   11761       1.8179
   11762       1.8650
   11763       2.0850
   11764       1.8342
   11765       1.8187
   11766       1.7336
   11767       1.8680
   11768       1.8903
   11769       1.8767
   11770       1.9087
   11771       1.9445
   11772       1.9727
   11773       1.9900
   11774       1.9824
   11775       2.0347
   11776       1.9979
   11777       2.0198
   11778       1.8764
   11779       1.8438
   11780       1.8511
   11781       1.8049
   11782       1.7518
   11783       1.9810
   11784       1.9093
   11785       1.9003
   11786       2.1701
   11787       2.1674
   11788       2.3720
   11789       2.2989
   11790       2.1273
   11791       2.0625
   11792       2.1384
   11793       2.1094
   11794       2.1871
   11795       2.3444
   11796       2.5716
   11797       2.3389
   11798       2.3289
   11799       2.4625
   11800       2.3105
   11801       2.3028
   11802       2.3711
   11803       2.6130
   11804       2.4310
   11805       2.3019
   11806       2.3534
   11807       2.4175
   11808       2.3412
   11809       2.4683
   11810       2.3657
   11811       2.2350
   11812       2.2080
   11813       2.2523
   11814       2.1169
   11815       2.1983
   11816       2.1175
   11817       2.2010
   11818       2.1783
   11819       2.1476
   11820       1.9373
   11821       1.8588
   11822       1.8021
   11823       1.8509
   11824       1.9752
   11825       2.0361
   11826       2.1836
   11827       2.1162
   11828       2.2945
   11829       2.4446
   11830       2.4253
   11831       2.3797
   11832       2.3737
   11833       2.2042
   11834       2.2496
   11835       2.3214
   11836       2.1482
   11837       2.1213
   11838       2.1669
   11839       2.2965
   11840       2.3642
   11841       2.2655
   11842       2.3634
   11843       2.3815
   11844       2.0904
   11845       1.9699
   11846       1.8513
   11847       1.8366
   11848       1.9239
   11849       1.9107
   11850       1.9611
   11851       1.9738
   11852       2.0422
   11853       1.8882
   11854       1.8883
   11855       1.9915
   11856       1.9421
   11857       1.9583
   11858       1.9686
   11859       2.1454
   11860       2.2304
   11861       2.2345
   11862       2.0821
   11863       2.0071
   11864       2.1292
   11865       2.1929
   11866       2.1274
   11867       2.0902
   11868       2.2715
   11869       2.0949
   11870       2.1650
   11871       2.1723
   11872       2.0948
   11873       2.2541
   11874       2.0909
   11875       2.0031
   11876       2.1531
   11877       2.1127
   11878       2.1213
   11879       2.0676
   11880       2.2136
   11881       2.3001
   11882       2.1000
   11883       2.1505
   11884       2.1806
   11885       2.1997
   11886       2.2157
   11887       2.3414
   11888       2.4499
   11889       2.3388
   11890       2.2120
   11891       2.1830
   11892       2.1817
   11893       2.0967
   11894       2.1704
   11895       2.1857
   11896       2.2851
   11897       2.3366
   11898       2.3713
   11899       2.4219
   11900       2.3036
   11901       2.4154
   11902       2.3202
   11903       2.2794
   11904       2.2483
   11905       2.1723
   11906       2.1093
   11907       2.1212
   11908       2.0425
   11909       2.1423
   11910       2.0972
   11911       2.1969
   11912       2.3237
   11913       2.3193
   11914       2.6842
   11915       2.7358
   11916       2.6924
   11917       2.4603
   11918       2.6545
   11919       2.4078
   11920       2.3924
   11921       2.5409
   11922       2.4571
   11923       2.2444
   11924       2.1829
   11925       2.3941
   11926       2.3216
   11927       2.2394
   11928       2.3682
   11929       2.3008
   11930       2.2299
   11931       2.3399
   11932       2.3093
   11933       2.1211
   11934       1.9202
   11935       2.0325
   11936       2.2223
   11937       2.2259
   11938       2.3353
   11939       2.1551
   11940       2.1923
   11941       2.1405
   11942       2.1270
   11943       2.0866
   11944       2.1677
   11945       2.1392
   11946       2.2256
   11947       2.1981
   11948       2.1343
   11949       2.2003
   11950       2.2221
   11951       2.2310
   11952       2.3389
   11953       2.1636
   11954       2.1616
   11955       2.1910
   11956       2.2402
   11957       2.2802
   11958       2.4752
   11959       2.5183
   11960       2.4567
   11961       2.6475
   11962       2.7074
   11963       2.4377
   11964       2.4225
   11965       2.3756
   11966       2.2925
   11967       2.4341
   11968       2.3987
   11969       2.4351
   11970       2.3579
   11971       2.3270
   11972       2.3418
   11973       2.3367
   11974       2.2661
   11975       2.5171
   11976       2.6073
   11977       2.4643
   11978       2.4546
   11979       2.3179
   11980       2.5272
   11981       2.5513
   11982       2.4251
   11983       2.4075
   11984       2.2907
   11985       2.2012
   11986       2.1117
   11987       2.0783
   11988       2.1943
   11989       2.1736
   11990       2.0465
   11991       2.0783
   11992       2.1885
   11993       2.2777
   11994       2.2089
   11995       2.0460
   11996       2.0773
   11997       2.0943
   11998       2.2891
   11999       2.2322
   12000       2.2058
   12001       2.2193
   12002       2.1440
   12003       2.2094
   12004       2.3503
   12005       2.2640
   12006       2.1431
   12007       2.2621
   12008       2.3442
   12009       2.3743
   12010       2.5374
   12011       2.3389
   12012       2.2878
   12013       2.1364
   12014       2.1794
   12015       2.0433
   12016       2.1043
   12017       2.1603
   12018       2.0856
   12019       1.9773
   12020       1.9708
   12021       1.8429
   12022       1.8702
   12023       1.8333
   12024       1.9255
   12025       1.9317
   12026       1.9507
   12027       1.9766
   12028       2.0788
   12029       2.1562
   12030       2.2295
   12031       2.1987
   12032       2.3571
   12033       2.2537
   12034       2.3791
   12035       2.3109
   12036       2.2990
   12037       2.3310
   12038       2.2136
   12039       2.4056
   12040       2.2997
   12041       2.3246
   12042       2.3643
   12043       2.4158
   12044       2.3502
   12045       2.2333
   12046       2.1644
   12047       2.0247
   12048       2.1066
   12049       2.3073
   12050       2.2459
   12051       2.3851
   12052       2.3841
   12053       2.4563
   12054       2.3626
   12055       2.4614
   12056       2.5223
   12057       2.5586
   12058       2.3524
   12059       2.2913
   12060       2.3976
   12061       2.3773
   12062       2.1179
   12063       2.2047
   12064       2.2637
   12065       2.1584
   12066       2.2399
   12067       2.2738
   12068       2.1886
   12069       2.1534
   12070       2.1222
   12071       2.2095
   12072       2.3681
   12073       2.1542
   12074       2.3237
   12075       2.3562
   12076       2.4828
   12077       2.2909
   12078       2.3633
   12079       2.4176
   12080       2.1997
   12081       2.2462
   12082       2.2965
   12083       2.2609
   12084       2.4032
   12085       2.3816
   12086       2.1456
   12087       2.2895
   12088       2.3547
   12089       2.3312
   12090       2.4484
   12091       2.4109
   12092       2.3882
   12093       2.3591
   12094       2.3934
   12095       2.3608
   12096       2.3781
   12097       2.5136
   12098       2.3688
   12099       2.3421
   12100       2.3239
   12101       2.3739
   12102       2.3894
   12103       2.4356
   12104       2.6067
   12105       2.5379
   12106       2.6030
   12107       2.5809
   12108       2.5777
   12109       2.5866
   12110       2.6339
   12111       2.7845
   12112       2.6624
   12113       2.3690
   12114       2.4041
   12115       2.3643
   12116       2.3089
   12117       2.3694
   12118       2.5205
   12119       2.4583
   12120       2.2666
   12121       2.2311
   12122       2.4140
   12123       2.4248
   12124       2.5332
   12125       2.5808
   12126       2.6521
   12127       2.6502
   12128       2.5340
   12129       2.6817
   12130       2.6838
   12131       2.5455
   12132       2.6382
   12133       2.6139
   12134       2.5901
   12135       2.5525
   12136       2.4142
   12137       2.3878
   12138       2.4130
   12139       2.4130
   12140       2.3804
   12141       2.5851
   12142       2.4154
   12143       2.5357
   12144       2.5089
   12145       2.4898
   12146       2.4431
   12147       2.5224
   12148       2.4093
   12149       2.3692
   12150       2.3368
   12151       2.2064
   12152       2.2513
   12153       2.2476
   12154       2.2184
   12155       2.2065
   12156       2.2781
   12157       2.2361
   12158       2.4014
   12159       2.4387
   12160       2.4786
   12161       2.3138
   12162       2.2051
   12163       2.3449
   12164       2.3498
   12165       2.4407
   12166       2.3850
   12167       2.5435
   12168       2.5291
   12169       2.4368
   12170       2.3872
   12171       2.2998
   12172       2.3040
   12173       2.3465
   12174       2.4048
   12175       2.2220
   12176       2.2459
   12177       2.2864
   12178       2.1729
   12179       2.2346
   12180       2.1533
   12181       2.1659
   12182       2.1484
   12183       2.1502
   12184       2.0501
   12185       1.9957
   12186       1.9794
   12187       2.1849
   12188       2.2357
   12189       2.2167
   12190       2.3161
   12191       2.2223
   12192       2.2440
   12193       2.2642
   12194       2.3342
   12195       2.2235
   12196       2.3453
   12197       2.3990
   12198       2.3501
   12199       2.3012
   12200       2.3070
   12201       2.1263
   12202       2.2302
   12203       2.2883
   12204       2.4904
   12205       2.3722
   12206       2.4152
   12207       2.4505
   12208       2.2383
   12209       2.3644
   12210       2.3868
   12211       2.4640
   12212       2.4422
   12213       2.4522
   12214       2.4435
   12215       2.5091
   12216       2.3985
   12217       2.4909
   12218       2.4698
   12219       2.4807
   12220       2.3925
   12221       2.4638
   12222       2.2909
   12223       2.2839
   12224       2.3640
   12225       2.2063
   12226       2.1814
   12227       2.2275
   12228       2.3631
   12229       2.6300
   12230       2.3976
   12231       2.4166
   12232       2.2685
   12233       2.3555
   12234       2.4418
   12235       2.5200
   12236       2.4140
   12237       2.2543
   12238       2.2724
   12239       2.3308
   12240       2.3632
   12241       2.2807
   12242       2.3079
   12243       2.3504
   12244       2.4229
   12245       2.3075
   12246       2.6062
   12247       2.5351
   12248       2.5690
   12249       2.6705
   12250       2.6957
   12251       2.6667
   12252       2.5224
   12253       2.4877
   12254       2.5985
   12255       2.5734
   12256       2.7040
   12257       2.6811
   12258       2.4587
   12259       2.4768
   12260       2.2871
   12261       2.3605
   12262       2.2061
   12263       2.1947
   12264       2.4295
   12265       2.4061
   12266       2.2843
   12267       2.2447
   12268       2.3214
   12269       2.4015
   12270       2.4513
   12271       2.5075
   12272       2.3220
   12273       2.3085
   12274       2.4825
   12275       2.5303
   12276       2.4266
   12277       2.6916
   12278       2.5528
   12279       2.4726
   12280       2.5075
   12281       2.4900
   12282       2.4823
   12283       2.4762
   12284       2.4807
   12285       2.4118
   12286       2.4451
   12287       2.5034
   12288       2.4522
   12289       2.4688
   12290       2.4146
   12291       2.3822
   12292       2.2249
   12293       2.2575
   12294       2.3726
   12295       2.3766
   12296       2.3778
   12297       2.2758
   12298       2.3089
   12299       2.2929
   12300       2.3747
   12301       2.3679
   12302       2.2837
   12303       2.3340
   12304       2.2505
   12305       2.3852
   12306       2.3722
   12307       2.3672
   12308       2.3576
   12309       2.2858
   12310       2.2363
   12311       2.2202
   12312       2.3158
   12313       2.4042
   12314       2.5071
   12315       2.3715
   12316       2.4939
   12317       2.7140
   12318       2.8002
   12319       2.9051
   12320       2.8241
   12321       2.5713
   12322       2.3578
   12323       2.3737
   12324       2.4498
   12325       2.4704
   12326       2.4724
   12327       2.4843
   12328       2.5065
   12329       2.5454
   12330       2.5188
   12331       2.5047
   12332       2.7186
   12333       2.5624
   12334       2.5640
   12335       2.3406
   12336       2.2720
   12337       2.2778
   12338       2.2345
   12339       2.0779
   12340       1.9853
   12341       2.1975
   12342       2.1582
   12343       2.2853
   12344       2.4351
   12345       2.2983
   12346       2.3167
   12347       2.3191
   12348       2.2932
   12349       2.3060
   12350       2.4004
   12351       2.1984
   12352       2.0924
   12353       2.1525
   12354       2.0906
   12355       2.1371
   12356       2.2764
   12357       2.2724
   12358       2.3151
   12359       2.3519
   12360       2.2146
   12361       2.1361
   12362       2.0701
   12363       2.2219
   12364       2.0784
   12365       2.2610
   12366       2.2655
   12367       2.3217
   12368       2.1662
   12369       2.2867
   12370       2.3491
   12371       2.1787
   12372       2.1489
   12373       1.9645
   12374       2.0125
   12375       2.2254
   12376       2.1024
   12377       2.0278
   12378       1.9385
   12379       2.1106
   12380       2.2266
   12381       2.1602
   12382       2.0692
   12383       2.0525
   12384       1.9144
   12385       2.0940
   12386       2.0162
   12387       2.0318
   12388       2.1830
   12389       2.0998
   12390       2.1713
   12391       2.2084
   12392       2.0421
   12393       2.1196
   12394       2.1304
   12395       2.0822
   12396       2.0488
   12397       2.0754
   12398       2.0473
   12399       2.0135
   12400       1.9544
   12401       1.8892
   12402       1.8439
   12403       1.8629
   12404       1.7508
   12405       1.7687
   12406       1.7536
   12407       1.7134
   12408       1.7236
   12409       1.6665
   12410       1.7249
   12411       1.8379
   12412       1.9323
   12413       2.1243
   12414       2.0746
   12415       2.1979
   12416       2.1371
   12417       1.9444
   12418       1.9543
   12419       2.0577
   12420       2.1359
   12421       2.1672
   12422       2.1022
   12423       2.0559
   12424       2.2071
   12425       2.3017
   12426       2.2972
   12427       2.4547
   12428       2.3644
   12429       2.2473
   12430       2.2618
   12431       2.0397
   12432       1.9431
   12433       1.9509
   12434       1.8762
   12435       2.0786
   12436       2.0162
   12437       2.1046
   12438       2.1071
   12439       2.0011
   12440       2.1270
   12441       1.9796
   12442       2.1222
   12443       2.1523
   12444       1.9602
   12445       1.9606
   12446       1.9247
   12447       2.0428
   12448       2.0109
   12449       2.0939
   12450       2.0028
   12451       2.0538
   12452       1.9546
   12453       1.9558
   12454       1.9523
   12455       2.0001
   12456       2.1429
   12457       2.2403
   12458       2.2629
   12459       2.2126
   12460       2.3309
   12461       2.5304
   12462       2.4881
   12463       2.4199
   12464       2.4095
   12465       2.2944
   12466       2.3248
   12467       2.3455
   12468       2.4225
   12469       2.2124
   12470       2.1415
   12471       2.0267
   12472       2.1374
   12473       2.2393
   12474       2.0068
   12475       2.0453
   12476       2.1683
   12477       2.2032
   12478       2.2433
   12479       2.2091
   12480       2.3410
   12481       2.2319
   12482       2.1611
   12483       2.2937
   12484       2.3893
   12485       2.4795
   12486       2.4434
   12487       2.4945
   12488       2.4012
   12489       2.3735
   12490       2.1332
   12491       2.2355
   12492       2.1963
   12493       2.1523
   12494       2.0550
   12495       2.1420
   12496       2.1469
   12497       2.1301
   12498       2.1730
   12499       2.2288
   12500       2.3785
   12501       2.4369
   12502       2.4481
   12503       2.4511
   12504       2.4879
   12505       2.2575
   12506       2.1906
   12507       2.3141
   12508       2.3499
   12509       2.3546
   12510       2.2964
   12511       2.3878
   12512       2.5878
   12513       2.5795
   12514       2.5024
   12515       2.5655
   12516       2.4849
   12517       2.3482
   12518       2.3587
   12519       2.2511
   12520       2.2935
   12521       2.4153
   12522       2.2241
   12523       2.2127
   12524       2.2493
   12525       2.1934
   12526       2.1798
   12527       2.2765
   12528       2.1690
   12529       2.0531
   12530       2.1580
   12531       2.2096
   12532       2.1849
   12533       2.0113
   12534       2.1759
   12535       2.1377
   12536       2.2796
   12537       2.3101
   12538       2.1910
   12539       2.2116
   12540       2.1971
   12541       2.2281
   12542       2.2287
   12543       2.1450
   12544       2.0632
   12545       2.1363
   12546       2.2767
   12547       2.2492
   12548       2.1312
   12549       2.2423
   12550       2.2604
   12551       2.4145
   12552       2.2913
   12553       2.2969
   12554       2.3708
   12555       2.4105
   12556       2.2883
   12557       2.3650
   12558       2.2818
   12559       2.3423
   12560       2.1168
   12561       2.0283
   12562       2.0914
   12563       2.1491
   12564       2.1146
   12565       2.2128
   12566       2.1989
   12567       2.1248
   12568       2.1179
   12569       2.0601
   12570       2.0284
   12571       1.9772
   12572       2.0452
   12573       2.1355
   12574       2.2452
   12575       2.0393
   12576       2.1903
   12577       2.1843
   12578       2.4159
   12579       2.3307
   12580       2.4559
   12581       2.2164
   12582       2.2162
   12583       2.3463
   12584       2.1153
   12585       2.1046
   12586       2.1406
   12587       2.2017
   12588       2.3426
   12589       2.2407
   12590       2.2648
   12591       2.4180
   12592       2.4622
   12593       2.3839
   12594       2.3706
   12595       2.2985
   12596       2.2791
   12597       2.1716
   12598       2.2007
   12599       2.3181
   12600       2.2810
   12601       2.1972
   12602       2.1465
   12603       2.1817
   12604       2.2272
   12605       2.1486
   12606       2.1352
   12607       2.0129
   12608       2.1340
   12609       2.3559
   12610       2.4228
   12611       2.2932
   12612       2.4569
   12613       2.3793
   12614       2.4170
   12615       2.3775
   12616       2.3241
   12617       2.2124
   12618       2.3112
   12619       2.4563
   12620       2.4137
   12621       2.4502
   12622       2.3972
   12623       2.3066
   12624       2.2411
   12625       2.1860
   12626       2.2800
   12627       2.1791
   12628       2.0241
   12629       2.0886
   12630       2.2498
   12631       2.2645
   12632       2.2582
   12633       2.1992
   12634       2.1346
   12635       2.2095
   12636       2.1636
   12637       2.0912
   12638       2.2463
   12639       2.2764
   12640       2.1764
   12641       2.2909
   12642       2.2506
   12643       2.1640
   12644       2.2830
   12645       2.1146
   12646       2.1320
   12647       2.2126
   12648       2.0963
   12649       2.2334
   12650       2.1878
   12651       2.0174
   12652       1.9742
   12653       2.0631
   12654       2.0985
   12655       2.1823
   12656       2.1956
   12657       2.0983
   12658       2.0631
   12659       1.9722
   12660       2.0376
   12661       1.9986
   12662       2.1100
   12663       1.9854
   12664       2.0655
   12665       2.0992
   12666       2.1282
   12667       2.0707
   12668       2.1059
   12669       2.0900
   12670       2.1844
   12671       2.1332
   12672       2.2270
   12673       2.1543
   12674       2.1647
   12675       2.3104
   12676       2.3213
   12677       2.2317
   12678       2.2347
   12679       2.2733
   12680       2.1568
   12681       2.2469
   12682       2.3255
   12683       2.2366
   12684       2.3565
   12685       2.3399
   12686       2.3998
   12687       2.3854
   12688       2.3375
   12689       2.4855
   12690       2.4201
   12691       2.3244
   12692       2.1861
   12693       2.2046
   12694       2.1496
   12695       2.1128
   12696       2.2421
   12697       2.0071
   12698       2.0581
   12699       2.1738
   12700       2.2634
   12701       2.0625
   12702       1.9707
   12703       2.0224
   12704       2.0855
   12705       2.0230
   12706       2.1179
   12707       2.2243
   12708       2.4194
   12709       2.4025
   12710       2.4134
   12711       2.2683
   12712       2.2974
   12713       2.2978
   12714       2.3596
   12715       2.2501
   12716       2.0941
   12717       1.9217
   12718       2.0931
   12719       1.9058
   12720       2.1443
   12721       2.2551
   12722       2.2823
   12723       2.2860
   12724       2.3230
   12725       2.3573
   12726       2.4001
   12727       2.2823
   12728       2.2368
   12729       1.9423
   12730       2.0327
   12731       2.0159
   12732       2.0732
   12733       2.0187
   12734       2.1909
   12735       2.0480
   12736       2.2170
   12737       2.1912
   12738       2.2742
   12739       2.1164
   12740       2.0654
   12741       1.9185
   12742       2.0084
   12743       1.9504
   12744       2.0786
   12745       2.2985
   12746       2.0726
   12747       2.0947
   12748       2.2531
   12749       2.1190
   12750       2.2207
   12751       2.2304
   12752       2.2618
   12753       2.4636
   12754       2.3460
   12755       2.4884
   12756       2.2444
   12757       2.5698
   12758       2.4856
   12759       2.5506
   12760       2.6315
   12761       2.6191
   12762       2.5537
   12763       2.3960
   12764       2.4305
   12765       2.1469
   12766       1.9431
   12767       2.0476
   12768       2.0115
   12769       2.0830
   12770       2.0677
   12771       1.9756
   12772       1.9717
   12773       1.9527
   12774       1.8734
   12775       1.9564
   12776       2.0058
   12777       1.9357
   12778       2.0684
   12779       2.0268
   12780       2.2067
   12781       2.1846
   12782       2.0712
   12783       2.1331
   12784       2.0744
   12785       2.0928
   12786       2.2210
   12787       2.1849
   12788       2.0825
   12789       2.1382
   12790       2.0337
   12791       2.0451
   12792       2.1113
   12793       1.9222
   12794       2.0095
   12795       2.0059
   12796       2.1079
   12797       2.3564
   12798       2.3380
   12799       2.2673
   12800       2.3058
   12801       2.4753
   12802       2.4598
   12803       2.4370
   12804       2.3908
   12805       2.3626
   12806       2.3205
   12807       2.2369
   12808       2.2181
   12809       2.2611
   12810       2.2115
   12811       2.2027
   12812       2.2769
   12813       2.2724
   12814       2.2001
   12815       2.2943
   12816       2.5108
   12817       2.4187
   12818       2.4229
   12819       2.4064
   12820       2.4305
   12821       2.3537
   12822       2.3304
   12823       2.2493
   12824       2.2467
   12825       2.2376
   12826       2.2326
   12827       2.1653
   12828       2.1093
   12829       2.1655
   12830       2.1672
   12831       2.1460
   12832       2.0839
   12833       2.2829
   12834       2.1875
   12835       2.1415
   12836       2.1450
   12837       2.1919
   12838       2.1513
   12839       1.9865
   12840       2.0795
   12841       2.0948
   12842       2.0819
   12843       2.0404
   12844       2.0738
   12845       2.0846
   12846       1.9875
   12847       2.0484
   12848       2.1732
   12849       2.2036
   12850       1.9948
   12851       2.0879
   12852       2.0193
   12853       1.9908
   12854       2.1080
   12855       2.1402
   12856       2.2305
   12857       2.3595
   12858       2.3511
   12859       2.1208
   12860       2.2093
   12861       2.3076
   12862       2.2913
   12863       2.2844
   12864       2.2330
   12865       2.2614
   12866       2.1968
   12867       2.2641
   12868       2.3435
   12869       2.2781
   12870       2.3475
   12871       2.2191
   12872       2.2831
   12873       2.3627
   12874       2.3266
   12875       2.1790
   12876       2.1163
   12877       2.3523
   12878       2.2581
   12879       2.3709
   12880       2.2978
   12881       2.1514
   12882       2.3173
   12883       2.4097
   12884       2.4194
   12885       2.4524
   12886       2.4205
   12887       2.4373
   12888       2.5935
   12889       2.6009
   12890       2.4449
   12891       2.4042
   12892       2.4135
   12893       2.2656
   12894       2.3175
   12895       2.4383
   12896       2.4318
   12897       2.3515
   12898       2.4166
   12899       2.2553
   12900       2.0613
   12901       2.0479
   12902       2.2550
   12903       2.3155
   12904       2.2516
   12905       2.2916
   12906       2.5005
   12907       2.4175
   12908       2.4257
   12909       2.5107
   12910       2.6148
   12911       2.5140
   12912       2.5625
   12913       2.5414
   12914       2.3034
   12915       2.3088
   12916       2.2085
   12917       2.2549
   12918       2.3737
   12919       2.2916
   12920       2.3020
   12921       2.3355
   12922       2.1805
   12923       2.2512
   12924       2.2991
   12925       2.4255
   12926       2.3570
   12927       2.3243
   12928       2.2666
   12929       2.2578
   12930       2.4075
   12931       2.3262
   12932       2.2742
   12933       2.2151
   12934       2.1770
   12935       2.2933
   12936       2.0598
   12937       2.0845
   12938       2.1662
   12939       2.0391
   12940       2.1516
   12941       2.2731
   12942       2.2886
   12943       2.4075
   12944       2.3089
   12945       2.2572
   12946       2.1070
   12947       2.2944
   12948       2.3063
   12949       2.4113
   12950       2.2541
   12951       2.3732
   12952       2.2682
   12953       2.2915
   12954       2.2404
   12955       2.4079
   12956       2.3862
   12957       2.2865
   12958       2.2039
   12959       2.3578
   12960       2.2865
   12961       2.2625
   12962       2.3619
   12963       2.3440
   12964       2.2501
   12965       2.2527
   12966       2.3113
   12967       2.3664
   12968       2.3431
   12969       2.4078
   12970       2.4540
   12971       2.3244
   12972       2.3681
   12973       2.3190
   12974       2.2690
   12975       2.0551
   12976       2.0656
   12977       2.1438
   12978       2.2827
   12979       2.1681
   12980       2.1769
   12981       2.3026
   12982       2.4625
   12983       2.4530
   12984       2.3292
   12985       2.2607
   12986       2.0571
   12987       2.2201
   12988       2.3308
   12989       2.2963
   12990       2.2132
   12991       2.1489
   12992       2.1062
   12993       2.3147
   12994       2.5744
   12995       2.4472
   12996       2.3449
   12997       2.3356
   12998       2.3827
   12999       2.4044
   13000       2.4224
   13001       2.3367
   13002       2.3901
   13003       2.4908
   13004       2.4847
   13005       2.5152
   13006       2.4258
   13007       2.2766
   13008       2.3333
   13009       2.4021
   13010       2.4333
   13011       2.4665
   13012       2.2711
   13013       2.3047
   13014       2.3347
   13015       2.3484
   13016       2.3394
   13017       2.4034
   13018       2.3829
   13019       2.3553
   13020       2.4458
   13021       2.4134
   13022       2.4286
   13023       2.4468
   13024       2.4894
   13025       2.5818
   13026       2.4749
   13027       2.6047
   13028       2.5786
   13029       2.5501
   13030       2.6148
   13031       2.4199
   13032       2.2206
   13033       2.3638
   13034       2.5076
   13035       2.4817
   13036       2.4084
   13037       2.5988
   13038       2.5309
   13039       2.6367
   13040       2.5256
   13041       2.6445
   13042       2.5746
   13043       2.4434
   13044       2.4290
   13045       2.5943
   13046       2.3015
   13047       2.4772
   13048       2.4145
   13049       2.4606
   13050       2.5696
   13051       2.5355
   13052       2.4721
   13053       2.5333
   13054       2.4759
   13055       2.3428
   13056       2.2679
   13057       2.4464
   13058       2.3699
   13059       2.3572
   13060       2.2888
   13061       2.2519
   13062       2.2001
   13063       2.2777
   13064       2.1873
   13065       2.2440
   13066       2.1682
   13067       2.1928
   13068       2.2360
   13069       2.2835
   13070       2.1389
   13071       2.2238
   13072       2.4034
   13073       2.5616
   13074       2.4953
   13075       2.2708
   13076       2.2294
   13077       2.2626
   13078       2.1590
   13079       2.2521
   13080       2.3410
   13081       2.3335
   13082       2.2397
   13083       2.1916
   13084       2.1333
   13085       1.9057
   13086       1.9965
   13087       2.2420
   13088       2.2403
   13089       2.1517
   13090       2.2001
   13091       2.1268
   13092       2.1049
   13093       1.9485
   13094       2.1095
   13095       2.0345
   13096       2.1185
   13097       2.0546
   13098       2.2643
   13099       2.1987
   13100       2.1167
   13101       2.2048
   13102       2.2294
   13103       2.2672
   13104       2.3870
   13105       2.2229
   13106       2.2798
   13107       2.3529
   13108       2.2673
   13109       2.2553
   13110       2.2303
   13111       2.3356
   13112       2.1269
   13113       2.0662
   13114       2.1278
   13115       2.1443
   13116       2.2266
   13117       2.1891
   13118       2.1812
   13119       2.3108
   13120       2.2765
   13121       2.2669
   13122       2.3180
   13123       2.0939
   13124       2.1032
   13125       1.9810
   13126       2.1409
   13127       2.2439
   13128       2.4427
   13129       2.3626
   13130       2.3896
   13131       2.2470
   13132       2.0701
   13133       1.9944
   13134       2.0515
   13135       2.0566
   13136       1.9679
   13137       2.1525
   13138       2.0793
   13139       2.1726
   13140       2.2872
   13141       2.2115
   13142       2.3110
   13143       2.2897
   13144       2.1938
   13145       2.2246
   13146       2.3591
   13147       2.3468
   13148       2.3097
   13149       2.2881
   13150       2.1956
   13151       2.2937
   13152       2.2693
   13153       2.0643
   13154       2.1685
   13155       2.2650
   13156       2.2345
   13157       2.2140
   13158       2.2378
   13159       2.2103
   13160       2.3639
   13161       2.3214
   13162       2.2798
   13163       2.0689
   13164       1.9537
   13165       2.0830
   13166       2.0911
   13167       2.2647
   13168       2.2432
   13169       2.3573
   13170       2.4279
   13171       2.4943
   13172       2.4140
   13173       2.3326
   13174       2.3754
   13175       2.3138
   13176       2.3514
   13177       2.3410
   13178       2.3200
   13179       2.2004
   13180       2.2599
   13181       2.2604
   13182       2.0500
   13183       2.0675
   13184       2.1618
   13185       2.0897
   13186       2.2926
   13187       2.1969
   13188       2.0995
   13189       2.1153
   13190       1.9541
   13191       1.9618
   13192       1.9900
   13193       2.1347
   13194       2.1942
   13195       2.2938
   13196       2.2867
   13197       2.2632
   13198       2.3119
   13199       2.2364
   13200       2.2710
   13201       2.2619
   13202       2.2159
   13203       2.1303
   13204       2.1241
   13205       2.1003
   13206       2.2274
   13207       2.2448
   13208       2.3338
   13209       2.3867
   13210       2.5300
   13211       2.6097
   13212       2.4513
   13213       2.4796
   13214       2.4389
   13215       2.6048
   13216       2.6930
   13217       2.5637
   13218       2.5548
   13219       2.5298
   13220       2.3449
   13221       2.4054
   13222       2.3604
   13223       2.3398
   13224       2.3199
   13225       2.2539
   13226       2.3812
   13227       2.3508
   13228       2.2746
   13229       2.2031
   13230       2.1297
   13231       2.1745
   13232       1.8883
   13233       1.9654
   13234       1.9217
   13235       1.8009
   13236       1.9958
   13237       1.9082
   13238       2.0959
   13239       1.9272
   13240       2.0152
   13241       2.0070
   13242       2.1749
   13243       2.1696
   13244       2.0869
   13245       2.4381
   13246       2.2997
   13247       2.4454
   13248       2.2946
   13249       2.1980
   13250       2.2060
   13251       2.1319
   13252       2.2186
   13253       2.1449
   13254       2.1765
   13255       2.2257
   13256       2.2641
   13257       2.2544
   13258       2.2222
   13259       2.1933
   13260       2.1237
   13261       2.1406
   13262       2.0526
   13263       2.1049
   13264       2.0990
   13265       2.1787
   13266       2.4952
   13267       2.4536
   13268       2.4686
   13269       2.3515
   13270       2.3530
   13271       2.2662
   13272       2.3302
   13273       2.4128
   13274       2.3033
   13275       2.2314
   13276       2.2424
   13277       2.3891
   13278       2.6080
   13279       2.6429
   13280       2.6861
   13281       2.8334
   13282       2.7064
   13283       2.5561
   13284       2.4800
   13285       2.6091
   13286       2.6437
   13287       2.5696
   13288       2.3322
   13289       2.5201
   13290       2.6337
   13291       2.6533
   13292       2.5780
   13293       2.6261
   13294       2.7303
   13295       2.7899
   13296       2.6672
   13297       2.5591
   13298       2.6494
   13299       2.6686
   13300       2.7607
   13301       2.7519
   13302       2.8099
   13303       2.9224
   13304       2.8653
   13305       2.9699
   13306       2.8352
   13307       2.7905
   13308       2.8198
   13309       2.8456
   13310       2.8390
   13311       2.9244
   13312       2.7968
   13313       2.7691
   13314       2.6857
   13315       2.8091
   13316       2.6156
   13317       2.5712
   13318       2.6125
   13319       2.6809
   13320       2.6314
   13321       2.6300
   13322       2.6863
   13323       2.7847
   13324       2.7120
   13325       2.6669
   13326       2.6287
   13327       2.6121
   13328       2.5018
   13329       2.5037
   13330       2.5418
   13331       2.4045
   13332       2.3977
   13333       2.2858
   13334       2.4093
   13335       2.3418
   13336       2.3135
   13337       2.3629
   13338       2.2499
   13339       2.2375
   13340       2.1063
   13341       2.1925
   13342       2.2594
   13343       2.4231
   13344       2.6122
   13345       2.5172
   13346       2.3904
   13347       2.3009
   13348       2.3782
   13349       2.4137
   13350       2.3421
   13351       2.2731
   13352       2.3609
   13353       2.2547
   13354       2.2988
   13355       2.2824
   13356       2.3797
   13357       2.4979
   13358       2.4269
   13359       2.3136
   13360       2.2734
   13361       2.4356
   13362       2.3590
   13363       2.4649
   13364       2.3888
   13365       2.3438
   13366       2.3462
   13367       2.3030
   13368       2.4329
   13369       2.4378
   13370       2.3172
   13371       2.2527
   13372       2.1572
   13373       2.5086
   13374       2.5619
   13375       2.5713
   13376       2.6168
   13377       2.4809
   13378       2.4366
   13379       2.2385
   13380       1.9787
   13381       2.1322
   13382       2.0744
   13383       2.0478
   13384       2.2621
   13385       2.3085
   13386       2.4074
   13387       2.5321
   13388       2.4690
   13389       2.3824
   13390       2.4832
   13391       2.5331
   13392       2.3071
   13393       2.3132
   13394       2.3026
   13395       2.2101
   13396       2.1688
   13397       2.2075
   13398       2.2536
   13399       2.2369
   13400       2.2763
   13401       2.2742
   13402       2.2245
   13403       2.2883
   13404       2.3481
   13405       2.1191
   13406       2.1424
   13407       2.1795
   13408       2.1433
   13409       2.1889
   13410       2.2554
   13411       2.1566
   13412       2.2052
   13413       2.3752
   13414       2.3354
   13415       2.1507
   13416       2.0603
   13417       2.0973
   13418       2.2096
   13419       2.0763
   13420       2.2376
   13421       2.1566
   13422       2.1822
   13423       2.1845
   13424       2.1007
   13425       2.1929
   13426       2.0874
   13427       2.3290
   13428       2.3554
   13429       2.4686
   13430       2.4687
   13431       2.4095
   13432       2.4242
   13433       2.4809
   13434       2.5109
   13435       2.3218
   13436       2.2826
   13437       2.2580
   13438       2.2910
   13439       2.1508
   13440       2.1499
   13441       2.1890
   13442       2.1998
   13443       2.2389
   13444       2.2011
   13445       2.1326
   13446       2.0874
   13447       1.9948
   13448       2.2125
   13449       2.1649
   13450       2.4052
   13451       2.4484
   13452       2.5231
   13453       2.6246
   13454       2.6056
   13455       2.6147
   13456       2.6387
   13457       2.5320
   13458       2.5205
   13459       2.5276
   13460       2.3795
   13461       2.3811
   13462       2.3306
   13463       2.3838
   13464       2.2707
   13465       2.1297
   13466       2.1397
   13467       2.3115
   13468       2.3914
   13469       2.4390
   13470       2.4736
   13471       2.6484
   13472       2.5549
   13473       2.6146
   13474       2.5071
   13475       2.3749
   13476       2.4943
   13477       2.2795
   13478       2.3772
   13479       2.4471
   13480       2.3596
   13481       2.4447
   13482       2.5321
   13483       2.4667
   13484       2.3269
   13485       2.4768
   13486       2.5007
   13487       2.4268
   13488       2.4166
   13489       2.3306
   13490       2.2610
   13491       2.2002
   13492       2.1205
   13493       2.2278
   13494       2.1430
   13495       2.3908
   13496       2.3242
   13497       2.3168
   13498       2.2976
   13499       2.2956
   13500       2.2942
   13501       2.3646
   13502       2.3328
   13503       2.3291
   13504       2.2870
   13505       2.4255
   13506       2.3086
   13507       2.3578
   13508       2.3015
   13509       2.1720
   13510       2.1300
   13511       2.1813
   13512       2.2072
   13513       2.3607
   13514       2.2026
   13515       2.4033
   13516       2.4949
   13517       2.4024
   13518       2.5379
   13519       2.5628
   13520       2.6095
   13521       2.4098
   13522       2.3643
   13523       2.3050
   13524       2.3601
   13525       2.2813
   13526       2.2937
   13527       2.3276
   13528       2.4121
   13529       2.2443
   13530       2.0382
   13531       2.1176
   13532       1.9861
   13533       1.9412
   13534       1.9962
   13535       2.0216
   13536       1.9531
   13537       2.1601
   13538       2.0663
   13539       2.0630
   13540       2.0658
   13541       2.1458
   13542       2.0781
   13543       2.1331
   13544       2.3702
   13545       2.3128
   13546       2.2561
   13547       2.4237
   13548       2.4743
   13549       2.3616
   13550       2.2453
   13551       2.2521
   13552       2.2839
   13553       2.2857
   13554       2.3538
   13555       2.2147
   13556       2.2390
   13557       2.3227
   13558       2.4746
   13559       2.4157
   13560       2.3639
   13561       2.5659
   13562       2.6092
   13563       2.6619
   13564       2.5968
   13565       2.5278
   13566       2.5077
   13567       2.3891
   13568       2.5709
   13569       2.2406
   13570       2.4637
   13571       2.5172
   13572       2.4319
   13573       2.4321
   13574       2.5766
   13575       2.4341
   13576       2.3417
   13577       2.3010
   13578       2.3917
   13579       2.5305
   13580       2.5540
   13581       2.2740
   13582       2.2375
   13583       2.4495
   13584       2.3464
   13585       2.4541
   13586       2.3870
   13587       2.4402
   13588       2.6346
   13589       2.4992
   13590       2.5658
   13591       2.3104
   13592       2.3091
   13593       2.3604
   13594       2.5117
   13595       2.5705
   13596       2.5789
   13597       2.6038
   13598       2.4389
   13599       2.3785
   13600       2.3114
   13601       2.4455
   13602       2.4576
   13603       2.6251
   13604       2.7559
   13605       2.7255
   13606       2.6726
   13607       2.7592
   13608       2.6633
   13609       2.4995
   13610       2.4328
   13611       2.3269
   13612       2.4136
   13613       2.4795
   13614       2.6647
   13615       2.6923
   13616       2.6896
   13617       2.5995
   13618       2.4512
   13619       2.4565
   13620       2.5315
   13621       2.5662
   13622       2.5203
   13623       2.4539
   13624       2.2897
   13625       2.2652
   13626       2.3018
   13627       2.4629
   13628       2.3663
   13629       2.1763
   13630       2.3415
   13631       2.4156
   13632       2.3677
   13633       2.5141
   13634       2.7061
   13635       2.5037
   13636       2.3721
   13637       2.4604
   13638       2.4324
   13639       2.2956
   13640       2.1984
   13641       2.2693
   13642       2.2610
   13643       2.2673
   13644       2.2980
   13645       2.1771
   13646       2.1905
   13647       2.1412
   13648       2.1007
   13649       2.1222
   13650       2.2319
   13651       2.2071
   13652       2.1305
   13653       2.2986
   13654       2.2564
   13655       2.3755
   13656       2.3278
   13657       2.1928
   13658       2.2199
   13659       2.1581
   13660       2.0719
   13661       2.2151
   13662       2.2152
   13663       2.1829
   13664       2.1047
   13665       2.3555
   13666       2.3315
   13667       2.3102
   13668       2.3752
   13669       2.1528
   13670       2.1850
   13671       2.2359
   13672       2.0347
   13673       2.0894
   13674       2.2075
   13675       2.2806
   13676       2.3238
   13677       2.3126
   13678       2.2648
   13679       2.3511
   13680       2.3107
   13681       2.2445
   13682       2.2101
   13683       2.4549
   13684       2.4046
   13685       2.3868
   13686       2.1653
   13687       2.4418
   13688       2.4487
   13689       2.4173
   13690       2.3393
   13691       2.3478
   13692       2.3101
   13693       2.2107
   13694       2.3142
   13695       2.3801
   13696       2.5315
   13697       2.3539
   13698       2.3745
   13699       2.3663
   13700       2.3961
   13701       2.2892
   13702       2.2449
   13703       2.2755
   13704       2.3968
   13705       2.3706
   13706       2.4000
   13707       2.3111
   13708       2.4277
   13709       2.3437
   13710       2.3362
   13711       2.3179
   13712       2.4855
   13713       2.5478
   13714       2.7346
   13715       2.5654
   13716       2.5273
   13717       2.5744
   13718       2.7720
   13719       2.6110
   13720       2.5262
   13721       2.5061
   13722       2.4647
   13723       2.3012
   13724       2.2957
   13725       2.2659
   13726       2.2798
   13727       2.2409
   13728       2.1068
   13729       1.9974
   13730       1.8975
   13731       2.0003
   13732       2.0415
   13733       2.0290
   13734       2.1060
   13735       2.0893
   13736       2.0861
   13737       2.0524
   13738       2.0462
   13739       1.9572
   13740       2.0121
   13741       2.1171
   13742       2.0660
   13743       2.2022
   13744       2.2679
   13745       2.1458
   13746       2.1971
   13747       2.2541
   13748       2.1800
   13749       2.0265
   13750       2.1148
   13751       2.0943
   13752       2.1036
   13753       2.3198
   13754       2.3019
   13755       2.1557
   13756       2.1003
   13757       2.3031
   13758       2.0772
   13759       2.1693
   13760       1.9666
   13761       2.1338
   13762       1.9789
   13763       2.1729
   13764       2.2405
   13765       2.3390
   13766       2.1143
   13767       2.1695
   13768       2.3256
   13769       2.1788
   13770       2.2019
   13771       2.1545
   13772       2.2267
   13773       2.0428
   13774       2.1904
   13775       2.2827
   13776       2.4099
   13777       2.4112
   13778       2.3380
   13779       2.1646
   13780       1.9945
   13781       1.9908
   13782       2.0462
   13783       2.0986
   13784       2.1743
   13785       2.1416
   13786       2.1499
   13787       2.1421
   13788       2.1734
   13789       2.0984
   13790       1.9889
   13791       2.0500
   13792       2.1510
   13793       2.1503
   13794       2.1425
   13795       2.2605
   13796       2.1624
   13797       2.1867
   13798       2.2764
   13799       2.0863
   13800       2.1423
   13801       2.1967
   13802       2.2924
   13803       2.2514
   13804       2.2001
   13805       2.3472
   13806       2.2996
   13807       2.4250
   13808       2.2278
   13809       2.1599
   13810       2.1168
   13811       2.1773
   13812       2.2115
   13813       2.0192
   13814       1.9720
   13815       2.0158
   13816       1.9202
   13817       1.9933
   13818       2.0530
   13819       2.1093
   13820       2.0228
   13821       2.1407
   13822       2.1092
   13823       2.1248
   13824       2.0201
   13825       2.0311
   13826       2.2003
   13827       2.1705
   13828       2.1639
   13829       2.3171
   13830       2.3489
   13831       2.5730
   13832       2.3915
   13833       2.4507
   13834       2.4795
   13835       2.5394
   13836       2.3828
   13837       2.4254
   13838       2.3175
   13839       2.4952
   13840       2.2994
   13841       2.2110
   13842       2.3089
   13843       2.2307
   13844       2.2704
   13845       2.3619
   13846       2.4340
   13847       2.2784
   13848       2.2893
   13849       2.2620
   13850       2.2407
   13851       2.3579
   13852       2.6667
   13853       2.5094
   13854       2.5318
   13855       2.4570
   13856       2.5518
   13857       2.5098
   13858       2.2801
   13859       2.4206
   13860       2.4589
   13861       2.4343
   13862       2.4220
   13863       2.3690
   13864       2.3123
   13865       2.4600
   13866       2.4517
   13867       2.4755
   13868       2.4239
   13869       2.4754
   13870       2.4736
   13871       2.4092
   13872       2.4242
   13873       2.3359
   13874       2.2033
   13875       2.1812
   13876       2.2235
   13877       2.2197
   13878       2.2748
   13879       2.3866
   13880       2.3366
   13881       2.0683
   13882       2.2538
   13883       2.3091
   13884       2.3231
   13885       2.1417
   13886       2.2372
   13887       2.0829
   13888       2.1850
   13889       2.2261
   13890       2.3470
   13891       1.9933
   13892       2.1500
   13893       2.0724
   13894       2.0659
   13895       2.3534
   13896       2.2282
   13897       2.3859
   13898       2.3448
   13899       2.3428
   13900       2.4378
   13901       2.5021
   13902       2.3535
   13903       2.4096
   13904       2.3190
   13905       2.2559
   13906       2.3060
   13907       2.3035
   13908       2.5284
   13909       2.4950
   13910       2.4086
   13911       2.5797
   13912       2.4209
   13913       2.3144
   13914       2.4342
   13915       2.2798
   13916       2.4142
   13917       2.3574
   13918       2.2997
   13919       2.2202
   13920       2.3446
   13921       2.2465
   13922       2.3529
   13923       2.2491
   13924       2.1903
   13925       2.1073
   13926       2.1798
   13927       2.2934
   13928       2.4108
   13929       2.3700
   13930       2.3694
   13931       2.4312
   13932       2.3467
   13933       2.2641
   13934       2.2349
   13935       2.1244
   13936       2.1787
   13937       2.1314
   13938       2.0540
   13939       2.1033
   13940       2.2761
   13941       2.3282
   13942       2.3787
   13943       2.2007
   13944       2.3056
   13945       2.2643
   13946       2.3143
   13947       2.2012
   13948       2.2432
   13949       2.1572
   13950       2.2507
   13951       2.4753
   13952       2.2924
   13953       2.4207
   13954       2.3371
   13955       2.4020
   13956       2.2870
   13957       2.4253
   13958       2.5304
   13959       2.4700
   13960       2.4544
   13961       2.5348
   13962       2.3574
   13963       2.5497
   13964       2.4886
   13965       2.5396
   13966       2.6362
   13967       2.4073
   13968       2.5475
   13969       2.5222
   13970       2.6506
   13971       2.5506
   13972       2.4174
   13973       2.5482
   13974       2.5583
   13975       2.5154
   13976       2.5987
   13977       2.4901
   13978       2.3264
   13979       2.5165
   13980       2.3912
   13981       2.3782
   13982       2.3926
   13983       2.2618
   13984       2.2679
   13985       2.2017
   13986       2.2305
   13987       2.3010
   13988       2.1779
   13989       2.3582
   13990       2.4685
   13991       2.4048
   13992       2.3123
   13993       2.4903
   13994       2.5544
   13995       2.4591
   13996       2.5607
   13997       2.6107
   13998       2.4925
   13999       2.4291
   14000       2.3589
   14001       2.3278
   14002       2.4309
   14003       2.3482
   14004       2.3427
   14005       2.4553
   14006       2.4969
   14007       2.3817
   14008       2.3074
   14009       2.4454
   14010       2.5648
   14011       2.3468
   14012       2.2540
   14013       2.2687
   14014       2.1593
   14015       2.2170
   14016       2.2472
   14017       2.3094
   14018       2.3622
   14019       2.3926
   14020       2.4509
   14021       2.3529
   14022       2.3117
   14023       2.2818
   14024       2.2972
   14025       2.3190
   14026       2.1897
   14027       2.2274
   14028       2.1900
   14029       2.2034
   14030       2.1032
   14031       2.1194
   14032       2.2642
   14033       2.3688
   14034       2.5788
   14035       2.5185
   14036       2.5106
   14037       2.4947
   14038       2.3237
   14039       2.0979
   14040       2.0649
   14041       2.1406
   14042       2.0561
   14043       2.0985
   14044       2.1781
   14045       2.2890
   14046       2.2029
   14047       2.3149
   14048       2.3162
   14049       2.3272
   14050       2.1645
   14051       2.3571
   14052       2.1265
   14053       2.1771
   14054       2.2196
   14055       2.2205
   14056       2.1231
   14057       2.0868
   14058       2.1636
   14059       2.0740
   14060       1.9424
   14061       2.0067
   14062       1.9452
   14063       1.9585
   14064       1.9809
   14065       2.1434
   14066       2.1489
   14067       2.1378
   14068       2.2227
   14069       2.3071
   14070       2.1560
   14071       2.1547
   14072       2.2397
   14073       2.1944
   14074       2.1139
   14075       2.1231
   14076       2.0700
   14077       2.0656
   14078       2.0544
   14079       2.0259
   14080       2.0464
   14081       2.0994
   14082       2.0503
   14083       2.1096
   14084       2.1333
   14085       2.1967
   14086       2.3211
   14087       2.2880
   14088       2.2427
   14089       2.1505
   14090       2.1238
   14091       2.1155
   14092       2.1863
   14093       2.2096
   14094       2.2142
   14095       2.1647
   14096       2.0362
   14097       2.3066
   14098       2.0808
   14099       2.2321
   14100       1.9968
   14101       1.9939
   14102       1.9251
   14103       1.8619
   14104       1.9682
   14105       2.0055
   14106       1.9693
   14107       1.9920
   14108       2.0492
   14109       2.1151
   14110       2.2149
   14111       2.2460
   14112       2.2675
   14113       2.4312
   14114       2.4350
   14115       2.6063
   14116       2.3623
   14117       2.3374
   14118       2.3355
   14119       2.1934
   14120       2.2987
   14121       2.3955
   14122       2.4959
   14123       2.3516
   14124       2.5762
   14125       2.5590
   14126       2.6294
   14127       2.7480
   14128       2.6954
   14129       2.5890
   14130       2.4908
   14131       2.4721
   14132       2.4369
   14133       2.4712
   14134       2.3564
   14135       2.4123
   14136       2.2587
   14137       1.9971
   14138       2.0444
   14139       2.1717
   14140       2.1230
   14141       2.1164
   14142       2.0679
   14143       1.9602
   14144       2.1456
   14145       2.1436
   14146       2.0874
   14147       2.1084
   14148       2.2335
   14149       2.2215
   14150       2.1717
   14151       2.1118
   14152       2.2739
   14153       2.1703
   14154       2.3178
   14155       2.0622
   14156       2.2145
   14157       2.2741
   14158       2.4112
   14159       2.3614
   14160       2.3996
   14161       2.3880
   14162       2.4206
   14163       2.4160
   14164       2.2743
   14165       2.0963
   14166       2.1596
   14167       2.4709
   14168       2.5535
   14169       2.4059
   14170       2.3307
   14171       2.3602
   14172       2.3288
   14173       2.3000
   14174       2.3258
   14175       2.3969
   14176       2.5242
   14177       2.3096
   14178       2.4412
   14179       2.2505
   14180       2.2050
   14181       2.1783
   14182       2.3381
   14183       2.2402
   14184       2.0936
   14185       2.2419
   14186       2.2892
   14187       2.2998
   14188       2.3500
   14189       2.3541
   14190       2.1838
   14191       2.2203
   14192       2.3179
   14193       2.3798
   14194       2.2135
   14195       2.3228
   14196       2.2498
   14197       2.2912
   14198       2.2151
   14199       2.2472
   14200       2.2365
   14201       2.2790
   14202       2.3282
   14203       2.1476
   14204       1.9452
   14205       2.1175
   14206       2.3532
   14207       2.2335
   14208       2.2592
   14209       2.3421
   14210       2.2825
   14211       2.2596
   14212       2.3661
   14213       2.4185
   14214       2.3129
   14215       2.4286
   14216       2.3563
   14217       2.3282
   14218       2.2899
   14219       2.3049
   14220       2.2643
   14221       2.3079
   14222       2.3059
   14223       2.3643
   14224       2.1545
   14225       2.1568
   14226       2.1163
   14227       2.1767
   14228       2.1064
   14229       2.1401
   14230       2.1994
   14231       2.1936
   14232       2.2493
   14233       2.1160
   14234       2.0943
   14235       2.1667
   14236       2.2177
   14237       2.3654
   14238       2.3338
   14239       2.2279
   14240       2.0943
   14241       2.1867
   14242       2.2553
   14243       2.3345
   14244       2.2951
   14245       2.3269
   14246       2.4248
   14247       2.3474
   14248       2.2658
   14249       2.2431
   14250       2.3741
   14251       2.4276
   14252       2.4484
   14253       2.2933
   14254       2.4705
   14255       2.3951
   14256       2.3186
   14257       2.3421
   14258       2.3603
   14259       2.6517
   14260       2.6724
   14261       2.6924
   14262       2.7315
   14263       2.7747
   14264       2.7527
   14265       2.7675
   14266       2.5480
   14267       2.6868
   14268       2.6322
   14269       2.6609
   14270       2.5940
   14271       2.4925
   14272       2.5241
   14273       2.6068
   14274       2.5388
   14275       2.5073
   14276       2.5607
   14277       2.3995
   14278       2.3867
   14279       2.3432
   14280       2.3042
   14281       2.3874
   14282       2.5743
   14283       2.5410
   14284       2.6190
   14285       2.5585
   14286       2.4648
   14287       2.5030
   14288       2.3762
   14289       2.2214
   14290       2.1691
   14291       2.3467
   14292       2.2785
   14293       2.6219
   14294       2.6878
   14295       2.6359
   14296       2.5726
   14297       2.6094
   14298       2.7837
   14299       2.7698
   14300       2.5587
   14301       2.5203
   14302       2.4763
   14303       2.2717
   14304       2.1409
   14305       2.3645
   14306       2.3556
   14307       2.4647
   14308       2.4632
   14309       2.3277
   14310       2.3092
   14311       2.1933
   14312       2.2806
   14313       2.4090
   14314       2.2625
   14315       2.4339
   14316       2.2518
   14317       2.0915
   14318       2.0797
   14319       2.2582
   14320       2.2474
   14321       2.3031
   14322       2.4787
   14323       2.2700
   14324       2.3112
   14325       2.3642
   14326       2.3312
   14327       2.1179
   14328       2.2456
   14329       2.1934
   14330       2.1078
   14331       2.1200
   14332       2.1453
   14333       2.1333
   14334       2.3824
   14335       2.3323
   14336       2.3657
   14337       2.4389
   14338       2.4022
   14339       2.5081
   14340       2.3481
   14341       2.2861
   14342       2.1701
   14343       2.0681
   14344       2.1027
   14345       2.3129
   14346       2.2776
   14347       2.2936
   14348       2.3841
   14349       2.1577
   14350       2.1540
   14351       2.3587
   14352       2.3935
   14353       2.3541
   14354       2.2336
   14355       2.3858
   14356       2.4202
   14357       2.4318
   14358       2.5549
   14359       2.7054
   14360       2.3677
   14361       2.3538
   14362       2.2385
   14363       2.1659
   14364       2.2633
   14365       2.4461
   14366       2.6392
   14367       2.6174
   14368       2.5993
   14369       2.1802
   14370       2.4112
   14371       2.3900
   14372       2.4392
   14373       2.3574
   14374       2.3397
   14375       2.3536
   14376       2.3295
   14377       2.2348
   14378       2.2041
   14379       2.1699
   14380       2.3265
   14381       2.3992
   14382       2.5004
   14383       2.5930
   14384       2.4934
   14385       2.5041
   14386       2.4094
   14387       2.4100
   14388       2.3878
   14389       2.3640
   14390       2.3347
   14391       2.2598
   14392       2.3036
   14393       2.3670
   14394       2.4340
   14395       2.3630
   14396       2.2146
   14397       2.3826
   14398       2.4498
   14399       2.1621
   14400       2.3273
   14401       2.3807
   14402       2.4361
   14403       2.3415
   14404       2.2732
   14405       2.3214
   14406       2.5738
   14407       2.5299
   14408       2.4277
   14409       2.3643
   14410       2.3935
   14411       2.5429
   14412       2.5665
   14413       2.6334
   14414       2.5395
   14415       2.3260
   14416       2.3550
   14417       2.2542
   14418       2.1740
   14419       2.2823
   14420       2.1038
   14421       2.3245
   14422       2.2108
   14423       2.2219
   14424       2.0206
   14425       2.0224
   14426       1.9835
   14427       1.9723
   14428       2.0824
   14429       1.9759
   14430       2.1420
   14431       2.1893
   14432       2.0405
   14433       2.0201
   14434       1.9845
   14435       1.9220
   14436       1.9903
   14437       1.9460
   14438       1.9892
   14439       1.9668
   14440       1.9768
   14441       2.0176
   14442       1.9356
   14443       2.0248
   14444       2.1739
   14445       2.3345
   14446       2.2179
   14447       2.1944
   14448       2.2190
   14449       2.1338
   14450       2.0602
   14451       2.0548
   14452       2.0615
   14453       1.9909
   14454       1.9798
   14455       2.0555
   14456       1.9885
   14457       2.0397
   14458       2.2000
   14459       2.2493
   14460       2.2404
   14461       2.2923
   14462       2.1288
   14463       2.2156
   14464       2.0615
   14465       2.1651
   14466       2.1801
   14467       2.1406
   14468       2.1980
   14469       2.3355
   14470       2.3978
   14471       2.2410
   14472       2.1539
   14473       2.2809
   14474       2.2447
   14475       2.1073
   14476       2.0928
   14477       2.0898
   14478       2.1594
   14479       2.3011
   14480       2.3311
   14481       2.4669
   14482       2.5248
   14483       2.2997
   14484       2.3873
   14485       2.4538
   14486       2.4255
   14487       2.3880
   14488       2.4866
   14489       2.5534
   14490       2.5577
   14491       2.6115
   14492       2.7077
   14493       2.7099
   14494       2.8377
   14495       2.8565
   14496       2.8267
   14497       2.8028
   14498       2.8011
   14499       2.6594
   14500       2.5547
   14501       2.5781
   14502       2.4531
   14503       2.5866
   14504       2.6371
   14505       2.6265
   14506       2.6501
   14507       2.4998
   14508       2.4496
   14509       2.7071
   14510       2.6966
   14511       2.7148
   14512       2.7530
   14513       2.6629
   14514       2.5147
   14515       2.5642
   14516       2.5392
   14517       2.5701
   14518       2.5476
   14519       2.4060
   14520       2.3780
   14521       2.4411
   14522       2.5176
   14523       2.4332
   14524       2.2902
   14525       2.2637
   14526       2.3790
   14527       2.4118
   14528       2.3684
   14529       2.3319
   14530       2.4047
   14531       2.2314
   14532       2.2851
   14533       2.4918
   14534       2.3699
   14535       2.2436
   14536       2.3275
   14537       2.4070
   14538       2.3922
   14539       2.1864
   14540       2.3584
   14541       2.4638
   14542       2.3719
   14543       2.4501
   14544       2.3886
   14545       2.5303
   14546       2.4964
   14547       2.6094
   14548       2.5336
   14549       2.5737
   14550       2.5050
   14551       2.3774
   14552       2.3377
   14553       2.3059
   14554       2.4163
   14555       2.3447
   14556       2.4143
   14557       2.2319
   14558       2.2543
   14559       2.3450
   14560       2.2796
   14561       2.2164
   14562       2.2482
   14563       2.2496
   14564       2.2812
   14565       2.2886
   14566       2.1226
   14567       2.2854
   14568       2.1965
   14569       2.1783
   14570       2.2350
   14571       2.3189
   14572       2.4528
   14573       2.6024
   14574       2.3157
   14575       2.5842
   14576       2.6092
   14577       2.4101
   14578       2.3503
   14579       2.2777
   14580       2.4961
   14581       2.2139
   14582       2.2340
   14583       2.2623
   14584       2.3740
   14585       2.3307
   14586       2.3790
   14587       2.4861
   14588       2.2034
   14589       2.0796
   14590       2.0824
   14591       2.0843
   14592       2.0413
   14593       2.0886
   14594       2.0431
   14595       2.1403
   14596       2.0177
   14597       2.0863
   14598       2.2372
   14599       2.3340
   14600       2.1995
   14601       2.2811
   14602       2.2584
   14603       2.3714
   14604       2.3968
   14605       2.2749
   14606       2.3139
   14607       2.4065
   14608       2.3873
   14609       2.3235
   14610       2.3589
   14611       2.6280
   14612       2.6309
   14613       2.6718
   14614       2.6519
   14615       2.6955
   14616       2.6273
   14617       2.6779
   14618       2.6525
   14619       2.6598
   14620       2.7745
   14621       2.6278
   14622       2.5224
   14623       2.6870
   14624       2.6265
   14625       2.4723
   14626       2.3640
   14627       2.3825
   14628       2.3721
   14629       2.4792
   14630       2.4326
   14631       2.4359
   14632       2.3832
   14633       2.4718
   14634       2.5242
   14635       2.5952
   14636       2.5764
   14637       2.7600
   14638       2.6630
   14639       2.6373
   14640       2.6954
   14641       2.5270
   14642       2.6985
   14643       2.7302
   14644       2.7549
   14645       2.7144
   14646       2.6617
   14647       2.7254
   14648       2.6758
   14649       2.5861
   14650       2.7063
   14651       2.7926
   14652       2.7946
   14653       2.6610
   14654       2.5725
   14655       2.4678
   14656       2.5739
   14657       2.6286
   14658       2.6064
   14659       2.3879
   14660       2.5102
   14661       2.3547
   14662       2.4502
   14663       2.5022
   14664       2.4170
   14665       2.2795
   14666       2.2810
   14667       2.3165
   14668       2.2274
   14669       2.2781
   14670       2.1707
   14671       2.2303
   14672       2.1796
   14673       2.3102
   14674       2.3475
   14675       2.2205
   14676       2.3282
   14677       2.3277
   14678       2.2141
   14679       2.3064
   14680       2.2005
   14681       2.1036
   14682       2.1142
   14683       2.2265
   14684       2.5030
   14685       2.3602
   14686       2.2912
   14687       2.3736
   14688       2.3757
   14689       2.2946
   14690       2.1770
   14691       2.2297
   14692       2.2827
   14693       2.1846
   14694       2.0616
   14695       2.2026
   14696       2.1648
   14697       2.3830
   14698       2.3813
   14699       2.4586
   14700       2.5308
   14701       2.6243
   14702       2.6702
   14703       2.6510
   14704       2.5931
   14705       2.5212
   14706       2.4525
   14707       2.3433
   14708       2.3878
   14709       2.2124
   14710       2.3341
   14711       2.4034
   14712       2.3494
   14713       2.3238
   14714       2.4180
   14715       2.4733
   14716       2.4830
   14717       2.4379
   14718       2.4590
   14719       2.6629
   14720       2.7703
   14721       2.8065
   14722       2.7878
   14723       2.8107
   14724       2.7751
   14725       2.8361
   14726       2.7253
   14727       2.6922
   14728       2.7041
   14729       2.7503
   14730       2.7578
   14731       2.7524
   14732       2.6760
   14733       2.6122
   14734       2.5730
   14735       2.5649
   14736       2.5697
   14737       2.5294
   14738       2.5983
   14739       2.6796
   14740       2.6771
   14741       2.4349
   14742       2.6385
   14743       2.7845
   14744       2.6397
   14745       2.8290
   14746       2.6730
   14747       2.8044
   14748       2.7095
   14749       2.7170
   14750       2.7384
   14751       2.7601
   14752       2.7439
   14753       2.8750
   14754       2.7755
   14755       2.8400
   14756       2.7532
   14757       2.8032
   14758       2.7684
   14759       2.6516
   14760       2.5857
   14761       2.6693
   14762       2.6866
   14763       2.5966
   14764       2.5339
   14765       2.6184
   14766       2.5804
   14767       2.5489
   14768       2.5793
   14769       2.6758
   14770       2.7564
   14771       2.6070
   14772       2.7036
   14773       2.6073
   14774       2.7370
   14775       2.7518
   14776       2.7011
   14777       2.5625
   14778       2.5674
   14779       2.5977
   14780       2.5880
   14781       2.6585
   14782       2.7184
   14783       2.5821
   14784       2.5437
   14785       2.3121
   14786       2.3631
   14787       2.5728
   14788       2.7449
   14789       2.6247
   14790       2.6971
   14791       2.5952
   14792       2.5277
   14793       2.6927
   14794       2.7596
   14795       2.7732
   14796       2.4785
   14797       2.4086
   14798       2.4973
   14799       2.5249
   14800       2.4899
   14801       2.5546
   14802       2.4915
   14803       2.5218
   14804       2.4889
   14805       2.6568
   14806       2.7322
   14807       2.5705
   14808       2.5837
   14809       2.6891
   14810       2.6037
   14811       2.4563
   14812       2.4262
   14813       2.4722
   14814       2.7493
   14815       2.7448
   14816       2.4967
   14817       2.8115
   14818       2.6161
   14819       2.6981
   14820       2.5194
   14821       2.6015
   14822       2.5793
   14823       2.6523
   14824       2.7398
   14825       2.3715
   14826       2.5145
   14827       2.4660
   14828       2.4239
   14829       2.4931
   14830       2.4916
   14831       2.6864
   14832       2.4858
   14833       2.4644
   14834       2.4591
   14835       2.7261
   14836       2.8876
   14837       2.9113
   14838       2.8137
   14839       2.7559
   14840       2.7627
   14841       2.6902
   14842       2.6343
   14843       2.5692
   14844       2.4618
   14845       2.6704
   14846       2.6326
   14847       2.6936
   14848       2.6577
   14849       2.6347
   14850       2.5153
   14851       2.7110
   14852       2.6098
   14853       2.7745
   14854       2.7959
   14855       2.7880
   14856       2.9019
   14857       2.9891
   14858       3.0771
   14859       3.0050
   14860       2.7481
   14861       2.7930
   14862       2.7811
   14863       2.7347
   14864       2.7959
   14865       2.7104
   14866       2.5779
   14867       2.3913
   14868       2.3142
   14869       2.2382
   14870       2.3714
   14871       2.4326
   14872       2.4159
   14873       2.4271
   14874       2.5026
   14875       2.5313
   14876       2.4126
   14877       2.4782
   14878       2.4883
   14879       2.3752
   14880       2.5061
   14881       2.3473
   14882       2.5793
   14883       2.5899
   14884       2.6093
   14885       2.6761
   14886       2.4126
   14887       2.5334
   14888       2.6084
   14889       2.5415
   14890       2.5739
   14891       2.5910
   14892       2.5028
   14893       2.3715
   14894       2.4127
   14895       2.4953
   14896       2.3547
   14897       2.4743
   14898       2.5110
   14899       2.5418
   14900       2.5506
   14901       2.6103
   14902       2.6236
   14903       2.8431
   14904       2.7121
   14905       2.6506
   14906       2.6996
   14907       2.6899
   14908       2.8515
   14909       2.7391
   14910       2.7989
   14911       2.7260
   14912       2.6645
   14913       2.5691
   14914       2.4454
   14915       2.5153
   14916       2.4090
   14917       2.4263
   14918       2.5205
   14919       2.6201
   14920       2.4143
   14921       2.4327
   14922       2.4098
   14923       2.5278
   14924       2.6178
   14925       2.5621
   14926       2.7053
   14927       2.7949
   14928       2.7126
   14929       2.7062
   14930       2.7971
   14931       2.6391
   14932       2.7675
   14933       2.6339
   14934       2.6581
   14935       2.6349
   14936       2.6097
   14937       2.5673
   14938       2.5635
   14939       2.6744
   14940       2.7183
   14941       2.5173
   14942       2.5628
   14943       2.3578
   14944       2.4584
   14945       2.3849
   14946       2.3388
   14947       2.5701
   14948       2.5294
   14949       2.5418
   14950       2.6206
   14951       2.5631
   14952       2.5569
   14953       2.6845
   14954       2.5601
   14955       2.5059
   14956       2.5737
   14957       2.6620
   14958       2.6951
   14959       2.6501
   14960       2.5867
   14961       2.5962
   14962       2.4958
   14963       2.6248
   14964       2.6972
   14965       2.5319
   14966       2.4978
   14967       2.4462
   14968       2.5046
   14969       2.4262
   14970       2.3176
   14971       2.2167
   14972       2.3737
   14973       2.3212
   14974       2.2637
   14975       2.4527
   14976       2.3665
   14977       2.4780
   14978       2.4870
   14979       2.4745
   14980       2.3258
   14981       2.2818
   14982       2.3819
   14983       2.2833
   14984       2.2808
   14985       2.2592
   14986       2.3775
   14987       2.5252
   14988       2.4518
   14989       2.4883
   14990       2.2571
   14991       2.4385
   14992       2.5536
   14993       2.3908
   14994       2.4857
   14995       2.5201
   14996       2.5296
   14997       2.6619
   14998       2.5813
   14999       2.4678
   15000       2.3947
   15001       2.3756
   15002       2.6012
   15003       2.5165
   15004       2.3600
   15005       2.2235
   15006       2.2496
   15007       2.2921
   15008       2.2743
   15009       2.3366
   15010       2.3766
   15011       2.5036
   15012       2.3832
   15013       2.3390
   15014       2.3502
   15015       2.5270
   15016       2.7878
   15017       2.7598
   15018       2.5880
   15019       2.5893
   15020       2.5838
   15021       2.6382
   15022       2.6422
   15023       2.6627
   15024       2.7583
   15025       2.5830
   15026       2.4422
   15027       2.4224
   15028       2.5185
   15029       2.4501
   15030       2.4034
   15031       2.4908
   15032       2.3367
   15033       2.4345
   15034       2.3640
   15035       2.3523
   15036       2.3514
   15037       2.2994
   15038       2.3691
   15039       2.3961
   15040       2.3910
   15041       2.5367
   15042       2.5877
   15043       2.6361
   15044       2.5557
   15045       2.5240
   15046       2.5467
   15047       2.5124
   15048       2.4033
   15049       2.3960
   15050       2.5021
   15051       2.5940
   15052       2.5012
   15053       2.4275
   15054       2.4950
   15055       2.2512
   15056       2.2589
   15057       2.4289
   15058       2.4618
   15059       2.4785
   15060       2.4965
   15061       2.3783
   15062       2.4158
   15063       2.2952
   15064       2.1929
   15065       2.1886
   15066       2.3786
   15067       2.2671
   15068       2.1420
   15069       2.2941
   15070       2.0622
   15071       1.8987
   15072       1.9875
   15073       2.1845
   15074       2.2083
   15075       2.1941
   15076       2.1530
   15077       2.0169
   15078       1.9935
   15079       1.9800
   15080       2.0756
   15081       2.1182
   15082       2.1263
   15083       2.1191
   15084       2.1328
   15085       2.0835
   15086       2.0207
   15087       2.0200
   15088       1.9642
   15089       2.0492
   15090       2.0724
   15091       1.9898
   15092       2.0061
   15093       1.9626
   15094       2.0030
   15095       1.9911
   15096       2.0309
   15097       2.0488
   15098       2.0446
   15099       2.0153
   15100       1.9024
   15101       1.8973
   15102       2.0027
   15103       2.0061
   15104       1.9818
   15105       2.1533
   15106       2.0830
   15107       2.2297
   15108       2.2176
   15109       2.2036
   15110       2.2471
   15111       2.4489
   15112       2.3339
   15113       2.3269
   15114       2.3936
   15115       2.4498
   15116       2.4622
   15117       2.4014
   15118       2.2619
   15119       2.2583
   15120       2.2684
   15121       2.1803
   15122       2.3600
   15123       2.3268
   15124       2.2838
   15125       2.1035
   15126       2.2266
   15127       2.1580
   15128       2.2513
   15129       2.2774
   15130       2.3066
   15131       2.2905
   15132       2.4705
   15133       2.4290
   15134       2.5111
   15135       2.5671
   15136       2.4591
   15137       2.2769
   15138       2.3544
   15139       2.5060
   15140       2.4368
   15141       2.5519
   15142       2.3587
   15143       2.4456
   15144       2.4516
   15145       2.2673
   15146       2.3463
   15147       2.5370
   15148       2.6800
   15149       2.8175
   15150       2.7794
   15151       2.8500
   15152       2.8921
   15153       2.8407
   15154       2.8016
   15155       2.6505
   15156       2.7124
   15157       2.6764
   15158       2.6620
   15159       2.5671
   15160       2.4364
   15161       2.4690
   15162       2.4530
   15163       2.5297
   15164       2.5523
   15165       2.7561
   15166       2.5522
   15167       2.5699
   15168       2.5984
   15169       2.7237
   15170       2.5964
   15171       2.5901
   15172       2.7526
   15173       2.8248
   15174       2.8683
   15175       2.6987
   15176       2.6365
   15177       2.6031
   15178       2.6321
   15179       2.4922
   15180       2.5262
   15181       2.5516
   15182       2.5493
   15183       2.6162
   15184       2.7034
   15185       2.7540
   15186       2.6417
   15187       2.8217
   15188       2.7901
   15189       2.8194
   15190       2.6363
   15191       2.6152
   15192       2.7775
   15193       2.6710
   15194       2.7354
   15195       2.6931
   15196       2.6545
   15197       2.6060
   15198       2.6159
   15199       2.6285
   15200       2.8491
   15201       2.6868
   15202       2.7394
   15203       2.6369
   15204       2.6305
   15205       2.5399
   15206       2.4935
   15207       2.8537
   15208       2.8088
   15209       2.5693
   15210       2.4220
   15211       2.4830
   15212       2.4717
   15213       2.5452
   15214       2.6279
   15215       2.7753
   15216       2.8559
   15217       2.6986
   15218       2.6529
   15219       2.6146
   15220       2.4274
   15221       2.4837
   15222       2.5684
   15223       2.4563
   15224       2.4369
   15225       2.4252
   15226       2.3313
   15227       2.5040
   15228       2.4499
   15229       2.4941
   15230       2.3401
   15231       2.3521
   15232       2.1918
   15233       2.2197
   15234       2.3576
   15235       2.5154
   15236       2.5261
   15237       2.4045
   15238       2.4304
   15239       2.2330
   15240       2.2689
   15241       2.3384
   15242       2.4876
   15243       2.4145
   15244       2.4704
   15245       2.3752
   15246       2.4622
   15247       2.5833
   15248       2.6625
   15249       2.6363
   15250       2.7689
   15251       2.7765
   15252       2.5772
   15253       2.7035
   15254       2.6157
   15255       2.7972
   15256       2.8103
   15257       2.4844
   15258       2.4959
   15259       2.4579
   15260       2.4619
   15261       2.2058
   15262       2.4349
   15263       2.2483
   15264       2.3042
   15265       2.5100
   15266       2.5824
   15267       2.3707
   15268       2.2821
   15269       2.1288
   15270       2.1300
   15271       2.3207
   15272       2.4456
   15273       2.6300
   15274       2.6235
   15275       2.6183
   15276       2.6292
   15277       2.7350
   15278       2.9516
   15279       2.8628
   15280       2.8970
   15281       2.6590
   15282       2.7222
   15283       2.8488
   15284       2.6843
   15285       2.7228
   15286       2.8119
   15287       2.8030
   15288       2.6673
   15289       2.6595
   15290       2.6235
   15291       2.4378
   15292       2.4956
   15293       2.5806
   15294       2.6512
   15295       2.6693
   15296       2.3812
   15297       2.5766
   15298       2.7370
   15299       2.7180
   15300       2.6634
   15301       2.5125
   15302       2.5781
   15303       2.5238
   15304       2.5805
   15305       2.5186
   15306       2.4711
   15307       2.4619
   15308       2.4745
   15309       2.4609
   15310       2.4632
   15311       2.6777
   15312       2.4817
   15313       2.5345
   15314       2.5961
   15315       2.4173
   15316       2.4723
   15317       2.4516
   15318       2.6272
   15319       2.6517
   15320       2.5798
   15321       2.5621
   15322       2.6187
   15323       2.5467
   15324       2.3309
   15325       2.4983
   15326       2.5954
   15327       2.5316
   15328       2.5184
   15329       2.4423
   15330       2.5399
   15331       2.5866
   15332       2.5290
   15333       2.4479
   15334       2.5225
   15335       2.4356
   15336       2.4877
   15337       2.7455
   15338       2.6389
   15339       2.7507
   15340       2.7943
   15341       2.7078
   15342       2.5748
   15343       2.5221
   15344       2.3965
   15345       2.4241
   15346       2.3359
   15347       2.3299
   15348       2.3381
   15349       2.5249
   15350       2.5627
   15351       2.5370
   15352       2.5245
   15353       2.5388
   15354       2.4085
   15355       2.4229
   15356       2.3871
   15357       2.2623
   15358       2.2970
   15359       2.2822
   15360       2.2163
   15361       2.3705
   15362       2.4086
   15363       2.4235
   15364       2.4593
   15365       2.5581
   15366       2.5684
   15367       2.5676
   15368       2.4402
   15369       2.3006
   15370       2.1317
   15371       2.1971
   15372       2.4336
   15373       2.0852
   15374       2.3223
   15375       2.3440
   15376       2.4374
   15377       2.3581
   15378       2.3267
   15379       2.4438
   15380       2.6093
   15381       2.4905
   15382       2.3359
   15383       2.4028
   15384       2.3836
   15385       2.4316
   15386       2.3559
   15387       2.1480
   15388       2.0300
   15389       2.1662
   15390       2.1603
   15391       2.1084
   15392       2.1211
   15393       2.0213
   15394       2.0531
   15395       2.0783
   15396       2.0288
   15397       2.1802
   15398       2.2134
   15399       2.1149
   15400       2.2805
   15401       2.0668
   15402       2.1256
   15403       2.2487
   15404       2.2237
   15405       2.4338
   15406       2.3772
   15407       2.2602
   15408       2.1322
   15409       2.0848
   15410       2.1773
   15411       2.2190
   15412       2.3246
   15413       2.3517
   15414       2.2571
   15415       2.2657
   15416       2.2917
   15417       2.2080
   15418       2.2746
   15419       2.2276
   15420       2.3719
   15421       2.3140
   15422       2.3731
   15423       2.5886
   15424       2.5443
   15425       2.6759
   15426       2.6478
   15427       2.6793
   15428       2.7113
   15429       2.5989
   15430       2.7173
   15431       2.6887
   15432       2.4894
   15433       2.3486
   15434       2.5567
   15435       2.5488
   15436       2.4403
   15437       2.6139
   15438       2.4967
   15439       2.4286
   15440       2.3868
   15441       2.4661
   15442       2.4086
   15443       2.4924
   15444       2.3238
   15445       2.3773
   15446       2.4131
   15447       2.3562
   15448       2.3417
   15449       2.2678
   15450       2.3279
   15451       2.4710
   15452       2.3711
   15453       2.4184
   15454       2.4028
   15455       2.5594
   15456       2.7833
   15457       2.5337
   15458       2.7469
   15459       2.5203
   15460       2.5569
   15461       2.7415
   15462       2.7133
   15463       2.6693
   15464       2.6544
   15465       2.6149
   15466       2.6567
   15467       2.6456
   15468       2.5119
   15469       2.3662
   15470       2.3433
   15471       2.3610
   15472       2.5185
   15473       2.5510
   15474       2.6306
   15475       2.5872
   15476       2.6840
   15477       2.7744
   15478       2.7276
   15479       2.8024
   15480       2.6567
   15481       2.5854
   15482       2.6320
   15483       2.6667
   15484       2.6227
   15485       2.6714
   15486       2.6540
   15487       2.6843
   15488       2.6334
   15489       2.5845
   15490       2.6510
   15491       2.6272
   15492       2.4896
   15493       2.6552
   15494       2.5893
   15495       2.5713
   15496       2.4989
   15497       2.5447
   15498       2.6750
   15499       2.7512
   15500       2.8007
   15501       2.8011
   15502       2.7883
   15503       2.8205
   15504       2.7387
   15505       2.6558
   15506       2.5113
   15507       2.7962
   15508       2.8903
   15509       2.8225
   15510       2.8361
   15511       2.7515
   15512       2.7130
   15513       2.5265
   15514       2.4735
   15515       2.5750
   15516       2.5266
   15517       2.4022
   15518       2.2763
   15519       2.3064
   15520       2.2673
   15521       2.2268
   15522       2.2825
   15523       2.3086
   15524       2.4617
   15525       2.2829
   15526       2.1803
   15527       2.1658
   15528       2.2806
   15529       2.2066
   15530       2.1652
   15531       2.2488
   15532       2.4807
   15533       2.5207
   15534       2.6050
   15535       2.5208
   15536       2.4870
   15537       2.4781
   15538       2.5815
   15539       2.6157
   15540       2.7158
   15541       2.5329
   15542       2.5578
   15543       2.6665
   15544       2.4643
   15545       2.5488
   15546       2.6153
   15547       2.4177
   15548       2.4643
   15549       2.5912
   15550       2.5839
   15551       2.4990
   15552       2.3944
   15553       2.3519
   15554       2.3730
   15555       2.1951
   15556       2.2885
   15557       2.4187
   15558       2.2860
   15559       2.4471
   15560       2.5681
   15561       2.4712
   15562       2.4869
   15563       2.4502
   15564       2.3955
   15565       2.4934
   15566       2.6286
   15567       2.6327
   15568       2.4763
   15569       2.4993
   15570       2.7473
   15571       2.6916
   15572       2.7540
   15573       2.8275
   15574       2.8600
   15575       2.7541
   15576       2.7131
   15577       2.5727
   15578       2.5939
   15579       2.5759
   15580       2.5778
   15581       2.7046
   15582       2.7625
   15583       2.8246
   15584       2.6695
   15585       2.8822
   15586       2.8713
   15587       2.6250
   15588       2.5631
   15589       2.2891
   15590       2.5761
   15591       2.7332
   15592       2.6390
   15593       2.6639
   15594       2.3550
   15595       2.5993
   15596       2.6986
   15597       2.6966
   15598       2.5214
   15599       2.7644
   15600       2.7116
   15601       2.5923
   15602       2.6813
   15603       2.7876
   15604       2.6313
   15605       2.7987
   15606       2.8027
   15607       2.7475
   15608       2.6834
   15609       2.8394
   15610       3.0094
   15611       2.8773
   15612       2.6573
   15613       2.6717
   15614       2.4339
   15615       2.5609
   15616       2.7356
   15617       2.7485
   15618       2.7378
   15619       2.7079
   15620       2.7280
   15621       2.6680
   15622       2.6452
   15623       2.6098
   15624       2.4603
   15625       2.5453
   15626       2.5988
   15627       2.5141
   15628       2.6597
   15629       2.6074
   15630       2.5253
   15631       2.6637
   15632       2.7208
   15633       2.4528
   15634       2.4675
   15635       2.5342
   15636       2.3479
   15637       2.5668
   15638       2.6478
   15639       2.5902
   15640       2.7666
   15641       2.8085
   15642       2.7473
   15643       2.8515
   15644       2.8888
   15645       2.7032
   15646       2.8258
   15647       2.5682
   15648       2.5643
   15649       2.7062
   15650       2.7384
   15651       2.6673
   15652       2.6786
   15653       2.8600
   15654       2.6774
   15655       2.6526
   15656       2.7503
   15657       2.6615
   15658       2.6795
   15659       2.8609
   15660       2.8497
   15661       2.8512
   15662       2.7745
   15663       2.9057
   15664       2.7650
   15665       2.6901
   15666       2.6334
   15667       2.3946
   15668       2.3285
   15669       2.4094
   15670       2.3700
   15671       2.3371
   15672       2.2584
   15673       2.3326
   15674       2.4975
   15675       2.4245
   15676       2.5139
   15677       2.2264
   15678       2.1000
   15679       2.3072
   15680       2.4695
   15681       2.4094
   15682       2.5417
   15683       2.6571
   15684       2.6524
   15685       2.5097
   15686       2.5993
   15687       2.6722
   15688       2.6732
   15689       2.6952
   15690       2.6967
   15691       2.6514
   15692       2.7298
   15693       2.6824
   15694       2.7662
   15695       2.8812
   15696       2.8175
   15697       2.7430
   15698       2.6175
   15699       2.6195
   15700       2.6449
   15701       2.8574
   15702       2.8535
   15703       2.8926
   15704       2.6270
   15705       2.6773
   15706       2.5447
   15707       2.6098
   15708       2.5212
   15709       2.5886
   15710       2.5544
   15711       2.6597
   15712       2.7193
   15713       2.6161
   15714       2.4483
   15715       2.4967
   15716       2.5279
   15717       2.3844
   15718       2.4492
   15719       2.6044
   15720       2.6266
   15721       2.6553
   15722       2.6347
   15723       2.6900
   15724       2.7644
   15725       2.6571
   15726       2.5260
   15727       2.5349
   15728       2.5577
   15729       2.7549
   15730       2.5127
   15731       2.4943
   15732       2.3543
   15733       2.4714
   15734       2.3954
   15735       2.4488
   15736       2.3654
   15737       2.2807
   15738       2.1501
   15739       2.2908
   15740       2.4693
   15741       2.4533
   15742       2.4602
   15743       2.5594
   15744       2.3318
   15745       2.5639
   15746       2.5670
   15747       2.4459
   15748       2.5286
   15749       2.4350
   15750       2.4917
   15751       2.5609
   15752       2.4311
   15753       2.2910
   15754       2.3959
   15755       2.5122
   15756       2.5880
   15757       2.6280
   15758       2.5734
   15759       2.4625
   15760       2.4787
   15761       2.5972
   15762       2.4262
   15763       2.3963
   15764       2.5031
   15765       2.3000
   15766       2.1613
   15767       2.2044
   15768       2.1683
   15769       2.1845
   15770       2.2640
   15771       2.2860
   15772       2.4466
   15773       2.4639
   15774       2.3908
   15775       2.5386
   15776       2.4524
   15777       2.3433
   15778       2.3753
   15779       2.4213
   15780       2.5043
   15781       2.5745
   15782       2.5043
   15783       2.4693
   15784       2.4462
   15785       2.4203
   15786       2.2944
   15787       2.2450
   15788       2.2075
   15789       2.2895
   15790       2.2146
   15791       2.2166
   15792       2.1904
   15793       2.0081
   15794       2.0603
   15795       2.1449
   15796       2.1892
   15797       2.1399
   15798       2.1259
   15799       2.1982
   15800       2.1083
   15801       2.2194
   15802       2.0579
   15803       2.1081
   15804       2.1147
   15805       1.9077
   15806       1.9977
   15807       1.9352
   15808       1.9373
   15809       1.9403
   15810       1.9041
   15811       2.0052
   15812       2.1466
   15813       2.0524
   15814       2.0180
   15815       2.2081
   15816       2.1559
   15817       2.0597
   15818       2.0452
   15819       2.1311
   15820       2.1417
   15821       2.1000
   15822       2.1959
   15823       2.1179
   15824       1.9861
   15825       2.0704
   15826       2.1388
   15827       2.0933
   15828       2.0545
   15829       2.2661
   15830       2.1522
   15831       2.1657
   15832       2.2052
   15833       2.2593
   15834       2.2833
   15835       2.2713
   15836       2.0994
   15837       2.2662
   15838       2.2634
   15839       2.3788
   15840       2.3524
   15841       2.2726
   15842       2.1958
   15843       2.1730
   15844       2.1213
   15845       2.0624
   15846       2.0178
   15847       1.9965
   15848       2.0778
   15849       2.0870
   15850       2.1081
   15851       2.1480
   15852       2.1288
   15853       2.1150
   15854       2.4263
   15855       2.3400
   15856       2.3497
   15857       2.3819
   15858       2.3708
   15859       2.2194
   15860       2.2718
   15861       2.1685
   15862       2.2388
   15863       2.1388
   15864       1.9319
   15865       1.9838
   15866       1.9959
   15867       1.8496
   15868       1.9525
   15869       2.0205
   15870       2.0711
   15871       2.0864
   15872       2.0529
   15873       2.1416
   15874       2.0575
   15875       1.9764
   15876       1.8532
   15877       1.7725
   15878       1.8581
   15879       1.8918
   15880       2.0295
   15881       2.0425
   15882       2.0922
   15883       2.1461
   15884       2.0693
   15885       2.2024
   15886       2.2828
   15887       2.1758
   15888       2.0511
   15889       2.1712
   15890       2.2876
   15891       2.1979
   15892       2.3079
   15893       2.3191
   15894       2.2730
   15895       2.1437
   15896       2.3060
   15897       2.2081
   15898       2.2482
   15899       2.2272
   15900       2.1105
   15901       2.1811
   15902       1.9925
   15903       2.0540
   15904       2.1556
   15905       2.2243
   15906       2.1665
   15907       2.1216
   15908       2.1779
   15909       2.1681
   15910       2.1236
   15911       2.1439
   15912       2.2675
   15913       2.0750
   15914       2.0738
   15915       2.1819
   15916       2.1396
   15917       2.1864
   15918       2.2237
   15919       2.2300
   15920       2.4013
   15921       2.4683
   15922       2.4846
   15923       2.2908
   15924       2.4199
   15925       2.2243
   15926       2.1314
   15927       2.1197
   15928       2.0870
   15929       2.2235
   15930       2.0012
   15931       1.9885
   15932       2.1164
   15933       2.2242
   15934       2.3420
   15935       2.2563
   15936       2.3051
   15937       2.5183
   15938       2.3479
   15939       2.2747
   15940       2.0447
   15941       2.1013
   15942       2.0015
   15943       1.9886
   15944       1.9915
   15945       2.1564
   15946       2.1336
   15947       2.3197
   15948       2.2465
   15949       2.3858
   15950       2.5806
   15951       2.4023
   15952       2.3088
   15953       2.3815
   15954       2.4157
   15955       2.3793
   15956       2.3348
   15957       2.2012
   15958       2.2604
   15959       2.1874
   15960       2.4326
   15961       2.3477
   15962       2.4821
   15963       2.4223
   15964       2.3099
   15965       2.0827
   15966       2.3420
   15967       2.1253
   15968       2.3728
   15969       2.4414
   15970       2.3756
   15971       2.3710
   15972       2.3780
   15973       2.5229
   15974       2.4150
   15975       2.4618
   15976       2.4272
   15977       2.4399
   15978       2.4772
   15979       2.3816
   15980       2.5093
   15981       2.2441
   15982       2.2634
   15983       2.2664
   15984       2.3604
   15985       2.3193
   15986       2.4910
   15987       2.5456
   15988       2.5240
   15989       2.5099
   15990       2.5840
   15991       2.6684
   15992       2.7890
   15993       2.6610
   15994       2.5195
   15995       2.5876
   15996       2.5592
   15997       2.5914
   15998       2.5850
   15999       2.6441
   16000       2.6733
   16001       2.6308
   16002       2.7200
   16003       2.5438
   16004       2.6743
   16005       2.5704
   16006       2.7758
   16007       2.7570
   16008       2.5490
   16009       2.7166
   16010       2.7771
   16011       2.6518
   16012       2.5120
   16013       2.4931
   16014       2.6001
   16015       2.5702
   16016       2.4786
   16017       2.6331
   16018       2.4555
   16019       2.3736
   16020       2.3050
   16021       2.4841
   16022       2.3914
   16023       2.2902
   16024       2.4685
   16025       2.5997
   16026       2.8496
   16027       2.7898
   16028       2.8014
   16029       2.8231
   16030       2.6261
   16031       2.7852
   16032       2.6542
   16033       2.8787
   16034       2.7187
   16035       2.9253
   16036       2.9653
   16037       2.9579
   16038       2.9093
   16039       2.8087
   16040       2.8589
   16041       2.7668
   16042       2.7251
   16043       2.7716
   16044       2.9047
   16045       2.9617
   16046       2.9261
   16047       2.9696
   16048       2.8687
   16049       2.8941
   16050       2.6673
   16051       2.6889
   16052       2.7794
   16053       2.8404
   16054       2.9606
   16055       2.7847
   16056       2.6646
   16057       2.8213
   16058       2.7146
   16059       2.9569
   16060       2.9079
   16061       2.7917
   16062       2.6257
   16063       2.8839
   16064       2.7726
   16065       2.6962
   16066       2.8089
   16067       2.7377
   16068       2.5949
   16069       2.7822
   16070       2.8284
   16071       2.7862
   16072       2.7890
   16073       2.7524
   16074       2.5845
   16075       2.6223
   16076       2.5478
   16077       2.6788
   16078       2.8196
   16079       2.6818
   16080       2.7505
   16081       2.6757
   16082       2.5929
   16083       2.5059
   16084       2.6049
   16085       2.5499
   16086       2.3911
   16087       2.5216
   16088       2.4822
   16089       2.4523
   16090       2.2056
   16091       2.3959
   16092       2.3174
   16093       2.3917
   16094       2.3440
   16095       2.3046
   16096       2.2776
   16097       2.2120
   16098       2.2186
   16099       2.3506
   16100       2.2914
   16101       2.4496
   16102       2.4605
   16103       2.5660
   16104       2.5545
   16105       2.5554
   16106       2.5085
   16107       2.7809
   16108       2.7987
   16109       2.7172
   16110       2.7145
   16111       2.7919
   16112       2.6665
   16113       2.6318
   16114       2.6494
   16115       2.7576
   16116       2.6964
   16117       2.7273
   16118       2.7913
   16119       2.8069
   16120       2.8448
   16121       2.9738
   16122       2.9636
   16123       2.7872
   16124       2.5312
   16125       2.7176
   16126       2.5393
   16127       2.5178
   16128       2.4436
   16129       2.5976
   16130       2.5730
   16131       2.3599
   16132       2.5975
   16133       2.4873
   16134       2.8203
   16135       2.8593
   16136       2.7015
   16137       2.6064
   16138       2.7069
   16139       2.5197
   16140       2.4038
   16141       2.7598
   16142       2.7831
   16143       2.6468
   16144       2.6900
   16145       2.7994
   16146       2.8995
   16147       2.7032
   16148       2.6094
   16149       2.5723
   16150       2.5960
   16151       2.5562
   16152       2.6762
   16153       2.6626
   16154       2.7421
   16155       2.5474
   16156       2.6496
   16157       2.8332
   16158       2.7529
   16159       2.8542
   16160       2.7269
   16161       2.7997
   16162       2.8518
   16163       2.8251
   16164       2.8642
   16165       2.6257
   16166       2.5889
   16167       2.6697
   16168       2.7045
   16169       2.6837
   16170       2.6481
   16171       2.5764
   16172       2.5237
   16173       2.7188
   16174       2.7115
   16175       2.6502
   16176       2.6045
   16177       2.7669
   16178       2.8639
   16179       2.8505
   16180       2.7547
   16181       2.6977
   16182       2.7245
   16183       2.7709
   16184       2.8583
   16185       2.6822
   16186       2.8261
   16187       2.8201
   16188       2.6856
   16189       2.6975
   16190       2.6320
   16191       2.6375
   16192       2.7397
   16193       2.8041
   16194       2.6965
   16195       2.7563
   16196       2.5786
   16197       2.5450
   16198       2.6303
   16199       2.7861
   16200       2.9459
   16201       3.0139
   16202       3.0546
   16203       2.8862
   16204       2.5315
   16205       2.7561
   16206       2.7316
   16207       2.7014
   16208       2.6977
   16209       2.5818
   16210       2.6044
   16211       2.9268
   16212       2.7879
   16213       2.6047
   16214       2.6285
   16215       2.7221
   16216       2.7850
   16217       2.6811
   16218       2.7460
   16219       2.7840
   16220       2.6068
   16221       2.7350
   16222       2.8175
   16223       2.8405
   16224       2.8953
   16225       2.8701
   16226       2.8818
   16227       2.8936
   16228       2.6995
   16229       2.6789
   16230       2.7060
   16231       2.8272
   16232       2.6451
   16233       2.7443
   16234       2.7513
   16235       2.7562
   16236       2.7998
   16237       2.7024
   16238       2.6657
   16239       2.8047
   16240       2.8091
   16241       2.7111
   16242       2.8623
   16243       2.6983
   16244       2.5541
   16245       2.5529
   16246       2.5729
   16247       2.7265
   16248       2.6441
   16249       2.7786
   16250       2.9654
   16251       3.0100
   16252       3.0691
   16253       2.7975
   16254       2.7472
   16255       2.4418
   16256       2.4887
   16257       2.6934
   16258       2.6018
   16259       2.5116
   16260       2.6564
   16261       2.9327
   16262       2.8950
   16263       2.7838
   16264       2.8037
   16265       2.7431
   16266       2.6998
   16267       2.6313
   16268       2.6044
   16269       2.7339
   16270       2.7356
   16271       2.6071
   16272       2.6609
   16273       2.9085
   16274       2.7633
   16275       2.6541
   16276       2.9047
   16277       2.9401
   16278       3.0162
   16279       3.0916
   16280       3.0239
   16281       2.9993
   16282       2.8047
   16283       2.7186
   16284       2.8465
   16285       2.8807
   16286       3.0381
   16287       2.9978
   16288       3.0572
   16289       3.1130
   16290       2.9709
   16291       3.0092
   16292       2.8279
   16293       2.7867
   16294       2.9291
   16295       2.8350
   16296       2.7840
   16297       2.7735
   16298       2.8988
   16299       2.8020
   16300       2.7327
   16301       2.7032
   16302       2.7849
   16303       2.6931
   16304       2.6738
   16305       2.6474
   16306       2.8530
   16307       2.9037
   16308       2.7679
   16309       2.8352
   16310       2.8766
   16311       2.7948
   16312       2.6699
   16313       2.7541
   16314       2.7381
   16315       2.8417
   16316       2.9695
   16317       2.7241
   16318       2.7120
   16319       2.7562
   16320       2.8907
   16321       2.7339
   16322       2.6494
   16323       2.8414
   16324       2.9304
   16325       2.9428
   16326       3.0113
   16327       3.0517
   16328       2.9351
   16329       2.8723
   16330       2.8616
   16331       2.8171
   16332       2.8198
   16333       2.8271
   16334       2.7960
   16335       2.8052
   16336       2.8357
   16337       2.7618
   16338       2.9575
   16339       2.7695
   16340       2.7313
   16341       2.6521
   16342       2.5414
   16343       2.6933
   16344       2.7940
   16345       2.7867
   16346       2.6075
   16347       2.6779
   16348       2.9292
   16349       2.7849
   16350       2.7887
   16351       2.5441
   16352       2.7375
   16353       2.7384
   16354       2.8476
   16355       2.8165
   16356       2.8521
   16357       2.7976
   16358       2.8624
   16359       2.8177
   16360       2.7912
   16361       2.6531
   16362       2.7590
   16363       2.9060
   16364       2.9868
   16365       2.8810
   16366       2.8051
   16367       2.5686
   16368       2.6234
   16369       2.5278
   16370       2.6505
   16371       2.6741
   16372       2.6137
   16373       2.5391
   16374       2.6067
   16375       2.7987
   16376       2.8146
   16377       2.7162
   16378       2.7333
   16379       2.6064
   16380       2.7484
   16381       2.5360
   16382       2.5255
   16383       2.6403
   16384       2.5457
   16385       2.7577
   16386       2.7454
   16387       2.8907
   16388       2.6561
   16389       2.6792
   16390       2.6705
   16391       2.4853
   16392       2.4748
   16393       2.3515
   16394       2.5066
   16395       2.5276
   16396       2.6036
   16397       2.5127
   16398       2.5580
   16399       2.6164
   16400       2.5520
   16401       2.4196
   16402       2.5795
   16403       2.5692
   16404       2.8024
   16405       2.6866
   16406       2.6079
   16407       2.7252
   16408       2.6394
   16409       2.4495
   16410       2.4143
   16411       2.3942
   16412       2.3034
   16413       2.4271
   16414       2.3046
   16415       2.3456
   16416       2.3088
   16417       2.3240
   16418       2.3635
   16419       2.4316
   16420       2.4247
   16421       2.5499
   16422       2.3191
   16423       2.3281
   16424       2.3228
   16425       2.2605
   16426       2.1039
   16427       2.2306
   16428       2.1972
   16429       2.1905
   16430       2.1911
   16431       2.1396
   16432       2.2794
   16433       2.2399
   16434       2.1913
   16435       2.3332
   16436       2.4426
   16437       2.5164
   16438       2.4652
   16439       2.4381
   16440       2.3532
   16441       2.3715
   16442       2.2890
   16443       2.3626
   16444       2.2245
   16445       2.1646
   16446       2.3838
   16447       2.2773
   16448       2.2610
   16449       2.4390
   16450       2.5841
   16451       2.5219
   16452       2.3617
   16453       2.4604
   16454       2.6311
   16455       2.5851
   16456       2.4112
   16457       2.4099
   16458       2.3264
   16459       2.2866
   16460       2.4391
   16461       2.5913
   16462       2.5629
   16463       2.4725
   16464       2.4898
   16465       2.3579
   16466       2.3556
   16467       2.5624
   16468       2.7035
   16469       2.6064
   16470       2.4032
   16471       2.4568
   16472       2.5084
   16473       2.5061
   16474       2.4510
   16475       2.2986
   16476       2.1959
   16477       2.3917
   16478       2.3276
   16479       2.4169
   16480       2.3767
   16481       2.4987
   16482       2.3455
   16483       2.2399
   16484       2.5441
   16485       2.3828
   16486       2.3942
   16487       2.4416
   16488       2.4483
   16489       2.5091
   16490       2.3160
   16491       2.3487
   16492       2.2184
   16493       2.3512
   16494       2.3334
   16495       2.3768
   16496       2.2699
   16497       2.2466
   16498       2.2400
   16499       2.0372
   16500       2.2269
   16501       2.2767
   16502       2.4130
   16503       2.2443
   16504       2.3098
   16505       2.5371
   16506       2.5241
   16507       2.2432
   16508       2.2070
   16509       2.3946
   16510       2.3965
   16511       2.4664
   16512       2.3771
   16513       2.2683
   16514       2.2546
   16515       2.3163
   16516       2.3952
   16517       2.4971
   16518       2.5765
   16519       2.2993
   16520       2.3152
   16521       2.2715
   16522       2.3923
   16523       2.3608
   16524       2.5023
   16525       2.5513
   16526       2.2963
   16527       2.4016
   16528       2.3448
   16529       2.3223
   16530       2.2757
   16531       2.3773
   16532       2.3733
   16533       2.3755
   16534       2.3659
   16535       2.4120
   16536       2.2748
   16537       2.2419
   16538       2.1509
   16539       2.2635
   16540       2.2296
   16541       2.3053
   16542       2.2188
   16543       2.3627
   16544       2.2694
   16545       2.4284
   16546       2.2284
   16547       2.2845
   16548       2.3643
   16549       2.3579
   16550       2.5348
   16551       2.4799
   16552       2.6252
   16553       2.6425
   16554       2.5204
   16555       2.6935
   16556       2.5941
   16557       2.7258
   16558       2.5811
   16559       2.5086
   16560       2.3828
   16561       2.4517
   16562       2.4866
   16563       2.5348
   16564       2.5730
   16565       2.3096
   16566       2.2386
   16567       2.3808
   16568       2.3561
   16569       2.4140
   16570       2.4483
   16571       2.5128
   16572       2.4381
   16573       2.3832
   16574       2.4230
   16575       2.2661
   16576       2.1663
   16577       2.2425
   16578       2.4055
   16579       2.3968
   16580       2.2979
   16581       2.1995
   16582       2.3204
   16583       2.2616
   16584       2.2232
   16585       2.1933
   16586       2.3177
   16587       2.4845
   16588       2.2854
   16589       2.3264
   16590       2.2857
   16591       2.3394
   16592       2.1790
   16593       2.2366
   16594       2.3092
   16595       2.0881
   16596       2.1584
   16597       2.1128
   16598       2.0154
   16599       1.9634
   16600       2.0340
   16601       1.9899
   16602       2.1979
   16603       2.2378
   16604       2.0308
   16605       2.0328
   16606       2.1187
   16607       2.2085
   16608       2.2135
   16609       2.2536
   16610       2.2385
   16611       2.2802
   16612       2.2522
   16613       2.1765
   16614       2.3230
   16615       2.2345
   16616       2.2065
   16617       2.2457
   16618       2.0078
   16619       2.1406
   16620       2.1721
   16621       2.3250
   16622       2.4353
   16623       2.3732
   16624       2.2839
   16625       2.2070
   16626       2.3272
   16627       2.2366
   16628       2.1208
   16629       2.3250
   16630       2.2378
   16631       2.1938
   16632       2.1343
   16633       2.0750
   16634       2.1517
   16635       2.2023
   16636       2.2779
   16637       2.3700
   16638       2.3727
   16639       2.4880
   16640       2.5147
   16641       2.4217
   16642       2.4146
   16643       2.3935
   16644       2.4038
   16645       2.2965
   16646       2.3243
   16647       2.3406
   16648       2.4235
   16649       2.3586
   16650       2.5389
   16651       2.7225
   16652       2.8789
   16653       2.9010
   16654       2.6989
   16655       2.6543
   16656       2.8322
   16657       2.9064
   16658       2.7961
   16659       2.5301
   16660       2.6364
   16661       2.7107
   16662       2.6825
   16663       2.7430
   16664       2.4801
   16665       2.5472
   16666       2.6958
   16667       2.7342
   16668       2.7048
   16669       2.6286
   16670       2.6217
   16671       2.5167
   16672       2.5871
   16673       2.6054
   16674       2.7345
   16675       2.9538
   16676       2.7194
   16677       2.6858
   16678       2.6497
   16679       2.7694
   16680       2.8372
   16681       2.7773
   16682       2.7806
   16683       2.6467
   16684       2.4378
   16685       2.4142
   16686       2.5014
   16687       2.6274
   16688       2.5611
   16689       2.5179
   16690       2.5540
   16691       2.6244
   16692       2.6802
   16693       2.6638
   16694       2.7076
   16695       2.6087
   16696       2.4669
   16697       2.4137
   16698       2.4876
   16699       2.5411
   16700       2.1965
   16701       2.1974
   16702       2.0203
   16703       2.1934
   16704       2.3285
   16705       2.3948
   16706       2.2781
   16707       2.3885
   16708       2.3401
   16709       2.2845
   16710       2.2990
   16711       2.2817
   16712       2.3401
   16713       2.1466
   16714       2.1676
   16715       2.1885
   16716       2.1532
   16717       2.0741
   16718       2.0869
   16719       2.0189
   16720       1.9487
   16721       2.0768
   16722       2.0064
   16723       2.0053
   16724       2.2576
   16725       2.1381
   16726       2.2223
   16727       2.1748
   16728       2.0921
   16729       2.1153
   16730       1.9805
   16731       2.2294
   16732       2.2400
   16733       2.3214
   16734       2.3031
   16735       2.3532
   16736       2.4640
   16737       2.4280
   16738       2.2161
   16739       2.1076
   16740       2.3098
   16741       2.2247
   16742       2.0276
   16743       2.0999
   16744       2.1728
   16745       2.1701
   16746       2.1988
   16747       2.2379
   16748       2.0446
   16749       2.2015
   16750       2.4064
   16751       2.1495
   16752       2.0846
   16753       2.2172
   16754       2.0837
   16755       2.0708
   16756       2.0794
   16757       2.0643
   16758       1.9972
   16759       2.1023
   16760       1.9983
   16761       2.0329
   16762       2.1580
   16763       2.1891
   16764       2.1764
   16765       2.1975
   16766       2.2240
   16767       2.2001
   16768       2.1100
   16769       2.2026
   16770       2.3726
   16771       2.3916
   16772       2.2627
   16773       2.4817
   16774       2.4698
   16775       2.3731
   16776       2.2598
   16777       2.2465
   16778       2.3323
   16779       2.4565
   16780       2.5335
   16781       2.4514
   16782       2.4090
   16783       2.4254
   16784       2.2948
   16785       2.1940
   16786       2.1707
   16787       2.2849
   16788       2.3457
   16789       2.3505
   16790       2.2332
   16791       2.3866
   16792       2.1937
   16793       2.1904
   16794       2.2665
   16795       2.2189
   16796       2.1048
   16797       2.1254
   16798       2.2184
   16799       2.4008
   16800       2.2751
   16801       2.5487
   16802       2.5924
   16803       2.4350
   16804       2.3145
   16805       2.3735
   16806       2.2587
   16807       2.1850
   16808       2.2835
   16809       2.1651
   16810       2.1018
   16811       2.0013
   16812       2.1250
   16813       2.0766
   16814       2.1638
   16815       2.0788
   16816       2.2204
   16817       2.2094
   16818       2.3498
   16819       2.3863
   16820       2.1700
   16821       2.2544
   16822       2.2423
   16823       2.1866
   16824       2.3230
   16825       2.4211
   16826       2.4335
   16827       2.4183
   16828       2.4808
   16829       2.3653
   16830       2.4020
   16831       2.2745
   16832       2.1558
   16833       2.1576
   16834       1.9552
   16835       2.1215
   16836       2.0979
   16837       2.2443
   16838       2.2954
   16839       2.3624
   16840       2.3205
   16841       2.3087
   16842       2.1249
   16843       2.1114
   16844       2.1721
   16845       2.2621
   16846       2.2100
   16847       2.1758
   16848       2.0478
   16849       2.1650
   16850       2.2509
   16851       2.1795
   16852       2.1132
   16853       2.1796
   16854       2.1305
   16855       2.2080
   16856       2.0842
   16857       2.1696
   16858       2.0390
   16859       1.9225
   16860       1.9413
   16861       2.1713
   16862       2.1672
   16863       2.0814
   16864       1.9685
   16865       1.8578
   16866       1.8267
   16867       1.8842
   16868       1.8940
   16869       1.8342
   16870       1.8390
   16871       2.0154
   16872       1.9541
   16873       1.8122
   16874       1.9096
   16875       1.9450
   16876       1.8923
   16877       1.8316
   16878       2.0638
   16879       2.0877
   16880       1.8965
   16881       1.8863
   16882       1.8678
   16883       1.9441
   16884       1.9297
   16885       2.0169
   16886       1.9809
   16887       2.0725
   16888       1.9865
   16889       2.0744
   16890       2.1430
   16891       1.9627
   16892       2.0532
   16893       2.0704
   16894       2.0204
   16895       1.9729
   16896       1.9286
   16897       1.9278
   16898       1.9712
   16899       2.1536
   16900       2.1633
   16901       2.1491
   16902       2.0474
   16903       2.0251
   16904       2.2195
   16905       2.1767
   16906       2.1130
   16907       2.1764
   16908       2.1330
   16909       2.1178
   16910       2.0236
   16911       2.0087
   16912       2.0290
   16913       2.0631
   16914       1.9318
   16915       2.0161
   16916       1.9985
   16917       2.1153
   16918       2.0663
   16919       2.0783
   16920       2.0175
   16921       1.9855
   16922       1.8541
   16923       2.0200
   16924       2.0905
   16925       1.9414
   16926       2.0388
   16927       1.7643
   16928       1.9095
   16929       1.8796
   16930       1.8764
   16931       1.9401
   16932       1.9409
   16933       1.9352
   16934       2.0198
   16935       1.9781
   16936       2.0711
   16937       2.0536
   16938       1.9916
   16939       2.0671
   16940       2.0554
   16941       2.1023
   16942       2.1622
   16943       2.1974
   16944       2.1488
   16945       2.2526
   16946       2.2453
   16947       2.2403
   16948       2.3278
   16949       2.1259
   16950       2.1833
   16951       2.1288
   16952       2.2148
   16953       2.2301
   16954       2.0405
   16955       2.2153
   16956       2.0508
   16957       2.0597
   16958       2.1122
   16959       2.1472
   16960       1.9878
   16961       1.9465
   16962       1.8486
   16963       1.9482
   16964       1.9129
   16965       1.9771
   16966       1.9079
   16967       2.1746
   16968       1.9653
   16969       1.9332
   16970       2.0033
   16971       2.0216
   16972       1.9541
   16973       1.9441
   16974       1.8067
   16975       1.8661
   16976       1.9093
   16977       1.7525
   16978       1.9119
   16979       1.9190
   16980       2.0059
   16981       2.0117
   16982       2.1130
   16983       2.0321
   16984       2.1555
   16985       2.2458
   16986       2.0277
   16987       2.0166
   16988       2.1198
   16989       2.0578
   16990       2.1772
   16991       2.3207
   16992       2.0901
   16993       2.1957
   16994       2.1336
   16995       2.1283
   16996       2.1831
   16997       2.1337
   16998       2.1443
   16999       2.1139
   17000       2.2097
   17001       2.3327
   17002       2.2262
   17003       2.1623
   17004       2.2239
   17005       2.3003
   17006       2.3407
   17007       2.1591
   17008       1.9921
   17009       1.9796
   17010       1.9577
   17011       1.9057
   17012       2.1474
   17013       2.0972
   17014       2.0854
   17015       1.9748
   17016       2.1708
   17017       2.1346
   17018       2.1481
   17019       2.1964
   17020       2.1774
   17021       2.0792
   17022       2.0301
   17023       1.9245
   17024       1.9532
   17025       2.0720
   17026       2.1821
   17027       2.1807
   17028       2.3616
   17029       2.3895
   17030       2.2481
   17031       2.0265
   17032       2.1578
   17033       2.1439
   17034       2.1272
   17035       2.1706
   17036       2.0418
   17037       2.0577
   17038       2.0156
   17039       2.1625
   17040       2.3121
   17041       2.1231
   17042       2.1447
   17043       2.2313
   17044       2.1941
   17045       2.2428
   17046       2.2821
   17047       2.2937
   17048       2.3336
   17049       2.1671
   17050       2.0023
   17051       2.1130
   17052       1.8333
   17053       1.8679
   17054       2.1003
   17055       2.1787
   17056       2.1234
   17057       2.2043
   17058       2.2130
   17059       2.1415
   17060       2.0554
   17061       2.0933
   17062       2.2303
   17063       2.1164
   17064       2.0860
   17065       2.1442
   17066       1.9828
   17067       2.1414
   17068       2.1618
   17069       2.1920
   17070       2.1908
   17071       2.1023
   17072       2.0071
   17073       2.0017
   17074       2.1115
   17075       2.1969
   17076       2.4236
   17077       2.3130
   17078       2.0920
   17079       2.1071
   17080       1.9663
   17081       2.0021
   17082       1.8648
   17083       1.8806
   17084       1.9632
   17085       1.9086
   17086       1.8445
   17087       1.9100
   17088       1.9407
   17089       2.0586
   17090       2.0265
   17091       1.9594
   17092       2.0552
   17093       2.2260
   17094       2.3822
   17095       2.3949
   17096       2.3248
   17097       2.2465
   17098       2.1077
   17099       2.2859
   17100       2.0911
   17101       2.1495
   17102       2.2255
   17103       2.3262
   17104       2.2249
   17105       1.9441
   17106       2.1076
   17107       2.1350
   17108       2.0313
   17109       1.9934
   17110       2.0526
   17111       2.0627
   17112       2.1036
   17113       2.1648
   17114       2.2311
   17115       2.1715
   17116       2.1904
   17117       2.1625
   17118       2.1824
   17119       2.2022
   17120       2.2710
   17121       2.1867
   17122       2.3883
   17123       2.3012
   17124       2.2508
   17125       2.0743
   17126       2.1384
   17127       2.2150
   17128       2.1151
   17129       2.1502
   17130       2.2178
   17131       2.1925
   17132       2.2107
   17133       2.2814
   17134       2.1984
   17135       2.1697
   17136       2.0681
   17137       2.0880
   17138       2.0239
   17139       1.9729
   17140       2.0555
   17141       2.1762
   17142       2.0832
   17143       2.2729
   17144       2.2799
   17145       2.3062
   17146       2.2555
   17147       2.3256
   17148       2.2327
   17149       2.3200
   17150       2.2797
   17151       2.2561
   17152       2.2609
   17153       2.2159
   17154       2.2182
   17155       2.1379
   17156       1.9346
   17157       1.9089
   17158       2.0186
   17159       2.1857
   17160       2.0825
   17161       2.0352
   17162       2.0315
   17163       2.0795
   17164       2.2457
   17165       2.0518
   17166       2.1081
   17167       2.2869
   17168       2.3333
   17169       2.1650
   17170       2.1029
   17171       2.1895
   17172       2.2128
   17173       2.1779
   17174       2.1559
   17175       2.3099
   17176       2.1977
   17177       2.1985
   17178       2.2785
   17179       2.2487
   17180       2.3415
   17181       2.1970
   17182       2.2355
   17183       2.3826
   17184       2.5295
   17185       2.3868
   17186       2.4176
   17187       2.3313
   17188       2.3975
   17189       2.2166
   17190       2.0578
   17191       2.1329
   17192       2.1642
   17193       2.3576
   17194       2.2574
   17195       2.2409
   17196       2.3908
   17197       2.4123
   17198       2.4277
   17199       2.3928
   17200       2.2016
   17201       2.1744
   17202       2.2759
   17203       2.2159
   17204       2.1672
   17205       2.2519
   17206       2.1445
   17207       2.1261
   17208       2.1368
   17209       2.2019
   17210       2.1589
   17211       2.0802
   17212       1.9304
   17213       2.0090
   17214       1.9502
   17215       2.0294
   17216       2.0222
   17217       1.9533
   17218       2.1638
   17219       2.0403
   17220       1.9925
   17221       2.0381
   17222       2.1454
   17223       2.2780
   17224       2.2885
   17225       2.3441
   17226       2.1690
   17227       2.2266
   17228       2.1741
   17229       2.2026
   17230       2.1521
   17231       2.1657
   17232       1.9858
   17233       2.1111
   17234       2.0990
   17235       2.1378
   17236       2.1439
   17237       2.2754
   17238       2.1117
   17239       2.0860
   17240       2.0744
   17241       2.0714
   17242       2.1301
   17243       2.0080
   17244       1.9879
   17245       2.1292
   17246       2.1850
   17247       2.0765
   17248       1.9528
   17249       2.0767
   17250       2.0330
   17251       2.0119
   17252       1.8641
   17253       2.0117
   17254       1.9222
   17255       1.9871
   17256       1.8719
   17257       1.9906
   17258       1.8659
   17259       1.9370
   17260       2.1110
   17261       2.2646
   17262       2.0847
   17263       2.1447
   17264       2.1859
   17265       2.1438
   17266       2.2792
   17267       2.3205
   17268       2.2949
   17269       2.3650
   17270       2.4477
   17271       2.4825
   17272       2.4716
   17273       2.5899
   17274       2.4963
   17275       2.3728
   17276       2.3665
   17277       2.2300
   17278       2.3571
   17279       2.4299
   17280       2.4384
   17281       2.3107
   17282       2.3951
   17283       2.0881
   17284       2.2809
   17285       2.1955
   17286       2.1576
   17287       2.2315
   17288       2.2237
   17289       2.3255
   17290       2.3639
   17291       2.3760
   17292       2.3093
   17293       2.4137
   17294       2.4754
   17295       2.3053
   17296       2.2617
   17297       2.0724
   17298       2.0900
   17299       2.2225
   17300       2.0365
   17301       2.1259
   17302       2.2264
   17303       2.3725
   17304       2.2412
   17305       2.1812
   17306       2.0324
   17307       2.2461
   17308       2.3442
   17309       2.1713
   17310       1.9961
   17311       2.1491
   17312       2.2091
   17313       1.9416
   17314       2.1574
   17315       2.1794
   17316       2.2566
   17317       2.1542
   17318       2.2409
   17319       2.2657
   17320       2.2427
   17321       2.1820
   17322       2.1978
   17323       2.2200
   17324       2.3562
   17325       2.4148
   17326       2.5205
   17327       2.3436
   17328       2.3209
   17329       2.4239
   17330       2.3343
   17331       2.2338
   17332       2.2096
   17333       2.3717
   17334       2.2483
   17335       2.1867
   17336       2.1095
   17337       2.0782
   17338       2.0529
   17339       2.1217
   17340       2.0363
   17341       2.1496
   17342       2.2527
   17343       2.1676
   17344       2.3182
   17345       2.3712
   17346       2.2710
   17347       2.1982
   17348       2.2358
   17349       2.0821
   17350       2.2190
   17351       2.1120
   17352       2.1871
   17353       2.1269
   17354       1.9416
   17355       2.0107
   17356       1.9672
   17357       2.1199
   17358       2.0513
   17359       2.0793
   17360       2.1329
   17361       2.0078
   17362       2.0225
   17363       2.0021
   17364       2.1962
   17365       2.0383
   17366       2.1006
   17367       2.1377
   17368       1.9985
   17369       1.9444
   17370       2.0118
   17371       1.9914
   17372       1.9486
   17373       1.8153
   17374       1.7624
   17375       1.8360
   17376       1.8554
   17377       1.9082
   17378       1.9977
   17379       2.0132
   17380       1.9775
   17381       1.9981
   17382       2.0775
   17383       2.0592
   17384       2.0659
   17385       2.1033
   17386       2.2541
   17387       2.1623
   17388       2.2091
   17389       2.1599
   17390       2.1725
   17391       2.2435
   17392       2.3268
   17393       2.1198
   17394       2.1519
   17395       2.0644
   17396       2.1788
   17397       2.2288
   17398       2.0782
   17399       2.2548
   17400       2.2290
   17401       2.3426
   17402       2.2593
   17403       2.3239
   17404       2.0022
   17405       2.0301
   17406       2.1224
   17407       1.9876
   17408       2.1355
   17409       1.9250
   17410       1.9118
   17411       1.9289
   17412       1.9495
   17413       1.9452
   17414       1.9201
   17415       1.9673
   17416       1.9622
   17417       1.8961
   17418       1.9471
   17419       2.2331
   17420       2.1560
   17421       2.1351
   17422       2.1572
   17423       2.2180
   17424       2.2717
   17425       2.3081
   17426       2.4080
   17427       2.4002
   17428       2.3888
   17429       2.3781
   17430       2.2172
   17431       2.0479
   17432       2.1792
   17433       2.1276
   17434       1.9506
   17435       1.9119
   17436       2.0339
   17437       2.2256
   17438       2.0875
   17439       2.2159
   17440       2.1806
   17441       2.1984
   17442       2.1619
   17443       2.2284
   17444       2.1939
   17445       2.3782
   17446       2.5823
   17447       2.5363
   17448       2.4266
   17449       2.3862
   17450       2.2960
   17451       2.1787
   17452       2.2890
   17453       2.2997
   17454       2.5169
   17455       2.2027
   17456       2.1900
   17457       2.1274
   17458       2.0787
   17459       2.0319
   17460       1.9792
   17461       1.9546
   17462       2.0872
   17463       2.0340
   17464       1.9709
   17465       1.9688
   17466       2.0326
   17467       2.0725
   17468       2.0355
   17469       2.0258
   17470       2.1353
   17471       2.0163
   17472       2.0764
   17473       2.0565
   17474       2.0756
   17475       2.1329
   17476       2.1343
   17477       2.1432
   17478       2.0943
   17479       2.0658
   17480       2.1783
   17481       2.0071
   17482       2.0350
   17483       1.9788
   17484       1.9106
   17485       2.0530
   17486       2.1372
   17487       1.9511
   17488       1.7677
   17489       2.0214
   17490       1.9683
   17491       2.0149
   17492       1.9762
   17493       2.1659
   17494       2.1692
   17495       2.0935
   17496       2.0502
   17497       1.9837
   17498       2.0442
   17499       2.0396
   17500       2.0969
   17501       2.1786
   17502       2.2303
   17503       2.2529
   17504       2.2758
   17505       2.3859
   17506       2.2769
   17507       2.2625
   17508       2.1293
   17509       2.1957
   17510       2.2037
   17511       1.9940
   17512       1.9773
   17513       1.9419
   17514       2.0778
   17515       1.9430
   17516       2.0387
   17517       2.1300
   17518       2.2791
   17519       2.0049
   17520       2.0241
   17521       2.0825
   17522       2.0301
   17523       1.9533
   17524       1.8686
   17525       1.9335
   17526       2.0200
   17527       1.8736
   17528       1.8816
   17529       1.9234
   17530       2.0794
   17531       2.0298
   17532       2.1182
   17533       2.1625
   17534       2.3152
   17535       2.1723
   17536       2.0915
   17537       2.0721
   17538       2.0023
   17539       2.0087
   17540       1.9248
   17541       2.0173
   17542       2.2079
   17543       2.2050
   17544       2.2877
   17545       2.1114
   17546       2.0994
   17547       2.0294
   17548       2.1330
   17549       2.2993
   17550       2.3016
   17551       2.1403
   17552       2.1995
   17553       2.1993
   17554       2.2447
   17555       2.3728
   17556       2.1848
   17557       2.2265
   17558       2.1444
   17559       2.0789
   17560       1.9922
   17561       2.0673
   17562       1.9634
   17563       1.9044
   17564       1.8124
   17565       1.9153
   17566       1.9553
   17567       2.0854
   17568       2.0061
   17569       1.7577
   17570       1.8474
   17571       2.0748
   17572       2.0618
   17573       2.1661
   17574       2.2007
   17575       2.3260
   17576       2.1701
   17577       2.2828
   17578       2.1641
   17579       2.1554
   17580       2.2143
   17581       2.1572
   17582       2.1792
   17583       2.2850
   17584       2.2141
   17585       2.1943
   17586       2.1447
   17587       2.2973
   17588       2.3205
   17589       2.2941
   17590       2.1902
   17591       2.0889
   17592       2.0591
   17593       2.0855
   17594       2.0662
   17595       2.1810
   17596       2.0065
   17597       1.9340
   17598       1.7918
   17599       1.7708
   17600       1.9645
   17601       2.0180
   17602       2.0923
   17603       2.1081
   17604       2.1365
   17605       2.0064
   17606       2.0910
   17607       2.2197
   17608       2.1395
   17609       2.1276
   17610       2.1810
   17611       2.0483
   17612       2.0675
   17613       2.1575
   17614       2.0453
   17615       1.9665
   17616       2.1049
   17617       1.9824
   17618       1.9067
   17619       2.0570
   17620       1.9717
   17621       1.9411
   17622       1.8965
   17623       1.9742
   17624       1.9988
   17625       2.1695
   17626       2.2212
   17627       2.0449
   17628       2.0544
   17629       2.2029
   17630       2.2749
   17631       2.0962
   17632       2.1463
   17633       2.1759
   17634       2.2434
   17635       2.1350
   17636       2.1933
   17637       2.3651
   17638       2.3368
   17639       2.2969
   17640       2.3650
   17641       2.1139
   17642       2.2454
   17643       2.1712
   17644       2.1564
   17645       2.0469
   17646       2.2307
   17647       2.1752
   17648       2.1853
   17649       2.1276
   17650       2.1818
   17651       2.1995
   17652       2.2278
   17653       2.2206
   17654       2.1757
   17655       2.1279
   17656       2.1014
   17657       1.9792
   17658       2.1598
   17659       2.1097
   17660       2.0409
   17661       2.1643
   17662       2.2359
   17663       2.1207
   17664       2.2757
   17665       2.2840
   17666       2.3620
   17667       2.1670
   17668       2.0309
   17669       2.1105
   17670       2.0110
   17671       1.9001
   17672       1.9550
   17673       2.1574
   17674       2.2940
   17675       1.9184
   17676       2.0036
   17677       2.0111
   17678       2.0403
   17679       1.9957
   17680       2.0101
   17681       2.1211
   17682       2.2425
   17683       2.2300
   17684       2.1142
   17685       2.0046
   17686       1.8699
   17687       1.9335
   17688       1.9878
   17689       2.1876
   17690       2.1388
   17691       2.1611
   17692       2.1689
   17693       2.1563
   17694       2.0346
   17695       2.0041
   17696       2.0836
   17697       2.1925
   17698       2.0794
   17699       2.0501
   17700       2.0399
   17701       2.0592
   17702       1.9840
   17703       1.9619
   17704       2.0824
   17705       2.1190
   17706       2.1603
   17707       2.0489
   17708       2.2006
   17709       2.1645
   17710       2.0606
   17711       2.2143
   17712       2.2153
   17713       2.2399
   17714       2.3298
   17715       2.2210
   17716       2.1869
   17717       2.1917
   17718       2.2334
   17719       2.1825
   17720       2.2979
   17721       2.1587
   17722       2.0433
   17723       1.9760
   17724       2.0395
   17725       2.0636
   17726       2.1041
   17727       2.1814
   17728       2.1766
   17729       2.1501
   17730       2.0658
   17731       2.0751
   17732       2.1350
   17733       2.0712
   17734       2.2369
   17735       2.2337
   17736       2.0367
   17737       2.1153
   17738       2.2104
   17739       2.1352
   17740       2.1859
   17741       2.0906
   17742       2.2119
   17743       2.0789
   17744       2.0634
   17745       2.0973
   17746       1.9975
   17747       2.0847
   17748       1.9741
   17749       2.0387
   17750       2.0145
   17751       2.0757
   17752       2.1783
   17753       2.3087
   17754       2.2228
   17755       2.2163
   17756       2.1871
   17757       2.2262
   17758       2.3179
   17759       2.2942
   17760       2.1335
   17761       2.0744
   17762       2.1326
   17763       2.0430
   17764       1.9554
   17765       2.0603
   17766       2.0301
   17767       2.0265
   17768       1.9125
   17769       1.9847
   17770       2.1379
   17771       1.9597
   17772       2.0340
   17773       2.0568
   17774       2.1832
   17775       2.0492
   17776       2.0364
   17777       1.9763
   17778       2.2085
   17779       2.2513
   17780       2.2724
   17781       2.2274
   17782       2.1962
   17783       2.3538
   17784       2.2867
   17785       2.0821
   17786       2.2895
   17787       2.2741
   17788       2.0959
   17789       2.3789
   17790       2.2586
   17791       2.4262
   17792       2.4631
   17793       2.4802
   17794       2.3507
   17795       2.3348
   17796       2.2035
   17797       2.2466
   17798       2.3355
   17799       2.2536
   17800       2.1220
   17801       2.1329
   17802       2.2739
   17803       2.3219
   17804       2.4050
   17805       2.2711
   17806       2.2501
   17807       2.3073
   17808       2.1926
   17809       2.0734
   17810       2.2524
   17811       2.1704
   17812       2.1498
   17813       2.1697
   17814       2.1094
   17815       2.0876
   17816       2.0677
   17817       2.2241
   17818       2.3732
   17819       2.3397
   17820       2.3633
   17821       2.3033
   17822       2.3774
   17823       2.3538
   17824       2.2737
   17825       2.3096
   17826       2.2875
   17827       2.1542
   17828       2.3027
   17829       2.0803
   17830       2.1158
   17831       2.1029
   17832       1.9564
   17833       1.9604
   17834       1.9031
   17835       2.1278
   17836       2.1994
   17837       2.2067
   17838       2.0599
   17839       2.0716
   17840       1.9827
   17841       2.0376
   17842       2.1776
   17843       2.1728
   17844       2.3176
   17845       2.2068
   17846       2.1163
   17847       2.0042
   17848       1.8880
   17849       2.0835
   17850       2.2182
   17851       2.1187
   17852       2.2041
   17853       2.1543
   17854       2.1767
   17855       2.0178
   17856       2.0104
   17857       2.1794
   17858       2.1633
   17859       2.1473
   17860       2.0752
   17861       2.0153
   17862       2.0689
   17863       2.1197
   17864       2.0287
   17865       2.0410
   17866       2.0238
   17867       1.9931
   17868       2.0724
   17869       2.1488
   17870       2.0330
   17871       2.0011
   17872       1.9725
   17873       2.0266
   17874       1.9520
   17875       1.9115
   17876       1.9559
   17877       1.9899
   17878       1.9625
   17879       1.8809
   17880       1.9523
   17881       1.8920
   17882       2.0674
   17883       2.1097
   17884       2.1450
   17885       2.1716
   17886       2.0406
   17887       2.1201
   17888       1.9971
   17889       1.9140
   17890       1.9990
   17891       1.9052
   17892       1.9840
   17893       1.9791
   17894       1.8997
   17895       1.9199
   17896       2.0051
   17897       1.9067
   17898       2.2066
   17899       2.1034
   17900       1.9879
   17901       1.9471
   17902       1.8418
   17903       1.8658
   17904       1.9784
   17905       1.9858
   17906       2.0147
   17907       2.0074
   17908       1.8784
   17909       1.7586
   17910       1.9218
   17911       1.8961
   17912       2.0491
   17913       1.9192
   17914       1.9509
   17915       2.0464
   17916       2.0416
   17917       2.0431
   17918       1.8524
   17919       2.0097
   17920       2.0865
   17921       2.1134
   17922       1.9874
   17923       2.0131
   17924       1.9825
   17925       1.9622
   17926       1.9920
   17927       1.8052
   17928       1.8338
   17929       1.9471
   17930       1.7667
   17931       1.7445
   17932       1.8849
   17933       1.7894
   17934       1.7439
   17935       1.7942
   17936       1.8158
   17937       1.6999
   17938       1.8354
   17939       1.7222
   17940       1.8900
   17941       1.9169
   17942       2.1999
   17943       2.2108
   17944       2.2080
   17945       1.9432
   17946       2.0266
   17947       2.0058
   17948       1.9034
   17949       1.8719
   17950       1.9434
   17951       1.8738
   17952       2.0241
   17953       1.8618
   17954       1.8911
   17955       1.8153
   17956       1.7888
   17957       1.8826
   17958       1.7447
   17959       1.9829
   17960       1.9330
   17961       2.0463
   17962       1.9248
   17963       1.8468
   17964       1.9850
   17965       1.9693
   17966       1.8810
   17967       1.9754
   17968       1.8799
   17969       1.8398
   17970       1.8913
   17971       1.8662
   17972       1.9258
   17973       1.8705
   17974       1.9656
   17975       1.9332
   17976       2.0498
   17977       1.8503
   17978       1.9031
   17979       2.0317
   17980       2.0616
   17981       1.8438
   17982       1.9536
   17983       1.9407
   17984       1.8416
   17985       1.7766
   17986       1.8653
   17987       1.7477
   17988       1.8085
   17989       1.7455
   17990       1.8539
   17991       1.7582
   17992       1.8349
   17993       1.7143
   17994       1.8049
   17995       1.9287
   17996       2.0088
   17997       1.9237
   17998       1.9577
   17999       1.8597
   18000       1.9111
   18001       1.8810
   18002       1.9299
   18003       2.0429
   18004       1.9464
   18005       1.9988
   18006       1.9943
   18007       2.0616
   18008       2.1142
   18009       1.9634
   18010       1.8931
   18011       1.8667
   18012       1.8840
   18013       2.0929
   18014       2.1575
   18015       2.3431
   18016       2.0897
   18017       2.1813
   18018       2.1860
   18019       2.2742
   18020       2.2093
   18021       2.1264
   18022       2.2390
   18023       2.3822
   18024       2.3955
   18025       2.2078
   18026       2.3854
   18027       2.3742
   18028       2.3221
   18029       2.1761
   18030       2.2420
   18031       2.2035
   18032       2.2884
   18033       2.3662
   18034       2.3907
   18035       2.3668
   18036       2.2660
   18037       2.2037
   18038       2.2487
   18039       1.9817
   18040       2.0856
   18041       2.0334
   18042       1.9846
   18043       2.0594
   18044       1.7786
   18045       1.8287
   18046       1.8259
   18047       1.7880
   18048       1.7096
   18049       1.8855
   18050       1.7750
   18051       1.8206
   18052       1.8642
   18053       1.8976
   18054       1.9258
   18055       1.8784
   18056       1.8527
   18057       1.8413
   18058       1.8307
   18059       1.8222
   18060       1.8372
   18061       1.8067
   18062       1.8567
   18063       2.0049
   18064       2.0027
   18065       2.1184
   18066       1.9919
   18067       2.0119
   18068       2.0065
   18069       1.8413
   18070       1.7765
   18071       2.0190
   18072       1.9700
   18073       2.0455
   18074       2.0683
   18075       2.1146
   18076       2.1203
   18077       2.0038
   18078       1.8689
   18079       1.7444
   18080       1.7832
   18081       1.9110
   18082       1.8582
   18083       1.9591
   18084       1.9140
   18085       1.8311
   18086       1.8487
   18087       1.8250
   18088       1.8438
   18089       1.9217
   18090       1.9781
   18091       2.0223
   18092       2.1269
   18093       2.0365
   18094       1.9173
   18095       1.8086
   18096       1.9841
   18097       1.8402
   18098       1.8115
   18099       1.7932
   18100       1.8551
   18101       1.7787
   18102       1.8030
   18103       1.7993
   18104       1.8907
   18105       2.1709
   18106       2.1458
   18107       2.1773
   18108       2.2026
   18109       2.0843
   18110       1.9365
   18111       1.9238
   18112       1.7972
   18113       1.7878
   18114       1.8695
   18115       1.7282
   18116       1.7679
   18117       1.7906
   18118       1.7928
   18119       1.8788
   18120       2.0728
   18121       2.0444
   18122       2.0350
   18123       2.1974
   18124       2.1246
   18125       2.1176
   18126       2.0308
   18127       1.8706
   18128       1.9686
   18129       2.0084
   18130       1.9897
   18131       2.0052
   18132       1.9802
   18133       2.1026
   18134       2.0039
   18135       2.0284
   18136       1.9339
   18137       1.8086
   18138       1.8754
   18139       1.8605
   18140       1.7923
   18141       1.8754
   18142       1.9639
   18143       1.8499
   18144       1.9325
   18145       1.8417
   18146       1.9762
   18147       1.9992
   18148       1.8727
   18149       1.8277
   18150       2.0757
   18151       2.0565
   18152       1.9590
   18153       1.9587
   18154       1.9308
   18155       1.7268
   18156       1.8226
   18157       1.8922
   18158       1.9987
   18159       1.8807
   18160       1.8988
   18161       1.9395
   18162       2.0988
   18163       2.0070
   18164       2.1459
   18165       2.0802
   18166       1.9817
   18167       2.0217
   18168       1.9308
   18169       2.0672
   18170       2.0839
   18171       2.0753
   18172       2.1815
   18173       2.2382
   18174       2.2272
   18175       2.1798
   18176       2.0137
   18177       1.9995
   18178       2.2279
   18179       2.2274
   18180       2.0381
[truncated: 40,041 more chars]
