# Supplementary material for: In silico evidence implicating novel mechanisms of Prunella vulgaris L. as a potential botanical drug against COVID-19-associated acute kidney injury
Source: Front Pharmacol. 2023 May 18;14:1188086. doi: 10.3389/fphar.2023.1188086 (PMC10232756; doi:10.3389/fphar.2023.1188086)
Supplement: Supplementary file 2 [file DataSheet4.ZIP › Molecular dynamics simulation data/RELA_Luteolin_complex/RMSF-protein.txt]

#Res            first
   1.000       1.1563
   2.000       1.0076
   3.000       0.8088
   4.000       0.8194
   5.000       0.7196
   6.000       0.7715
   7.000       0.7485
   8.000       0.6841
   9.000       0.6988
  10.000       0.8430
  11.000       0.8986
  12.000       0.9398
  13.000       1.1888
  14.000       0.8291
  15.000       0.6475
  16.000       0.6574
  17.000       0.7489
  18.000       0.7947
  19.000       0.8466
  20.000       0.7484
  21.000       0.6718
  22.000       0.6331
  23.000       0.5764
  24.000       0.7530
  25.000       0.9644
  26.000       1.2045
  27.000       0.7386
  28.000       0.6804
  29.000       0.7882
  30.000       0.7425
  31.000       0.8633
  32.000       0.9796
  33.000       1.0160
  34.000       1.2936
  35.000       1.4749
  36.000       1.5357
  37.000       1.2992
  38.000       1.0440
  39.000       0.8836
  40.000       0.7501
  41.000       0.6972
  42.000       0.6936
  43.000       0.6625
  44.000       0.7925
  45.000       0.8959
  46.000       1.0758
  47.000       1.2622
  48.000       1.2564
  49.000       1.3929
  50.000       1.4232
  51.000       1.4150
  52.000       1.3560
  53.000       1.1346
  54.000       0.9282
  55.000       0.8574
  56.000       0.6466
  57.000       0.5963
  58.000       0.4814
  59.000       0.5331
  60.000       0.6931
  61.000       0.7976
  62.000       1.0426
  63.000       1.1147
  64.000       1.1310
  65.000       0.9415
  66.000       0.8401
  67.000       0.6977
  68.000       0.5929
  69.000       0.6617
  70.000       0.6066
  71.000       0.6479
  72.000       0.6448
  73.000       0.7929
  74.000       1.1617
  75.000       1.4367
  76.000       1.7218
  77.000       1.1286
  78.000       1.2875
  79.000       1.5926
  80.000       1.2061
  81.000       0.7744
  82.000       0.7954
  83.000       0.9421
  84.000       1.1906
  85.000       1.2849
  86.000       1.2759
  87.000       1.4775
  88.000       1.5781
  89.000       1.6745
  90.000       1.3877
  91.000       1.1064
  92.000       0.9045
  93.000       0.8366
  94.000       0.8257
  95.000       0.8151
  96.000       0.8541
  97.000       0.8995
  98.000       0.7282
  99.000       0.6610
 100.000       0.5851
 101.000       0.6427
 102.000       0.7193
 103.000       0.8241
 104.000       1.1302
 105.000       1.4633
 106.000       1.8021
 107.000       1.5195
 108.000       1.2545
 109.000       1.5258
 110.000       1.5112
 111.000       1.1759
 112.000       1.1893
 113.000       1.4101
 114.000       1.3581
 115.000       1.2215
 116.000       1.3603
 117.000       1.5086
 118.000       1.4409
 119.000       1.5741
 120.000       1.5290
 121.000       1.1178
 122.000       1.2707
 123.000       1.0866
 124.000       1.3773
 125.000       1.2667
 126.000       1.5931
 127.000       1.5227
 128.000       1.7757
 129.000       1.6067
 130.000       1.3249
 131.000       1.6522
 132.000       1.6915
 133.000       1.4040
 134.000       1.0746
 135.000       1.1083
 136.000       0.9493
 137.000       0.9480
 138.000       0.7689
 139.000       0.6068
 140.000       0.5712
 141.000       0.5096
 142.000       0.4698
 143.000       0.5530
 144.000       0.7414
 145.000       0.8215
 146.000       1.0133
 147.000       1.2218
 148.000       1.6408
 149.000       2.6522
 150.000       3.4579
 151.000       3.6360
 152.000       3.0058
 153.000       2.4277
 154.000       1.6350
 155.000       1.3288
 156.000       1.0949
 157.000       0.9297
 158.000       0.8990
 159.000       0.7206
 160.000       0.6502
 161.000       0.5996
 162.000       0.6254
 163.000       0.7777
 164.000       0.7426
 165.000       0.7134
 166.000       0.7580
 167.000       0.9411
 168.000       1.1248
 169.000       1.0849
 170.000       1.2856
 171.000       1.1950
 172.000       1.1402
 173.000       1.3997
 174.000       1.2629
 175.000       1.4873
 176.000       1.5921
 177.000       1.8188
 178.000       1.4850
 179.000       1.1941
 180.000       1.0214
 181.000       1.0957
 182.000       0.9595
 183.000       0.8417
 184.000       0.9912
 185.000       1.0026
 186.000       0.8035
 187.000       0.8292
 188.000       0.9992
 189.000       0.9084
 190.000       0.7343
 191.000       0.8027
 192.000       0.7818
 193.000       0.7918
 194.000       0.9183
 195.000       0.8719
 196.000       0.8908
 197.000       0.8068
 198.000       0.9002
 199.000       0.9246
 200.000       1.1361
 201.000       0.9601
 202.000       0.7303
 203.000       0.7047
 204.000       0.8618
 205.000       0.7895
 206.000       0.6139
 207.000       0.6903
 208.000       0.8952
 209.000       0.9392
 210.000       0.9427
 211.000       0.9604
 212.000       1.0667
 213.000       1.0906
 214.000       1.4371
 215.000       1.7202
 216.000       1.6708
 217.000       1.4226
 218.000       1.4263
 219.000       1.1217
 220.000       1.2615
 221.000       1.3292
 222.000       1.3412
 223.000       1.0718
 224.000       0.9598
 225.000       1.0854
 226.000       1.0040
 227.000       0.7974
 228.000       0.8049
 229.000       0.8659
 230.000       0.7399
 231.000       0.6076
 232.000       0.7004
 233.000       0.7675
 234.000       0.6016
 235.000       0.5612
 236.000       0.6957
 237.000       0.7245
 238.000       0.5858
 239.000       0.6070
 240.000       0.7638
 241.000       0.7903
 242.000       0.6730
 243.000       0.7256
 244.000       0.6200
 245.000       0.4939
 246.000       0.5529
 247.000       0.5789
 248.000       0.5013
 249.000       0.4887
 250.000       0.5796
 251.000       0.6219
 252.000       0.5933
 253.000       0.6459
 254.000       0.7806
 255.000       0.8501
 256.000       0.8385
 257.000       0.7177
 258.000       1.0195
 259.000       1.1018
 260.000       1.1816
 261.000       1.2251
 262.000       0.9358
 263.000       0.7666
 264.000       0.6784
 265.000       0.7429
 266.000       0.6917
 267.000       0.7342
 268.000       0.7627
 269.000       0.8306
 270.000       0.7927
 271.000       0.6896
 272.000       0.5356
 273.000       0.5735
 274.000       0.5446
 275.000       0.7007
 276.000       0.7982
 277.000       1.1886
 278.000       1.7870
 279.000       2.8532
 280.000       3.4202
 281.000       3.7788
 282.000       3.4042
 283.000       3.5297
 284.000       3.1388
 285.000       2.4722
 286.000       1.7343
 287.000       1.2217
 288.000       0.7950
 289.000       0.6726
 290.000       0.5419
 291.000       0.5739
 292.000       0.5311
 293.000       0.5968
 294.000       0.6608
 295.000       0.6941
 296.000       0.6729
 297.000       0.8772
 298.000       0.8979
 299.000       1.2553
 300.000       1.2643
 301.000       0.9056
 302.000       0.7231
 303.000       0.7819
 304.000       0.7497
 305.000       0.7161
 306.000       0.7369
 307.000       0.8668
 308.000       1.0284
 309.000       1.4865
 310.000       1.6817
 311.000       1.3487
 312.000       1.0523
 313.000       0.8378
 314.000       0.7320
 315.000       0.6090
 316.000       0.6147
 317.000       0.5581
 318.000       0.5172
 319.000       0.4838
 320.000       0.4394
 321.000       0.3938
 322.000       0.3791
 323.000       0.4084
 324.000       0.3922
 325.000       0.3628
 326.000       0.4204
 327.000       0.4986
 328.000       0.5108
 329.000       0.4761
 330.000       0.6370
 331.000       0.7143
 332.000       0.7436
 333.000       0.8537
 334.000       0.9142
 335.000       1.1895
 336.000       1.2077
 337.000       1.4763
 338.000       1.5580
 339.000       1.2380
 340.000       1.1120
 341.000       0.9743
 342.000       0.9284
 343.000       0.7494
 344.000       0.6051
 345.000       0.6548
 346.000       0.7058
 347.000       0.5966
 348.000       0.5232
 349.000       0.6660
 350.000       0.7209
 351.000       0.5806
 352.000       0.6374
 353.000       0.8375
 354.000       0.8175
 355.000       0.8037
 356.000       0.9907
 357.000       0.8363
 358.000       1.0858
 359.000       0.9135
 360.000       0.9535
 361.000       0.8571
 362.000       0.7536
 363.000       0.9240
 364.000       0.9219
 365.000       0.8341
 366.000       0.9834
 367.000       1.0926
 368.000       1.9087
