# Supplementary material for: In silico evidence implicating novel mechanisms of Prunella vulgaris L. as a potential botanical drug against COVID-19-associated acute kidney injury
Source: Front Pharmacol. 2023 May 18;14:1188086. doi: 10.3389/fphar.2023.1188086 (PMC10232756; doi:10.3389/fphar.2023.1188086)
Supplement: Supplementary file 2 [file DataSheet4.ZIP › Molecular dynamics simulation data/RELA_Luteolin_complex/SASA-Solvent accessible surface area analysis.dat]

#Frame       SA_00001
       1     111.3854
       2      99.7604
       3      91.9327
       4     105.5656
       5      87.2433
       6      82.3649
       7      92.6253
       8     104.0446
       9      79.7778
      10      98.7473
      11      85.2567
      12      98.8071
      13     102.7116
      14      87.3805
      15     104.5509
      16      95.8894
      17     114.4397
      18      96.1562
      19      95.1279
      20      83.3364
      21      93.6812
      22      92.7909
      23      95.2087
      24      85.3828
      25      98.0800
      26     107.9249
      27      85.2986
      28     111.5650
      29      94.4571
      30      94.5258
      31      87.4832
      32      74.8287
      33      89.0507
      34      94.3084
      35      79.4893
      36      70.6864
      37      87.8630
      38      82.6548
      39      92.9139
      40      85.6866
      41      84.5461
      42      77.6822
      43      75.3528
      44      86.7794
      45      88.9931
      46      76.1595
      47     119.6940
      48      95.9426
      49      83.0807
      50      89.7832
      51      96.9227
      52      94.3550
      53      92.4438
      54      88.1716
      55     121.0799
      56      74.5496
      57      80.2024
      58      76.1141
      59      85.7475
      60      91.0687
      61      90.9839
      62      76.1818
      63      98.9611
      64      90.6443
      65      91.0021
      66      84.0652
      67      82.8506
      68      71.1692
      69      71.6512
      70      90.4065
      71      75.0094
      72      63.0761
      73      70.5824
      74      79.3743
      75      86.1283
      76      86.5177
      77      76.7895
      78     102.7329
      79      93.9830
      80      86.6838
      81     101.3831
      82      93.6676
      83     110.3885
      84      78.9995
      85      92.2942
      86      96.8287
      87      72.5401
      88      94.1892
      89      97.6178
      90      82.8373
      91      90.8398
      92      88.9426
      93      91.8032
      94      98.7582
      95      85.1048
      96      89.4274
      97      89.9847
      98      89.7926
      99      72.3174
     100      93.5672
     101      71.1481
     102      82.1962
     103      72.4297
     104      68.9695
     105      73.1125
     106      85.1531
     107      87.6459
     108      66.7504
     109     107.3719
     110      96.5343
     111      71.4037
     112     101.6144
     113      74.5015
     114     102.9327
     115      82.4942
     116     111.3988
     117      81.7261
     118     105.5083
     119     106.6187
     120      98.0739
     121     107.6206
     122      80.4645
     123      91.7419
     124      92.3820
     125      80.3061
     126      87.8158
     127      75.9269
     128      74.6039
     129     108.2682
     130     104.3246
     131      92.8977
     132      82.2774
     133      82.2462
     134      85.6236
     135      82.1940
     136      76.5111
     137      84.6641
     138      71.0426
     139      92.3673
     140      88.0197
     141      83.8234
     142      90.6410
     143      95.1269
     144     113.4990
     145      91.9603
     146      84.5937
     147      97.8451
     148     104.9819
     149     102.0327
     150     107.9424
     151      92.2119
     152     107.0293
     153      77.7464
     154      98.6388
     155     116.9146
     156     118.0444
     157     119.2281
     158     116.6851
     159     109.8195
     160     104.7299
     161     110.6303
     162     113.0641
     163     117.5208
     164     110.6757
     165      90.6605
     166      78.9314
     167      73.5892
     168      90.6094
     169     102.7314
     170      95.1962
     171      89.8488
     172      93.2098
     173      85.9168
     174      90.7885
     175      70.8146
     176      76.9970
     177      75.1927
     178      92.8169
     179      81.0673
     180      90.8792
     181      79.1919
     182      74.4509
     183      77.9190
     184     100.0247
     185      76.4624
     186      73.8828
     187      89.5057
     188      88.1182
     189      93.5609
     190      95.4102
     191     106.5884
     192      89.0405
     193      95.6369
     194     103.9707
     195     111.7290
     196      97.8218
     197     113.7048
     198      99.0299
     199     110.4890
     200     111.0068
     201     137.1657
     202     119.0815
     203     121.7779
     204     106.5195
     205     102.4504
     206     101.7976
     207      93.7898
     208      94.5603
     209     106.4616
     210     118.2375
     211      96.8602
     212      88.2608
     213     120.6149
     214     114.7650
     215     113.4352
     216     125.8309
     217     133.7311
     218     121.4332
     219     153.1185
     220     138.6907
     221     125.6152
     222      95.8341
     223     120.3704
     224     120.8983
     225     117.2738
     226     138.3305
     227     122.7241
     228     126.1909
     229     127.6751
     230     103.4556
     231     121.9882
     232     113.8157
     233     138.8515
     234     131.4345
     235     130.4122
     236     145.5294
     237     119.9585
     238      88.5508
     239     107.1262
     240      74.6524
     241      82.7634
     242      73.9540
     243      73.0571
     244      77.9145
     245      92.7834
     246     126.7309
     247     137.6579
     248     105.9761
     249      91.2412
     250     113.8674
     251     119.5212
     252     121.8143
     253     123.7304
     254     114.1217
     255     119.4182
     256     120.3440
     257     110.6392
     258     106.2664
     259     122.0131
     260     106.4432
     261     136.3250
     262     124.9242
     263      95.9294
     264     121.7609
     265     119.0119
     266     119.4085
     267     128.0912
     268     136.8785
     269     136.6470
     270     139.0620
     271     125.2327
     272     117.6624
     273     126.7402
     274     127.6402
     275     129.8364
     276     123.2076
     277     139.1317
     278     143.9988
     279     117.2670
     280     138.6804
     281     124.9125
     282     134.5386
     283     116.8145
     284     124.5161
     285     118.3199
     286     128.8108
     287     125.3659
     288     107.1613
     289     120.6974
     290     110.7893
     291     114.6852
     292     126.0947
     293     108.9565
     294     133.2339
     295     118.2414
     296     128.2959
     297     144.3369
     298     132.0376
     299     117.8128
     300     121.0324
     301     122.1511
     302     122.5434
     303     125.0532
     304     115.8033
     305     129.5198
     306     129.1289
     307     106.2964
     308     127.7853
     309     127.7290
     310     112.1086
     311     118.2929
     312     140.0215
     313     120.5640
     314     110.7602
     315     128.3894
     316      97.7124
     317     134.5534
     318     118.8832
     319     111.6069
     320     118.2715
     321     101.3217
     322     100.7557
     323     106.0450
     324     103.4243
     325     112.6447
     326     105.9753
     327      95.5211
     328     107.7367
     329     112.4879
     330     121.0954
     331     112.1366
     332     128.9967
     333     117.0754
     334     127.1763
     335     144.9721
     336     147.7507
     337     142.8028
     338     130.4846
     339     140.1698
     340     151.8101
     341     163.6551
     342     160.8483
     343     168.3991
     344     179.7157
     345     164.7281
     346     162.9888
     347     175.3641
     348     162.7560
     349     149.6553
     350     187.5839
     351     165.5547
     352     145.2680
     353     154.5297
     354     116.9002
     355     136.8953
     356     115.8733
     357     113.9146
     358     117.6179
     359     120.1773
     360     129.9427
     361     138.0736
     362     120.4740
     363     127.2573
     364     116.4040
     365     117.3609
     366     118.6162
     367     131.5384
     368      93.0444
     369     127.8120
     370     126.0324
     371     132.4395
     372     127.0966
     373     105.1833
     374     117.0576
     375     114.5448
     376     107.9948
     377     107.8594
     378     110.3629
     379     143.2829
     380     131.8237
     381     138.1833
     382     151.6081
     383     148.3757
     384     123.8526
     385     113.7966
     386     106.4726
     387     112.3147
     388     104.2456
     389     107.8539
     390     130.5851
     391     124.9576
     392     110.9983
     393     116.5732
     394     105.9373
     395      85.4853
     396      77.9175
     397      93.8521
     398      97.9676
     399      84.2110
     400     115.2252
     401     109.8188
     402      97.7790
     403     106.9461
     404     110.0693
     405     103.3433
     406      97.6336
     407      94.5809
     408      96.2712
     409     101.5332
     410      80.8098
     411     103.6996
     412      76.1413
     413     124.8116
     414      92.0739
     415     113.7987
     416      94.4276
     417     107.3413
     418     108.8922
     419      98.0143
     420      88.6943
     421      91.5226
     422     105.8388
     423     126.8534
     424     136.0386
     425     137.5261
     426     126.0220
     427     106.3007
     428     129.8249
     429     120.9838
     430     138.2141
     431     124.2081
     432     112.3080
     433     136.4126
     434     118.8793
     435     112.5225
     436     114.8996
     437     103.3462
     438     121.3764
     439     105.4148
     440     109.4259
     441     120.2574
     442     108.4843
     443     100.8983
     444      82.1611
     445      89.7940
     446      85.1129
     447      82.7981
     448     108.4352
     449     119.3222
     450      97.3229
     451      92.3649
     452      89.5608
     453      98.0047
     454     111.4788
     455     118.2926
     456      99.2323
     457     117.9959
     458     109.9262
     459     112.1587
     460     119.8863
     461     113.6643
     462      99.4810
     463     112.0582
     464     104.3895
     465     117.4022
     466     122.8818
     467     113.3130
     468     107.1190
     469     103.5345
     470      94.9101
     471     107.5811
     472     114.0076
     473     133.9999
     474     133.1848
     475     137.8408
     476     130.1209
     477     121.1835
     478     133.5392
     479     117.2545
     480     101.8845
     481     110.8639
     482     120.2381
     483     129.9758
     484     110.1920
     485     114.5789
     486      94.4909
     487     109.5710
     488     109.9579
     489     121.0315
     490     121.1654
     491     128.4024
     492     136.0467
     493     119.0368
     494     110.5556
     495     117.2318
     496     126.3824
     497     124.5812
     498     123.9582
     499     125.2196
     500     108.9711
     501     126.6036
     502     131.9519
     503     129.2527
     504     123.3350
     505     139.0624
     506     114.8385
     507     113.9768
     508     130.7318
     509     130.9314
     510     129.6830
     511     131.3871
     512     126.6413
     513     130.2093
     514     112.9485
     515     123.4926
     516     133.0584
     517     119.0196
     518     131.3288
     519     136.1136
     520     137.6791
     521     123.9156
     522     130.5966
     523     102.2442
     524     101.8048
     525     119.5933
     526     117.8171
     527     106.3746
     528     118.0002
     529     105.8574
     530      80.5209
     531     116.0424
     532     101.4214
     533     132.0655
     534     102.6481
     535     122.7202
     536     114.2116
     537     111.6402
     538      96.8009
     539     111.5984
     540      99.1978
     541      87.8653
     542      98.2568
     543      92.3300
     544     105.7796
     545     106.4339
     546     123.2184
     547     111.0882
     548     124.2136
     549     130.8170
     550     108.8483
     551     121.8970
     552     109.5639
     553     101.7324
     554     114.2412
     555     106.9534
     556     110.5399
     557     104.0336
     558     106.0682
     559     127.5052
     560     116.6550
     561     116.8590
     562     111.8718
     563     106.6941
     564     101.5055
     565     120.1556
     566     118.7167
     567     119.9544
     568     125.4852
     569     121.1513
     570     111.0016
     571     103.9113
     572     102.1241
     573     111.4032
     574     120.4081
     575     115.6961
     576      93.9097
     577     111.4424
     578     114.1144
     579     110.1136
     580     110.7754
     581     118.7298
     582     105.6333
     583     127.3845
     584     121.3242
     585     107.9085
     586     110.8128
     587     112.9565
     588     141.6791
     589     114.5681
     590     116.8035
     591     104.3901
     592     114.9733
     593     109.6422
     594     125.7486
     595     127.2536
     596     124.3114
     597     101.3057
     598     141.1179
     599     130.9320
     600     121.4207
     601     135.5153
     602     121.5218
     603     111.7408
     604     114.9752
     605     116.7608
     606     123.3249
     607     108.8098
     608     120.7006
     609     114.6760
     610     128.8528
     611     131.0772
     612     167.2766
     613     162.0770
     614     147.2836
     615     124.7964
     616     112.2229
     617     100.0225
     618     117.0066
     619     104.4727
     620     124.3058
     621     117.6026
     622     111.4743
     623     111.6873
     624     115.7314
     625     143.1302
     626     111.4042
     627     103.2976
     628      97.0317
     629     121.0832
     630     105.2994
     631     114.0267
     632     140.1855
     633     103.0831
     634     111.5870
     635     107.1747
     636     108.5246
     637      97.5487
     638     130.9283
     639     119.6054
     640     114.8686
     641     107.9641
     642     104.2950
     643     123.7725
     644     109.6888
     645      97.0846
     646     128.3306
     647     104.2047
     648     124.8476
     649     110.3987
     650     105.9465
     651     117.4266
     652     114.2110
     653     115.0701
     654      98.8892
     655     112.5436
     656     112.0190
     657     102.1047
     658     115.5229
     659     125.6234
     660     103.5227
     661     128.3136
     662     114.6265
     663     107.8764
     664     111.7042
     665     108.2928
     666     107.3301
     667     101.2483
     668     112.5786
     669      98.0076
     670      98.6803
     671     118.8507
     672     116.3703
     673     124.4961
     674     107.5001
     675     107.0373
     676     118.5909
     677     112.1174
     678     151.3515
     679     127.4173
     680     112.9017
     681     123.8894
     682     117.0238
     683     120.6177
     684     117.2707
     685     126.6922
     686     131.7109
     687     109.6357
     688     117.8007
     689     123.1435
     690     121.0007
     691     125.8588
     692     120.5532
     693     120.8536
     694     126.0222
     695     120.2536
     696     123.0935
     697     125.0105
     698     119.6211
     699     132.6173
     700     123.5285
     701     133.7713
     702      93.3282
     703     124.8659
     704     127.3217
     705     114.4876
     706     118.7461
     707     133.2035
     708     124.6447
     709     129.8282
     710     115.6206
     711     118.9134
     712     105.5361
     713     136.0356
     714     129.5567
     715     138.2458
     716     112.7492
     717     136.9521
     718     118.4718
     719     129.6560
     720     117.4227
     721     115.6442
     722     121.6915
     723     124.7203
     724     134.5090
     725     145.6255
     726     121.5658
     727     123.2349
     728     148.4066
     729     148.7781
     730     124.7619
     731     114.0355
     732     101.7184
     733     104.8599
     734     103.9177
     735      89.1190
     736     103.2095
     737      99.9285
     738     114.3568
     739     105.8847
     740     122.8005
     741     122.2881
     742     122.3810
     743     126.2890
     744     125.3404
     745     103.7588
     746     130.3032
     747     146.2299
     748     114.3043
     749     116.3258
     750     101.4922
     751     108.8750
     752     118.5214
     753     117.1921
     754     104.7867
     755     127.2255
     756     134.4107
     757     115.9780
     758     119.6563
     759     117.6762
     760     112.2224
     761     110.4546
     762     109.4103
     763     115.3783
     764     120.1708
     765     108.9975
     766     121.2148
     767     109.7842
     768     102.2760
     769      97.8983
     770     103.1336
     771     101.2770
     772     100.1734
     773     120.6951
     774     100.8404
     775     120.5355
     776     102.0726
     777     117.7214
     778     106.5514
     779     121.9848
     780      93.0087
     781     114.7948
     782     115.1716
     783     120.2149
     784     109.8005
     785     105.8790
     786     115.5635
     787     106.2078
     788     131.3587
     789     108.2927
     790     125.5944
     791     125.3883
     792     105.3345
     793     112.6197
     794     112.4506
     795     118.6755
     796     121.9407
     797     105.6436
     798     124.3879
     799     112.9768
     800     105.6044
     801     106.1248
     802     105.1021
     803     122.2328
     804     121.4598
     805     118.4700
     806     109.1860
     807     123.5572
     808     107.7251
     809     116.3181
     810     115.9392
     811     117.0643
     812     104.4516
     813     113.5350
     814     101.1390
     815      94.4669
     816      98.6614
     817      92.7031
     818      92.4790
     819      79.5626
     820      90.3718
     821      88.4987
     822      95.3324
     823      84.8265
     824     102.3792
     825      98.9831
     826      91.5876
     827      86.4835
     828     103.0154
     829     101.2883
     830      92.8938
     831      86.3275
     832     103.7618
     833      77.4476
     834      87.3652
     835      85.6623
     836      92.4252
     837      88.8732
     838      89.9507
     839      97.7351
     840      92.2637
     841      91.1257
     842      88.4302
     843      90.5425
     844      91.0048
     845      89.2698
     846      82.2840
     847      94.6700
     848      91.2417
     849      91.8209
     850      89.9330
     851      97.1735
     852      85.3594
     853      86.4616
     854      83.3353
     855      83.2899
     856      86.8303
     857      83.5187
     858      85.9246
     859      72.8812
     860      91.6744
     861      83.4557
     862      87.3128
     863      90.0094
     864      95.9245
     865      78.1910
     866      84.9127
     867      82.8790
     868      89.3590
     869      92.8358
     870      87.0497
     871      88.5394
     872      94.2902
     873      80.7672
     874      91.3666
     875      84.6065
     876      93.9270
     877      88.2602
     878      87.6497
     879      84.7950
     880      92.8954
     881     100.6754
     882      83.7507
     883      85.5416
     884      74.7928
     885      80.7334
     886      87.1153
     887      96.0215
     888      78.8759
     889      81.7296
     890      90.4859
     891      97.7340
     892      99.0482
     893      92.0437
     894      95.1956
     895      80.1097
     896      97.6519
     897      87.6597
     898      81.1232
     899      99.6303
     900     100.2652
     901      88.8609
     902      92.8069
     903      90.7299
     904      99.5024
     905      93.9921
     906      83.6269
     907      95.8037
     908      94.4949
     909      91.9796
     910      89.2167
     911      85.6003
     912      93.9014
     913      80.5640
     914      94.9403
     915      67.7451
     916      77.9555
     917      92.6731
     918      96.2859
     919      85.1059
     920      92.8689
     921      87.4853
     922     110.7640
     923      97.2753
     924      93.3272
     925      96.7295
     926     114.3624
     927     109.8166
     928      95.5171
     929      86.6961
     930      93.6042
     931     100.2929
     932      89.4047
     933      91.0665
     934      94.6565
     935      83.5137
     936     104.4746
     937      83.1378
     938      89.2452
     939      90.9949
     940      94.6188
     941      76.7512
     942      95.3015
     943      91.1134
     944      79.2422
     945      89.5618
     946      84.0264
     947      90.5349
     948      97.3762
     949     104.8362
     950      81.7576
     951      84.0315
     952      99.8051
     953     102.5396
     954      85.5461
     955     108.7401
     956      91.6432
     957      98.9005
     958     102.5203
     959      97.5501
     960      96.8543
     961      84.4785
     962     125.0351
     963     125.5525
     964     106.1236
     965     107.4925
     966      82.6855
     967      97.3716
     968     100.6101
     969     109.6728
     970     112.2383
     971     136.3366
     972     159.9003
     973     118.3679
     974      90.9690
     975      69.7600
     976      87.2373
     977      87.5691
     978     108.8888
     979      93.9137
     980     115.3727
     981     108.5327
     982      99.0405
     983     109.6318
     984      82.1122
     985      99.3375
     986     125.5275
     987     114.2864
     988     116.5451
     989     119.0429
     990      92.2591
     991      98.2400
     992      86.1100
     993      94.2595
     994      98.1197
     995     115.1296
     996     110.4434
     997      92.9413
     998     105.2356
     999      95.3220
    1000     103.3925
    1001     118.2493
    1002     112.8627
    1003     113.3978
    1004     102.6894
    1005      93.5196
    1006      98.0830
    1007     101.5976
    1008      86.6910
    1009      85.7943
    1010     109.5851
    1011     106.1695
    1012     116.5723
    1013     106.8838
    1014     108.7721
    1015      94.0931
    1016     102.4464
    1017     125.9414
    1018      92.5856
    1019     119.2232
    1020     106.9348
    1021     105.5840
    1022     112.6735
    1023     135.7695
    1024     110.6153
    1025     113.1676
    1026     114.9664
    1027     115.9760
    1028     104.3817
    1029     105.7078
    1030     129.3719
    1031     124.2114
    1032     126.9528
    1033     122.2009
    1034     126.1837
    1035     117.3687
    1036     126.2688
    1037     115.4288
    1038     115.4368
    1039     123.3536
    1040     120.1955
    1041     112.0593
    1042     113.6125
    1043     103.8591
    1044     120.2059
    1045     123.3913
    1046     101.2599
    1047      99.3318
    1048     117.3623
    1049     131.0102
    1050     121.7587
    1051     122.5876
    1052     107.7176
    1053     123.2943
    1054     127.7029
    1055     104.6564
    1056     101.5286
    1057     116.0313
    1058     121.2205
    1059     113.3673
    1060     109.2837
    1061      91.1899
    1062     106.0171
    1063     105.2542
    1064     128.6065
    1065      94.2596
    1066     122.5826
    1067     126.4733
    1068     146.5641
    1069     160.1226
    1070     154.6796
    1071     139.8311
    1072     143.1053
    1073     125.1735
    1074     131.3348
    1075     123.5561
    1076     127.6016
    1077     147.5421
    1078     135.0091
    1079     132.8324
    1080     129.1347
    1081     147.9293
    1082     124.5988
    1083     124.9408
    1084     118.5792
    1085     118.5707
    1086     114.5496
    1087     121.8092
    1088     112.8249
    1089     123.0193
    1090     116.8491
    1091     123.6567
    1092     115.3911
    1093     108.9725
    1094      99.7500
    1095     116.2831
    1096      93.7955
    1097     107.9939
    1098     118.4467
    1099      96.6910
    1100     108.5242
    1101     111.7280
    1102      95.7885
    1103      85.2346
    1104     106.9140
    1105     110.5275
    1106     110.7068
    1107     104.0715
    1108     102.9179
    1109      86.4516
    1110     115.3842
    1111     107.9736
    1112     112.0610
    1113     118.1603
    1114     118.8127
    1115     100.2506
    1116     107.4128
    1117      97.8687
    1118     113.7622
    1119     116.7852
    1120     102.7305
    1121     112.5565
    1122     109.7303
    1123     113.1389
    1124      97.1095
    1125     113.1030
    1126      97.7710
    1127     133.8235
    1128     107.8465
    1129     117.2588
    1130     118.8361
    1131     104.9435
    1132     106.6985
    1133     137.8239
    1134     102.8112
    1135     123.3778
    1136     109.4216
    1137      97.1655
    1138     104.4274
    1139      94.2130
    1140     116.7947
    1141      90.2090
    1142      99.5255
    1143      97.0918
    1144     114.4732
    1145     102.5373
    1146     105.5001
    1147     137.8256
    1148     127.2395
    1149     108.4263
    1150      95.4050
    1151     109.4093
    1152     111.6047
    1153     113.9440
    1154     120.4228
    1155     123.4445
    1156     123.4452
    1157     116.8847
    1158     123.7654
    1159     123.0549
    1160     114.4349
    1161     120.5056
    1162     100.2879
    1163      99.4890
    1164     101.5921
    1165      92.1493
    1166     112.7807
    1167     116.9499
    1168     103.6332
    1169     117.6644
    1170     100.8984
    1171     111.6753
    1172      95.5498
    1173      92.9520
    1174      90.0963
    1175      93.0587
    1176     101.8294
    1177      98.2383
    1178     116.7813
    1179     102.8731
    1180      98.9398
    1181      99.3454
    1182     104.6849
    1183      97.7097
    1184     122.0871
    1185     134.5167
    1186     118.3344
    1187     115.9307
    1188     134.2378
    1189     117.6874
    1190      94.5532
    1191     101.7042
    1192     101.6184
    1193     107.4279
    1194     132.8819
    1195     120.5997
    1196     126.1601
    1197     121.0793
    1198     117.3220
    1199     113.6589
    1200     111.8348
    1201     126.0856
    1202     108.6709
    1203     125.7661
    1204     117.9890
    1205     125.7465
    1206     136.4064
    1207     145.0047
    1208     132.0761
    1209     132.1011
    1210     107.6334
    1211     108.2439
    1212     123.2256
    1213      99.8355
    1214      99.8569
    1215     130.7611
    1216     105.5251
    1217     133.2576
    1218     128.0974
    1219     101.2455
    1220     112.4768
    1221     116.0928
    1222      89.3667
    1223      95.9537
    1224      97.2296
    1225     110.8475
    1226     117.9532
    1227      94.0269
    1228      99.6057
    1229      99.5503
    1230     111.9769
    1231     112.6710
    1232     104.6680
    1233      93.8892
    1234     117.1066
    1235      83.0892
    1236      89.9831
    1237     100.5357
    1238     128.3599
    1239     126.9711
    1240     124.9091
    1241     121.1295
    1242     124.8879
    1243     139.9043
    1244      99.1459
    1245     132.2278
    1246     114.0925
    1247     100.8356
    1248     103.7656
    1249     109.8313
    1250     115.4608
    1251     109.7135
    1252      98.9552
    1253      90.5850
    1254     109.8411
    1255      97.8774
    1256      96.1020
    1257     110.0454
    1258     106.5771
    1259     101.4030
    1260      93.8363
    1261     106.8814
    1262     110.9896
    1263     116.8383
    1264     110.6128
    1265     106.5323
    1266     118.0733
    1267     100.1020
    1268     115.8174
    1269     108.3880
    1270     107.3261
    1271     123.7560
    1272     129.0626
    1273      99.1836
    1274     146.1385
    1275     155.9268
    1276     134.6926
    1277     131.5248
    1278     119.7978
    1279     101.5946
    1280     105.1993
    1281     129.8483
    1282     104.5485
    1283     110.6466
    1284     106.2808
    1285     108.9368
    1286     108.1017
    1287     119.6747
    1288     119.3006
    1289     110.9368
    1290     118.7521
    1291     102.3147
    1292     116.3748
    1293     113.6765
    1294     109.3122
    1295     124.0798
    1296     106.2779
    1297     105.6773
    1298     124.0259
    1299     100.5216
    1300     115.5682
    1301     116.7785
    1302     121.0944
    1303     123.8313
    1304     127.0930
    1305     115.1819
    1306     129.6632
    1307     120.7242
    1308     103.9886
    1309     134.1192
    1310     113.2364
    1311     119.7438
    1312     105.4398
    1313     105.1807
    1314     119.4003
    1315     122.6488
    1316     118.6083
    1317     114.5984
    1318     100.5671
    1319      99.0180
    1320     107.9083
    1321     121.6759
    1322     110.9113
    1323     104.2203
    1324     118.3894
    1325     127.5827
    1326     120.7824
    1327     102.6624
    1328      96.6283
    1329      98.9292
    1330     104.4279
    1331     106.8447
    1332     102.5137
    1333     102.0611
    1334     121.2806
    1335     104.0303
    1336     112.8248
    1337     102.0826
    1338     109.8183
    1339     123.4319
    1340      98.6754
    1341      97.3448
    1342     108.0406
    1343     109.8736
    1344     107.4836
    1345      93.8971
    1346     101.3350
    1347      96.6035
    1348     105.2453
    1349     109.1765
    1350     124.8284
    1351      97.2120
    1352     107.7185
    1353     107.9046
    1354     109.4230
    1355      88.5208
    1356      93.9408
    1357     118.4084
    1358     102.3339
    1359     107.1978
    1360      78.3651
    1361      98.3072
    1362     101.9321
    1363     133.8886
    1364     101.3911
    1365      94.2309
    1366     108.2083
    1367      96.0442
    1368      83.5495
    1369      69.4247
    1370      77.9543
    1371      88.0131
    1372      94.9794
    1373     115.5444
    1374     106.0297
    1375      93.3623
    1376     117.0131
    1377     105.8010
    1378     108.5575
    1379      99.6479
    1380      91.5692
    1381      91.8447
    1382      79.8209
    1383      85.5221
    1384      75.5554
    1385      88.1215
    1386      87.8232
    1387      97.7275
    1388      88.4865
    1389     100.5094
    1390      94.4816
    1391      95.9385
    1392      94.0764
    1393     112.3778
    1394      95.6452
    1395      95.7942
    1396      88.6674
    1397      98.3370
    1398      83.8739
    1399      91.5795
    1400     111.5159
    1401     117.8041
    1402     106.0440
    1403     104.8199
    1404     118.0543
    1405     117.0563
    1406     100.1259
    1407     120.8945
    1408     109.3713
    1409      72.5653
    1410     105.1137
    1411      99.7449
    1412     121.4025
    1413     108.4036
    1414     136.1649
    1415     122.1150
    1416     135.4824
    1417     125.3419
    1418     114.5024
    1419     123.0841
    1420     107.6263
    1421     108.6882
    1422     116.1292
    1423     114.4283
    1424     117.4180
    1425      99.3112
    1426      92.1964
    1427      86.5312
    1428      86.5698
    1429     119.3522
    1430      94.7128
    1431      93.1761
    1432      81.7390
    1433      81.6520
    1434      91.2052
    1435     100.2470
    1436      97.4080
    1437      85.2747
    1438      80.1673
    1439      86.1833
    1440      75.5949
    1441      72.1006
    1442      75.8232
    1443      83.0994
    1444      91.1140
    1445      84.8389
    1446      81.3693
    1447     100.9735
    1448      88.8361
    1449      91.3597
    1450      90.7608
    1451      95.6827
    1452     104.7029
    1453      92.3932
    1454      95.9643
    1455      93.9878
    1456     112.2396
    1457      99.0902
    1458      98.2497
    1459     113.9971
    1460      92.5181
    1461     108.5460
    1462      94.9404
    1463     114.5812
    1464      98.7362
    1465      77.4062
    1466      97.9206
    1467      89.3151
    1468     110.6409
    1469      96.2450
    1470      92.5064
    1471      93.1334
    1472      97.9976
    1473      92.4254
    1474      96.7817
    1475      99.9136
    1476     105.0961
    1477     100.7330
    1478      81.7434
    1479      88.1146
    1480     100.4371
    1481      93.3791
    1482      79.9977
    1483      98.0191
    1484      74.2651
    1485      80.5809
    1486      92.3780
    1487     105.8400
    1488      91.5615
    1489     100.1639
    1490      91.3305
    1491      88.1603
    1492     100.2232
    1493     108.8577
    1494     104.4686
    1495     110.1877
    1496     112.7750
    1497      99.7771
    1498     112.6588
    1499     115.3123
    1500      92.7231
    1501     121.6556
    1502      97.7730
    1503     112.4759
    1504     105.2443
    1505     102.0329
    1506     120.3227
    1507     108.2791
    1508      99.7796
    1509     114.8013
    1510     126.8812
    1511     122.5022
    1512     115.0140
    1513     118.2558
    1514     115.4325
    1515     102.6014
    1516     114.7408
    1517     121.3191
    1518     103.8599
    1519     104.4097
    1520      99.9991
    1521     106.0146
    1522     102.0705
    1523     111.8788
    1524     119.4959
    1525      94.1757
    1526     119.3731
    1527     112.4846
    1528     112.7164
    1529     112.7632
    1530     104.8442
    1531     108.4348
    1532     101.2284
    1533     124.1139
    1534     112.9770
    1535     109.0673
    1536     113.4451
    1537     121.7416
    1538     126.7020
    1539     118.2505
    1540     113.8156
    1541     121.9178
    1542     134.2292
    1543     104.0050
    1544     108.4335
    1545     100.2658
    1546     108.5620
    1547     104.2019
    1548     112.3262
    1549     107.7670
    1550     103.7448
    1551     106.4579
    1552     108.1164
    1553      85.4202
    1554      98.2461
    1555      91.3002
    1556     108.5005
    1557      96.3796
    1558      96.1737
    1559      88.3332
    1560      93.2143
    1561      95.3795
    1562      93.4158
    1563      84.9283
    1564     107.9521
    1565      96.4396
    1566     111.6563
    1567     109.6034
    1568      91.2355
    1569     113.2665
    1570     112.3513
    1571      98.6470
    1572     102.9116
    1573     103.2171
    1574      96.3020
    1575      91.2900
    1576      81.3057
    1577      82.2071
    1578      96.1580
    1579      93.4937
    1580      95.2233
    1581      95.3076
    1582      94.8518
    1583      95.8594
    1584     101.0681
    1585     109.3437
    1586     111.7633
    1587     102.1825
    1588     114.4786
    1589     113.6984
    1590      85.9664
    1591     103.6675
    1592      93.8497
    1593      87.6618
    1594      99.8329
    1595     115.1047
    1596     102.0905
    1597     105.5314
    1598      84.9806
    1599      96.6906
    1600     100.7464
    1601      96.2562
    1602      97.7738
    1603      98.9695
    1604      88.5698
    1605      92.1075
    1606      96.1161
    1607      96.0911
    1608      98.9986
    1609      92.9692
    1610     107.4775
    1611      92.3806
    1612     110.7956
    1613     109.0086
    1614      94.3511
    1615      92.8331
    1616      96.6564
    1617     114.3660
    1618      95.0621
    1619      96.1208
    1620      95.0638
    1621     109.0622
    1622      95.3258
    1623      89.6054
    1624      97.0606
    1625      99.8159
    1626     119.7973
    1627     108.8667
    1628      90.6334
    1629      97.1032
    1630      93.0475
    1631     100.1685
    1632      96.7891
    1633      93.8592
    1634      93.6251
    1635      94.1060
    1636      98.6543
    1637      90.2944
    1638      97.1425
    1639     101.7516
    1640      88.1011
    1641      97.2626
    1642      94.0950
    1643     102.1560
    1644     108.9418
    1645     101.6384
    1646     100.7680
    1647      92.1608
    1648      96.0581
    1649     112.6171
    1650     108.2901
    1651     101.7064
    1652      95.6800
    1653      86.1221
    1654      91.7443
    1655      92.1649
    1656      87.9912
    1657      85.6075
    1658     103.4375
    1659     104.9959
    1660     101.6635
    1661      87.7491
    1662     119.6243
    1663     111.5090
    1664      97.4090
    1665     113.0666
    1666     119.7923
    1667     101.6620
    1668     104.0286
    1669     122.1573
    1670     108.5685
    1671     115.8723
    1672     121.4480
    1673     106.3191
    1674     118.7938
    1675     109.3339
    1676     104.6512
    1677     120.5789
    1678      94.4465
    1679     107.7907
    1680     119.6583
    1681     120.5784
    1682     114.6390
    1683     107.6874
    1684     122.6927
    1685     116.4753
    1686     103.9989
    1687     101.2203
    1688     104.1349
    1689     100.0072
    1690      96.1223
    1691      91.8959
    1692     102.8032
    1693      95.7937
    1694      89.1102
    1695      96.6625
    1696      91.8541
    1697     120.9480
    1698     116.0271
    1699     119.4967
    1700     117.8309
    1701     111.5950
    1702     115.9669
    1703     118.5927
    1704     106.5040
    1705     109.0994
    1706      95.8807
    1707     101.4233
    1708      87.2144
    1709      96.1783
    1710     101.9332
    1711     121.3629
    1712     100.7583
    1713      86.1352
    1714      91.2848
    1715      88.2421
    1716     100.6662
    1717      96.0356
    1718      87.5439
    1719     107.3743
    1720      89.0605
    1721      89.1470
    1722      90.8821
    1723      90.6082
    1724     105.2157
    1725     104.5528
    1726      98.3536
    1727     112.8599
    1728     110.2854
    1729      90.9327
    1730     105.1801
    1731     110.9541
    1732      96.6799
    1733     103.5822
    1734      82.1299
    1735     112.6214
    1736      87.5205
    1737      95.2718
    1738      99.8422
    1739      92.0640
    1740     106.9095
    1741      91.9300
    1742     126.1355
    1743      91.4514
    1744      91.5102
    1745      83.1793
    1746      97.3322
    1747     115.9718
    1748      95.7934
    1749      99.6157
    1750     125.4168
    1751     107.6761
    1752     120.7787
    1753     131.4126
    1754     119.6924
    1755     121.3920
    1756     109.6559
    1757     136.9522
    1758     133.7243
    1759     137.4064
    1760     138.3088
    1761     136.9538
    1762     141.9946
    1763     114.5653
    1764     101.0188
    1765     102.1343
    1766     130.5507
    1767     113.9833
    1768     102.2515
    1769     113.0217
    1770      97.8769
    1771     111.5362
    1772     121.0407
    1773     110.7824
    1774     110.9839
    1775     114.8077
    1776     130.6085
    1777     104.3608
    1778     120.9897
    1779     119.1993
    1780     117.5221
    1781     110.2798
    1782     106.7676
    1783      92.4263
    1784     106.3514
    1785      97.1047
    1786     112.5720
    1787      87.9320
    1788     110.1100
    1789     113.5115
    1790      98.1162
    1791      87.4769
    1792      91.5380
    1793     118.7258
    1794     109.0811
    1795     103.0992
    1796     107.3015
    1797     103.7988
    1798     109.5905
    1799     118.1448
    1800      98.4138
    1801     101.8313
    1802     114.3020
    1803      94.1180
    1804     109.8784
    1805     112.0527
    1806     116.0419
    1807     102.9671
    1808      97.2330
    1809     130.3724
    1810     104.9628
    1811     115.7779
    1812      96.2340
    1813     115.5008
    1814      93.4453
    1815     111.1213
    1816     100.4076
    1817     103.4996
    1818     111.9300
    1819     120.7395
    1820     123.4634
    1821     113.3968
    1822     111.7819
    1823      99.8549
    1824      94.5050
    1825     114.7849
    1826     113.0037
    1827     104.3477
    1828      95.1164
    1829     113.2403
    1830     107.8019
    1831     120.4253
    1832     100.1295
    1833     107.6809
    1834     106.6187
    1835      99.7317
    1836      91.4286
    1837      97.3305
    1838     103.8283
    1839     107.6013
    1840      98.1884
    1841     110.5940
    1842     102.2002
    1843     108.4054
    1844     112.5756
    1845     104.8635
    1846     100.3598
    1847     120.5473
    1848     109.4864
    1849     124.6423
    1850     121.3796
    1851     120.5147
    1852     104.8450
    1853     108.8504
    1854     105.7594
    1855     108.1112
    1856     110.5386
    1857     119.3403
    1858     132.0395
    1859     120.9039
    1860     113.3197
    1861     113.6735
    1862     126.6676
    1863     110.6098
    1864     109.8070
    1865     103.7962
    1866     108.5843
    1867     107.8259
    1868     111.3378
    1869     120.1366
    1870     112.3883
    1871     108.3834
    1872     130.3113
    1873     114.0655
    1874     134.6435
    1875     128.9870
    1876     107.0935
    1877     118.5686
    1878     125.4347
    1879     116.2498
    1880     117.2234
    1881     119.0076
    1882     126.1870
    1883     125.8945
    1884     107.0500
    1885     102.9489
    1886     126.7402
    1887     138.7216
    1888     128.1494
    1889     126.6279
    1890     119.9770
    1891     109.8912
    1892     106.6330
    1893     112.8504
    1894      85.3247
    1895      89.3719
    1896     103.8939
    1897      97.9871
    1898      85.5957
    1899     101.5341
    1900     102.8032
    1901      99.9608
    1902      98.7341
    1903      97.9420
    1904      97.2826
    1905      98.2217
    1906      99.7709
    1907      98.2235
    1908     107.8082
    1909      95.8296
    1910     106.6624
    1911      98.7966
    1912     103.7521
    1913     105.6344
    1914      89.0706
    1915      94.7981
    1916     114.2433
    1917      96.1948
    1918     108.3982
    1919     112.5105
    1920      99.0831
    1921      87.3299
    1922      80.9660
    1923      76.2773
    1924     116.3487
    1925     122.4034
    1926     124.7135
    1927     115.0468
    1928     114.9932
    1929     112.5383
    1930     110.5618
    1931     115.1424
    1932     105.1276
    1933      94.6358
    1934     105.9761
    1935     105.1045
    1936     109.0348
    1937     107.8061
    1938     122.0689
    1939     110.7199
    1940     115.9926
    1941     119.7276
    1942     114.6544
    1943     109.2918
    1944     100.3921
    1945      90.0024
    1946     116.8805
    1947     105.8963
    1948     107.9994
    1949     120.3084
    1950     121.2828
    1951      89.5664
    1952     124.7839
    1953     105.3794
    1954      93.6404
    1955     111.4247
    1956     114.2178
    1957     129.7035
    1958     113.4296
    1959     115.4078
    1960      92.8102
    1961     104.8827
    1962      85.8969
    1963     102.2553
    1964     113.0390
    1965     129.0985
    1966     105.6380
    1967     113.8305
    1968     104.1306
    1969     109.7868
    1970     106.2670
    1971     119.1431
    1972     117.4402
    1973      93.2632
    1974     126.1351
    1975     100.5652
    1976      96.7038
    1977     106.3251
    1978     121.9301
    1979     123.2081
    1980      95.5129
    1981     100.7054
    1982     125.1261
    1983     113.1623
    1984     111.0554
    1985     114.4234
    1986     130.1373
    1987     125.7586
    1988     115.9324
    1989     134.1898
    1990     113.5885
    1991      93.2693
    1992     109.0887
    1993     113.4190
    1994      99.1270
    1995     100.4611
    1996     102.1057
    1997     106.9124
    1998     106.6529
    1999      94.1466
    2000     108.5695
    2001      93.1513
    2002     113.1420
    2003      96.0896
    2004     102.4028
    2005     108.3988
    2006     106.5092
    2007     108.7924
    2008     127.4854
    2009      91.3650
    2010     104.9895
    2011      94.2826
    2012      94.2201
    2013     114.0421
    2014     140.1797
    2015     107.9456
    2016     111.2478
    2017     127.8302
    2018     111.1553
    2019     121.2557
    2020     113.5474
    2021     105.6864
    2022     114.7580
    2023     112.1809
    2024     102.5410
    2025     100.8529
    2026      92.5118
    2027     103.6535
    2028      95.0651
    2029     115.1273
    2030      90.9301
    2031      89.9001
    2032     104.4725
    2033      94.4689
    2034      91.4254
    2035     103.3846
    2036      74.1040
    2037     102.7667
    2038      99.5205
    2039     109.1091
    2040     102.2715
    2041      93.5299
    2042     110.1462
    2043     110.5891
    2044     117.3448
    2045     101.3856
    2046     130.3838
    2047     112.4659
    2048     118.0441
    2049     109.9464
    2050     105.7897
    2051     106.7425
    2052      84.9866
    2053     114.8522
    2054      92.1188
    2055      86.0402
    2056      89.9069
    2057      97.0247
    2058     102.6990
    2059      97.7439
    2060     108.1395
    2061      88.3999
    2062      90.8386
    2063      79.2860
    2064      87.0426
    2065      93.8494
    2066      86.6884
    2067      88.1929
    2068      82.3051
    2069     104.5933
    2070      82.6141
    2071      93.6443
    2072      88.2628
    2073      93.3850
    2074      92.9732
    2075      94.0341
    2076      84.1975
    2077      79.5283
    2078      82.5141
    2079      74.8723
    2080      80.2910
    2081     100.6270
    2082      92.9928
    2083      91.9665
    2084      89.2252
    2085      89.0058
    2086      99.6332
    2087      89.1135
    2088      77.3820
    2089      95.4124
    2090      89.0983
    2091     101.3495
    2092     112.2611
    2093      93.1634
    2094      94.0856
    2095     112.3557
    2096     111.4044
    2097     103.8538
    2098     103.1444
    2099      99.5748
    2100      92.3141
    2101     105.6489
    2102      99.3978
    2103     114.2685
    2104      78.3878
    2105      89.9081
    2106     103.6911
    2107      99.0789
    2108     116.5866
    2109     112.3044
    2110     110.2721
    2111     100.5821
    2112     105.2213
    2113      97.9752
    2114     108.6177
    2115      97.3474
    2116     112.9826
    2117     107.1986
    2118     110.2770
    2119     101.4945
    2120     105.9471
    2121     113.9255
    2122      96.1790
    2123      94.9756
    2124     105.6114
    2125     112.1665
    2126      99.4525
    2127     104.4256
    2128     108.2525
    2129      92.1530
    2130     111.8566
    2131     119.6065
    2132      90.2814
    2133      97.2965
    2134     113.9627
    2135     124.3199
    2136     121.3006
    2137     111.9311
    2138     110.7000
    2139     130.4432
    2140     116.5541
    2141     124.2215
    2142     109.8858
    2143     112.1240
    2144     120.6978
    2145     106.5436
    2146     105.9697
    2147     106.4249
    2148     111.8392
    2149     101.1317
    2150     119.5820
    2151     117.9072
    2152     127.6528
    2153     118.1682
    2154     109.7837
    2155     120.0239
    2156      98.3940
    2157     113.7910
    2158      96.8198
    2159     112.8686
    2160     101.8331
    2161      92.6537
    2162     106.7548
    2163     114.7555
    2164     116.4374
    2165     110.3125
    2166     107.5729
    2167     118.4706
    2168     100.8402
    2169     121.3203
    2170     117.3480
    2171     104.1034
    2172     103.0879
    2173     110.5293
    2174     117.6399
    2175     113.5053
    2176     116.0358
    2177     107.9640
    2178     125.9785
    2179     104.7840
    2180     103.5646
    2181     114.8332
    2182     117.5646
    2183     122.7358
    2184     126.6967
    2185     129.1425
    2186     126.6442
    2187     112.2506
    2188     123.9631
    2189     132.0094
    2190     115.8017
    2191     128.7463
    2192     114.6604
    2193     122.4189
    2194     132.0005
    2195     139.2180
    2196     117.7461
    2197     121.6787
    2198     102.7775
    2199     111.8618
    2200     121.3252
    2201     128.1657
    2202     116.0746
    2203     130.0535
    2204     140.0114
    2205     152.7010
    2206     144.4472
    2207     135.0590
    2208     155.1308
    2209     153.8090
    2210     150.3163
    2211     132.3111
    2212     144.0268
    2213     137.4334
    2214     140.0697
    2215     135.4674
    2216     166.5208
    2217     154.8468
    2218     137.9456
    2219     157.6056
    2220     147.5373
    2221     150.0900
    2222     161.8145
    2223     141.5165
    2224     161.2930
    2225     151.8238
    2226     136.2000
    2227     151.8706
    2228     148.6934
    2229     152.9910
    2230     137.3804
    2231     139.5378
    2232     135.6506
    2233     144.3917
    2234     148.4242
    2235     141.0815
    2236     153.7038
    2237     124.9844
    2238     133.5749
    2239     132.0605
    2240     119.8330
    2241     118.2265
    2242     119.2840
    2243     107.8789
    2244     116.9192
    2245     103.4995
    2246     122.2034
    2247     109.7714
    2248     119.1931
    2249     118.3973
    2250     113.0056
    2251     136.7138
    2252     125.1123
    2253     126.0198
    2254     103.8459
    2255      94.0764
    2256      93.4527
    2257     101.8495
    2258     109.6694
    2259     108.0229
    2260     110.3437
    2261     116.4522
    2262     128.0148
    2263     112.2527
    2264     118.0297
    2265     112.1699
    2266     122.4265
    2267     110.8578
    2268     120.0941
    2269     109.3314
    2270     114.1859
    2271     116.8739
    2272     140.7701
    2273     146.3931
    2274     157.6809
    2275     131.1411
    2276     148.1598
    2277     123.6454
    2278     137.0230
    2279     140.1705
    2280     143.0361
    2281     139.7406
    2282     154.2027
    2283     161.8617
    2284     161.5039
    2285     140.7372
    2286     165.9834
    2287     163.6886
    2288     143.3039
    2289     151.5317
    2290     143.4376
    2291     134.0000
    2292     150.3552
    2293     163.9213
    2294     150.2346
    2295     167.2686
    2296     158.6638
    2297     153.3484
    2298     150.9282
    2299     139.8360
    2300     140.6531
    2301     147.9628
    2302     144.7932
    2303     153.9606
    2304     155.6106
    2305     153.5337
    2306     145.0550
    2307     150.6648
    2308     147.5279
    2309     163.9752
    2310     175.1854
    2311     152.6444
    2312     156.8692
    2313     164.2366
    2314     148.1193
    2315     171.8981
    2316     158.4894
    2317     162.2890
    2318     157.1129
    2319     170.1986
    2320     147.5111
    2321     137.7736
    2322     143.3635
    2323     150.1270
    2324     153.5443
    2325     150.8205
    2326     152.6253
    2327     158.5393
    2328     131.7542
    2329     152.4094
    2330     138.2378
    2331     146.9057
    2332     144.4903
    2333     161.5427
    2334     171.6517
    2335     146.2605
    2336     167.2125
    2337     153.8589
    2338     145.1213
    2339     155.6975
    2340     153.9039
    2341     140.8168
    2342     146.3900
    2343     146.0296
    2344     166.4422
    2345     159.1970
    2346     154.1046
    2347     140.1771
    2348     133.8484
    2349     124.3171
    2350     119.0979
    2351     106.2758
    2352     105.0540
    2353      96.0319
    2354     106.6738
    2355      97.6452
    2356      91.8923
    2357     100.3820
    2358     100.5589
    2359      99.5249
    2360     102.5211
    2361      89.8719
    2362     105.6354
    2363      97.2334
    2364     106.3860
    2365      99.6206
    2366     102.7095
    2367     120.8460
    2368     111.8420
    2369     105.1162
    2370     120.7687
    2371     140.1691
    2372     130.7819
    2373     114.4862
    2374     103.8565
    2375     135.8496
    2376     104.4483
    2377     113.8602
    2378     112.4600
    2379     117.9338
    2380     132.2232
    2381     108.3394
    2382     111.3719
    2383     120.2304
    2384     125.2701
    2385     159.4783
    2386     149.8540
    2387     158.2271
    2388     147.0748
    2389     149.9866
    2390     155.8959
    2391     141.3230
    2392     153.1719
    2393     141.3260
    2394     159.1880
    2395     162.5832
    2396     157.5167
    2397     163.6175
    2398     151.4940
    2399     150.0076
    2400     148.5159
    2401     161.3727
    2402     161.0320
    2403     146.7484
    2404     159.1114
    2405     181.0478
    2406     158.4032
    2407     161.4130
    2408     158.9529
    2409     151.6639
    2410     179.4749
    2411     165.9902
    2412     155.6714
    2413     137.1222
    2414     157.0978
    2415     156.8430
    2416     173.2597
    2417     152.8982
    2418     157.2955
    2419     161.3216
    2420     155.6530
    2421     153.0291
    2422     159.0455
    2423     152.8044
    2424     153.0075
    2425     153.2520
    2426     165.9360
    2427     156.2742
    2428     152.4564
    2429     151.3298
    2430     159.3964
    2431     159.1206
    2432     150.2076
    2433     160.9558
    2434     138.2422
    2435     163.5184
    2436     157.4447
    2437     150.2682
    2438     151.6840
    2439     166.2296
    2440     146.8993
    2441     157.5294
    2442     156.0184
    2443     152.2253
    2444     151.2153
    2445     143.6646
    2446     142.1945
    2447     153.1368
    2448     145.0493
    2449     153.5897
    2450     146.0482
    2451     143.8494
    2452     148.8756
    2453     149.1007
    2454     150.1359
    2455     138.5800
    2456     151.0380
    2457     157.2267
    2458     116.8386
    2459     141.8911
    2460     156.7446
    2461     142.6435
    2462     136.6274
    2463     131.4931
    2464     136.9851
    2465     143.4500
    2466     147.5353
    2467     156.6129
    2468     156.9344
    2469     172.5423
    2470     155.2512
    2471     156.8176
    2472     142.7943
    2473     148.0385
    2474     151.7240
    2475     169.1785
    2476     137.4334
    2477     124.7034
    2478     116.1900
    2479     111.5343
    2480     125.1871
    2481     111.3570
    2482      98.3079
    2483      94.2751
    2484     101.6608
    2485     113.6923
    2486      95.1846
    2487      93.4080
    2488     120.0222
    2489     121.1465
    2490     117.3970
    2491     104.9764
    2492      98.2197
    2493     118.1899
    2494     126.7064
    2495     114.4883
    2496     106.9202
    2497     131.2479
    2498     132.3413
    2499     145.5275
    2500     126.4988
    2501     158.9857
    2502     164.5646
    2503     153.0771
    2504     162.8022
    2505     166.1651
    2506     158.5732
    2507     159.8678
    2508     162.4958
    2509     161.2815
    2510     149.0863
    2511     153.8762
    2512     153.2268
    2513     164.6536
    2514     154.2212
    2515     143.0019
    2516     150.8737
    2517     146.6099
    2518     141.1489
    2519     136.1561
    2520     142.2330
    2521     135.4477
    2522     143.5503
    2523     143.9227
    2524     150.6978
    2525     146.1748
    2526     155.7742
    2527     132.6539
    2528     138.5889
    2529     132.4447
    2530     149.3978
    2531     138.1629
    2532     134.6839
    2533     137.5949
    2534     134.0814
    2535     138.8650
    2536     165.5492
    2537     136.4391
    2538     152.8763
    2539     141.9929
    2540     154.4885
    2541     150.0787
    2542     148.9986
    2543     163.0394
    2544     156.2173
    2545     153.0067
    2546     146.4105
    2547     127.0608
    2548     146.1434
    2549     152.5549
    2550     144.4128
    2551     140.7760
    2552     134.1014
    2553     143.2852
    2554     134.0090
    2555     137.7673
    2556     137.3047
    2557     141.5220
    2558     127.3387
    2559     151.1900
    2560     120.1455
    2561     123.9134
    2562     121.0548
    2563     126.6102
    2564     139.4663
    2565     123.8112
    2566     134.4123
    2567     121.1875
    2568     134.1011
    2569     110.4730
    2570     124.8924
    2571     121.4610
    2572     140.6840
    2573     144.7192
    2574     131.0869
    2575     145.8180
    2576     149.1362
    2577     134.9464
    2578     155.2308
    2579     149.7811
    2580     146.2642
    2581     137.3713
    2582     123.4552
    2583     134.8598
    2584     100.6969
    2585     104.9919
    2586     105.0591
    2587     136.2243
    2588     148.4251
    2589     147.2112
    2590     157.9358
    2591     153.8559
    2592     146.1988
    2593     127.1270
    2594     142.9947
    2595     154.0992
    2596     143.6148
    2597     161.3282
    2598     153.6695
    2599     152.3438
    2600     137.9910
    2601     148.3790
    2602     167.6276
    2603     154.2266
    2604     155.2118
    2605     127.6627
    2606     160.9351
    2607     154.1181
    2608     153.8293
    2609     165.8631
    2610     163.6581
    2611     160.3464
    2612     157.0299
    2613     161.3963
    2614     162.2555
    2615     157.4871
    2616     156.5448
    2617     147.7409
    2618     152.4880
    2619     146.5616
    2620     136.2757
    2621     134.6452
    2622     139.4442
    2623     123.5227
    2624     140.2512
    2625     129.0578
    2626     124.2921
    2627     128.7617
    2628     117.1379
    2629     126.0886
    2630     116.0323
    2631     121.3811
    2632     136.9069
    2633     115.3430
    2634     114.1747
    2635     123.5155
    2636     114.5955
    2637     110.5232
    2638     123.2032
    2639     107.0486
    2640     112.7153
    2641      90.8824
    2642     111.2473
    2643     113.0519
    2644      93.9109
    2645     111.6112
    2646     100.4492
    2647     114.7570
    2648     108.8451
    2649      90.6198
    2650     110.6560
    2651     103.5404
    2652      90.1110
    2653     104.6901
    2654     103.8493
    2655     124.5285
    2656     121.6376
    2657     107.6387
    2658     104.6112
    2659     106.3350
    2660     120.8836
    2661     123.2755
    2662     114.5589
    2663     115.5915
    2664     115.7298
    2665     120.3268
    2666     125.4398
    2667     118.7444
    2668     106.6055
    2669     107.5793
    2670     121.5217
    2671     118.9915
    2672     116.8372
    2673     127.1962
    2674     115.5216
    2675     107.6236
    2676     122.6963
    2677     112.1155
    2678     111.8220
    2679     114.1058
    2680      96.8687
    2681      98.4900
    2682     111.7010
    2683     112.7689
    2684     111.1434
    2685     116.4347
    2686     111.6179
    2687     108.6362
    2688     118.2556
    2689     125.2594
    2690     140.1485
    2691     144.5870
    2692     134.1089
    2693     141.8517
    2694     128.3120
    2695     127.2573
    2696     130.0051
    2697     131.6525
    2698     140.3553
    2699     134.8989
    2700     140.0570
    2701     138.7622
    2702     133.9926
    2703     120.3259
    2704     132.0944
    2705     133.4376
    2706     135.5977
    2707     120.6988
    2708     136.7547
    2709     134.3134
    2710     141.2667
    2711     142.6473
    2712     148.0553
    2713     138.1111
    2714     145.6212
    2715     138.7366
    2716     147.1906
    2717     148.9532
    2718     155.3215
    2719     149.2597
    2720     143.4531
    2721     134.6042
    2722     137.2113
    2723     139.5834
    2724     152.9818
    2725     118.2214
    2726     146.8133
    2727     150.1111
    2728     171.5631
    2729     145.5008
    2730     151.9272
    2731     153.7644
    2732     138.1369
    2733     141.1846
    2734     131.9888
    2735     136.3336
    2736     128.9823
    2737     131.8738
    2738     151.9925
    2739     136.7106
    2740     149.0482
    2741     154.3894
    2742     161.6316
    2743     147.1295
    2744     144.8013
    2745     157.4221
    2746     143.7145
    2747     148.3408
    2748     150.3163
    2749     152.1410
    2750     157.9684
    2751     150.6917
    2752     139.9200
    2753     146.6717
    2754     150.4094
    2755     137.2658
    2756     146.3305
    2757     157.8293
    2758     161.7545
    2759     166.2414
    2760     134.9774
    2761     149.5267
    2762     155.4187
    2763     160.1756
    2764     156.3085
    2765     161.4833
    2766     141.4294
    2767     148.6852
    2768     156.1080
    2769     164.7225
    2770     165.4425
    2771     161.3531
    2772     153.6746
    2773     164.1286
    2774     168.0978
    2775     144.6593
    2776     134.7164
    2777     139.8401
    2778     130.4087
    2779     133.6410
    2780     121.9164
    2781     128.0322
    2782     145.7299
    2783     160.3037
    2784     159.2225
    2785     161.1571
    2786     161.6866
    2787     105.8298
    2788      96.1474
    2789     119.9921
    2790     123.6897
    2791     146.3574
    2792     138.5903
    2793     133.6758
    2794     145.2638
    2795     146.1358
    2796     136.6038
    2797     150.4322
    2798     135.9569
    2799     154.9514
    2800     146.5899
    2801     143.3542
    2802     140.3928
    2803     138.5643
    2804     132.7140
    2805     111.2543
    2806     131.9931
    2807     136.9082
    2808     159.5308
    2809     142.3378
    2810     140.1573
    2811     147.6648
    2812     139.0160
    2813     120.7738
    2814     151.4756
    2815     143.4747
    2816     150.2245
    2817     149.7035
    2818     146.8480
    2819     143.8403
    2820     146.4064
    2821     149.2768
    2822     138.2586
    2823     137.8801
    2824     155.8431
    2825     135.3101
    2826     138.5975
    2827     142.5796
    2828     146.3211
    2829     147.9680
    2830     143.5026
    2831     154.3695
    2832     155.7272
    2833     154.3450
    2834     152.6582
    2835     154.3708
    2836     168.7570
    2837     148.9094
    2838     157.2598
    2839     130.4179
    2840     165.7675
    2841     134.1116
    2842     151.0405
    2843     145.3127
    2844     148.2930
    2845     161.3038
    2846     167.7809
    2847     176.9556
    2848     199.5857
    2849     161.8194
    2850     172.8957
    2851     197.0337
    2852     201.9267
    2853     216.6621
    2854     215.1044
    2855     207.2016
    2856     204.6265
    2857     199.1320
    2858     215.3478
    2859     217.4257
    2860     188.6166
    2861     192.2823
    2862     193.3640
    2863     186.0988
    2864     200.1831
    2865     189.8701
    2866     196.1742
    2867     182.1093
    2868     177.0266
    2869     189.7927
    2870     189.9936
    2871     210.6800
    2872     198.7478
    2873     185.8589
    2874     179.1663
    2875     173.5339
    2876     187.9875
    2877     204.7623
    2878     191.1379
    2879     210.8002
    2880     216.6088
    2881     214.6292
    2882     218.0975
    2883     185.1021
    2884     157.5601
    2885     168.1438
    2886     132.4894
    2887     153.3738
    2888     179.7488
    2889     177.9148
    2890     160.9451
    2891     154.9299
    2892     179.7657
    2893     155.3941
    2894     156.1394
    2895     146.8036
    2896     151.4768
    2897     151.7291
    2898     164.3078
    2899     168.5908
    2900     147.4639
    2901     129.0621
    2902     136.3278
    2903     143.1623
    2904     138.1453
    2905     162.2139
    2906     145.4592
    2907     145.0237
    2908     145.7497
    2909     147.0600
    2910     160.0416
    2911     155.7614
    2912     151.3075
    2913     161.6048
    2914     154.4494
    2915     168.0846
    2916     150.7815
    2917     154.6700
    2918     149.6078
    2919     145.3944
    2920     141.7110
    2921     159.2343
    2922     161.3886
    2923     149.2947
    2924     154.4714
    2925     149.9223
    2926     159.8554
    2927     161.1812
    2928     158.2103
    2929     152.5735
    2930     155.9028
    2931     155.8612
    2932     157.0738
    2933     177.0707
    2934     179.8432
    2935     149.9072
    2936     146.9936
    2937     167.2897
    2938     152.6262
    2939     138.2267
    2940     145.4761
    2941     163.0202
    2942     164.1703
    2943     146.2183
    2944     139.6046
    2945     169.5855
    2946     145.0685
    2947     162.7481
    2948     156.2263
    2949     157.0612
    2950     162.9183
    2951     161.4627
    2952     136.5034
    2953     147.3448
    2954     170.6471
    2955     177.4274
    2956     177.6523
    2957     181.8761
    2958     149.4130
    2959     167.4950
    2960     158.7070
    2961     174.5442
    2962     168.4715
    2963     169.1255
    2964     171.4217
    2965     147.9010
    2966     154.6848
    2967     161.1086
    2968     122.3261
    2969     133.9774
    2970     121.0553
    2971     129.5870
    2972     123.4073
    2973     125.1844
    2974     139.0887
    2975     136.5677
    2976     127.9627
    2977     124.3016
    2978     111.9285
    2979     128.4281
    2980     114.8434
    2981     122.0339
    2982     136.7319
    2983     137.5711
    2984     137.4394
    2985     126.9377
    2986     129.7949
    2987     112.3666
    2988     122.8187
    2989     144.8192
    2990     153.7301
    2991     174.7701
    2992     144.2177
    2993     125.4515
    2994     114.2529
    2995     138.0108
    2996     125.7416
    2997     149.0584
    2998     138.3601
    2999     124.4669
    3000     119.3633
    3001     136.8203
    3002     143.8342
    3003     144.4195
    3004     169.3586
    3005     161.0231
    3006     160.8761
    3007     192.9757
    3008     171.7346
    3009     151.9189
    3010     140.3141
    3011     113.3158
    3012     149.4650
    3013     146.8939
    3014     142.2092
    3015     125.2823
    3016     134.5895
    3017     141.2772
    3018     121.4491
    3019     129.9374
    3020     140.1301
    3021     133.9683
    3022     122.7217
    3023     115.5824
    3024     117.0935
    3025     142.4796
    3026     125.9817
    3027     132.8981
    3028     125.8467
    3029     115.6887
    3030     137.2699
    3031     136.5342
    3032     122.8688
    3033     119.3735
    3034     118.7841
    3035     112.1299
    3036     119.6412
    3037     111.1468
    3038     149.9999
    3039     125.1048
    3040     131.9021
    3041     113.0292
    3042     107.5350
    3043     113.9672
    3044     126.6184
    3045     107.5181
    3046      98.7090
    3047     111.6563
    3048     100.4957
    3049     115.8430
    3050     110.8723
    3051     115.9272
    3052     101.5178
    3053     111.3119
    3054     123.1405
    3055     115.8598
    3056      93.2618
    3057      97.2880
    3058     106.5655
    3059     109.7459
    3060     112.0635
    3061     113.4278
    3062     128.4548
    3063     130.6209
    3064     110.8843
    3065     123.3657
    3066     111.6249
    3067     128.0690
    3068     135.0983
    3069     124.1942
    3070     105.4376
    3071     118.3540
    3072     117.0987
    3073      94.8890
    3074     115.0315
    3075     118.7474
    3076     109.9418
    3077     117.8814
    3078     100.0367
    3079     117.2985
    3080     121.3269
    3081     109.2398
    3082     127.5235
    3083     126.7297
    3084     118.9297
    3085     118.3697
    3086     111.8904
    3087     117.3903
    3088     119.3323
    3089     123.4995
    3090     111.1902
    3091     123.6938
    3092     104.5692
    3093     112.5026
    3094     101.3086
    3095     115.6703
    3096     114.1236
    3097     125.6621
    3098     125.4827
    3099     127.9099
    3100     117.6690
    3101     123.9375
    3102     125.7994
    3103     113.0720
    3104     122.7343
    3105     115.3430
    3106     111.7352
    3107     114.0782
    3108     116.5421
    3109     116.0486
    3110     132.1901
    3111     129.3618
    3112     124.4054
    3113     150.2598
    3114     126.9675
    3115     139.3382
    3116     107.4322
    3117     121.7366
    3118     118.5255
    3119     104.6562
    3120     113.5027
    3121     114.6877
    3122     106.4392
    3123     110.7686
    3124     117.9870
    3125     123.8258
    3126     121.7190
    3127     120.2509
    3128     100.7094
    3129     111.8602
    3130     107.1723
    3131     134.4060
    3132     114.4459
    3133     135.4347
    3134     128.7244
    3135     129.9889
    3136     149.2966
    3137     113.4668
    3138     114.1998
    3139     125.9935
    3140     111.8922
    3141     125.7192
    3142     109.3195
    3143     115.3543
    3144     105.7630
    3145     121.5315
    3146     127.0994
    3147     144.7098
    3148     146.3751
    3149     148.4405
    3150     111.5958
    3151     136.3147
    3152     132.9004
    3153     115.8285
    3154     100.3452
    3155      86.0933
    3156     126.7331
    3157     101.1071
    3158     128.1760
    3159     134.8304
    3160     126.4865
    3161     130.6295
    3162     119.4576
    3163     109.4978
    3164     113.2191
    3165     122.8794
    3166     163.4933
    3167     119.1734
    3168     130.3191
    3169     160.5313
    3170     138.8402
    3171     116.4595
    3172     137.1410
    3173     154.2885
    3174     139.1379
    3175     123.4336
    3176     138.9554
    3177     149.5793
    3178     133.2125
    3179     132.1003
    3180     145.4147
    3181     128.9586
    3182     116.9806
    3183     109.1075
    3184     139.8250
    3185     119.8162
    3186     129.7663
    3187     124.6197
    3188     155.3282
    3189     155.8321
    3190     151.0710
    3191     130.6527
    3192     108.6385
    3193     132.3905
    3194     150.9175
    3195     152.7791
    3196     182.9313
    3197     181.9934
    3198     145.6547
    3199     158.5772
    3200     144.3045
    3201     169.5812
    3202     150.1580
    3203     162.2367
    3204     155.3889
    3205     155.6023
    3206     176.1185
    3207     159.0185
    3208     157.1891
    3209     167.4325
    3210     139.6096
    3211     175.4152
    3212     142.3712
    3213     173.0352
    3214     171.8320
    3215     159.7342
    3216     136.8751
    3217     136.3592
    3218     152.7275
    3219     164.5065
    3220     141.6239
    3221     132.8497
    3222     147.9772
    3223     153.9061
    3224     154.8662
    3225     156.2660
    3226     192.9174
    3227     164.0325
    3228     170.0069
    3229     161.7250
    3230     146.7444
    3231     177.0498
    3232     151.4848
    3233     152.7258
    3234     164.0882
    3235     152.4048
    3236     158.5683
    3237     167.7847
    3238     156.3127
    3239     155.8005
    3240     150.4330
    3241     170.0332
    3242     118.4458
    3243     135.5110
    3244     170.0313
    3245     152.1903
    3246     137.3918
    3247     143.4625
    3248     122.2388
    3249     143.2589
    3250     140.3149
    3251     117.1387
    3252     144.0745
    3253     139.0221
    3254     119.2827
    3255     128.0105
    3256     143.0412
    3257     134.9846
    3258     127.8705
    3259     128.7887
    3260     136.9895
    3261     150.9169
    3262     141.8462
    3263     146.5296
    3264     126.4263
    3265     147.7672
    3266     149.5587
    3267     123.5051
    3268     127.9455
    3269     134.7926
    3270     118.9112
    3271     136.8165
    3272     128.9627
    3273     117.0821
    3274     157.6631
    3275     122.2589
    3276     115.1913
    3277     145.9415
    3278     133.6905
    3279     128.4944
    3280     133.1479
    3281     127.7955
    3282     140.2905
    3283     141.5555
    3284     127.8535
    3285     124.6516
    3286     123.4370
    3287     130.3821
    3288     108.3257
    3289     117.3303
    3290     104.2729
    3291     127.9546
    3292     121.6141
    3293     137.1518
    3294     126.3359
    3295     139.0285
    3296     123.5504
    3297     151.1251
    3298     164.6818
    3299     164.4710
    3300     167.2377
    3301     151.9714
    3302     170.9290
    3303     167.3646
    3304     138.1382
    3305     162.9798
    3306     157.6487
    3307     138.9244
    3308     161.8708
    3309     142.2008
    3310     168.7441
    3311     158.4454
    3312     148.7943
    3313     165.9005
    3314     135.0540
    3315     123.6337
    3316     139.8549
    3317     144.5241
    3318     146.2835
    3319     136.3533
    3320     148.5497
    3321     178.2197
    3322     144.9321
    3323     141.3542
    3324     180.3705
    3325     149.9987
    3326     139.4971
    3327     121.7566
    3328     122.0194
    3329     121.6871
    3330     124.6813
    3331     120.8522
    3332     125.9217
    3333     121.8353
    3334     128.0603
    3335     131.0410
    3336     114.9543
    3337     135.1682
    3338     133.4239
    3339     127.0235
    3340     125.5084
    3341     121.9833
    3342     119.9229
    3343     143.9963
    3344     137.5383
    3345     132.9590
    3346     145.5443
    3347     152.5599
    3348     122.8242
    3349     127.6202
    3350     121.8570
    3351     125.3621
    3352     135.5130
    3353     132.8020
    3354     160.9862
    3355     134.1708
    3356     125.0157
    3357     136.6340
    3358     141.2514
    3359     137.9980
    3360     141.4671
    3361     152.5631
    3362     149.0676
    3363     144.7515
    3364     150.7026
    3365     153.8531
    3366     145.5708
    3367     164.6169
    3368     141.0490
    3369     155.8373
    3370     168.7912
    3371     165.3810
    3372     138.4604
    3373     153.7519
    3374     160.6131
    3375     154.2866
    3376     168.1594
    3377     156.3787
    3378     136.6360
    3379     155.3977
    3380     150.3553
    3381     162.4628
    3382     152.2307
    3383     164.5125
    3384     170.9870
    3385     177.8089
    3386     157.5347
    3387     169.8988
    3388     156.5604
    3389     133.7871
    3390     144.3539
    3391     141.7924
    3392     129.6711
    3393     137.5229
    3394     139.4885
    3395     160.5581
    3396     144.5841
    3397     150.5869
    3398     150.6509
    3399     129.0517
    3400     152.9378
    3401     144.6918
    3402     155.8050
    3403     142.3036
    3404     171.1554
    3405     140.1841
    3406     140.4275
    3407     144.7592
    3408     155.0466
    3409     158.8942
    3410     185.1569
    3411     172.6130
    3412     157.6405
    3413     153.3968
    3414     151.5677
    3415     145.8448
    3416     150.7973
    3417     147.0698
    3418     129.3516
    3419     156.9134
    3420     166.0856
    3421     155.8056
    3422     135.6777
    3423     154.4741
    3424     135.8212
    3425     153.0833
    3426     152.9358
    3427     172.2557
    3428     147.0156
    3429     164.8707
    3430     161.8848
    3431     178.8102
    3432     154.7264
    3433     145.9934
    3434     152.1677
    3435     161.5556
    3436     155.4842
    3437     167.1358
    3438     151.8276
    3439     166.5168
    3440     136.3675
    3441     160.1363
    3442     136.4806
    3443     152.5273
    3444     145.2428
    3445     158.4835
    3446     143.1469
    3447     160.2389
    3448     150.4937
    3449     166.5981
    3450     149.2151
    3451     140.1681
    3452     155.1203
    3453     170.9217
    3454     147.0053
    3455     147.0094
    3456     134.7946
    3457     137.4938
    3458     171.3762
    3459     156.7481
    3460     146.2494
    3461     176.2635
    3462     167.5185
    3463     138.0879
    3464     129.8975
    3465     159.2928
    3466     153.0363
    3467     144.0391
    3468     147.2720
    3469     147.7534
    3470     141.5378
    3471     155.6104
    3472     162.8152
    3473     183.7713
    3474     161.3700
    3475     151.3627
    3476     149.8374
    3477     133.2225
    3478     123.0965
    3479     148.4441
    3480     135.8372
    3481     143.3598
    3482     118.1291
    3483     130.0763
    3484     109.3479
    3485     110.7808
    3486     133.3440
    3487     155.5291
    3488     112.8976
    3489     123.3036
    3490     137.9949
    3491     112.6477
    3492     134.8793
    3493     133.3475
    3494     123.5853
    3495     129.7561
    3496     119.6279
    3497     127.6728
    3498     114.8657
    3499     159.9200
    3500     140.0254
    3501     144.6239
    3502     128.4784
    3503     102.4811
    3504     123.2389
    3505     128.2639
    3506     142.8914
    3507     153.6027
    3508     156.9513
    3509     133.5685
    3510     141.7500
    3511     146.0460
    3512     147.1393
    3513     150.8130
    3514     155.3223
    3515     133.7402
    3516     126.6139
    3517     123.4922
    3518     119.9911
    3519     130.1971
    3520      98.0822
    3521     124.5541
    3522     124.7665
    3523     139.1721
    3524     140.6478
    3525     145.3496
    3526     148.4510
    3527     152.4583
    3528     145.5905
    3529     128.3102
    3530     133.6610
    3531     144.4426
    3532     142.3890
    3533     135.2772
    3534     138.8636
    3535     131.4800
    3536     150.1846
    3537     153.6960
    3538     131.4020
    3539     159.4024
    3540     128.9662
    3541     125.5453
    3542     119.3947
    3543     133.5332
    3544     121.7499
    3545     110.2123
    3546     137.9665
    3547     148.2519
    3548     161.9585
    3549     150.0965
    3550     146.3078
    3551     147.4182
    3552     162.6253
    3553     130.0340
    3554     132.2734
    3555     129.6188
    3556     128.9600
    3557     118.7299
    3558     139.0478
    3559     132.5965
    3560     127.5891
    3561     122.2549
    3562     138.2445
    3563     119.2946
    3564     157.6778
    3565     145.0430
    3566     149.7555
    3567     153.8566
    3568     135.5140
    3569     137.8569
    3570     140.2475
    3571     125.9157
    3572     126.0170
    3573     118.0809
    3574     143.2343
    3575     130.0382
    3576     134.7644
    3577     116.7896
    3578     121.1096
    3579     116.7509
    3580     117.4959
    3581     109.5324
    3582     130.7691
    3583     137.1563
    3584     150.7940
    3585     132.2844
    3586     141.1696
    3587     141.5510
    3588     131.4117
    3589     107.5536
    3590     113.2003
    3591     128.0809
    3592     111.8031
    3593     128.2555
    3594     141.2892
    3595     104.1973
    3596     109.4701
    3597     121.3250
    3598     141.8301
    3599     111.3613
    3600     131.8963
    3601     127.6241
    3602     113.5927
    3603     113.1157
    3604     106.9011
    3605     112.5212
    3606     113.5366
    3607     103.0800
    3608     143.7639
    3609     169.3720
    3610     158.8619
    3611     152.4158
    3612     152.1864
    3613     162.3405
    3614     148.9340
    3615     150.5561
    3616     129.9167
    3617     140.1751
    3618     145.0166
    3619     143.1490
    3620     137.2152
    3621     140.0263
    3622     139.9867
    3623     146.0556
    3624     141.7213
    3625     141.3834
    3626     123.3648
    3627     111.0344
    3628     107.2774
    3629     103.0166
    3630      90.6547
    3631      96.6273
    3632      99.9081
    3633     110.7773
    3634     125.0939
    3635     126.8833
    3636     102.9921
    3637     119.5025
    3638     100.9962
    3639      95.2317
    3640      98.1058
    3641     123.4410
    3642     112.8660
    3643     104.4788
    3644      90.1578
    3645      98.6509
    3646      99.9706
    3647     110.7732
    3648     116.1945
    3649     113.8597
    3650     129.9844
    3651      99.9220
    3652     130.2523
    3653     128.2799
    3654     125.4913
    3655     159.4660
    3656     140.4728
    3657     152.2593
    3658     146.3045
    3659     144.4154
    3660     140.4564
    3661     135.6439
    3662     157.0892
    3663     145.3485
    3664     155.9530
    3665     147.3446
    3666     113.0321
    3667     119.0595
    3668     116.8601
    3669     127.7691
    3670     119.6480
    3671     109.0152
    3672     123.3812
    3673     126.8625
    3674      95.8046
    3675     122.7597
    3676     133.5052
    3677      99.6547
    3678     102.9891
    3679     100.6995
    3680     104.0986
    3681     106.0769
    3682     115.7098
    3683     122.4337
    3684     116.8270
    3685     120.8267
    3686     117.9577
    3687     106.4476
    3688     120.7169
    3689     113.0255
    3690     113.5534
    3691     105.6504
    3692     122.7452
    3693     105.5797
    3694     102.6244
    3695     110.5588
    3696     101.1312
    3697      98.9282
    3698      92.5585
    3699      98.6488
    3700     104.6346
    3701     111.3626
    3702     112.1248
    3703     108.9891
    3704      94.0555
    3705      96.2919
    3706     115.6792
    3707     107.8886
    3708     146.0563
    3709     126.6393
    3710     110.6167
    3711     134.1204
    3712     105.6944
    3713     119.2548
    3714     100.8961
    3715     121.6449
    3716     110.0437
    3717     127.5971
    3718     119.6049
    3719     130.5868
    3720     123.5102
    3721     142.9248
    3722     112.0656
    3723     124.6164
    3724      98.2841
    3725     103.8640
    3726     111.2156
    3727     112.7475
    3728     109.8672
    3729     118.9732
    3730     116.2180
    3731     107.1756
    3732     102.1046
    3733     110.1939
    3734     119.9263
    3735     102.2458
    3736     110.4471
    3737     102.3092
    3738      80.4755
    3739     105.2065
    3740      98.4719
    3741      85.8220
    3742     103.3192
    3743     110.8538
    3744     133.2602
    3745     105.8526
    3746     112.6266
    3747     107.6005
    3748     117.2742
    3749     113.6370
    3750     115.3497
    3751     115.9621
    3752     106.8128
    3753     125.8714
    3754     141.4093
    3755     129.0143
    3756     141.9539
    3757     113.4973
    3758     115.1912
    3759     104.3134
    3760     126.6326
    3761     109.1597
    3762     121.4216
    3763     121.3609
    3764     110.1719
    3765     106.8246
    3766     104.2483
    3767      93.5043
    3768      97.5423
    3769     100.5522
    3770     116.5300
    3771     108.8929
    3772     103.5062
    3773     103.8111
    3774     106.2907
    3775     106.7890
    3776     105.4151
    3777      99.7281
    3778     116.7641
    3779     107.4453
    3780     102.2714
    3781     103.9802
    3782     131.9344
    3783     106.8260
    3784     119.3147
    3785     103.5366
    3786     110.2715
    3787     124.1446
    3788     105.3489
    3789     112.1753
    3790     128.1386
    3791     120.5856
    3792     110.0320
    3793     122.5814
    3794     127.1217
    3795     123.6904
    3796     109.0932
    3797     122.3320
    3798     130.3242
    3799     138.0223
    3800     114.1659
    3801     129.1509
    3802     128.9672
    3803     119.6195
    3804     143.7413
    3805     131.1560
    3806     136.1225
    3807     131.4862
    3808     122.8531
    3809     116.0372
    3810     117.3661
    3811     118.1046
    3812     108.2187
    3813     111.8967
    3814     150.9277
    3815     135.4663
    3816     119.5410
    3817     117.9852
    3818     114.1225
    3819     120.3902
    3820     118.9092
    3821     134.1352
    3822     122.6450
    3823     131.3228
    3824     128.0627
    3825     123.1539
    3826     126.5851
    3827     133.2255
    3828     151.7152
    3829     133.5314
    3830     147.0454
    3831     140.4103
    3832     121.8165
    3833     119.5419
    3834     108.1247
    3835     138.5532
    3836     121.0865
    3837     139.8329
    3838     146.6955
    3839     136.1164
    3840     132.7761
    3841     113.9771
    3842     117.8580
    3843     126.1480
    3844     114.8297
    3845     115.4993
    3846     124.7407
    3847     119.6408
    3848     119.2349
    3849     130.1416
    3850     108.4987
    3851     127.5927
    3852     130.4896
    3853     120.2543
    3854     129.8406
    3855     117.7965
    3856     132.3268
    3857     118.3665
    3858     119.4832
    3859     140.0957
    3860     139.5988
    3861     119.6445
    3862     123.0844
    3863     127.6202
    3864     125.1912
    3865     182.7746
    3866     148.3842
    3867     154.9925
    3868     144.1230
    3869     149.9120
    3870     148.7907
    3871     145.7427
    3872     119.9888
    3873     153.1711
    3874     129.1399
    3875     136.0622
    3876     145.4519
    3877     160.0172
    3878     150.6760
    3879     149.2896
    3880     146.5928
    3881     139.5581
    3882     144.6390
    3883     156.6750
    3884     153.2679
    3885     119.6517
    3886     139.9464
    3887     117.8572
    3888     109.9451
    3889     102.2013
    3890     106.5461
    3891     126.0125
    3892     113.6862
    3893     126.0255
    3894     129.9428
    3895     115.7886
    3896     114.3019
    3897     140.7075
    3898     126.6858
    3899     123.8476
    3900     140.0687
    3901     106.8530
    3902     106.1652
    3903     120.0753
    3904     124.8513
    3905     120.1801
    3906     120.3917
    3907     115.3918
    3908     117.9279
    3909      98.4266
    3910     111.7770
    3911     123.6326
    3912     101.9644
    3913      97.3313
    3914     106.7782
    3915      93.5666
    3916      93.4136
    3917     104.3406
    3918      97.3266
    3919     118.5487
    3920     124.9507
    3921     113.8109
    3922     127.6653
    3923     137.1862
    3924     134.8521
    3925     122.1256
    3926     102.5167
    3927     107.5496
    3928     142.1542
    3929     125.5219
    3930     114.0903
    3931     130.7514
    3932     115.9629
    3933     112.1259
    3934     117.8112
    3935     118.4896
    3936     119.7625
    3937     119.7793
    3938     115.5079
    3939     124.5359
    3940     125.9272
    3941     121.1875
    3942     123.7574
    3943     129.6553
    3944     139.5045
    3945     131.2510
    3946     114.2451
    3947     117.6269
    3948     125.7703
    3949     132.8602
    3950     139.6293
    3951     134.7720
    3952     144.6147
    3953     123.7233
    3954     127.9442
    3955     123.9984
    3956     115.0042
    3957     107.4177
    3958     113.8912
    3959     117.2525
    3960     109.1201
    3961     128.1183
    3962     116.5059
    3963     106.2209
    3964     111.8763
    3965     114.8191
    3966     130.4831
    3967     125.4028
    3968     118.9589
    3969     125.7213
    3970     137.4929
    3971     113.3372
    3972     111.7461
    3973     106.2044
    3974     108.9216
    3975     112.1322
    3976     102.9427
    3977     106.7864
    3978     104.6402
    3979     106.3894
    3980     148.4021
    3981     123.6839
    3982     125.1200
    3983     126.7275
    3984     111.5776
    3985      92.8651
    3986     101.2591
    3987     148.6242
    3988     137.9384
    3989     130.6681
    3990     143.5319
    3991     104.1114
    3992     108.7847
    3993      99.5334
    3994     117.6609
    3995     112.5196
    3996     120.7622
    3997     109.9788
    3998     110.6459
    3999     130.9668
    4000     151.2809
    4001     146.5019
    4002     138.3959
    4003     126.7407
    4004     129.1139
    4005     145.7269
    4006     155.0322
    4007     159.3704
    4008     148.8629
    4009     153.7221
    4010     149.4109
    4011     156.2707
    4012     141.8378
    4013     167.3498
    4014     158.1289
    4015     164.5094
    4016     162.6759
    4017     151.9387
    4018     157.1513
    4019     156.2759
    4020     137.5373
    4021     144.0232
    4022     148.9934
    4023     145.7724
    4024     153.2829
    4025     146.6211
    4026     162.0954
    4027     163.8520
    4028     158.3107
    4029     138.3353
    4030     122.1919
    4031     139.3239
    4032     169.4374
    4033     167.6854
    4034     166.0689
    4035     154.7775
    4036     170.9760
    4037     177.0159
    4038     176.0127
    4039     173.2810
    4040     181.0621
    4041     149.5080
    4042     155.5465
    4043     165.6281
    4044     145.8033
    4045     178.6620
    4046     152.5614
    4047     157.3496
    4048     157.4967
    4049     173.5729
    4050     158.8004
    4051     166.7672
    4052     153.8185
    4053     137.8198
    4054     142.9402
    4055     138.0457
    4056     133.4962
    4057     114.9024
    4058     148.1307
    4059     144.1709
    4060     129.2616
    4061     133.1836
    4062     136.5490
    4063     130.0244
    4064     132.9746
    4065     142.8037
    4066     137.3467
    4067     155.9581
    4068     148.8675
    4069     148.9464
    4070     135.7435
    4071     158.6057
    4072     161.4863
    4073     144.6084
    4074     169.4848
    4075     148.9653
    4076     170.3625
    4077     161.0682
    4078     194.3360
    4079     170.4711
    4080     155.1509
    4081     161.4859
    4082     153.4450
    4083     185.7597
    4084     140.0001
    4085     139.7673
    4086     142.0158
    4087     159.1852
    4088     164.7567
    4089     169.1511
    4090     146.5663
    4091     160.6119
    4092     189.1474
    4093     136.8183
    4094     143.0012
    4095     140.9216
    4096     144.1142
    4097     163.3973
    4098     166.5509
    4099     152.9449
    4100     154.6566
    4101     173.2853
    4102     150.5715
    4103     164.6531
    4104     152.5998
    4105     157.6467
    4106     138.4595
    4107     159.9447
    4108     173.5741
    4109     149.4877
    4110     142.0440
    4111     122.1641
    4112     135.2660
    4113     156.9265
    4114     135.6728
    4115     132.0058
    4116     137.2940
    4117     152.6937
    4118     122.1605
    4119     100.2891
    4120     122.1638
    4121     170.6109
    4122     167.7413
    4123     132.0862
    4124     150.2253
    4125     157.8742
    4126     162.0836
    4127     116.6849
    4128     142.1695
    4129     120.5222
    4130     119.6620
    4131     132.5644
    4132     135.6288
    4133     169.7121
    4134     133.5633
    4135     136.4338
    4136     125.6683
    4137     140.4803
    4138     147.7184
    4139     137.5207
    4140     156.8719
    4141     134.9583
    4142     152.0087
    4143     141.9686
    4144     138.0816
    4145     134.5424
    4146     145.2191
    4147     152.0063
    4148     162.2997
    4149     161.8749
    4150     167.9588
    4151     161.8189
    4152     162.9237
    4153     156.3507
    4154     142.4836
    4155     139.8894
    4156     146.0148
    4157     162.3921
    4158     149.3124
    4159     161.4501
    4160     167.5057
    4161     182.2511
    4162     177.0372
    4163     148.2581
    4164     149.5858
    4165     142.9932
    4166     150.5213
    4167     166.8369
    4168     146.9204
    4169     152.3816
    4170     173.4783
    4171     180.6046
    4172     197.1107
    4173     186.9296
    4174     195.9984
    4175     193.2715
    4176     162.7435
    4177     153.8860
    4178     193.4553
    4179     184.6813
    4180     195.3470
    4181     212.6177
    4182     188.4642
    4183     216.5069
    4184     186.0155
    4185     234.2219
    4186     222.5900
    4187     235.3036
    4188     253.0005
    4189     244.1797
    4190     224.7631
    4191     245.2804
    4192     248.5957
    4193     250.6766
    4194     225.3982
    4195     208.1642
    4196     218.3514
    4197     234.3003
    4198     255.3496
    4199     232.7381
    4200     256.2533
    4201     244.3879
    4202     240.7145
    4203     228.9174
    4204     212.2079
    4205     237.0329
    4206     215.3939
    4207     200.4058
    4208     210.2324
    4209     224.1879
    4210     220.9458
    4211     216.4045
    4212     218.5358
    4213     197.6932
    4214     225.5683
    4215     234.4724
    4216     228.4595
    4217     253.8097
    4218     243.6145
    4219     229.6380
    4220     237.6931
    4221     216.6941
    4222     221.3480
    4223     219.1627
    4224     216.1590
    4225     212.1139
    4226     212.6310
    4227     204.9053
    4228     210.5709
    4229     225.3223
    4230     214.4746
    4231     210.1362
    4232     208.5240
    4233     214.1157
    4234     214.3776
    4235     213.8826
    4236     213.3046
    4237     200.2167
    4238     219.1567
    4239     206.7714
    4240     212.3540
    4241     210.7596
    4242     205.5306
    4243     206.8680
    4244     203.0736
    4245     194.9949
    4246     206.3171
    4247     208.9201
    4248     206.5446
    4249     198.4944
    4250     202.0411
    4251     193.1030
    4252     201.0495
    4253     191.8588
    4254     207.4088
    4255     199.9734
    4256     209.8873
    4257     187.3764
    4258     185.7236
    4259     198.3367
    4260     196.0650
    4261     207.9022
    4262     208.9791
    4263     205.1293
    4264     204.4777
    4265     220.4952
    4266     237.9232
    4267     226.9683
    4268     227.8849
    4269     222.1700
    4270     231.6566
    4271     229.9691
    4272     237.2254
    4273     241.6767
    4274     228.0796
    4275     239.5610
    4276     242.8081
    4277     269.8593
    4278     236.7765
    4279     230.1556
    4280     237.0966
    4281     234.4265
    4282     252.6526
    4283     253.5467
    4284     246.1479
    4285     252.8024
    4286     246.2050
    4287     252.0681
    4288     281.2849
    4289     254.3877
    4290     233.6641
    4291     262.3460
    4292     278.8019
    4293     235.1364
    4294     247.5124
    4295     247.0951
    4296     271.2421
    4297     242.0979
    4298     268.6174
    4299     262.1947
    4300     254.8560
    4301     250.9551
    4302     272.0421
    4303     266.4738
    4304     249.0695
    4305     263.6984
    4306     231.8121
    4307     247.8225
    4308     264.2911
    4309     249.3760
    4310     251.1837
    4311     271.0756
    4312     262.5322
    4313     239.2795
    4314     241.0423
    4315     245.1267
    4316     271.0411
    4317     261.9129
    4318     259.0842
    4319     221.7291
    4320     248.0956
    4321     237.4978
    4322     253.8179
    4323     247.0794
    4324     240.4602
    4325     255.9092
    4326     268.2792
    4327     278.1976
    4328     257.2255
    4329     286.4601
    4330     270.1589
    4331     273.3834
    4332     250.9912
    4333     271.0302
    4334     248.3438
    4335     256.9218
    4336     247.3716
    4337     250.8469
    4338     245.3127
    4339     260.4792
    4340     242.6002
    4341     272.6856
    4342     267.6178
    4343     261.6100
    4344     242.3073
    4345     234.0676
    4346     249.5416
    4347     246.9290
    4348     260.6108
    4349     251.1373
    4350     231.6454
    4351     248.9630
    4352     268.6286
    4353     269.8586
    4354     260.9419
    4355     279.7870
    4356     261.4674
    4357     258.7184
    4358     239.0933
    4359     268.1705
    4360     253.1386
    4361     250.0465
    4362     278.9738
    4363     259.1190
    4364     262.3894
    4365     272.7147
    4366     259.3560
    4367     271.0080
    4368     269.1697
    4369     269.0652
    4370     263.1645
    4371     269.1959
    4372     283.1433
    4373     264.7735
    4374     255.6580
    4375     281.1579
    4376     264.2046
    4377     263.2106
    4378     249.5702
    4379     265.3273
    4380     267.5615
    4381     259.1978
    4382     262.0673
    4383     275.0941
    4384     268.5292
    4385     264.9304
    4386     255.9492
    4387     251.7297
    4388     245.9174
    4389     261.7950
    4390     262.5690
    4391     256.8050
    4392     267.6929
    4393     272.7297
    4394     268.4529
    4395     251.3699
    4396     251.0438
    4397     254.7287
    4398     247.4578
    4399     275.3561
    4400     264.3588
    4401     265.8838
    4402     233.8546
    4403     234.3062
    4404     231.5676
    4405     235.1647
    4406     226.0041
    4407     237.9971
    4408     227.8404
    4409     251.6672
    4410     227.0164
    4411     223.9563
    4412     235.6963
    4413     224.9610
    4414     237.5479
    4415     223.5726
    4416     224.3880
    4417     237.9123
    4418     269.8312
    4419     303.9433
    4420     248.3693
    4421     252.4819
    4422     242.1968
    4423     211.6812
    4424     193.1971
    4425     181.0856
    4426     172.1435
    4427     191.3567
    4428     171.8093
    4429     170.3534
    4430     177.3506
    4431     175.5058
    4432     165.2825
    4433     169.8225
    4434     164.2234
    4435     180.1041
    4436     172.7292
    4437     164.1851
    4438     178.0287
    4439     124.1097
    4440     162.2908
    4441     198.5148
    4442     188.4444
    4443     193.6774
    4444     175.2194
    4445     169.8937
    4446     177.5251
    4447     181.2036
    4448     181.4300
    4449     178.2311
    4450     208.3308
    4451     223.9160
    4452     200.5076
    4453     212.8083
    4454     232.1956
    4455     230.1614
    4456     222.1333
    4457     227.6028
    4458     189.9851
    4459     174.6165
    4460     172.3055
    4461     182.6898
    4462     168.1249
    4463     157.0287
    4464     194.1787
    4465     215.9407
    4466     211.1228
    4467     187.7541
    4468     204.7978
    4469     178.0093
    4470     201.9316
    4471     184.1339
    4472     195.7867
    4473     200.7375
    4474     198.2321
    4475     189.5305
    4476     213.5178
    4477     190.7572
    4478     216.3497
    4479     218.4143
    4480     202.4669
    4481     198.1368
    4482     207.5296
    4483     220.1346
    4484     210.3701
    4485     217.2491
    4486     224.8477
    4487     225.5549
    4488     217.7327
    4489     212.6271
    4490     204.5267
    4491     180.1592
    4492     170.1747
    4493     192.2602
    4494     194.7092
    4495     190.5854
    4496     200.0178
    4497     190.0174
    4498     186.5283
    4499     198.2362
    4500     194.6709
    4501     186.0209
    4502     191.2312
    4503     190.1950
    4504     186.0791
    4505     171.5797
    4506     184.8296
    4507     182.0171
    4508     181.9971
    4509     207.3295
    4510     207.0557
    4511     183.5478
    4512     170.8760
    4513     181.5759
    4514     197.3412
    4515     179.0782
    4516     178.5933
    4517     180.7591
    4518     196.2699
    4519     185.4001
    4520     213.7024
    4521     197.7516
    4522     189.6412
    4523     197.1395
    4524     176.7163
    4525     224.9003
    4526     200.5816
    4527     161.9725
    4528     171.4875
    4529     141.7132
    4530     169.4039
    4531     164.9518
    4532     154.9118
    4533     148.0622
    4534     149.1663
    4535     140.9753
    4536     160.0113
    4537     164.1624
    4538     159.9038
    4539     156.5566
    4540     146.6431
    4541     149.9326
    4542     121.7167
    4543     140.6750
    4544     153.5854
    4545     142.0955
    4546     142.6217
    4547     132.4170
    4548     147.3489
    4549     148.2602
    4550     154.4748
    4551     129.8086
    4552     140.6567
    4553     142.9275
    4554     137.1448
    4555     154.1308
    4556     146.5063
    4557     150.5801
    4558     157.3893
    4559     167.5610
    4560     158.7152
    4561     176.4884
    4562     152.6700
    4563     152.7675
    4564     154.4801
    4565     146.7681
    4566     152.5654
    4567     159.3493
    4568     163.6958
    4569     143.6657
    4570     141.2892
    4571     177.0290
    4572     150.4427
    4573     137.5760
    4574     148.1423
    4575     149.4805
    4576     142.7747
    4577     151.9003
    4578     142.5902
    4579     149.9202
    4580     170.3281
    4581     148.8571
    4582     153.8809
    4583     161.0349
    4584     162.1379
    4585     146.5521
    4586     163.7012
    4587     138.7832
    4588     148.7093
    4589     156.6982
    4590     165.6653
    4591     140.8452
    4592     155.5058
    4593     150.4255
    4594     172.4629
    4595     143.2061
    4596     144.8243
    4597     146.8731
    4598     145.1148
    4599     175.5774
    4600     149.2950
    4601     156.4566
    4602     156.1442
    4603     152.1525
    4604     157.9430
    4605     172.1786
    4606     169.0197
    4607     164.8606
    4608     178.9934
    4609     171.1848
    4610     170.2338
    4611     155.9295
    4612     156.8047
    4613     166.8812
    4614     151.2868
    4615     149.5925
    4616     168.3342
    4617     170.5276
    4618     149.3337
    4619     154.5347
    4620     143.6126
    4621     161.6181
    4622     163.7408
    4623     161.5564
    4624     172.1670
    4625     159.8591
    4626     169.4532
    4627     158.4733
    4628     157.4362
    4629     160.3035
    4630     154.9206
    4631     157.9522
    4632     161.2207
    4633     166.7151
    4634     167.3707
    4635     153.9212
    4636     147.0435
    4637     149.1485
    4638     157.3178
    4639     156.2530
    4640     165.6047
    4641     174.1925
    4642     174.8865
    4643     192.6855
    4644     184.8162
    4645     186.0209
    4646     201.2935
    4647     195.3788
    4648     162.8716
    4649     171.8757
    4650     172.8044
    4651     167.4914
    4652     171.5639
    4653     190.9398
    4654     179.3411
    4655     185.4046
    4656     174.8664
    4657     163.8552
    4658     169.3916
    4659     158.3889
    4660     159.9553
    4661     172.3276
    4662     170.8815
    4663     197.0799
    4664     167.0019
    4665     192.6936
    4666     172.3918
    4667     167.2983
    4668     170.4867
    4669     168.2328
    4670     176.8239
    4671     189.7265
    4672     182.9800
    4673     163.0036
    4674     152.5078
    4675     166.7337
    4676     188.1702
    4677     171.2287
    4678     169.4600
    4679     183.2947
    4680     182.3146
    4681     193.5712
    4682     130.3108
    4683     139.2319
    4684     126.1698
    4685     124.1749
    4686     149.9564
    4687     134.2761
    4688     135.3797
    4689     183.9059
    4690     126.0829
    4691     135.6850
    4692     117.7349
    4693     130.5742
    4694     131.4653
    4695     138.2856
    4696     151.4422
    4697     153.0297
    4698     144.4393
    4699     137.5766
    4700     157.8169
    4701     156.3770
    4702     136.9710
    4703     130.6404
    4704     148.4862
    4705     154.8911
    4706     123.3867
    4707     130.5304
    4708     142.5335
    4709     141.3705
    4710     145.5409
    4711     141.4439
    4712     150.1423
    4713     137.9823
    4714     134.8002
    4715     157.0129
    4716     135.2575
    4717     135.8911
    4718     126.2536
    4719     119.4589
    4720     122.4870
    4721     139.7582
    4722     115.6521
    4723     110.2617
    4724     122.3841
    4725     131.4358
    4726     141.0934
    4727     128.3440
    4728     119.1115
    4729     133.3816
    4730     115.4068
    4731     119.3538
    4732     137.1094
    4733     122.1767
    4734     138.1250
    4735     101.2121
    4736     115.7817
    4737     128.6947
    4738     126.4533
    4739     113.0707
    4740     144.1913
    4741     130.4271
    4742     147.3198
    4743     136.8790
    4744     134.4950
    4745     136.3806
    4746     137.3711
    4747     135.7148
    4748     119.6650
    4749     127.0953
    4750     126.3052
    4751     135.2275
    4752     135.7856
    4753     129.9202
    4754     116.8160
    4755     136.5826
    4756     123.2479
    4757     131.0509
    4758     120.6961
    4759     114.7444
    4760     128.9741
    4761     144.0588
    4762     115.8427
    4763     110.6791
    4764     112.4016
    4765     115.8725
    4766     130.6878
    4767     101.2828
    4768     113.9630
    4769      97.2053
    4770     126.9220
    4771     133.8623
    4772     111.8465
    4773     115.2442
    4774     112.4240
    4775     115.7621
    4776     116.7748
    4777     121.8803
    4778     123.1129
    4779     100.0887
    4780     109.0881
    4781      99.1346
    4782     128.4184
    4783     123.8440
    4784     131.5432
    4785     136.1758
    4786     112.0405
    4787     106.1157
    4788     105.7648
    4789     113.8396
    4790     128.8896
    4791     123.1671
    4792     149.6960
    4793     118.7679
    4794     119.7895
    4795     116.0271
    4796     134.6446
    4797     127.9314
    4798     144.5831
    4799     116.0092
    4800     118.6811
    4801     133.8455
    4802     136.1529
    4803     121.3312
    4804      97.7339
    4805     124.0355
    4806     122.2754
    4807     107.1100
    4808     137.3281
    4809     125.6431
    4810     117.0546
    4811     127.7231
    4812     128.0555
    4813     122.5485
    4814     130.0434
    4815     144.2374
    4816     126.0132
    4817     121.5728
    4818     106.7969
    4819     126.2753
    4820     141.0651
    4821     141.9785
    4822     136.6072
    4823     141.0269
    4824     138.7280
    4825     140.0348
    4826     122.2329
    4827     114.0618
    4828     125.6417
    4829     118.0232
    4830     109.2082
    4831     103.7076
    4832     116.8520
    4833     105.7253
    4834     109.7950
    4835     119.3841
    4836     132.8101
    4837     137.7617
    4838     141.0870
    4839     113.2141
    4840     120.9442
    4841     116.8693
    4842     140.1649
    4843     124.7752
    4844     112.0748
    4845     103.0469
    4846     112.5044
    4847     118.2035
    4848     119.4467
    4849     134.1141
    4850     104.6227
    4851     107.8671
    4852     105.3850
    4853      97.2585
    4854     120.1495
    4855     106.5730
    4856     114.3468
    4857     110.0474
    4858     123.9378
    4859     107.1093
    4860     104.9326
    4861      98.3981
    4862     102.3224
    4863     117.0679
    4864      98.7236
    4865      97.7630
    4866     103.4044
    4867     121.9373
    4868      98.4640
    4869     120.8290
    4870     112.6666
    4871      94.5556
    4872     107.0726
    4873     123.7483
    4874     123.2554
    4875     104.6068
    4876     115.7022
    4877     111.1773
    4878      99.4225
    4879     107.8836
    4880     125.7027
    4881     104.9592
    4882     120.6815
    4883     115.1032
    4884     107.1764
    4885     116.5728
    4886     118.9976
    4887     112.2015
    4888     102.1332
    4889     108.1856
    4890     111.2438
    4891     117.9676
    4892     127.3058
    4893     122.9156
    4894      94.7850
    4895     117.6435
    4896      98.4506
    4897     127.1221
    4898      98.1503
    4899     120.8092
    4900     143.5967
    4901     111.2619
    4902     123.9200
    4903     105.1521
    4904     110.9430
    4905     103.7356
    4906      98.5210
    4907     107.3318
    4908     119.8003
    4909     104.9080
    4910     107.0492
    4911     106.6749
    4912     113.4160
    4913     122.7956
    4914      97.7692
    4915     111.4034
    4916     121.0766
    4917     110.9744
    4918     101.8383
    4919     118.0082
    4920      87.7945
    4921      91.2548
    4922      93.9905
    4923     110.2936
    4924     121.0934
    4925     125.5211
    4926     123.6179
    4927     102.3579
    4928     101.5928
    4929      97.6148
    4930      98.2053
    4931     106.3399
    4932     109.4718
    4933     110.6984
    4934     124.4334
    4935     109.0541
    4936     120.1299
    4937     115.0016
    4938     107.0626
    4939     104.5069
    4940     100.6698
    4941      95.1355
    4942     108.1845
    4943     111.3746
    4944      97.8315
    4945     103.8449
    4946     110.2104
    4947     120.1705
    4948      87.8435
    4949      96.0436
    4950      96.9760
    4951     109.3513
    4952      95.4585
    4953      82.4533
    4954      90.5241
    4955     103.1475
    4956     104.6107
    4957     105.4357
    4958     101.7692
    4959     124.5739
    4960      98.6366
    4961     119.9441
    4962     115.6773
    4963     111.4930
    4964     106.4751
    4965     106.0371
    4966     128.8876
    4967     114.7977
    4968     134.2790
    4969     108.9747
    4970     120.2100
    4971     107.0244
    4972     106.9998
    4973     107.7241
    4974     120.4316
    4975     129.8364
    4976     115.9062
    4977     116.6100
    4978     129.2788
    4979     131.5943
    4980     112.7414
    4981     116.5862
    4982      96.3822
    4983     118.0918
    4984     104.0517
    4985      96.8173
    4986     134.9461
    4987     118.0455
    4988     113.4096
    4989     115.0358
    4990     115.1956
    4991     128.8632
    4992     112.8732
    4993     119.1070
    4994     111.3794
    4995     113.6686
    4996     116.5841
    4997     118.7649
    4998     123.6374
    4999     107.6609
    5000     113.1446
    5001     118.6810
    5002     122.9621
    5003     102.7905
    5004     122.8274
    5005     141.3719
    5006     123.0616
    5007     131.0668
    5008     128.2438
    5009     127.6564
    5010     118.0350
    5011     111.4760
    5012     121.3126
    5013     126.6417
    5014     111.0731
    5015     105.5345
    5016     107.4603
    5017     100.6406
    5018     103.7170
    5019     128.6948
    5020     122.5724
    5021     121.5311
    5022     110.4909
    5023     120.7387
    5024     114.1512
    5025     121.5028
    5026     121.9430
    5027     111.2214
    5028     117.2469
    5029     114.3957
    5030     118.6493
    5031     130.6023
    5032     112.4301
    5033     136.8601
    5034     131.4631
    5035     104.3506
    5036     110.3741
    5037     116.2540
    5038     121.0111
    5039     121.6608
    5040      92.0366
    5041     105.2538
    5042     113.5862
    5043     113.9892
    5044     121.3368
    5045     114.9627
    5046     141.1681
    5047     112.2861
    5048     104.3227
    5049     115.9788
    5050     124.4658
    5051      96.8336
    5052     108.7866
    5053     114.2120
    5054     115.7625
    5055     108.9439
    5056     105.6315
    5057     126.1709
    5058     120.6403
    5059     129.2565
    5060     130.5418
    5061     127.2853
    5062     118.1597
    5063     107.7746
    5064     121.6068
    5065     124.7958
    5066     123.8661
    5067     101.3175
    5068     130.7473
    5069     115.7468
    5070     123.7127
    5071     120.0785
    5072     115.8190
    5073     130.1787
    5074     136.3823
    5075     126.9261
    5076     121.5086
    5077     107.5825
    5078     121.1704
    5079     102.5825
    5080     107.0524
    5081     111.6995
    5082     113.6982
    5083      90.9737
    5084     106.0412
    5085     116.6208
    5086     106.0766
    5087     103.9386
    5088      98.1858
    5089     101.8533
    5090      97.8810
    5091     101.0478
    5092     101.2620
    5093      94.4404
    5094     105.9705
    5095     101.0657
    5096     107.8242
    5097     105.0946
    5098     109.0451
    5099     116.8013
    5100     113.0368
    5101     121.9042
    5102     114.2225
    5103     100.7526
    5104     119.3343
    5105     101.4173
    5106     114.0799
    5107     104.2945
    5108     109.1897
    5109     100.9263
    5110     104.5417
    5111     103.8217
    5112     105.0864
    5113      98.7651
    5114      99.3209
    5115     119.3882
    5116     104.2115
    5117     100.3117
    5118     110.4478
    5119     138.0483
    5120     122.8026
    5121     122.5414
    5122     132.0951
    5123     144.5879
    5124     123.2786
    5125     139.7244
    5126     139.9284
    5127     139.8432
    5128     139.4756
    5129     120.4491
    5130     143.7852
    5131     127.6566
    5132     120.6588
    5133     123.6363
    5134     133.6408
    5135     129.1577
    5136     122.3526
    5137     138.1847
    5138     146.6622
    5139     140.3198
    5140     157.0583
    5141     137.4061
    5142     145.8442
    5143     134.9459
    5144     154.0135
    5145     146.8700
    5146     147.0706
    5147     148.7139
    5148     155.6451
    5149     157.4021
    5150     145.3324
    5151     154.8114
    5152     146.8112
    5153     153.2917
    5154     137.7342
    5155     145.6362
    5156     165.0847
    5157     151.1135
    5158     145.5188
    5159     145.8957
    5160     149.8536
    5161     143.7618
    5162     139.6308
    5163     153.4710
    5164     151.5699
    5165     148.3852
    5166     168.1900
    5167     146.3639
    5168     138.6333
    5169     147.8858
    5170     140.4038
    5171     125.3128
    5172     142.8187
    5173     135.4638
    5174     138.3533
    5175     131.7230
    5176     123.4101
    5177     137.9484
    5178     141.1454
    5179     151.2833
    5180     135.1453
    5181     162.0515
    5182     164.3566
    5183     143.8696
    5184     140.7457
    5185     134.7901
    5186     141.7513
    5187     151.8136
    5188     130.7001
    5189     142.0905
    5190     146.1439
    5191     131.8399
    5192     137.6595
    5193     135.7925
    5194     140.6399
    5195     151.4944
    5196     141.9848
    5197     143.8382
    5198     150.9860
    5199     142.6691
    5200     150.9066
    5201     131.5012
    5202     132.3096
    5203     153.5306
    5204     160.3624
    5205     138.8464
    5206     143.3333
    5207     145.4187
    5208     147.5852
    5209     131.4934
    5210     128.0929
    5211     132.4533
    5212     141.7720
    5213     139.6279
    5214     132.1494
    5215     151.6889
    5216     130.2858
    5217     124.6849
    5218     128.2640
    5219     144.6634
    5220     119.0529
    5221     143.7484
    5222     134.1657
    5223     143.0443
    5224     136.5852
    5225     141.7166
    5226     152.4306
    5227     158.6572
    5228     140.9525
    5229     146.8566
    5230     157.8227
    5231     141.2501
    5232     144.4608
    5233     145.0951
    5234     140.6914
    5235     149.9274
    5236     147.7663
    5237     142.2000
    5238     162.5624
    5239     138.1456
    5240     136.0092
    5241     127.0463
    5242     142.1621
    5243     138.8035
    5244     126.8930
    5245     130.5252
    5246     121.3311
    5247     151.2615
    5248     125.9506
    5249     144.1835
    5250     141.9579
    5251     144.2436
    5252     157.4531
    5253     148.7633
    5254     150.1626
    5255     142.2874
    5256     139.4634
    5257     141.3895
    5258     132.5816
    5259     132.1363
    5260     131.9296
    5261     135.6707
    5262     138.4691
    5263     132.0100
    5264     141.1247
    5265     137.1486
    5266     138.2358
    5267     138.1315
    5268     144.5891
    5269     133.3245
    5270     135.6647
    5271     132.9071
    5272     128.9876
    5273     132.9557
    5274     130.7623
    5275     128.0463
    5276     138.5105
    5277     157.0355
    5278     141.7259
    5279     139.9825
    5280     141.6932
    5281     138.8187
    5282     132.7156
    5283     137.0139
    5284     144.4000
    5285     134.5685
    5286     143.4611
    5287     171.7541
    5288     122.1017
    5289     119.6370
    5290     117.7322
    5291     114.6514
    5292     126.6999
    5293     114.2178
    5294     136.1578
    5295     153.5974
    5296     146.4453
    5297     138.4507
    5298     156.5920
    5299     158.0358
    5300     139.6714
    5301     154.8941
    5302     144.0807
    5303     164.8532
    5304     142.5377
    5305     138.9592
    5306     142.4619
    5307     148.4613
    5308     139.4319
    5309     153.7997
    5310     135.0432
    5311     152.6112
    5312     154.7751
    5313     140.7006
    5314     103.1494
    5315     130.2781
    5316     116.0003
    5317     121.3647
    5318     125.0408
    5319     109.7175
    5320     127.7340
    5321     114.1770
    5322     133.4512
    5323     128.0476
    5324     132.7787
    5325     122.2382
    5326     119.3428
    5327     145.4961
    5328     123.8992
    5329     115.5797
    5330     130.4428
    5331     113.9684
    5332     134.5970
    5333     160.4066
    5334     141.1930
    5335     143.2781
    5336     158.9659
    5337     140.0460
    5338     119.3987
    5339     126.3770
    5340     127.9896
    5341     140.5533
    5342     150.9307
    5343     139.2297
    5344     144.5660
    5345     147.2184
    5346     150.1565
    5347     156.5495
    5348     135.8202
    5349     140.8529
    5350     137.0122
    5351     151.1166
    5352     154.0834
    5353     146.2419
    5354     150.7264
    5355     149.4542
    5356     148.4890
    5357     151.6387
    5358     141.7510
    5359     159.1933
    5360     151.2975
    5361     132.1952
    5362     145.7593
    5363     145.5281
    5364     140.2506
    5365     139.0475
    5366     161.8514
    5367     157.6741
    5368     149.1172
    5369     147.4502
    5370     167.4033
    5371     154.3629
    5372     151.7860
    5373     146.0419
    5374     156.0520
    5375     140.2476
    5376     178.2982
    5377     137.7989
    5378     137.1971
    5379     133.1733
    5380     135.8540
    5381     143.3278
    5382     145.6891
    5383     152.0038
    5384     142.6665
    5385     120.0289
    5386     108.2177
    5387      98.2748
    5388     118.6478
    5389     130.0386
    5390     122.4511
    5391     130.0470
    5392     137.1291
    5393     131.9134
    5394     145.2135
    5395     136.2903
    5396     133.1094
    5397     131.1072
    5398     141.7659
    5399     143.6768
    5400     137.2682
    5401     153.9545
    5402     134.8135
    5403     145.1805
    5404     145.0244
    5405     145.9490
    5406     162.1374
    5407     162.2301
    5408     159.0194
    5409     162.0423
    5410     174.5377
    5411     170.8102
    5412     190.1780
    5413     187.8102
    5414     184.7023
    5415     174.2877
    5416     201.8924
    5417     208.1102
    5418     189.0893
    5419     151.0169
    5420     174.6545
    5421     191.4326
    5422     188.2950
    5423     187.7246
    5424     182.8393
    5425     163.7158
    5426     171.9288
    5427     181.3033
    5428     169.8745
    5429     150.3457
    5430     158.0273
    5431     167.7907
    5432     165.7614
    5433     181.1566
    5434     159.1160
    5435     145.2451
    5436     174.4064
    5437     184.7720
    5438     177.8713
    5439     196.8842
    5440     178.2723
    5441     201.4348
    5442     175.1409
    5443     153.4480
    5444     200.4775
    5445     176.1970
    5446     168.2635
    5447     168.9711
    5448     170.0872
    5449     166.3267
    5450     162.9336
    5451     161.8985
    5452     136.0739
    5453     144.9282
    5454     155.3683
    5455     162.7173
    5456     176.5893
    5457     188.5681
    5458     167.4465
    5459     173.7276
    5460     155.2667
    5461     174.9481
    5462     163.2649
    5463     161.0263
    5464     156.0219
    5465     177.9318
    5466     173.5492
    5467     131.9601
    5468     154.8921
    5469     133.7628
    5470     140.8073
    5471     126.9409
    5472     127.7311
    5473     124.7306
    5474     134.8051
    5475     125.2556
    5476     136.7248
    5477     122.1462
    5478     114.5880
    5479     122.0792
    5480     118.4648
    5481     119.2419
    5482     130.0885
    5483     132.6438
    5484     114.8008
    5485     112.6286
    5486     129.1887
    5487     133.8403
    5488     125.0686
    5489     132.7339
    5490     115.7561
    5491     115.3073
    5492     113.5244
    5493     119.3449
    5494     121.1377
    5495     117.6036
    5496     109.6381
    5497     120.2820
    5498     105.7856
    5499     125.9491
    5500     119.2623
    5501     133.2682
    5502     122.6143
    5503     125.2818
    5504     141.2840
    5505     133.9347
    5506     131.6906
    5507     121.8207
    5508     154.4250
    5509     163.7369
    5510     161.2483
    5511     143.2896
    5512     144.9155
    5513     161.6453
    5514     157.1369
    5515     159.0996
    5516     149.0242
    5517     156.2893
    5518     185.0164
    5519     168.2304
    5520     175.4503
    5521     182.9412
    5522     189.2710
    5523     202.3343
    5524     189.6175
    5525     189.8330
    5526     204.4710
    5527     220.6394
    5528     182.8788
    5529     191.3973
    5530     159.9469
    5531     170.4962
    5532     175.8696
    5533     147.8824
    5534     157.2665
    5535     163.3059
    5536     155.2517
    5537     162.3745
    5538     146.7739
    5539     135.8043
    5540     146.3270
    5541     126.2240
    5542     140.7135
    5543     143.3471
    5544     140.4123
    5545     127.8831
    5546     109.2907
    5547     122.4421
    5548     117.3844
    5549     128.1201
    5550     153.6936
    5551     162.0840
    5552     161.4036
    5553     156.4850
    5554     170.1652
    5555     165.5319
    5556     178.4461
    5557     171.2463
    5558     169.3758
    5559     157.5628
    5560     163.4110
    5561     161.4946
    5562     174.5473
    5563     147.5054
    5564     175.0557
    5565     161.9200
    5566     155.2561
    5567     159.0360
    5568     165.9463
    5569     157.7377
    5570     153.8377
    5571     151.6688
    5572     172.1601
    5573     167.6303
    5574     154.0109
    5575     160.5621
    5576     162.2257
    5577     149.0859
    5578     154.4939
    5579     156.1334
    5580     160.1721
    5581     160.5525
    5582     145.6588
    5583     154.5134
    5584     159.2596
    5585     164.3446
    5586     161.1630
    5587     167.9038
    5588     153.5967
    5589     167.2739
    5590     168.8835
    5591     150.0614
    5592     176.9344
    5593     150.9674
    5594     151.7830
    5595     148.5117
    5596     140.5396
    5597     142.2006
    5598     154.9225
    5599     146.4832
    5600     145.2636
    5601     140.1625
    5602     139.2286
    5603     155.3223
    5604     151.0913
    5605     140.5848
    5606     158.3106
    5607     153.4414
    5608     158.1156
    5609     154.2224
    5610     172.7041
    5611     149.1706
    5612     150.7453
    5613     156.0775
    5614     150.7761
    5615     166.9820
    5616     155.9777
    5617     163.0289
    5618     163.7590
    5619     156.1004
    5620     171.3756
    5621     155.9564
    5622     162.6069
    5623     133.6591
    5624     152.2529
    5625     175.7486
    5626     159.2351
    5627     164.0464
    5628     150.7682
    5629     154.6393
    5630     154.2602
    5631     163.5343
    5632     160.6192
    5633     158.8698
    5634     166.7219
    5635     155.7474
    5636     153.7668
    5637     148.9295
    5638     145.7087
    5639     156.5438
    5640     157.7701
    5641     162.1599
    5642     148.4767
    5643     151.8160
    5644     148.0365
    5645     128.6043
    5646     143.4219
    5647     134.5112
    5648     127.4315
    5649     109.5167
    5650     162.1940
    5651     156.3433
    5652     153.8002
    5653     142.6355
    5654     148.3826
    5655     155.7424
    5656     151.9880
    5657     132.5839
    5658     138.3673
    5659     131.5856
    5660     148.2065
    5661     150.9678
    5662     169.0867
    5663     145.9057
    5664     156.7751
    5665     153.0301
    5666     131.1666
    5667     144.5734
    5668     148.1168
    5669     137.3905
    5670     157.3772
    5671     152.9841
    5672     148.4193
    5673     139.7173
    5674     165.2706
    5675     143.7944
    5676     160.3463
    5677     137.5205
    5678     151.4163
    5679     172.2901
    5680     139.9275
    5681     159.9203
    5682     131.8893
    5683     165.4056
    5684     143.0653
    5685     134.5234
    5686     147.7884
    5687     134.7495
    5688     160.6976
    5689     161.3412
    5690     183.1032
    5691     180.0509
    5692     179.9889
    5693     163.2282
    5694     180.8350
    5695     198.4407
    5696     194.9009
    5697     189.1623
    5698     194.1211
    5699     192.7198
    5700     171.6442
    5701     182.9316
    5702     180.3538
    5703     159.2264
    5704     155.8677
    5705     152.1838
    5706     166.8602
    5707     178.8711
    5708     178.1739
    5709     200.2175
    5710     211.7759
    5711     219.8102
    5712     264.3755
    5713     256.8060
    5714     244.8923
    5715     247.9873
    5716     246.7013
    5717     230.4556
    5718     224.4868
    5719     252.4418
    5720     251.6551
    5721     221.2421
    5722     267.7355
    5723     226.0145
    5724     245.5588
    5725     252.2791
    5726     252.5462
    5727     265.4712
    5728     251.9967
    5729     240.3587
    5730     255.5697
    5731     232.3067
    5732     195.8924
    5733     188.3315
    5734     165.1478
    5735     184.0269
    5736     191.4019
    5737     193.6674
    5738     203.4130
    5739     190.8050
    5740     195.2515
    5741     203.3258
    5742     193.7042
    5743     176.1344
    5744     192.4386
    5745     195.6676
    5746     193.5710
    5747     183.5438
    5748     193.9300
    5749     174.3858
    5750     190.5261
    5751     184.6358
    5752     188.4022
    5753     201.3787
    5754     210.4361
    5755     190.6063
    5756     198.0532
    5757     201.1028
    5758     201.8878
    5759     175.0459
    5760     205.0920
    5761     179.6815
    5762     165.2945
    5763     181.0331
    5764     194.7571
    5765     184.6977
    5766     172.2894
    5767     152.7864
    5768     174.9509
    5769     169.8667
    5770     192.2528
    5771     171.5724
    5772     137.0003
    5773     183.0158
    5774     187.5463
    5775     169.1548
    5776     175.6361
    5777     168.5948
    5778     168.6190
    5779     166.0504
    5780     142.0016
    5781     172.5618
    5782     172.1246
    5783     170.6912
    5784     155.2434
    5785     182.6613
    5786     157.1998
    5787     162.1140
    5788     159.8314
    5789     174.4599
    5790     162.9797
    5791     173.7040
    5792     170.9653
    5793     147.6053
    5794     173.5477
    5795     166.0370
    5796     150.1889
    5797     159.4922
    5798     154.9747
    5799     177.9432
    5800     150.0756
    5801     165.7927
    5802     176.0235
    5803     184.6583
    5804     182.1798
    5805     168.7587
    5806     202.2149
    5807     179.6444
    5808     198.3942
    5809     200.0169
    5810     194.3232
    5811     209.7496
    5812     208.9285
    5813     197.9310
    5814     152.6761
    5815     172.8952
    5816     187.5193
    5817     203.6685
    5818     187.3711
    5819     188.0858
    5820     204.2375
    5821     201.2303
    5822     224.5377
    5823     218.3111
    5824     145.9994
    5825     162.4057
    5826     174.5438
    5827     149.2690
    5828     125.5575
    5829     139.9794
    5830     133.9468
    5831     132.2616
    5832     163.0890
    5833     172.2270
    5834     156.5473
    5835     146.6870
    5836     177.9803
    5837     151.2005
    5838     177.2344
    5839     162.7585
    5840     136.5131
    5841     172.8514
    5842     155.3120
    5843     148.6418
    5844     152.2805
    5845     168.8310
    5846     175.5889
    5847     164.8058
    5848     148.6611
    5849     153.9454
    5850     164.9808
    5851     144.4934
    5852     149.8864
    5853     176.4953
    5854     150.4916
    5855     163.7523
    5856     156.7747
    5857     152.7300
    5858     173.7208
    5859     153.1226
    5860     158.4192
    5861     164.6622
    5862     165.1033
    5863     161.0532
    5864     170.1246
    5865     161.1504
    5866     146.8125
    5867     152.8206
    5868     152.3717
    5869     167.0045
    5870     163.8323
    5871     158.7434
    5872     160.9411
    5873     160.0707
    5874     149.2308
    5875     152.6457
    5876     152.1766
    5877     162.6829
    5878     137.2732
    5879     152.9788
    5880     144.3309
    5881     152.6768
    5882     152.9811
    5883     156.8750
    5884     151.4299
    5885     152.8882
    5886     145.6247
    5887     149.5213
    5888     157.1830
    5889     166.4216
    5890     182.4753
    5891     196.6302
    5892     180.4704
    5893     152.2721
    5894     161.1993
    5895     195.4829
    5896     179.8742
    5897     179.3052
    5898     158.4250
    5899     145.8900
    5900     160.9408
    5901     155.3841
    5902     147.9409
    5903     152.2280
    5904     152.3702
    5905     156.7084
    5906     143.8122
    5907     146.4954
    5908     151.5009
    5909     156.6580
    5910     157.6456
    5911     145.3349
    5912     164.1650
    5913     155.4269
    5914     138.3542
    5915     149.7123
    5916     171.1390
    5917     170.3032
    5918     143.8862
    5919     154.5030
    5920     182.3322
    5921     165.7981
    5922     148.8153
    5923     164.4287
    5924     154.4111
    5925     163.1946
    5926     147.0146
    5927     157.1337
    5928     161.8522
    5929     152.8399
    5930     156.8157
    5931     144.0521
    5932     175.1604
    5933     157.8433
    5934     161.0085
    5935     159.9560
    5936     157.9487
    5937     159.7026
    5938     164.0892
    5939     157.0088
    5940     155.1226
    5941     151.9352
    5942     150.8869
    5943     163.2580
    5944     145.6072
    5945     146.8188
    5946     161.9113
    5947     164.9096
    5948     155.3053
    5949     148.4052
    5950     150.3669
    5951     158.4837
    5952     184.3810
    5953     176.6569
    5954     201.8885
    5955     187.9309
    5956     175.4270
    5957     187.2152
    5958     169.2835
    5959     168.8285
    5960     176.1020
    5961     184.1999
    5962     186.5234
    5963     189.1951
    5964     185.8568
    5965     159.5394
    5966     187.8742
    5967     170.5577
    5968     162.9174
    5969     152.8120
    5970     159.3987
    5971     161.6077
    5972     166.2623
    5973     157.8694
    5974     151.0345
    5975     150.8550
    5976     155.3612
    5977     143.8799
    5978     172.9995
    5979     158.7861
    5980     144.6806
    5981     161.7465
    5982     145.1552
    5983     175.1600
    5984     172.9684
    5985     167.5589
    5986     160.3634
    5987     156.4855
    5988     157.8546
    5989     147.9953
    5990     174.7302
    5991     182.3846
    5992     148.1332
    5993     152.8206
    5994     151.5872
    5995     166.4365
    5996     166.8724
    5997     172.0221
    5998     168.4737
    5999     164.4002
    6000     151.2559
    6001     144.9519
    6002     157.6587
    6003     173.3758
    6004     176.4565
    6005     162.5411
    6006     134.7266
    6007     153.4862
    6008     158.0564
    6009     139.1978
    6010     161.3679
    6011     155.1390
    6012     145.1789
    6013     142.8708
    6014     152.1812
    6015     148.2513
    6016     139.7730
    6017     120.3865
    6018     122.3881
    6019     143.5597
    6020     149.4371
    6021     152.9819
    6022     141.9990
    6023     147.5530
    6024     141.7580
    6025     131.0234
    6026     132.5768
    6027     133.0424
    6028     159.6335
    6029     154.1089
    6030     147.3201
    6031     144.5177
    6032     148.9685
    6033     151.5090
    6034     126.8863
    6035     136.8849
    6036     123.4338
    6037     140.9248
    6038     140.2045
    6039     152.0847
    6040     156.2187
    6041     175.5278
    6042     147.8244
    6043     175.2643
    6044     168.2332
    6045     183.4564
    6046     170.1434
    6047     164.4480
    6048     166.3175
    6049     162.7483
    6050     165.7819
    6051     152.4004
    6052     170.2647
    6053     173.9820
    6054     170.0382
    6055     156.3328
    6056     181.0592
    6057     180.9134
    6058     178.6583
    6059     172.8563
    6060     174.8214
    6061     187.8557
    6062     176.6866
    6063     194.0365
    6064     173.5778
    6065     205.8809
    6066     190.6834
    6067     172.3977
    6068     174.8479
    6069     181.3358
    6070     177.7721
    6071     181.3237
    6072     170.1467
    6073     187.2906
    6074     193.1375
    6075     149.2140
    6076     159.0261
    6077     176.2187
    6078     170.8758
    6079     160.9349
    6080     161.1415
    6081     184.1506
    6082     164.0289
    6083     165.7225
    6084     175.4206
    6085     150.1029
    6086     172.1146
    6087     172.9143
    6088     142.8281
    6089     170.6643
    6090     181.1652
    6091     158.3538
    6092     139.7455
    6093     199.2935
    6094     199.2707
    6095     195.1759
    6096     190.8905
    6097     193.7780
    6098     205.6941
    6099     173.8834
    6100     174.1164
    6101     176.7145
    6102     180.0679
    6103     172.3440
    6104     175.2624
    6105     187.3299
    6106     192.9625
    6107     198.9043
    6108     170.4451
    6109     176.5528
    6110     176.7413
    6111     174.0389
    6112     179.6605
    6113     170.3200
    6114     184.7847
    6115     160.0635
    6116     176.2130
    6117     160.6695
    6118     199.9719
    6119     187.3075
    6120     160.3804
    6121     181.1607
    6122     183.3077
    6123     176.3178
    6124     166.3694
    6125     170.1670
    6126     178.9571
    6127     175.5977
    6128     167.9046
    6129     151.6381
    6130     165.2891
    6131     187.4052
    6132     178.5732
    6133     185.0402
    6134     158.3505
    6135     173.2850
    6136     144.2070
    6137     158.6677
    6138     157.7912
    6139     135.1152
    6140     173.5019
    6141     146.4892
    6142     139.7875
    6143     156.7598
    6144     145.8150
    6145     161.8449
    6146     146.1880
    6147     175.1159
    6148     175.0490
    6149     151.7999
    6150     156.3828
    6151     172.2015
    6152     165.4854
    6153     150.7606
    6154     156.7646
    6155     142.6973
    6156     134.1769
    6157     158.8743
    6158     149.8546
    6159     144.9525
    6160     139.5789
    6161     158.0627
    6162     154.7558
    6163     152.7359
    6164     148.5053
    6165     148.7962
    6166     178.4086
    6167     163.0541
    6168     170.4311
    6169     160.0664
    6170     167.4024
    6171     159.2903
    6172     181.5041
    6173     178.0754
    6174     176.9416
    6175     148.4131
    6176     164.3478
    6177     152.7483
    6178     151.9911
    6179     157.8914
    6180     141.7696
    6181     154.9149
    6182     145.1314
    6183     142.2725
    6184     168.6419
    6185     156.7733
    6186     144.0186
    6187     149.5228
    6188     142.1073
    6189     161.7361
    6190     151.7072
    6191     152.0022
    6192     149.7256
    6193     159.9465
    6194     192.8626
    6195     149.7131
    6196     136.1516
    6197     155.0530
    6198     148.8664
    6199     184.7156
    6200     191.4392
    6201     167.7856
    6202     150.5320
    6203     147.1586
    6204     145.6079
    6205     159.1911
    6206     172.8514
    6207     160.2215
    6208     159.7174
    6209     169.0457
    6210     166.9433
    6211     141.4789
    6212     143.7538
    6213     156.3316
    6214     126.1442
    6215     130.6961
    6216     124.4496
    6217     117.5917
    6218     133.0549
    6219     151.5263
    6220     128.5195
    6221     116.1581
    6222     118.9812
    6223     107.0800
    6224     113.1050
    6225     126.3394
    6226      95.7794
    6227     113.0650
    6228     116.1681
    6229     103.9206
    6230     125.8237
    6231     113.8264
    6232     113.5849
    6233     100.3128
    6234     103.4602
    6235     109.3010
    6236     110.2507
    6237     110.2791
    6238      94.3575
    6239     118.5850
    6240     108.3223
    6241     112.2295
    6242     134.1857
    6243     108.4648
    6244     110.5993
    6245     144.5638
    6246     133.9221
    6247     135.9820
    6248     116.9911
    6249     136.5079
    6250     121.1719
    6251     130.7595
    6252     124.3102
    6253     121.8718
    6254     105.5310
    6255     130.9324
    6256     135.1914
    6257     111.5638
    6258     101.6184
    6259     116.6391
    6260     129.2414
    6261     133.3823
    6262     138.0711
    6263     111.7102
    6264     113.6613
    6265     118.7076
    6266     120.1966
    6267     120.1581
    6268     107.1871
    6269      99.5736
    6270     117.4417
    6271     103.7937
    6272     128.5464
    6273     142.5510
    6274     160.5632
    6275     144.0577
    6276     133.4229
    6277     148.9290
    6278     156.3632
    6279     122.7901
    6280     128.3722
    6281     121.7998
    6282     128.2814
    6283     126.8574
    6284     134.7653
    6285     118.9511
    6286     115.5778
    6287     124.4715
    6288     140.7709
    6289     140.3540
    6290     129.1994
    6291     130.6863
    6292     123.9876
    6293     117.2267
    6294     132.8674
    6295     111.2911
    6296     124.9002
    6297     114.3319
    6298     123.3082
    6299     128.5806
    6300     124.3868
    6301     131.4084
    6302     117.2260
    6303     108.7749
    6304     117.7723
    6305     107.3308
    6306     133.1099
    6307     121.6410
    6308     125.1833
    6309     143.8012
    6310     122.3198
    6311     125.2173
    6312     129.6235
    6313     139.2661
    6314     144.5284
    6315     179.7477
    6316     126.0955
    6317     137.3729
    6318     130.4700
    6319     132.2521
    6320     113.3425
    6321     110.8770
    6322     105.3540
    6323     112.7602
    6324     133.1948
    6325     123.6806
    6326     129.9551
    6327     133.1984
    6328     132.6278
    6329     131.3333
    6330     126.0130
    6331     134.8389
    6332     146.7821
    6333     146.6506
    6334     134.2906
    6335     129.5190
    6336     138.6417
    6337     165.1019
    6338     132.5166
    6339     144.1309
    6340     141.4329
    6341     166.1115
    6342     130.5178
    6343     146.8363
    6344     138.5672
    6345     132.6685
    6346     124.8759
    6347     119.9976
    6348     143.7076
    6349     122.0879
    6350     130.7403
    6351     165.5830
    6352     166.1804
    6353     136.7245
    6354     113.4207
    6355     119.9958
    6356     122.7962
    6357     125.7316
    6358     113.2757
    6359     125.1991
    6360     137.0078
    6361     115.9719
    6362     129.4521
    6363     135.9294
    6364     135.4331
    6365     134.8594
    6366     114.0046
    6367     133.9199
    6368     118.3965
    6369     123.9584
    6370     131.2834
    6371     137.5929
    6372     126.7271
    6373     129.6891
    6374     125.1485
    6375     143.3022
    6376     141.6422
    6377     150.3024
    6378     125.4299
    6379     120.6812
    6380     122.5126
    6381     122.9409
    6382     120.1185
    6383     127.4066
    6384     132.7893
    6385     135.4590
    6386     151.8095
    6387     106.7388
    6388     137.9627
    6389     152.3255
    6390     108.0373
    6391     132.9819
    6392     142.6925
    6393     147.9487
    6394     120.5298
    6395     107.2284
    6396     122.0845
    6397     116.8613
    6398     125.9649
    6399     121.5026
    6400     119.3783
    6401     128.3029
    6402     127.6647
    6403     125.1269
    6404     130.7476
    6405     128.1267
    6406     128.2355
    6407     155.5884
    6408     130.5519
    6409     124.2101
    6410     144.6412
    6411     139.9172
    6412     117.5615
    6413     142.8134
    6414     139.4154
    6415     151.8577
    6416     133.5115
    6417     147.3137
    6418     145.0067
    6419     153.3835
    6420     149.2340
    6421     156.0530
    6422     147.0074
    6423     136.8587
    6424     122.4711
    6425     136.2220
    6426     143.9654
    6427     120.3981
    6428     135.5922
    6429     139.9776
    6430     162.4934
    6431     134.3149
    6432     130.8996
    6433     126.1412
    6434     119.4135
    6435     123.7215
    6436     119.0293
    6437     119.6204
    6438     111.1952
    6439     115.0099
    6440     121.5930
    6441     103.0316
    6442     120.6275
    6443     127.9817
    6444     105.0608
    6445     103.8629
    6446     123.0898
    6447     101.0251
    6448      96.8184
    6449     114.2179
    6450      95.1252
    6451     111.6406
    6452     110.0722
    6453     105.6901
    6454      83.3767
    6455      98.3823
    6456     105.6584
    6457     111.0484
    6458     101.4110
    6459      97.2503
    6460     116.2648
    6461     112.4300
    6462     104.0815
    6463     130.8444
    6464     127.8981
    6465     129.2006
    6466     106.4334
    6467     117.0129
    6468     112.2448
    6469     103.9526
    6470     107.9292
    6471      97.7728
    6472     119.3446
    6473     102.4871
    6474     104.2469
    6475     109.4949
    6476      96.4460
    6477     105.6268
    6478     124.0312
    6479     111.3967
    6480     112.7871
    6481     122.8196
    6482     104.6599
    6483     120.8922
    6484     112.1687
    6485     106.7447
    6486      99.6404
    6487     102.0971
    6488     105.2299
    6489      90.5771
    6490     100.0519
    6491     100.7526
    6492     106.7935
    6493     103.9600
    6494     107.9509
    6495     116.3728
    6496     101.1577
    6497     113.6904
    6498     106.4700
    6499     113.9505
    6500      90.9948
    6501     104.5949
    6502     117.1896
    6503      88.6372
    6504     107.6290
    6505     113.6100
    6506     107.7421
    6507     111.2044
    6508     118.6309
    6509     120.8636
    6510     124.3115
    6511     127.6940
    6512     107.7025
    6513     124.6906
    6514     109.5687
    6515     114.5925
    6516     109.7178
    6517     118.4354
    6518     100.3156
    6519     115.0365
    6520     119.1680
    6521     131.6756
    6522     121.8804
    6523     121.2729
    6524     125.7044
    6525     119.8140
    6526     111.8930
    6527     103.1693
    6528     101.7287
    6529     127.6786
    6530     115.0106
    6531     109.6086
    6532     111.6520
    6533     115.0983
    6534     114.0469
    6535     107.9732
    6536     116.1803
    6537     115.1228
    6538     115.0546
    6539     125.9095
    6540     127.2483
    6541     121.6526
    6542     123.2977
    6543     114.9889
    6544     115.9473
    6545     138.1726
    6546     127.6200
    6547     104.1023
    6548      99.2788
    6549     135.9329
    6550     119.2042
    6551     102.6889
    6552     108.4897
    6553     114.5775
    6554     114.8421
    6555     127.4848
    6556     124.0366
    6557     115.9184
    6558     110.1113
    6559     126.5920
    6560     116.1792
    6561     133.3988
    6562     143.7133
    6563     142.5130
    6564     155.7144
    6565     144.2215
    6566     137.6749
    6567     120.9486
    6568     127.7377
    6569     130.9625
    6570     116.8163
    6571     128.6676
    6572     109.5894
    6573     108.1048
    6574     130.0860
    6575     114.8531
    6576     119.4227
    6577     118.6985
    6578     122.3586
    6579     123.2932
    6580     109.7381
    6581     120.6358
    6582     109.3457
    6583     126.9708
    6584     120.1762
    6585     139.0036
    6586     111.6958
    6587     131.3460
    6588     110.5214
    6589     106.6205
    6590     120.2593
    6591     114.8144
    6592      95.7275
    6593     122.4425
    6594     103.7707
    6595     111.6085
    6596     110.5414
    6597     120.2152
    6598     121.8869
    6599     123.4568
    6600     119.3157
    6601     117.8953
    6602     116.4275
    6603     122.0994
    6604     106.5478
    6605     131.4057
    6606     149.0019
    6607     138.4001
    6608     151.4008
    6609     138.9484
    6610     146.9960
    6611     129.8767
    6612     146.1156
    6613     134.2571
    6614     149.5106
    6615     132.1176
    6616     113.6614
    6617     145.6759
    6618     140.5556
    6619     134.8989
    6620     131.4311
    6621     122.3869
    6622     125.2782
    6623     121.5286
    6624     122.3739
    6625     127.9316
    6626     116.7148
    6627     127.9897
    6628     121.9490
    6629      96.5037
    6630     101.2590
    6631     110.4328
    6632      98.0759
    6633      93.5258
    6634     113.5956
    6635     115.5647
    6636     102.4069
    6637     101.7638
    6638     132.3117
    6639     116.0017
    6640     126.8670
    6641     122.8112
    6642     104.2317
    6643     116.3859
    6644     105.8373
    6645     114.8529
    6646     114.8767
    6647     115.9097
    6648     120.0456
    6649     122.3686
    6650     111.6543
    6651      94.1413
    6652     128.5276
    6653     119.6222
    6654     109.0326
    6655      99.8115
    6656     100.8037
    6657     119.0682
    6658     133.3429
    6659     112.6775
    6660     116.7261
    6661     120.0771
    6662     124.0747
    6663     109.2268
    6664     103.9849
    6665     109.7397
    6666     112.3389
    6667     112.7718
    6668     113.5259
    6669     129.5375
    6670      99.0381
    6671     109.5617
    6672     115.5902
    6673     112.7064
    6674     119.9952
    6675     145.3360
    6676     123.7862
    6677     109.2271
    6678      97.4223
    6679     100.6934
    6680      96.4511
    6681     106.4007
    6682     120.3480
    6683     112.8046
    6684     103.8788
    6685     105.9178
    6686     114.7779
    6687     122.9078
    6688     123.5547
    6689      94.5115
    6690     101.4966
    6691      99.8788
    6692      85.3194
    6693     107.4236
    6694     108.5517
    6695      87.6585
    6696     111.9951
    6697      83.8793
    6698      82.1427
    6699     103.4699
    6700      90.7705
    6701     102.6577
    6702     107.6581
    6703      95.3956
    6704      85.2873
    6705      90.3552
    6706      91.6382
    6707      85.2690
    6708      85.8669
    6709      76.5800
    6710      76.9867
    6711      89.0904
    6712      86.7368
    6713      86.3109
    6714      81.6243
    6715      91.3386
    6716      92.0849
    6717     109.2711
    6718     116.0887
    6719      97.7928
    6720     102.9767
    6721     100.7473
    6722      83.7422
    6723      89.5674
    6724      78.7340
    6725      67.1802
    6726      93.8663
    6727      91.9721
    6728     109.3773
    6729     119.2125
    6730      89.1721
    6731      85.1527
    6732     131.5052
    6733     139.1238
    6734     124.4980
    6735     118.2589
    6736     123.3933
    6737     117.7003
    6738     120.7322
    6739     120.8995
    6740     114.8957
    6741     115.0154
    6742     121.3304
    6743     104.1269
    6744      91.8580
    6745      81.7290
    6746      85.7233
    6747      83.5992
    6748      89.7859
    6749      86.3562
    6750      84.2365
    6751      70.9202
    6752      88.4702
    6753      90.0942
    6754      84.7252
    6755      89.8915
    6756      98.0398
    6757      91.3204
    6758      96.8412
    6759      86.5916
    6760      91.0011
    6761      85.1580
    6762      87.3779
    6763      83.1895
    6764      73.0839
    6765      91.8308
    6766      84.5916
    6767      91.8666
    6768      77.6152
    6769      90.2539
    6770      88.1168
    6771      86.9415
    6772     107.7371
    6773     102.8806
    6774     109.1312
    6775     110.3689
    6776      91.4533
    6777      86.2051
    6778     107.6150
    6779     103.4646
    6780      95.6787
    6781      92.4946
    6782      86.7298
    6783     108.8560
    6784     101.5409
    6785      89.9815
    6786      83.7976
    6787     100.3934
    6788     105.0169
    6789      90.7306
    6790      91.7836
    6791      90.9209
    6792     106.9751
    6793      97.6982
    6794     109.5241
    6795     101.5452
    6796     107.4941
    6797     101.7389
    6798      98.7345
    6799      95.8008
    6800      92.8932
    6801      84.7378
    6802      85.0496
    6803      94.9227
    6804      99.3930
    6805      87.0990
    6806      73.3781
    6807      87.0197
    6808     100.7971
    6809      99.3762
    6810     110.8941
    6811      95.7954
    6812      90.9459
    6813      71.2257
    6814      82.5724
    6815     108.1763
    6816     105.6503
    6817     106.0321
    6818      99.8133
    6819     102.9078
    6820     102.4229
    6821     108.8829
    6822     102.3577
    6823     111.6978
    6824     101.9377
    6825     104.2429
    6826     107.3432
    6827     105.2233
    6828     132.7041
    6829     119.4524
    6830      98.5357
    6831      86.6169
    6832     103.3301
    6833      88.6559
    6834      84.7486
    6835      96.8360
    6836     107.9381
    6837      97.0867
    6838      97.4634
    6839     114.1638
    6840     107.5084
    6841      98.3967
    6842     114.9015
    6843     105.1789
    6844     126.0052
    6845     111.5184
    6846      97.4805
    6847      82.9511
    6848     113.6498
    6849     100.4103
    6850      98.1052
    6851     108.4581
    6852      97.0105
    6853      79.0046
    6854      90.3706
    6855      91.0726
    6856      84.7370
    6857      81.4260
    6858     101.1078
    6859     106.1745
    6860     104.4784
    6861     102.0622
    6862      95.2480
    6863     110.3465
    6864     100.1487
    6865      95.7288
    6866     107.6077
    6867     104.0347
    6868     114.8332
    6869     118.7071
    6870     107.1165
    6871     118.5359
    6872      96.2030
    6873      91.8964
    6874     105.4267
    6875      95.2850
    6876     117.4637
    6877      95.7225
    6878      98.7848
    6879     140.1838
    6880     139.2328
    6881     126.5784
    6882     149.8346
    6883     112.2262
    6884     124.2211
    6885     139.1092
    6886     136.5983
    6887     147.7868
    6888     128.2498
    6889     142.9568
    6890     109.4265
    6891     128.7480
    6892     118.9571
    6893     122.2534
    6894     136.5516
    6895     138.8543
    6896     149.8456
    6897     155.6571
    6898     130.2582
    6899     152.2340
    6900     140.0656
    6901     153.1501
    6902     145.6126
    6903     151.4874
    6904     175.6860
    6905     167.3541
    6906     168.5336
    6907     156.0663
    6908     143.4628
    6909     149.6086
    6910     151.8128
    6911     160.2929
    6912     147.0700
    6913     166.8420
    6914     169.5582
    6915     172.3987
    6916     179.1464
    6917     175.4425
    6918     188.7419
    6919     176.2439
    6920     182.3593
    6921     207.4401
    6922     174.6219
    6923     180.4111
    6924     186.5313
    6925     168.8274
    6926     188.8743
    6927     204.3816
    6928     164.5531
    6929     173.5928
    6930     130.9185
    6931     144.5224
    6932     126.8943
    6933     109.0784
    6934      95.0448
    6935     119.8763
    6936     113.6606
    6937     131.6474
    6938     106.8690
    6939      91.9609
    6940     102.3925
    6941     118.8355
    6942     112.8698
    6943     108.8822
    6944     112.5295
    6945     125.6915
    6946     118.4852
    6947      94.6909
    6948     105.8175
    6949     120.9126
    6950      92.0976
    6951     138.6143
    6952     126.1794
    6953     113.2012
    6954     133.9198
    6955     118.5009
    6956     144.6727
    6957     168.5183
    6958     149.6079
    6959     154.4600
    6960     135.3090
    6961     146.3334
    6962     135.2213
    6963     131.5576
    6964     111.9963
    6965     129.2568
    6966     119.7318
    6967     131.5829
    6968     110.7874
    6969     142.6072
    6970     137.5925
    6971     116.1795
    6972     108.9304
    6973     115.0514
    6974     119.4502
    6975     116.0407
    6976     141.0335
    6977     121.1224
    6978     120.7206
    6979     125.9542
    6980     150.4323
    6981     133.1922
    6982     109.0213
    6983     116.6057
    6984     116.3628
    6985     124.4016
    6986     133.5868
    6987     107.9832
    6988     144.3363
    6989     163.0680
    6990     156.1001
    6991     181.3402
    6992     170.9934
    6993     141.5008
    6994     147.5345
    6995     153.9089
    6996     130.7060
    6997     132.6486
    6998     147.6095
    6999     127.6594
    7000     113.1716
    7001     161.9764
    7002     134.3851
    7003     125.2332
    7004     127.4092
    7005     140.4903
    7006     150.8075
    7007     154.8266
    7008     131.6530
    7009     140.1254
    7010     114.8810
    7011     141.7717
    7012     141.8459
    7013     127.2768
    7014     159.0021
    7015     158.4497
    7016     136.9960
    7017     123.4458
    7018     115.2405
    7019     129.9444
    7020     134.9571
    7021     132.9270
    7022     118.3953
    7023     160.0817
    7024     144.3466
    7025     152.6795
    7026     136.3747
    7027     149.9443
    7028     137.8980
    7029     171.3561
    7030     165.7789
    7031     149.6641
    7032     153.4353
    7033     130.0963
    7034     154.6876
    7035     123.8399
    7036     132.3739
    7037     109.7213
    7038     127.6640
    7039     159.4629
    7040     137.4803
    7041     149.9416
    7042     133.8271
    7043     136.0505
    7044     138.1275
    7045     135.0100
    7046     135.2270
    7047     138.9857
    7048     140.1847
    7049     115.1850
    7050     148.7168
    7051     132.2096
    7052     129.2780
    7053     117.5169
    7054     118.2179
    7055     112.0583
    7056     106.4806
    7057     104.9386
    7058     114.3895
    7059     117.9938
    7060     119.9147
    7061     145.2433
    7062     115.2259
    7063     149.4597
    7064     109.3075
    7065     117.2226
    7066     146.0043
    7067     116.1600
    7068     146.0682
    7069     133.9447
    7070     104.4643
    7071     123.2833
    7072     115.4145
    7073     116.6706
    7074     115.1707
    7075     114.1385
    7076     119.7293
    7077     127.5571
    7078     119.2926
    7079     129.4247
    7080     145.4613
    7081     145.5158
    7082     146.9259
    7083     162.8209
    7084     141.0543
    7085     143.2338
    7086     142.0889
    7087     133.5903
    7088     122.4403
    7089     133.8200
    7090     103.4370
    7091     120.5825
    7092     124.7787
    7093     115.6303
    7094     150.5523
    7095     130.8348
    7096     106.8504
    7097     125.1194
    7098     125.8113
    7099     158.8094
    7100     131.4826
    7101     143.0818
    7102     114.5478
    7103     143.9228
    7104     149.6074
    7105     155.5920
    7106     119.9687
    7107     149.6646
    7108     143.7270
    7109     139.9657
    7110     146.9594
    7111     140.5731
    7112     142.0400
    7113     136.6576
    7114     141.7255
    7115     121.2344
    7116     136.3527
    7117     138.1116
    7118     152.5361
    7119     155.1494
    7120     159.3793
    7121     159.3803
    7122     152.2105
    7123     162.4755
    7124     123.6045
    7125     115.5842
    7126     134.8917
    7127     147.0216
    7128     140.6525
    7129     120.9159
    7130     151.0040
    7131     127.5443
    7132     131.1807
    7133     136.9375
    7134     139.2515
    7135     130.9766
    7136     131.7148
    7137     123.0513
    7138     136.5015
    7139     131.8419
    7140     130.1630
    7141     165.6346
    7142     151.7532
    7143     132.3259
    7144     130.8421
    7145     124.5977
    7146     122.5504
    7147     106.6733
    7148     124.9764
    7149     113.0934
    7150     107.2006
    7151     131.6565
    7152     121.3601
    7153     128.8570
    7154     134.4011
    7155     124.0055
    7156     123.3313
    7157     115.7798
    7158     135.6109
    7159     136.9451
    7160     125.1814
    7161     122.0154
    7162     121.9639
    7163     127.7513
    7164     109.9698
    7165     112.1540
    7166     118.3236
    7167     109.2275
    7168     148.7574
    7169     127.0960
    7170     137.4604
    7171     114.8954
    7172     124.6306
    7173     122.9322
    7174     121.2203
    7175     115.7273
    7176     136.5129
    7177     118.4394
    7178     134.3066
    7179     127.5007
    7180     101.6802
    7181     142.2130
    7182     106.8493
    7183     126.7755
    7184      97.7970
    7185     143.2426
    7186     121.6364
    7187     127.4084
    7188     132.1115
    7189     121.5730
    7190     110.6319
    7191     123.4955
    7192     126.4605
    7193     143.5402
    7194     137.3132
    7195     119.7517
    7196     139.4545
    7197     143.2178
    7198     129.2659
    7199     132.3339
    7200     113.9438
    7201     119.6273
    7202     119.3551
    7203     142.8734
    7204     133.8358
    7205     114.6461
    7206     145.9175
    7207     148.4473
    7208     137.1488
    7209     136.0627
    7210     139.7617
    7211     124.0281
    7212     105.7301
    7213     124.3876
    7214     108.5619
    7215     117.5345
    7216     115.7414
    7217     104.3575
    7218     143.2885
    7219     115.2002
    7220     178.8831
    7221     127.4613
    7222     117.1675
    7223     143.4962
    7224     124.1022
    7225     131.0888
    7226     114.3103
    7227     111.3256
    7228     112.0283
    7229     135.4716
    7230     132.4045
    7231     126.4310
    7232     119.4753
    7233     127.2108
    7234     132.2228
    7235     146.7741
    7236     159.4527
    7237     171.3689
    7238     164.0850
    7239     157.6286
    7240     153.9947
    7241     140.8791
    7242     139.9506
    7243     168.4100
    7244     145.5066
    7245     150.2443
    7246     136.2977
    7247     154.7025
    7248     161.6355
    7249     173.6767
    7250     159.3358
    7251     155.8089
    7252     145.7937
    7253     146.4809
    7254     161.4672
    7255     153.7077
    7256     142.5445
    7257     160.2928
    7258     162.8706
    7259     152.7907
    7260     163.8958
    7261     160.9658
    7262     145.4534
    7263     132.1845
    7264      96.9356
    7265     144.2105
    7266     143.7538
    7267     134.0967
    7268     115.1444
    7269     136.9422
    7270     128.7077
    7271     137.6713
    7272     124.4036
    7273     109.0476
    7274     116.6924
    7275     121.3764
    7276     136.2366
    7277     124.5420
    7278     122.8708
    7279     113.0734
    7280     115.8970
    7281     119.7571
    7282     116.3507
    7283     109.7999
    7284     126.5712
    7285     134.4431
    7286     137.0011
    7287     133.5245
    7288     101.9855
    7289     132.8223
    7290     118.9866
    7291     154.3873
    7292     114.4564
    7293     112.5997
    7294     142.9369
    7295     115.1027
    7296     136.1457
    7297     154.3554
    7298     162.7324
    7299     156.0282
    7300     158.4628
    7301     163.3944
    7302     161.4693
    7303     170.1163
    7304     173.3826
    7305     164.3209
    7306     148.9576
    7307     141.0680
    7308     176.5381
    7309     159.5304
    7310     163.5697
    7311     157.6660
    7312     161.1969
    7313     156.9667
    7314     153.9749
    7315     159.0485
    7316     144.5153
    7317     138.8260
    7318     142.1320
    7319     131.3770
    7320     116.6336
    7321     126.9048
    7322     146.6339
    7323     146.7609
    7324     119.1967
    7325     132.6155
    7326     159.7095
    7327     141.3161
    7328     124.7931
    7329     122.5336
    7330     104.5933
    7331     125.4095
    7332     121.5896
    7333     112.5691
    7334     118.9380
    7335     119.4704
    7336     144.5057
    7337     126.7284
    7338     101.5578
    7339     123.7612
    7340     112.5472
    7341     126.2317
    7342     126.9348
    7343     120.1723
    7344     105.7937
    7345     120.4513
    7346     105.9350
    7347     113.0357
    7348     122.3938
    7349     134.6833
    7350     138.4654
    7351     138.0852
    7352     136.1824
    7353     118.6468
    7354     144.0815
    7355     148.1033
    7356     115.9713
    7357     122.1504
    7358     119.7435
    7359     118.1645
    7360     140.2030
    7361     124.6031
    7362     123.7988
    7363     140.2364
    7364     121.8288
    7365     115.8257
    7366     127.5883
    7367     141.1819
    7368     122.5706
    7369     115.8964
    7370     133.4409
    7371     136.3007
    7372     143.7027
    7373     144.9396
    7374     120.1661
    7375     139.1727
    7376     150.6582
    7377     156.0556
    7378     151.6964
    7379     166.4290
    7380     156.6922
    7381     139.6529
    7382     149.2861
    7383     165.2583
    7384     153.1574
    7385     157.2085
    7386     147.7843
    7387     158.6939
    7388     145.6956
    7389     156.5347
    7390     132.3585
    7391     141.4412
    7392     145.0402
    7393     156.4259
    7394     156.4182
    7395     147.0660
    7396     165.7689
    7397     161.6513
    7398     135.6573
    7399     145.2686
    7400     146.4089
    7401     153.4367
    7402     142.5987
    7403     138.7106
    7404     150.7660
    7405     156.4760
    7406     146.5539
    7407      98.7283
    7408     120.1253
    7409     104.1510
    7410     117.4975
    7411     108.8522
    7412     107.9747
    7413      99.5541
    7414     109.0377
    7415     105.2317
    7416      99.7368
    7417     114.1825
    7418      97.9153
    7419     111.7889
    7420     109.4408
    7421     114.6212
    7422     101.0529
    7423     117.4582
    7424     128.0236
    7425     121.7414
    7426     100.9306
    7427     133.8176
    7428     143.9088
    7429     153.1760
    7430     156.7671
    7431     146.9176
    7432     150.4678
    7433     154.0508
    7434     142.1599
    7435     147.3100
    7436     174.6253
    7437     150.7509
    7438     145.8058
    7439     146.3516
    7440     147.0907
    7441     150.7965
    7442     147.1066
    7443     142.4886
    7444     157.4244
    7445     141.0617
    7446     130.7688
    7447     143.7056
    7448     159.1150
    7449     153.8559
    7450     150.5088
    7451     145.0779
    7452     129.7857
    7453     134.7437
    7454     143.8504
    7455     156.2215
    7456     151.3031
    7457     141.0652
    7458     133.0813
    7459     125.1003
    7460     123.7243
    7461     137.1374
    7462     132.5360
    7463     162.9850
    7464     140.7639
    7465     152.9894
    7466     153.8607
    7467     145.3930
    7468     132.4342
    7469     144.9828
    7470     162.8558
    7471     161.9736
    7472     154.3488
    7473     154.1340
    7474     127.3327
    7475     147.8295
    7476     148.8953
    7477     157.8406
    7478     154.5833
    7479     139.2555
    7480     129.7704
    7481     112.7066
    7482     128.6685
    7483     137.4235
    7484     125.3829
    7485     147.6010
    7486     173.4781
    7487     148.0167
    7488     147.7309
    7489     130.1514
    7490     148.3623
    7491     150.5829
    7492     150.1013
    7493     145.1771
    7494     132.2255
    7495     151.9216
    7496     147.4195
    7497     146.5662
    7498     151.4798
    7499     149.2556
    7500     139.2844
    7501     152.5714
    7502     164.7973
    7503     152.0425
    7504     161.8934
    7505     158.2088
    7506     142.5654
    7507     158.1575
    7508     156.8676
    7509     168.6803
    7510     164.3806
    7511     155.8687
    7512     149.3355
    7513     153.1183
    7514     155.1305
    7515     150.2301
    7516     136.7919
    7517     149.4634
    7518     153.9433
    7519     148.1329
    7520     151.3362
    7521     165.0074
    7522     149.5539
    7523     160.6630
    7524     146.5766
    7525     154.9370
    7526     161.2773
    7527     140.0878
    7528     158.6919
    7529     161.5639
    7530     151.3237
    7531     165.5479
    7532     130.1144
    7533     116.4387
    7534     160.6946
    7535     143.9080
    7536     114.5101
    7537     123.5858
    7538     116.6465
    7539     110.4555
    7540      85.0641
    7541      97.9106
    7542     126.0676
    7543     143.0909
    7544     135.3422
    7545     135.4706
    7546     132.6419
    7547     123.0685
    7548     131.4985
    7549     103.7844
    7550     123.3365
    7551     147.2648
    7552     120.0928
    7553     130.9062
    7554     130.1325
    7555     124.9213
    7556     125.5580
    7557     128.0904
    7558     131.5553
    7559     123.9564
    7560     147.6054
    7561     136.1726
    7562     112.3073
    7563     129.8224
    7564     137.6910
    7565     111.2773
    7566     122.0921
    7567     134.5158
    7568     145.9838
    7569     139.2911
    7570     131.0457
    7571     146.0800
    7572     130.1636
    7573     122.5416
    7574     141.6602
    7575     157.7939
    7576     131.4847
    7577     118.3573
    7578     134.8011
    7579     141.3619
    7580     132.8504
    7581     134.3228
    7582     142.8519
    7583     137.3303
    7584     122.2236
    7585     124.3084
    7586     131.7734
    7587     131.3477
    7588     133.3176
    7589     145.7596
    7590     144.8558
    7591     144.4998
    7592     133.4562
    7593     134.9181
    7594     138.3009
    7595     134.5843
    7596     114.1655
    7597     113.1554
    7598     118.2972
    7599     115.9205
    7600     164.9924
    7601     131.7431
    7602     133.1236
    7603     133.3651
    7604     124.4170
    7605     131.0129
    7606     143.2590
    7607     137.0399
    7608     133.9432
    7609     151.3130
    7610     133.2270
    7611     127.4203
    7612     142.3441
    7613     128.1408
    7614     138.7554
    7615     120.3933
    7616     132.0101
    7617     127.7614
    7618     147.0853
    7619     122.2981
    7620     141.7488
    7621     157.4985
    7622     147.4667
    7623     120.6155
    7624     118.2169
    7625     126.8766
    7626     106.0613
    7627     121.7607
    7628     132.0006
    7629     121.6048
    7630     116.1289
    7631      96.3429
    7632      89.5027
    7633     117.1880
    7634     100.4780
    7635      95.5770
    7636     120.3462
    7637     119.4247
    7638     127.2980
    7639     110.4711
    7640     104.5076
    7641     123.7412
    7642     132.8861
    7643     149.8688
    7644     105.7610
    7645      96.8494
    7646     133.0194
    7647     135.0247
    7648     135.8619
    7649     113.6145
    7650     106.8406
    7651     111.2153
    7652     139.3212
    7653     108.6674
    7654      96.2741
    7655     104.7962
    7656      99.7634
    7657     123.1277
    7658     127.8348
    7659     141.5907
    7660     132.1579
    7661     110.9734
    7662     117.8213
    7663     119.4481
    7664     123.7721
    7665     115.0813
    7666     119.8875
    7667     130.0347
    7668     128.4286
    7669     113.6425
    7670     122.1524
    7671     136.9861
    7672     138.8231
    7673     125.7817
    7674     114.8051
    7675     111.3900
    7676     119.1181
    7677     110.2240
    7678     135.0982
    7679     108.6430
    7680     131.2662
    7681     128.2026
    7682     128.9006
    7683     133.3388
    7684     140.0073
    7685     147.9320
    7686     149.3092
    7687     139.2764
    7688     137.2690
    7689     144.5457
    7690     143.4088
    7691     149.5203
    7692     168.1050
    7693     161.8067
    7694     144.4485
    7695     136.2684
    7696     133.2991
    7697     166.1863
    7698     162.9348
    7699     138.2535
    7700     146.3985
    7701     130.6415
    7702     141.7865
    7703     146.8876
    7704     136.6826
    7705     130.0536
    7706     135.7449
    7707     127.9444
    7708     128.0432
    7709     144.3731
    7710     131.0404
    7711     138.1553
    7712     134.4416
    7713     151.5842
    7714     131.7734
    7715     122.9747
    7716     126.8626
    7717      99.4800
    7718     115.8298
    7719     112.6041
    7720     107.3741
    7721     137.3589
    7722     140.3896
    7723     156.0670
    7724     166.9932
    7725     142.1822
    7726     147.3780
    7727     125.9169
    7728     118.5715
    7729     137.2324
    7730     145.0120
    7731     146.2813
    7732     112.0174
    7733     142.6639
    7734     162.2830
    7735     171.5919
    7736     197.1830
    7737     183.0243
    7738     181.9115
    7739     163.4036
    7740     186.6695
    7741     164.0295
    7742     160.7378
    7743     149.3227
    7744     129.1034
    7745     139.8771
    7746     122.5164
    7747     113.0777
    7748     118.5378
    7749     102.9772
    7750     125.1660
    7751     126.1341
    7752     127.5397
    7753     143.0391
    7754     117.5870
    7755     142.2790
    7756     136.4319
    7757     120.3078
    7758     114.4496
    7759     106.4151
    7760     131.4689
    7761     113.8542
    7762     126.3877
    7763     114.7910
    7764     117.1897
    7765     120.7440
    7766     125.5986
    7767     119.0599
    7768     113.2443
    7769     133.3446
    7770      92.5639
    7771     105.8511
    7772     110.1849
    7773     114.7949
    7774     115.2019
    7775     124.6398
    7776     106.7583
    7777     123.5923
    7778     109.9875
    7779     104.6445
    7780     119.7280
    7781      95.9453
    7782      92.5544
    7783     118.7647
    7784     134.3057
    7785     116.5661
    7786     136.6126
    7787     102.5409
    7788      80.4688
    7789      89.5815
    7790      84.7474
    7791      82.7828
    7792      96.9653
    7793      81.1927
    7794      80.6438
    7795      85.7357
    7796      94.7382
    7797      87.7405
    7798      89.9893
    7799      84.9525
    7800      88.9271
    7801      85.2087
    7802      97.5115
    7803      97.5344
    7804      91.5619
    7805      88.5777
    7806      93.1137
    7807      88.7146
    7808      84.4682
    7809      68.7048
    7810      90.5492
    7811      85.0716
    7812      87.0801
    7813      86.5582
    7814      88.5514
    7815      98.2921
    7816      87.9913
    7817      91.0718
    7818     107.7933
    7819     106.6609
    7820      99.1386
    7821     104.5879
    7822     116.0997
    7823      90.2643
    7824      84.4409
    7825      98.1252
    7826     123.4336
    7827     106.2585
    7828     120.0268
    7829     129.3802
    7830     115.8073
    7831     102.8580
    7832     132.3062
    7833     114.0735
    7834     105.5238
    7835     135.4140
    7836     132.2009
    7837     106.3042
    7838     123.8099
    7839     115.6595
    7840     105.9075
    7841     106.8462
    7842     126.4005
    7843     126.2831
    7844     130.4985
    7845     117.2694
    7846      91.9578
    7847     100.9340
    7848     102.1442
    7849     100.7741
    7850     129.7092
    7851     102.3133
    7852     106.2821
    7853     103.6938
    7854     108.4323
    7855     120.2275
    7856     100.8528
    7857     111.4036
    7858     120.0573
    7859     117.4079
    7860     115.5285
    7861     116.5873
    7862     119.9983
    7863     121.7347
    7864     122.4454
    7865     146.4717
    7866     147.9651
    7867     128.1176
    7868     154.7661
    7869     144.3657
    7870     138.6478
    7871     137.0733
    7872     111.6277
    7873     122.1751
    7874     139.5972
    7875     149.8483
    7876     158.5111
    7877     142.1030
    7878     165.2064
    7879     124.2817
    7880     140.5410
    7881     135.2302
    7882     135.1745
    7883     125.8215
    7884     125.2784
    7885     118.2149
    7886     123.5804
    7887     132.9471
    7888     133.8028
    7889     126.1051
    7890     101.4095
    7891     109.5077
    7892     101.8466
    7893     113.7311
    7894     102.6620
    7895      86.2162
    7896     105.4813
    7897     108.9778
    7898     109.9938
    7899     124.4291
    7900     120.0266
    7901     115.0945
    7902      87.0785
    7903     104.3791
    7904      76.2692
    7905      86.6331
    7906      75.8459
    7907      91.3949
    7908      99.7646
    7909      98.0424
    7910     141.5473
    7911      90.9814
    7912     123.9630
    7913     108.2025
    7914     104.2997
    7915      86.4805
    7916      97.4743
    7917      87.8139
    7918     108.5943
    7919     106.2845
    7920     103.6211
    7921     122.1897
    7922     132.5777
    7923     105.2614
    7924     119.8724
    7925     112.8597
    7926      93.7728
    7927     126.8552
    7928     106.1119
    7929     111.9798
    7930     134.0166
    7931      98.7880
    7932     130.1346
    7933     123.7557
    7934     129.7774
    7935     148.5436
    7936     129.4216
    7937     144.6922
    7938     115.6790
    7939     109.1728
    7940     102.1532
    7941     118.6979
    7942     107.4236
    7943     101.7919
    7944     116.2356
    7945     105.2103
    7946     123.9678
    7947     108.5807
    7948     115.1265
    7949     105.9271
    7950     109.3191
    7951     109.4038
    7952     108.9535
    7953     134.6162
    7954     122.5980
    7955     124.8806
    7956     113.6255
    7957     122.7703
    7958     105.8373
    7959     112.3158
    7960     131.1802
    7961     128.7736
    7962     121.8452
    7963     117.6950
    7964     125.3764
    7965     108.5354
    7966     118.0922
    7967     130.7799
    7968     104.3845
    7969     108.2843
    7970     114.2011
    7971     109.5255
    7972     107.0325
    7973     108.5560
    7974      95.6124
    7975     117.6209
    7976     102.1934
    7977      98.6127
    7978      80.2081
    7979     112.0233
    7980     119.7928
    7981      99.0988
    7982      97.4460
    7983     113.5240
    7984     120.8392
    7985     107.7656
    7986      91.5655
    7987     102.8972
    7988     128.7302
    7989     110.2238
    7990     105.0063
    7991     122.3538
    7992     109.3492
    7993     115.1098
    7994     142.5040
    7995     111.1671
    7996     100.3182
    7997     133.6373
    7998     103.9052
    7999     124.5136
    8000     103.2318
    8001     124.5868
    8002      97.2611
    8003      99.4570
    8004     122.4541
    8005     120.5206
    8006     117.7037
    8007      95.0915
    8008     108.7430
    8009     105.3306
    8010      96.1884
    8011     104.6681
    8012     110.1450
    8013     124.1710
    8014     108.0780
    8015     137.9744
    8016     111.7608
    8017     107.3435
    8018     111.2757
    8019     125.2184
    8020     132.3116
    8021     129.0855
    8022     114.9218
    8023     117.1574
    8024     114.7832
    8025     115.4864
    8026     116.2151
    8027     103.9315
    8028     111.5388
    8029     119.8019
    8030     111.9493
    8031     102.4198
    8032     107.6858
    8033     117.3697
    8034     106.3443
    8035     117.9477
    8036     125.1205
    8037     111.1983
    8038     118.6731
    8039     118.9451
    8040     122.6863
    8041     121.1566
    8042     127.6588
    8043     118.0901
    8044     117.3146
    8045     103.8429
    8046     107.4312
    8047     110.5585
    8048     114.6663
    8049     110.8774
    8050     112.7970
    8051     117.4750
    8052     111.8557
    8053     107.5459
    8054     115.5211
    8055      96.3832
    8056     105.4558
    8057     111.3373
    8058     108.5672
    8059      83.2542
    8060      97.1242
    8061      86.4271
    8062      89.5255
    8063      87.0936
    8064      96.2434
    8065     108.6941
    8066      85.9427
    8067     102.1200
    8068      98.0522
    8069     102.8503
    8070     130.7286
    8071     110.9611
    8072     124.1233
    8073     109.9456
    8074     109.6672
    8075     102.0336
    8076      88.7862
    8077     132.4615
    8078     115.5252
    8079     112.3529
    8080      99.0070
    8081     113.5238
    8082      85.8655
    8083     101.8550
    8084      93.7459
    8085      90.9374
    8086      87.7026
    8087      84.1231
    8088     106.6878
    8089      95.9989
    8090     113.4933
    8091     109.1727
    8092      89.2264
    8093      93.2051
    8094      99.3057
    8095      96.9793
    8096      89.0996
    8097      92.7829
    8098     102.0173
    8099      98.1422
    8100     100.8990
    8101      99.6398
    8102      70.4493
    8103      90.5825
    8104     116.2177
    8105      95.2956
    8106     107.1151
    8107      81.0495
    8108      85.0429
    8109      92.2799
    8110      97.4346
    8111      92.5995
    8112      90.6380
    8113      88.8806
    8114      99.2682
    8115      93.3464
    8116      83.3166
    8117      87.0165
    8118      93.6557
    8119      93.9184
    8120      99.1271
    8121     102.0534
    8122     108.9423
    8123      98.4837
    8124      89.1773
    8125      99.6826
    8126      89.9741
    8127      79.3650
    8128      88.3471
    8129     103.0022
    8130      99.7299
    8131      93.3010
    8132     116.9607
    8133     102.6074
    8134     102.5823
    8135      99.1467
    8136      97.4600
    8137     114.4062
    8138     121.1582
    8139      86.4222
    8140      90.0995
    8141      86.9605
    8142      89.8831
    8143     113.0105
    8144      93.9079
    8145      94.7195
    8146     105.0673
    8147      83.9939
    8148      99.0733
    8149      89.3465
    8150     108.4619
    8151      92.4104
    8152     104.8665
    8153      96.3233
    8154     125.8468
    8155      95.7613
    8156      90.3767
    8157     113.5651
    8158      90.5566
    8159      90.0836
    8160      91.5780
    8161      98.8690
    8162     101.2411
    8163      89.9049
    8164     103.5474
    8165     109.4569
    8166     153.7316
    8167     156.5727
    8168     106.3664
    8169      99.3477
    8170      99.3045
    8171     105.1830
    8172     100.6608
    8173     108.4694
    8174      99.2430
    8175      92.2334
    8176     101.2827
    8177     104.5519
    8178     104.6423
    8179      88.1336
    8180     101.6943
    8181     113.9147
    8182      93.1410
    8183      92.6171
    8184      90.7683
    8185      99.2215
    8186      97.6473
    8187      95.2239
    8188      99.8068
    8189      90.8913
    8190      97.5161
    8191      90.8743
    8192     118.3605
    8193      91.7910
    8194      96.5659
    8195      97.7797
    8196     122.2959
    8197      80.7828
    8198     108.3210
    8199      89.9379
    8200      97.1399
    8201      92.6897
    8202     112.4244
    8203     120.6396
    8204     117.6146
    8205     109.5431
    8206      93.9493
    8207      98.1170
    8208     114.5905
    8209     100.7973
    8210      88.3776
    8211      68.1100
    8212      85.9187
    8213     110.3606
    8214      96.4097
    8215      83.5541
    8216      94.9526
    8217      95.9445
    8218     107.2683
    8219      96.8270
    8220      89.0314
    8221      93.3607
    8222      95.7344
    8223      90.0870
    8224      94.6768
    8225      97.4838
    8226      97.3430
    8227      99.6334
    8228     101.3994
    8229      88.9593
    8230     119.3303
    8231      86.9282
    8232      92.8703
    8233      71.7218
    8234      91.1018
    8235      98.2987
    8236     109.3746
    8237      88.0234
    8238      82.9680
    8239      98.3908
    8240      92.4936
    8241      93.9026
    8242      97.9468
    8243      85.4712
    8244      91.1127
    8245      90.4141
    8246      91.5101
    8247     109.6108
    8248      91.1514
    8249     114.9161
    8250     101.7392
    8251     110.6724
    8252     106.6537
    8253     137.8297
    8254     122.3225
    8255     126.4410
    8256     141.3486
    8257     125.6124
    8258     125.6181
    8259     113.7611
    8260     105.4049
    8261      92.6529
    8262      97.4976
    8263     120.9409
    8264     100.9475
    8265     103.6698
    8266     115.5216
    8267     111.9301
    8268      86.8501
    8269      94.8326
    8270     117.3763
    8271      98.5470
    8272      88.7117
    8273     129.6924
    8274     141.1585
    8275     124.1801
    8276     131.3513
    8277     122.7291
    8278     127.4169
    8279     126.7221
    8280     133.4618
    8281     122.2607
    8282     128.8180
    8283     156.4549
    8284     129.0163
    8285     121.5424
    8286     123.0086
    8287     116.4983
    8288     140.0194
    8289     116.7623
    8290     124.1329
    8291     119.7613
    8292     131.6875
    8293     100.9396
    8294     123.8972
    8295     132.1559
    8296     124.7905
    8297     135.2656
    8298     133.2704
    8299     127.4937
    8300     110.1782
    8301     119.3126
    8302     157.2037
    8303     124.1996
    8304     120.4050
    8305     132.7828
    8306     122.6558
    8307     110.8202
    8308     132.0460
    8309     123.2019
    8310     140.5340
    8311     126.9102
    8312     144.5342
    8313     123.9568
    8314     117.9286
    8315     131.9051
    8316     137.0329
    8317     138.0201
    8318     109.7907
    8319     123.3728
    8320     116.4182
    8321     104.9521
    8322     117.7785
    8323     114.1804
    8324     127.6214
    8325     112.0116
    8326     116.4136
    8327     119.3257
    8328     122.5911
    8329     131.8083
    8330     127.4415
    8331     133.4460
    8332     118.7980
    8333     120.4423
    8334     122.4412
    8335     122.8249
    8336     131.0112
    8337     116.7507
    8338     132.7500
    8339     126.0713
    8340     129.9598
    8341     127.6915
    8342     130.1441
    8343     122.3572
    8344     122.9424
    8345     127.0958
    8346     116.8104
    8347     125.5995
    8348      92.6156
    8349      96.7883
    8350     122.3749
    8351     106.9054
    8352     127.9654
    8353     124.6603
    8354     148.5528
    8355     115.2790
    8356     109.8253
    8357     128.0736
    8358     132.7351
    8359     139.0490
    8360     123.6243
    8361     119.4404
    8362     118.9458
    8363     133.1581
    8364     130.1435
    8365     134.4970
    8366     133.7412
    8367     136.5244
    8368     148.5723
    8369     127.5710
    8370     111.3250
    8371     131.5132
    8372     115.4205
    8373     124.0000
    8374     130.0528
    8375     122.0307
    8376     130.1008
    8377     136.2119
    8378     120.0504
    8379     135.2290
    8380     124.2924
    8381     124.0398
    8382     130.7496
    8383     130.1811
    8384     131.8920
    8385     117.5914
    8386     127.2769
    8387     127.6953
    8388     133.2304
    8389     118.4592
    8390     128.2984
    8391     129.0102
    8392     127.4325
    8393     129.8408
    8394     115.1342
    8395     124.6759
    8396     118.8583
    8397     129.0026
    8398     139.6324
    8399     117.5131
    8400     127.6639
    8401     117.6980
    8402     113.1866
    8403     113.1375
    8404     112.0504
    8405     109.3129
    8406     124.3204
    8407     123.8632
    8408     123.3451
    8409     100.1950
    8410     121.1680
    8411     104.5154
    8412     128.8594
    8413      99.9037
    8414     102.9124
    8415     111.8221
    8416     128.0600
    8417     120.6016
    8418     100.5164
    8419     115.0668
    8420     115.3318
    8421     115.0681
    8422     139.7539
    8423     102.9642
    8424     114.3754
    8425     110.0191
    8426     109.5852
    8427     116.7420
    8428     116.4664
    8429     116.2033
    8430     112.0288
    8431     114.4443
    8432     142.5292
    8433     122.7221
    8434     117.8878
    8435     112.8645
    8436     109.3538
    8437     100.3964
    8438     110.7937
    8439      96.0947
    8440     103.9464
    8441      99.8440
    8442     105.1983
    8443     106.7282
    8444     103.0963
    8445      81.7025
    8446      83.1017
    8447      91.1279
    8448     104.1034
    8449     109.1398
    8450     112.2413
    8451     111.2523
    8452     110.0700
    8453      92.5227
    8454      95.5807
    8455      95.3000
    8456      97.4613
    8457     111.9162
    8458     108.2578
    8459     110.7367
    8460      89.4936
    8461      88.0366
    8462     107.1274
    8463     113.5423
    8464     122.3599
    8465     115.6954
    8466      94.7339
    8467      91.1615
    8468      98.8319
    8469      91.9448
    8470      97.5064
    8471     105.3616
    8472     101.4841
    8473     111.5328
    8474     104.9941
    8475     131.2361
    8476     107.4337
    8477     107.3410
    8478     108.9996
    8479      86.8898
    8480     104.6854
    8481      93.3566
    8482      99.9958
    8483     108.2211
    8484     104.0150
    8485      99.9295
    8486      98.6196
    8487     105.0360
    8488     115.9125
    8489     112.4444
    8490     118.2596
    8491     113.1080
    8492     132.4015
    8493     115.3757
    8494     107.5402
    8495      93.7965
    8496     101.3543
    8497      99.1050
    8498     109.4308
    8499     113.1662
    8500     104.4749
    8501      97.8165
    8502      93.6345
    8503     103.4184
    8504      96.4173
    8505     101.7577
    8506     118.5769
    8507      95.5088
    8508     100.1045
    8509     102.4479
    8510     109.5885
    8511     118.6702
    8512     102.0240
    8513     104.5519
    8514      91.8244
    8515      90.1519
    8516      96.2833
    8517     104.2467
    8518      98.1478
    8519      95.2446
    8520     106.4773
    8521     104.9137
    8522     100.0346
    8523      99.1552
    8524     107.2057
    8525     107.6531
    8526      86.8746
    8527      96.0306
    8528      91.0095
    8529     102.4747
    8530     108.3176
    8531     104.0147
    8532      79.0717
    8533      91.3158
    8534      99.0216
    8535     107.4518
    8536      96.4465
    8537     102.0991
    8538     102.0384
    8539     104.8175
    8540     103.4988
    8541      99.8755
    8542     114.7850
    8543     101.6446
    8544      95.7150
    8545      92.8771
    8546      93.2728
    8547      97.8030
    8548      89.6808
    8549     102.7641
    8550      95.9080
    8551     103.9501
    8552     104.2843
    8553     103.0057
    8554     108.6287
    8555     115.6267
    8556     101.1423
    8557     118.4890
    8558     105.4097
    8559     104.6236
    8560      96.1643
    8561     106.1024
    8562      98.7257
    8563     104.5333
    8564     110.8912
    8565     105.2678
    8566      97.9569
    8567     108.4114
    8568     104.8696
    8569     102.1930
    8570     103.5829
    8571     106.4625
    8572     119.5218
    8573     109.1621
    8574     109.3950
    8575     117.3206
    8576     109.4480
    8577     118.6613
    8578     119.3045
    8579     102.1431
    8580     106.8878
    8581     110.6382
    8582     102.8266
    8583     100.2009
    8584     108.4106
    8585     105.4124
    8586     103.1051
    8587      83.0082
    8588      93.4972
    8589     101.3184
    8590     123.7063
    8591     127.8247
    8592     120.8157
    8593     120.0477
    8594     104.9411
    8595     115.9945
    8596     118.2607
    8597     104.0019
    8598      98.2531
    8599     108.4163
    8600     128.4896
    8601     140.6660
    8602     116.0887
    8603     112.8315
    8604     113.3487
    8605     108.2784
    8606     132.2109
    8607     137.4312
    8608     130.8769
    8609     128.6627
    8610     154.7898
    8611     142.7069
    8612     121.9522
    8613     128.2731
    8614     114.6036
    8615     136.5933
    8616     140.7490
    8617     116.3558
    8618     108.7991
    8619     107.6796
    8620     109.1868
    8621      99.9280
    8622     100.0061
    8623     108.7017
    8624     118.3830
    8625     108.4580
    8626     120.3453
    8627     132.7799
    8628     115.0485
    8629     112.2416
    8630     110.2837
    8631     115.6223
    8632     109.2675
    8633     108.9330
    8634     111.8836
    8635     113.1855
    8636     132.4491
    8637     112.4964
    8638     112.4320
    8639     112.0791
    8640     100.6165
    8641     128.3319
    8642      99.2448
    8643     130.3961
    8644     108.8827
    8645     106.3794
    8646     117.9421
    8647     113.9658
    8648     106.8120
    8649     108.1362
    8650      95.9433
    8651     104.8976
    8652      99.5982
    8653     122.8480
    8654     113.9117
    8655     118.1181
    8656     131.8955
    8657     114.1280
    8658     111.7106
    8659      92.0773
    8660      99.2588
    8661     102.3642
    8662     111.1176
    8663     106.1901
    8664     114.1838
    8665     103.4965
    8666     106.0057
    8667     110.4564
    8668     102.2034
    8669     100.0379
    8670     111.1809
    8671     112.8761
    8672      93.7152
    8673      97.0712
    8674     104.1300
    8675      99.1330
    8676     102.3472
    8677     108.1721
    8678     100.4580
    8679      91.7684
    8680     115.5609
    8681     101.6708
    8682      96.5169
    8683     138.4038
    8684      97.8514
    8685     102.7886
    8686     111.4197
    8687     113.0256
    8688     121.4038
    8689     106.6584
    8690     108.4327
    8691      91.2367
    8692     111.4786
    8693     103.0252
    8694      92.1839
    8695     102.4585
    8696     102.8037
    8697     102.0208
    8698     111.8360
    8699      98.4588
    8700     116.6088
    8701     107.8144
    8702      96.5246
    8703     109.9866
    8704     115.6674
    8705     103.8412
    8706     118.9459
    8707      92.6004
    8708      98.5893
    8709     112.7724
    8710      99.1519
    8711     104.4654
    8712     120.2618
    8713     118.1320
    8714     103.2435
    8715      91.9219
    8716      98.2382
    8717     102.8011
    8718     107.5477
    8719      96.8754
    8720      95.8075
    8721     100.2976
    8722     104.1302
    8723     111.8273
    8724     104.7435
    8725     114.1949
    8726     104.4817
    8727     109.9807
    8728     139.2367
    8729     125.3711
    8730     118.3359
    8731     127.4065
    8732     117.3853
    8733     119.2067
    8734     121.4358
    8735     123.0611
    8736     121.0107
    8737     100.7981
    8738     132.0417
    8739     119.9353
    8740     117.7680
    8741     123.2041
    8742     119.9183
    8743     116.7184
    8744     109.4608
    8745     114.1632
    8746     112.7410
    8747     132.0922
    8748     124.2392
    8749     124.0084
    8750     118.7080
    8751     116.0214
    8752     126.5370
    8753     110.2016
    8754     137.5284
    8755     130.1998
    8756     114.6254
    8757     112.9087
    8758     116.5965
    8759     111.4928
    8760     106.7870
    8761     108.2595
    8762     112.3906
    8763     103.9743
    8764     103.0955
    8765     117.4546
    8766     111.3019
    8767     105.0352
    8768     127.1119
    8769     109.7907
    8770     123.7925
    8771     109.9329
    8772     121.8453
    8773     131.3829
    8774     120.9963
    8775     121.0388
    8776     108.8716
    8777     109.6643
    8778     127.2705
    8779     102.5017
    8780     108.9524
    8781     105.2699
    8782      97.2012
    8783     110.8541
    8784     108.8389
    8785     108.7096
    8786     109.4298
    8787     125.9843
    8788     118.3910
    8789      99.9898
    8790     133.1570
    8791     137.9664
    8792     110.2992
    8793     112.6073
    8794     133.6165
    8795     130.7736
    8796     153.8445
    8797     149.3878
    8798     102.5124
    8799     159.4555
    8800     153.4313
    8801     143.1420
    8802     136.2131
    8803     130.0328
    8804     153.1710
    8805     152.8965
    8806     136.8701
    8807     106.2123
    8808      95.4847
    8809     121.1855
    8810     127.4387
    8811     115.4172
    8812     116.6711
    8813     139.2768
    8814     141.2946
    8815     131.6551
    8816     109.4711
    8817     119.2892
    8818     145.1177
    8819     111.0589
    8820     121.2217
    8821     127.1536
    8822     119.2546
    8823     126.5757
    8824     158.0682
    8825     117.5931
    8826     107.0350
    8827     134.8213
    8828     131.5799
    8829     156.4346
    8830     174.0750
    8831     153.6253
    8832     168.9007
    8833     163.4845
    8834     162.3302
    8835     155.1463
    8836     134.2825
    8837     151.5356
    8838     148.7315
    8839     155.8339
    8840     143.7645
    8841     139.1654
    8842     147.0684
    8843     147.6011
    8844     152.3507
    8845     130.2141
    8846     111.1379
    8847     116.5488
    8848     116.6242
    8849     100.2280
    8850     121.1152
    8851     103.5125
    8852     113.1348
    8853      84.8545
    8854     106.5251
    8855     100.3390
    8856     102.1115
    8857     126.4153
    8858     120.8524
    8859     128.9976
    8860     107.2031
    8861      98.1146
    8862     118.0645
    8863     111.1434
    8864     118.0356
    8865     138.7965
    8866     136.3823
    8867     139.5722
    8868     141.0757
    8869     118.3749
    8870     112.8692
    8871     104.5558
    8872     119.1160
    8873     115.6520
    8874     115.0646
    8875     118.6616
    8876     118.0096
    8877     127.4399
    8878     116.0020
    8879     104.3917
    8880     118.4570
    8881     131.4504
    8882     119.3810
    8883     119.9384
    8884     107.7822
    8885     114.3345
    8886     110.8979
    8887     119.2022
    8888     109.7034
    8889     113.6721
    8890     119.8552
    8891     121.2699
    8892     127.9606
    8893     125.7323
    8894     135.1589
    8895     126.9772
    8896     111.2119
    8897     132.9690
    8898     121.2640
    8899     112.3493
    8900     114.8677
    8901     115.2908
    8902     115.7897
    8903     110.7566
    8904     114.0957
    8905     115.6541
    8906     128.1870
    8907     128.7435
    8908     142.2230
    8909     129.3876
    8910     119.1026
    8911     140.8270
    8912     132.3376
    8913     137.4799
    8914     145.8121
    8915     125.0746
    8916     121.9166
    8917     127.5489
    8918     116.8873
    8919     118.1495
    8920     111.7634
    8921     117.8577
    8922     131.4063
    8923     129.2975
    8924     111.6168
    8925     125.6194
    8926     103.0128
    8927     123.4070
    8928     130.9636
    8929     128.9107
    8930     106.5756
    8931     127.7073
    8932     115.5534
    8933     114.9471
    8934     130.6810
    8935     115.3343
    8936     109.3111
    8937     131.1698
    8938     106.4660
    8939     115.3348
    8940     124.3549
    8941     126.6676
    8942     122.7205
    8943     113.0661
    8944     126.5270
    8945     126.0073
    8946     113.7036
    8947     120.3545
    8948     115.7975
    8949     120.2780
    8950     117.8536
    8951     114.6671
    8952     125.3948
    8953     137.6533
    8954     137.4103
    8955     117.8826
    8956     120.7868
    8957     118.7170
    8958     125.0553
    8959     118.3566
    8960     118.4119
    8961     123.3645
    8962     113.5927
    8963     121.1010
    8964     100.9818
    8965     114.9202
    8966     123.9157
    8967     124.1239
    8968     135.4699
    8969     128.2291
    8970     132.4255
    8971     123.4202
    8972     131.5052
    8973     111.9041
    8974     105.0275
    8975     126.1784
    8976     132.8943
    8977     125.2264
    8978     129.1730
    8979     121.9615
    8980     125.2175
    8981     117.7858
    8982     112.9602
    8983     128.5772
    8984     113.5042
    8985     125.9057
    8986     116.3093
    8987     122.9816
    8988     114.2610
    8989     104.6752
    8990     115.5088
    8991     126.5130
    8992     106.4178
    8993     144.3748
    8994     120.0311
    8995     118.3852
    8996     106.2556
    8997     137.7942
    8998     120.3918
    8999     111.2664
    9000     113.4161
    9001     106.4623
    9002      92.4346
    9003     109.5924
    9004      96.3179
    9005     111.4086
    9006     127.9603
    9007     119.5096
    9008     119.4071
    9009     136.6910
    9010     127.3721
    9011     103.7800
    9012      99.8223
    9013     109.3548
    9014     117.7277
    9015     116.7392
    9016     109.1486
    9017      98.2604
    9018     108.4897
    9019     102.7133
    9020     116.3046
    9021     106.4387
    9022     109.0871
    9023     105.4967
    9024     102.9499
    9025      96.6620
    9026      94.6983
    9027     100.8572
    9028      99.0542
    9029     117.9341
    9030     106.4053
    9031     110.1359
    9032     107.9474
    9033     110.8719
    9034     101.2330
    9035     110.9146
    9036      97.7173
    9037     115.2940
    9038     113.7425
    9039     116.7639
    9040     117.3145
    9041     128.3481
    9042     105.3359
    9043     127.1404
    9044     129.7315
    9045     119.1881
    9046     122.0304
    9047     134.1184
    9048     115.5062
    9049     119.5935
    9050     101.4017
    9051     112.6655
    9052     122.4595
    9053      98.3980
    9054     103.4643
    9055     102.1925
    9056      96.2343
    9057     121.4043
    9058     107.6793
    9059      98.6365
    9060     116.4495
    9061     113.4701
    9062     100.2602
    9063     146.0673
    9064     123.5669
    9065     137.6247
    9066     100.3733
    9067     122.9264
    9068     118.3703
    9069     115.3258
    9070     135.9515
    9071     132.4087
    9072     148.5993
    9073     123.7201
    9074     123.6874
    9075     136.1323
    9076     131.1961
    9077     124.9963
    9078     139.1359
    9079     130.0360
    9080     125.2149
    9081     135.2679
    9082     118.0986
    9083     105.5317
    9084     129.3679
    9085     121.8594
    9086     145.3999
    9087     146.2821
    9088     121.7535
    9089     131.2700
    9090     118.0471
    9091     114.2028
    9092     138.1349
    9093     146.3418
    9094     138.1650
    9095     137.6589
    9096     130.4895
    9097     129.7855
    9098     132.5141
    9099     122.4518
    9100     133.8811
    9101     119.9788
    9102     146.9010
    9103     147.1576
    9104     142.0237
    9105     158.0235
    9106     141.9238
    9107     165.6570
    9108     135.9414
    9109     141.8981
    9110     138.5718
    9111     128.9162
    9112     134.4205
    9113     109.3114
    9114     127.1246
    9115     137.4280
    9116     160.0692
    9117     136.7244
    9118     140.2704
    9119     147.4609
    9120     157.2994
    9121     135.0680
    9122     134.1668
    9123     118.8357
    9124     148.0683
    9125     163.5278
    9126     166.9466
    9127     157.9273
    9128     155.0983
    9129     157.1349
    9130     158.2733
    9131     176.9777
    9132     189.6801
    9133     162.8010
    9134     163.5522
    9135     169.0856
    9136     179.7791
    9137     184.4595
    9138     174.7859
    9139     156.8304
    9140     167.1104
    9141     156.8508
    9142     161.1202
    9143     170.6938
    9144     167.7593
    9145     137.5758
    9146     126.0288
    9147     136.2639
    9148     120.3001
    9149     126.1854
    9150     122.9537
    9151     128.1139
    9152     127.4168
    9153     131.5369
    9154     154.4541
    9155     141.9438
    9156     124.9008
    9157     141.5805
    9158     126.9959
    9159     134.5469
    9160     131.7900
    9161     129.5951
    9162     127.1994
    9163     128.7332
    9164     140.6469
    9165     139.8526
    9166     137.5791
    9167     120.3756
    9168     140.2745
    9169     138.9780
    9170     119.8979
    9171     129.3317
    9172     122.7255
    9173     137.9853
    9174     140.8476
    9175     137.3521
    9176     114.6608
    9177     123.4050
    9178     119.9110
    9179     110.0194
    9180     111.4991
    9181     138.8827
    9182     115.6756
    9183     129.6323
    9184     127.1113
    9185     116.9331
    9186     131.3093
    9187     128.6655
    9188     117.9005
    9189     143.9268
    9190     128.3393
    9191     129.1351
    9192     126.6179
    9193     158.9457
    9194     119.4919
    9195     129.4748
    9196     135.4911
    9197     110.7710
    9198     122.4055
    9199     122.9183
    9200     119.0517
    9201     115.5829
    9202     136.4938
    9203     142.5519
    9204     116.3948
    9205     117.7775
    9206     139.8589
    9207     146.5049
    9208     135.7118
    9209     119.1782
    9210     126.1797
    9211     123.6688
    9212     135.4973
    9213     135.9643
    9214     120.8601
    9215     140.0653
    9216     116.6399
    9217     138.4143
    9218     154.3515
    9219     129.3707
    9220     128.1280
    9221     120.7142
    9222     125.6989
    9223     135.3560
    9224     128.8066
    9225     143.5270
    9226     133.7153
    9227     134.2396
    9228     127.5236
    9229     154.7573
    9230     124.6953
    9231     136.2717
    9232     127.7561
    9233     144.1452
    9234     140.2760
    9235     151.0173
    9236     135.3865
    9237     123.9758
    9238     108.8572
    9239     140.4552
    9240     137.7656
    9241     113.2810
    9242     114.3901
    9243     122.7951
    9244     123.5202
    9245     133.8921
    9246     132.5548
    9247     126.9906
    9248     123.3958
    9249     131.0510
    9250     139.0404
    9251     160.8840
    9252     162.2409
    9253     150.6727
    9254     137.8694
    9255     137.0150
    9256     133.5185
    9257     113.4837
    9258     131.8172
    9259     123.9469
    9260     142.9574
    9261     154.5577
    9262     127.6087
    9263     111.7338
    9264     135.8816
    9265     131.9366
    9266     120.9676
    9267     119.0113
    9268     144.7459
    9269     139.8493
    9270     146.2738
    9271     119.7382
    9272     125.3381
    9273     129.8066
    9274     132.6815
    9275     105.5867
    9276     108.1997
    9277     142.6399
    9278     159.8599
    9279     148.7891
    9280     137.4322
    9281     145.2183
    9282     126.7103
    9283     139.1206
    9284     158.3823
    9285     145.1963
    9286     137.6016
    9287     144.6637
    9288     148.5195
    9289     143.2861
    9290     146.5516
    9291     166.9548
    9292     146.3267
    9293     160.0018
    9294     157.9308
    9295     143.7379
    9296     154.5880
    9297     154.9317
    9298     161.6023
    9299     150.6395
    9300     138.0235
    9301     148.2781
    9302     141.8556
    9303     134.5299
    9304     152.6021
    9305     156.2077
    9306     130.5548
    9307     138.9518
    9308     164.6102
    9309     157.3704
    9310     133.2103
    9311     125.7822
    9312     131.8627
    9313     125.2394
    9314     152.0281
    9315     132.7862
    9316     141.1305
    9317     163.0708
    9318     144.3549
    9319     149.9091
    9320     146.2245
    9321     144.2618
    9322     146.5446
    9323     133.1383
    9324     148.9119
    9325     135.0036
    9326     153.7520
    9327     151.5296
    9328     138.4601
    9329     146.1292
    9330     144.0423
    9331     156.3123
    9332     141.1761
    9333     122.7932
    9334     134.9750
    9335     155.9378
    9336     139.0850
    9337     143.6251
    9338     121.8668
    9339     133.3442
    9340     135.1802
    9341     130.0130
    9342     148.2976
    9343     120.3009
    9344     111.3149
    9345     106.2145
    9346     101.1366
    9347     114.5920
    9348     118.7483
    9349     135.7681
    9350     117.4079
    9351     118.3429
    9352     121.2276
    9353     123.3149
    9354     122.1681
    9355     122.8348
    9356     122.5932
    9357     106.4645
    9358     121.4588
    9359     133.8345
    9360     132.3070
    9361     132.1230
    9362     156.8478
    9363     136.1213
    9364     152.0743
    9365     159.2685
    9366     164.2962
    9367     136.4610
    9368     136.4639
    9369     138.2214
    9370     134.6583
    9371     133.4405
    9372     150.6769
    9373     142.5417
    9374     142.5220
    9375     141.5022
    9376     156.0941
    9377     148.4827
    9378     141.7372
    9379     119.3590
    9380     142.0032
    9381     135.9479
    9382     145.0844
    9383     128.5754
    9384     137.3655
    9385     119.0060
    9386     120.0227
    9387     130.2994
    9388     133.8625
    9389     127.9446
    9390     118.5995
    9391     124.5525
    9392     144.1531
    9393     143.2976
    9394     142.5842
    9395     142.4384
    9396     152.9726
    9397     150.3002
    9398     138.4709
    9399     138.5960
    9400     129.9831
    9401     141.9080
    9402     135.8319
    9403     128.4163
    9404     155.9403
    9405     138.2298
    9406     162.2647
    9407     164.5457
    9408     158.8177
    9409     167.9787
    9410     185.1461
    9411     171.4736
    9412     164.3666
    9413     167.5873
    9414     182.5732
    9415     180.6500
    9416     159.4198
    9417     152.1743
    9418     144.8456
    9419     155.7027
    9420     154.7860
    9421     154.1709
    9422     170.8110
    9423     174.7183
    9424     171.0154
    9425     170.1032
    9426     165.8327
    9427     172.3618
    9428     149.1356
    9429     154.6544
    9430     152.2539
    9431     130.3259
    9432     150.3437
    9433     137.4357
    9434     140.6947
    9435     129.5317
    9436     177.8404
    9437     171.8043
    9438     197.1309
    9439     177.1769
    9440     157.5936
    9441     119.3744
    9442     127.2778
    9443     125.7539
    9444     112.2354
    9445     121.5716
    9446     118.5891
    9447     137.2436
    9448     155.5594
    9449     159.8631
    9450     161.9147
    9451     163.9396
    9452     156.9085
    9453     167.6736
    9454     183.5904
    9455     169.2466
    9456     170.1167
    9457     171.7463
    9458     149.3657
    9459     154.2891
    9460     140.6315
    9461     131.1603
    9462     141.8339
    9463     150.3869
    9464     123.8817
    9465     136.6587
    9466     140.5554
    9467     146.3899
    9468     133.0996
    9469     147.3950
    9470     131.6318
    9471     153.1740
    9472     145.9233
    9473     137.2881
    9474     140.8032
    9475     157.5432
    9476     148.3057
    9477     174.9316
    9478     135.3745
    9479     146.3205
    9480     156.8935
    9481     146.0993
    9482     161.8361
    9483     162.2554
    9484     134.9103
    9485     106.3011
    9486     130.2764
    9487     115.7811
    9488     124.7950
    9489     124.3976
    9490     121.8131
    9491     129.5259
    9492     142.3696
    9493     102.4845
    9494     118.2903
    9495     104.6133
    9496     128.9285
    9497     111.9402
    9498     117.9547
    9499     105.0633
    9500     109.5273
    9501     101.2961
    9502      92.7057
    9503      88.3387
    9504      92.3966
    9505     100.1977
    9506      99.4853
    9507     124.4050
    9508      97.9700
    9509      90.0812
    9510     109.5803
    9511      96.6179
    9512     116.3462
    9513     115.2510
    9514      97.6498
    9515     112.5469
    9516     118.9149
    9517     104.9521
    9518     115.1248
    9519     125.7715
    9520     112.1492
    9521     124.2670
    9522     124.3560
    9523     105.0043
    9524     105.6541
    9525     115.2562
    9526     101.1330
    9527     110.1214
    9528      96.6600
    9529     120.0012
    9530     122.0373
    9531     106.5302
    9532     103.3930
    9533     114.3604
    9534     106.9269
    9535     113.3892
    9536     109.3805
    9537     105.1577
    9538     103.3753
    9539     101.6797
    9540     121.3283
    9541     105.5525
    9542     104.1277
    9543      96.8040
    9544      94.8573
    9545     105.5876
    9546      96.6321
    9547      86.3065
    9548     103.2999
    9549      98.4406
    9550     105.3701
    9551     128.2621
    9552     107.1577
    9553      95.7902
    9554     105.2815
    9555      99.2665
    9556      99.5106
    9557     113.4680
    9558      97.0517
    9559      95.8353
    9560      98.7717
    9561      90.1200
    9562      83.5415
    9563      91.8938
    9564      93.2699
    9565     113.4272
    9566     102.5218
    9567      90.1897
    9568      92.6209
    9569      96.5111
    9570      98.7188
    9571      99.0162
    9572     102.9519
    9573     101.9029
    9574     102.3493
    9575      98.9565
    9576     100.7017
    9577      96.6464
    9578      94.7999
    9579      89.4634
    9580     108.5069
    9581     108.4374
    9582     111.9464
    9583     103.9839
    9584     119.7044
    9585      88.6527
    9586      95.9972
    9587     101.0121
    9588      91.7863
    9589     105.1640
    9590     102.3571
    9591     101.3346
    9592      88.7007
    9593      86.9318
    9594     112.6597
    9595      93.5638
    9596      92.2741
    9597     101.1998
    9598     108.0788
    9599     112.6768
    9600      93.8237
    9601      88.7260
    9602     103.8538
    9603     105.6979
    9604     111.2274
    9605     122.6357
    9606     108.5781
    9607     107.7920
    9608      89.2071
    9609      99.1371
    9610      99.7391
    9611      87.1243
    9612      93.2172
    9613     108.3645
    9614     107.3466
    9615     113.4381
    9616      90.4943
    9617     100.6603
    9618     107.4954
    9619     101.9956
    9620     121.0269
    9621     107.8946
    9622     116.3244
    9623      92.0469
    9624     100.6698
    9625      95.8827
    9626     124.0619
    9627     106.4606
    9628     106.0650
    9629     107.6737
    9630     116.4947
    9631     102.2802
    9632     103.3806
    9633      97.0962
    9634     113.5550
    9635     103.3503
    9636     120.9685
    9637     113.8696
    9638     119.9383
    9639     111.8928
    9640     114.1725
    9641      93.5630
    9642      99.0856
    9643      96.4499
    9644     105.9476
    9645     111.3570
    9646      99.1456
    9647     107.2869
    9648     112.7616
    9649     114.4597
    9650     137.7350
    9651      91.8979
    9652     109.7806
    9653      94.5759
    9654      95.2076
    9655     110.3239
    9656      99.4452
    9657      96.8410
    9658     109.2895
    9659     109.6597
    9660     111.7550
    9661     113.1949
    9662      98.2880
    9663     122.5101
    9664     125.4482
    9665     116.9229
    9666     114.1373
    9667     128.9618
    9668     126.6646
    9669     118.3971
    9670     114.5555
    9671     103.4107
    9672     124.8302
    9673     127.5481
    9674     115.3802
    9675     130.4106
    9676     113.3801
    9677     115.4111
    9678     138.7690
    9679     119.1179
    9680     117.8243
    9681     113.9095
    9682     106.7417
    9683     116.2448
    9684     103.5288
    9685     110.2765
    9686     110.4557
    9687      98.9246
    9688     118.6121
    9689     110.5950
    9690     101.4710
    9691     107.2445
    9692     111.9575
    9693     126.3396
    9694     110.5380
    9695     109.0753
    9696     119.0851
    9697     102.0398
    9698     107.7213
    9699     121.7742
    9700     125.3778
    9701     100.9790
    9702     103.2365
    9703      99.4990
    9704     121.3778
    9705     101.2552
    9706     119.7500
    9707     121.6003
    9708     100.2456
    9709      93.7101
    9710      95.5018
    9711     105.5432
    9712     105.5707
    9713      96.1468
    9714     103.2586
    9715      97.9104
    9716      99.7031
    9717      87.4847
    9718      92.4965
    9719      94.6416
    9720     114.9750
    9721     105.3852
    9722      92.6098
    9723     115.6101
    9724      97.4252
    9725      94.7264
    9726      85.4963
    9727      99.0761
    9728      98.3973
    9729     105.4456
    9730      90.5107
    9731      99.7750
    9732     100.8065
    9733     110.2380
    9734     117.2287
    9735     105.5306
    9736     114.3945
    9737     123.8806
    9738     100.3997
    9739     102.6681
    9740     103.3751
    9741      97.7986
    9742      95.4667
    9743      79.9877
    9744      82.1012
    9745     110.9717
    9746     120.3803
    9747     113.0173
    9748     128.5649
    9749     131.7151
    9750     140.4605
    9751     154.9386
    9752     130.5885
    9753     138.9114
    9754     152.5313
    9755     144.3905
    9756     112.6878
    9757     135.1485
    9758     105.8673
    9759      85.6586
    9760      93.5191
    9761     108.9872
    9762     118.4913
    9763     112.0540
    9764     107.6440
    9765      96.1074
    9766      92.2384
    9767     110.4524
    9768     114.8635
    9769     107.9928
    9770     114.1694
    9771     107.3275
    9772     130.9406
    9773     106.6129
    9774     104.1284
    9775     102.2528
    9776     110.5211
    9777     102.1234
    9778     104.3432
    9779     101.7948
    9780      99.9311
    9781      96.3553
    9782      87.3862
    9783     108.7780
    9784     102.7789
    9785     120.2939
    9786     106.4759
    9787     111.3698
    9788     104.9049
    9789      85.4829
    9790      91.1334
    9791     104.5200
    9792     103.5946
    9793     106.8116
    9794     115.4667
    9795     108.6867
    9796     129.3960
    9797     102.6241
    9798      99.0171
    9799     101.1654
    9800     115.5495
    9801     106.4373
    9802      91.3175
    9803     105.0837
    9804     115.9358
    9805     121.3511
    9806     115.7971
    9807     114.0327
    9808     114.8642
    9809     149.0171
    9810     152.4970
    9811     147.9311
    9812     140.9980
    9813     135.5717
    9814     125.2750
    9815      98.3227
    9816     135.0751
    9817     107.8821
    9818      97.1898
    9819     108.8583
    9820     106.1180
    9821     104.6232
    9822     107.9146
    9823     113.7809
    9824      97.7886
    9825      94.5515
    9826      97.6748
    9827     110.3669
    9828     120.1448
    9829     111.5328
    9830     137.7080
    9831     121.6938
    9832     120.3275
    9833     119.2300
    9834     119.7346
    9835     120.5092
    9836     117.1402
    9837     120.1148
    9838     113.8224
    9839     108.2001
    9840     109.1951
    9841     127.2807
    9842     121.4643
    9843     118.3395
    9844     121.5096
    9845     113.9800
    9846     133.4524
    9847     143.3420
    9848     116.7792
    9849     117.4154
    9850     100.0679
    9851     117.3140
    9852     129.2065
    9853     126.6746
    9854     112.0452
    9855     109.7740
    9856     111.1469
    9857     106.3147
    9858     118.5286
    9859     134.7764
    9860     143.1326
    9861     139.2216
    9862     119.1851
    9863     120.2053
    9864     115.8995
    9865     106.6170
    9866     111.1363
    9867     112.3726
    9868     113.8128
    9869     119.7468
    9870     114.7944
    9871     129.7983
    9872     111.5045
    9873      91.3753
    9874     105.2750
    9875     102.9827
    9876     102.2806
    9877      91.7444
    9878      94.5367
    9879     117.2135
    9880     102.8989
    9881     105.7389
    9882     125.0659
    9883      99.9133
    9884     111.4718
    9885     144.2472
    9886     110.1021
    9887     105.9620
    9888     100.1438
    9889      99.1301
    9890     103.3403
    9891     116.1554
    9892     105.2319
    9893     127.8422
    9894     104.7873
    9895     115.2500
    9896     106.3096
    9897     118.4469
    9898     102.2374
    9899     110.3173
    9900     127.0356
    9901     116.1018
    9902     109.2043
    9903     105.7574
    9904     113.0339
    9905     107.4518
    9906     118.2924
    9907     132.5074
    9908     129.1115
    9909     123.2941
    9910     111.1943
    9911     109.1713
    9912     109.3580
    9913     117.2144
    9914     116.0259
    9915     114.9712
    9916     111.9351
    9917     116.7561
    9918     102.2245
    9919     111.2060
    9920     128.6196
    9921     106.7383
    9922     107.9444
    9923     107.4046
    9924     120.0170
    9925     121.8966
    9926     144.7669
    9927     103.6590
    9928     117.0327
    9929     124.2721
    9930     117.5528
    9931     129.2650
    9932     117.9847
    9933     119.3734
    9934     131.8347
    9935      95.5503
    9936     119.8573
    9937     108.6510
    9938     132.6328
    9939     120.5107
    9940     100.9274
    9941     120.6470
    9942     100.0172
    9943     119.5937
    9944      92.9957
    9945     108.3020
    9946     101.6295
    9947     120.2602
    9948     116.4934
    9949     113.9313
    9950      95.5981
    9951     121.1485
    9952     106.7775
    9953     133.7509
    9954     112.9461
    9955     119.9537
    9956     125.6504
    9957     136.4862
    9958     104.4567
    9959     103.1530
    9960     107.7322
    9961     115.9510
    9962     101.8252
    9963     121.3629
    9964     128.2473
    9965     109.4507
    9966     106.8160
    9967     114.4527
    9968     122.8509
    9969     118.6501
    9970     122.2651
    9971     114.4353
    9972     109.2410
    9973     105.0817
    9974     126.0599
    9975     140.0576
    9976     123.5229
    9977     116.9091
    9978     118.3149
    9979     123.5381
    9980     122.6849
    9981     108.6058
    9982      96.6645
    9983     111.9588
    9984     115.2738
    9985     124.0172
    9986     127.7668
    9987     116.3833
    9988     124.1361
    9989     132.9808
    9990     114.6822
    9991     129.3743
    9992     121.9351
    9993     121.9844
    9994     125.3055
    9995     102.3345
    9996     125.4600
    9997     135.1345
    9998     113.4634
    9999     134.1042
   10000     120.9882
   10001     128.4006
   10002     121.5665
   10003     107.2070
   10004     131.3397
   10005     127.6225
   10006     106.7438
   10007      97.3185
   10008     109.4640
   10009     126.5982
   10010     104.0135
   10011     123.9149
   10012     110.5884
   10013     109.7639
   10014     125.9586
   10015     121.2263
   10016     131.4427
   10017     118.5707
   10018     120.1519
   10019     119.6906
   10020     119.9231
   10021     130.9737
   10022     115.3650
   10023     130.8461
   10024     126.1152
   10025     118.9321
   10026     133.0629
   10027     101.9001
   10028     106.1946
   10029     102.6370
   10030     113.8883
   10031     120.7388
   10032     142.1250
   10033     137.4508
   10034     121.4133
   10035     106.9334
   10036     109.3387
   10037     113.5037
   10038     103.9053
   10039     102.6615
   10040     107.0256
   10041     136.9644
   10042     117.5634
   10043     104.5823
   10044     109.2248
   10045     121.7568
   10046     112.6503
   10047     116.3573
   10048     103.0884
   10049     112.5601
   10050     120.0836
   10051     113.1153
   10052     121.2892
   10053     108.9449
   10054     109.8459
   10055     110.8377
   10056     136.5052
   10057     134.8656
   10058     130.0328
   10059     147.9629
   10060     130.9576
   10061     113.6519
   10062     127.2107
   10063     115.6717
   10064     124.2410
   10065     125.8206
   10066     137.6282
   10067     139.6585
   10068     137.8137
   10069     134.5820
   10070     132.0478
   10071     123.2513
   10072     120.7120
   10073     115.0357
   10074     122.5550
   10075     134.6606
   10076     119.5211
   10077     108.7821
   10078     119.6879
   10079     117.6243
   10080     125.1540
   10081     123.7408
   10082     121.5481
   10083     119.2872
   10084     115.0040
   10085     107.2888
   10086      96.3394
   10087     116.6029
   10088     138.2712
   10089     122.1905
   10090     114.7329
   10091     129.3111
   10092     141.5378
   10093     159.4675
   10094     144.4348
   10095     108.8714
   10096     116.8352
   10097     119.9774
   10098     137.2053
   10099     127.5954
   10100     129.6988
   10101     135.1774
   10102     133.9160
   10103     121.0837
   10104     127.5312
   10105     124.4140
   10106     130.0170
   10107     126.0450
   10108     127.1407
   10109     114.9367
   10110     127.8018
   10111     137.3902
   10112     126.4865
   10113     126.2451
   10114     139.7060
   10115     130.0112
   10116     127.0582
   10117     122.0910
   10118     127.2243
   10119     127.5314
   10120     140.8477
   10121     145.2285
   10122     141.7919
   10123     126.8062
   10124     120.0222
   10125     147.6216
   10126     112.8637
   10127     139.1148
   10128     139.8677
   10129     128.5490
   10130     140.9395
   10131     138.0451
   10132     127.3843
   10133     131.9695
   10134     118.5180
   10135     124.0438
   10136     118.0651
   10137     112.3904
   10138     128.3606
   10139     137.6806
   10140     139.9309
   10141     144.4100
   10142     149.9489
   10143     136.2684
   10144     120.3957
   10145     106.5859
   10146     109.7974
   10147     145.4442
   10148     132.2427
   10149     141.4331
   10150     147.1916
   10151     133.2604
   10152     125.1787
   10153     151.0737
   10154     109.9521
   10155     119.2785
   10156     106.9318
   10157     124.3585
   10158     135.5275
   10159     119.8225
   10160     117.6002
   10161     135.0072
   10162     117.4112
   10163     123.7727
   10164     133.9169
   10165     158.0263
   10166     134.1155
   10167     125.6267
   10168     136.9483
   10169     137.1672
   10170     124.5336
   10171     120.6128
   10172     129.4309
   10173     160.4036
   10174     162.4618
   10175     155.7683
   10176     160.4823
   10177     160.6641
   10178     149.2953
   10179     141.7283
   10180     101.3024
   10181     106.0027
   10182     117.4677
   10183     105.1089
   10184     105.9082
   10185     112.5447
   10186     124.5393
   10187     121.7200
   10188     148.6374
   10189     125.2838
   10190     111.4628
   10191     124.2418
   10192     104.9699
   10193     112.2971
   10194     116.4822
   10195     103.7524
   10196     106.3048
   10197     100.0342
   10198     104.3399
   10199     122.3971
   10200     131.7866
   10201     113.9289
   10202     131.5441
   10203     122.8287
   10204     117.3243
   10205     133.1578
   10206     153.2254
   10207     144.6271
   10208     140.8628
   10209     137.2849
   10210     142.8295
   10211     119.8890
   10212     130.1928
   10213     140.9869
   10214     146.8063
   10215     137.8558
   10216     126.7533
   10217     118.9097
   10218     126.3480
   10219     134.1521
   10220     119.9154
   10221     114.0968
   10222     144.2472
   10223     146.5023
   10224     141.5488
   10225     162.1221
   10226     137.2637
   10227     130.0956
   10228     117.7356
   10229     114.3494
   10230     141.9585
   10231     123.2184
   10232     125.1285
   10233     114.3893
   10234      99.3681
   10235     104.9644
   10236     110.0337
   10237     128.4959
   10238     113.7797
   10239     126.3656
   10240     123.4939
   10241     118.1545
   10242     131.9240
   10243     135.7180
   10244     148.8645
   10245     124.2581
   10246     119.2140
   10247     120.2910
   10248     124.2773
   10249     120.6458
   10250     125.6031
   10251     126.3774
   10252      98.8935
   10253     131.1031
   10254     129.8550
   10255     101.6917
   10256     126.0199
   10257     120.0085
   10258     126.1878
   10259     113.1918
   10260     113.4403
   10261     117.0744
   10262     109.7627
   10263     112.6589
   10264     127.0705
   10265     117.3707
   10266     106.0166
   10267     111.3741
   10268     138.9101
   10269     108.7879
   10270     112.4212
   10271     134.0094
   10272     146.1341
   10273     118.7162
   10274     118.1842
   10275     114.2947
   10276     123.5290
   10277     117.9315
   10278     114.7693
   10279     115.5120
   10280     152.0580
   10281     145.0624
   10282     139.0653
   10283     124.5283
   10284     135.2352
   10285     156.1986
   10286     125.7193
   10287     117.9867
   10288     143.5745
   10289     127.9909
   10290     110.7335
   10291     111.9093
   10292     123.6584
   10293     122.5862
   10294     149.6297
   10295     142.1091
   10296     123.3204
   10297     139.2140
   10298     137.1944
   10299     148.7014
   10300     117.8230
   10301     134.1920
   10302     117.9951
   10303     137.3111
   10304     120.1361
   10305     155.8976
   10306     163.7121
   10307     155.0132
   10308     149.1054
   10309     155.1536
   10310     147.3545
   10311     147.9478
   10312     127.2789
   10313     131.8419
   10314     143.2572
   10315     148.0584
   10316     144.6617
   10317     147.2883
   10318     154.3316
   10319     145.3448
   10320     142.2979
   10321     159.5418
   10322     171.7818
   10323     171.3410
   10324     151.4064
   10325     139.1741
   10326     140.8243
   10327     146.8556
   10328     142.3867
   10329     147.4879
   10330     151.9320
   10331     157.3458
   10332     155.1104
   10333     161.6480
   10334     154.6284
   10335     161.1423
   10336     153.5404
   10337     171.2662
   10338     144.7925
   10339     161.5513
   10340     153.5003
   10341     139.3925
   10342     142.2549
   10343     132.3862
   10344     133.4911
   10345     137.1933
   10346     134.1342
   10347     115.9663
   10348     151.8285
   10349     167.2068
   10350     155.6762
   10351     135.4205
   10352     158.4159
   10353     174.5676
   10354     159.1391
   10355     141.0056
   10356     165.1644
   10357     151.9432
   10358     141.4777
   10359     161.0211
   10360     145.7585
   10361     155.7285
   10362     149.3770
   10363     162.0200
   10364     156.5514
   10365     134.3198
   10366     148.7797
   10367     159.9559
   10368     153.6483
   10369     154.9609
   10370     127.8757
   10371     138.0409
   10372     143.1408
   10373     150.7458
   10374     170.0836
   10375     163.3085
   10376     151.8784
   10377     145.6498
   10378     168.7488
   10379     151.3261
   10380     158.6935
   10381     151.7920
   10382     139.3830
   10383     161.9354
   10384     155.7881
   10385     166.5022
   10386     149.4599
   10387     134.3915
   10388     153.1686
   10389     172.7639
   10390     166.7262
   10391     153.7660
   10392     167.2075
   10393     170.7123
   10394     166.7649
   10395     152.2680
   10396     152.5578
   10397     152.3426
   10398     162.3765
   10399     159.6488
   10400     173.4307
   10401     155.8926
   10402     158.3756
   10403     143.3236
   10404     149.3835
   10405     148.6210
   10406     153.2752
   10407     145.9920
   10408     153.1468
   10409     137.9148
   10410     149.7915
   10411     156.8674
   10412     146.1848
   10413     148.9136
   10414     148.3865
   10415     161.7503
   10416     151.0881
   10417     145.3906
   10418     138.1188
   10419     146.4466
   10420     150.0927
   10421     138.3248
   10422     144.8082
   10423     160.9348
   10424     151.0906
   10425     166.5964
   10426     152.5215
   10427     143.9985
   10428     138.6198
   10429     135.0141
   10430     126.9048
   10431     142.7131
   10432     140.9061
   10433     143.9109
   10434     136.4830
   10435     136.6039
   10436     149.4480
   10437     139.6068
   10438     148.2240
   10439     155.0328
   10440     145.1950
   10441     151.8910
   10442     137.0233
   10443     132.0726
   10444     142.4215
   10445     148.4684
   10446     146.8845
   10447     148.7141
   10448     130.5976
   10449     138.4825
   10450     145.9708
   10451     131.8848
   10452     138.8548
   10453     140.8505
   10454     140.8491
   10455     143.4585
   10456     159.1177
   10457     149.2104
   10458     161.3388
   10459     170.7490
   10460     153.2144
   10461     153.7922
   10462     145.3481
   10463     164.9247
   10464     153.0809
   10465     156.1878
   10466     156.9719
   10467     151.6854
   10468     171.4018
   10469     174.9668
   10470     165.7929
   10471     163.5069
   10472     191.6163
   10473     167.1629
   10474     149.2763
   10475     158.8436
   10476     156.2125
   10477     142.8494
   10478     172.8147
   10479     137.6891
   10480     163.6199
   10481     171.9532
   10482     157.0297
   10483     177.1049
   10484     183.0508
   10485     170.8123
   10486     160.5736
   10487     177.4955
   10488     159.1971
   10489     157.3917
   10490     154.7977
   10491     145.9607
   10492     144.9948
   10493     158.3234
   10494     148.7212
   10495     145.5422
   10496     145.4853
   10497     171.1965
   10498     148.1649
   10499     147.1370
   10500     157.9634
   10501     151.6738
   10502     137.5748
   10503     134.5269
   10504     150.5081
   10505     148.9594
   10506     146.9429
   10507     157.6096
   10508     161.1641
   10509     123.9493
   10510     129.6462
   10511     115.8859
   10512     126.6865
   10513     141.3498
   10514     137.9406
   10515     125.5707
   10516      97.9739
   10517     111.0384
   10518     108.9368
   10519     118.0106
   10520     108.9355
   10521     102.4802
   10522     118.1168
   10523     123.6137
   10524     105.2735
   10525     108.8845
   10526     100.7296
   10527     108.1055
   10528     110.0392
   10529     107.3280
   10530     102.5336
   10531     127.9063
   10532     129.4098
   10533     100.8944
   10534     111.1679
   10535      99.7984
   10536     102.2903
   10537      91.2933
   10538      98.7046
   10539     100.6295
   10540     116.1122
   10541     108.9953
   10542     121.0798
   10543     109.7506
   10544     107.6377
   10545     115.8928
   10546      92.4171
   10547     109.5257
   10548     104.2690
   10549     105.1956
   10550     112.2017
   10551     108.2251
   10552     110.5485
   10553     111.5272
   10554     112.0825
   10555     111.0977
   10556     102.8163
   10557     114.1614
   10558     102.6699
   10559     109.2066
   10560     121.8722
   10561     127.6224
   10562     123.0279
   10563     134.5820
   10564     141.7893
   10565     144.5774
   10566     124.4852
   10567     119.0006
   10568     121.2403
   10569     107.8913
   10570     106.3961
   10571     110.6220
   10572     103.1907
   10573     100.3345
   10574     102.9148
   10575      98.8778
   10576     103.7818
   10577     113.7027
   10578      97.5172
   10579     102.3208
   10580     104.5832
   10581     102.0681
   10582      94.5415
   10583     111.5674
   10584      94.7949
   10585     111.1286
   10586     105.9670
   10587     107.9625
   10588     109.6732
   10589     115.3891
   10590     107.0189
   10591      96.3611
   10592     110.3979
   10593     112.5780
   10594     107.8442
   10595     109.8658
   10596      98.6957
   10597      97.7038
   10598     104.3827
   10599     111.0295
   10600     106.2526
   10601     115.2906
   10602      99.0456
   10603     108.6349
   10604      95.7896
   10605     107.0605
   10606      96.6613
   10607      97.0015
   10608      95.3250
   10609     104.6658
   10610     101.7563
   10611     101.0163
   10612      99.9142
   10613     124.1797
   10614     108.2130
   10615      98.7287
   10616     108.2881
   10617     106.1102
   10618     120.4615
   10619     113.8193
   10620     109.2198
   10621     101.2606
   10622      97.5974
   10623      99.8836
   10624      97.4980
   10625     105.9619
   10626     164.4704
   10627     141.3632
   10628     138.8297
   10629     137.8335
   10630     140.6440
   10631     151.2819
   10632     142.0023
   10633     150.4425
   10634     129.1378
   10635     135.1501
   10636     140.0224
   10637     144.2993
   10638     143.1210
   10639     143.3014
   10640     141.3096
   10641     149.3166
   10642     141.8888
   10643     148.2020
   10644     139.6266
   10645     139.5804
   10646     153.2338
   10647     140.0324
   10648     144.2147
   10649     137.9276
   10650     148.2653
   10651     113.8904
   10652     124.5334
   10653     134.8849
   10654     140.4176
   10655     140.3101
   10656     144.9144
   10657     142.2206
   10658     141.8677
   10659     144.3240
   10660     147.4465
   10661     150.1254
   10662     160.2596
   10663     161.4928
   10664     150.1142
   10665     160.7481
   10666     163.9140
   10667     171.7793
   10668     160.8623
   10669     157.4281
   10670     156.6168
   10671     149.9494
   10672     151.7026
   10673     149.1735
   10674     143.0740
   10675     161.1375
   10676     153.7959
   10677     157.8023
   10678     155.0694
   10679     162.9465
   10680     152.5328
   10681     147.9799
   10682     152.5649
   10683     162.0181
   10684     153.6108
   10685     141.8127
   10686     144.6958
   10687     154.0766
   10688     164.8192
   10689     146.9910
   10690     151.2904
   10691     148.0233
   10692     141.7761
   10693     147.4290
   10694     139.4670
   10695     152.9877
   10696     155.1099
   10697     145.0939
   10698     142.7236
   10699     143.3470
   10700     142.4919
   10701     151.0384
   10702     150.7688
   10703     137.0863
   10704     144.4962
   10705     126.1018
   10706     143.5742
   10707     141.3196
   10708     134.2554
   10709     147.6778
   10710     133.1351
   10711     151.1127
   10712     141.9230
   10713     144.3195
   10714     153.3198
   10715     149.5088
   10716     150.2337
   10717     143.8506
   10718     142.8857
   10719     147.2972
   10720     125.9223
   10721     155.1771
   10722     165.9697
   10723     169.0388
   10724     154.3750
   10725     152.4947
   10726     154.2907
   10727     159.1489
   10728     145.5580
   10729     156.8365
   10730     146.7338
   10731     151.8662
   10732     174.4021
   10733     161.8511
   10734     160.7766
   10735     144.8707
   10736     147.9880
   10737     166.8406
   10738     159.7032
   10739     165.2212
   10740     167.5177
   10741     150.4851
   10742     156.9059
   10743     135.5319
   10744     141.8931
   10745     155.9344
   10746     161.9730
   10747     167.7385
   10748     175.4257
   10749     172.8579
   10750     161.4934
   10751     168.1453
   10752     156.1195
   10753     164.8207
   10754     157.6452
   10755     149.0968
   10756     152.5049
   10757     150.3947
   10758     147.7053
   10759     157.0651
   10760     155.4586
   10761     150.7600
   10762     159.9602
   10763     163.7588
   10764     161.9001
   10765     139.4853
   10766     147.0775
   10767     152.7849
   10768     136.9815
   10769     150.2216
   10770     149.6790
   10771     159.6369
   10772     146.8708
   10773     146.5657
   10774     141.0745
   10775     156.1174
   10776     147.7274
   10777     137.3328
   10778     145.5669
   10779     141.1460
   10780     150.1272
   10781     137.6616
   10782     152.1327
   10783     134.9322
   10784     157.1066
   10785     148.6548
   10786     141.9330
   10787     134.6350
   10788     160.4436
   10789     149.8389
   10790     143.0714
   10791     151.0101
   10792     135.8075
   10793     136.1590
   10794     160.9164
   10795     140.5634
   10796     147.9921
   10797     123.4828
   10798     156.0351
   10799     158.6080
   10800     160.7088
   10801     162.9926
   10802     158.0266
   10803     154.8000
   10804     167.7633
   10805     159.7799
   10806     145.3506
   10807     153.9802
   10808     133.1016
   10809     164.0398
   10810     158.6610
   10811     143.7944
   10812     146.4995
   10813     144.1458
   10814     155.0737
   10815     148.3927
   10816     142.4755
   10817     128.5456
   10818     140.1799
   10819     145.8873
   10820     142.6987
   10821     155.2258
   10822     165.8233
   10823     157.2810
   10824     149.8091
   10825     156.2628
   10826     147.6618
   10827     161.4478
   10828     152.6287
   10829     171.4800
   10830     135.9783
   10831     111.8845
   10832     137.2685
   10833     149.5957
   10834     143.9197
   10835     153.1330
   10836     156.2053
   10837     157.5901
   10838     164.5434
   10839     165.7503
   10840     163.8124
   10841     150.5113
   10842     141.4822
   10843     158.7857
   10844     156.7775
   10845     159.6451
   10846     147.4940
   10847     163.6372
   10848     166.7322
   10849     146.3969
   10850     150.4720
   10851     143.1850
   10852     144.6498
   10853     146.8595
   10854     143.5079
   10855     143.1002
   10856     148.5907
   10857     132.3903
   10858     147.4752
   10859     144.2585
   10860     158.3017
   10861     150.0192
   10862     155.3127
   10863     153.5354
   10864     167.2883
   10865     170.8282
   10866     167.5968
   10867     157.7865
   10868     168.7240
   10869     161.9287
   10870     154.3909
   10871     167.3528
   10872     167.9241
   10873     143.6768
   10874     140.4580
   10875     159.6978
   10876     151.2729
   10877     153.4538
   10878     167.4274
   10879     159.2585
   10880     151.7444
   10881     157.1184
   10882     145.2692
   10883     136.6716
   10884     160.5233
   10885     151.0932
   10886     150.9138
   10887     161.1846
   10888     147.2737
   10889     149.5020
   10890     152.9554
   10891     162.1443
   10892     142.8319
   10893     141.0549
   10894     184.1145
   10895     167.5536
   10896     192.1635
   10897     167.1047
   10898     167.7859
   10899     186.4438
   10900     190.6527
   10901     180.6754
   10902     196.4057
   10903     166.3893
   10904     202.3785
   10905     191.5529
   10906     196.5777
   10907     196.2094
   10908     187.8277
   10909     200.0906
   10910     208.4746
   10911     202.0742
   10912     183.9665
   10913     212.7647
   10914     208.2882
   10915     188.8986
   10916     206.0884
   10917     207.1724
   10918     187.0374
   10919     184.6640
   10920     177.7675
   10921     194.0471
   10922     187.6367
   10923     172.4753
   10924     187.3104
   10925     179.7326
   10926     183.2678
   10927     184.5778
   10928     181.0182
   10929     188.0311
   10930     208.3089
   10931     209.6732
   10932     179.2404
   10933     199.0026
   10934     196.0825
   10935     195.8500
   10936     182.1622
   10937     181.7478
   10938     188.5571
   10939     163.2511
   10940     180.4645
   10941     172.3308
   10942     160.8927
   10943     169.7799
   10944     172.1466
   10945     167.4593
   10946     180.9088
   10947     145.0648
   10948     135.2952
   10949     157.4233
   10950     139.8045
   10951     149.2241
   10952     152.2445
   10953     145.8637
   10954     147.6780
   10955     160.0101
   10956     145.3572
   10957     148.0521
   10958     170.8722
   10959     144.3108
   10960     144.5513
   10961     144.8277
   10962     175.8791
   10963     124.6775
   10964     145.5669
   10965     153.0572
   10966     139.3142
   10967     136.5037
   10968     128.9188
   10969     151.6240
   10970     168.2195
   10971     156.7350
   10972     133.1445
   10973     150.0933
   10974     164.8487
   10975     169.8494
   10976     168.0669
   10977     167.2426
   10978     153.7592
   10979     138.5643
   10980     150.4048
   10981     155.5006
   10982     163.5008
   10983     157.3332
   10984     160.7528
   10985     179.8720
   10986     147.6357
   10987     129.5989
   10988     151.2698
   10989     158.6559
   10990     148.6415
   10991     181.0514
   10992     159.9575
   10993     163.3806
   10994     146.7297
   10995     132.9049
   10996     148.7698
   10997     171.4247
   10998     160.5085
   10999     172.3544
   11000     161.3649
   11001     180.0559
   11002     184.8025
   11003     175.8406
   11004     154.3835
   11005     179.7117
   11006     159.0875
   11007     178.6349
   11008     154.7937
   11009     142.0567
   11010     152.3303
   11011     158.1960
   11012     163.2107
   11013     155.3041
   11014     138.1630
   11015     138.5711
   11016     149.4850
   11017     141.7032
   11018     144.1505
   11019     149.5494
   11020     136.6488
   11021     138.9746
   11022     153.7955
   11023     152.2450
   11024     147.3369
   11025     154.0114
   11026     152.0186
   11027     153.3105
   11028     127.7369
   11029     140.6045
   11030     136.8399
   11031     150.4225
   11032     157.1848
   11033     172.2406
   11034     182.7974
   11035     198.9238
   11036     165.5929
   11037     203.5494
   11038     204.0957
   11039     185.1547
   11040     171.1691
   11041     158.2200
   11042     173.3702
   11043     193.2794
   11044     190.0726
   11045     220.7375
   11046     199.0760
   11047     187.9862
   11048     199.9965
   11049     164.6579
   11050     160.8839
   11051     167.7351
   11052     155.0815
   11053     161.2330
   11054     149.7071
   11055     156.1339
   11056     156.0444
   11057     165.8751
   11058     170.6021
   11059     152.2461
   11060     162.8652
   11061     156.4782
   11062     166.6677
   11063     147.3487
   11064     159.8626
   11065     177.9414
   11066     147.5797
   11067     138.8955
   11068     160.1550
   11069     155.8730
   11070     148.5392
   11071     140.8302
   11072     158.4323
   11073     159.0841
   11074     129.0695
   11075     144.3953
   11076     155.1886
   11077     136.5035
   11078     158.3336
   11079     150.1877
   11080     172.9352
   11081     148.6854
   11082     147.2838
   11083     141.0602
   11084     161.7881
   11085     167.8213
   11086     164.5026
   11087     166.8642
   11088     140.9489
   11089     110.9291
   11090     120.6540
   11091     114.1194
   11092      98.9011
   11093     119.1803
   11094     128.6783
   11095     116.8018
   11096      96.2755
   11097      98.5042
   11098     111.6177
   11099     112.5583
   11100      94.7921
   11101      84.7544
   11102      90.6504
   11103      96.1164
   11104      91.8731
   11105     110.4395
   11106     101.4666
   11107     105.3378
   11108     104.8096
   11109     102.6974
   11110     122.2860
   11111      99.0727
   11112      98.9308
   11113      95.6813
   11114     115.3737
   11115     111.4185
   11116      96.5608
   11117     100.8500
   11118      98.5733
   11119      72.8733
   11120      95.5420
   11121      97.6631
   11122      85.9937
   11123      94.0196
   11124      96.3783
   11125      87.6487
   11126      67.8264
   11127      75.1260
   11128      80.1886
   11129      89.6846
   11130      93.6913
   11131     110.0207
   11132     122.9094
   11133      98.0713
   11134      92.8061
   11135      84.2435
   11136      99.5423
   11137     111.5302
   11138     117.5017
   11139     122.3994
   11140     116.7836
   11141     116.9169
   11142     102.3861
   11143     134.2866
   11144     131.8870
   11145     110.5213
   11146     109.8731
   11147     121.0559
   11148     119.9099
   11149     108.5033
   11150     114.5481
   11151     121.1218
   11152     120.2891
   11153     128.7973
   11154     108.6806
   11155     110.1195
   11156     113.3892
   11157     101.8459
   11158     102.5112
   11159     127.1200
   11160     109.5089
   11161     127.0620
   11162     127.9437
   11163     117.4011
   11164      95.3224
   11165     110.0311
   11166     109.3117
   11167      98.7760
   11168     100.3352
   11169     105.1772
   11170      99.1935
   11171     111.0170
   11172     110.6894
   11173     103.9875
   11174     111.9463
   11175     133.7753
   11176     115.6501
   11177     118.5432
   11178      92.4310
   11179     102.6411
   11180     104.7259
   11181     113.7672
   11182     124.5952
   11183     106.7669
   11184     120.1655
   11185     114.2371
   11186      88.9502
   11187     121.5111
   11188      96.2832
   11189      92.1720
   11190     105.6852
   11191     100.5948
   11192     116.6937
   11193     102.2898
   11194      97.6207
   11195      88.3179
   11196      92.0822
   11197      81.8937
   11198     106.8012
   11199      96.7833
   11200      82.8077
   11201      90.1767
   11202      98.3782
   11203     103.9625
   11204     101.5244
   11205      98.1172
   11206      99.2062
   11207      92.0277
   11208      94.0268
   11209     101.3451
   11210      80.9895
   11211      92.8141
   11212     112.1836
   11213     106.4674
   11214      97.2848
   11215     106.0825
   11216     111.7338
   11217     118.0109
   11218      99.2626
   11219      88.8229
   11220     130.8088
   11221     106.1421
   11222     121.7625
   11223     113.5875
   11224     122.7911
   11225     130.3591
   11226     102.1570
   11227     112.7146
   11228     111.1577
   11229     124.0271
   11230     101.4702
   11231     129.1629
   11232     106.0180
   11233     104.7161
   11234     117.9350
   11235     125.9764
   11236     103.4037
   11237     112.3545
   11238     115.2641
   11239     101.3170
   11240     110.2914
   11241      87.8197
   11242     118.5784
   11243     115.1860
   11244     102.9439
   11245      93.8309
   11246     110.6262
   11247     102.4777
   11248     109.6450
   11249      98.8711
   11250      86.4254
   11251      89.4279
   11252      80.9161
   11253     105.1353
   11254      92.9812
   11255      99.0556
   11256     102.9282
   11257     111.8726
   11258      92.8225
   11259     100.0207
   11260      99.3256
   11261      92.4580
   11262     109.5013
   11263      86.7981
   11264     103.5305
   11265      99.0798
   11266     116.6187
   11267     109.2851
   11268      95.0745
   11269     119.0953
   11270     128.2248
   11271     110.0621
   11272     114.1675
   11273     112.1186
   11274     112.0785
   11275     121.2327
   11276     111.4826
   11277     118.5200
   11278     107.1763
   11279     117.8130
   11280     106.4932
   11281     126.1869
   11282     120.7397
   11283     107.1270
   11284      98.0090
   11285     111.1753
   11286     107.5393
   11287     134.5067
   11288     119.2128
   11289     119.1944
   11290     120.0145
   11291     112.4856
   11292     111.7136
   11293     118.1702
   11294     111.9296
   11295      97.9462
   11296     120.6473
   11297     113.5808
   11298     123.5305
   11299     104.4711
   11300     103.1127
   11301      92.1723
   11302      83.2173
   11303      98.4690
   11304     106.7452
   11305     112.3855
   11306     110.4589
   11307     120.8432
   11308      97.7147
   11309     117.1118
   11310      87.4311
   11311     122.9358
   11312     101.9669
   11313      95.1669
   11314     113.3589
   11315     110.1905
   11316     113.1203
   11317     139.9268
   11318     109.6485
   11319     103.3338
   11320     108.0783
   11321     112.7196
   11322     118.7262
   11323      99.3012
   11324     106.0074
   11325     108.8206
   11326     116.9364
   11327     116.3907
   11328     111.6366
   11329     121.0299
   11330     111.5367
   11331     129.1860
   11332     120.6929
   11333     122.1110
   11334     114.0814
   11335     119.2688
   11336     130.3865
   11337     102.1379
   11338     100.7236
   11339     109.1416
   11340     100.4666
   11341     112.5288
   11342     130.4077
   11343     102.4581
   11344     121.2805
   11345     135.9058
   11346     116.4365
   11347     115.4949
   11348     115.1879
   11349     103.4678
   11350     107.8449
   11351     104.0874
   11352     123.3436
   11353     124.8661
   11354      95.3094
   11355     101.9637
   11356      95.2734
   11357      99.9226
   11358     112.7209
   11359     105.8885
   11360     100.2993
   11361     107.8357
   11362     115.0922
   11363     108.6507
   11364     114.6514
   11365     116.5484
   11366     118.3006
   11367     111.5410
   11368     111.6913
   11369     108.3724
   11370     132.4533
   11371     119.8873
   11372     123.5690
   11373     100.0602
   11374     118.8516
   11375     100.8221
   11376      96.7453
   11377     141.2083
   11378     143.7351
   11379     138.5330
   11380     146.1544
   11381     153.8440
   11382     149.4652
   11383     143.7503
   11384     152.2124
   11385     147.4949
   11386     152.9460
   11387     153.1893
   11388     137.7559
   11389     141.5269
   11390     136.0286
   11391     149.1484
   11392     134.0317
   11393     123.2747
   11394     132.1156
   11395     137.5873
   11396     125.4801
   11397     121.5955
   11398     118.6340
   11399     127.8438
   11400     117.5611
   11401     123.5792
   11402     134.0144
   11403     134.8926
   11404     127.8744
   11405     127.2280
   11406     138.0048
   11407     143.2847
   11408     139.1488
   11409     128.2834
   11410     131.1710
   11411     137.1614
   11412     142.1900
   11413     133.8811
   11414     128.4371
   11415     142.4319
   11416     135.9874
   11417     101.9322
   11418     104.9328
   11419     107.3824
   11420     146.7783
   11421     118.1992
   11422     111.5302
   11423     111.7283
   11424     126.8159
   11425     133.2835
   11426     133.0504
   11427     125.4673
   11428     130.1491
   11429     127.0632
   11430     129.2595
   11431     110.4474
   11432     113.4403
   11433     113.8134
   11434     122.3949
   11435     122.7009
   11436     122.2111
   11437     133.2830
   11438     104.0913
   11439     128.8925
   11440     124.2450
   11441     131.3474
   11442     129.7348
   11443     138.8277
   11444     135.8301
   11445     127.5451
   11446     124.6039
   11447     115.6846
   11448     101.4867
   11449     129.4848
   11450     121.2075
   11451     126.6929
   11452     113.8016
   11453     127.0880
   11454     116.3584
   11455     117.5259
   11456     122.4140
   11457     119.8925
   11458     116.5451
   11459     124.4893
   11460     123.2062
   11461     137.4771
   11462     108.3007
   11463     133.8507
   11464     119.1695
   11465     122.4338
   11466     142.2044
   11467     112.7451
   11468     110.7252
   11469     103.0655
   11470     134.3603
   11471     101.0515
   11472     116.1875
   11473     150.8938
   11474     113.0020
   11475      93.6706
   11476     108.6819
   11477     101.0741
   11478     105.8127
   11479     123.4174
   11480      84.3303
   11481      82.9983
   11482      84.8402
   11483     107.8402
   11484     101.2914
   11485     111.6871
   11486      78.2451
   11487      99.3587
   11488     113.6470
   11489     108.7857
   11490      96.7707
   11491      90.5369
   11492     118.8709
   11493      85.1632
   11494     111.7872
   11495      79.5476
   11496      96.5767
   11497     148.4459
   11498     113.5106
   11499      90.7377
   11500     101.9806
   11501     109.4525
   11502     111.2819
   11503     122.2820
   11504     119.6406
   11505     102.8083
   11506     131.0826
   11507     113.8294
   11508     138.8439
   11509      81.4130
   11510      84.6133
   11511     102.1835
   11512      75.9008
   11513      99.5617
   11514      98.0024
   11515     108.5909
   11516      95.8836
   11517      84.3673
   11518      84.4222
   11519      82.9482
   11520      98.3181
   11521     107.7558
   11522      90.6212
   11523      82.9001
   11524      70.6761
   11525      69.0468
   11526      86.1014
   11527      75.8126
   11528      84.5494
   11529      73.0706
   11530      85.4184
   11531      92.2656
   11532      79.0068
   11533     125.4033
   11534     100.1000
   11535     121.4228
   11536     114.3074
   11537     102.2108
   11538     104.8099
   11539     105.4477
   11540      89.8079
   11541      74.3346
   11542      87.6690
   11543     101.9852
   11544      83.9851
   11545      91.3537
   11546      68.2718
   11547      94.4076
   11548      78.5037
   11549      91.0040
   11550      76.2964
   11551      83.9022
   11552      75.6558
   11553      84.4080
   11554      88.0523
   11555      75.4924
   11556      84.5092
   11557      99.3444
   11558      84.0822
   11559      84.4306
   11560      89.0842
   11561      72.2510
   11562      90.0835
   11563      80.1297
   11564      79.1492
   11565     108.8627
   11566     103.4218
   11567      86.5912
   11568     105.1975
   11569     112.3070
   11570      92.1839
   11571     106.5433
   11572     100.1131
   11573      76.3114
   11574      81.4465
   11575     109.7721
   11576     101.6411
   11577     106.6298
   11578      95.9202
   11579      94.2127
   11580      86.4548
   11581     111.5278
   11582     100.8587
   11583      95.4411
   11584      82.1366
   11585      91.5218
   11586      91.5653
   11587     116.6812
   11588     120.5935
   11589      94.6585
   11590      88.8891
   11591      95.5840
   11592      87.8935
   11593      84.0495
   11594     102.0711
   11595      88.0130
   11596      95.9100
   11597      94.0968
   11598     128.4789
   11599     124.0988
   11600     110.9428
   11601      97.4665
   11602     103.2458
   11603      91.1443
   11604      73.1746
   11605      93.0101
   11606      91.8688
   11607      95.8400
   11608      99.6285
   11609     100.5460
   11610      98.8723
   11611     102.3023
   11612      92.8810
   11613      83.7010
   11614     115.5655
   11615     100.2505
   11616     125.6889
   11617     129.0088
   11618     128.0629
   11619     128.3008
   11620     129.7458
   11621     119.6839
   11622     150.8018
   11623     149.4086
   11624     112.6197
   11625     122.5656
   11626     121.0992
   11627     101.9616
   11628     104.5788
   11629     121.8274
   11630     108.8686
   11631     100.8129
   11632     115.3663
   11633     103.6073
   11634     105.6870
   11635     113.2590
   11636     117.5656
   11637     103.1376
   11638     123.8165
   11639      99.8357
   11640     101.0775
   11641      98.6020
   11642     109.9461
   11643     104.2991
   11644     100.4716
   11645     106.8118
   11646     109.8644
   11647     109.6654
   11648     126.6148
   11649      97.7865
   11650      90.8444
   11651     103.6344
   11652     110.9601
   11653      89.2825
   11654     110.6109
   11655      93.0758
   11656     104.4111
   11657     101.9915
   11658     121.1041
   11659     111.9521
   11660     116.3652
   11661     102.6409
   11662     111.6538
   11663     104.8367
   11664     104.3956
   11665     104.0066
   11666     107.9774
   11667     104.9091
   11668     107.9005
   11669     115.1905
   11670      98.1900
   11671     100.1667
   11672      98.3448
   11673     104.6055
   11674      96.1881
   11675     104.8100
   11676     103.7318
   11677     120.5204
   11678     106.7602
   11679     120.8570
   11680     112.0120
   11681      91.7151
   11682     132.6893
   11683     126.8098
   11684     120.7912
   11685     128.7499
   11686     134.6323
   11687     113.8143
   11688     111.1626
   11689     119.7246
   11690     130.3327
   11691     115.8879
   11692     146.9070
   11693     155.6720
   11694     163.3103
   11695     165.1051
   11696     182.1073
   11697     136.9881
   11698     135.9357
   11699     129.3084
   11700     121.6932
   11701     110.4634
   11702     117.3456
   11703     102.8716
   11704     106.3953
   11705     127.9674
   11706     102.3019
   11707     114.2062
   11708     110.0417
   11709      99.5815
   11710     115.9670
   11711     110.9901
   11712     127.8682
   11713     124.3093
   11714     122.7607
   11715     122.2902
   11716      94.3311
   11717     117.6479
   11718     108.8520
   11719     104.6237
   11720     138.9181
   11721     136.0191
   11722     121.4178
   11723     109.3295
   11724     110.4336
   11725     117.0862
   11726     114.0856
   11727     125.1126
   11728     117.1053
   11729     133.6565
   11730     109.5146
   11731     113.2211
   11732      95.8898
   11733     115.8672
   11734     110.3773
   11735     102.5558
   11736     131.3470
   11737     112.5445
   11738     162.5458
   11739     134.9596
   11740     146.2593
   11741     116.4169
   11742     135.7568
   11743     129.9667
   11744     138.6706
   11745     149.3375
   11746     127.8747
   11747     156.2030
   11748     142.1105
   11749     131.6818
   11750     132.9530
   11751     117.7584
   11752     110.7304
   11753     134.4960
   11754     147.4808
   11755     126.9905
   11756     143.0572
   11757     118.5445
   11758     121.8914
   11759     129.1512
   11760     144.2084
   11761     129.5351
   11762     145.9139
   11763     136.8335
   11764     136.2863
   11765     136.8478
   11766     126.2824
   11767     114.7807
   11768     110.9564
   11769     114.9736
   11770     109.7153
   11771     131.4294
   11772     105.8141
   11773     111.2057
   11774     113.2724
   11775     122.5012
   11776     132.6681
   11777     121.1196
   11778     109.6725
   11779     117.3127
   11780     132.1392
   11781     136.9615
   11782     145.8422
   11783     130.6695
   11784     106.6710
   11785     102.4368
   11786     104.1299
   11787     129.3351
   11788     116.1663
   11789     120.5475
   11790     150.4949
   11791     137.7135
   11792     120.4658
   11793     147.9592
   11794     145.9351
   11795     143.9822
   11796     120.2868
   11797     128.2446
   11798     136.0025
   11799     141.1785
   11800     130.0850
   11801     139.7218
   11802     132.8562
   11803     139.2360
   11804     134.7735
   11805     124.8100
   11806     112.1475
   11807     143.0334
   11808     147.3671
   11809     161.2745
   11810     154.4056
   11811     138.5911
   11812     170.3931
   11813     148.8706
   11814     159.7757
   11815     152.1130
   11816     142.6447
   11817     166.4877
   11818     159.7241
   11819     158.4845
   11820     155.0700
   11821     163.6525
   11822     157.5352
   11823     139.9270
   11824     152.5640
   11825     144.3729
   11826     158.4453
   11827     137.0291
   11828     143.1880
   11829     151.2724
   11830     134.1384
   11831     141.7558
   11832     166.2941
   11833     157.9575
   11834     152.3046
   11835     158.3280
   11836     163.5453
   11837     173.6166
   11838     160.9323
   11839     148.1152
   11840     132.1452
   11841     149.5317
   11842     142.8209
   11843     143.3501
   11844     120.7967
   11845     146.4422
   11846     172.8113
   11847     170.8304
   11848     175.7025
   11849     176.0460
   11850     189.6755
   11851     154.9258
   11852     176.5155
   11853     148.0434
   11854     143.4732
   11855     147.0823
   11856     143.1518
   11857     147.5593
   11858     137.9716
   11859     161.4797
   11860     147.8232
   11861     147.6483
   11862     151.9635
   11863     151.0156
   11864     152.1162
   11865     159.6848
   11866     166.1431
   11867     144.6636
   11868     136.3793
   11869     157.8252
   11870     126.0372
   11871     141.8864
   11872     133.7050
   11873     107.8337
   11874     111.0403
   11875     104.2529
   11876      90.8829
   11877     105.7656
   11878     114.4922
   11879     112.4737
   11880     146.3881
   11881     145.0114
   11882     140.8072
   11883     128.0853
   11884     132.7238
   11885     136.0125
   11886     115.4614
   11887     121.3872
   11888     124.4290
   11889     116.3996
   11890     118.7236
   11891     121.5882
   11892     123.2617
   11893     134.7364
   11894     111.5869
   11895     129.5905
   11896     139.4752
   11897     105.1353
   11898     116.8279
   11899     146.6551
   11900     100.8518
   11901     127.1712
   11902     108.0596
   11903     103.3494
   11904      92.0501
   11905     114.0612
   11906     113.4923
   11907     106.8561
   11908     114.4131
   11909     129.1055
   11910     109.4867
   11911      95.4401
   11912     111.4313
   11913     105.7102
   11914     106.7575
   11915     108.7035
   11916      92.9253
   11917     119.7879
   11918     117.1416
   11919     126.2568
   11920     129.2679
   11921     138.0548
   11922     137.1494
   11923     130.0875
   11924     138.5031
   11925     121.3573
   11926     135.2850
   11927     143.1174
   11928     135.7483
   11929     147.9031
   11930     141.6843
   11931     130.5069
   11932     131.1424
   11933     112.0862
   11934     114.5285
   11935     100.8389
   11936     136.9231
   11937     132.4566
   11938     139.0307
   11939     133.2579
   11940     126.0999
   11941     133.4718
   11942     146.2719
   11943     121.5810
   11944     115.3139
   11945     112.1691
   11946     110.8094
   11947     124.3303
   11948     148.6073
   11949     131.5378
   11950     132.0300
   11951     138.5141
   11952     135.0038
   11953     147.6473
   11954     114.5766
   11955     150.2844
   11956     136.6842
   11957     120.4470
   11958     100.1518
   11959     101.7360
   11960     119.6364
   11961     112.7091
   11962     116.6645
   11963     123.3677
   11964     106.7282
   11965     114.6557
   11966     128.7791
   11967     118.2856
   11968      94.8953
   11969     100.1407
   11970     113.5189
   11971     106.7207
   11972     101.8663
   11973     115.3459
   11974     121.4736
   11975     112.5727
   11976     122.3415
   11977     130.7881
   11978     139.6509
   11979     119.6232
   11980     128.7490
   11981     135.3455
   11982     134.9033
   11983     151.7260
   11984     141.2226
   11985     141.1341
   11986     101.6821
   11987     125.8987
   11988     130.7253
   11989     108.3015
   11990     125.7304
   11991     116.4062
   11992     117.9386
   11993     126.1953
   11994     117.7847
   11995     132.2912
   11996     109.9633
   11997     133.2431
   11998     115.3777
   11999     136.9244
   12000     141.5927
   12001     116.6419
   12002     114.2940
   12003     130.9434
   12004     124.8100
   12005     136.9464
   12006     154.1858
   12007     144.8361
   12008     125.1587
   12009     127.5033
   12010      99.5524
   12011     119.3484
   12012     111.5014
   12013     120.7170
   12014     129.6285
   12015     123.0868
   12016     121.3454
   12017     121.1321
   12018     108.2152
   12019     135.3349
   12020     135.0782
   12021     118.3380
   12022     126.3081
   12023     134.0323
   12024     133.8929
   12025     117.7026
   12026     102.2475
   12027     117.0495
   12028     131.4292
   12029     132.2961
   12030     124.7875
   12031     141.3880
   12032     148.8254
   12033     107.5389
   12034     113.5800
   12035     103.1578
   12036     103.9761
   12037     130.8533
   12038     122.2758
   12039     105.6967
   12040     113.6775
   12041     111.1059
   12042     116.5876
   12043     119.2968
   12044     110.5935
   12045     114.8664
   12046     143.0161
   12047     129.5606
   12048     127.7510
   12049     109.7749
   12050     119.6747
   12051     108.3210
   12052     120.1607
   12053     128.5453
   12054     144.6253
   12055     115.7815
   12056     122.6115
   12057     102.4961
   12058     119.9255
   12059     120.0278
   12060     127.8807
   12061     124.5494
   12062     128.7584
   12063     129.9885
   12064     107.3036
   12065     126.5190
   12066     112.1782
   12067     102.5809
   12068      99.6640
   12069     128.8291
   12070     126.7014
   12071     100.3675
   12072     124.9759
   12073     114.4776
   12074     122.9902
   12075     116.4044
   12076      92.7269
   12077     113.7601
   12078      99.9275
   12079     111.1267
   12080     107.6062
   12081     124.8296
   12082     112.6383
   12083     103.5783
   12084      83.3920
   12085      91.6527
   12086      98.9894
   12087      92.5653
   12088      90.2321
   12089      89.3028
   12090     126.9744
   12091      97.6256
   12092     118.6618
   12093     105.2364
   12094      98.2074
   12095     114.5228
   12096     104.7314
   12097      92.2385
   12098      96.1188
   12099      86.2338
   12100      77.5021
   12101     111.1768
   12102     108.8040
   12103      91.8889
   12104     101.5497
   12105      91.9181
   12106      86.8034
   12107      87.5034
   12108     109.7617
   12109     108.2896
   12110      96.2868
   12111     102.0636
   12112     103.5519
   12113     102.8927
   12114     122.7596
   12115     114.3264
   12116     119.1494
   12117     128.7583
   12118     111.3983
   12119     111.4187
   12120     142.1979
   12121     116.4934
   12122     121.6317
   12123     115.2866
   12124     137.2153
   12125     115.8351
   12126     109.3428
   12127     120.2731
   12128     119.2648
   12129     106.2506
   12130     123.6314
   12131     120.9203
   12132     120.1828
   12133     105.1914
   12134     111.2986
   12135     116.2337
   12136      88.6698
   12137     110.0026
   12138     111.1133
   12139     110.1822
   12140     115.2526
   12141     120.0821
   12142     112.4197
   12143     111.2672
   12144     106.4280
   12145     114.1926
   12146     101.8998
   12147      96.4543
   12148      95.6502
   12149     128.9262
   12150     124.5889
   12151     121.2521
   12152     104.7398
   12153     107.1342
   12154     110.1059
   12155     101.0270
   12156     105.9066
   12157     106.7812
   12158     115.1771
   12159     102.6387
   12160     105.4197
   12161     106.1695
   12162     123.0296
   12163     126.1952
   12164      97.4926
   12165     126.3383
   12166     118.9585
   12167     112.0447
   12168     103.5622
   12169     135.1135
   12170     110.3602
   12171     121.8842
   12172     121.2102
   12173     111.1955
   12174     108.4773
   12175      98.7580
   12176     136.2566
   12177     110.5059
   12178     102.5170
   12179     101.1608
   12180     115.2861
   12181     124.7714
   12182     114.9307
   12183     128.9531
   12184     116.5808
   12185     113.9884
   12186     109.8830
   12187     102.6505
   12188     130.3154
   12189     148.1107
   12190     154.4543
   12191     139.5597
   12192     107.4739
   12193     110.0681
   12194     138.1791
   12195     119.0811
   12196     110.5670
   12197     120.0914
   12198     114.1308
   12199     131.0174
   12200     127.9609
   12201     141.7671
   12202     113.7665
   12203     109.3567
   12204     121.7044
   12205     112.8647
   12206     120.2817
   12207     107.3926
   12208     127.9350
   12209     114.0715
   12210     123.0632
   12211     132.6720
   12212     139.2468
   12213     141.9882
   12214      97.2740
   12215     103.6178
   12216     123.9226
   12217     106.7113
   12218     108.2064
   12219      93.3521
   12220     115.8321
   12221     105.6065
   12222     102.2802
   12223     116.5230
   12224      96.0068
   12225     117.4050
   12226     103.5792
   12227     120.6451
   12228     119.1517
   12229     104.2704
   12230     109.2218
   12231     110.1283
   12232     106.9903
   12233     109.6227
   12234      84.0912
   12235      93.5232
   12236      98.6174
   12237     109.9464
   12238      94.9581
   12239      96.9391
   12240      96.2982
   12241     106.5644
   12242     102.3150
   12243     100.2071
   12244     112.9006
   12245      99.3135
   12246     111.5614
   12247     103.7000
   12248     118.6137
   12249     113.9618
   12250     116.9662
   12251     104.9881
   12252     115.7177
   12253     107.5651
   12254     111.7949
   12255     109.4515
   12256     129.0788
   12257     105.7391
   12258     104.1238
   12259     114.0437
   12260     109.7005
   12261     124.3852
   12262     109.0682
   12263     108.0251
   12264      98.4238
   12265      92.2920
   12266     106.0350
   12267     122.2262
   12268     104.5885
   12269     118.2260
   12270     101.2634
   12271      93.9246
   12272     100.4558
   12273      99.1173
   12274     105.4090
   12275      96.2506
   12276     127.5397
   12277     130.6055
   12278     144.6515
   12279     140.0084
   12280     131.1161
   12281     127.8298
   12282     110.7975
   12283     132.1688
   12284     120.6057
   12285     100.6671
   12286     125.8381
   12287     108.3554
   12288      94.4446
   12289     106.8471
   12290     113.0989
   12291     102.0167
   12292      90.8874
   12293     109.1533
   12294     108.5324
   12295     122.9941
   12296     107.9964
   12297     109.9143
   12298     114.0540
   12299     109.4698
   12300      90.8559
   12301      96.4338
   12302     113.9393
   12303     104.6491
   12304      89.4176
   12305     118.0989
   12306     118.7341
   12307     107.9290
   12308      74.3756
   12309     119.7216
   12310     114.9022
   12311     120.1801
   12312     115.2486
   12313     114.5530
   12314     117.4553
   12315     115.7921
   12316     115.6447
   12317     102.7869
   12318      89.0788
   12319     116.5182
   12320     108.4722
   12321     121.0101
   12322     129.6931
   12323     111.8794
   12324     135.0422
   12325     109.6021
   12326     107.8125
   12327     108.4590
   12328     121.4602
   12329     137.5644
   12330     137.3284
   12331     101.9917
   12332      87.1674
   12333     102.2305
   12334      99.1903
   12335     108.1480
   12336     118.9411
   12337     109.8533
   12338     134.4936
   12339     111.4823
   12340     111.3412
   12341     114.6136
   12342     123.5117
   12343     104.9541
   12344     108.2426
   12345     105.2277
   12346     104.7503
   12347     118.7890
   12348     114.9028
   12349     110.2897
   12350     100.8259
   12351     111.4840
   12352      92.2375
   12353     109.7839
   12354     106.0132
   12355     120.3707
   12356     115.2696
   12357     109.7093
   12358      92.6418
   12359     107.3866
   12360     111.7072
   12361     111.7562
   12362      97.6898
   12363     106.5551
   12364      99.9523
   12365      98.0965
   12366     139.0725
   12367     109.7820
   12368     139.2703
   12369     155.7910
   12370      95.9148
   12371      99.9667
   12372      93.8958
   12373     104.6870
   12374     109.7251
   12375     121.5604
   12376     115.7203
   12377     119.3499
   12378     124.4306
   12379     129.6591
   12380     121.3931
   12381     103.1395
   12382     119.7315
   12383     110.1781
   12384     118.5922
   12385     109.4546
   12386      98.7397
   12387     114.9930
   12388     118.5327
   12389     124.4455
   12390     115.4785
   12391     105.4051
   12392      98.7563
   12393     106.9784
   12394     109.6810
   12395     118.0009
   12396     108.0107
   12397     104.5159
   12398     104.8585
   12399      99.0357
   12400     112.7195
   12401     129.4868
   12402     118.9625
   12403     131.2233
   12404     138.9434
   12405     156.8854
   12406     152.5986
   12407     153.9938
   12408     151.6215
   12409     150.1203
   12410     155.4326
   12411     152.1080
   12412     148.8568
   12413     130.7465
   12414     132.2125
   12415     133.4336
   12416     122.2873
   12417     134.3449
   12418     118.5848
   12419     144.9524
   12420     112.7968
   12421     133.8260
   12422     151.1263
   12423     121.9487
   12424     131.6196
   12425     130.1369
   12426     142.0423
   12427     144.4357
   12428     141.4306
   12429     140.2872
   12430     121.1551
   12431     150.6559
   12432     122.0109
   12433     113.1022
   12434     116.6799
   12435     117.0658
   12436      99.5873
   12437     110.9818
   12438     111.0467
   12439     123.5932
   12440     116.8650
   12441     125.8008
   12442     117.0424
   12443     130.2070
   12444      98.5106
   12445     122.6790
   12446     119.6797
   12447     104.6756
   12448     119.6594
   12449     117.5744
   12450     102.0567
   12451     116.4200
   12452     131.3413
   12453     142.2663
   12454     120.2164
   12455      98.9185
   12456     104.3329
   12457     109.4286
   12458     112.0548
   12459      92.7929
   12460     115.3694
   12461     126.4311
   12462     107.0479
   12463     136.8348
   12464     126.1029
   12465      99.0128
   12466     101.4353
   12467     113.4493
   12468     112.0597
   12469     103.1097
   12470     110.4229
   12471     113.9623
   12472     131.7785
   12473     105.2399
   12474     121.9888
   12475     101.2350
   12476     117.5851
   12477     102.8130
   12478     103.6240
   12479     101.2428
   12480     122.5615
   12481     109.2228
   12482     102.0663
   12483     111.2414
   12484     127.3046
   12485     115.0880
   12486     124.3078
   12487     113.6908
   12488     129.6868
   12489     119.5572
   12490     123.5854
   12491     103.0196
   12492     140.4597
   12493     129.9995
   12494     107.4667
   12495     109.4858
   12496      87.6447
   12497     123.7220
   12498     106.4448
   12499     115.5128
   12500     120.2984
   12501     113.8039
   12502     104.5358
   12503     120.2136
   12504      93.2235
   12505     116.0863
   12506     118.8767
   12507     114.2307
   12508      92.5380
   12509     111.3923
   12510     121.6167
   12511     118.6669
   12512      99.1628
   12513     118.4716
   12514     139.3178
   12515     118.1144
   12516     120.0889
   12517     124.6171
   12518     125.2407
   12519     114.2303
   12520     109.8198
   12521      99.4621
   12522     110.2757
   12523     137.2063
   12524     166.9142
   12525     128.1837
   12526     134.5757
   12527     155.6099
   12528     161.1001
   12529     134.5412
   12530     136.8684
   12531     134.9643
   12532     122.4127
   12533     123.7511
   12534     149.7591
   12535     143.8010
   12536     144.1167
   12537     159.0610
   12538     147.4182
   12539     154.6965
   12540     144.8980
   12541     156.4225
   12542     140.9393
   12543     143.4357
   12544     139.0312
   12545     144.7104
   12546     154.2782
   12547     133.4900
   12548     138.2098
   12549     158.3510
   12550     144.0937
   12551     150.6939
   12552     147.8949
   12553     153.1799
   12554     147.4094
   12555     166.5279
   12556     150.2589
   12557     134.3621
   12558     151.7610
   12559     147.5791
   12560     144.6240
   12561     157.3306
   12562     146.2035
   12563     136.9068
   12564     168.1378
   12565     153.4611
   12566     140.4810
   12567     120.1449
   12568     147.5579
   12569     147.4813
   12570     145.7142
   12571     139.3831
   12572     135.3789
   12573     149.8637
   12574     125.5393
   12575     121.5156
   12576     131.6950
   12577     104.2144
   12578      98.1347
   12579     130.2159
   12580     115.4303
   12581     125.5331
   12582     124.4447
   12583     122.9089
   12584     119.8606
   12585     130.8269
   12586     125.9155
   12587     127.6254
   12588     129.6551
   12589     137.4355
   12590     122.7660
   12591     115.0719
   12592     113.9132
   12593     125.0863
   12594     125.6765
   12595     153.4724
   12596     141.2909
   12597     131.7177
   12598     123.1324
   12599     129.9428
   12600     120.5087
   12601     122.2639
   12602     129.6940
   12603     128.3126
   12604     140.2358
   12605     118.8848
   12606      98.7853
   12607      94.7614
   12608     101.2332
   12609      98.4515
   12610     130.6353
   12611     130.4071
   12612     108.6924
   12613     121.2616
   12614     130.6392
   12615      92.1076
   12616     101.3907
   12617     111.4725
   12618     118.2185
   12619     135.5730
   12620     132.1963
   12621     112.1940
   12622      99.5165
   12623     110.7222
   12624     121.1862
   12625     118.7924
   12626     149.4221
   12627     146.2149
   12628     152.8960
   12629     158.3095
   12630     170.7987
   12631     154.2427
   12632     145.8725
   12633     140.9040
   12634     125.6403
   12635     140.8956
   12636     150.1997
   12637     138.4950
   12638     132.6132
   12639     117.9807
   12640     127.2064
   12641     131.7337
   12642     131.4808
   12643     131.5552
   12644     132.3135
   12645     102.4918
   12646     115.2209
   12647     130.9464
   12648     134.9518
   12649     130.6240
   12650     110.3750
   12651     128.2428
   12652     126.7820
   12653     125.4633
   12654     121.3495
   12655     116.3239
   12656     111.7095
   12657     137.7594
   12658     122.7747
   12659     109.9791
   12660     114.5700
   12661     133.5305
   12662     116.6351
   12663     127.8835
   12664     115.1558
   12665     123.2636
   12666     146.5181
   12667     119.2111
   12668     143.3635
   12669     115.5012
   12670     135.8276
   12671     114.5868
   12672     118.3896
   12673     104.9239
   12674     116.6485
   12675     123.6695
   12676     105.6815
   12677     124.2481
   12678     121.8322
   12679     124.0155
   12680      86.5522
   12681     110.6711
   12682     119.3360
   12683     122.8148
   12684     120.4933
   12685     155.5612
   12686      97.8803
   12687     115.8698
   12688     137.9226
   12689     146.2456
   12690     147.0881
   12691     136.4363
   12692     132.6985
   12693     145.6598
   12694     157.1719
   12695     161.1421
   12696     163.0147
   12697     161.8086
   12698     164.9082
   12699     159.7669
   12700     138.1493
   12701     167.0449
   12702     145.8113
   12703     165.5302
   12704     149.5442
   12705     151.2153
   12706     150.7882
   12707     154.1593
   12708     153.2310
   12709     170.4257
   12710     171.2140
   12711     139.0103
   12712     151.8397
   12713     158.4812
   12714     144.3661
   12715     152.3980
   12716     159.7448
   12717     168.3066
   12718     150.9382
   12719     149.4345
   12720     147.7669
   12721     158.8062
   12722     148.2605
   12723     152.6873
   12724     155.9993
   12725     152.9282
   12726     152.4712
   12727     147.0530
   12728     139.3874
   12729     134.8341
   12730     151.5130
   12731     155.7242
   12732     135.5727
   12733     161.1033
   12734     144.3931
   12735     157.7150
   12736     153.6832
   12737     138.8741
   12738     137.3412
   12739     166.2069
   12740     134.6970
   12741     139.2714
   12742     147.6559
   12743     149.4799
   12744     148.9079
   12745     142.8650
   12746     149.1939
   12747     137.0060
   12748     147.4960
   12749     152.6789
   12750     150.7455
   12751     149.6557
   12752     151.9921
   12753     157.1448
   12754     150.5286
   12755     162.6168
   12756     153.2810
   12757     163.4839
   12758     171.6574
   12759     166.5491
   12760     156.6457
   12761     144.1229
   12762     176.3575
   12763     159.3140
   12764     166.3454
   12765     146.8801
   12766     144.5618
   12767     148.3723
   12768     158.1504
   12769     154.5189
   12770     141.5386
   12771     157.2818
   12772     169.6918
   12773     170.5851
   12774     166.1479
   12775     171.8232
   12776     152.5875
   12777     172.7307
   12778     157.5746
   12779     162.9701
   12780     205.5084
   12781     156.5438
   12782     174.1296
   12783     152.5307
   12784     167.6308
   12785     164.6848
   12786     161.2443
   12787     181.4097
   12788     152.0224
   12789     178.8518
   12790     171.3025
   12791     158.3144
   12792     157.7387
   12793     161.9382
   12794     180.8468
   12795     154.2172
   12796     176.5535
   12797     167.0440
   12798     154.2136
   12799     164.3605
   12800     165.2235
   12801     157.1217
   12802     152.4744
   12803     142.0530
   12804     154.1345
   12805     157.8884
   12806     147.2840
   12807     146.3789
   12808     152.8162
   12809     150.9802
   12810     148.5656
   12811     146.6560
   12812     162.9324
   12813     168.3787
   12814     146.7078
   12815     147.0348
   12816     161.9912
   12817     123.6998
   12818     127.7110
   12819     126.5791
   12820     128.5852
   12821     129.3263
   12822     119.8749
   12823     143.6849
   12824     130.7551
   12825     133.4603
   12826     110.2580
   12827     140.8676
   12828     132.8076
   12829     102.7441
   12830     117.5078
   12831     123.1136
   12832     138.8465
   12833     115.7615
   12834     123.6481
   12835     124.2580
   12836     110.3637
   12837     114.0663
   12838     115.4325
   12839     109.2196
   12840     108.1921
   12841     111.1258
   12842     102.5425
   12843     101.3204
   12844      99.1532
   12845      96.7514
   12846     103.5640
   12847     106.4893
   12848     113.1186
   12849     121.6873
   12850     113.1129
   12851     115.6187
   12852     121.6982
   12853     126.0715
   12854     118.5278
   12855     108.4387
   12856     102.5240
   12857     115.3947
   12858     119.6713
   12859     113.1656
   12860     118.2990
   12861     120.7007
   12862     122.5448
   12863     106.4843
   12864     129.3883
   12865     112.5614
   12866      85.5431
   12867     118.1201
   12868     102.6185
   12869     110.2432
   12870      96.9075
   12871      99.5966
   12872     125.9051
   12873     123.5513
   12874     102.8281
   12875      97.9249
   12876     106.8579
   12877     103.8554
   12878      96.9156
   12879     103.1394
   12880     110.9584
   12881     109.1721
   12882      94.1084
   12883      90.6979
   12884     105.4113
   12885     112.5182
   12886      97.7705
   12887     114.2582
   12888      96.1777
   12889      94.7183
   12890     104.9271
   12891     105.3066
   12892      93.6851
   12893      89.1140
   12894     102.0477
   12895      90.8804
   12896      99.6321
   12897     106.9470
   12898     101.6304
   12899      93.8043
   12900      98.7728
   12901     110.7876
   12902      91.2192
   12903     112.8455
   12904     139.5702
   12905     119.0209
   12906     120.2138
   12907     107.2110
   12908      95.5885
   12909     109.5653
   12910     121.6943
   12911     121.9737
   12912     111.8937
   12913     118.3752
   12914     118.6906
   12915     102.6211
   12916     123.3766
   12917     110.5581
   12918     108.7269
   12919      96.4010
   12920     101.6922
   12921     109.7134
   12922     124.5280
   12923     120.4611
   12924     129.1525
   12925     119.5110
   12926     124.7950
   12927      93.1933
   12928      86.2443
   12929     103.6912
   12930     108.5534
   12931      94.1618
   12932     100.4573
   12933     110.0477
   12934      95.6228
   12935     101.5562
   12936     106.1451
   12937     115.2019
   12938     100.0077
   12939     113.3548
   12940     100.4963
   12941     104.0070
   12942     103.0897
   12943     100.1044
   12944     106.5114
   12945      90.5985
   12946     103.4822
   12947     100.9513
   12948      94.3603
   12949      94.8058
   12950     102.1019
   12951     105.8064
   12952     105.4520
   12953     108.8572
   12954     104.3026
   12955      93.3001
   12956     108.9181
   12957      97.6338
   12958     106.8276
   12959     100.9056
   12960     108.1062
   12961     120.9967
   12962     140.3352
   12963     146.6659
   12964     149.0126
   12965     163.6330
   12966     150.4791
   12967     153.4206
   12968     157.5704
   12969     150.3500
   12970     158.6049
   12971     151.7605
   12972     140.5865
   12973     128.3698
   12974     140.1171
   12975     140.1511
   12976     140.2578
   12977     146.2215
   12978     143.1610
   12979     146.8415
   12980     135.3262
   12981     146.9888
   12982     143.2027
   12983     160.7222
   12984     138.0169
   12985     126.1660
   12986     121.7382
   12987     147.2365
   12988     145.2965
   12989     145.0135
   12990     133.9333
   12991     130.4666
   12992     140.3080
   12993     135.9787
   12994     136.2527
   12995     139.1986
   12996     141.3332
   12997     131.9702
   12998     142.2593
   12999     133.2013
   13000     142.9627
   13001     127.0684
   13002     136.9950
   13003     127.6011
   13004     134.1144
   13005     131.9777
   13006     141.7199
   13007     138.1845
   13008     121.7393
   13009     146.5699
   13010     134.0318
   13011     132.1512
   13012     138.2206
   13013     143.2137
   13014     105.5922
   13015     108.9652
   13016     114.2633
   13017     104.9866
   13018     107.8651
   13019      96.5567
   13020      86.7797
   13021      97.1311
   13022     116.1659
   13023     121.2536
   13024     114.9789
   13025      99.1572
   13026      85.3066
   13027      76.4711
   13028      93.2748
   13029     100.9068
   13030      84.3003
   13031      88.3634
   13032      96.1027
   13033      95.5589
   13034      82.3959
   13035      92.5549
   13036     110.6600
   13037     105.7808
   13038     102.5073
   13039     110.4170
   13040      82.7100
   13041     104.1574
   13042     108.5774
   13043     103.5399
   13044     115.2091
   13045      94.7400
   13046     101.5240
   13047      90.6027
   13048      98.9941
   13049     104.3990
   13050     110.5627
   13051     109.7058
   13052     104.5692
   13053     107.2221
   13054     102.8677
   13055     107.2011
   13056     113.8754
   13057      96.5296
   13058     121.3314
   13059     115.4265
   13060     104.1748
   13061     136.9909
   13062     123.4979
   13063     120.9677
   13064     108.2317
   13065      95.8118
   13066     110.0857
   13067     124.0678
   13068     117.9512
   13069     119.4999
   13070     124.5466
   13071     121.8688
   13072      99.0077
   13073     113.9090
   13074     116.5588
   13075     101.2786
   13076     100.2806
   13077     118.8740
   13078     112.3310
   13079     118.9176
   13080     122.3049
   13081     115.2017
   13082     116.7590
   13083     113.5243
   13084     117.0598
   13085     104.5595
   13086     110.6926
   13087     112.8318
   13088     112.5330
   13089      84.7905
   13090      95.8889
   13091     117.4553
   13092     104.2213
   13093     100.5927
   13094     103.9073
   13095      98.3581
   13096     112.9447
   13097      80.2514
   13098      94.6103
   13099     111.5745
   13100     113.9857
   13101      95.6028
   13102      97.9922
   13103     110.1919
   13104     107.0435
   13105     110.8333
   13106      92.3934
   13107      85.9420
   13108      92.4210
   13109     106.0128
   13110     112.4520
   13111      97.5750
   13112      93.7130
   13113      91.4557
   13114     100.5004
   13115     112.1931
   13116     123.1592
   13117     151.3304
   13118     109.3274
   13119     109.9718
   13120     107.0765
   13121     129.2088
   13122     100.9355
   13123     106.9739
   13124     103.0683
   13125      86.1121
   13126     103.7122
   13127     102.2114
   13128      95.6857
   13129     115.4384
   13130      93.1439
   13131     110.3148
   13132      81.7261
   13133      93.7132
   13134      94.2657
   13135     105.3736
   13136      99.3458
   13137      94.5099
   13138      86.0518
   13139      95.9050
   13140      95.0237
   13141     115.4729
   13142      94.3015
   13143     100.0111
   13144      81.2202
   13145      85.5163
   13146      93.6848
   13147      99.0586
   13148      91.6235
   13149     100.4813
   13150      94.3807
   13151     100.0584
   13152      85.9885
   13153      96.4941
   13154      90.6667
   13155      92.4638
   13156      83.3058
   13157      92.4781
   13158      93.5495
   13159     102.9418
   13160      85.2720
   13161     111.9862
   13162      99.5914
   13163     102.0476
   13164     111.9539
   13165      97.5537
   13166     106.6264
   13167      82.9303
   13168      98.3111
   13169     124.6922
   13170     116.5077
   13171     108.6856
   13172     115.9113
   13173     105.2350
   13174     120.1984
   13175     111.4749
   13176     109.8278
   13177     116.9089
   13178     122.6855
   13179      88.5786
   13180     126.7284
   13181      86.9250
   13182     120.7929
   13183      92.2145
   13184     101.6102
   13185     104.0279
   13186      90.1291
   13187      89.2435
   13188      84.0021
   13189      97.2796
   13190     108.5852
   13191     114.6451
   13192     101.9763
   13193     102.2444
   13194     107.1549
   13195      92.7682
   13196     112.1231
   13197     109.3033
   13198      98.0091
   13199     108.0130
   13200     100.7560
   13201     111.1325
   13202     120.2928
   13203     125.9197
   13204     121.6834
   13205     114.4240
   13206     122.7882
   13207     100.3989
   13208      95.0277
   13209     117.5609
   13210      89.1585
   13211      85.5433
   13212      92.7583
   13213     113.7364
   13214      95.5210
   13215      84.5663
   13216     101.4147
   13217      93.0718
   13218      92.4611
   13219      83.1814
   13220     102.2204
   13221     103.0516
   13222     104.9003
   13223      96.7565
   13224     100.8036
   13225     116.4847
   13226     101.2786
   13227     113.1466
   13228     105.5298
   13229     107.0206
   13230      99.8978
   13231     105.6122
   13232     114.3656
   13233     127.6822
   13234     116.3719
   13235     122.7158
   13236     120.0477
   13237     107.8822
   13238     120.6626
   13239     119.7730
   13240     109.9951
   13241     121.5413
   13242     119.7751
   13243     116.1967
   13244     110.1492
   13245     112.6628
   13246     115.5557
   13247      91.3799
   13248     106.9225
   13249     118.4156
   13250     120.6639
   13251     117.6289
   13252     107.8115
   13253      94.9053
   13254     107.4548
   13255     105.9818
   13256     109.8364
   13257     101.5609
   13258     115.6677
   13259     130.3205
   13260     107.9281
   13261      90.8656
   13262      83.3030
   13263      96.3127
   13264     101.9875
   13265      80.7568
   13266     102.1781
   13267      97.6920
   13268      87.2815
   13269      87.8263
   13270      82.2557
   13271      88.1080
   13272     102.0032
   13273      93.8852
   13274      89.3932
   13275     110.5041
   13276     122.3991
   13277     127.1371
   13278     105.6106
   13279     102.6145
   13280      98.4226
   13281     121.2435
   13282      94.1797
   13283     100.9519
   13284     105.6859
   13285     103.8079
   13286      98.9771
   13287     115.3071
   13288     137.5645
   13289     148.1811
   13290     163.9904
   13291     173.5358
   13292     150.4315
   13293     163.3996
   13294     167.3037
   13295     180.9576
   13296     171.0339
   13297     145.3461
   13298     151.7886
   13299     159.3078
   13300     138.9421
   13301     143.2287
   13302     138.8235
   13303     168.3101
   13304     151.8797
   13305     163.5990
   13306     147.2741
   13307     158.9494
   13308     175.7054
   13309     158.8171
   13310     150.7714
   13311     175.8069
   13312     165.3326
   13313     164.4740
   13314     153.6624
   13315     169.4768
   13316     178.2053
   13317     173.4823
   13318     164.9462
   13319     161.7476
   13320     159.2036
   13321     174.4321
   13322     164.5390
   13323     181.2936
   13324     172.0357
   13325     178.2193
   13326     158.4086
   13327     157.1894
   13328     174.3005
   13329     161.9085
   13330     149.8744
   13331     187.4257
   13332     178.8039
   13333     190.2911
   13334     180.3920
   13335     194.5386
   13336     182.4150
   13337     174.9798
   13338     188.1442
   13339     184.6525
   13340     167.6198
   13341     146.1081
   13342     155.9913
   13343     153.5348
   13344     163.9603
   13345     146.3672
   13346     157.9427
   13347     153.0932
   13348     149.1829
   13349     157.7707
   13350     145.5158
   13351     150.9864
   13352     172.8319
   13353     186.7796
   13354     147.8798
   13355     142.1653
   13356     149.9758
   13357     148.1568
   13358     161.6148
   13359     148.5018
   13360     164.7718
   13361     152.2768
   13362     142.1471
   13363     150.4605
   13364     156.6027
   13365     145.6629
   13366     142.1808
   13367     167.5436
   13368     153.4453
   13369     102.6141
   13370     115.5749
   13371     108.2739
   13372     108.4650
   13373     117.9155
   13374     116.2194
   13375     118.3932
   13376     123.8683
   13377     138.3767
   13378     133.6331
   13379     116.4108
   13380     122.3760
   13381     137.6088
   13382     157.4634
   13383     141.9004
   13384     146.8863
   13385     174.4676
   13386     167.4869
   13387     143.4966
   13388     128.2856
   13389     129.1827
   13390     131.5651
   13391     152.7849
   13392     120.6954
   13393     125.7984
   13394     114.1469
   13395     139.5281
   13396     112.7220
   13397      96.1704
   13398     110.0090
   13399     105.9322
   13400     118.6655
   13401     111.3566
   13402     122.1017
   13403     101.8069
   13404     107.2415
   13405     122.9385
   13406     133.3824
   13407     119.0758
   13408      97.1245
   13409     108.2879
   13410     120.3797
   13411     121.6845
   13412     132.2325
   13413     135.3385
   13414     131.6326
   13415     113.0869
   13416     155.2155
   13417     128.9443
   13418     147.5418
   13419     123.1946
   13420     130.0118
   13421     129.7519
   13422     178.2872
   13423     157.9972
   13424     169.6149
   13425     184.8962
   13426     173.0027
   13427     187.9858
   13428     202.0534
   13429     183.3545
   13430     205.4574
   13431     211.8772
   13432     226.4272
   13433     192.4542
   13434     197.7166
   13435     194.4535
   13436     197.1021
   13437     208.3741
   13438     194.1564
   13439     186.5616
   13440     197.9241
   13441     191.3609
   13442     195.0013
   13443     197.6787
   13444     200.7912
   13445     187.4996
   13446     173.4975
   13447     184.2937
   13448     185.5235
   13449     197.5442
   13450     185.3552
   13451     179.5815
   13452     166.1665
   13453     176.9509
   13454     190.8969
   13455     163.3638
   13456     136.7932
   13457     143.0946
   13458     119.7991
   13459     108.3319
   13460     112.0414
   13461     122.9023
   13462     114.5498
   13463     121.0363
   13464     108.6135
   13465     102.7856
   13466     116.2400
   13467     117.3729
   13468      93.9374
   13469     127.3691
   13470     121.3508
   13471      96.9359
   13472      99.7536
   13473     103.8153
   13474     101.8842
   13475     114.0387
   13476     115.7665
   13477     113.1711
   13478     106.0525
   13479     105.1231
   13480     106.1615
   13481     101.0963
   13482      95.6652
   13483      97.4814
   13484      94.1830
   13485      96.9729
   13486      97.7851
   13487     105.8953
   13488     104.2789
   13489      97.0626
   13490      83.0433
   13491     101.1750
   13492      92.9682
   13493      82.0682
   13494      98.7537
   13495      83.6655
   13496      86.4747
   13497      97.4954
   13498     100.5047
   13499     107.3855
   13500      95.2778
   13501      87.1259
   13502      82.4887
   13503     104.9782
   13504     126.8670
   13505      95.5388
   13506      99.5975
   13507      89.9725
   13508     108.2235
   13509      95.3611
   13510     104.2224
   13511      96.7911
   13512      95.2902
   13513      98.7038
   13514     105.1946
   13515     135.0645
   13516     111.5423
   13517     109.0496
   13518     101.0379
   13519     103.6513
   13520     105.5578
   13521     109.0325
   13522     103.5428
   13523      95.0643
   13524      91.8227
   13525     105.1442
   13526     109.8801
   13527      86.6327
   13528     112.6192
   13529     103.4121
   13530     106.0759
   13531     111.0077
   13532     104.2818
   13533      86.5466
   13534     103.4418
   13535     119.7805
   13536      95.7849
   13537      97.5376
   13538     106.9292
   13539     101.4057
   13540     101.4570
   13541     127.5815
   13542      88.3327
   13543     104.5492
   13544      95.4800
   13545     104.9342
   13546     107.1370
   13547     110.8822
   13548     109.2300
   13549     136.7216
   13550     118.4342
   13551      93.1676
   13552      93.3235
   13553      98.3974
   13554     104.2967
   13555      99.7275
   13556     100.3828
   13557     100.7954
   13558      96.5235
   13559     101.2963
   13560     129.3006
   13561     102.7063
   13562     117.0915
   13563     105.3063
   13564     101.1957
   13565     122.1312
   13566     103.3782
   13567      94.8245
   13568     117.6648
   13569     110.2166
   13570     109.8170
   13571      97.2131
   13572     107.1479
   13573     118.2712
   13574     122.5784
   13575      98.6488
   13576      98.2244
   13577      88.3830
   13578     114.6953
   13579     102.5856
   13580     103.9611
   13581     112.6391
   13582     112.6637
   13583      94.6708
   13584      87.1828
   13585      89.5699
   13586      96.7162
   13587     154.1249
   13588     157.2491
   13589     150.9910
   13590     162.9874
   13591     152.8287
   13592     162.4081
   13593     117.6465
   13594     122.6181
   13595     130.9766
   13596     116.3343
   13597     108.8094
   13598     113.0293
   13599     109.6563
   13600     129.8375
   13601     143.1644
   13602     148.7644
   13603     147.9947
   13604     146.7627
   13605     146.0005
   13606     154.8921
   13607     157.3470
   13608     148.7142
   13609     167.8533
   13610     154.1211
   13611     146.3001
   13612     150.9946
   13613     135.9491
   13614     148.4872
   13615     158.1958
   13616     158.0989
   13617     166.1859
   13618     149.5212
   13619     150.3769
   13620     174.1553
   13621     159.6046
   13622     152.4660
   13623     139.9431
   13624     144.5625
   13625     151.7129
   13626     153.4925
   13627     135.6299
   13628     116.0270
   13629     114.7088
   13630     140.9665
   13631     143.6425
   13632     149.5409
   13633     138.4540
   13634     151.7902
   13635     145.2763
   13636     164.9069
   13637     137.3538
   13638     139.0367
   13639     139.9060
   13640     117.6150
   13641     129.9509
   13642     149.8467
   13643     138.4390
   13644     128.7002
   13645     128.4262
   13646     123.0919
   13647     126.3588
   13648     143.4179
   13649     128.2782
   13650     136.4672
   13651     127.2786
   13652     149.9976
   13653     121.0906
   13654     130.0360
   13655     124.6610
   13656     117.2814
   13657     103.8262
   13658     115.4604
   13659      90.8171
   13660      95.3708
   13661      89.5043
   13662     108.7126
   13663     101.9228
   13664     106.6392
   13665     103.0419
   13666     110.6705
   13667     103.5142
   13668     114.7691
   13669     105.2829
   13670      93.7801
   13671     102.5527
   13672      89.1317
   13673      95.0817
   13674      86.5601
   13675      83.9598
   13676      97.1886
   13677     100.1094
   13678      91.5956
   13679     105.1348
   13680     100.6828
   13681      76.3897
   13682     110.6836
   13683      98.9263
   13684      97.5327
   13685      95.3978
   13686     105.5995
   13687     116.4651
   13688     101.1434
   13689      98.1347
   13690     106.0767
   13691      91.4636
   13692      93.8193
   13693      99.6078
   13694      99.5675
   13695     111.4696
   13696      92.8981
   13697     101.4592
   13698     104.7204
   13699      99.1871
   13700     110.2726
   13701     102.2627
   13702     114.6318
   13703     114.7188
   13704      96.1806
   13705     101.7892
   13706     106.1931
   13707      94.2648
   13708     100.6283
   13709     114.2520
   13710     101.2679
   13711      90.6842
   13712     107.5179
   13713      89.1494
   13714      94.2866
   13715     100.6117
   13716     100.9404
   13717      98.8573
   13718      95.9942
   13719      88.9286
   13720     102.0554
   13721      93.9820
   13722     109.3998
   13723     118.2947
   13724     114.2897
   13725     117.9225
   13726     106.9081
   13727     121.1437
   13728     107.8654
   13729     111.6937
   13730     113.2589
   13731     111.5728
   13732     121.7254
   13733     115.6429
   13734     118.6677
   13735     128.3976
   13736     105.0392
   13737      96.3513
   13738     104.5692
   13739     116.9523
   13740     141.0320
   13741     103.9547
   13742     113.1345
   13743     103.2531
   13744     121.3703
   13745     141.4546
   13746     115.5008
   13747     127.3570
   13748     135.5822
   13749     100.1103
   13750     110.5072
   13751      95.0104
   13752      99.4752
   13753     108.6574
   13754     113.0588
   13755     108.3531
   13756     124.5579
   13757     114.0975
   13758     123.1440
   13759     142.8425
   13760     149.4881
   13761     118.5511
   13762     134.5009
   13763     125.6285
   13764     128.6383
   13765     103.6327
   13766     129.4666
   13767     123.8265
   13768     132.5802
   13769     145.7262
   13770     143.7293
   13771     159.7519
   13772     144.6036
   13773     131.2746
   13774     105.3093
   13775     138.2677
   13776     129.2603
   13777     127.4825
   13778     132.9136
   13779     138.5284
   13780     147.0040
   13781     141.0767
   13782     133.6682
   13783     153.7853
   13784     135.6610
   13785     142.5168
   13786     130.6643
   13787     129.2117
   13788     133.8816
   13789     129.5610
   13790     134.8544
   13791     143.7226
   13792     154.7904
   13793     141.6184
   13794     136.0872
   13795     139.5280
   13796     144.2125
   13797     130.5124
   13798     128.8744
   13799     127.7894
   13800     143.4074
   13801     130.0765
   13802     146.5857
   13803     131.0627
   13804     143.7470
   13805     131.8177
   13806     132.6764
   13807     133.4131
   13808     130.6080
   13809     128.0793
   13810     135.2359
   13811     132.3889
   13812     143.5752
   13813     155.8231
   13814     154.7244
   13815     139.8109
   13816     153.4139
   13817     139.6147
   13818     135.4976
   13819     132.1457
   13820     153.8415
   13821     133.6254
   13822     148.5578
   13823     149.3183
   13824     146.0172
   13825     135.0338
   13826     134.8445
   13827     135.1724
   13828     140.3288
   13829     131.9712
   13830     141.8751
   13831     147.8752
   13832     137.8607
   13833     139.8511
   13834     156.4473
   13835     138.5885
   13836     137.2164
   13837     143.7683
   13838     109.0593
   13839     126.5243
   13840     138.0532
   13841     127.2399
   13842     139.0904
   13843     131.6384
   13844     110.0188
   13845     121.6582
   13846     117.2524
   13847     140.6437
   13848     144.0397
   13849     135.3865
   13850     114.3931
   13851     115.4367
   13852     139.4099
   13853     123.7602
   13854     122.2613
   13855     121.3552
   13856     139.7854
   13857     139.9777
   13858     152.9794
   13859     148.6114
   13860     128.0699
   13861     139.9629
   13862     155.2849
   13863     162.7662
   13864     157.5565
   13865     141.8860
   13866     164.8841
   13867     124.0844
   13868     108.1463
   13869     111.8534
   13870     125.2559
   13871     114.3122
   13872     104.4836
   13873     105.3022
   13874     113.1898
   13875     119.8567
   13876     125.1870
   13877     100.4705
   13878     103.7345
   13879      99.2681
   13880     108.6412
   13881     114.7619
   13882      99.8688
   13883     132.3009
   13884     125.3303
   13885     110.7178
   13886     108.3575
   13887     112.7882
   13888     112.2412
   13889      98.9716
   13890     121.9706
   13891     104.8391
   13892     129.1034
   13893     124.3549
   13894      94.7545
   13895     119.6308
   13896     105.4151
   13897     105.8381
   13898     128.5336
   13899     104.3062
   13900      78.2287
   13901     100.2161
   13902     111.4635
   13903     109.1357
   13904     109.4329
   13905      99.3008
   13906      90.6847
   13907     102.5321
   13908     101.7702
   13909      96.5725
   13910     106.9955
   13911      99.8255
   13912      97.1477
   13913     115.1062
   13914      92.6307
   13915      94.6409
   13916     104.7451
   13917      89.0073
   13918      93.4601
   13919     109.3377
   13920     112.6115
   13921     123.9621
   13922     105.2646
   13923     108.0622
   13924     105.2753
   13925     100.9555
   13926     102.4109
   13927     113.5257
   13928      99.4568
   13929      94.2124
   13930      94.9864
   13931     100.2850
   13932     122.9669
   13933     123.4253
   13934      99.4075
   13935     117.4207
   13936     121.9215
   13937     109.4911
   13938     103.3065
   13939      94.7896
   13940     102.6637
   13941     102.2116
   13942      83.1805
   13943      96.4472
   13944      93.9798
   13945     103.4031
   13946      89.4105
   13947      93.4242
   13948     106.1003
   13949      94.2261
   13950      98.7237
   13951     105.9222
   13952      85.4733
   13953      95.1776
   13954     109.0517
   13955     103.4103
   13956      89.0133
   13957      93.2897
   13958     100.7398
   13959     106.1907
   13960      99.5953
   13961      84.3816
   13962      96.3184
   13963     108.5622
   13964      94.6051
   13965     109.3752
   13966     116.2461
   13967     107.0911
   13968     103.5611
   13969     102.8988
   13970     110.7437
   13971      99.8906
   13972     103.6258
   13973     105.9213
   13974      88.2423
   13975     103.0552
   13976     115.7356
   13977      96.4334
   13978      90.5496
   13979     104.4817
   13980      81.5307
   13981      96.6637
   13982      98.7569
   13983      99.9586
   13984     106.1765
   13985     100.8532
   13986      97.4777
   13987     102.4178
   13988      80.8374
   13989     102.1726
   13990     104.8120
   13991      88.7552
   13992     109.3976
   13993     135.0632
   13994     116.0317
   13995      97.4123
   13996     128.1260
   13997      87.3600
   13998     109.0977
   13999      91.3227
   14000      94.7894
   14001     106.5940
   14002      97.4339
   14003      99.9870
   14004     108.2147
   14005     112.5899
   14006     106.6798
   14007      89.3467
   14008      98.1937
   14009     121.7176
   14010     111.6423
   14011     122.8277
   14012     127.1839
   14013     106.5188
   14014     119.7144
   14015     117.9736
   14016      95.0793
   14017      98.9162
   14018     120.5187
   14019     108.0587
   14020     111.9301
   14021     112.2132
   14022     102.3616
   14023     101.9809
   14024     111.4259
   14025     108.7232
   14026     114.7443
   14027     123.6071
   14028     127.0910
   14029     116.0514
   14030      97.0512
   14031     118.4128
   14032     116.3079
   14033     104.5587
   14034     120.3260
   14035      90.5972
   14036      93.6674
   14037     111.7661
   14038     117.5360
   14039     111.8330
   14040      87.4580
   14041      89.6714
   14042      96.7347
   14043      98.1446
   14044     110.2361
   14045     124.6215
   14046      95.2386
   14047     120.8757
   14048      89.6740
   14049      83.4932
   14050      97.3495
   14051      82.3376
   14052      78.7712
   14053     103.9000
   14054      90.0139
   14055      96.2556
   14056     108.7258
   14057     126.0683
   14058     115.0400
   14059     101.2063
   14060     115.4981
   14061     120.0064
   14062     119.2024
   14063     125.9322
   14064     114.8798
   14065     112.1137
   14066     109.7051
   14067     116.0491
   14068     113.5995
   14069     115.1322
   14070     111.6268
   14071     109.3969
   14072     114.9786
   14073     112.2628
   14074     123.6730
   14075     107.6615
   14076     109.3766
   14077     116.8644
   14078     118.6633
   14079     123.7628
   14080     106.5315
   14081     103.7211
   14082     106.6973
   14083     118.0515
   14084     134.0572
   14085     115.3972
   14086     123.1862
   14087     123.9446
   14088     115.5433
   14089     116.7039
   14090     103.4867
   14091     110.1252
   14092     118.1290
   14093     122.0849
   14094     122.1693
   14095     117.5125
   14096     100.7615
   14097     131.9966
   14098     154.6951
   14099     149.3807
   14100     149.2969
   14101     145.5521
   14102     157.5491
   14103     147.6035
   14104     164.3779
   14105     133.7968
   14106     143.4513
   14107     143.2733
   14108     115.4658
   14109     132.6758
   14110     115.1700
   14111     112.9233
   14112     111.3255
   14113     100.7472
   14114     112.0576
   14115     105.1343
   14116     123.1642
   14117     123.4720
   14118     127.2153
   14119     109.1055
   14120      99.2465
   14121     100.1426
   14122      97.9364
   14123      85.9158
   14124     116.2370
   14125     108.8699
   14126      90.3016
   14127     100.1259
   14128     102.2297
   14129     101.2331
   14130     107.7767
   14131      99.7062
   14132      99.5582
   14133      90.0480
   14134     109.6241
   14135     107.0026
   14136     124.4918
   14137     105.5960
   14138     123.2966
   14139     114.7042
   14140     118.0362
   14141     108.3276
   14142      96.8561
   14143     107.7113
   14144      90.9613
   14145      94.2246
   14146      98.2340
   14147      96.5193
   14148     103.8580
   14149     107.6238
   14150      94.4262
   14151     107.8848
   14152     111.9314
   14153     113.1015
   14154     124.3988
   14155     114.3909
   14156     106.1540
   14157     115.4543
   14158     108.2734
   14159      99.2894
   14160      99.3583
   14161      95.4096
   14162     112.6068
   14163      93.7514
   14164     124.0679
   14165      95.5081
   14166      95.5825
   14167      98.6546
   14168      90.7671
   14169     103.0128
   14170     108.0626
   14171      98.4357
   14172     100.7083
   14173      96.3866
   14174      93.7762
   14175      99.7373
   14176     103.8612
   14177      94.5428
   14178     110.3083
   14179      88.4891
   14180     111.2237
   14181      94.6997
   14182     100.5658
   14183     116.4358
   14184      93.1020
   14185     116.5263
   14186      89.9030
   14187      93.7771
   14188      91.6132
   14189      91.7824
   14190     113.9888
   14191      93.3323
   14192      93.8059
   14193      99.4461
   14194     114.4599
   14195     104.3927
   14196     101.5011
   14197     113.4458
   14198     100.8824
   14199      89.2966
   14200     105.4422
   14201     115.8682
   14202      89.7554
   14203      89.9039
   14204      97.8321
   14205      94.8502
   14206      97.5518
   14207      91.7122
   14208      87.0898
   14209     101.9495
   14210     106.0745
   14211     104.8864
   14212      95.2623
   14213     100.5526
   14214     104.4876
   14215     100.4495
   14216     100.7626
   14217     117.0963
   14218     110.0036
   14219     124.3569
   14220     114.9441
   14221     119.2859
   14222     119.6232
   14223     102.4296
   14224     103.0016
   14225     100.9490
   14226     107.1072
   14227     101.8167
   14228     112.7577
   14229     104.7636
   14230     102.9529
   14231      97.9178
   14232      97.2378
   14233      88.8152
   14234      95.7914
   14235      87.1069
   14236      96.5514
   14237     103.0877
   14238     105.9310
   14239     110.4776
   14240     106.9951
   14241     101.0873
   14242     105.0244
   14243     104.0785
   14244      93.2519
   14245     133.0201
   14246     103.1546
   14247      95.9565
   14248      90.1512
   14249     101.1459
   14250     101.7160
   14251     108.8191
   14252      86.9329
   14253     100.5846
   14254     126.8159
   14255     116.5877
   14256      96.7706
   14257      95.6210
   14258      92.7258
   14259      98.8263
   14260      96.0594
   14261     103.5892
   14262      95.2648
   14263      86.5459
   14264     102.5307
   14265      86.9140
   14266      92.9672
   14267      83.5415
   14268      92.9241
   14269      91.3960
   14270     104.6532
   14271      95.1431
   14272      90.4098
   14273     106.5137
   14274      93.7107
   14275     106.6229
   14276     102.9058
   14277     115.0894
   14278     112.7051
   14279     126.7540
   14280     132.3919
   14281     104.0965
   14282     114.3714
   14283     104.8852
   14284      92.4085
   14285      88.1822
   14286      99.7532
   14287      87.8763
   14288      89.6778
   14289      83.8363
   14290      89.9391
   14291      95.8171
   14292     100.1293
   14293      98.5053
   14294      75.3044
   14295      85.5618
   14296      75.7833
   14297     106.9876
   14298      94.1693
   14299     102.8979
   14300      97.4420
   14301     112.4982
   14302      86.7352
   14303     111.3061
   14304     100.2549
   14305      88.9390
   14306      88.0030
   14307     112.5111
   14308     127.3001
   14309     119.0533
   14310     130.8550
   14311     111.2027
   14312     111.0461
   14313      97.6804
   14314     110.5676
   14315     110.0596
   14316     102.5076
   14317      95.8836
   14318     114.2182
   14319      93.1854
   14320      95.5975
   14321     121.4996
   14322      98.9697
   14323      81.5012
   14324     102.8853
   14325     108.2806
   14326      99.7163
   14327      77.7765
   14328     105.4102
   14329      80.3945
   14330      90.7468
   14331     110.7084
   14332      96.5649
   14333      88.8586
   14334     109.0298
   14335      80.1001
   14336      86.1246
   14337     109.8449
   14338     103.1697
   14339      95.4106
   14340      97.7383
   14341      94.5069
   14342     114.4939
   14343     100.2140
   14344     108.7675
   14345     103.5473
   14346      96.2281
   14347      89.0799
   14348      97.8395
   14349      97.3647
   14350     110.1749
   14351      89.9823
   14352     104.4696
   14353      99.4842
   14354     100.0029
   14355     102.1785
   14356     108.3106
   14357     106.9108
   14358      99.3239
   14359      95.4564
   14360     104.7696
   14361     106.8677
   14362     102.8413
   14363     101.0333
   14364     110.4404
   14365     108.1619
   14366      85.6311
   14367     126.1214
   14368     110.7306
   14369     107.8849
   14370     103.6967
   14371     100.7992
   14372     110.7407
   14373     100.5345
   14374     120.5447
   14375     116.5063
   14376      84.9371
   14377     107.9051
   14378     117.8540
   14379     101.3870
   14380     109.2917
   14381     103.5670
   14382     104.2894
   14383      98.1239
   14384      84.4457
   14385     118.3367
   14386      97.1177
   14387     103.6372
   14388     113.6111
   14389      98.4867
   14390     104.3618
   14391     101.7418
   14392     105.0070
   14393      93.5550
   14394     118.3199
   14395     110.6911
   14396     118.3449
   14397     109.8090
   14398     113.0013
   14399     125.4665
   14400     109.3798
   14401      93.8869
   14402     108.6175
   14403     109.3878
   14404     109.1392
   14405     114.1716
   14406     115.0078
   14407     108.2054
   14408     103.2893
   14409     106.1943
   14410     108.5183
   14411     108.1513
   14412     104.3216
   14413     112.8604
   14414     105.2191
   14415     112.9059
   14416     108.8974
   14417     116.5201
   14418     114.1531
   14419     118.5039
   14420     110.3364
   14421     112.5178
   14422     122.6918
   14423     111.0752
   14424     132.9001
   14425     120.6653
   14426     132.1510
   14427     111.7355
   14428     117.9859
   14429     118.4172
   14430     107.7183
   14431     118.3820
   14432     126.9057
   14433     116.5020
   14434     100.7791
   14435     101.6228
   14436      92.3465
   14437     110.0040
   14438     119.2210
   14439     128.2980
   14440     109.2540
   14441     129.8769
   14442     128.4120
   14443     147.1724
   14444     113.3761
   14445     127.3974
   14446     122.2000
   14447     145.1233
   14448     134.6408
   14449     142.1100
   14450     152.2769
   14451     135.3209
   14452     146.6077
   14453     145.6167
   14454     127.4377
   14455     142.6166
   14456     134.8080
   14457     116.9249
   14458     130.4123
   14459     107.9790
   14460     118.9234
   14461      93.6606
   14462     149.2449
   14463     153.5757
   14464     123.4017
   14465     123.3347
   14466     127.8804
   14467     122.3129
   14468     128.3292
   14469     138.2307
   14470     126.0329
   14471     109.2412
   14472     121.1572
   14473     138.1138
   14474     146.2495
   14475     134.7937
   14476     148.3755
   14477     136.4857
   14478     166.5818
   14479     128.4431
   14480     137.9922
   14481      99.9106
   14482     110.4736
   14483     114.8116
   14484     111.5444
   14485     144.9750
   14486     138.3427
   14487     146.6447
   14488     141.1798
   14489     116.9752
   14490     128.9601
   14491     138.6328
   14492     128.3651
   14493     123.0542
   14494     154.5281
   14495     144.4464
   14496     100.0085
   14497      99.1109
   14498     106.4217
   14499     132.4441
   14500     112.3294
   14501     116.8747
   14502     120.4179
   14503     107.6764
   14504     117.9938
   14505     146.1765
   14506     117.8562
   14507     104.5413
   14508     123.3284
   14509     120.3159
   14510     113.6225
   14511     119.5191
   14512     118.8210
   14513     139.7424
   14514     112.1540
   14515     115.0338
   14516     106.0953
   14517     111.0800
   14518     102.0369
   14519     107.6349
   14520     123.0955
   14521     132.5890
   14522     135.4207
   14523     135.5897
   14524     114.5049
   14525     112.6074
   14526     108.3853
   14527     124.8891
   14528     122.8002
   14529     109.3967
   14530     112.1382
   14531     118.4954
   14532     110.6667
   14533     119.1549
   14534     147.2177
   14535      95.3754
   14536      99.4849
   14537     102.2427
   14538     115.1989
   14539     103.6846
   14540     142.3476
   14541     131.0492
   14542     117.5940
   14543     134.5912
   14544     113.4288
   14545     119.5495
   14546     120.2761
   14547     125.8445
   14548     122.8533
   14549     168.1365
   14550     147.2903
   14551      98.8424
   14552      96.1218
   14553     107.6209
   14554     105.9698
   14555     125.2872
   14556      85.5670
   14557     112.2069
   14558      98.7525
   14559     121.8370
   14560     113.8150
   14561     117.6661
   14562     106.9425
   14563     111.8841
   14564     110.1200
   14565     110.4261
   14566     107.3107
   14567      97.9183
   14568     141.0115
   14569     116.1060
   14570     110.8727
   14571     113.5454
   14572     112.9519
   14573      89.3419
   14574      95.9271
   14575     107.1632
   14576     107.9126
   14577     116.6350
   14578     117.9384
   14579     102.9743
   14580     117.7098
   14581     111.9998
   14582     125.7749
   14583     110.8664
   14584     111.4745
   14585     113.4278
   14586     106.0688
   14587     107.1155
   14588     108.3265
   14589     106.3258
   14590     115.3257
   14591     112.1144
   14592     100.3300
   14593     110.3037
   14594     108.3068
   14595     117.3753
   14596     112.4978
   14597     106.8819
   14598     107.4065
   14599     136.5505
   14600     123.7909
   14601     103.0671
   14602     109.9123
   14603     106.9199
   14604     105.5444
   14605     114.9854
   14606     106.0661
   14607      97.7676
   14608     103.0847
   14609     102.7310
   14610     101.5400
   14611     117.4099
   14612     111.2854
   14613     129.1641
   14614     118.0802
   14615     153.9579
   14616     145.0938
   14617     164.0757
   14618     157.3759
   14619     146.6639
   14620     135.2793
   14621     145.1375
   14622     178.0430
   14623     155.6314
   14624     146.4419
   14625     149.1183
   14626     141.8364
   14627     146.0849
   14628     157.7595
   14629     144.4670
   14630     145.1736
   14631     162.7407
   14632     143.7967
   14633     157.0657
   14634     180.7647
   14635     138.3443
   14636     153.1799
   14637     161.3081
   14638     146.5453
   14639     136.3811
   14640     123.4892
   14641     135.8281
   14642     138.9207
   14643     136.5091
   14644     148.5722
   14645     136.8003
   14646     135.9551
   14647     139.9176
   14648     135.8262
   14649     133.2422
   14650     144.1559
   14651     170.3381
   14652     186.6997
   14653     178.1322
   14654     173.2189
   14655     175.6480
   14656     190.2346
   14657     176.0160
   14658     175.2242
   14659     172.0822
   14660     161.4550
   14661     194.2534
   14662     199.2437
   14663     192.5175
   14664     185.1569
   14665     179.9109
   14666     184.4592
   14667     199.8808
   14668     175.3678
   14669     148.0171
   14670     163.4326
   14671     165.3474
   14672     165.8004
   14673     194.9103
   14674     183.0391
   14675     178.5477
   14676     168.9849
   14677     183.5801
   14678     162.1395
   14679     157.6039
   14680     180.7007
   14681     189.1310
   14682     163.3047
   14683     149.1094
   14684     159.9810
   14685     169.7219
   14686     147.5034
   14687     168.1035
   14688     161.7032
   14689     184.0003
   14690     174.4440
   14691     160.1500
   14692     163.2256
   14693     169.5533
   14694     160.4932
   14695     176.5389
   14696     162.8207
   14697     154.2598
   14698     161.6312
   14699     161.7274
   14700     180.3088
   14701     157.4606
   14702     177.3852
   14703     159.4723
   14704     154.6091
   14705     160.7215
   14706     159.0160
   14707     140.5120
   14708     149.8333
   14709     146.5748
   14710     135.5405
   14711     151.7810
   14712     147.3621
   14713     148.2442
   14714     140.4058
   14715     126.2883
   14716     140.8604
   14717     147.6412
   14718     139.6491
   14719     145.6065
   14720     153.2117
   14721     131.9509
   14722     152.9424
   14723     147.0780
   14724     175.0406
   14725     144.3352
   14726     136.2282
   14727     143.8992
   14728     134.5460
   14729     126.7016
   14730     156.0675
   14731     139.7977
   14732     171.5119
   14733     151.4102
   14734     157.1554
   14735     188.1644
   14736     163.4090
   14737     167.6039
   14738     165.3150
   14739     166.5739
   14740     171.2093
   14741     143.5628
   14742     162.2023
   14743     171.9576
   14744     162.2320
   14745     142.1938
   14746     134.8648
   14747     148.4052
   14748     148.0500
   14749     168.3398
   14750     150.5937
   14751     129.9659
   14752     155.4070
   14753     150.0174
   14754     146.7165
   14755     160.1906
   14756     178.2633
   14757     161.3116
   14758     148.8447
   14759     150.5682
   14760     180.8359
   14761     162.6992
   14762     166.2235
   14763     156.9214
   14764     161.7228
   14765     147.4439
   14766     141.6308
   14767     142.3249
   14768     126.2073
   14769     149.8686
   14770     136.1468
   14771     166.1262
   14772     151.1703
   14773     165.7306
   14774     148.5197
   14775     142.6620
   14776     145.0696
   14777     148.2493
   14778     132.2409
   14779     156.6533
   14780     157.2723
   14781     151.1302
   14782     138.0739
   14783     151.8147
   14784     134.0424
   14785     172.2771
   14786     168.0554
   14787     159.3727
   14788     154.1624
   14789     157.6447
   14790     148.2314
   14791     138.7397
   14792     166.0570
   14793     158.7810
   14794     173.4491
   14795     153.9524
   14796     134.7469
   14797     163.0035
   14798     147.3899
   14799     154.5656
   14800     157.2174
   14801     159.8325
   14802     178.8895
   14803     150.4032
   14804     174.6547
   14805     160.9213
   14806     167.4894
   14807     152.0679
   14808     153.5423
   14809     167.8440
   14810     171.4125
   14811     139.0910
   14812     165.9652
   14813     158.4911
   14814     146.3010
   14815     149.5100
   14816     149.7542
   14817     191.4694
   14818     148.2739
   14819     156.4072
   14820     159.6047
   14821     145.8365
   14822     150.2124
   14823     163.8538
   14824     174.6506
   14825     170.6192
   14826     189.5075
   14827     180.2445
   14828     189.9640
   14829     155.9217
   14830     168.9911
   14831     147.8254
   14832     147.7323
   14833     161.9510
   14834     181.6942
   14835     189.5859
   14836     163.5193
   14837     162.2961
   14838     179.6205
   14839     165.6304
   14840     160.9584
   14841     151.3857
   14842     158.4778
   14843     153.1117
   14844     151.0604
   14845     143.8244
   14846     157.6450
   14847     165.6434
   14848     192.3826
   14849     151.7123
   14850     178.1301
   14851     195.2377
   14852     146.0016
   14853     160.0304
   14854     170.9164
   14855     162.8972
   14856     142.7525
   14857     144.3649
   14858     138.4548
   14859     164.3004
   14860     167.5927
   14861     166.3512
   14862     152.1258
   14863     164.5034
   14864     151.1686
   14865     153.8770
   14866     162.9788
   14867     173.9957
   14868     159.7660
   14869     157.1441
   14870     155.4800
   14871     168.9455
   14872     169.1020
   14873     169.3996
   14874     158.3820
   14875     165.2687
   14876     164.0540
   14877     200.2449
   14878     201.3300
   14879     165.8244
   14880     168.7941
   14881     135.5439
   14882     157.1229
   14883     154.0295
   14884     145.8989
   14885     133.4109
   14886     135.0416
   14887     148.5026
   14888     153.6323
   14889     149.7116
   14890     142.7731
   14891     149.0327
   14892     164.6674
   14893     154.9222
   14894     158.4439
   14895     139.4583
   14896     152.5009
   14897     152.6029
   14898     148.7004
   14899     146.0507
   14900     169.5680
   14901     131.9407
   14902     152.1678
   14903     148.3576
   14904     139.0920
   14905     111.3435
   14906     114.6281
   14907     127.7198
   14908     124.7718
   14909     126.5420
   14910     117.8376
   14911     108.1890
   14912     147.1778
   14913     120.3842
   14914     118.2074
   14915     125.3529
   14916     120.4874
   14917     114.5724
   14918     120.1148
   14919     117.2689
   14920     114.7449
   14921     140.1515
   14922     130.9564
   14923     135.9581
   14924     127.2386
   14925     137.9849
   14926     104.8452
   14927     113.8620
   14928      98.0447
   14929      98.7439
   14930     116.4441
   14931     109.5728
   14932     126.2935
   14933     119.0019
   14934     125.9912
   14935      97.8274
   14936     105.5366
   14937     106.8158
   14938      99.3616
   14939      95.9175
   14940     107.9817
   14941     111.2141
   14942     132.0306
   14943     118.4162
   14944     127.1169
   14945     150.2569
   14946     129.2580
   14947     123.4303
   14948     115.8486
   14949     125.5275
   14950     126.2733
   14951     128.3837
   14952     137.0440
   14953     127.7350
   14954     131.9261
   14955     128.3436
   14956     123.4782
   14957     143.4971
   14958     129.8185
   14959     138.1913
   14960     130.6007
   14961     155.7143
   14962     149.5710
   14963     156.8049
   14964     149.0483
   14965     119.8232
   14966     132.0296
   14967     122.0790
   14968     131.8591
   14969     146.2436
   14970     132.4560
   14971     143.9544
   14972     121.3935
   14973     109.4654
   14974     119.6881
   14975     105.5452
   14976     112.1785
   14977     127.1453
   14978     124.5745
   14979     113.3592
   14980     118.3936
   14981     104.2387
   14982     120.1837
   14983     115.3337
   14984     136.9459
   14985     134.2077
   14986     130.7517
   14987     125.5521
   14988     153.4026
   14989     133.5282
   14990     122.0829
   14991     147.4158
   14992     136.4984
   14993     149.8685
   14994     127.8542
   14995     115.8627
   14996     101.1560
   14997     111.0533
   14998     122.4948
   14999     109.4694
   15000     110.2939
   15001     113.8180
   15002     114.1652
   15003     123.2615
   15004     112.3210
   15005     118.5504
   15006     101.7200
   15007     123.0471
   15008     132.0087
   15009     127.9307
   15010     108.1151
   15011     123.1438
   15012     126.4360
   15013     127.3899
   15014     120.3740
   15015     127.0505
   15016     110.3817
   15017      96.5778
   15018     102.8125
   15019     112.2427
   15020     104.6820
   15021     114.2696
   15022     137.2598
   15023     120.5204
   15024      91.5696
   15025     109.1941
   15026     125.6891
   15027     105.9430
   15028     115.0733
   15029     109.4718
   15030     100.0943
   15031     105.7207
   15032     111.1440
   15033     118.3682
   15034     127.5027
   15035     107.2920
   15036     108.3387
   15037     115.0785
   15038     115.5137
   15039     108.1830
   15040      81.0345
   15041      89.8803
   15042      93.3445
   15043      96.6921
   15044     103.2579
   15045      83.7059
   15046      87.4622
   15047      89.4607
   15048      96.6342
   15049      96.7963
   15050      93.7831
   15051     112.1734
   15052      94.5017
   15053      96.0022
   15054      98.8172
   15055     102.0067
   15056      97.5648
   15057     105.9163
   15058      87.9618
   15059      86.9212
   15060     111.4990
   15061     115.7661
   15062     130.6338
   15063     117.6682
   15064     103.3579
   15065     125.9634
   15066      97.9594
   15067      94.8271
   15068      99.0291
   15069     106.6791
   15070     123.7682
   15071      91.3414
   15072      91.5620
   15073     111.5673
   15074      98.3215
   15075      95.8275
   15076      88.2505
   15077      99.5661
   15078     106.5363
   15079     101.3560
   15080      82.2243
   15081      84.6107
   15082      87.1727
   15083      72.9012
   15084      96.7356
   15085      98.7165
   15086      97.0226
   15087      90.3425
   15088      94.5953
   15089      97.9941
   15090     100.0173
   15091      92.4142
   15092     103.9373
   15093      87.1330
   15094     107.1782
   15095     100.3554
   15096      97.3935
   15097      90.8264
   15098      93.8121
   15099      87.9947
   15100      94.1156
   15101     109.7720
   15102     101.0255
   15103     111.8188
   15104     109.8031
   15105      94.4849
   15106     100.0728
   15107      98.9194
   15108      92.7194
   15109      97.9100
   15110      97.6095
   15111      99.5496
   15112      95.0657
   15113     101.3709
   15114     107.9189
   15115     120.1568
   15116      98.0189
   15117     126.1875
   15118     104.0732
   15119     113.9173
   15120      98.2396
   15121     111.6932
   15122     112.5702
   15123     119.1013
   15124     109.3811
   15125     123.2248
   15126     104.8376
   15127     104.5014
   15128     123.6991
   15129     121.9388
   15130     120.6360
   15131     129.8023
   15132     127.3841
   15133     117.4227
   15134     110.8626
   15135     116.4228
   15136     106.5196
   15137     123.2096
   15138      93.5832
   15139     116.6943
   15140     106.6205
   15141     103.5679
   15142     115.0796
   15143     109.1064
   15144     111.0107
   15145     117.3077
   15146      99.5786
   15147     104.4419
   15148     102.3189
   15149     115.5706
   15150      96.5344
   15151     105.5454
   15152     115.5564
   15153     127.3173
   15154     113.5150
   15155     100.2991
   15156     105.6247
   15157     109.6617
   15158     127.0493
   15159      97.1011
   15160     118.4628
   15161     107.8485
   15162     122.7700
   15163     124.1350
   15164     116.9396
   15165     122.0225
   15166     116.6047
   15167     115.5378
   15168     127.7227
   15169     119.2012
   15170     103.6462
   15171     116.8414
   15172     100.5432
   15173     105.1499
   15174     102.2226
   15175     111.2002
   15176      92.8352
   15177     107.5287
   15178     106.9433
   15179     111.3541
   15180     121.4585
   15181      90.3302
   15182     108.8453
   15183     117.4867
   15184     133.1493
   15185     117.4134
   15186     104.6245
   15187     104.7982
   15188     120.8057
   15189     121.1458
   15190     104.5312
   15191     103.0261
   15192     112.4761
   15193     115.7051
   15194     109.9909
   15195     108.0933
   15196     123.9627
   15197     111.4038
   15198     118.5226
   15199     121.0785
   15200     103.0093
   15201     109.1029
   15202      88.0841
   15203     104.1148
   15204     119.2289
   15205     106.9557
   15206     114.6209
   15207     111.7867
   15208     108.5187
   15209     111.8291
   15210     111.8986
   15211     100.0127
   15212      95.4806
   15213     110.4914
   15214     116.9513
   15215     101.9031
   15216      87.1801
   15217      84.3422
   15218     107.1649
   15219     116.3979
   15220     111.0327
   15221     117.5701
   15222     118.1075
   15223     109.9678
   15224     111.8383
   15225     105.9963
   15226     128.3138
   15227     121.4079
   15228     111.6679
   15229      97.1240
   15230     104.5601
   15231     116.3001
   15232      99.6221
   15233     117.0997
   15234     119.8339
   15235     110.2794
   15236     131.0705
   15237     113.5528
   15238     108.8529
   15239     138.8299
   15240     103.4619
   15241     137.1955
   15242     129.1863
   15243     104.0662
   15244     116.9154
   15245     129.1100
   15246     145.3227
   15247     145.2974
   15248     159.1944
   15249     158.9077
   15250     157.2157
   15251     143.3587
   15252     162.7005
   15253     165.9847
   15254     162.5720
   15255     164.5406
   15256     170.5175
   15257     159.2482
   15258     162.7619
   15259     154.5461
   15260     152.2125
   15261     165.5284
   15262     158.0260
   15263     146.3953
   15264     157.6229
   15265     149.0540
   15266     136.9294
   15267     170.3266
   15268     151.7841
   15269     134.1645
   15270     152.7093
   15271     150.2485
   15272     125.5895
   15273     125.5329
   15274     112.5277
   15275     139.4430
   15276     135.3197
   15277     162.5363
   15278     144.2965
   15279     125.9891
   15280     161.5545
   15281     142.0766
   15282     145.4460
   15283     127.5265
   15284     138.8929
   15285     134.7386
   15286     153.2395
   15287     155.0322
   15288     129.5612
   15289     133.7312
   15290     136.3493
   15291     135.3917
   15292     146.6473
   15293     137.6363
   15294     131.6200
   15295     124.2943
   15296     122.7661
   15297     123.1506
   15298     132.9813
   15299     136.8226
   15300     143.7225
   15301     126.4197
   15302     119.4837
   15303     123.0095
   15304     135.9759
   15305     114.5010
   15306     133.0578
   15307     126.0310
   15308     110.8359
   15309      84.9933
   15310     122.1551
   15311     116.5560
   15312     122.8121
   15313     131.2282
   15314     116.5840
   15315     134.5463
   15316     122.5845
   15317     110.1535
   15318     102.5087
   15319     119.3517
   15320     107.5888
   15321     121.9476
   15322     114.6695
   15323     110.2630
   15324     115.8796
   15325     116.8917
   15326     110.5515
   15327     104.7654
   15328     118.1721
   15329     112.9320
   15330     113.5063
   15331     113.2174
   15332     118.0309
   15333     121.1761
   15334     111.5393
   15335     115.5659
   15336     102.6965
   15337     107.8632
   15338     118.7104
   15339     110.6501
   15340     127.9393
   15341     118.4940
   15342     111.3079
   15343     142.1130
   15344     124.7835
   15345     102.7977
   15346     117.4976
   15347     108.0703
   15348     117.1590
   15349     127.7584
   15350     137.9234
   15351     131.5123
   15352     129.3977
   15353     143.7651
   15354     121.5061
   15355     113.3954
   15356     124.5461
   15357     143.4604
   15358     121.9209
   15359     134.9752
   15360     146.7802
   15361     138.2899
   15362     134.3514
   15363     131.1040
   15364     146.3563
   15365     152.6263
   15366     134.8194
   15367     148.4881
   15368     145.4983
   15369     139.9241
   15370     127.2763
   15371     140.6651
   15372     136.8100
   15373     134.1359
   15374     123.4959
   15375     117.3684
   15376     135.9142
   15377     120.2983
   15378     121.8506
   15379     122.6143
   15380     124.1743
   15381     130.3172
   15382     114.3268
   15383     100.7482
   15384     110.7400
   15385     122.4638
   15386     122.9174
   15387     113.2560
   15388     104.0226
   15389     124.1143
   15390     127.7936
   15391     136.1549
   15392     120.4300
   15393     118.8974
   15394     120.9378
   15395     126.4112
   15396     114.4264
   15397     121.9103
   15398     120.4474
   15399     117.3584
   15400     137.4312
   15401     113.4333
   15402     122.1566
   15403     109.5415
   15404     106.1828
   15405     104.7568
   15406     103.3011
   15407     112.2183
   15408     127.9133
   15409     127.5151
   15410     129.5649
   15411     132.3291
   15412     115.9895
   15413     119.2237
   15414     125.6679
   15415     120.9972
   15416     109.2829
   15417     134.1490
   15418      87.4951
   15419     141.8833
   15420     134.5387
   15421     116.3839
   15422     115.0864
   15423     107.7578
   15424     102.8807
   15425     102.1831
   15426      98.8854
   15427     121.1977
   15428     108.4450
   15429     109.7069
   15430     104.8918
   15431     113.2781
   15432     120.2282
   15433     108.1853
   15434     118.0434
   15435     113.9476
   15436     111.3050
   15437     129.9535
   15438     119.8246
   15439     127.6582
   15440     110.5725
   15441     109.6857
   15442     122.5516
   15443     122.2157
   15444     112.0990
   15445     105.2005
   15446     114.9563
   15447     104.1789
   15448     123.1016
   15449     110.3923
   15450     115.6257
   15451     126.6063
   15452     122.3148
   15453     132.3410
   15454     130.5230
   15455     138.0212
   15456     158.9964
   15457     112.8376
   15458     134.7200
   15459     153.7674
   15460     156.2691
   15461     133.0792
   15462     112.1716
   15463     141.6593
   15464     146.5435
   15465     154.0822
   15466     154.6841
   15467     143.7556
   15468     170.0505
   15469     171.4654
   15470     159.0817
   15471     146.5083
   15472     164.5529
   15473     151.1093
   15474     143.9642
   15475     136.3489
   15476     153.1889
   15477     136.5568
   15478     121.6854
   15479     120.1035
   15480     134.1367
   15481     119.0521
   15482     114.3166
   15483     124.3580
   15484     107.7824
   15485     114.2657
   15486     112.0800
   15487     112.4335
   15488     103.1042
   15489     129.8898
   15490     109.7780
   15491     113.7164
   15492     120.1949
   15493     115.8289
   15494     115.2382
   15495     129.0760
   15496     116.0053
   15497     131.7489
   15498     113.4361
   15499     125.1015
   15500     148.8360
   15501     152.4016
   15502     145.1012
   15503     169.1222
   15504     147.0123
   15505     141.8665
   15506     162.0871
   15507     142.3276
   15508     158.5300
   15509     132.3465
   15510     167.4412
   15511     161.6501
   15512     138.6600
   15513     117.5339
   15514     143.4898
   15515     123.1312
   15516     160.7517
   15517     162.1490
   15518     125.8116
   15519     141.2925
   15520     146.7416
   15521     178.6247
   15522     164.7485
   15523     155.2907
   15524     157.7720
   15525     140.8024
   15526     144.0856
   15527     133.4652
   15528     168.2635
   15529     152.6485
   15530     169.6736
   15531     140.5378
   15532     139.6671
   15533     156.7926
   15534     119.9927
   15535     137.0616
   15536     150.1920
   15537     128.3061
   15538     158.9272
   15539     146.1687
   15540     132.4309
   15541     141.1943
   15542     141.5791
   15543     124.4926
   15544     150.8207
   15545     111.0368
   15546     119.3259
   15547     145.8624
   15548     116.5499
   15549     155.9213
   15550     125.4884
   15551     109.3269
   15552     105.6299
   15553     129.4155
   15554     139.6770
   15555     137.2181
   15556     121.4397
   15557     117.6912
   15558     127.9314
   15559     144.4832
   15560     158.6355
   15561     155.4424
   15562     157.7324
   15563     158.1019
   15564     163.6736
   15565     148.2126
   15566     157.5766
   15567     178.5170
   15568     134.8082
   15569     140.3238
   15570     136.9061
   15571     163.2944
   15572     128.5816
   15573     166.3513
   15574     165.9284
   15575     153.0353
   15576     162.2922
   15577     164.6352
   15578     135.0613
   15579     154.1498
   15580     163.5643
   15581     145.4897
   15582     140.3751
   15583     126.6549
   15584     129.3698
   15585     107.7180
   15586     119.1560
   15587     124.0449
   15588     141.5717
   15589     135.2081
   15590     128.1346
   15591     125.5991
   15592     149.6748
   15593     151.4076
   15594     164.2080
   15595     155.3556
   15596     140.6440
   15597     140.7998
   15598     129.2480
   15599     134.7340
   15600     134.0433
   15601     127.8396
   15602     134.1393
   15603     119.7634
   15604     110.0251
   15605     137.6461
   15606     131.8617
   15607     146.1470
   15608     115.8989
   15609     135.7186
   15610     129.3296
   15611     140.8132
   15612     125.7260
   15613     146.7665
   15614     110.4598
   15615     151.2723
   15616     124.7711
   15617     130.7811
   15618     146.7786
   15619     144.9086
   15620     134.1105
   15621     154.7680
   15622     152.8057
   15623     139.0936
   15624     138.6041
   15625     138.2598
   15626     142.3612
   15627     144.6593
   15628     152.8530
   15629     157.4573
   15630     136.5518
   15631     135.9504
   15632     150.6357
   15633     152.1316
   15634     171.8083
   15635     126.4732
   15636     147.3063
   15637     150.2224
   15638     165.1927
   15639     143.8775
   15640     141.2121
   15641     144.3462
   15642     133.8061
   15643     151.0626
   15644     140.9513
   15645     134.0839
   15646     160.2093
   15647     148.1744
   15648     148.6429
   15649     158.5990
   15650     144.7310
   15651     142.4004
   15652     153.7054
   15653     154.8578
   15654     149.2266
   15655     158.2408
   15656     140.8974
   15657     137.3055
   15658     130.6350
   15659     153.4726
   15660     123.4293
   15661     153.9648
   15662     142.8446
   15663     140.5415
   15664     155.9797
   15665     127.0361
   15666     140.0829
   15667     123.3325
   15668     157.6641
   15669     130.7485
   15670     142.4966
   15671     117.4506
   15672     138.1970
   15673     120.2880
   15674     137.5609
   15675     141.0060
   15676     142.0434
   15677     126.2544
   15678     114.7930
   15679     128.2926
   15680     100.9442
   15681     112.6076
   15682     117.9669
   15683     135.9202
   15684     165.3971
   15685     191.1149
   15686     154.2519
   15687     159.3107
   15688     155.9001
   15689     165.6537
   15690     171.1161
   15691     150.4838
   15692     148.5168
   15693     177.9023
   15694     153.5014
   15695     155.6171
   15696     144.4584
   15697     140.9288
   15698     153.0751
   15699     150.4729
   15700     135.6425
   15701     145.3355
   15702     143.0390
   15703     123.7519
   15704     123.6707
   15705     120.4887
   15706     129.8837
   15707     152.5009
   15708     141.5935
   15709     121.4327
   15710     124.3342
   15711     131.9327
   15712     148.6549
   15713     136.2666
   15714     141.5560
   15715     128.7323
   15716     131.8950
   15717     134.3991
   15718     141.9960
   15719     133.2841
   15720     131.2210
   15721     146.9873
   15722     143.7833
   15723     157.6405
   15724     136.8784
   15725     116.9786
   15726     127.0519
   15727     128.0893
   15728     116.1283
   15729     131.9133
   15730     144.1746
   15731     125.4553
   15732     136.4443
   15733     134.2601
   15734     128.2658
   15735     141.9451
   15736     140.6399
   15737     134.8900
   15738     135.1089
   15739     123.5973
   15740     125.2076
   15741     126.0092
   15742     138.3651
   15743     136.5903
   15744     125.4456
   15745     134.7072
   15746     125.2376
   15747     153.3177
   15748     136.1675
   15749     119.4611
   15750     126.7953
   15751     137.8533
   15752     151.7420
   15753     141.6170
   15754     121.0123
   15755     130.4407
   15756     121.6879
   15757     115.1430
   15758     121.1701
   15759     131.0463
   15760     133.7938
   15761     150.2790
   15762     153.4286
   15763     135.4940
   15764     132.9770
   15765     165.6091
   15766     116.2191
   15767     129.5703
   15768     125.5737
   15769     112.5479
   15770     115.0497
   15771     103.3549
   15772     109.1022
   15773     128.0577
   15774     128.3606
   15775     153.4056
   15776     134.1699
   15777     113.2649
   15778      89.5469
   15779     136.5219
   15780     114.7624
   15781     126.3638
   15782     148.0762
   15783     142.6044
   15784     128.5886
   15785     120.9288
   15786     124.7010
   15787     138.9110
   15788     149.5954
   15789     158.3939
   15790     132.4936
   15791     143.7039
   15792     136.1082
   15793     152.8199
   15794     138.5274
   15795     157.3336
   15796     168.8951
   15797     176.6558
   15798     152.7713
   15799     165.9868
   15800     147.3765
   15801     139.5480
   15802     143.2555
   15803     144.8145
   15804     139.0958
   15805     161.0355
   15806     132.0120
   15807     143.9679
   15808     145.7426
   15809     150.3653
   15810     166.0711
   15811     134.2564
   15812     162.1110
   15813     145.7744
   15814     153.1098
   15815     137.6862
   15816     144.0828
   15817     134.3309
   15818     140.7245
   15819     146.3597
   15820     155.0907
   15821     156.5985
   15822     152.4541
   15823     176.6864
   15824     150.0604
   15825     161.4342
   15826     158.3036
   15827     162.5323
   15828     138.1736
   15829     163.4253
   15830     123.5167
   15831     136.8565
   15832     148.9937
   15833     152.3403
   15834     120.3195
   15835     162.1424
   15836     146.8826
   15837     160.2437
   15838     146.6876
   15839     152.0101
   15840     131.4149
   15841     164.2187
   15842     146.8980
   15843     136.3189
   15844     132.9079
   15845     155.8433
   15846     135.7231
   15847     141.1863
   15848     138.1471
   15849     111.0069
   15850     143.1666
   15851     140.3640
   15852     144.5385
   15853     143.0639
   15854     148.9704
   15855     138.1828
   15856     164.0873
   15857     154.0986
   15858     162.3463
   15859     145.1847
   15860     145.4014
   15861     139.1673
   15862     131.9606
   15863     119.7662
   15864     119.8368
   15865     157.4323
   15866     136.8171
   15867     153.3583
   15868     156.6694
   15869     137.7118
   15870     133.1842
   15871     138.4809
   15872     150.0742
   15873     170.8302
   15874     132.8609
   15875     162.5462
   15876     178.1483
   15877     165.7926
   15878     160.9782
   15879     178.4710
   15880     157.6358
   15881     131.3580
   15882     162.5408
   15883     119.9181
   15884     128.3323
   15885     132.1841
   15886     157.8727
   15887     143.1088
   15888     151.3041
   15889     134.7121
   15890     142.5280
   15891     137.5039
   15892     145.3141
   15893     140.8043
   15894     148.4982
   15895     155.7031
   15896     157.4346
   15897     141.1883
   15898     130.3850
   15899     140.2545
   15900     116.8396
   15901     131.1882
   15902     140.3757
   15903     140.0305
   15904     130.5805
   15905     125.8816
   15906     119.1587
   15907     136.6157
   15908     157.4230
   15909     135.0551
   15910     148.4140
   15911     180.0464
   15912     179.6039
   15913     154.2663
   15914     162.7935
   15915     162.1954
   15916     152.3785
   15917     190.5221
   15918     162.2028
   15919     179.0990
   15920     158.0019
   15921     167.0752
   15922     171.0801
   15923     158.6715
   15924     158.9524
   15925     168.5490
   15926     158.9698
   15927     157.4705
   15928     151.7658
   15929     141.8356
   15930     155.9201
   15931     122.5114
   15932     151.2581
   15933     124.5927
   15934     158.5700
   15935     136.6531
   15936     138.4288
   15937     145.4704
   15938     124.1110
   15939     130.0212
   15940     139.5269
   15941     130.4303
   15942     138.9351
   15943     126.7989
   15944     124.6057
   15945     144.2363
   15946     135.8221
   15947     119.7898
   15948     134.4132
   15949     150.2260
   15950     135.4774
   15951     148.6460
   15952     157.5970
   15953     134.0844
   15954     155.9344
   15955     128.7592
   15956     141.0267
   15957     155.1649
   15958     156.8854
   15959     151.2442
   15960     159.6111
   15961     134.2143
   15962     129.4252
   15963     144.7496
   15964     164.5006
   15965     131.5509
   15966     132.0753
   15967     130.0626
   15968     145.4634
   15969     114.6445
   15970     126.7323
   15971     148.5124
   15972     159.2372
   15973     149.7357
   15974     144.6418
   15975     150.8195
   15976     123.7712
   15977     131.3430
   15978     128.6973
   15979     142.4789
   15980     144.6327
   15981     155.1221
   15982     186.6078
   15983     187.1173
   15984     179.7458
   15985     177.8485
   15986     135.5205
   15987     129.1570
   15988     135.9729
   15989     133.6916
   15990     154.0891
   15991     146.9702
   15992     165.3286
   15993     166.7293
   15994     159.6784
   15995     162.4194
   15996     158.0420
   15997     180.9296
   15998     139.4300
   15999     140.5494
   16000     145.1139
   16001     162.3187
   16002     151.8251
   16003     157.0380
   16004     140.6406
   16005     128.6449
   16006     133.1041
   16007     139.4787
   16008     157.3991
   16009     147.8274
   16010     156.8434
   16011     163.9529
   16012     148.9673
   16013     154.4405
   16014     145.9161
   16015     155.2875
   16016     172.7004
   16017     157.3421
   16018     161.9963
   16019     158.7187
   16020     151.8958
   16021     160.0459
   16022     167.4493
   16023     178.6894
   16024     163.9256
   16025     166.3745
   16026     164.6014
   16027     198.7090
   16028     185.8758
   16029     169.4371
   16030     148.5733
   16031     169.2765
   16032     168.5212
   16033     173.9830
   16034     155.9473
   16035     163.3649
   16036     184.2583
   16037     179.4421
   16038     148.5936
   16039     155.6021
   16040     150.6847
   16041     157.7847
   16042     140.8682
   16043     161.1743
   16044     147.9912
   16045     175.0869
   16046     150.1219
   16047     162.5875
   16048     154.8419
   16049     170.5565
   16050     157.6812
   16051     160.9185
   16052     143.0861
   16053     138.4927
   16054     142.6215
   16055     142.4921
   16056     147.0571
   16057     164.3490
   16058     150.7754
   16059     134.1655
   16060     138.4440
   16061     162.5119
   16062     144.1466
   16063     162.0712
   16064     150.2598
   16065     145.4188
   16066     149.6993
   16067     120.3477
   16068     146.4885
   16069     132.0890
   16070     139.3738
   16071     166.1277
   16072     183.9506
   16073     166.9874
   16074     184.1179
   16075     138.9542
   16076     165.6364
   16077     152.9990
   16078     152.1751
   16079     164.1462
   16080     164.5314
   16081     183.2143
   16082     147.2482
   16083     162.9397
   16084     168.5520
   16085     157.6742
   16086     171.9344
   16087     213.5527
   16088     211.5704
   16089     227.0475
   16090     203.6472
   16091     203.6830
   16092     198.5900
   16093     212.8445
   16094     213.2510
   16095     192.2713
   16096     201.2335
   16097     219.6092
   16098     198.5693
   16099     188.2859
   16100     197.0972
   16101     195.0660
   16102     215.0165
   16103     196.8684
   16104     188.9628
   16105     212.9607
   16106     216.6409
   16107     191.2669
   16108     177.9257
   16109     187.5123
   16110     187.0681
   16111     196.3614
   16112     187.6120
   16113     199.3081
   16114     190.3067
   16115     222.7672
   16116     188.0902
   16117     188.8363
   16118     198.8300
   16119     198.3837
   16120     202.6413
   16121     194.5896
   16122     187.6191
   16123     194.8388
   16124     207.5931
   16125     215.9587
   16126     212.1552
   16127     186.6185
   16128     220.7441
   16129     206.9119
   16130     213.0514
   16131     207.8191
   16132     228.6396
   16133     203.5156
   16134     224.5269
   16135     193.3446
   16136     193.5305
   16137     191.8875
   16138     201.7155
   16139     199.3362
   16140     198.3209
   16141     194.8934
   16142     186.2667
   16143     215.5913
   16144     192.2893
   16145     212.9657
   16146     187.6533
   16147     211.8378
   16148     207.2600
   16149     208.2575
   16150     203.4155
   16151     201.9405
   16152     186.6651
   16153     231.8983
   16154     191.8928
   16155     201.7674
   16156     208.3095
   16157     218.1047
   16158     199.3300
   16159     207.3326
   16160     194.9898
   16161     240.9636
   16162     216.5446
   16163     212.5164
   16164     225.9947
   16165     215.3224
   16166     213.6662
   16167     195.7622
   16168     194.7494
   16169     203.5773
   16170     204.4317
   16171     203.7136
   16172     203.3914
   16173     233.3881
   16174     239.0983
   16175     232.7776
   16176     229.9684
   16177     239.8126
   16178     237.1373
   16179     210.1189
   16180     212.3894
   16181     210.9922
   16182     226.7973
   16183     236.7705
   16184     219.9313
   16185     267.6406
   16186     222.0115
   16187     198.9655
   16188     186.2092
   16189     185.3703
   16190     174.5765
   16191     188.7619
   16192     201.5008
   16193     180.4622
   16194     188.9244
   16195     196.6912
   16196     203.7842
   16197     191.7850
   16198     174.4421
   16199     175.6025
   16200     200.5413
   16201     180.9071
   16202     178.4535
   16203     202.5423
   16204     205.1885
   16205     185.6197
   16206     177.9556
   16207     194.2113
   16208     207.2712
   16209     187.7661
   16210     194.2175
   16211     185.3002
   16212     167.3143
   16213     175.7962
   16214     181.1518
   16215     182.9389
   16216     186.0292
   16217     180.0882
   16218     190.8512
   16219     195.1749
   16220     178.4072
   16221     194.5359
   16222     192.5708
   16223     194.8007
   16224     191.2412
   16225     201.1097
   16226     181.9556
   16227     189.9148
   16228     192.5258
   16229     194.1039
   16230     201.9051
   16231     196.0793
   16232     178.8904
   16233     193.3262
   16234     202.1891
   16235     192.5271
   16236     195.3623
   16237     193.7214
   16238     195.9919
   16239     218.3471
   16240     206.9161
   16241     197.3025
   16242     194.3480
   16243     213.3324
   16244     196.9970
   16245     199.3958
   16246     217.9820
   16247     208.5576
   16248     210.9314
   16249     229.9761
   16250     190.7637
   16251     204.4485
   16252     223.0123
   16253     202.8261
   16254     202.6989
   16255     216.6176
   16256     184.1220
   16257     213.7158
   16258     213.1585
   16259     221.4244
   16260     219.5023
   16261     214.0878
   16262     202.0265
   16263     222.4451
   16264     233.3352
   16265     222.9303
   16266     193.2641
   16267     196.9551
   16268     210.6102
   16269     231.1839
   16270     184.6252
   16271     207.8886
   16272     199.0328
   16273     211.9773
   16274     198.3893
   16275     211.6535
   16276     207.4063
   16277     187.8495
   16278     201.4824
   16279     206.3368
   16280     211.0477
   16281     188.8842
   16282     196.6082
   16283     198.9877
   16284     219.6191
   16285     189.8159
   16286     194.5092
   16287     203.5242
   16288     181.7913
   16289     190.6600
   16290     189.2209
   16291     193.8712
   16292     209.5546
   16293     194.8502
   16294     197.2080
   16295     180.1868
   16296     212.3935
   16297     213.7929
   16298     213.8594
   16299     201.0633
   16300     192.4989
   16301     198.0751
   16302     204.0732
   16303     209.0977
   16304     198.9143
   16305     211.1096
   16306     228.4957
   16307     214.3052
   16308     219.7688
   16309     208.6733
   16310     231.0311
   16311     239.6314
   16312     253.1668
   16313     231.1220
   16314     230.7027
   16315     253.1294
   16316     246.1325
   16317     250.5986
   16318     260.6134
   16319     254.7321
   16320     248.6442
   16321     243.8885
   16322     261.1932
   16323     267.3560
   16324     241.0118
   16325     257.9925
   16326     240.3268
   16327     251.9303
   16328     259.9842
   16329     265.6612
   16330     270.4357
   16331     255.6733
   16332     240.1117
   16333     236.6105
   16334     246.4266
   16335     228.7416
   16336     240.5208
   16337     239.6002
   16338     235.4269
   16339     207.6964
   16340     208.4428
   16341     227.8747
   16342     232.6664
   16343     206.1495
   16344     216.7574
   16345     218.9516
   16346     221.8874
   16347     230.9253
   16348     216.8353
   16349     237.9594
   16350     230.6160
   16351     224.7171
   16352     239.7439
   16353     219.6726
   16354     223.8616
   16355     247.1127
   16356     240.0412
   16357     245.0375
   16358     228.0188
   16359     207.5033
   16360     229.3771
   16361     217.1834
   16362     225.0024
   16363     239.4228
   16364     235.9536
   16365     232.1488
   16366     287.5890
   16367     246.9309
   16368     247.8772
   16369     234.5389
   16370     254.7394
   16371     243.9449
   16372     244.0989
   16373     233.2227
   16374     253.7815
   16375     246.6356
   16376     236.4674
   16377     245.5646
   16378     248.0907
   16379     235.5137
   16380     237.1248
   16381     238.1697
   16382     241.0955
   16383     254.5242
   16384     257.5230
   16385     238.7142
   16386     224.7441
   16387     226.4283
   16388     229.1927
   16389     212.8043
   16390     214.3868
   16391     233.4046
   16392     204.1974
   16393     227.3665
   16394     219.7026
   16395     195.7035
   16396     195.5663
   16397     216.3209
   16398     212.6441
   16399     219.1080
   16400     242.4554
   16401     234.0307
   16402     228.3280
   16403     244.4258
   16404     232.7515
   16405     256.9344
   16406     218.8198
   16407     250.9494
   16408     194.4349
   16409     216.6814
   16410     206.2753
   16411     225.5456
   16412     209.7492
   16413     209.1150
   16414     194.5279
   16415     197.1877
   16416     181.2285
   16417     200.6076
   16418     187.7082
   16419     166.3848
   16420     167.9862
   16421     174.9996
   16422     178.1163
   16423     176.1354
   16424     179.8349
   16425     159.2976
   16426     160.5154
   16427     187.5658
   16428     184.8927
   16429     183.5561
   16430     175.5119
   16431     172.6514
   16432     176.9960
   16433     171.2843
   16434     199.8662
   16435     198.0985
   16436     208.1044
   16437     207.2018
   16438     178.8913
   16439     185.1759
   16440     191.8159
   16441     203.6001
   16442     224.2565
   16443     201.7526
   16444     183.0054
   16445     199.8586
   16446     189.5725
   16447     191.9525
   16448     204.0195
   16449     189.8899
   16450     187.1273
   16451     216.5004
   16452     184.0424
   16453     186.0413
   16454     188.1384
   16455     196.9040
   16456     193.5146
   16457     187.6603
   16458     208.8009
   16459     200.5498
   16460     205.0870
   16461     199.5717
   16462     201.9383
   16463     194.4575
   16464     203.9504
   16465     183.8880
   16466     185.7268
   16467     207.6938
   16468     211.1162
   16469     209.4089
   16470     213.4132
   16471     221.3743
   16472     201.2603
   16473     219.1198
   16474     230.3488
   16475     204.6214
   16476     205.4124
   16477     221.9469
   16478     199.6023
   16479     185.9626
   16480     201.1346
   16481     187.6851
   16482     221.3343
   16483     213.1837
   16484     227.7370
   16485     238.6154
   16486     215.3325
   16487     251.8736
   16488     230.4406
   16489     247.2763
   16490     242.2289
   16491     251.3092
   16492     228.0771
   16493     226.4100
   16494     245.8535
   16495     217.6343
   16496     251.8950
   16497     242.4727
   16498     205.8944
   16499     243.2860
   16500     223.2957
   16501     256.8451
   16502     251.3880
   16503     226.3736
   16504     231.7442
   16505     227.0528
   16506     238.5677
   16507     215.2224
   16508     228.4165
   16509     233.5858
   16510     232.6308
   16511     236.2269
   16512     229.1321
   16513     239.0334
   16514     223.5827
   16515     253.0451
   16516     276.4903
   16517     272.9381
   16518     263.5516
   16519     259.1587
   16520     256.6946
   16521     295.1846
   16522     261.0140
   16523     271.1933
   16524     260.2519
   16525     250.0731
   16526     267.7325
   16527     224.9650
   16528     223.5371
   16529     231.5024
   16530     250.6189
   16531     242.4345
   16532     267.7624
   16533     273.1547
   16534     270.1556
   16535     321.7529
   16536     302.8735
   16537     311.1842
   16538     327.4977
   16539     301.0091
   16540     293.0357
   16541     289.7612
   16542     294.8496
   16543     314.3478
   16544     304.9754
   16545     296.7960
   16546     316.8236
   16547     308.1849
   16548     304.4135
   16549     307.2570
   16550     278.7171
   16551     272.9308
   16552     254.9481
   16553     260.8127
   16554     250.9554
   16555     246.3987
   16556     266.2856
   16557     255.1836
   16558     273.8476
   16559     288.6541
   16560     258.3743
   16561     274.2752
   16562     287.6792
   16563     284.2129
   16564     264.1847
   16565     282.5666
   16566     269.8262
   16567     280.1495
   16568     275.4685
   16569     289.5495
   16570     292.8774
   16571     302.9406
   16572     304.1582
   16573     291.7901
   16574     309.9728
   16575     304.8119
   16576     294.0147
   16577     304.3746
   16578     312.7171
   16579     341.6781
   16580     341.3385
   16581     331.0194
   16582     331.5230
   16583     316.9027
   16584     293.4325
   16585     294.2664
   16586     305.9881
   16587     312.9402
   16588     317.9267
   16589     303.8396
   16590     305.1637
   16591     302.9665
   16592     302.5045
   16593     315.3194
   16594     297.6586
   16595     322.5294
   16596     322.2439
   16597     312.7429
   16598     320.6552
   16599     291.5971
   16600     278.0842
   16601     262.9014
   16602     252.1639
   16603     261.1578
   16604     268.5013
   16605     269.0537
   16606     285.3526
   16607     314.0326
   16608     296.9238
   16609     296.4665
   16610     303.0367
   16611     323.4350
   16612     335.5170
   16613     293.4308
   16614     321.0293
   16615     304.8000
   16616     281.6697
   16617     299.8113
   16618     300.8498
   16619     307.0781
   16620     306.6006
   16621     296.9662
   16622     306.4878
   16623     307.0428
   16624     305.4730
   16625     304.1895
   16626     296.4979
   16627     312.0758
   16628     298.8828
   16629     311.6119
   16630     295.3675
   16631     306.1430
   16632     294.5395
   16633     297.8992
   16634     287.6287
   16635     295.5097
   16636     293.6955
   16637     305.9090
   16638     291.1495
   16639     257.1890
   16640     288.0219
   16641     298.0049
   16642     277.9636
   16643     300.6226
   16644     304.9673
   16645     291.7363
   16646     249.6756
   16647     242.5224
   16648     241.8986
   16649     286.1578
   16650     280.9441
   16651     282.9525
   16652     256.0219
   16653     290.5810
   16654     250.8001
   16655     266.4127
   16656     271.0905
   16657     245.9877
   16658     266.1681
   16659     250.3129
   16660     270.5642
   16661     268.6738
   16662     269.4993
   16663     271.0725
   16664     276.7323
   16665     244.5142
   16666     243.7702
   16667     237.5094
   16668     226.6818
   16669     252.6492
   16670     238.1267
   16671     238.5241
   16672     256.1769
   16673     256.3524
   16674     267.6798
   16675     268.4849
   16676     288.9944
   16677     285.4452
   16678     263.6220
   16679     249.4698
   16680     264.2565
   16681     257.8544
   16682     274.6024
   16683     291.9739
   16684     261.4230
   16685     284.9648
   16686     259.3785
   16687     279.2157
   16688     276.9741
   16689     291.8043
   16690     274.7927
   16691     267.1271
   16692     276.1485
   16693     269.5511
   16694     249.8526
   16695     278.8634
   16696     248.3072
   16697     271.1098
   16698     263.1485
   16699     305.0968
   16700     287.1727
   16701     255.4736
   16702     291.0905
   16703     257.0028
   16704     268.6795
   16705     268.0991
   16706     250.4883
   16707     242.7619
   16708     266.9587
   16709     269.3409
   16710     249.2892
   16711     247.8829
   16712     270.7934
   16713     270.1334
   16714     226.9453
   16715     245.1778
   16716     232.2487
   16717     260.8059
   16718     291.8798
   16719     262.2827
   16720     263.4186
   16721     240.8444
   16722     251.7912
   16723     259.3485
   16724     272.3526
   16725     255.5079
   16726     243.3128
   16727     255.1204
   16728     248.5318
   16729     235.4104
   16730     248.3099
   16731     254.0873
   16732     254.7311
   16733     251.3912
   16734     258.0378
   16735     254.8012
   16736     253.0599
   16737     207.5254
   16738     221.0624
   16739     208.0745
   16740     219.0996
   16741     165.7888
   16742     180.8833
   16743     169.6336
   16744     177.5360
   16745     166.9688
   16746     147.6547
   16747     157.0486
   16748     155.2803
   16749     162.9618
   16750     160.9142
   16751     163.2194
   16752     182.2227
   16753     163.6632
   16754     149.1579
   16755     157.4949
   16756     190.5787
   16757     138.3482
   16758     166.5850
   16759     139.6002
   16760     153.6243
   16761     127.9882
   16762     150.9359
   16763     145.8426
   16764     145.6020
   16765     113.4347
   16766     152.8901
   16767     140.1594
   16768     113.0255
   16769     122.5530
   16770     103.1564
   16771     127.7099
   16772     124.7770
   16773     117.0348
   16774     110.6956
   16775     104.5321
   16776     105.7172
   16777     110.7928
   16778     116.6705
   16779     126.6409
   16780     127.0089
   16781     113.2846
   16782     111.3026
   16783     145.8959
   16784     134.9932
   16785     152.4080
   16786     142.7020
   16787     160.1433
   16788     127.4475
   16789     136.1624
   16790     132.3970
   16791     121.6528
   16792     110.9168
   16793     121.2032
   16794     141.1638
   16795     129.0598
   16796     124.9096
   16797     108.8135
   16798     106.3749
   16799     117.8364
   16800     117.4360
   16801     111.9660
   16802     116.5744
   16803      99.4955
   16804     123.5319
   16805     103.0146
   16806     110.4458
   16807     121.4865
   16808     117.4064
   16809     115.4295
   16810     112.5529
   16811     124.2966
   16812     109.8860
   16813     111.9760
   16814     104.1463
   16815     114.7777
   16816      99.9736
   16817     109.5397
   16818     114.0365
   16819     118.5908
   16820     122.1873
   16821     104.1776
   16822     122.6022
   16823     127.1330
   16824     124.5329
   16825     106.2108
   16826     131.1795
   16827     121.5233
   16828     141.8772
   16829     129.6077
   16830     150.4218
   16831     115.1165
   16832     140.5907
   16833     141.5262
   16834     132.4928
   16835     139.6589
   16836     130.3962
   16837     111.0701
   16838     109.3993
   16839     111.1414
   16840     113.3798
   16841     102.4013
   16842      97.8748
   16843     111.8671
   16844     117.1698
   16845     117.8763
   16846     108.0105
   16847     106.8255
   16848     112.9270
   16849     121.7661
   16850      98.9081
   16851     113.3781
   16852     120.1341
   16853     104.2740
   16854     107.0031
   16855      95.8955
   16856     104.6461
   16857     128.2379
   16858     106.8650
   16859     112.5918
   16860     123.4803
   16861     103.4679
   16862     116.9180
   16863     114.1519
   16864     122.9464
   16865     138.1801
   16866     140.1949
   16867     121.7910
   16868     113.6810
   16869     113.0904
   16870      92.6737
   16871      97.0538
   16872     102.0394
   16873      89.2949
   16874      97.0852
   16875      93.7162
   16876     104.7275
   16877     105.0134
   16878     102.9936
   16879      99.2456
   16880     101.6072
   16881     111.7301
   16882     100.9819
   16883     105.4274
   16884      86.3117
   16885      93.2691
   16886      98.9049
   16887      94.5405
   16888      82.0058
   16889      97.0508
   16890      97.9213
   16891      94.5643
   16892     112.2521
   16893     110.6145
   16894      87.5116
   16895     108.6716
   16896      90.4834
   16897     113.3486
   16898     110.3183
   16899     105.9943
   16900     106.8176
   16901      91.6026
   16902      98.6381
   16903      81.6106
   16904      96.3272
   16905     124.9659
   16906     105.6838
   16907     125.0224
   16908     108.2630
   16909      98.8282
   16910     117.6605
   16911     105.6059
   16912     116.3474
   16913     127.1579
   16914     122.9361
   16915     113.0759
   16916     109.6103
   16917     117.1643
   16918     102.6854
   16919      93.4711
   16920      97.1892
   16921      93.8545
   16922     108.5117
   16923     102.0022
   16924      95.9770
   16925     120.9156
   16926     102.6470
   16927     112.8214
   16928      97.3979
   16929     128.0454
   16930     115.3312
   16931     106.6713
   16932     114.4876
   16933     114.8285
   16934     103.6569
   16935     101.3483
   16936      99.1539
   16937      84.5849
   16938     110.9558
   16939      81.4242
   16940      94.0503
   16941     115.5389
   16942     105.8378
   16943      85.1425
   16944     103.1127
   16945      98.1173
   16946     117.7538
   16947     101.5628
   16948      96.9802
   16949     113.0814
   16950     110.3397
   16951     100.9531
   16952     122.2252
   16953     109.4548
   16954      95.8810
   16955     112.9317
   16956      93.9523
   16957      96.5347
   16958     104.0619
   16959      97.7460
   16960      85.6063
   16961      91.5450
   16962      89.7347
   16963      82.8393
   16964      94.5120
   16965     110.0400
   16966     101.0495
   16967     107.7817
   16968     111.1633
   16969      98.6404
   16970      87.2393
   16971     115.3383
   16972     123.9567
   16973     100.1360
   16974      89.8977
   16975     110.7773
   16976      98.0169
   16977      81.9290
   16978      87.3354
   16979      89.8497
   16980      94.2863
   16981      88.8308
   16982      88.5453
   16983      95.9575
   16984     101.6564
   16985     120.8532
   16986     102.8406
   16987     106.7226
   16988     113.8722
   16989     100.7326
   16990     101.0686
   16991      93.3196
   16992      81.8851
   16993      86.4497
   16994      91.5590
   16995      66.9077
   16996      71.5247
   16997      72.9271
   16998      79.8018
   16999      72.7763
   17000      64.1906
   17001      99.5883
   17002      91.1717
   17003     101.4481
   17004     103.1055
   17005      94.1298
   17006      98.5854
   17007      90.4693
   17008     127.9578
   17009     116.8485
   17010     110.8406
   17011     107.5377
   17012      92.8813
   17013      90.5436
   17014     104.9352
   17015     101.1350
   17016     109.3440
   17017     107.3882
   17018     117.9985
   17019      99.7261
   17020     122.8315
   17021      80.3236
   17022     111.5679
   17023     114.8080
   17024      89.9361
   17025      87.5537
   17026      94.2361
   17027     103.5121
   17028      89.7790
   17029      90.8283
   17030      88.2086
   17031     101.5241
   17032     113.2142
   17033      79.3527
   17034      86.3277
   17035      96.5181
   17036     116.4379
   17037      74.5862
   17038      84.0308
   17039      75.0104
   17040      85.3678
   17041      92.7563
   17042      86.6999
   17043     102.9033
   17044      91.2570
   17045      89.0286
   17046      78.6718
   17047      88.3429
   17048      87.3600
   17049     105.1891
   17050     114.6288
   17051     100.6756
   17052     108.0418
   17053     115.5982
   17054     106.7686
   17055     105.3202
   17056      96.1829
   17057      87.4576
   17058      86.3533
   17059      95.6637
   17060     104.6908
   17061     106.6187
   17062     111.5734
   17063     102.7917
   17064     107.7928
   17065      89.1960
   17066     114.3158
   17067     110.4965
   17068     115.1801
   17069     107.0381
   17070     111.3032
   17071     121.1985
   17072     112.0073
   17073     117.6776
   17074      91.0523
   17075     100.3481
   17076      99.1381
   17077     112.0445
   17078     106.0631
   17079      99.6043
   17080     106.7348
   17081      95.9199
   17082     100.2595
   17083     110.1134
   17084      98.1209
   17085     120.1205
   17086     112.1432
   17087     120.4296
   17088     103.2235
   17089     105.2478
   17090     107.0925
   17091     114.0921
   17092     116.0751
   17093      96.3116
   17094      97.1024
   17095     101.7276
   17096     106.5321
   17097     129.5286
   17098     104.2449
   17099     106.5298
   17100     113.3149
   17101      92.9907
   17102      93.5241
   17103     110.0113
   17104     126.2104
   17105     106.7527
   17106     112.1607
   17107     112.7773
   17108     108.2638
   17109     109.0065
   17110     103.5047
   17111      87.1045
   17112     102.8201
   17113     147.3918
   17114     127.1983
   17115     120.8515
   17116     107.4306
   17117     129.7832
   17118     131.3412
   17119     159.7516
   17120     151.4473
   17121     148.6665
   17122     157.8949
   17123     156.8314
   17124     167.0614
   17125     169.7675
   17126     115.4069
   17127     110.7692
   17128     123.5203
   17129     123.3915
   17130     114.9992
   17131     116.6702
   17132     107.5437
   17133     110.3619
   17134     110.2789
   17135     115.9606
   17136     127.9382
   17137     131.3694
   17138     138.9519
   17139     114.0938
   17140     135.4955
   17141     106.9612
   17142     109.7534
   17143     103.8334
   17144      99.9900
   17145      98.9299
   17146      96.7222
   17147      80.0058
   17148     104.0062
   17149     115.6235
   17150      95.5233
   17151     101.1417
   17152     111.7551
   17153     102.5895
   17154      78.9723
   17155      98.0677
   17156      81.1533
   17157      84.2294
   17158      95.2644
   17159      85.9718
   17160      83.7253
   17161      94.4244
   17162      84.3325
   17163      77.6914
   17164      99.0467
   17165      86.3647
   17166      84.8796
   17167     102.2584
   17168      91.7860
   17169      97.2796
   17170      75.5176
   17171      86.6539
   17172      92.2862
   17173      88.1076
   17174     109.2119
   17175      84.7832
   17176      78.3436
   17177      91.7732
   17178      92.2197
   17179     107.1415
   17180      86.6391
   17181      94.1498
   17182     107.5936
   17183      99.8210
   17184      82.4316
   17185      92.4400
   17186      90.1051
   17187      93.9225
   17188      96.4246
   17189     110.8396
   17190     114.9638
   17191     107.7813
   17192     102.9580
   17193     101.7866
   17194     108.6048
   17195     110.0259
   17196      93.4732
   17197     105.0718
   17198     110.0482
   17199     104.2253
   17200     120.5527
   17201      95.2684
   17202     100.5834
   17203      98.9878
   17204     112.6766
   17205      99.8429
   17206     105.6384
   17207     103.9368
   17208      91.1009
   17209     108.9731
   17210      95.3225
   17211      99.8054
   17212     108.4928
   17213     113.8832
   17214     112.8037
   17215     109.0054
   17216     100.0188
   17217      94.2907
   17218     104.3486
   17219     108.5630
   17220      92.9612
   17221     102.4887
   17222      98.7374
   17223     102.8390
   17224     100.6241
   17225     106.8986
   17226      88.5367
   17227     111.8501
   17228     115.8070
   17229      76.1734
   17230      99.9091
   17231     105.9098
   17232      98.1128
   17233      99.0304
   17234      95.6097
   17235     104.3468
   17236      91.9196
   17237      90.9306
   17238     107.0603
   17239     105.9854
   17240     113.2078
   17241      92.1259
   17242      95.8577
   17243      92.5394
   17244     114.7645
   17245      98.8057
   17246      93.9956
   17247      99.3197
   17248      88.1868
   17249     110.5165
   17250     123.4032
   17251     115.4310
   17252     103.3754
   17253     119.6795
   17254     103.0947
   17255     116.8161
   17256     117.9581
   17257     108.3308
   17258     125.1358
   17259     108.5920
   17260     111.7020
   17261     101.9281
   17262     107.5799
   17263     100.0456
   17264     124.3904
   17265     110.5892
   17266     103.3187
   17267     107.5039
   17268     114.5881
   17269     104.9853
   17270     138.9332
   17271     112.8125
   17272     125.0874
   17273     125.9331
   17274      99.8567
   17275     113.8757
   17276     107.8608
   17277     115.8084
   17278     108.0719
   17279     107.7308
   17280     101.1596
   17281     110.0259
   17282     114.4790
   17283     100.7868
   17284     111.3361
   17285     104.2107
   17286     101.1618
   17287     108.8403
   17288      84.1721
   17289     106.9884
   17290     100.2535
   17291      97.0299
   17292      95.4604
   17293      94.7587
   17294      90.9480
   17295     109.0083
   17296      92.4241
   17297     101.1170
   17298      99.2274
   17299     110.9369
   17300      88.7211
   17301      85.7011
   17302      90.0273
   17303     120.8213
   17304      89.3269
   17305     102.9567
   17306     104.1226
   17307      97.0001
   17308     106.5681
   17309     104.4812
   17310     101.3643
   17311     112.4606
   17312     117.2979
   17313     104.8693
   17314     102.2973
   17315     109.1385
   17316     110.6464
   17317      97.4826
   17318      88.1556
   17319     107.2836
   17320      87.6510
   17321     102.0483
   17322     100.4631
   17323     125.6102
   17324      98.4400
   17325     118.6245
   17326     131.4658
   17327     127.7633
   17328     107.3436
   17329     101.8257
   17330      91.0039
   17331      86.7092
   17332      91.4985
   17333      97.6323
   17334     108.5945
   17335     101.1677
   17336     109.4810
   17337      84.7663
   17338     110.5890
   17339     108.3341
   17340     110.0255
   17341     124.5927
   17342     116.0187
   17343      94.2861
   17344     105.8624
   17345      86.8495
   17346      91.3177
   17347     103.0383
   17348     106.3963
   17349     111.3642
   17350     118.9071
   17351     121.7235
   17352     104.5294
   17353     106.2738
   17354     108.9516
   17355     110.1388
   17356      95.8159
   17357     102.6382
   17358     124.0772
   17359     107.2876
   17360     118.7950
   17361     106.5419
   17362     108.0766
   17363     115.5520
   17364     116.5343
   17365     140.4793
   17366     151.9080
   17367     127.7677
   17368     109.6737
   17369     125.7481
   17370     122.9754
   17371     107.3973
   17372     131.4293
   17373     134.0980
   17374     130.5063
   17375     133.0688
   17376     128.0910
   17377     115.4306
   17378     100.0981
   17379     108.3681
   17380     126.8657
   17381     127.2486
   17382     125.2921
   17383     102.3333
   17384     125.3045
   17385     113.7389
   17386     126.3753
   17387     127.8405
   17388     127.7751
   17389     140.6926
   17390     126.7395
   17391     123.7681
   17392     127.5550
   17393     147.5145
   17394     132.2884
   17395     141.8246
   17396     110.8863
   17397      94.9554
   17398     116.4882
   17399     100.3474
   17400      97.2803
   17401     114.7833
   17402     117.8551
   17403     113.5437
   17404     102.1815
   17405     126.0110
   17406     115.9870
   17407     130.2990
   17408     124.6613
   17409     117.1762
   17410     116.1417
   17411     113.9342
   17412     111.9582
   17413     122.6561
   17414     111.7735
   17415     116.1918
   17416      98.3121
   17417     120.4244
   17418     112.2627
   17419     135.6252
   17420     129.4633
   17421     113.5885
   17422     120.0280
   17423      99.6445
   17424     114.3176
   17425     113.8984
   17426     111.9781
   17427     119.6553
   17428     107.1395
   17429     102.1615
   17430     118.4832
   17431     104.6301
   17432     120.1220
   17433     117.7546
   17434     120.9852
   17435     107.8099
   17436     116.7135
   17437     146.4333
   17438     102.9269
   17439     121.8241
   17440     125.0460
   17441     115.6786
   17442     117.0678
   17443     120.0337
   17444      99.8140
   17445     115.3915
   17446     120.6040
   17447     100.2529
   17448     113.4270
   17449     110.0067
   17450     109.7077
   17451     110.1631
   17452     107.3384
   17453     122.1804
   17454     108.8998
   17455     130.0054
   17456     114.6281
   17457     131.7120
   17458     148.6239
   17459     118.0669
   17460     134.5572
   17461     118.4628
   17462     104.6628
   17463     124.7241
   17464     120.5281
   17465     133.6495
   17466     121.1874
   17467     107.7322
   17468     122.5862
   17469     111.6846
   17470     104.3387
   17471     106.8422
   17472     101.0519
   17473     106.8952
   17474     116.2942
   17475     108.9256
   17476     134.4711
   17477     120.6243
   17478     108.9346
   17479     112.2884
   17480     135.0208
   17481     119.5703
   17482      98.4015
   17483     106.5455
   17484     115.7750
   17485     132.5775
   17486     119.5555
   17487     108.9355
   17488     111.1009
   17489     119.3752
   17490     125.3713
   17491      96.5251
   17492     116.5908
   17493     105.4436
   17494     124.2660
   17495     111.6347
   17496     117.4673
   17497     130.8340
   17498     114.2374
   17499     114.7302
   17500     113.9921
   17501     112.8310
   17502     110.1306
   17503     111.4663
   17504     116.4060
   17505     108.7703
   17506      98.1968
   17507      98.6866
   17508      94.4790
   17509     108.0363
   17510      99.8218
   17511      96.9589
   17512      81.8035
   17513     100.3642
   17514      95.4718
   17515      94.6354
   17516      95.1705
   17517     120.3363
   17518      95.9267
   17519     107.1718
   17520     114.6205
   17521     105.4845
   17522     101.8008
   17523     110.3777
   17524     135.1800
   17525     119.5328
   17526     102.2315
   17527     111.6701
   17528     103.4244
   17529      99.2908
   17530     114.9881
   17531     120.5401
   17532     111.5330
   17533     105.5722
   17534     109.7387
   17535      99.2741
   17536     115.8513
   17537     109.8781
   17538     136.0233
   17539     102.3955
   17540      93.8537
   17541      80.2737
   17542     109.0269
   17543     116.5460
   17544     105.7506
   17545     118.7874
   17546      96.6781
   17547     103.9112
   17548     119.5081
   17549     124.0017
   17550     102.8464
   17551     107.6549
   17552      95.4777
   17553     121.4850
   17554     104.4053
   17555     109.4096
   17556     110.1483
   17557     118.5978
   17558     102.7568
   17559     103.1667
   17560     109.3198
   17561     117.5281
   17562     137.0801
   17563     133.2594
   17564     101.4519
   17565     134.6423
   17566     119.9260
   17567     112.5655
   17568     119.5365
   17569     124.9664
   17570     147.7594
   17571     108.9360
   17572     118.1308
   17573      97.6472
   17574     116.0401
   17575     107.0862
   17576     112.2230
   17577     110.3935
   17578     121.4386
   17579     121.3025
   17580     127.4345
   17581     115.2253
   17582     115.5518
   17583     126.5458
   17584     136.7163
   17585     135.1873
   17586     142.5236
   17587     126.1003
   17588     126.9350
   17589     105.6088
   17590     110.3020
   17591     107.2873
   17592     113.0287
   17593     129.6527
   17594     124.1852
   17595     127.1481
   17596     106.2507
   17597      98.6749
   17598     101.1737
   17599     108.2892
   17600     107.0424
   17601     115.0060
   17602     120.3911
   17603     129.2685
   17604     133.1178
   17605     145.6839
   17606     137.4605
   17607     135.9403
   17608     121.1601
   17609     146.9700
   17610     145.2302
   17611     149.4864
   17612     140.8144
   17613     142.1175
   17614     141.6949
   17615     143.3914
   17616     145.9011
   17617     147.4971
   17618     141.4638
   17619     141.0288
   17620     133.7565
   17621     145.6593
   17622     147.5871
   17623     146.1097
   17624     154.6738
   17625     144.8172
   17626     138.6777
   17627     140.6016
   17628     144.1063
   17629     147.2822
   17630     150.1859
   17631     143.5410
   17632     154.9642
   17633     145.4471
   17634     131.4712
   17635     165.1839
   17636     132.4652
   17637     125.0877
   17638     138.9316
   17639     118.1922
   17640     136.0522
   17641     132.9520
   17642     145.0856
   17643     129.8631
   17644     163.8192
   17645     132.6683
   17646     133.3658
   17647     144.2693
   17648     144.1775
   17649     133.3849
   17650     158.9289
   17651     100.6610
   17652     136.4691
   17653     104.5602
   17654     105.9347
   17655     129.4284
   17656     145.3579
   17657     142.4801
   17658     130.3802
   17659     124.9598
   17660     130.0664
   17661     144.1122
   17662     127.8842
   17663     130.3880
   17664     139.5884
   17665     124.4039
   17666     152.5241
   17667     142.1581
   17668     150.6803
   17669     163.0894
   17670     147.1937
   17671     130.5944
   17672     157.0769
   17673     162.3905
   17674     147.3028
   17675     147.5979
   17676     166.3628
   17677     167.3144
   17678     177.3990
   17679     129.8007
   17680     101.7526
   17681     118.7685
   17682     133.8189
   17683     125.0890
   17684     114.1455
   17685     107.4719
   17686     120.8613
   17687     122.3696
   17688     131.0725
   17689     130.4028
   17690     113.3366
   17691     131.1246
   17692     151.0369
   17693     130.0785
   17694     134.5191
   17695     127.7851
   17696     130.0399
   17697     157.9190
   17698      91.9688
   17699      99.3199
   17700     121.6717
   17701     101.7390
   17702     124.3978
   17703     134.1246
   17704     125.7765
   17705     117.2738
   17706     155.4689
   17707     122.2989
   17708     131.1695
   17709     118.9938
   17710     123.8248
   17711     121.3898
   17712     130.9240
   17713     121.7026
   17714     141.2703
   17715     129.3073
   17716     118.4297
   17717     122.5633
   17718     125.4853
   17719     120.2738
   17720     128.3309
   17721     143.9346
   17722     164.2173
   17723     172.3554
   17724     154.6145
   17725     157.7940
   17726     155.4223
   17727     166.7343
   17728     145.0501
   17729     140.6903
   17730     141.1244
   17731     159.6344
   17732     150.1731
   17733     158.5488
   17734     139.9999
   17735     156.3856
   17736     128.6269
   17737     123.3487
   17738     140.8604
   17739     118.1023
   17740     127.6318
   17741     131.4740
   17742     133.2530
   17743     136.2226
   17744     135.1291
   17745     128.5589
   17746     118.3366
   17747     122.6943
   17748     138.1944
   17749     140.0583
   17750     133.6278
   17751     109.5164
   17752     127.5143
   17753     151.7148
   17754     153.6740
   17755     154.3148
   17756     162.4143
   17757     166.6383
   17758     150.8105
   17759     159.0988
   17760     166.1342
   17761     155.3440
   17762     158.7213
   17763     167.5167
   17764     173.5404
   17765     138.1776
   17766     167.7565
   17767     153.1130
   17768     166.4778
   17769     146.4576
   17770     144.4550
   17771     147.4798
   17772     146.1900
   17773     146.1170
   17774     146.6195
   17775     218.6142
   17776     172.2074
   17777     212.1519
   17778     196.8764
   17779     174.4400
   17780     156.2159
   17781     163.7162
   17782     170.0302
   17783     175.6742
   17784     179.8105
   17785     181.3530
   17786     207.9633
   17787     154.7926
   17788     182.3053
   17789     201.8941
   17790     176.1494
   17791     162.3577
   17792     161.0369
   17793     139.3295
   17794     139.6651
   17795     144.3034
   17796     152.3710
   17797     132.0510
   17798     154.1190
   17799     154.7036
   17800     134.6854
   17801     130.4161
   17802     133.9173
   17803     134.6450
   17804     133.3847
   17805     160.7492
   17806     143.0663
   17807     150.8012
   17808     177.5140
   17809     145.3050
   17810     148.0512
   17811     143.2346
   17812     136.8529
   17813     161.4761
   17814     116.2252
   17815     155.2586
   17816     155.2693
   17817     148.9267
   17818     151.4603
   17819     149.0002
   17820     165.3648
   17821     157.6507
   17822     140.2242
   17823     148.6005
   17824     121.1986
   17825     164.4348
   17826     140.3801
   17827     136.9055
   17828     164.9924
   17829     155.5169
   17830     162.6821
   17831     148.8308
   17832     159.2592
   17833     150.6725
   17834     156.4400
   17835     176.1518
   17836     139.2899
   17837     140.6172
   17838     155.7022
   17839     157.4123
   17840     138.4158
   17841     165.6313
   17842     150.2662
   17843     143.6473
   17844     142.9222
   17845     147.5175
   17846     146.4016
   17847     142.8866
   17848     132.5857
   17849     139.0723
   17850     161.1622
   17851     163.4667
   17852     146.7216
   17853     139.4325
   17854     144.3367
   17855     133.3037
   17856     134.0852
   17857     146.8646
   17858     138.0609
   17859     135.3761
   17860     129.0050
   17861     136.1591
   17862     138.2392
   17863     149.4934
   17864     129.5580
   17865     144.6383
   17866     162.2388
   17867     152.0075
   17868     168.8414
   17869     134.9118
   17870     137.7923
   17871     128.4263
   17872     133.0521
   17873     117.0151
   17874     134.2716
   17875     135.9401
   17876     133.4072
   17877     136.6892
   17878     130.8697
   17879     138.1234
   17880     151.6210
   17881     157.7491
   17882     141.4472
   17883     155.1041
   17884     156.2932
   17885     152.3490
   17886     143.9833
   17887     147.6700
   17888     149.3823
   17889     156.3684
   17890     168.2695
   17891     157.5934
   17892     165.7730
   17893     158.1855
   17894     167.0062
   17895     150.9388
   17896     165.9684
   17897     158.8951
   17898     151.6831
   17899     143.6200
   17900     145.0550
   17901     125.1999
   17902     142.0965
   17903     149.0872
   17904     149.2474
   17905     133.7472
   17906     133.3956
   17907     138.5246
   17908     160.1694
   17909     140.1523
   17910     146.4622
   17911     140.0767
   17912     129.8774
   17913     148.5607
   17914     120.1756
   17915     141.1939
   17916     154.9426
   17917     118.9251
   17918     144.9594
   17919     138.7449
   17920     146.7709
   17921     147.8172
   17922     134.5705
   17923     147.0670
   17924     158.6559
   17925     159.8623
   17926     142.7871
   17927     131.8063
   17928     139.0713
   17929     144.5593
   17930     109.8320
   17931     131.5779
   17932     135.6164
   17933     112.2099
   17934     134.8323
   17935     129.3608
   17936     138.0205
   17937     121.5219
   17938     123.0286
   17939     129.4193
   17940     135.0095
   17941     167.8779
   17942     114.5654
   17943     141.3822
   17944     136.7819
   17945     144.4033
   17946     123.6259
   17947     130.2884
   17948     136.8666
   17949     136.7630
   17950     112.0304
   17951     114.9219
   17952     119.5686
   17953     133.0345
   17954     132.5143
   17955     125.7803
   17956     128.7501
   17957     126.6052
   17958     134.1219
   17959     120.7345
   17960     142.3292
   17961     115.4298
   17962     128.0229
   17963     126.0399
   17964     151.6085
   17965     126.5476
   17966     122.9770
   17967     125.1356
   17968     126.6180
   17969     118.4802
   17970     127.5861
   17971     123.8138
   17972     112.7897
   17973     122.7740
   17974     128.4053
   17975     125.7991
   17976     127.9677
   17977     132.1607
   17978     152.1336
   17979     118.1689
   17980     119.3496
   17981     143.8938
   17982     147.0767
   17983     124.1730
   17984     108.9594
   17985     119.3424
   17986     108.3563
   17987     127.1949
   17988     124.7014
   17989     116.0050
   17990     107.0706
   17991     122.8518
   17992     101.5677
   17993     112.9466
   17994     139.7243
   17995     126.5699
   17996     122.9906
   17997     136.3166
   17998     128.2318
   17999     120.5699
   18000     123.2319
   18001     125.0723
   18002     130.4546
   18003     128.3596
   18004     122.4813
   18005     119.5367
   18006     104.3356
   18007     124.3414
   18008     141.3864
   18009     135.8731
   18010     124.6435
   18011     110.2920
   18012     128.9863
   18013     114.7930
   18014     134.2988
   18015     125.7860
   18016     116.8321
   18017     145.8851
   18018     135.6428
   18019     130.9404
   18020     120.7385
   18021     114.9156
   18022     121.1773
   18023     129.7264
   18024     176.3209
   18025     184.1182
   18026     169.1682
   18027     185.5710
   18028     170.3942
   18029     176.7540
   18030     171.0053
   18031     179.3432
   18032     173.7216
   18033     170.8131
   18034     152.5275
   18035     156.4643
   18036     179.8654
   18037     172.9874
   18038     169.1683
   18039     156.5860
   18040     152.9597
   18041     147.5764
   18042     171.7389
   18043     165.7566
   18044     171.1961
   18045     162.0804
   18046     165.6184
   18047     160.5965
   18048     157.5949
   18049     145.8203
   18050     138.8165
   18051     126.4658
   18052     123.6017
   18053     121.5003
   18054     128.1303
   18055     121.4963
   18056     112.7612
   18057     121.4083
   18058     132.8579
   18059     136.7572
   18060     138.6174
   18061     119.4091
   18062     112.6898
   18063     114.7394
   18064     121.2051
   18065     117.9479
   18066     112.3019
   18067     113.1781
   18068     120.9042
   18069     108.9097
   18070     122.1662
   18071     124.5977
   18072     117.6076
   18073     111.8202
   18074     112.4902
   18075     125.3012
   18076     112.2409
   18077     109.5514
   18078     116.4443
   18079     117.1910
   18080     125.5457
   18081     116.8749
   18082     126.5138
   18083     115.0221
   18084     118.1073
   18085     130.0466
   18086     120.2782
   18087     136.6934
   18088     131.8135
   18089     119.7232
   18090     109.4465
   18091     136.3400
   18092     109.1541
   18093     123.1914
   18094     120.3263
   18095     116.9626
   18096     112.6530
   18097     107.9553
   18098     129.8688
   18099     111.8870
   18100     132.0981
   18101     134.6321
   18102     136.4024
   18103     133.4031
   18104     128.8975
   18105     143.2881
   18106     133.9447
   18107     127.0453
   18108     123.3681
   18109     125.3178
   18110     120.0665
   18111     131.4974
   18112     125.3707
   18113     134.4842
   18114     151.4601
   18115     126.9062
   18116     133.7058
   18117     122.5651
   18118     116.5528
   18119     137.0731
   18120     110.9102
   18121     119.2118
   18122     131.7720
   18123     136.7277
   18124     127.4696
   18125     123.6342
   18126     144.5734
   18127     130.8195
   18128     143.7113
   18129     132.0586
   18130     140.4231
   18131     138.7691
   18132     116.7357
   18133     131.9604
   18134     144.4309
   18135     160.9130
   18136     146.0407
   18137     137.2940
   18138     119.1315
   18139     116.4652
   18140     127.1070
   18141     113.4368
   18142     111.9257
   18143     116.3864
   18144     108.2961
   18145     104.0445
   18146     122.5693
   18147     128.6906
   18148     137.0610
   18149     143.6783
   18150     134.5621
   18151     137.3985
   18152     150.2473
   18153     123.2018
   18154     145.9168
   18155     134.5325
   18156     107.4706
   18157     118.9092
   18158     142.7065
   18159     133.0403
   18160     120.7515
   18161     113.3480
   18162     132.0841
   18163     123.7234
   18164     125.0183
   18165     132.9214
   18166     132.9058
   18167     137.4685
   18168     122.8600
   18169     124.8198
   18170     129.6952
   18171     134.9707
   18172     140.6879
   18173     147.8611
   18174     121.8353
   18175     139.8063
   18176     130.7490
   18177     126.4650
   18178     131.5778
   18179     137.2578
   18180     118.9727
[truncated: 40,041 more chars]
