# Supplementary material for: In silico evidence implicating novel mechanisms of Prunella vulgaris L. as a potential botanical drug against COVID-19-associated acute kidney injury
Source: Front Pharmacol. 2023 May 18;14:1188086. doi: 10.3389/fphar.2023.1188086 (PMC10232756; doi:10.3389/fphar.2023.1188086)
Supplement: Supplementary file 2 [file DataSheet4.ZIP › Molecular dynamics simulation data/RELA_Quercetin_complex/binding free energy analysis.dat]

| Run on Mon Feb 20 2023
|
|Poisson Boltzmann calculations performed using internal PBSA solver in sander.
|
|All units are reported in kcal/mole.
-------------------------------------------------------------------------------
-------------------------------------------------------------------------------

POISSON BOLTZMANN:

Complex:
Energy Component            Average              Std. Dev.   Std. Err. of Mean
-------------------------------------------------------------------------------
VDWAALS                  -2966.4952               26.3008              3.7195
EEL                     -20514.9028              162.9384             23.0430
EPB                      -9713.0594              127.9320             18.0923
ENPOLAR                     86.8043                0.8594              0.1215

G gas                   -23481.3979              168.0815             23.7703
G solv                   -9626.2551              127.5394             18.0368

TOTAL                   -33107.6530               63.9301              9.0411


Receptor:
Energy Component            Average              Std. Dev.   Std. Err. of Mean
-------------------------------------------------------------------------------
VDWAALS                  -2935.5199               26.1416              3.6970
EEL                     -20533.5832              166.1427             23.4961
EPB                      -9721.4772              130.9493             18.5190
ENPOLAR                     87.4704                0.8957              0.1267

G gas                   -23469.1031              171.7244             24.2855
G solv                   -9634.0068              130.4905             18.4541

TOTAL                   -33103.1099               64.8584              9.1724


Ligand:
Energy Component            Average              Std. Dev.   Std. Err. of Mean
-------------------------------------------------------------------------------
VDWAALS                      0.2598                1.3285              0.1879
EEL                         45.5786                2.5713              0.3636
EPB                        -37.9489                1.2272              0.1735
ENPOLAR                      2.4020                0.0158              0.0022

G gas                       45.8384                2.8368              0.4012
G solv                     -35.5469                1.2265              0.1735

TOTAL                       10.2914                2.4901              0.3522


Differences (Complex - Receptor - Ligand):
Energy Component            Average              Std. Dev.   Std. Err. of Mean
-------------------------------------------------------------------------------
VDWAALS                    -31.2350                2.8066              0.3969
EEL                        -26.8982               11.6517              1.6478
EPB                         46.3668                9.0074              1.2738
ENPOLAR                     -3.0681                0.1471              0.0208
EDISPER                      0.0000                0.0000              0.0000

DELTA G gas                -58.1332               11.2002              1.5839
DELTA G solv                43.2987                8.9278              1.2626

DELTA TOTAL                -14.8345                4.1159              0.5821


-------------------------------------------------------------------------------
-------------------------------------------------------------------------------
