# Supplementary material for: In silico evidence implicating novel mechanisms of Prunella vulgaris L. as a potential botanical drug against COVID-19-associated acute kidney injury
Source: Front Pharmacol. 2023 May 18;14:1188086. doi: 10.3389/fphar.2023.1188086 (PMC10232756; doi:10.3389/fphar.2023.1188086)
Supplement: Supplementary file 2 [file DataSheet4.ZIP › Molecular dynamics simulation data/RELA_Quercetin_complex/Hydrogen bond number_3.0 cutoff distance - ligand H ligand_protein H receptor.txt]

#Frame        hb2[UU]
       1            0
       2            0
       3            1
       4            0
       5            1
       6            0
       7            1
       8            0
       9            0
      10            1
      11            1
      12            3
      13            1
      14            1
      15            1
      16            0
      17            1
      18            0
      19            0
      20            0
      21            0
      22            0
      23            0
      24            0
      25            0
      26            0
      27            0
      28            0
      29            0
      30            1
      31            0
      32            0
      33            0
      34            0
      35            0
      36            0
      37            0
      38            0
      39            0
      40            0
      41            0
      42            0
      43            0
      44            0
      45            0
      46            0
      47            0
      48            1
      49            0
      50            2
      51            0
      52            0
      53            0
      54            0
      55            0
      56            0
      57            0
      58            0
      59            0
      60            0
      61            0
      62            0
      63            0
      64            0
      65            0
      66            0
      67            0
      68            0
      69            0
      70            1
      71            1
      72            1
      73            1
      74            1
      75            1
      76            0
      77            0
      78            0
      79            0
      80            0
      81            0
      82            0
      83            0
      84            0
      85            1
      86            0
      87            1
      88            0
      89            0
      90            0
      91            0
      92            0
      93            1
      94            0
      95            0
      96            0
      97            0
      98            0
      99            0
     100            0
     101            0
     102            0
     103            0
     104            0
     105            0
     106            0
     107            0
     108            0
     109            0
     110            0
     111            0
     112            0
     113            0
     114            0
     115            0
     116            0
     117            0
     118            1
     119            1
     120            0
     121            0
     122            0
     123            0
     124            0
     125            1
     126            0
     127            1
     128            0
     129            0
     130            0
     131            0
     132            0
     133            0
     134            0
     135            1
     136            1
     137            0
     138            0
     139            0
     140            0
     141            1
     142            1
     143            0
     144            0
     145            0
     146            0
     147            0
     148            0
     149            0
     150            0
     151            0
     152            0
     153            0
     154            0
     155            1
     156            1
     157            0
     158            0
     159            0
     160            0
     161            0
     162            0
     163            0
     164            1
     165            0
     166            0
     167            0
     168            0
     169            0
     170            0
     171            0
     172            0
     173            1
     174            0
     175            0
     176            0
     177            0
     178            0
     179            0
     180            0
     181            0
     182            0
     183            0
     184            0
     185            0
     186            0
     187            0
     188            1
     189            1
     190            0
     191            0
     192            0
     193            0
     194            0
     195            0
     196            0
     197            0
     198            0
     199            2
     200            1
     201            0
     202            0
     203            1
     204            0
     205            0
     206            0
     207            0
     208            0
     209            2
     210            1
     211            0
     212            1
     213            1
     214            0
     215            0
     216            1
     217            0
     218            1
     219            1
     220            0
     221            0
     222            0
     223            0
     224            0
     225            0
     226            1
     227            1
     228            0
     229            0
     230            1
     231            1
     232            1
     233            2
     234            1
     235            1
     236            1
     237            1
     238            0
     239            0
     240            0
     241            0
     242            0
     243            1
     244            1
     245            1
     246            1
     247            1
     248            1
     249            1
     250            1
     251            1
     252            1
     253            2
     254            1
     255            1
     256            1
     257            2
     258            1
     259            1
     260            1
     261            0
     262            1
     263            1
     264            1
     265            1
     266            1
     267            1
     268            1
     269            1
     270            1
     271            2
     272            1
     273            1
     274            1
     275            1
     276            1
     277            1
     278            1
     279            1
     280            1
     281            1
     282            1
     283            1
     284            1
     285            1
     286            1
     287            1
     288            1
     289            1
     290            1
     291            1
     292            1
     293            1
     294            1
     295            1
     296            1
     297            0
     298            0
     299            1
     300            0
     301            0
     302            0
     303            1
     304            0
     305            0
     306            0
     307            0
     308            0
     309            0
     310            0
     311            0
     312            0
     313            0
     314            0
     315            0
     316            0
     317            0
     318            0
     319            0
     320            0
     321            1
     322            1
     323            0
     324            1
     325            0
     326            1
     327            1
     328            1
     329            1
     330            0
     331            0
     332            0
     333            0
     334            0
     335            0
     336            0
     337            0
     338            0
     339            1
     340            0
     341            0
     342            0
     343            0
     344            0
     345            1
     346            1
     347            1
     348            0
     349            1
     350            1
     351            1
     352            1
     353            1
     354            1
     355            1
     356            1
     357            1
     358            1
     359            1
     360            1
     361            1
     362            1
     363            1
     364            2
     365            2
     366            2
     367            2
     368            1
     369            1
     370            1
     371            1
     372            1
     373            1
     374            3
     375            1
     376            1
     377            1
     378            1
     379            1
     380            1
     381            0
     382            2
     383            1
     384            2
     385            1
     386            2
     387            1
     388            1
     389            1
     390            2
     391            2
     392            1
     393            1
     394            1
     395            1
     396            1
     397            1
     398            0
     399            2
     400            0
     401            1
     402            0
     403            0
     404            0
     405            0
     406            0
     407            1
     408            1
     409            3
     410            1
     411            4
     412            1
     413            1
     414            1
     415            1
     416            2
     417            2
     418            1
     419            3
     420            2
     421            3
     422            1
     423            4
     424            2
     425            1
     426            2
     427            0
     428            1
     429            2
     430            1
     431            1
     432            3
     433            1
     434            2
     435            1
     436            3
     437            1
     438            2
     439            0
     440            2
     441            1
     442            1
     443            0
     444            2
     445            1
     446            1
     447            1
     448            1
     449            1
     450            1
     451            1
     452            1
     453            2
     454            1
     455            1
     456            1
     457            1
     458            1
     459            1
     460            3
     461            1
     462            1
     463            1
     464            1
     465            1
     466            1
     467            2
     468            1
     469            1
     470            1
     471            1
     472            2
     473            1
     474            1
     475            2
     476            1
     477            1
     478            1
     479            1
     480            1
     481            0
     482            1
     483            2
     484            1
     485            1
     486            2
     487            1
     488            2
     489            1
     490            1
     491            1
     492            1
     493            2
     494            1
     495            0
     496            0
     497            1
     498            1
     499            2
     500            1
     501            1
     502            1
     503            2
     504            1
     505            1
     506            1
     507            1
     508            1
     509            1
     510            1
     511            2
     512            2
     513            2
     514            1
     515            2
     516            1
     517            1
     518            1
     519            1
     520            1
     521            1
     522            1
     523            0
     524            0
     525            0
     526            1
     527            2
     528            1
     529            0
     530            0
     531            0
     532            0
     533            0
     534            1
     535            0
     536            1
     537            0
     538            1
     539            0
     540            1
     541            1
     542            0
     543            0
     544            1
     545            0
     546            0
     547            0
     548            1
     549            2
     550            0
     551            1
     552            0
     553            0
     554            0
     555            1
     556            1
     557            0
     558            0
     559            0
     560            0
     561            0
     562            1
     563            0
     564            0
     565            0
     566            0
     567            0
     568            2
     569            0
     570            0
     571            1
     572            0
     573            0
     574            0
     575            1
     576            1
     577            1
     578            2
     579            0
     580            1
     581            0
     582            0
     583            0
     584            0
     585            0
     586            0
     587            0
     588            0
     589            0
     590            0
     591            1
     592            0
     593            0
     594            0
     595            0
     596            0
     597            1
     598            1
     599            1
     600            1
     601            1
     602            1
     603            1
     604            1
     605            1
     606            1
     607            1
     608            1
     609            1
     610            1
     611            0
     612            1
     613            1
     614            1
     615            1
     616            1
     617            1
     618            1
     619            1
     620            1
     621            1
     622            1
     623            1
     624            0
     625            1
     626            1
     627            1
     628            1
     629            1
     630            1
     631            1
     632            1
     633            1
     634            1
     635            0
     636            1
     637            1
     638            1
     639            1
     640            1
     641            1
     642            1
     643            1
     644            0
     645            1
     646            1
     647            1
     648            1
     649            1
     650            1
     651            1
     652            1
     653            1
     654            1
     655            0
     656            0
     657            1
     658            1
     659            1
     660            1
     661            0
     662            0
     663            1
     664            1
     665            1
     666            1
     667            1
     668            1
     669            1
     670            1
     671            1
     672            1
     673            1
     674            1
     675            1
     676            1
     677            1
     678            2
     679            1
     680            1
     681            1
     682            1
     683            1
     684            1
     685            0
     686            1
     687            1
     688            1
     689            1
     690            1
     691            1
     692            1
     693            0
     694            0
     695            0
     696            1
     697            1
     698            1
     699            1
     700            1
     701            1
     702            1
     703            1
     704            1
     705            1
     706            1
     707            1
     708            1
     709            1
     710            1
     711            1
     712            1
     713            1
     714            1
     715            0
     716            2
     717            1
     718            1
     719            1
     720            2
     721            1
     722            1
     723            1
     724            1
     725            1
     726            1
     727            1
     728            1
     729            1
     730            1
     731            1
     732            1
     733            1
     734            1
     735            1
     736            1
     737            1
     738            1
     739            1
     740            1
     741            1
     742            1
     743            1
     744            1
     745            2
     746            1
     747            1
     748            1
     749            1
     750            1
     751            1
     752            1
     753            2
     754            1
     755            1
     756            1
     757            1
     758            1
     759            1
     760            1
     761            1
     762            1
     763            1
     764            1
     765            2
     766            1
     767            1
     768            2
     769            1
     770            1
     771            1
     772            1
     773            1
     774            1
     775            1
     776            1
     777            1
     778            1
     779            1
     780            0
     781            1
     782            1
     783            1
     784            1
     785            1
     786            1
     787            1
     788            2
     789            1
     790            1
     791            2
     792            2
     793            2
     794            1
     795            1
     796            1
     797            1
     798            2
     799            1
     800            0
     801            1
     802            1
     803            1
     804            1
     805            1
     806            1
     807            1
     808            1
     809            1
     810            1
     811            1
     812            1
     813            1
     814            1
     815            1
     816            1
     817            1
     818            1
     819            1
     820            1
     821            1
     822            1
     823            1
     824            1
     825            1
     826            0
     827            0
     828            1
     829            1
     830            1
     831            1
     832            1
     833            1
     834            1
     835            1
     836            2
     837            2
     838            1
     839            1
     840            1
     841            1
     842            1
     843            1
     844            1
     845            1
     846            1
     847            1
     848            1
     849            1
     850            0
     851            0
     852            0
     853            0
     854            0
     855            0
     856            0
     857            1
     858            1
     859            1
     860            1
     861            1
     862            1
     863            1
     864            1
     865            1
     866            1
     867            1
     868            1
     869            1
     870            1
     871            1
     872            1
     873            0
     874            0
     875            0
     876            0
     877            1
     878            0
     879            1
     880            1
     881            2
     882            1
     883            1
     884            1
     885            1
     886            0
     887            1
     888            1
     889            1
     890            1
     891            1
     892            1
     893            1
     894            2
     895            1
     896            1
     897            1
     898            3
     899            1
     900            1
     901            1
     902            2
     903            1
     904            1
     905            1
     906            1
     907            1
     908            1
     909            0
     910            3
     911            1
     912            0
     913            0
     914            0
     915            0
     916            0
     917            0
     918            1
     919            1
     920            0
     921            0
     922            1
     923            1
     924            1
     925            1
     926            1
     927            1
     928            1
     929            1
     930            1
     931            0
     932            0
     933            0
     934            0
     935            0
     936            0
     937            1
     938            0
     939            0
     940            0
     941            0
     942            0
     943            0
     944            0
     945            0
     946            0
     947            0
     948            0
     949            0
     950            1
     951            0
     952            0
     953            0
     954            0
     955            0
     956            0
     957            0
     958            0
     959            0
     960            0
     961            1
     962            0
     963            0
     964            0
     965            0
     966            0
     967            0
     968            0
     969            0
     970            0
     971            0
     972            0
     973            0
     974            0
     975            0
     976            0
     977            0
     978            1
     979            0
     980            0
     981            0
     982            1
     983            0
     984            0
     985            0
     986            0
     987            0
     988            0
     989            1
     990            0
     991            1
     992            0
     993            0
     994            0
     995            0
     996            0
     997            0
     998            0
     999            1
    1000            1
    1001            1
    1002            1
    1003            1
    1004            0
    1005            0
    1006            0
    1007            0
    1008            0
    1009            0
    1010            0
    1011            0
    1012            0
    1013            0
    1014            0
    1015            0
    1016            0
    1017            0
    1018            0
    1019            0
    1020            0
    1021            0
    1022            0
    1023            0
    1024            0
    1025            0
    1026            0
    1027            1
    1028            1
    1029            0
    1030            1
    1031            1
    1032            1
    1033            1
    1034            0
    1035            1
    1036            1
    1037            1
    1038            1
    1039            1
    1040            0
    1041            0
    1042            0
    1043            0
    1044            0
    1045            0
    1046            0
    1047            0
    1048            0
    1049            0
    1050            0
    1051            0
    1052            2
    1053            0
    1054            1
    1055            1
    1056            1
    1057            0
    1058            1
    1059            1
    1060            1
    1061            1
    1062            0
    1063            1
    1064            1
    1065            1
    1066            1
    1067            1
    1068            1
    1069            1
    1070            1
    1071            1
    1072            1
    1073            1
    1074            1
    1075            1
    1076            1
    1077            1
    1078            1
    1079            1
    1080            1
    1081            1
    1082            1
    1083            1
    1084            0
    1085            0
    1086            0
    1087            1
    1088            1
    1089            1
    1090            1
    1091            1
    1092            1
    1093            1
    1094            1
    1095            0
    1096            0
    1097            1
    1098            2
    1099            0
    1100            1
    1101            0
    1102            0
    1103            1
    1104            1
    1105            1
    1106            0
    1107            0
    1108            1
    1109            2
    1110            1
    1111            2
    1112            1
    1113            2
    1114            2
    1115            2
    1116            2
    1117            2
    1118            2
    1119            1
    1120            1
    1121            2
    1122            2
    1123            2
    1124            1
    1125            0
    1126            1
    1127            0
    1128            1
    1129            0
    1130            0
    1131            0
    1132            0
    1133            1
    1134            0
    1135            1
    1136            1
    1137            1
    1138            1
    1139            0
    1140            0
    1141            0
    1142            0
    1143            0
    1144            0
    1145            0
    1146            0
    1147            0
    1148            0
    1149            0
    1150            1
    1151            0
    1152            0
    1153            0
    1154            0
    1155            0
    1156            0
    1157            0
    1158            0
    1159            0
    1160            0
    1161            1
    1162            0
    1163            0
    1164            0
    1165            0
    1166            0
    1167            1
    1168            1
    1169            1
    1170            0
    1171            1
    1172            1
    1173            0
    1174            0
    1175            0
    1176            1
    1177            1
    1178            1
    1179            1
    1180            0
    1181            0
    1182            0
    1183            0
    1184            0
    1185            0
    1186            0
    1187            0
    1188            1
    1189            1
    1190            1
    1191            1
    1192            1
    1193            1
    1194            1
    1195            1
    1196            1
    1197            1
    1198            1
    1199            1
    1200            0
    1201            0
    1202            0
    1203            0
    1204            0
    1205            0
    1206            0
    1207            0
    1208            1
    1209            1
    1210            2
    1211            1
    1212            1
    1213            0
    1214            0
    1215            1
    1216            0
    1217            1
    1218            1
    1219            0
    1220            1
    1221            1
    1222            1
    1223            1
    1224            0
    1225            0
    1226            0
    1227            0
    1228            0
    1229            0
    1230            1
    1231            0
    1232            0
    1233            0
    1234            0
    1235            0
    1236            0
    1237            0
    1238            0
    1239            0
    1240            0
    1241            0
    1242            0
    1243            0
    1244            0
    1245            0
    1246            0
    1247            1
    1248            0
    1249            0
    1250            0
    1251            0
    1252            0
    1253            0
    1254            0
    1255            0
    1256            1
    1257            1
    1258            0
    1259            0
    1260            1
    1261            1
    1262            2
    1263            1
    1264            0
    1265            1
    1266            1
    1267            1
    1268            1
    1269            1
    1270            1
    1271            0
    1272            1
    1273            1
    1274            0
    1275            0
    1276            0
    1277            0
    1278            0
    1279            0
    1280            1
    1281            1
    1282            1
    1283            0
    1284            0
    1285            0
    1286            0
    1287            0
    1288            0
    1289            0
    1290            0
    1291            0
    1292            1
    1293            0
    1294            1
    1295            2
    1296            1
    1297            1
    1298            0
    1299            0
    1300            0
    1301            0
    1302            0
    1303            0
    1304            0
    1305            0
    1306            0
    1307            0
    1308            0
    1309            1
    1310            0
    1311            0
    1312            0
    1313            0
    1314            0
    1315            0
    1316            0
    1317            0
    1318            0
    1319            0
    1320            0
    1321            0
    1322            0
    1323            0
    1324            0
    1325            0
    1326            1
    1327            0
    1328            0
    1329            0
    1330            0
    1331            0
    1332            1
    1333            0
    1334            0
    1335            0
    1336            0
    1337            0
    1338            0
    1339            0
    1340            0
    1341            1
    1342            1
    1343            0
    1344            0
    1345            1
    1346            1
    1347            1
    1348            1
    1349            1
    1350            1
    1351            1
    1352            0
    1353            2
    1354            1
    1355            1
    1356            1
    1357            1
    1358            1
    1359            1
    1360            0
    1361            1
    1362            0
    1363            0
    1364            0
    1365            0
    1366            0
    1367            0
    1368            0
    1369            0
    1370            0
    1371            0
    1372            1
    1373            0
    1374            0
    1375            0
    1376            0
    1377            0
    1378            0
    1379            0
    1380            1
    1381            1
    1382            1
    1383            1
    1384            1
    1385            1
    1386            1
    1387            1
    1388            1
    1389            1
    1390            1
    1391            1
    1392            1
    1393            1
    1394            1
    1395            1
    1396            1
    1397            2
    1398            2
    1399            2
    1400            2
    1401            2
    1402            2
    1403            2
    1404            2
    1405            2
    1406            3
    1407            1
    1408            2
    1409            2
    1410            2
    1411            1
    1412            1
    1413            1
    1414            0
    1415            1
    1416            1
    1417            1
    1418            1
    1419            1
    1420            1
    1421            1
    1422            0
    1423            0
    1424            0
    1425            0
    1426            0
    1427            0
    1428            0
    1429            0
    1430            0
    1431            0
    1432            0
    1433            0
    1434            0
    1435            0
    1436            0
    1437            0
    1438            0
    1439            0
    1440            0
    1441            0
    1442            0
    1443            0
    1444            0
    1445            0
    1446            1
    1447            1
    1448            1
    1449            0
    1450            1
    1451            1
    1452            2
    1453            1
    1454            1
    1455            2
    1456            1
    1457            1
    1458            1
    1459            1
    1460            2
    1461            2
    1462            2
    1463            1
    1464            1
    1465            1
    1466            1
    1467            1
    1468            0
    1469            1
    1470            1
    1471            1
    1472            2
    1473            1
    1474            3
    1475            1
    1476            1
    1477            1
    1478            1
    1479            1
    1480            1
    1481            1
    1482            1
    1483            0
    1484            1
    1485            1
    1486            1
    1487            1
    1488            1
    1489            0
    1490            0
    1491            1
    1492            1
    1493            1
    1494            1
    1495            0
    1496            1
    1497            1
    1498            1
    1499            1
    1500            1
    1501            1
    1502            1
    1503            1
    1504            0
    1505            0
    1506            0
    1507            0
    1508            1
    1509            1
    1510            1
    1511            1
    1512            0
    1513            1
    1514            1
    1515            1
    1516            1
    1517            2
    1518            1
    1519            1
    1520            1
    1521            1
    1522            1
    1523            1
    1524            1
    1525            1
    1526            0
    1527            1
    1528            1
    1529            1
    1530            1
    1531            1
    1532            0
    1533            0
    1534            0
    1535            2
    1536            1
    1537            1
    1538            1
    1539            1
    1540            1
    1541            0
    1542            1
    1543            0
    1544            1
    1545            2
    1546            1
    1547            1
    1548            1
    1549            1
    1550            3
    1551            0
    1552            1
    1553            1
    1554            1
    1555            1
    1556            1
    1557            1
    1558            0
    1559            1
    1560            0
    1561            0
    1562            0
    1563            0
    1564            0
    1565            0
    1566            1
    1567            0
    1568            0
    1569            1
    1570            1
    1571            1
    1572            1
    1573            1
    1574            2
    1575            1
    1576            1
    1577            1
    1578            1
    1579            1
    1580            1
    1581            1
    1582            1
    1583            1
    1584            1
    1585            2
    1586            1
    1587            1
    1588            1
    1589            1
    1590            1
    1591            1
    1592            0
    1593            1
    1594            1
    1595            1
    1596            1
    1597            1
    1598            1
    1599            0
    1600            0
    1601            0
    1602            0
    1603            1
    1604            0
    1605            0
    1606            0
    1607            0
    1608            0
    1609            0
    1610            0
    1611            0
    1612            0
    1613            0
    1614            0
    1615            0
    1616            1
    1617            0
    1618            0
    1619            2
    1620            0
    1621            1
    1622            0
    1623            0
    1624            0
    1625            0
    1626            0
    1627            0
    1628            0
    1629            0
    1630            1
    1631            0
    1632            0
    1633            1
    1634            0
    1635            0
    1636            0
    1637            0
    1638            0
    1639            0
    1640            0
    1641            0
    1642            0
    1643            0
    1644            0
    1645            0
    1646            1
    1647            1
    1648            2
    1649            1
    1650            1
    1651            2
    1652            2
    1653            1
    1654            1
    1655            1
    1656            1
    1657            0
    1658            1
    1659            0
    1660            2
    1661            1
    1662            2
    1663            2
    1664            2
    1665            1
    1666            2
    1667            2
    1668            1
    1669            1
    1670            2
    1671            2
    1672            1
    1673            2
    1674            2
    1675            2
    1676            1
    1677            1
    1678            2
    1679            1
    1680            2
    1681            2
    1682            1
    1683            2
    1684            2
    1685            2
    1686            2
    1687            2
    1688            2
    1689            1
    1690            2
    1691            1
    1692            2
    1693            1
    1694            2
    1695            2
    1696            1
    1697            2
    1698            1
    1699            1
    1700            1
    1701            1
    1702            1
    1703            2
    1704            1
    1705            1
    1706            2
    1707            2
    1708            1
    1709            1
    1710            1
    1711            1
    1712            1
    1713            1
    1714            2
    1715            2
    1716            1
    1717            1
    1718            1
    1719            1
    1720            1
    1721            1
    1722            1
    1723            2
    1724            2
    1725            1
    1726            1
    1727            1
    1728            1
    1729            1
    1730            2
    1731            1
    1732            2
    1733            1
    1734            3
    1735            1
    1736            1
    1737            1
    1738            2
    1739            1
    1740            1
    1741            1
    1742            1
    1743            2
    1744            1
    1745            1
    1746            1
    1747            1
    1748            1
    1749            1
    1750            1
    1751            2
    1752            1
    1753            2
    1754            1
    1755            1
    1756            1
    1757            1
    1758            1
    1759            2
    1760            2
    1761            2
    1762            2
    1763            1
    1764            2
    1765            2
    1766            1
    1767            1
    1768            2
    1769            2
    1770            1
    1771            1
    1772            1
    1773            2
    1774            1
    1775            2
    1776            1
    1777            2
    1778            1
    1779            1
    1780            2
    1781            1
    1782            1
    1783            2
    1784            1
    1785            1
    1786            2
    1787            2
    1788            1
    1789            2
    1790            1
    1791            1
    1792            2
    1793            2
    1794            1
    1795            1
    1796            2
    1797            2
    1798            2
    1799            1
    1800            1
    1801            1
    1802            1
    1803            2
    1804            1
    1805            2
    1806            2
    1807            1
    1808            1
    1809            1
    1810            1
    1811            1
    1812            1
    1813            1
    1814            1
    1815            1
    1816            1
    1817            2
    1818            1
    1819            2
    1820            2
    1821            2
    1822            1
    1823            2
    1824            1
    1825            2
    1826            2
    1827            2
    1828            1
    1829            1
    1830            2
    1831            1
    1832            2
    1833            2
    1834            2
    1835            1
    1836            1
    1837            2
    1838            2
    1839            1
    1840            1
    1841            1
    1842            2
    1843            1
    1844            1
    1845            1
    1846            1
    1847            1
    1848            2
    1849            2
    1850            2
    1851            2
    1852            2
    1853            1
    1854            2
    1855            2
    1856            1
    1857            2
    1858            2
    1859            1
    1860            2
    1861            1
    1862            1
    1863            2
    1864            1
    1865            1
    1866            2
    1867            1
    1868            1
    1869            2
    1870            2
    1871            1
    1872            2
    1873            2
    1874            2
    1875            2
    1876            2
    1877            2
    1878            2
    1879            2
    1880            2
    1881            1
    1882            2
    1883            2
    1884            1
    1885            1
    1886            1
    1887            1
    1888            1
    1889            2
    1890            1
    1891            1
    1892            2
    1893            2
    1894            1
    1895            1
    1896            1
    1897            1
    1898            3
    1899            1
    1900            1
    1901            1
    1902            2
    1903            2
    1904            2
    1905            2
    1906            1
    1907            2
    1908            1
    1909            1
    1910            1
    1911            2
    1912            1
    1913            2
    1914            2
    1915            2
    1916            2
    1917            2
    1918            1
    1919            1
    1920            2
    1921            2
    1922            2
    1923            0
    1924            2
    1925            1
    1926            1
    1927            2
    1928            2
    1929            2
    1930            2
    1931            2
    1932            2
    1933            2
    1934            1
    1935            1
    1936            1
    1937            1
    1938            1
    1939            1
    1940            1
    1941            1
    1942            1
    1943            1
    1944            1
    1945            1
    1946            1
    1947            2
    1948            2
    1949            2
    1950            1
    1951            1
    1952            3
    1953            1
    1954            3
    1955            2
    1956            1
    1957            2
    1958            1
    1959            1
    1960            1
    1961            1
    1962            1
    1963            2
    1964            2
    1965            1
    1966            1
    1967            2
    1968            3
    1969            2
    1970            2
    1971            1
    1972            1
    1973            2
    1974            1
    1975            1
    1976            1
    1977            2
    1978            1
    1979            1
    1980            1
    1981            2
    1982            2
    1983            1
    1984            1
    1985            1
    1986            2
    1987            1
    1988            1
    1989            2
    1990            2
    1991            2
    1992            2
    1993            1
    1994            1
    1995            1
    1996            3
    1997            2
    1998            2
    1999            2
    2000            2
    2001            2
    2002            1
    2003            2
    2004            2
    2005            1
    2006            2
    2007            2
    2008            1
    2009            1
    2010            1
    2011            1
    2012            2
    2013            1
    2014            1
    2015            1
    2016            4
    2017            0
    2018            0
    2019            0
    2020            0
    2021            0
    2022            0
    2023            0
    2024            0
    2025            0
    2026            0
    2027            0
    2028            0
    2029            0
    2030            0
    2031            0
    2032            0
    2033            0
    2034            0
    2035            1
    2036            0
    2037            0
    2038            0
    2039            0
    2040            0
    2041            0
    2042            0
    2043            0
    2044            0
    2045            0
    2046            0
    2047            1
    2048            1
    2049            0
    2050            1
    2051            1
    2052            0
    2053            1
    2054            1
    2055            0
    2056            1
    2057            1
    2058            1
    2059            1
    2060            1
    2061            1
    2062            1
    2063            0
    2064            0
    2065            0
    2066            0
    2067            0
    2068            0
    2069            1
    2070            0
    2071            0
    2072            0
    2073            0
    2074            0
    2075            1
    2076            1
    2077            1
    2078            1
    2079            1
    2080            1
    2081            1
    2082            2
    2083            1
    2084            1
    2085            1
    2086            2
    2087            2
    2088            2
    2089            3
    2090            2
    2091            2
    2092            1
    2093            0
    2094            2
    2095            2
    2096            1
    2097            2
    2098            1
    2099            2
    2100            1
    2101            1
    2102            1
    2103            2
    2104            2
    2105            2
    2106            1
    2107            3
    2108            1
    2109            3
    2110            2
    2111            3
    2112            1
    2113            2
    2114            1
    2115            1
    2116            2
    2117            1
    2118            1
    2119            2
    2120            2
    2121            2
    2122            1
    2123            2
    2124            1
    2125            2
    2126            1
    2127            1
    2128            1
    2129            1
    2130            0
    2131            0
    2132            1
    2133            1
    2134            2
    2135            1
    2136            2
    2137            3
    2138            2
    2139            2
    2140            2
    2141            2
    2142            2
    2143            1
    2144            1
    2145            2
    2146            2
    2147            2
    2148            2
    2149            1
    2150            2
    2151            2
    2152            2
    2153            1
    2154            2
    2155            1
    2156            1
    2157            2
    2158            2
    2159            1
    2160            1
    2161            2
    2162            1
    2163            2
    2164            2
    2165            2
    2166            1
    2167            2
    2168            2
    2169            1
    2170            2
    2171            2
    2172            2
    2173            1
    2174            1
    2175            2
    2176            3
    2177            2
    2178            2
    2179            1
    2180            2
    2181            1
    2182            1
    2183            1
    2184            2
    2185            2
    2186            0
    2187            1
    2188            1
    2189            1
    2190            1
    2191            2
    2192            1
    2193            1
    2194            2
    2195            1
    2196            1
    2197            1
    2198            1
    2199            2
    2200            1
    2201            0
    2202            0
    2203            0
    2204            1
    2205            1
    2206            1
    2207            0
    2208            0
    2209            0
    2210            0
    2211            1
    2212            1
    2213            2
    2214            1
    2215            1
    2216            1
    2217            1
    2218            2
    2219            2
    2220            1
    2221            1
    2222            1
    2223            1
    2224            2
    2225            2
    2226            2
    2227            2
    2228            1
    2229            1
    2230            1
    2231            0
    2232            2
    2233            2
    2234            1
    2235            2
    2236            2
    2237            2
    2238            2
    2239            2
    2240            1
    2241            3
    2242            1
    2243            3
    2244            1
    2245            2
    2246            2
    2247            1
    2248            1
    2249            2
    2250            1
    2251            2
    2252            3
    2253            1
    2254            2
    2255            2
    2256            1
    2257            1
    2258            1
    2259            1
    2260            2
    2261            2
    2262            1
    2263            1
    2264            2
    2265            1
    2266            2
    2267            1
    2268            1
    2269            2
    2270            1
    2271            1
    2272            1
    2273            1
    2274            2
    2275            1
    2276            1
    2277            1
    2278            0
    2279            1
    2280            3
    2281            1
    2282            3
    2283            1
    2284            1
    2285            2
    2286            1
    2287            1
    2288            1
    2289            1
    2290            1
    2291            2
    2292            2
    2293            2
    2294            2
    2295            1
    2296            1
    2297            2
    2298            2
    2299            2
    2300            2
    2301            1
    2302            1
    2303            2
    2304            1
    2305            1
    2306            3
    2307            1
    2308            1
    2309            2
    2310            1
    2311            3
    2312            1
    2313            1
    2314            1
    2315            3
    2316            2
    2317            1
    2318            2
    2319            1
    2320            1
    2321            2
    2322            2
    2323            1
    2324            1
    2325            1
    2326            3
    2327            1
    2328            1
    2329            2
    2330            1
    2331            1
    2332            3
    2333            1
    2334            1
    2335            1
    2336            1
    2337            2
    2338            1
    2339            2
    2340            3
    2341            1
    2342            1
    2343            1
    2344            1
    2345            1
    2346            2
    2347            1
    2348            3
    2349            1
    2350            0
    2351            0
    2352            1
    2353            0
    2354            0
    2355            0
    2356            1
    2357            1
    2358            0
    2359            0
    2360            1
    2361            0
    2362            0
    2363            0
    2364            1
    2365            0
    2366            2
    2367            2
    2368            2
    2369            2
    2370            1
    2371            1
    2372            0
    2373            2
    2374            1
    2375            1
    2376            1
    2377            1
    2378            1
    2379            1
    2380            1
    2381            1
    2382            1
    2383            1
    2384            1
    2385            1
    2386            1
    2387            3
    2388            1
    2389            1
    2390            1
    2391            1
    2392            1
    2393            2
    2394            1
    2395            1
    2396            1
    2397            2
    2398            1
    2399            2
    2400            1
    2401            1
    2402            1
    2403            1
    2404            1
    2405            1
    2406            1
    2407            1
    2408            2
    2409            1
    2410            1
    2411            2
    2412            1
    2413            1
    2414            1
    2415            2
    2416            1
    2417            2
    2418            2
    2419            1
    2420            2
    2421            2
    2422            2
    2423            0
    2424            2
    2425            2
    2426            1
    2427            1
    2428            2
    2429            2
    2430            2
    2431            1
    2432            2
    2433            1
    2434            0
    2435            1
    2436            1
    2437            2
    2438            2
    2439            3
    2440            1
    2441            2
    2442            1
    2443            2
    2444            2
    2445            1
    2446            1
    2447            2
    2448            2
    2449            2
    2450            2
    2451            2
    2452            2
    2453            1
    2454            1
    2455            1
    2456            1
    2457            1
    2458            1
    2459            1
    2460            1
    2461            1
    2462            2
    2463            1
    2464            1
    2465            2
    2466            2
    2467            1
    2468            2
    2469            1
    2470            1
    2471            1
    2472            1
    2473            1
    2474            2
    2475            2
    2476            1
    2477            1
    2478            2
    2479            0
    2480            1
    2481            2
    2482            2
    2483            2
    2484            2
    2485            2
    2486            2
    2487            1
    2488            1
    2489            2
    2490            1
    2491            2
    2492            1
    2493            1
    2494            3
    2495            1
    2496            1
    2497            2
    2498            2
    2499            2
    2500            2
    2501            2
    2502            2
    2503            2
    2504            2
    2505            4
    2506            1
    2507            3
    2508            1
    2509            1
    2510            1
    2511            1
    2512            2
    2513            2
    2514            2
    2515            1
    2516            2
    2517            2
    2518            1
    2519            2
    2520            2
    2521            1
    2522            2
    2523            2
    2524            1
    2525            1
    2526            1
    2527            2
    2528            2
    2529            2
    2530            1
    2531            2
    2532            1
    2533            1
    2534            1
    2535            2
    2536            2
    2537            1
    2538            1
    2539            2
    2540            2
    2541            1
    2542            1
    2543            1
    2544            2
    2545            1
    2546            1
    2547            1
    2548            2
    2549            3
    2550            1
    2551            2
    2552            1
    2553            3
    2554            2
    2555            2
    2556            1
    2557            1
    2558            2
    2559            2
    2560            1
    2561            1
    2562            2
    2563            0
    2564            2
    2565            2
    2566            2
    2567            1
    2568            1
    2569            2
    2570            1
    2571            2
    2572            2
    2573            2
    2574            1
    2575            2
    2576            3
    2577            3
    2578            2
    2579            2
    2580            3
    2581            2
    2582            1
    2583            2
    2584            1
    2585            2
    2586            1
    2587            2
    2588            1
    2589            1
    2590            1
    2591            2
    2592            2
    2593            2
    2594            1
    2595            1
    2596            1
    2597            1
    2598            1
    2599            1
    2600            2
    2601            1
    2602            3
    2603            2
    2604            2
    2605            2
    2606            2
    2607            2
    2608            1
    2609            2
    2610            3
    2611            2
    2612            2
    2613            1
    2614            2
    2615            2
    2616            2
    2617            1
    2618            2
    2619            1
    2620            2
    2621            1
    2622            1
    2623            2
    2624            2
    2625            1
    2626            1
    2627            1
    2628            1
    2629            1
    2630            1
    2631            1
    2632            1
    2633            1
    2634            1
    2635            1
    2636            1
    2637            1
    2638            1
    2639            1
    2640            1
    2641            1
    2642            2
    2643            1
    2644            1
    2645            2
    2646            1
    2647            1
    2648            1
    2649            1
    2650            1
    2651            1
    2652            1
    2653            1
    2654            1
    2655            1
    2656            0
    2657            1
    2658            1
    2659            1
    2660            1
    2661            1
    2662            1
    2663            1
    2664            1
    2665            2
    2666            1
    2667            1
    2668            1
    2669            1
    2670            1
    2671            2
    2672            1
    2673            2
    2674            1
    2675            1
    2676            0
    2677            1
    2678            2
    2679            1
    2680            1
    2681            1
    2682            1
    2683            1
    2684            1
    2685            1
    2686            1
    2687            1
    2688            1
    2689            0
    2690            1
    2691            0
    2692            1
    2693            1
    2694            1
    2695            1
    2696            1
    2697            1
    2698            1
    2699            1
    2700            1
    2701            1
    2702            1
    2703            2
    2704            1
    2705            1
    2706            1
    2707            1
    2708            1
    2709            1
    2710            1
    2711            1
    2712            1
    2713            1
    2714            1
    2715            1
    2716            1
    2717            1
    2718            1
    2719            1
    2720            1
    2721            1
    2722            0
    2723            2
    2724            1
    2725            1
    2726            1
    2727            1
    2728            1
    2729            1
    2730            2
    2731            1
    2732            1
    2733            1
    2734            1
    2735            1
    2736            1
    2737            1
    2738            1
    2739            1
    2740            1
    2741            1
    2742            1
    2743            1
    2744            1
    2745            1
    2746            1
    2747            1
    2748            1
    2749            0
    2750            1
    2751            1
    2752            1
    2753            0
    2754            1
    2755            1
    2756            1
    2757            1
    2758            0
    2759            0
    2760            1
    2761            1
    2762            1
    2763            1
    2764            1
    2765            2
    2766            1
    2767            1
    2768            1
    2769            1
    2770            1
    2771            0
    2772            1
    2773            0
    2774            0
    2775            1
    2776            1
    2777            0
    2778            1
    2779            1
    2780            1
    2781            1
    2782            1
    2783            1
    2784            1
    2785            1
    2786            1
    2787            1
    2788            1
    2789            1
    2790            1
    2791            1
    2792            1
    2793            1
    2794            1
    2795            0
    2796            0
    2797            0
    2798            0
    2799            1
    2800            0
    2801            1
    2802            1
    2803            1
    2804            1
    2805            1
    2806            1
    2807            1
    2808            1
    2809            0
    2810            1
    2811            1
    2812            1
    2813            1
    2814            0
    2815            1
    2816            1
    2817            3
    2818            1
    2819            1
    2820            1
    2821            1
    2822            1
    2823            1
    2824            1
    2825            1
    2826            1
    2827            1
    2828            1
    2829            1
    2830            1
    2831            1
    2832            1
    2833            1
    2834            1
    2835            2
    2836            1
    2837            1
    2838            1
    2839            3
    2840            1
    2841            1
    2842            1
    2843            1
    2844            1
    2845            1
    2846            1
    2847            1
    2848            1
    2849            1
    2850            1
    2851            0
    2852            1
    2853            2
    2854            1
    2855            0
    2856            1
    2857            1
    2858            1
    2859            1
    2860            1
    2861            1
    2862            1
    2863            1
    2864            1
    2865            1
    2866            1
    2867            1
    2868            1
    2869            1
    2870            0
    2871            1
    2872            1
    2873            1
    2874            1
    2875            1
    2876            1
    2877            2
    2878            1
    2879            1
    2880            1
    2881            1
    2882            1
    2883            1
    2884            1
    2885            1
    2886            1
    2887            1
    2888            1
    2889            1
    2890            2
    2891            1
    2892            1
    2893            2
    2894            1
    2895            1
    2896            1
    2897            1
    2898            0
    2899            1
    2900            1
    2901            1
    2902            1
    2903            1
    2904            1
    2905            1
    2906            1
    2907            1
    2908            1
    2909            1
    2910            1
    2911            1
    2912            1
    2913            1
    2914            2
    2915            1
    2916            1
    2917            1
    2918            1
    2919            1
    2920            1
    2921            1
    2922            1
    2923            1
    2924            1
    2925            1
    2926            1
    2927            1
    2928            1
    2929            2
    2930            1
    2931            1
    2932            1
    2933            1
    2934            1
    2935            1
    2936            1
    2937            1
    2938            1
    2939            1
    2940            1
    2941            1
    2942            2
    2943            1
    2944            1
    2945            0
    2946            1
    2947            1
    2948            1
    2949            1
    2950            1
    2951            1
    2952            1
    2953            1
    2954            1
    2955            2
    2956            1
    2957            1
    2958            1
    2959            1
    2960            1
    2961            1
    2962            1
    2963            1
    2964            1
    2965            1
    2966            1
    2967            1
    2968            1
    2969            1
    2970            1
    2971            1
    2972            1
    2973            1
    2974            1
    2975            1
    2976            1
    2977            2
    2978            1
    2979            1
    2980            1
    2981            1
    2982            1
    2983            1
    2984            1
    2985            1
    2986            1
    2987            2
    2988            1
    2989            1
    2990            1
    2991            2
    2992            1
    2993            1
    2994            1
    2995            1
    2996            1
    2997            1
    2998            1
    2999            1
    3000            2
    3001            1
    3002            1
    3003            1
    3004            1
    3005            0
    3006            0
    3007            1
    3008            1
    3009            1
    3010            1
    3011            1
    3012            1
    3013            1
    3014            1
    3015            1
    3016            1
    3017            1
    3018            1
    3019            1
    3020            1
    3021            1
    3022            1
    3023            0
    3024            1
    3025            1
    3026            1
    3027            1
    3028            1
    3029            1
    3030            1
    3031            1
    3032            1
    3033            0
    3034            1
    3035            1
    3036            1
    3037            1
    3038            1
    3039            2
    3040            1
    3041            1
    3042            1
    3043            2
    3044            2
    3045            1
    3046            1
    3047            1
    3048            1
    3049            1
    3050            1
    3051            0
    3052            0
    3053            0
    3054            1
    3055            0
    3056            0
    3057            0
    3058            1
    3059            0
    3060            2
    3061            0
    3062            0
    3063            0
    3064            1
    3065            1
    3066            1
    3067            1
    3068            1
    3069            1
    3070            1
    3071            1
    3072            1
    3073            1
    3074            0
    3075            1
    3076            1
    3077            1
    3078            1
    3079            1
    3080            1
    3081            1
    3082            1
    3083            0
    3084            0
    3085            1
    3086            1
    3087            1
    3088            1
    3089            1
    3090            1
    3091            1
    3092            1
    3093            1
    3094            1
    3095            1
    3096            2
    3097            1
    3098            1
    3099            1
    3100            1
    3101            1
    3102            1
    3103            1
    3104            1
    3105            1
    3106            1
    3107            1
    3108            1
    3109            1
    3110            1
    3111            1
    3112            1
    3113            1
    3114            1
    3115            1
    3116            1
    3117            1
    3118            1
    3119            1
    3120            1
    3121            1
    3122            0
    3123            1
    3124            1
    3125            1
    3126            1
    3127            1
    3128            1
    3129            1
    3130            1
    3131            1
    3132            1
    3133            1
    3134            1
    3135            1
    3136            1
    3137            1
    3138            1
    3139            1
    3140            1
    3141            1
    3142            1
    3143            1
    3144            1
    3145            1
    3146            0
    3147            1
    3148            1
    3149            1
    3150            1
    3151            1
    3152            1
    3153            0
    3154            2
    3155            1
    3156            1
    3157            1
    3158            1
    3159            1
    3160            1
    3161            1
    3162            1
    3163            1
    3164            2
    3165            1
    3166            1
    3167            1
    3168            1
    3169            1
    3170            1
    3171            1
    3172            2
    3173            1
    3174            2
    3175            1
    3176            1
    3177            0
    3178            1
    3179            1
    3180            2
    3181            2
    3182            1
    3183            1
    3184            1
    3185            2
    3186            2
    3187            2
    3188            2
    3189            1
    3190            1
    3191            1
    3192            1
    3193            2
    3194            1
    3195            1
    3196            1
    3197            2
    3198            1
    3199            0
    3200            0
    3201            0
    3202            1
    3203            0
    3204            0
    3205            0
    3206            0
    3207            0
    3208            0
    3209            0
    3210            0
    3211            0
    3212            1
    3213            2
    3214            3
    3215            1
    3216            1
    3217            1
    3218            1
    3219            0
    3220            1
    3221            1
    3222            2
    3223            1
    3224            1
    3225            1
    3226            1
    3227            1
    3228            1
    3229            1
    3230            1
    3231            1
    3232            1
    3233            1
    3234            1
    3235            0
    3236            0
    3237            0
    3238            1
    3239            0
    3240            0
    3241            0
    3242            0
    3243            0
    3244            0
    3245            0
    3246            0
    3247            0
    3248            0
    3249            1
    3250            0
    3251            0
    3252            0
    3253            0
    3254            0
    3255            2
    3256            1
    3257            1
    3258            1
    3259            1
    3260            1
    3261            3
    3262            1
    3263            1
    3264            1
    3265            1
    3266            1
    3267            1
    3268            1
    3269            0
    3270            0
    3271            0
    3272            1
    3273            1
    3274            1
    3275            1
    3276            2
    3277            1
    3278            1
    3279            1
    3280            1
    3281            1
    3282            1
    3283            1
    3284            1
    3285            1
    3286            1
    3287            1
    3288            1
    3289            1
    3290            1
    3291            1
    3292            1
    3293            1
    3294            1
    3295            1
    3296            1
    3297            1
    3298            1
    3299            1
    3300            2
    3301            1
    3302            1
    3303            0
    3304            2
    3305            1
    3306            1
    3307            2
    3308            1
    3309            0
    3310            2
    3311            1
    3312            1
    3313            1
    3314            1
    3315            1
    3316            1
    3317            0
    3318            0
    3319            0
    3320            2
    3321            1
    3322            1
    3323            1
    3324            1
    3325            1
    3326            1
    3327            1
    3328            1
    3329            1
    3330            1
    3331            1
    3332            1
    3333            1
    3334            1
    3335            2
    3336            1
    3337            1
    3338            1
    3339            1
    3340            1
    3341            1
    3342            1
    3343            1
    3344            1
    3345            1
    3346            0
    3347            1
    3348            0
    3349            1
    3350            1
    3351            0
    3352            1
    3353            0
    3354            1
    3355            1
    3356            1
    3357            1
    3358            2
    3359            1
    3360            1
    3361            1
    3362            1
    3363            2
    3364            1
    3365            1
    3366            1
    3367            0
    3368            1
    3369            1
    3370            1
    3371            1
    3372            1
    3373            1
    3374            1
    3375            2
    3376            1
    3377            2
    3378            2
    3379            1
    3380            1
    3381            1
    3382            1
    3383            1
    3384            1
    3385            1
    3386            1
    3387            1
    3388            1
    3389            1
    3390            1
    3391            1
    3392            1
    3393            1
    3394            0
    3395            1
    3396            1
    3397            1
    3398            1
    3399            1
    3400            1
    3401            1
    3402            1
    3403            2
    3404            1
    3405            1
    3406            1
    3407            1
    3408            0
    3409            0
    3410            0
    3411            0
    3412            1
    3413            2
    3414            1
    3415            1
    3416            1
    3417            1
    3418            1
    3419            1
    3420            1
    3421            1
    3422            1
    3423            1
    3424            1
    3425            1
    3426            1
    3427            1
    3428            1
    3429            1
    3430            0
    3431            1
    3432            1
    3433            0
    3434            0
    3435            0
    3436            0
    3437            0
    3438            0
    3439            0
    3440            1
    3441            1
    3442            2
    3443            1
    3444            0
    3445            0
    3446            1
    3447            1
    3448            1
    3449            1
    3450            1
    3451            1
    3452            1
    3453            2
    3454            1
    3455            1
    3456            1
    3457            1
    3458            1
    3459            1
    3460            1
    3461            1
    3462            1
    3463            1
    3464            2
    3465            1
    3466            1
    3467            1
    3468            1
    3469            2
    3470            1
    3471            1
    3472            1
    3473            2
    3474            2
    3475            1
    3476            2
    3477            1
    3478            1
    3479            2
    3480            2
    3481            1
    3482            1
    3483            1
    3484            1
    3485            1
    3486            1
    3487            1
    3488            1
    3489            1
    3490            2
    3491            1
    3492            1
    3493            1
    3494            1
    3495            1
    3496            1
    3497            1
    3498            1
    3499            1
    3500            0
    3501            0
    3502            0
    3503            0
    3504            0
    3505            0
    3506            0
    3507            0
    3508            0
    3509            0
    3510            1
    3511            1
    3512            1
    3513            1
    3514            1
    3515            1
    3516            1
    3517            1
    3518            1
    3519            1
    3520            1
    3521            1
    3522            1
    3523            1
    3524            1
    3525            2
    3526            1
    3527            1
    3528            1
    3529            1
    3530            1
    3531            1
    3532            1
    3533            1
    3534            2
    3535            1
    3536            1
    3537            2
    3538            1
    3539            0
    3540            0
    3541            0
    3542            1
    3543            0
    3544            0
    3545            0
    3546            0
    3547            0
    3548            0
    3549            0
    3550            0
    3551            0
    3552            0
    3553            0
    3554            1
    3555            1
    3556            1
    3557            2
    3558            1
    3559            2
    3560            2
    3561            1
    3562            2
    3563            1
    3564            0
    3565            1
    3566            1
    3567            1
    3568            2
    3569            1
    3570            1
    3571            1
    3572            1
    3573            1
    3574            1
    3575            1
    3576            1
    3577            1
    3578            1
    3579            1
    3580            1
    3581            1
    3582            1
    3583            1
    3584            2
    3585            2
    3586            1
    3587            1
    3588            0
    3589            1
    3590            0
    3591            1
    3592            1
    3593            0
    3594            1
    3595            1
    3596            0
    3597            0
    3598            0
    3599            1
    3600            0
    3601            0
    3602            0
    3603            1
    3604            0
    3605            0
    3606            0
    3607            0
    3608            0
    3609            2
    3610            0
    3611            0
    3612            0
    3613            1
    3614            1
    3615            1
    3616            2
    3617            0
    3618            0
    3619            0
    3620            1
    3621            0
    3622            1
    3623            1
    3624            0
    3625            0
    3626            1
    3627            1
    3628            1
    3629            1
    3630            1
    3631            0
    3632            1
    3633            1
    3634            1
    3635            0
    3636            1
    3637            1
    3638            1
    3639            1
    3640            2
    3641            1
    3642            1
    3643            1
    3644            1
    3645            1
    3646            1
    3647            1
    3648            0
    3649            0
    3650            0
    3651            2
    3652            1
    3653            1
    3654            1
    3655            2
    3656            3
    3657            1
    3658            2
    3659            2
    3660            1
    3661            2
    3662            2
    3663            1
    3664            2
    3665            2
    3666            1
    3667            1
    3668            1
    3669            1
    3670            1
    3671            1
    3672            1
    3673            1
    3674            2
    3675            1
    3676            1
    3677            1
    3678            1
    3679            2
    3680            1
    3681            1
    3682            1
    3683            1
    3684            1
    3685            0
    3686            1
    3687            0
    3688            1
    3689            1
    3690            1
    3691            1
    3692            1
    3693            1
    3694            1
    3695            1
    3696            1
    3697            1
    3698            1
    3699            2
    3700            2
    3701            1
    3702            3
    3703            1
    3704            1
    3705            1
    3706            1
    3707            0
    3708            1
    3709            0
    3710            1
    3711            0
    3712            0
    3713            1
    3714            1
    3715            1
    3716            1
    3717            1
    3718            1
    3719            1
    3720            1
    3721            1
    3722            1
    3723            1
    3724            1
    3725            1
    3726            1
    3727            1
    3728            1
    3729            1
    3730            1
    3731            1
    3732            1
    3733            1
    3734            1
    3735            1
    3736            1
    3737            1
    3738            1
    3739            1
    3740            1
    3741            1
    3742            1
    3743            1
    3744            1
    3745            1
    3746            1
    3747            1
    3748            0
    3749            1
    3750            0
    3751            1
    3752            1
    3753            1
    3754            1
    3755            1
    3756            1
    3757            3
    3758            1
    3759            1
    3760            1
    3761            1
    3762            2
    3763            1
    3764            1
    3765            1
    3766            1
    3767            1
    3768            1
    3769            1
    3770            1
    3771            1
    3772            1
    3773            1
    3774            1
    3775            1
    3776            1
    3777            2
    3778            1
    3779            2
    3780            1
    3781            1
    3782            1
    3783            1
    3784            0
    3785            1
    3786            0
    3787            0
    3788            0
    3789            0
    3790            0
    3791            0
    3792            0
    3793            0
    3794            0
    3795            0
    3796            1
    3797            0
    3798            0
    3799            0
    3800            1
    3801            1
    3802            1
    3803            1
    3804            1
    3805            0
    3806            0
    3807            0
    3808            0
    3809            0
    3810            0
    3811            0
    3812            0
    3813            0
    3814            0
    3815            0
    3816            2
    3817            0
    3818            0
    3819            0
    3820            0
    3821            1
    3822            1
    3823            2
    3824            2
    3825            2
    3826            1
    3827            0
    3828            2
    3829            1
    3830            1
    3831            0
    3832            0
    3833            2
    3834            1
    3835            1
    3836            2
    3837            1
    3838            1
    3839            1
    3840            1
    3841            1
    3842            1
    3843            1
    3844            0
    3845            1
    3846            0
    3847            0
    3848            1
    3849            1
    3850            1
    3851            1
    3852            1
    3853            1
    3854            1
    3855            1
    3856            1
    3857            1
    3858            1
    3859            1
    3860            1
    3861            1
    3862            1
    3863            1
    3864            1
    3865            1
    3866            1
    3867            1
    3868            1
    3869            1
    3870            1
    3871            1
    3872            1
    3873            1
    3874            1
    3875            1
    3876            1
    3877            0
    3878            1
    3879            1
    3880            1
    3881            1
    3882            1
    3883            1
    3884            1
    3885            1
    3886            1
    3887            2
    3888            2
    3889            1
    3890            1
    3891            1
    3892            1
    3893            1
    3894            1
    3895            2
    3896            1
    3897            2
    3898            1
    3899            1
    3900            1
    3901            1
    3902            0
    3903            0
    3904            0
    3905            1
    3906            1
    3907            1
    3908            1
    3909            1
    3910            1
    3911            0
    3912            0
    3913            0
    3914            1
    3915            1
    3916            1
    3917            1
    3918            1
    3919            1
    3920            2
    3921            1
    3922            1
    3923            1
    3924            1
    3925            1
    3926            0
    3927            1
    3928            0
    3929            1
    3930            0
    3931            0
    3932            0
    3933            0
    3934            0
    3935            0
    3936            0
    3937            0
    3938            1
    3939            1
    3940            1
    3941            0
    3942            0
    3943            1
    3944            1
    3945            1
    3946            1
    3947            1
    3948            1
    3949            1
    3950            1
    3951            2
    3952            0
    3953            1
    3954            2
    3955            1
    3956            1
    3957            2
    3958            1
    3959            1
    3960            1
    3961            2
    3962            0
    3963            1
    3964            1
    3965            2
    3966            1
    3967            1
    3968            1
    3969            1
    3970            1
    3971            1
    3972            1
    3973            1
    3974            0
    3975            1
    3976            2
    3977            1
    3978            1
    3979            1
    3980            1
    3981            1
    3982            1
    3983            1
    3984            1
    3985            1
    3986            1
    3987            0
    3988            2
    3989            1
    3990            2
    3991            2
    3992            2
    3993            1
    3994            1
    3995            1
    3996            1
    3997            1
    3998            2
    3999            1
    4000            0
    4001            2
    4002            2
    4003            2
    4004            2
    4005            1
    4006            2
    4007            2
    4008            1
    4009            2
    4010            2
    4011            2
    4012            2
    4013            1
    4014            2
    4015            2
    4016            1
    4017            1
    4018            0
    4019            1
    4020            2
    4021            2
    4022            1
    4023            2
    4024            2
    4025            2
    4026            1
    4027            2
    4028            2
    4029            1
    4030            1
    4031            1
    4032            2
    4033            1
    4034            1
    4035            1
    4036            1
    4037            1
    4038            1
    4039            2
    4040            1
    4041            0
    4042            2
    4043            1
    4044            2
    4045            2
    4046            0
    4047            1
    4048            2
    4049            1
    4050            1
    4051            1
    4052            2
    4053            2
    4054            1
    4055            2
    4056            1
    4057            3
    4058            1
    4059            2
    4060            1
    4061            2
    4062            1
    4063            2
    4064            3
    4065            1
    4066            2
    4067            2
    4068            1
    4069            2
    4070            1
    4071            2
    4072            2
    4073            1
    4074            2
    4075            2
    4076            1
    4077            2
    4078            1
    4079            2
    4080            1
    4081            1
    4082            1
    4083            1
    4084            1
    4085            1
    4086            1
    4087            1
    4088            1
    4089            0
    4090            1
    4091            1
    4092            0
    4093            1
    4094            1
    4095            1
    4096            2
    4097            1
    4098            1
    4099            2
    4100            1
    4101            1
    4102            2
    4103            1
    4104            1
    4105            0
    4106            2
    4107            1
    4108            1
    4109            1
    4110            1
    4111            0
    4112            0
    4113            0
    4114            2
    4115            1
    4116            1
    4117            1
    4118            2
    4119            2
    4120            2
    4121            1
    4122            0
    4123            1
    4124            1
    4125            2
    4126            1
    4127            2
    4128            1
    4129            1
    4130            1
    4131            1
    4132            2
    4133            2
    4134            2
    4135            1
    4136            1
    4137            2
    4138            1
    4139            0
    4140            0
    4141            1
    4142            1
    4143            1
    4144            2
    4145            1
    4146            2
    4147            1
    4148            2
    4149            2
    4150            1
    4151            2
    4152            2
    4153            3
    4154            2
    4155            1
    4156            2
    4157            1
    4158            2
    4159            1
    4160            1
    4161            1
    4162            1
    4163            2
    4164            1
    4165            2
    4166            1
    4167            2
    4168            1
    4169            2
    4170            2
    4171            2
    4172            2
    4173            2
    4174            2
    4175            1
    4176            1
    4177            1
    4178            4
    4179            1
    4180            1
    4181            1
    4182            1
    4183            3
    4184            1
    4185            2
    4186            1
    4187            1
    4188            3
    4189            2
    4190            1
    4191            1
    4192            1
    4193            1
    4194            2
    4195            2
    4196            1
    4197            2
    4198            2
    4199            2
    4200            2
    4201            0
    4202            1
    4203            2
    4204            1
    4205            2
    4206            2
    4207            1
    4208            2
    4209            1
    4210            2
    4211            1
    4212            1
    4213            2
    4214            1
    4215            2
    4216            2
    4217            2
    4218            2
    4219            1
    4220            0
    4221            1
    4222            1
    4223            1
    4224            1
    4225            2
    4226            1
    4227            2
    4228            3
    4229            1
    4230            2
    4231            2
    4232            1
    4233            1
    4234            1
    4235            2
    4236            1
    4237            1
    4238            2
    4239            1
    4240            1
    4241            3
    4242            1
    4243            1
    4244            1
    4245            2
    4246            2
    4247            1
    4248            1
    4249            1
    4250            1
    4251            2
    4252            1
    4253            0
    4254            2
    4255            2
    4256            1
    4257            2
    4258            3
    4259            1
    4260            2
    4261            2
    4262            2
    4263            2
    4264            1
    4265            1
    4266            2
    4267            2
    4268            2
    4269            1
    4270            2
    4271            2
    4272            1
    4273            0
    4274            1
    4275            2
    4276            1
    4277            2
    4278            2
    4279            2
    4280            2
    4281            2
    4282            1
    4283            1
    4284            1
    4285            1
    4286            1
    4287            2
    4288            2
    4289            2
    4290            1
    4291            1
    4292            2
    4293            1
    4294            1
    4295            1
    4296            1
    4297            1
    4298            2
    4299            1
    4300            2
    4301            2
    4302            2
    4303            1
    4304            2
    4305            1
    4306            1
    4307            1
    4308            1
    4309            2
    4310            2
    4311            3
    4312            1
    4313            2
    4314            1
    4315            2
    4316            1
    4317            2
    4318            2
    4319            1
    4320            0
    4321            1
    4322            1
    4323            2
    4324            1
    4325            1
    4326            1
    4327            1
    4328            1
    4329            2
    4330            1
    4331            2
    4332            1
    4333            1
    4334            2
    4335            2
    4336            1
    4337            2
    4338            1
    4339            2
    4340            2
    4341            0
    4342            1
    4343            0
    4344            0
    4345            1
    4346            2
    4347            1
    4348            1
    4349            1
    4350            2
    4351            1
    4352            3
    4353            1
    4354            1
    4355            1
    4356            1
    4357            1
    4358            1
    4359            1
    4360            1
    4361            1
    4362            2
    4363            0
    4364            1
    4365            0
    4366            2
    4367            2
    4368            2
    4369            1
    4370            1
    4371            2
    4372            1
    4373            2
    4374            2
    4375            1
    4376            1
    4377            2
    4378            2
    4379            1
    4380            1
    4381            1
    4382            1
    4383            1
    4384            1
    4385            1
    4386            1
    4387            1
    4388            1
    4389            2
    4390            2
    4391            1
    4392            2
    4393            0
    4394            1
    4395            2
    4396            2
    4397            2
    4398            2
    4399            1
    4400            2
    4401            1
    4402            2
    4403            1
    4404            1
    4405            3
    4406            1
    4407            1
    4408            1
    4409            1
    4410            1
    4411            2
    4412            2
    4413            1
    4414            2
    4415            2
    4416            1
    4417            1
    4418            0
    4419            1
    4420            3
    4421            1
    4422            2
    4423            2
    4424            1
    4425            2
    4426            1
    4427            1
    4428            2
    4429            1
    4430            0
    4431            2
    4432            1
    4433            2
    4434            2
    4435            2
    4436            2
    4437            1
    4438            3
    4439            2
    4440            2
    4441            1
    4442            1
    4443            1
    4444            1
    4445            1
    4446            1
    4447            2
    4448            2
    4449            2
    4450            1
    4451            1
    4452            2
    4453            2
    4454            2
    4455            1
    4456            1
    4457            2
    4458            2
    4459            2
    4460            3
    4461            1
    4462            1
    4463            1
    4464            1
    4465            2
    4466            2
    4467            1
    4468            2
    4469            2
    4470            2
    4471            2
    4472            2
    4473            2
    4474            3
    4475            3
    4476            2
    4477            2
    4478            1
    4479            1
    4480            1
    4481            2
    4482            3
    4483            1
    4484            1
    4485            2
    4486            2
    4487            2
    4488            2
    4489            2
    4490            1
    4491            1
    4492            1
    4493            1
    4494            1
    4495            1
    4496            1
    4497            1
    4498            2
    4499            1
    4500            1
    4501            1
    4502            1
    4503            1
    4504            2
    4505            2
    4506            1
    4507            1
    4508            1
    4509            2
    4510            1
    4511            2
    4512            1
    4513            2
    4514            1
    4515            1
    4516            2
    4517            1
    4518            2
    4519            1
    4520            3
    4521            2
    4522            2
    4523            1
    4524            1
    4525            1
    4526            2
    4527            0
    4528            3
    4529            3
    4530            1
    4531            1
    4532            1
    4533            1
    4534            2
    4535            1
    4536            1
    4537            1
    4538            1
    4539            1
    4540            1
    4541            1
    4542            1
    4543            1
    4544            3
    4545            1
    4546            1
    4547            1
    4548            2
    4549            1
    4550            1
    4551            1
    4552            2
    4553            0
    4554            0
    4555            1
    4556            0
    4557            0
    4558            1
    4559            2
    4560            1
    4561            0
    4562            1
    4563            1
    4564            1
    4565            0
    4566            1
    4567            1
    4568            1
    4569            1
    4570            1
    4571            1
    4572            1
    4573            0
    4574            0
    4575            0
    4576            0
    4577            0
    4578            0
    4579            1
    4580            1
    4581            0
    4582            1
    4583            1
    4584            1
    4585            1
    4586            1
    4587            2
    4588            1
    4589            1
    4590            2
    4591            2
    4592            2
    4593            2
    4594            1
    4595            1
    4596            1
    4597            1
    4598            2
    4599            1
    4600            2
    4601            1
    4602            1
    4603            1
    4604            1
    4605            2
    4606            2
    4607            1
    4608            1
    4609            1
    4610            1
    4611            1
    4612            1
    4613            1
    4614            1
    4615            2
    4616            1
    4617            1
    4618            1
    4619            1
    4620            0
    4621            1
    4622            2
    4623            1
    4624            2
    4625            2
    4626            1
    4627            1
    4628            1
    4629            1
    4630            1
    4631            1
    4632            2
    4633            1
    4634            1
    4635            1
    4636            0
    4637            1
    4638            1
    4639            1
    4640            1
    4641            2
    4642            0
    4643            1
    4644            0
    4645            0
    4646            0
    4647            1
    4648            0
    4649            0
    4650            0
    4651            1
    4652            0
    4653            0
    4654            1
    4655            1
    4656            1
    4657            1
    4658            1
    4659            1
    4660            1
    4661            1
    4662            1
    4663            1
    4664            1
    4665            1
    4666            1
    4667            1
    4668            1
    4669            1
    4670            1
    4671            2
    4672            1
    4673            0
    4674            0
    4675            1
    4676            0
    4677            1
    4678            0
    4679            0
    4680            0
    4681            0
    4682            0
    4683            0
    4684            0
    4685            1
    4686            0
    4687            0
    4688            2
    4689            0
    4690            1
    4691            1
    4692            1
    4693            4
    4694            4
    4695            2
    4696            2
    4697            0
    4698            2
    4699            2
    4700            0
    4701            1
    4702            1
    4703            1
    4704            1
    4705            1
    4706            1
    4707            1
    4708            0
    4709            1
    4710            1
    4711            1
    4712            1
    4713            1
    4714            1
    4715            1
    4716            1
    4717            1
    4718            1
    4719            2
    4720            1
    4721            1
    4722            2
    4723            1
    4724            0
    4725            2
    4726            0
    4727            0
    4728            0
    4729            2
    4730            1
    4731            1
    4732            1
    4733            0
    4734            0
    4735            0
    4736            1
    4737            0
    4738            2
    4739            1
    4740            0
    4741            1
    4742            0
    4743            0
    4744            1
    4745            0
    4746            0
    4747            0
    4748            1
    4749            1
    4750            0
    4751            0
    4752            1
    4753            1
    4754            2
    4755            1
    4756            1
    4757            1
    4758            2
    4759            1
    4760            0
    4761            0
    4762            0
    4763            0
    4764            0
    4765            0
    4766            1
    4767            1
    4768            1
    4769            1
    4770            1
    4771            2
    4772            1
    4773            1
    4774            1
    4775            1
    4776            3
    4777            3
    4778            1
    4779            1
    4780            1
    4781            1
    4782            1
    4783            1
    4784            1
    4785            2
    4786            1
    4787            1
    4788            1
    4789            1
    4790            1
    4791            2
    4792            2
    4793            1
    4794            1
    4795            1
    4796            1
    4797            1
    4798            1
    4799            1
    4800            0
    4801            1
    4802            1
    4803            1
    4804            1
    4805            1
    4806            1
    4807            1
    4808            1
    4809            1
    4810            1
    4811            0
    4812            0
    4813            0
    4814            0
    4815            0
    4816            0
    4817            0
    4818            0
    4819            0
    4820            1
    4821            1
    4822            0
    4823            0
    4824            0
    4825            0
    4826            0
    4827            0
    4828            1
    4829            1
    4830            0
    4831            0
    4832            2
    4833            0
    4834            0
    4835            0
    4836            0
    4837            0
    4838            0
    4839            0
    4840            0
    4841            0
    4842            0
    4843            0
    4844            1
    4845            0
    4846            1
    4847            1
    4848            1
    4849            1
    4850            1
    4851            1
    4852            1
    4853            1
    4854            1
    4855            2
    4856            2
    4857            1
    4858            1
    4859            1
    4860            1
    4861            1
    4862            1
    4863            1
    4864            1
    4865            1
    4866            0
    4867            0
    4868            0
    4869            1
    4870            0
    4871            1
    4872            1
    4873            1
    4874            1
    4875            2
    4876            1
    4877            2
    4878            1
    4879            1
    4880            1
    4881            1
    4882            1
    4883            1
    4884            1
    4885            1
    4886            3
    4887            0
    4888            1
    4889            2
    4890            1
    4891            1
    4892            1
    4893            1
    4894            1
    4895            1
    4896            1
    4897            1
    4898            2
    4899            1
    4900            1
    4901            1
    4902            1
    4903            1
    4904            1
    4905            1
    4906            1
    4907            1
    4908            2
    4909            1
    4910            1
    4911            1
    4912            1
    4913            2
    4914            2
    4915            1
    4916            1
    4917            1
    4918            1
    4919            2
    4920            1
    4921            1
    4922            1
    4923            2
    4924            1
    4925            1
    4926            2
    4927            1
    4928            1
    4929            2
    4930            2
    4931            1
    4932            3
    4933            2
    4934            0
    4935            0
    4936            0
    4937            0
    4938            0
    4939            0
    4940            0
    4941            0
    4942            2
    4943            1
    4944            0
    4945            2
    4946            1
    4947            1
    4948            1
    4949            1
    4950            0
    4951            2
    4952            1
    4953            1
    4954            1
    4955            1
    4956            1
    4957            3
    4958            1
    4959            0
    4960            1
    4961            1
    4962            2
    4963            1
    4964            1
    4965            1
    4966            1
    4967            1
    4968            1
    4969            1
    4970            1
    4971            1
    4972            1
    4973            0
    4974            1
    4975            3
    4976            1
    4977            1
    4978            1
    4979            0
    4980            0
    4981            2
    4982            0
    4983            0
    4984            0
    4985            0
    4986            0
    4987            0
    4988            0
    4989            0
    4990            0
    4991            0
    4992            0
    4993            1
    4994            0
    4995            0
    4996            0
    4997            1
    4998            0
    4999            0
    5000            1
    5001            1
    5002            1
    5003            1
    5004            1
    5005            1
    5006            0
    5007            1
    5008            1
    5009            0
    5010            0
    5011            0
    5012            0
    5013            0
    5014            1
    5015            1
    5016            3
    5017            1
    5018            1
    5019            1
    5020            1
    5021            1
    5022            1
    5023            1
    5024            1
    5025            1
    5026            3
    5027            1
    5028            0
    5029            0
    5030            0
    5031            0
    5032            0
    5033            0
    5034            0
    5035            0
    5036            0
    5037            0
    5038            0
    5039            0
    5040            0
    5041            0
    5042            0
    5043            0
    5044            0
    5045            0
    5046            0
    5047            0
    5048            0
    5049            0
    5050            0
    5051            0
    5052            0
    5053            0
    5054            0
    5055            0
    5056            0
    5057            0
    5058            0
    5059            0
    5060            0
    5061            0
    5062            0
    5063            0
    5064            0
    5065            0
    5066            0
    5067            1
    5068            0
    5069            0
    5070            0
    5071            1
    5072            0
    5073            0
    5074            0
    5075            0
    5076            0
    5077            1
    5078            0
    5079            0
    5080            0
    5081            0
    5082            0
    5083            0
    5084            0
    5085            0
    5086            0
    5087            0
    5088            0
    5089            1
    5090            1
    5091            1
    5092            1
    5093            0
    5094            0
    5095            0
    5096            0
    5097            0
    5098            1
    5099            0
    5100            0
    5101            0
    5102            0
    5103            0
    5104            0
    5105            0
    5106            0
    5107            0
    5108            0
    5109            1
    5110            0
    5111            0
    5112            0
    5113            1
    5114            0
    5115            0
    5116            0
    5117            1
    5118            0
    5119            1
    5120            0
    5121            1
    5122            0
    5123            0
    5124            0
    5125            0
    5126            0
    5127            1
    5128            1
    5129            1
    5130            0
    5131            0
    5132            1
    5133            0
    5134            1
    5135            0
    5136            0
    5137            0
    5138            0
    5139            0
    5140            0
    5141            0
    5142            0
    5143            0
    5144            0
    5145            0
    5146            3
    5147            1
    5148            2
    5149            0
    5150            0
    5151            1
    5152            0
    5153            0
    5154            0
    5155            0
    5156            0
    5157            0
    5158            0
    5159            0
    5160            0
    5161            0
    5162            0
    5163            0
    5164            0
    5165            0
    5166            0
    5167            0
    5168            0
    5169            0
    5170            0
    5171            0
    5172            0
    5173            0
    5174            0
    5175            0
    5176            1
    5177            0
    5178            0
    5179            0
    5180            0
    5181            1
    5182            0
    5183            1
    5184            2
    5185            1
    5186            0
    5187            0
    5188            0
    5189            0
    5190            0
    5191            0
    5192            0
    5193            0
    5194            1
    5195            0
    5196            1
    5197            1
    5198            0
    5199            0
    5200            0
    5201            0
    5202            0
    5203            0
    5204            0
    5205            0
    5206            0
    5207            0
    5208            0
    5209            0
    5210            1
    5211            0
    5212            0
    5213            0
    5214            0
    5215            0
    5216            0
    5217            0
    5218            0
    5219            0
    5220            0
    5221            0
    5222            0
    5223            0
    5224            0
    5225            1
    5226            1
    5227            0
    5228            0
    5229            0
    5230            0
    5231            0
    5232            0
    5233            0
    5234            0
    5235            0
    5236            0
    5237            0
    5238            0
    5239            0
    5240            0
    5241            0
    5242            0
    5243            0
    5244            0
    5245            0
    5246            0
    5247            0
    5248            0
    5249            0
    5250            0
    5251            0
    5252            0
    5253            1
    5254            0
    5255            0
    5256            0
    5257            1
    5258            0
    5259            0
    5260            1
    5261            0
    5262            0
    5263            1
    5264            0
    5265            0
    5266            0
    5267            0
    5268            0
    5269            0
    5270            0
    5271            1
    5272            0
    5273            0
    5274            0
    5275            0
    5276            0
    5277            0
    5278            0
    5279            0
    5280            0
    5281            0
    5282            0
    5283            0
    5284            1
    5285            0
    5286            0
    5287            0
    5288            0
    5289            0
    5290            0
    5291            0
    5292            1
    5293            0
    5294            1
    5295            1
    5296            0
    5297            1
    5298            0
    5299            1
    5300            0
    5301            0
    5302            0
    5303            0
    5304            1
    5305            1
    5306            1
    5307            0
    5308            0
    5309            0
    5310            1
    5311            1
    5312            0
    5313            3
    5314            2
    5315            2
    5316            1
    5317            1
    5318            1
    5319            1
    5320            1
    5321            1
    5322            1
    5323            0
    5324            0
    5325            1
    5326            1
    5327            2
    5328            1
    5329            2
    5330            2
    5331            1
    5332            1
    5333            1
    5334            1
    5335            1
    5336            1
    5337            1
    5338            1
    5339            1
    5340            1
    5341            1
    5342            0
    5343            1
    5344            0
    5345            1
    5346            1
    5347            0
    5348            0
    5349            0
    5350            0
    5351            0
    5352            0
    5353            0
    5354            0
    5355            1
    5356            0
    5357            0
    5358            0
    5359            0
    5360            1
    5361            0
    5362            0
    5363            0
    5364            0
    5365            0
    5366            0
    5367            0
    5368            0
    5369            2
    5370            1
    5371            2
    5372            1
    5373            1
    5374            1
    5375            1
    5376            1
    5377            1
    5378            1
    5379            0
    5380            0
    5381            0
    5382            1
    5383            0
    5384            0
    5385            0
    5386            0
    5387            1
    5388            3
    5389            0
    5390            1
    5391            1
    5392            1
    5393            1
    5394            2
    5395            1
    5396            1
    5397            1
    5398            1
    5399            3
    5400            1
    5401            1
    5402            1
    5403            1
    5404            1
    5405            1
    5406            1
    5407            0
    5408            0
    5409            0
    5410            0
    5411            0
    5412            0
    5413            0
    5414            0
    5415            0
    5416            0
    5417            0
    5418            0
    5419            0
    5420            0
    5421            0
    5422            0
    5423            0
    5424            0
    5425            1
    5426            0
    5427            0
    5428            0
    5429            0
    5430            0
    5431            0
    5432            0
    5433            0
    5434            0
    5435            2
    5436            0
    5437            0
    5438            0
    5439            0
    5440            0
    5441            0
    5442            0
    5443            1
    5444            0
    5445            0
    5446            0
    5447            0
    5448            1
    5449            0
    5450            0
    5451            0
    5452            0
    5453            0
    5454            2
    5455            0
    5456            0
    5457            0
    5458            0
    5459            0
    5460            0
    5461            0
    5462            0
    5463            0
    5464            0
    5465            0
    5466            1
    5467            0
    5468            0
    5469            0
    5470            0
    5471            0
    5472            0
    5473            0
    5474            0
    5475            0
    5476            0
    5477            0
    5478            0
    5479            0
    5480            1
    5481            0
    5482            0
    5483            1
    5484            0
    5485            0
    5486            0
    5487            0
    5488            0
    5489            0
    5490            0
    5491            0
    5492            1
    5493            0
    5494            0
    5495            0
    5496            1
    5497            1
    5498            0
    5499            0
    5500            1
    5501            1
    5502            0
    5503            0
    5504            1
    5505            0
    5506            0
    5507            1
    5508            1
    5509            0
    5510            0
    5511            0
    5512            0
    5513            0
    5514            1
    5515            1
    5516            0
    5517            0
    5518            0
    5519            0
    5520            0
    5521            1
    5522            0
    5523            0
    5524            0
    5525            0
    5526            0
    5527            1
    5528            0
    5529            0
    5530            0
    5531            0
    5532            0
    5533            0
    5534            0
    5535            1
    5536            1
    5537            1
    5538            0
    5539            0
    5540            0
    5541            0
    5542            0
    5543            0
    5544            1
    5545            1
    5546            0
    5547            1
    5548            0
    5549            0
    5550            1
    5551            1
    5552            0
    5553            1
    5554            1
    5555            2
    5556            1
    5557            0
    5558            1
    5559            0
    5560            1
    5561            0
    5562            0
    5563            0
    5564            0
    5565            0
    5566            0
    5567            1
    5568            0
    5569            0
    5570            0
    5571            0
    5572            0
    5573            0
    5574            0
    5575            1
    5576            0
    5577            0
    5578            0
    5579            0
    5580            0
    5581            0
    5582            0
    5583            0
    5584            1
    5585            0
    5586            0
    5587            0
    5588            0
    5589            0
    5590            0
    5591            0
    5592            0
    5593            3
    5594            0
    5595            1
    5596            0
    5597            0
    5598            0
    5599            1
    5600            0
    5601            1
    5602            0
    5603            0
    5604            0
    5605            0
    5606            1
    5607            0
    5608            0
    5609            0
    5610            0
    5611            0
    5612            0
    5613            0
    5614            0
    5615            0
    5616            0
    5617            0
    5618            0
    5619            0
    5620            0
    5621            0
    5622            0
    5623            0
    5624            0
    5625            1
    5626            0
    5627            0
    5628            0
    5629            1
    5630            0
    5631            1
    5632            0
    5633            0
    5634            1
    5635            2
    5636            1
    5637            1
    5638            0
    5639            0
    5640            0
    5641            0
    5642            0
    5643            0
    5644            0
    5645            0
    5646            0
    5647            0
    5648            0
    5649            0
    5650            0
    5651            1
    5652            0
    5653            1
    5654            0
    5655            0
    5656            0
    5657            0
    5658            0
    5659            0
    5660            0
    5661            0
    5662            0
    5663            1
    5664            1
    5665            0
    5666            0
    5667            0
    5668            0
    5669            0
    5670            0
    5671            0
    5672            0
    5673            0
    5674            0
    5675            0
    5676            0
    5677            0
    5678            1
    5679            1
    5680            2
    5681            1
    5682            1
    5683            1
    5684            1
    5685            0
    5686            1
    5687            0
    5688            0
    5689            1
    5690            1
    5691            0
    5692            0
    5693            1
    5694            0
    5695            1
    5696            0
    5697            0
    5698            0
    5699            0
    5700            0
    5701            0
    5702            1
    5703            1
    5704            1
    5705            1
    5706            1
    5707            1
    5708            1
    5709            1
    5710            1
    5711            1
    5712            1
    5713            1
    5714            1
    5715            0
    5716            0
    5717            1
    5718            1
    5719            1
    5720            0
    5721            0
    5722            0
    5723            0
    5724            0
    5725            0
    5726            0
    5727            1
    5728            2
    5729            2
    5730            1
    5731            1
    5732            1
    5733            2
    5734            1
    5735            0
    5736            1
    5737            1
    5738            0
    5739            1
    5740            1
    5741            2
    5742            1
    5743            1
    5744            0
    5745            0
    5746            0
    5747            2
    5748            1
    5749            1
    5750            1
    5751            0
    5752            1
    5753            1
    5754            1
    5755            1
    5756            2
    5757            1
    5758            1
    5759            1
    5760            1
    5761            1
    5762            1
    5763            1
    5764            0
    5765            0
    5766            0
    5767            0
    5768            0
    5769            0
    5770            1
    5771            0
    5772            0
    5773            0
    5774            0
    5775            0
    5776            0
    5777            0
    5778            0
    5779            0
    5780            0
    5781            0
    5782            1
    5783            0
    5784            0
    5785            0
    5786            0
    5787            1
    5788            0
    5789            0
    5790            0
    5791            0
    5792            0
    5793            1
    5794            2
    5795            0
    5796            0
    5797            2
    5798            0
    5799            0
    5800            0
    5801            1
    5802            1
    5803            1
    5804            0
    5805            0
    5806            0
    5807            1
    5808            0
    5809            0
    5810            1
    5811            0
    5812            0
    5813            0
    5814            0
    5815            1
    5816            1
    5817            1
    5818            1
    5819            0
    5820            0
    5821            0
    5822            0
    5823            0
    5824            0
    5825            0
    5826            0
    5827            0
    5828            0
    5829            1
    5830            0
    5831            0
    5832            2
    5833            1
    5834            0
    5835            0
    5836            0
    5837            0
    5838            0
    5839            0
    5840            0
    5841            0
    5842            1
    5843            0
    5844            1
    5845            1
    5846            1
    5847            1
    5848            0
    5849            0
    5850            0
    5851            0
    5852            0
    5853            0
    5854            1
    5855            1
    5856            3
    5857            1
    5858            1
    5859            1
    5860            1
    5861            1
    5862            0
    5863            1
    5864            1
    5865            1
    5866            1
    5867            1
    5868            1
    5869            2
    5870            1
    5871            0
    5872            0
    5873            0
    5874            1
    5875            0
    5876            0
    5877            0
    5878            1
    5879            1
    5880            1
    5881            0
    5882            0
    5883            0
    5884            1
    5885            1
    5886            1
    5887            1
    5888            1
    5889            1
    5890            1
    5891            2
    5892            1
    5893            1
    5894            1
    5895            1
    5896            2
    5897            1
    5898            1
    5899            2
    5900            2
    5901            1
    5902            0
    5903            0
    5904            0
    5905            1
    5906            0
    5907            0
    5908            0
    5909            0
    5910            0
    5911            0
    5912            0
    5913            0
    5914            1
    5915            0
    5916            1
    5917            0
    5918            0
    5919            1
    5920            0
    5921            0
    5922            1
    5923            0
    5924            0
    5925            0
    5926            0
    5927            0
    5928            0
    5929            0
    5930            0
    5931            0
    5932            0
    5933            1
    5934            1
    5935            0
    5936            0
    5937            0
    5938            0
    5939            1
    5940            0
    5941            0
    5942            1
    5943            0
    5944            0
    5945            0
    5946            0
    5947            0
    5948            0
    5949            1
    5950            0
    5951            0
    5952            0
    5953            0
    5954            0
    5955            0
    5956            1
    5957            1
    5958            2
    5959            0
    5960            1
    5961            1
    5962            2
    5963            1
    5964            1
    5965            2
    5966            1
    5967            0
    5968            1
    5969            1
    5970            1
    5971            1
    5972            2
    5973            1
    5974            2
    5975            1
    5976            1
    5977            1
    5978            0
    5979            1
    5980            1
    5981            0
    5982            1
    5983            1
    5984            0
    5985            1
    5986            0
    5987            1
    5988            1
    5989            0
    5990            0
    5991            0
    5992            0
    5993            0
    5994            1
    5995            0
    5996            0
    5997            1
    5998            0
    5999            0
    6000            1
    6001            0
    6002            1
    6003            1
    6004            0
    6005            0
    6006            0
    6007            1
    6008            0
    6009            0
    6010            0
    6011            0
    6012            1
    6013            0
    6014            1
    6015            1
    6016            1
    6017            1
    6018            1
    6019            1
    6020            1
    6021            0
    6022            0
    6023            1
    6024            1
    6025            0
    6026            0
    6027            0
    6028            1
    6029            1
    6030            1
    6031            1
    6032            1
    6033            1
    6034            1
    6035            0
    6036            1
    6037            1
    6038            1
    6039            1
    6040            0
    6041            0
    6042            1
    6043            1
    6044            2
    6045            1
    6046            1
    6047            1
    6048            1
    6049            1
    6050            1
    6051            1
    6052            1
    6053            1
    6054            1
    6055            1
    6056            1
    6057            1
    6058            0
    6059            1
    6060            1
    6061            0
    6062            0
    6063            1
    6064            1
    6065            1
    6066            0
    6067            0
    6068            1
    6069            0
    6070            0
    6071            0
    6072            0
    6073            0
    6074            0
    6075            1
    6076            0
    6077            1
    6078            1
    6079            0
    6080            0
    6081            0
    6082            1
    6083            1
    6084            0
    6085            0
    6086            0
    6087            0
    6088            0
    6089            0
    6090            0
    6091            0
    6092            1
    6093            2
    6094            2
    6095            2
    6096            2
    6097            0
    6098            1
    6099            0
    6100            0
    6101            0
    6102            0
    6103            1
    6104            0
    6105            0
    6106            0
    6107            0
    6108            0
    6109            0
    6110            0
    6111            0
    6112            0
    6113            0
    6114            0
    6115            0
    6116            0
    6117            1
    6118            0
    6119            0
    6120            0
    6121            0
    6122            0
    6123            0
    6124            0
    6125            0
    6126            1
    6127            0
    6128            0
    6129            0
    6130            0
    6131            0
    6132            0
    6133            0
    6134            0
    6135            0
    6136            0
    6137            1
    6138            0
    6139            1
    6140            1
    6141            0
    6142            1
    6143            3
    6144            1
    6145            1
    6146            0
    6147            0
    6148            1
    6149            2
    6150            1
    6151            0
    6152            1
    6153            0
    6154            1
    6155            1
    6156            1
    6157            1
    6158            0
    6159            1
    6160            1
    6161            0
    6162            0
    6163            0
    6164            0
    6165            0
    6166            1
    6167            2
    6168            1
    6169            1
    6170            0
    6171            1
    6172            1
    6173            1
    6174            0
    6175            0
    6176            0
    6177            0
    6178            0
    6179            0
    6180            0
    6181            0
    6182            0
    6183            0
    6184            0
    6185            0
    6186            0
    6187            0
    6188            0
    6189            0
    6190            0
    6191            1
    6192            1
    6193            1
    6194            1
    6195            1
    6196            1
    6197            1
    6198            1
    6199            1
    6200            1
    6201            1
    6202            1
    6203            1
    6204            1
    6205            0
    6206            1
    6207            1
    6208            0
    6209            1
    6210            2
    6211            1
    6212            1
    6213            1
    6214            1
    6215            1
    6216            1
    6217            0
    6218            0
    6219            1
    6220            1
    6221            1
    6222            1
    6223            1
    6224            1
    6225            1
    6226            1
    6227            1
    6228            1
    6229            1
    6230            1
    6231            1
    6232            1
    6233            1
    6234            0
    6235            1
    6236            1
    6237            2
    6238            2
    6239            1
    6240            1
    6241            1
    6242            1
    6243            1
    6244            0
    6245            1
    6246            1
    6247            1
    6248            1
    6249            1
    6250            2
    6251            0
    6252            1
    6253            1
    6254            1
    6255            1
    6256            1
    6257            0
    6258            1
    6259            1
    6260            2
    6261            0
    6262            1
    6263            1
    6264            2
    6265            1
    6266            0
    6267            0
    6268            0
    6269            0
    6270            0
    6271            1
    6272            0
    6273            0
    6274            1
    6275            1
    6276            1
    6277            0
    6278            0
    6279            0
    6280            0
    6281            0
    6282            0
    6283            0
    6284            0
    6285            0
    6286            0
    6287            0
    6288            0
    6289            0
    6290            0
    6291            1
    6292            0
    6293            1
    6294            1
    6295            1
    6296            0
    6297            1
    6298            1
    6299            0
    6300            2
    6301            0
    6302            1
    6303            2
    6304            0
    6305            1
    6306            1
    6307            1
    6308            1
    6309            1
    6310            2
    6311            2
    6312            2
    6313            1
    6314            0
    6315            1
    6316            0
    6317            0
    6318            0
    6319            0
    6320            1
    6321            0
    6322            0
    6323            1
    6324            1
    6325            1
    6326            1
    6327            1
    6328            1
    6329            1
    6330            1
    6331            1
    6332            1
    6333            1
    6334            1
    6335            1
    6336            0
    6337            1
    6338            0
    6339            2
    6340            1
    6341            1
    6342            0
    6343            0
    6344            1
    6345            1
    6346            1
    6347            1
    6348            1
    6349            0
    6350            0
    6351            0
    6352            0
    6353            0
    6354            1
    6355            0
    6356            0
    6357            0
    6358            0
    6359            1
    6360            1
    6361            1
    6362            3
    6363            1
    6364            1
    6365            2
    6366            1
    6367            1
    6368            1
    6369            1
    6370            1
    6371            2
    6372            2
    6373            3
    6374            2
    6375            2
    6376            3
    6377            1
    6378            3
    6379            2
    6380            2
    6381            0
    6382            0
    6383            0
    6384            1
    6385            1
    6386            2
    6387            2
    6388            2
    6389            0
    6390            0
    6391            0
    6392            0
    6393            0
    6394            1
    6395            0
    6396            1
    6397            1
    6398            1
    6399            0
    6400            0
    6401            0
    6402            1
    6403            0
    6404            1
    6405            1
    6406            0
    6407            0
    6408            0
    6409            0
    6410            0
    6411            1
    6412            0
    6413            0
    6414            0
    6415            0
    6416            0
    6417            0
    6418            1
    6419            0
    6420            0
    6421            0
    6422            0
    6423            0
    6424            1
    6425            0
    6426            0
    6427            0
    6428            0
    6429            0
    6430            0
    6431            0
    6432            0
    6433            0
    6434            0
    6435            0
    6436            0
    6437            0
    6438            1
    6439            0
    6440            0
    6441            0
    6442            0
    6443            0
    6444            0
    6445            0
    6446            0
    6447            0
    6448            0
    6449            0
    6450            0
    6451            0
    6452            0
    6453            0
    6454            0
    6455            1
    6456            0
    6457            0
    6458            0
    6459            0
    6460            0
    6461            0
    6462            0
    6463            0
    6464            0
    6465            0
    6466            1
    6467            0
    6468            0
    6469            0
    6470            0
    6471            0
    6472            0
    6473            0
    6474            0
    6475            0
    6476            1
    6477            1
    6478            0
    6479            0
    6480            0
    6481            0
    6482            0
    6483            0
    6484            0
    6485            0
    6486            0
    6487            1
    6488            1
    6489            0
    6490            0
    6491            1
    6492            1
    6493            1
    6494            1
    6495            1
    6496            1
    6497            0
    6498            1
    6499            1
    6500            1
    6501            1
    6502            0
    6503            0
    6504            1
    6505            1
    6506            1
    6507            0
    6508            1
    6509            0
    6510            0
    6511            0
    6512            0
    6513            0
    6514            0
    6515            0
    6516            0
    6517            1
    6518            0
    6519            0
    6520            0
    6521            0
    6522            0
    6523            0
    6524            0
    6525            0
    6526            1
    6527            0
    6528            0
    6529            0
    6530            0
    6531            0
    6532            0
    6533            0
    6534            0
    6535            0
    6536            1
    6537            0
    6538            1
    6539            0
    6540            1
    6541            1
    6542            1
    6543            1
    6544            1
    6545            1
    6546            1
    6547            0
    6548            1
    6549            2
    6550            1
    6551            1
    6552            0
    6553            0
    6554            1
    6555            2
    6556            3
    6557            1
    6558            2
    6559            1
    6560            1
    6561            1
    6562            1
    6563            2
    6564            1
    6565            1
    6566            1
    6567            2
    6568            2
    6569            0
    6570            0
    6571            1
    6572            0
    6573            0
    6574            0
    6575            1
    6576            0
    6577            0
    6578            0
    6579            0
    6580            0
    6581            0
    6582            0
    6583            0
    6584            0
    6585            0
    6586            0
    6587            0
    6588            0
    6589            0
    6590            0
    6591            0
    6592            0
    6593            0
    6594            0
    6595            0
    6596            0
    6597            0
    6598            0
    6599            0
    6600            0
    6601            0
    6602            0
    6603            0
    6604            0
    6605            0
    6606            0
    6607            0
    6608            0
    6609            0
    6610            0
    6611            0
    6612            1
    6613            0
    6614            0
    6615            0
    6616            0
    6617            0
    6618            0
    6619            0
    6620            0
    6621            0
    6622            0
    6623            0
    6624            0
    6625            0
    6626            0
    6627            0
    6628            0
    6629            0
    6630            0
    6631            0
    6632            0
    6633            0
    6634            0
    6635            0
    6636            0
    6637            0
    6638            0
    6639            0
    6640            0
    6641            0
    6642            0
    6643            0
    6644            0
    6645            0
    6646            0
    6647            0
    6648            0
    6649            0
    6650            0
    6651            0
    6652            0
    6653            0
    6654            0
    6655            0
    6656            0
    6657            0
    6658            0
    6659            0
    6660            0
    6661            0
    6662            0
    6663            0
    6664            0
    6665            1
    6666            0
    6667            1
    6668            1
    6669            1
    6670            0
    6671            0
    6672            1
    6673            0
    6674            0
    6675            2
    6676            0
    6677            2
    6678            1
    6679            2
    6680            0
    6681            2
    6682            1
    6683            1
    6684            1
    6685            2
    6686            2
    6687            2
    6688            2
    6689            3
    6690            1
    6691            2
    6692            2
    6693            1
    6694            2
    6695            1
    6696            2
    6697            2
    6698            1
    6699            2
    6700            1
    6701            0
    6702            0
    6703            1
    6704            1
    6705            0
    6706            0
    6707            0
    6708            1
    6709            2
    6710            2
    6711            3
    6712            1
    6713            2
    6714            2
    6715            3
    6716            3
    6717            1
    6718            0
    6719            1
    6720            0
    6721            0
    6722            1
    6723            2
    6724            2
    6725            2
    6726            2
    6727            2
    6728            0
    6729            2
    6730            1
    6731            2
    6732            1
    6733            2
    6734            2
    6735            2
    6736            1
    6737            2
    6738            2
    6739            1
    6740            1
    6741            1
    6742            2
    6743            1
    6744            2
    6745            1
    6746            3
    6747            1
    6748            2
    6749            2
    6750            2
    6751            2
    6752            1
    6753            2
    6754            2
    6755            2
    6756            0
    6757            1
    6758            2
    6759            2
    6760            3
    6761            2
    6762            2
    6763            1
    6764            1
    6765            2
    6766            2
    6767            1
    6768            2
    6769            0
    6770            1
    6771            1
    6772            1
    6773            2
    6774            2
    6775            2
    6776            2
    6777            1
    6778            1
    6779            1
    6780            2
    6781            1
    6782            1
    6783            2
    6784            2
    6785            2
    6786            1
    6787            1
    6788            2
    6789            1
    6790            1
    6791            2
    6792            2
    6793            2
    6794            2
    6795            2
    6796            2
    6797            1
    6798            1
    6799            0
    6800            2
    6801            1
    6802            1
    6803            1
    6804            1
    6805            1
    6806            2
    6807            1
    6808            2
    6809            2
    6810            1
    6811            1
    6812            1
    6813            1
    6814            1
    6815            3
    6816            2
    6817            1
    6818            2
    6819            1
    6820            1
    6821            1
    6822            0
    6823            2
    6824            2
    6825            1
    6826            2
    6827            2
    6828            1
    6829            1
    6830            0
    6831            1
    6832            2
    6833            1
    6834            0
    6835            1
    6836            1
    6837            2
    6838            1
    6839            1
    6840            0
    6841            2
    6842            1
    6843            2
    6844            1
    6845            0
    6846            2
    6847            0
    6848            0
    6849            0
    6850            1
    6851            0
    6852            1
    6853            1
    6854            1
    6855            1
    6856            2
    6857            1
    6858            2
    6859            2
    6860            1
    6861            1
    6862            1
    6863            2
    6864            1
    6865            1
    6866            2
    6867            1
    6868            1
    6869            1
    6870            3
    6871            1
    6872            2
    6873            0
    6874            0
    6875            1
    6876            1
    6877            0
    6878            1
    6879            1
    6880            1
    6881            2
    6882            2
    6883            2
    6884            2
    6885            1
    6886            1
    6887            1
    6888            1
    6889            2
    6890            1
    6891            1
    6892            2
    6893            2
    6894            1
    6895            2
    6896            0
    6897            2
    6898            1
    6899            1
    6900            2
    6901            1
    6902            2
    6903            1
    6904            2
    6905            1
    6906            2
    6907            2
    6908            2
    6909            3
    6910            2
    6911            1
    6912            2
    6913            2
    6914            1
    6915            2
    6916            1
    6917            1
    6918            1
    6919            1
    6920            1
    6921            1
    6922            1
    6923            1
    6924            1
    6925            1
    6926            2
    6927            2
    6928            1
    6929            2
    6930            2
    6931            2
    6932            2
    6933            1
    6934            1
    6935            2
    6936            1
    6937            1
    6938            1
    6939            2
    6940            2
    6941            3
    6942            2
    6943            2
    6944            3
    6945            2
    6946            1
    6947            2
    6948            2
    6949            2
    6950            2
    6951            2
    6952            2
    6953            1
    6954            1
    6955            2
    6956            1
    6957            3
    6958            0
    6959            2
    6960            2
    6961            1
    6962            2
    6963            1
    6964            2
    6965            1
    6966            2
    6967            2
    6968            2
    6969            2
    6970            1
    6971            2
    6972            1
    6973            1
    6974            0
    6975            1
    6976            1
    6977            2
    6978            2
    6979            1
    6980            1
    6981            1
    6982            1
    6983            3
    6984            1
    6985            2
    6986            2
    6987            2
    6988            2
    6989            1
    6990            2
    6991            2
    6992            2
    6993            2
    6994            2
    6995            1
    6996            2
    6997            1
    6998            1
    6999            1
    7000            2
    7001            2
    7002            2
    7003            2
    7004            2
    7005            1
    7006            2
    7007            3
    7008            2
    7009            1
    7010            2
    7011            1
    7012            2
    7013            1
    7014            3
    7015            2
    7016            1
    7017            1
    7018            2
    7019            1
    7020            1
    7021            1
    7022            1
    7023            1
    7024            2
    7025            1
    7026            2
    7027            2
    7028            1
    7029            0
    7030            1
    7031            2
    7032            2
    7033            1
    7034            2
    7035            2
    7036            1
    7037            2
    7038            2
    7039            2
    7040            1
    7041            2
    7042            2
    7043            3
    7044            1
    7045            1
    7046            2
    7047            1
    7048            3
    7049            1
    7050            1
    7051            1
    7052            1
    7053            2
    7054            1
    7055            2
    7056            1
    7057            1
    7058            2
    7059            2
    7060            1
    7061            1
    7062            1
    7063            1
    7064            2
    7065            1
    7066            3
    7067            0
    7068            1
    7069            2
    7070            1
    7071            1
    7072            0
    7073            3
    7074            2
    7075            1
    7076            0
    7077            1
    7078            2
    7079            1
    7080            2
    7081            2
    7082            1
    7083            2
    7084            3
    7085            1
    7086            1
    7087            2
    7088            2
    7089            1
    7090            2
    7091            1
    7092            2
    7093            2
    7094            2
    7095            1
    7096            0
    7097            1
    7098            1
    7099            1
    7100            1
    7101            1
    7102            1
    7103            2
    7104            1
    7105            2
    7106            2
    7107            2
    7108            1
    7109            1
    7110            2
    7111            1
    7112            2
    7113            2
    7114            1
    7115            1
    7116            2
    7117            2
    7118            1
    7119            1
    7120            1
    7121            1
    7122            1
    7123            1
    7124            1
    7125            1
    7126            2
    7127            1
    7128            1
    7129            2
    7130            1
    7131            2
    7132            1
    7133            3
    7134            1
    7135            2
    7136            1
    7137            1
    7138            2
    7139            1
    7140            1
    7141            2
    7142            1
    7143            1
    7144            1
    7145            0
    7146            2
    7147            2
    7148            0
    7149            1
    7150            1
    7151            1
    7152            2
    7153            1
    7154            2
    7155            1
    7156            4
    7157            2
    7158            2
    7159            2
    7160            1
    7161            1
    7162            2
    7163            1
    7164            2
    7165            2
    7166            1
    7167            1
    7168            2
    7169            2
    7170            3
    7171            2
    7172            2
    7173            2
    7174            2
    7175            1
    7176            2
    7177            2
    7178            1
    7179            1
    7180            1
    7181            2
    7182            1
    7183            1
    7184            2
    7185            1
    7186            1
    7187            1
    7188            1
    7189            2
    7190            2
    7191            0
    7192            1
    7193            1
    7194            1
    7195            2
    7196            1
    7197            1
    7198            1
    7199            1
    7200            1
    7201            2
    7202            1
    7203            1
    7204            2
    7205            1
    7206            1
    7207            2
    7208            2
    7209            2
    7210            2
    7211            1
    7212            2
    7213            2
    7214            1
    7215            1
    7216            2
    7217            1
    7218            1
    7219            1
    7220            2
    7221            2
    7222            1
    7223            0
    7224            1
    7225            2
    7226            2
    7227            2
    7228            1
    7229            2
    7230            3
    7231            1
    7232            2
    7233            2
    7234            2
    7235            1
    7236            1
    7237            1
    7238            2
    7239            2
    7240            2
    7241            2
    7242            2
    7243            3
    7244            1
    7245            1
    7246            2
    7247            1
    7248            2
    7249            1
    7250            1
    7251            2
    7252            2
    7253            3
    7254            2
    7255            1
    7256            1
    7257            1
    7258            1
    7259            1
    7260            2
    7261            0
    7262            0
    7263            1
    7264            1
    7265            1
    7266            2
    7267            2
    7268            2
    7269            1
    7270            1
    7271            2
    7272            2
    7273            2
    7274            1
    7275            2
    7276            2
    7277            2
    7278            1
    7279            2
    7280            2
    7281            2
    7282            2
    7283            2
    7284            2
    7285            2
    7286            1
    7287            3
    7288            2
    7289            2
    7290            1
    7291            2
    7292            2
    7293            2
    7294            2
    7295            2
    7296            2
    7297            1
    7298            2
    7299            2
    7300            1
    7301            2
    7302            2
    7303            0
    7304            1
    7305            1
    7306            2
    7307            2
    7308            2
    7309            3
    7310            1
    7311            1
    7312            1
    7313            2
    7314            1
    7315            1
    7316            2
    7317            2
    7318            2
    7319            2
    7320            1
    7321            2
    7322            1
    7323            2
    7324            2
    7325            2
    7326            2
    7327            2
    7328            1
    7329            3
    7330            1
    7331            3
    7332            1
    7333            1
    7334            1
    7335            3
    7336            1
    7337            2
    7338            2
    7339            3
    7340            2
    7341            2
    7342            2
    7343            1
    7344            2
    7345            2
    7346            2
    7347            1
    7348            2
    7349            1
    7350            2
    7351            1
    7352            1
    7353            1
    7354            2
    7355            1
    7356            1
    7357            2
    7358            2
    7359            2
    7360            2
    7361            2
    7362            2
    7363            2
    7364            2
    7365            2
    7366            2
    7367            1
    7368            1
    7369            2
    7370            2
    7371            2
    7372            1
    7373            1
    7374            2
    7375            1
    7376            2
    7377            1
    7378            1
    7379            1
    7380            3
    7381            2
    7382            1
    7383            2
    7384            0
    7385            2
    7386            1
    7387            1
    7388            1
    7389            1
    7390            1
    7391            2
    7392            2
    7393            1
    7394            1
    7395            1
    7396            2
    7397            3
    7398            2
    7399            1
    7400            1
    7401            1
    7402            2
    7403            3
    7404            1
    7405            2
    7406            2
    7407            1
    7408            2
    7409            1
    7410            2
    7411            3
    7412            1
    7413            1
    7414            3
    7415            1
    7416            2
    7417            1
    7418            2
    7419            2
    7420            1
    7421            3
    7422            2
    7423            2
    7424            1
    7425            3
    7426            3
    7427            2
    7428            3
    7429            1
    7430            1
    7431            2
    7432            2
    7433            2
    7434            3
    7435            2
    7436            2
    7437            3
    7438            2
    7439            1
    7440            2
    7441            1
    7442            2
    7443            1
    7444            2
    7445            2
    7446            2
    7447            1
    7448            1
    7449            2
    7450            2
    7451            1
    7452            2
    7453            2
    7454            1
    7455            2
    7456            1
    7457            2
    7458            1
    7459            1
    7460            1
    7461            2
    7462            2
    7463            2
    7464            2
    7465            2
    7466            1
    7467            2
    7468            1
    7469            1
    7470            0
    7471            2
    7472            1
    7473            1
    7474            1
    7475            1
    7476            3
    7477            1
    7478            2
    7479            2
    7480            2
    7481            2
    7482            2
    7483            2
    7484            1
    7485            1
    7486            1
    7487            2
    7488            1
    7489            1
    7490            2
    7491            2
    7492            2
    7493            2
    7494            0
    7495            1
    7496            2
    7497            2
    7498            1
    7499            2
    7500            2
    7501            2
    7502            1
    7503            2
    7504            2
    7505            2
    7506            1
    7507            2
    7508            2
    7509            1
    7510            2
    7511            1
    7512            2
    7513            1
    7514            1
    7515            2
    7516            2
    7517            2
    7518            2
    7519            1
    7520            1
    7521            1
    7522            1
    7523            2
    7524            2
    7525            2
    7526            2
    7527            1
    7528            2
    7529            1
    7530            1
    7531            2
    7532            1
    7533            2
    7534            2
    7535            1
    7536            3
    7537            1
    7538            2
    7539            1
    7540            2
    7541            3
    7542            1
    7543            2
    7544            1
    7545            1
    7546            1
    7547            2
    7548            1
    7549            1
    7550            1
    7551            1
    7552            1
    7553            1
    7554            2
    7555            2
    7556            1
    7557            1
    7558            1
    7559            2
    7560            2
    7561            0
    7562            0
    7563            2
    7564            2
    7565            2
    7566            1
    7567            3
    7568            2
    7569            2
    7570            2
    7571            2
    7572            1
    7573            1
    7574            2
    7575            1
    7576            3
    7577            3
    7578            2
    7579            1
    7580            1
    7581            2
    7582            2
    7583            1
    7584            2
    7585            2
    7586            1
    7587            0
    7588            1
    7589            1
    7590            2
    7591            2
    7592            2
    7593            1
    7594            2
    7595            1
    7596            2
    7597            2
    7598            1
    7599            1
    7600            2
    7601            2
    7602            2
    7603            2
    7604            2
    7605            2
    7606            2
    7607            2
    7608            1
    7609            2
    7610            2
    7611            1
    7612            1
    7613            1
    7614            2
    7615            2
    7616            1
    7617            2
    7618            1
    7619            2
    7620            2
    7621            2
    7622            1
    7623            2
    7624            1
    7625            3
    7626            2
    7627            1
    7628            2
    7629            2
    7630            1
    7631            2
    7632            2
    7633            1
    7634            2
    7635            1
    7636            2
    7637            2
    7638            2
    7639            2
    7640            2
    7641            2
    7642            2
    7643            2
    7644            1
    7645            0
    7646            2
    7647            1
    7648            2
    7649            2
    7650            2
    7651            3
    7652            1
    7653            1
    7654            2
    7655            3
    7656            2
    7657            1
    7658            1
    7659            1
    7660            2
    7661            2
    7662            2
    7663            1
    7664            1
    7665            1
    7666            1
    7667            1
    7668            2
    7669            1
    7670            2
    7671            1
    7672            3
    7673            3
    7674            1
    7675            2
    7676            2
    7677            2
    7678            2
    7679            1
    7680            2
    7681            1
    7682            2
    7683            1
    7684            2
    7685            1
    7686            2
    7687            1
    7688            2
    7689            2
    7690            1
    7691            2
    7692            1
    7693            2
    7694            1
    7695            1
    7696            1
    7697            2
    7698            2
    7699            1
    7700            2
    7701            2
    7702            2
    7703            1
    7704            2
    7705            1
    7706            1
    7707            2
    7708            2
    7709            0
    7710            2
    7711            1
    7712            2
    7713            2
    7714            2
    7715            1
    7716            2
    7717            1
    7718            2
    7719            2
    7720            2
    7721            1
    7722            1
    7723            2
    7724            1
    7725            2
    7726            2
    7727            2
    7728            1
    7729            2
    7730            1
    7731            1
    7732            1
    7733            1
    7734            1
    7735            3
    7736            2
    7737            2
    7738            1
    7739            1
    7740            2
    7741            2
    7742            2
    7743            2
    7744            2
    7745            1
    7746            2
    7747            2
    7748            2
    7749            1
    7750            1
    7751            0
    7752            2
    7753            1
    7754            1
    7755            2
    7756            2
    7757            2
    7758            1
    7759            2
    7760            2
    7761            2
    7762            2
    7763            2
    7764            2
    7765            1
    7766            1
    7767            0
    7768            1
    7769            1
    7770            1
    7771            2
    7772            1
    7773            1
    7774            2
    7775            2
    7776            3
    7777            2
    7778            1
    7779            1
    7780            1
    7781            1
    7782            1
    7783            1
    7784            1
    7785            1
    7786            1
    7787            1
    7788            1
    7789            1
    7790            1
    7791            1
    7792            1
    7793            1
    7794            1
    7795            1
    7796            2
    7797            1
    7798            1
    7799            2
    7800            2
    7801            2
    7802            2
    7803            2
    7804            2
    7805            3
    7806            2
    7807            1
    7808            2
    7809            1
    7810            2
    7811            2
    7812            1
    7813            2
    7814            1
    7815            2
    7816            2
    7817            2
    7818            2
    7819            2
    7820            2
    7821            2
    7822            1
    7823            2
    7824            2
    7825            1
    7826            2
    7827            2
    7828            1
    7829            1
    7830            2
    7831            2
    7832            2
    7833            2
    7834            1
    7835            1
    7836            1
    7837            1
    7838            2
    7839            2
    7840            1
    7841            2
    7842            2
    7843            1
    7844            2
    7845            2
    7846            2
    7847            1
    7848            2
    7849            2
    7850            1
    7851            1
    7852            2
    7853            1
    7854            1
    7855            2
    7856            1
    7857            2
    7858            1
    7859            2
    7860            2
    7861            2
    7862            1
    7863            2
    7864            1
    7865            1
    7866            1
    7867            2
    7868            2
    7869            2
    7870            2
    7871            1
    7872            1
    7873            1
    7874            3
    7875            2
    7876            2
    7877            2
    7878            3
    7879            2
    7880            2
    7881            2
    7882            2
    7883            1
    7884            1
    7885            1
    7886            2
    7887            2
    7888            2
    7889            2
    7890            2
    7891            3
    7892            2
    7893            2
    7894            2
    7895            2
    7896            2
    7897            1
    7898            0
    7899            1
    7900            1
    7901            2
    7902            2
    7903            2
    7904            1
    7905            2
    7906            2
    7907            1
    7908            2
    7909            1
    7910            2
    7911            2
    7912            2
    7913            1
    7914            1
    7915            1
    7916            2
    7917            0
    7918            1
    7919            1
    7920            1
    7921            0
    7922            1
    7923            0
    7924            1
    7925            1
    7926            1
    7927            2
    7928            1
    7929            2
    7930            2
    7931            1
    7932            2
    7933            2
    7934            1
    7935            2
    7936            2
    7937            2
    7938            2
    7939            2
    7940            2
    7941            2
    7942            2
    7943            2
    7944            1
    7945            1
    7946            2
    7947            2
    7948            2
    7949            1
    7950            1
    7951            2
    7952            2
    7953            2
    7954            1
    7955            1
    7956            2
    7957            2
    7958            2
    7959            2
    7960            2
    7961            2
    7962            2
    7963            2
    7964            2
    7965            2
    7966            2
    7967            3
    7968            2
    7969            1
    7970            1
    7971            2
    7972            1
    7973            2
    7974            2
    7975            2
    7976            2
    7977            2
    7978            1
    7979            0
    7980            2
    7981            2
    7982            2
    7983            2
    7984            1
    7985            1
    7986            2
    7987            1
    7988            2
    7989            2
    7990            3
    7991            1
    7992            2
    7993            1
    7994            2
    7995            2
    7996            1
    7997            2
    7998            2
    7999            2
    8000            3
    8001            2
    8002            2
    8003            2
    8004            1
    8005            2
    8006            1
    8007            2
    8008            1
    8009            1
    8010            0
    8011            0
    8012            0
    8013            0
    8014            0
    8015            1
    8016            0
    8017            1
    8018            1
    8019            0
    8020            1
    8021            1
    8022            1
    8023            0
    8024            1
    8025            1
    8026            1
    8027            0
    8028            1
    8029            0
    8030            1
    8031            0
    8032            1
    8033            1
    8034            1
    8035            1
    8036            2
    8037            3
    8038            4
    8039            2
    8040            1
    8041            2
    8042            2
    8043            1
    8044            2
    8045            3
    8046            2
    8047            2
    8048            2
    8049            2
    8050            2
    8051            2
    8052            2
    8053            1
    8054            1
    8055            2
    8056            2
    8057            1
    8058            2
    8059            2
    8060            1
    8061            2
    8062            2
    8063            2
    8064            1
    8065            2
    8066            2
    8067            1
    8068            1
    8069            2
    8070            2
    8071            1
    8072            2
    8073            2
    8074            2
    8075            2
    8076            1
    8077            1
    8078            2
    8079            2
    8080            1
    8081            2
    8082            2
    8083            2
    8084            2
    8085            2
    8086            1
    8087            2
    8088            2
    8089            1
    8090            2
    8091            2
    8092            2
    8093            2
    8094            1
    8095            2
    8096            1
    8097            2
    8098            2
    8099            2
    8100            1
    8101            2
    8102            2
    8103            2
    8104            0
    8105            1
    8106            1
    8107            1
    8108            1
    8109            2
    8110            1
    8111            2
    8112            2
    8113            3
    8114            2
    8115            1
    8116            2
    8117            2
    8118            2
    8119            1
    8120            2
    8121            1
    8122            1
    8123            2
    8124            2
    8125            2
    8126            2
    8127            1
    8128            1
    8129            2
    8130            2
    8131            2
    8132            2
    8133            2
    8134            2
    8135            2
    8136            1
    8137            1
    8138            1
    8139            2
    8140            3
    8141            2
    8142            1
    8143            1
    8144            2
    8145            2
    8146            2
    8147            2
    8148            2
    8149            3
    8150            1
    8151            2
    8152            1
    8153            1
    8154            2
    8155            3
    8156            1
    8157            2
    8158            2
    8159            2
    8160            2
    8161            2
    8162            2
    8163            3
    8164            2
    8165            2
    8166            1
    8167            1
    8168            2
    8169            1
    8170            2
    8171            1
    8172            2
    8173            1
    8174            0
    8175            1
    8176            2
    8177            2
    8178            2
    8179            2
    8180            1
    8181            1
    8182            2
    8183            2
    8184            1
    8185            1
    8186            2
    8187            2
    8188            2
    8189            2
    8190            1
    8191            2
    8192            2
    8193            3
    8194            2
    8195            2
    8196            2
    8197            2
    8198            2
    8199            2
    8200            2
    8201            2
    8202            1
    8203            3
    8204            2
    8205            2
    8206            4
    8207            2
    8208            2
    8209            2
    8210            2
    8211            1
    8212            1
    8213            2
    8214            2
    8215            1
    8216            2
    8217            1
    8218            2
    8219            2
    8220            2
    8221            1
    8222            2
    8223            1
    8224            2
    8225            2
    8226            2
    8227            1
    8228            2
    8229            2
    8230            2
    8231            1
    8232            3
    8233            2
    8234            2
    8235            2
    8236            2
    8237            1
    8238            2
    8239            2
    8240            1
    8241            1
    8242            2
    8243            1
    8244            2
    8245            2
    8246            3
    8247            2
    8248            1
    8249            1
    8250            1
    8251            2
    8252            2
    8253            1
    8254            2
    8255            1
    8256            2
    8257            4
    8258            2
    8259            1
    8260            1
    8261            2
    8262            2
    8263            0
    8264            2
    8265            3
    8266            1
    8267            1
    8268            3
    8269            2
    8270            2
    8271            2
    8272            1
    8273            1
    8274            1
    8275            1
    8276            1
    8277            1
    8278            2
    8279            1
    8280            0
    8281            1
    8282            1
    8283            2
    8284            2
    8285            2
    8286            2
    8287            3
    8288            2
    8289            2
    8290            1
    8291            2
    8292            1
    8293            2
    8294            2
    8295            1
    8296            2
    8297            2
    8298            2
    8299            2
    8300            2
    8301            2
    8302            2
    8303            1
    8304            2
    8305            2
    8306            1
    8307            2
    8308            1
    8309            1
    8310            2
    8311            2
    8312            1
    8313            2
    8314            1
    8315            1
    8316            1
    8317            1
    8318            1
    8319            1
    8320            1
    8321            1
    8322            1
    8323            1
    8324            1
    8325            1
    8326            1
    8327            3
    8328            2
    8329            1
    8330            1
    8331            1
    8332            1
    8333            2
    8334            2
    8335            2
    8336            2
    8337            1
    8338            1
    8339            2
    8340            2
    8341            1
    8342            2
    8343            2
    8344            2
    8345            2
    8346            2
    8347            2
    8348            2
    8349            2
    8350            2
    8351            1
    8352            2
    8353            1
    8354            3
    8355            2
    8356            1
    8357            2
    8358            2
    8359            1
    8360            2
    8361            2
    8362            2
    8363            2
    8364            2
    8365            2
    8366            1
    8367            2
    8368            2
    8369            2
    8370            2
    8371            1
    8372            2
    8373            2
    8374            1
    8375            2
    8376            1
    8377            2
    8378            2
    8379            1
    8380            3
    8381            1
    8382            3
    8383            2
    8384            1
    8385            2
    8386            2
    8387            1
    8388            1
    8389            3
    8390            1
    8391            1
    8392            2
    8393            2
    8394            2
    8395            2
    8396            2
    8397            2
    8398            1
    8399            2
    8400            1
    8401            2
    8402            1
    8403            2
    8404            1
    8405            2
    8406            3
    8407            1
    8408            1
    8409            1
    8410            2
    8411            1
    8412            1
    8413            2
    8414            2
    8415            1
    8416            1
    8417            1
    8418            2
    8419            1
    8420            2
    8421            2
    8422            2
    8423            1
    8424            1
    8425            2
    8426            1
    8427            2
    8428            2
    8429            2
    8430            2
    8431            2
    8432            2
    8433            1
    8434            2
    8435            2
    8436            2
    8437            3
    8438            2
    8439            1
    8440            2
    8441            2
    8442            3
    8443            2
    8444            2
    8445            1
    8446            1
    8447            1
    8448            2
    8449            2
    8450            2
    8451            2
    8452            1
    8453            1
    8454            2
    8455            1
    8456            1
    8457            2
    8458            2
    8459            2
    8460            2
    8461            1
    8462            2
    8463            1
    8464            2
    8465            1
    8466            2
    8467            1
    8468            2
    8469            2
    8470            1
    8471            2
    8472            2
    8473            2
    8474            2
    8475            2
    8476            2
    8477            2
    8478            1
    8479            1
    8480            2
    8481            2
    8482            2
    8483            2
    8484            1
    8485            1
    8486            2
    8487            2
    8488            2
    8489            2
    8490            1
    8491            1
    8492            2
    8493            2
    8494            2
    8495            2
    8496            2
    8497            2
    8498            2
    8499            2
    8500            2
    8501            2
    8502            1
    8503            2
    8504            2
    8505            2
    8506            1
    8507            1
    8508            1
    8509            2
    8510            2
    8511            2
    8512            2
    8513            2
    8514            2
    8515            1
    8516            1
    8517            2
    8518            1
    8519            1
    8520            2
    8521            1
    8522            2
    8523            3
    8524            1
    8525            2
    8526            2
    8527            2
    8528            2
    8529            1
    8530            2
    8531            2
    8532            2
    8533            2
    8534            0
    8535            1
    8536            1
    8537            1
    8538            0
    8539            1
    8540            2
    8541            1
    8542            1
    8543            1
    8544            1
    8545            1
    8546            1
    8547            1
    8548            0
    8549            1
    8550            1
    8551            1
    8552            1
    8553            1
    8554            0
    8555            0
    8556            0
    8557            1
    8558            1
    8559            0
    8560            1
    8561            1
    8562            1
    8563            0
    8564            0
    8565            0
    8566            1
    8567            0
    8568            0
    8569            1
    8570            1
    8571            1
    8572            2
    8573            1
    8574            0
    8575            1
    8576            0
    8577            1
    8578            2
    8579            0
    8580            1
    8581            1
    8582            1
    8583            1
    8584            1
    8585            1
    8586            0
    8587            0
    8588            1
    8589            1
    8590            1
    8591            1
    8592            0
    8593            0
    8594            0
    8595            1
    8596            1
    8597            0
    8598            1
    8599            1
    8600            1
    8601            0
    8602            1
    8603            0
    8604            0
    8605            0
    8606            0
    8607            1
    8608            1
    8609            1
    8610            0
    8611            0
    8612            1
    8613            0
    8614            1
    8615            1
    8616            0
    8617            1
    8618            2
    8619            2
    8620            3
    8621            2
    8622            2
    8623            2
    8624            1
    8625            1
    8626            0
    8627            1
    8628            1
    8629            0
    8630            1
    8631            2
    8632            0
    8633            0
    8634            1
    8635            1
    8636            0
    8637            0
    8638            0
    8639            0
    8640            1
    8641            1
    8642            2
    8643            0
    8644            0
    8645            2
    8646            1
    8647            0
    8648            1
    8649            1
    8650            2
    8651            2
    8652            1
    8653            2
    8654            1
    8655            1
    8656            2
    8657            0
    8658            2
    8659            2
    8660            1
    8661            2
    8662            1
    8663            1
    8664            2
    8665            1
    8666            0
    8667            1
    8668            1
    8669            2
    8670            2
    8671            2
    8672            1
    8673            1
    8674            2
    8675            2
    8676            1
    8677            2
    8678            2
    8679            2
    8680            1
    8681            1
    8682            2
    8683            2
    8684            1
    8685            1
    8686            2
    8687            2
    8688            3
    8689            2
    8690            2
    8691            1
    8692            2
    8693            2
    8694            2
    8695            2
    8696            1
    8697            1
    8698            2
    8699            2
    8700            1
    8701            2
    8702            2
    8703            1
    8704            2
    8705            2
    8706            2
    8707            1
    8708            1
    8709            1
    8710            2
    8711            0
    8712            1
    8713            2
    8714            1
    8715            2
    8716            1
    8717            1
    8718            2
    8719            0
    8720            1
    8721            1
    8722            0
    8723            0
    8724            0
    8725            1
    8726            2
    8727            2
    8728            2
    8729            1
    8730            1
    8731            1
    8732            2
    8733            0
    8734            0
    8735            1
    8736            1
    8737            2
    8738            2
    8739            2
    8740            1
    8741            1
    8742            1
    8743            2
    8744            2
    8745            1
    8746            2
    8747            1
    8748            1
    8749            1
    8750            2
    8751            1
    8752            1
    8753            3
    8754            4
    8755            2
    8756            2
    8757            2
    8758            2
    8759            2
    8760            1
    8761            2
    8762            2
    8763            1
    8764            1
    8765            2
    8766            4
    8767            2
    8768            2
    8769            1
    8770            2
    8771            2
    8772            1
    8773            2
    8774            2
    8775            2
    8776            2
    8777            2
    8778            2
    8779            1
    8780            1
    8781            2
    8782            2
    8783            1
    8784            2
    8785            2
    8786            1
    8787            1
    8788            1
    8789            2
    8790            2
    8791            1
    8792            0
    8793            2
    8794            2
    8795            2
    8796            2
    8797            1
    8798            2
    8799            2
    8800            1
    8801            2
    8802            2
    8803            1
    8804            2
    8805            2
    8806            1
    8807            2
    8808            1
    8809            1
    8810            2
    8811            2
    8812            2
    8813            1
    8814            1
    8815            2
    8816            2
    8817            1
    8818            2
    8819            1
    8820            2
    8821            2
    8822            1
    8823            1
    8824            2
    8825            2
    8826            2
    8827            1
    8828            2
    8829            2
    8830            1
    8831            2
    8832            2
    8833            1
    8834            1
    8835            2
    8836            2
    8837            1
    8838            2
    8839            2
    8840            1
    8841            1
    8842            1
    8843            1
    8844            2
    8845            2
    8846            1
    8847            1
    8848            2
    8849            2
    8850            2
    8851            4
    8852            1
    8853            2
    8854            1
    8855            2
    8856            1
    8857            2
    8858            1
    8859            2
    8860            2
    8861            2
    8862            2
    8863            1
    8864            2
    8865            2
    8866            2
    8867            1
    8868            2
    8869            2
    8870            1
    8871            1
    8872            1
    8873            1
    8874            2
    8875            2
    8876            2
    8877            1
    8878            2
    8879            2
    8880            2
    8881            2
    8882            2
    8883            2
    8884            2
    8885            2
    8886            2
    8887            1
    8888            2
    8889            2
    8890            2
    8891            2
    8892            1
    8893            1
    8894            2
    8895            1
    8896            2
    8897            1
    8898            1
    8899            1
    8900            2
    8901            4
    8902            2
    8903            2
    8904            2
    8905            2
    8906            2
    8907            2
    8908            1
    8909            2
    8910            1
    8911            2
    8912            1
    8913            2
    8914            1
    8915            3
    8916            2
    8917            2
    8918            0
    8919            2
    8920            1
    8921            1
    8922            1
    8923            0
    8924            2
    8925            2
    8926            1
    8927            2
    8928            3
    8929            1
    8930            2
    8931            2
    8932            2
    8933            1
    8934            1
    8935            2
    8936            2
    8937            1
    8938            2
    8939            1
    8940            2
    8941            1
    8942            2
    8943            1
    8944            2
    8945            2
    8946            2
    8947            2
    8948            2
    8949            2
    8950            2
    8951            1
    8952            2
    8953            0
    8954            1
    8955            3
    8956            1
    8957            1
    8958            1
    8959            0
    8960            1
    8961            2
    8962            2
    8963            1
    8964            2
    8965            2
    8966            2
    8967            1
    8968            1
    8969            1
    8970            2
    8971            1
    8972            2
    8973            2
    8974            2
    8975            2
    8976            1
    8977            2
    8978            1
    8979            2
    8980            2
    8981            2
    8982            1
    8983            2
    8984            2
    8985            2
    8986            1
    8987            2
    8988            2
    8989            2
    8990            2
    8991            2
    8992            1
    8993            2
    8994            1
    8995            2
    8996            2
    8997            1
    8998            2
    8999            2
    9000            1
    9001            1
    9002            2
    9003            1
    9004            1
    9005            2
    9006            2
    9007            2
    9008            1
    9009            1
    9010            1
    9011            1
    9012            0
    9013            1
    9014            2
    9015            1
    9016            2
    9017            2
    9018            1
    9019            1
    9020            1
    9021            1
    9022            1
    9023            2
    9024            2
    9025            2
    9026            2
    9027            2
    9028            1
    9029            2
    9030            1
    9031            2
    9032            2
    9033            2
    9034            1
    9035            2
    9036            2
    9037            2
    9038            2
    9039            1
    9040            2
    9041            2
    9042            1
    9043            2
    9044            1
    9045            2
    9046            2
    9047            2
    9048            1
    9049            2
    9050            2
    9051            1
    9052            2
    9053            2
    9054            1
    9055            2
    9056            2
    9057            2
    9058            2
    9059            2
    9060            2
    9061            2
    9062            2
    9063            2
    9064            1
    9065            1
    9066            1
    9067            1
    9068            1
    9069            1
    9070            2
    9071            2
    9072            1
    9073            2
    9074            1
    9075            2
    9076            1
    9077            2
    9078            2
    9079            2
    9080            1
    9081            1
    9082            2
    9083            2
    9084            1
    9085            1
    9086            2
    9087            2
    9088            1
    9089            2
    9090            2
    9091            2
    9092            1
    9093            1
    9094            2
    9095            2
    9096            2
    9097            2
    9098            1
    9099            1
    9100            1
    9101            1
    9102            2
    9103            2
    9104            0
    9105            1
    9106            1
    9107            2
    9108            2
    9109            1
    9110            1
    9111            2
    9112            1
    9113            2
    9114            2
    9115            1
    9116            1
    9117            2
    9118            1
    9119            1
    9120            2
    9121            1
    9122            1
    9123            1
    9124            2
    9125            1
    9126            1
    9127            1
    9128            2
    9129            2
    9130            1
    9131            2
    9132            1
    9133            2
    9134            1
    9135            2
    9136            1
    9137            2
    9138            1
    9139            2
    9140            1
    9141            1
    9142            1
    9143            2
    9144            2
    9145            2
    9146            2
    9147            2
    9148            2
    9149            2
    9150            1
    9151            1
    9152            1
    9153            3
    9154            1
    9155            2
    9156            2
    9157            1
    9158            1
    9159            1
    9160            3
    9161            2
    9162            1
    9163            1
    9164            2
    9165            1
    9166            2
    9167            1
    9168            2
    9169            2
    9170            1
    9171            1
    9172            1
    9173            1
    9174            0
    9175            2
    9176            2
    9177            1
    9178            2
    9179            2
    9180            1
    9181            1
    9182            1
    9183            2
    9184            2
    9185            3
    9186            2
    9187            3
    9188            2
    9189            2
    9190            1
    9191            1
    9192            2
    9193            2
    9194            1
    9195            1
    9196            2
    9197            1
    9198            2
    9199            2
    9200            2
    9201            1
    9202            1
    9203            1
    9204            1
    9205            1
    9206            1
    9207            2
    9208            2
    9209            1
    9210            2
    9211            2
    9212            3
    9213            1
    9214            2
    9215            2
    9216            2
    9217            2
    9218            2
    9219            1
    9220            2
    9221            2
    9222            3
    9223            2
    9224            1
    9225            2
    9226            2
    9227            2
    9228            2
    9229            2
    9230            2
    9231            2
    9232            2
    9233            2
    9234            2
    9235            2
    9236            1
    9237            1
    9238            3
    9239            1
    9240            2
    9241            2
    9242            2
    9243            2
    9244            2
    9245            1
    9246            1
    9247            2
    9248            2
    9249            1
    9250            1
    9251            1
    9252            2
    9253            2
    9254            1
    9255            2
    9256            2
    9257            1
    9258            2
    9259            2
    9260            1
    9261            3
    9262            2
    9263            1
    9264            2
    9265            3
    9266            2
    9267            2
    9268            3
    9269            2
    9270            2
    9271            2
    9272            2
    9273            1
    9274            1
    9275            2
    9276            1
    9277            2
    9278            2
    9279            1
    9280            1
    9281            1
    9282            1
    9283            2
    9284            2
    9285            2
    9286            3
    9287            1
    9288            2
    9289            2
    9290            1
    9291            2
    9292            1
    9293            1
    9294            2
    9295            2
    9296            2
    9297            2
    9298            0
    9299            2
    9300            2
    9301            2
    9302            1
    9303            1
    9304            3
    9305            2
    9306            1
    9307            2
    9308            2
    9309            1
    9310            2
    9311            2
    9312            1
    9313            1
    9314            2
    9315            3
    9316            3
    9317            2
    9318            1
    9319            1
    9320            2
    9321            1
    9322            2
    9323            2
    9324            3
    9325            1
    9326            2
    9327            1
    9328            2
    9329            2
    9330            2
    9331            2
    9332            2
    9333            2
    9334            2
    9335            2
    9336            1
    9337            0
    9338            1
    9339            2
    9340            2
    9341            1
    9342            3
    9343            2
    9344            1
    9345            2
    9346            2
    9347            1
    9348            2
    9349            1
    9350            2
    9351            2
    9352            1
    9353            2
    9354            2
    9355            2
    9356            2
    9357            1
    9358            1
    9359            2
    9360            2
    9361            1
    9362            1
    9363            1
    9364            1
    9365            1
    9366            1
    9367            0
    9368            1
    9369            1
    9370            1
    9371            1
    9372            2
    9373            1
    9374            2
    9375            2
    9376            2
    9377            1
    9378            1
    9379            2
    9380            2
    9381            1
    9382            2
    9383            1
    9384            1
    9385            0
    9386            1
    9387            2
    9388            1
    9389            1
    9390            2
    9391            1
    9392            2
    9393            2
    9394            2
    9395            1
    9396            2
    9397            1
    9398            2
    9399            1
    9400            2
    9401            1
    9402            2
    9403            2
    9404            2
    9405            2
    9406            1
    9407            2
    9408            3
    9409            2
    9410            2
    9411            1
    9412            2
    9413            2
    9414            2
    9415            2
    9416            2
    9417            2
    9418            4
    9419            3
    9420            1
    9421            2
    9422            2
    9423            2
    9424            2
    9425            1
    9426            3
    9427            2
    9428            2
    9429            2
    9430            1
    9431            1
    9432            1
    9433            1
    9434            2
    9435            2
    9436            2
    9437            1
    9438            2
    9439            2
    9440            1
    9441            2
    9442            1
    9443            2
    9444            2
    9445            2
    9446            2
    9447            2
    9448            3
    9449            1
    9450            2
    9451            2
    9452            2
    9453            1
    9454            2
    9455            2
    9456            2
    9457            1
    9458            2
    9459            2
    9460            2
    9461            1
    9462            2
    9463            1
    9464            2
    9465            2
    9466            2
    9467            2
    9468            1
    9469            2
    9470            1
    9471            2
    9472            2
    9473            2
    9474            2
    9475            2
    9476            1
    9477            1
    9478            2
    9479            1
    9480            2
    9481            3
    9482            0
    9483            1
    9484            1
    9485            1
    9486            2
    9487            2
    9488            2
    9489            1
    9490            2
    9491            1
    9492            0
    9493            1
    9494            1
    9495            1
    9496            2
    9497            2
    9498            1
    9499            2
    9500            1
    9501            2
    9502            2
    9503            2
    9504            2
    9505            3
    9506            2
    9507            3
    9508            2
    9509            1
    9510            0
    9511            0
    9512            1
    9513            2
    9514            2
    9515            1
    9516            1
    9517            1
    9518            1
    9519            1
    9520            2
    9521            2
    9522            1
    9523            2
    9524            2
    9525            2
    9526            1
    9527            2
    9528            2
    9529            2
    9530            1
    9531            2
    9532            1
    9533            1
    9534            2
    9535            2
    9536            2
    9537            1
    9538            1
    9539            2
    9540            1
    9541            2
    9542            1
    9543            2
    9544            1
    9545            1
    9546            2
    9547            3
    9548            2
    9549            2
    9550            3
    9551            2
    9552            2
    9553            2
    9554            2
    9555            1
    9556            2
    9557            2
    9558            1
    9559            2
    9560            3
    9561            3
    9562            2
    9563            2
    9564            1
    9565            3
    9566            2
    9567            2
    9568            1
    9569            2
    9570            1
    9571            2
    9572            1
    9573            2
    9574            2
    9575            1
    9576            2
    9577            2
    9578            2
    9579            2
    9580            2
    9581            1
    9582            3
    9583            1
    9584            2
    9585            1
    9586            2
    9587            2
    9588            2
    9589            1
    9590            1
    9591            1
    9592            2
    9593            2
    9594            1
    9595            1
    9596            2
    9597            2
    9598            1
    9599            1
    9600            0
    9601            2
    9602            1
    9603            1
    9604            2
    9605            2
    9606            2
    9607            2
    9608            2
    9609            2
    9610            2
    9611            1
    9612            2
    9613            1
    9614            2
    9615            3
    9616            2
    9617            1
    9618            3
    9619            2
    9620            3
    9621            2
    9622            1
    9623            2
    9624            2
    9625            2
    9626            2
    9627            1
    9628            2
    9629            2
    9630            2
    9631            2
    9632            1
    9633            1
    9634            2
    9635            2
    9636            1
    9637            1
    9638            1
    9639            2
    9640            2
    9641            1
    9642            1
    9643            1
    9644            1
    9645            1
    9646            2
    9647            1
    9648            1
    9649            2
    9650            2
    9651            2
    9652            1
    9653            1
    9654            1
    9655            2
    9656            1
    9657            1
    9658            2
    9659            1
    9660            1
    9661            2
    9662            1
    9663            1
    9664            1
    9665            0
    9666            1
    9667            2
    9668            1
    9669            2
    9670            1
    9671            3
    9672            2
    9673            2
    9674            1
    9675            2
    9676            2
    9677            2
    9678            1
    9679            2
    9680            2
    9681            2
    9682            2
    9683            0
    9684            2
    9685            1
    9686            1
    9687            2
    9688            2
    9689            1
    9690            2
    9691            2
    9692            3
    9693            0
    9694            1
    9695            0
    9696            1
    9697            1
    9698            1
    9699            1
    9700            1
    9701            1
    9702            2
    9703            1
    9704            1
    9705            1
    9706            1
    9707            0
    9708            2
    9709            1
    9710            2
    9711            2
    9712            0
    9713            1
    9714            1
    9715            1
    9716            1
    9717            1
    9718            1
    9719            1
    9720            1
    9721            1
    9722            1
    9723            1
    9724            0
    9725            1
    9726            1
    9727            2
    9728            1
    9729            1
    9730            1
    9731            1
    9732            1
    9733            2
    9734            1
    9735            1
    9736            1
    9737            1
    9738            1
    9739            1
    9740            2
    9741            1
    9742            1
    9743            1
    9744            1
    9745            1
    9746            1
    9747            1
    9748            1
    9749            1
    9750            1
    9751            1
    9752            1
    9753            1
    9754            1
    9755            0
    9756            0
    9757            1
    9758            1
    9759            1
    9760            1
    9761            1
    9762            1
    9763            1
    9764            1
    9765            1
    9766            1
    9767            1
    9768            1
    9769            1
    9770            1
    9771            1
    9772            1
    9773            1
    9774            1
    9775            1
    9776            2
    9777            1
    9778            1
    9779            2
    9780            2
    9781            1
    9782            1
    9783            1
    9784            2
    9785            3
    9786            1
    9787            2
    9788            1
    9789            1
    9790            1
    9791            1
    9792            1
    9793            1
    9794            1
    9795            1
    9796            1
    9797            1
    9798            3
    9799            2
    9800            1
    9801            1
    9802            1
    9803            1
    9804            1
    9805            1
    9806            2
    9807            1
    9808            1
    9809            1
    9810            1
    9811            1
    9812            1
    9813            2
    9814            1
    9815            1
    9816            1
    9817            2
    9818            1
    9819            1
    9820            1
    9821            0
    9822            2
    9823            1
    9824            1
    9825            1
    9826            0
    9827            1
    9828            2
    9829            1
    9830            1
    9831            1
    9832            1
    9833            1
    9834            1
    9835            1
    9836            1
    9837            1
    9838            1
    9839            1
    9840            1
    9841            1
    9842            1
    9843            1
    9844            1
    9845            1
    9846            1
    9847            2
    9848            1
    9849            2
    9850            1
    9851            2
    9852            2
    9853            2
    9854            3
    9855            3
    9856            2
    9857            3
    9858            1
    9859            2
    9860            1
    9861            1
    9862            1
    9863            2
    9864            2
    9865            1
    9866            2
    9867            1
    9868            1
    9869            2
    9870            2
    9871            2
    9872            1
    9873            2
    9874            1
    9875            2
    9876            2
    9877            1
    9878            1
    9879            1
    9880            2
    9881            1
    9882            1
    9883            2
    9884            1
    9885            1
    9886            2
    9887            1
    9888            1
    9889            1
    9890            0
    9891            2
    9892            2
    9893            1
    9894            1
    9895            1
    9896            2
    9897            2
    9898            1
    9899            2
    9900            1
    9901            1
    9902            1
    9903            1
    9904            1
    9905            1
    9906            2
    9907            2
    9908            1
    9909            1
    9910            1
    9911            2
    9912            1
    9913            1
    9914            2
    9915            1
    9916            2
    9917            2
    9918            1
    9919            2
    9920            1
    9921            2
    9922            1
    9923            1
    9924            2
    9925            1
    9926            1
    9927            1
    9928            1
    9929            2
    9930            1
    9931            1
    9932            1
    9933            2
    9934            2
    9935            1
    9936            1
    9937            1
    9938            1
    9939            0
    9940            1
    9941            1
    9942            1
    9943            1
    9944            3
    9945            1
    9946            0
    9947            1
    9948            2
    9949            1
    9950            1
    9951            1
    9952            1
    9953            1
    9954            1
    9955            1
    9956            1
    9957            1
    9958            0
    9959            1
    9960            1
    9961            1
    9962            1
    9963            1
    9964            1
    9965            1
    9966            1
    9967            1
    9968            2
    9969            2
    9970            1
    9971            1
    9972            1
    9973            1
    9974            1
    9975            1
    9976            1
    9977            1
    9978            1
    9979            1
    9980            1
    9981            1
    9982            1
    9983            1
    9984            1
    9985            1
    9986            0
    9987            1
    9988            1
    9989            1
    9990            1
    9991            1
    9992            1
    9993            1
    9994            0
    9995            1
    9996            1
    9997            1
    9998            1
    9999            1
   10000            2
   10001            2
   10002            1
   10003            1
   10004            2
   10005            3
   10006            1
   10007            1
   10008            3
   10009            1
   10010            1
   10011            1
   10012            1
   10013            1
   10014            1
   10015            1
   10016            1
   10017            1
   10018            1
   10019            1
   10020            1
   10021            2
   10022            1
   10023            1
   10024            3
   10025            1
   10026            1
   10027            1
   10028            1
   10029            1
   10030            2
   10031            1
   10032            1
   10033            1
   10034            1
   10035            1
   10036            1
   10037            1
   10038            1
   10039            3
   10040            2
   10041            1
   10042            1
   10043            1
   10044            1
   10045            1
   10046            1
   10047            1
   10048            1
   10049            1
   10050            1
   10051            1
   10052            2
   10053            1
   10054            1
   10055            1
   10056            1
   10057            1
   10058            1
   10059            2
   10060            1
   10061            1
   10062            1
   10063            1
   10064            1
   10065            1
   10066            1
   10067            1
   10068            1
   10069            1
   10070            1
   10071            1
   10072            1
   10073            2
   10074            2
   10075            0
   10076            0
   10077            1
   10078            1
   10079            1
   10080            1
   10081            1
   10082            1
   10083            1
   10084            1
   10085            1
   10086            1
   10087            1
   10088            1
   10089            0
   10090            2
   10091            1
   10092            1
   10093            1
   10094            2
   10095            1
   10096            1
   10097            1
   10098            1
   10099            1
   10100            1
   10101            1
   10102            1
   10103            1
   10104            1
   10105            2
   10106            1
   10107            1
   10108            1
   10109            1
   10110            1
   10111            2
   10112            1
   10113            1
   10114            1
   10115            1
   10116            1
   10117            1
   10118            1
   10119            1
   10120            1
   10121            1
   10122            1
   10123            1
   10124            0
   10125            0
   10126            0
   10127            0
   10128            0
   10129            0
   10130            0
   10131            0
   10132            0
   10133            1
   10134            1
   10135            1
   10136            1
   10137            1
   10138            1
   10139            1
   10140            1
   10141            0
   10142            1
   10143            1
   10144            1
   10145            1
   10146            1
   10147            1
   10148            0
   10149            1
   10150            1
   10151            2
   10152            1
   10153            1
   10154            1
   10155            1
   10156            1
   10157            1
   10158            1
   10159            1
   10160            0
   10161            0
   10162            0
   10163            0
   10164            0
   10165            1
   10166            1
   10167            1
   10168            1
   10169            0
   10170            1
   10171            1
   10172            2
   10173            1
   10174            1
   10175            2
   10176            1
   10177            1
   10178            1
   10179            1
   10180            1
   10181            1
   10182            2
   10183            1
   10184            1
   10185            1
   10186            1
   10187            1
   10188            2
   10189            0
   10190            1
   10191            2
   10192            1
   10193            1
   10194            1
   10195            1
   10196            1
   10197            1
   10198            1
   10199            1
   10200            1
   10201            1
   10202            1
   10203            1
   10204            1
   10205            1
   10206            1
   10207            1
   10208            1
   10209            1
   10210            1
   10211            1
   10212            1
   10213            1
   10214            1
   10215            1
   10216            1
   10217            1
   10218            1
   10219            1
   10220            2
   10221            1
   10222            1
   10223            1
   10224            1
   10225            2
   10226            1
   10227            1
   10228            1
   10229            1
   10230            1
   10231            3
   10232            1
   10233            0
   10234            1
   10235            1
   10236            2
   10237            1
   10238            1
   10239            1
   10240            1
   10241            2
   10242            1
   10243            1
   10244            2
   10245            1
   10246            1
   10247            1
   10248            2
   10249            1
   10250            1
   10251            1
   10252            0
   10253            1
   10254            1
   10255            1
   10256            1
   10257            1
   10258            1
   10259            1
   10260            0
   10261            1
   10262            1
   10263            1
   10264            1
   10265            1
   10266            1
   10267            1
   10268            1
   10269            1
   10270            0
   10271            0
   10272            0
   10273            0
   10274            0
   10275            0
   10276            1
   10277            1
   10278            1
   10279            1
   10280            1
   10281            1
   10282            1
   10283            1
   10284            1
   10285            0
   10286            1
   10287            1
   10288            1
   10289            1
   10290            1
   10291            1
   10292            1
   10293            1
   10294            3
   10295            0
   10296            1
   10297            1
   10298            1
   10299            1
   10300            1
   10301            1
   10302            1
   10303            1
   10304            1
   10305            1
   10306            1
   10307            2
   10308            1
   10309            1
   10310            1
   10311            1
   10312            1
   10313            1
   10314            2
   10315            1
   10316            1
   10317            1
   10318            1
   10319            1
   10320            1
   10321            1
   10322            1
   10323            1
   10324            2
   10325            1
   10326            1
   10327            2
   10328            1
   10329            1
   10330            1
   10331            1
   10332            1
   10333            1
   10334            1
   10335            1
   10336            1
   10337            1
   10338            1
   10339            1
   10340            1
   10341            1
   10342            1
   10343            1
   10344            1
   10345            1
   10346            1
   10347            1
   10348            1
   10349            1
   10350            1
   10351            2
   10352            2
   10353            1
   10354            1
   10355            2
   10356            2
   10357            1
   10358            2
   10359            2
   10360            1
   10361            1
   10362            1
   10363            2
   10364            1
   10365            2
   10366            2
   10367            2
   10368            1
   10369            1
   10370            1
   10371            1
   10372            1
   10373            1
   10374            2
   10375            1
   10376            1
   10377            1
   10378            0
   10379            0
   10380            0
   10381            0
   10382            0
   10383            1
   10384            1
   10385            2
   10386            1
   10387            1
   10388            1
   10389            1
   10390            1
   10391            1
   10392            2
   10393            1
   10394            2
   10395            1
   10396            1
   10397            2
   10398            1
   10399            1
   10400            1
   10401            2
   10402            2
   10403            1
   10404            2
   10405            2
   10406            1
   10407            2
   10408            1
   10409            1
   10410            2
   10411            1
   10412            2
   10413            1
   10414            1
   10415            2
   10416            2
   10417            1
   10418            1
   10419            1
   10420            1
   10421            1
   10422            1
   10423            0
   10424            1
   10425            0
   10426            0
   10427            0
   10428            2
   10429            3
   10430            1
   10431            2
   10432            1
   10433            1
   10434            1
   10435            1
   10436            1
   10437            1
   10438            1
   10439            1
   10440            2
   10441            2
   10442            1
   10443            1
   10444            1
   10445            1
   10446            1
   10447            1
   10448            1
   10449            1
   10450            1
   10451            1
   10452            0
   10453            1
   10454            1
   10455            1
   10456            1
   10457            2
   10458            1
   10459            1
   10460            1
   10461            1
   10462            1
   10463            1
   10464            1
   10465            1
   10466            1
   10467            1
   10468            2
   10469            1
   10470            3
   10471            1
   10472            2
   10473            1
   10474            1
   10475            1
   10476            1
   10477            2
   10478            1
   10479            1
   10480            1
   10481            1
   10482            2
   10483            2
   10484            1
   10485            1
   10486            1
   10487            1
   10488            3
   10489            1
   10490            1
   10491            1
   10492            1
   10493            1
   10494            1
   10495            1
   10496            1
   10497            1
   10498            1
   10499            1
   10500            1
   10501            1
   10502            1
   10503            1
   10504            2
   10505            2
   10506            1
   10507            2
   10508            1
   10509            1
   10510            1
   10511            1
   10512            1
   10513            1
   10514            1
   10515            1
   10516            1
   10517            1
   10518            1
   10519            1
   10520            1
   10521            1
   10522            1
   10523            1
   10524            2
   10525            2
   10526            1
   10527            2
   10528            2
   10529            2
   10530            1
   10531            1
   10532            2
   10533            3
   10534            2
   10535            2
   10536            1
   10537            2
   10538            2
   10539            1
   10540            2
   10541            2
   10542            1
   10543            2
   10544            1
   10545            2
   10546            1
   10547            3
   10548            1
   10549            1
   10550            2
   10551            1
   10552            1
   10553            1
   10554            1
   10555            1
   10556            1
   10557            2
   10558            1
   10559            1
   10560            3
   10561            1
   10562            2
   10563            2
   10564            1
   10565            1
   10566            0
   10567            1
   10568            2
   10569            1
   10570            1
   10571            0
   10572            1
   10573            1
   10574            2
   10575            2
   10576            1
   10577            1
   10578            0
   10579            2
   10580            1
   10581            1
   10582            1
   10583            1
   10584            1
   10585            1
   10586            1
   10587            1
   10588            1
   10589            1
   10590            0
   10591            0
   10592            0
   10593            0
   10594            1
   10595            0
   10596            0
   10597            1
   10598            1
   10599            0
   10600            0
   10601            0
   10602            1
   10603            1
   10604            1
   10605            0
   10606            0
   10607            0
   10608            0
   10609            0
   10610            0
   10611            0
   10612            0
   10613            1
   10614            0
   10615            0
   10616            0
   10617            0
   10618            1
   10619            0
   10620            1
   10621            0
   10622            0
   10623            0
   10624            0
   10625            0
   10626            0
   10627            0
   10628            0
   10629            0
   10630            1
   10631            1
   10632            0
   10633            0
   10634            1
   10635            1
   10636            1
   10637            1
   10638            1
   10639            2
   10640            1
   10641            1
   10642            1
   10643            1
   10644            1
   10645            1
   10646            1
   10647            1
   10648            1
   10649            1
   10650            1
   10651            1
   10652            1
   10653            3
   10654            1
   10655            1
   10656            1
   10657            1
   10658            1
   10659            1
   10660            1
   10661            1
   10662            1
   10663            1
   10664            0
   10665            1
   10666            1
   10667            0
   10668            2
   10669            1
   10670            1
   10671            1
   10672            1
   10673            1
   10674            2
   10675            1
   10676            0
   10677            2
   10678            1
   10679            3
   10680            0
   10681            0
   10682            0
   10683            1
   10684            2
   10685            0
   10686            0
   10687            1
   10688            1
   10689            2
   10690            2
   10691            1
   10692            1
   10693            2
   10694            1
   10695            1
   10696            2
   10697            3
   10698            2
   10699            1
   10700            1
   10701            3
   10702            1
   10703            2
   10704            2
   10705            1
   10706            2
   10707            1
   10708            1
   10709            1
   10710            2
   10711            1
   10712            1
   10713            1
   10714            1
   10715            1
   10716            2
   10717            1
   10718            1
   10719            2
   10720            1
   10721            1
   10722            1
   10723            1
   10724            1
   10725            1
   10726            1
   10727            1
   10728            2
   10729            1
   10730            0
   10731            1
   10732            1
   10733            1
   10734            1
   10735            1
   10736            1
   10737            1
   10738            1
   10739            1
   10740            0
   10741            0
   10742            0
   10743            0
   10744            0
   10745            1
   10746            1
   10747            0
   10748            0
   10749            1
   10750            0
   10751            0
   10752            0
   10753            0
   10754            0
   10755            0
   10756            0
   10757            0
   10758            0
   10759            0
   10760            0
   10761            0
   10762            0
   10763            0
   10764            0
   10765            0
   10766            1
   10767            0
   10768            1
   10769            0
   10770            1
   10771            1
   10772            1
   10773            1
   10774            1
   10775            1
   10776            0
   10777            1
   10778            1
   10779            1
   10780            1
   10781            1
   10782            1
   10783            0
   10784            1
   10785            1
   10786            1
   10787            0
   10788            0
   10789            0
   10790            1
   10791            1
   10792            1
   10793            1
   10794            1
   10795            0
   10796            1
   10797            1
   10798            1
   10799            1
   10800            0
   10801            0
   10802            0
   10803            1
   10804            1
   10805            1
   10806            1
   10807            1
   10808            0
   10809            1
   10810            1
   10811            0
   10812            0
   10813            0
   10814            1
   10815            0
   10816            0
   10817            0
   10818            0
   10819            0
   10820            1
   10821            1
   10822            1
   10823            1
   10824            1
   10825            1
   10826            1
   10827            1
   10828            1
   10829            1
   10830            1
   10831            1
   10832            1
   10833            1
   10834            1
   10835            1
   10836            1
   10837            1
   10838            1
   10839            1
   10840            1
   10841            1
   10842            1
   10843            1
   10844            1
   10845            1
   10846            1
   10847            1
   10848            1
   10849            1
   10850            1
   10851            1
   10852            1
   10853            1
   10854            1
   10855            1
   10856            1
   10857            1
   10858            1
   10859            1
   10860            1
   10861            1
   10862            1
   10863            1
   10864            1
   10865            1
   10866            1
   10867            1
   10868            1
   10869            1
   10870            1
   10871            1
   10872            1
   10873            1
   10874            1
   10875            1
   10876            1
   10877            1
   10878            1
   10879            1
   10880            1
   10881            1
   10882            1
   10883            1
   10884            1
   10885            1
   10886            1
   10887            1
   10888            1
   10889            1
   10890            1
   10891            1
   10892            1
   10893            1
   10894            1
   10895            1
   10896            1
   10897            1
   10898            1
   10899            1
   10900            1
   10901            1
   10902            1
   10903            1
   10904            1
   10905            1
   10906            1
   10907            1
   10908            1
   10909            1
   10910            1
   10911            1
   10912            1
   10913            1
   10914            1
   10915            1
   10916            1
   10917            1
   10918            1
   10919            1
   10920            1
   10921            1
   10922            1
   10923            1
   10924            1
   10925            1
   10926            1
   10927            1
   10928            1
   10929            1
   10930            1
   10931            1
   10932            1
   10933            1
   10934            1
   10935            1
   10936            1
   10937            1
   10938            1
   10939            1
   10940            1
   10941            1
   10942            1
   10943            1
   10944            1
   10945            1
   10946            1
   10947            1
   10948            1
   10949            0
   10950            1
   10951            1
   10952            1
   10953            2
   10954            1
   10955            1
   10956            1
   10957            1
   10958            1
   10959            1
   10960            2
   10961            1
   10962            1
   10963            1
   10964            1
   10965            1
   10966            1
   10967            1
   10968            1
   10969            1
   10970            2
   10971            1
   10972            1
   10973            2
   10974            1
   10975            2
   10976            1
   10977            1
   10978            1
   10979            2
   10980            1
   10981            1
   10982            1
   10983            2
   10984            1
   10985            1
   10986            1
   10987            1
   10988            1
   10989            1
   10990            1
   10991            1
   10992            0
   10993            0
   10994            0
   10995            0
   10996            0
   10997            0
   10998            1
   10999            1
   11000            1
   11001            0
   11002            0
   11003            0
   11004            0
   11005            1
   11006            2
   11007            2
   11008            2
   11009            1
   11010            0
   11011            0
   11012            1
   11013            0
   11014            0
   11015            0
   11016            1
   11017            1
   11018            1
   11019            0
   11020            1
   11021            0
   11022            0
   11023            0
   11024            1
   11025            1
   11026            1
   11027            1
   11028            1
   11029            1
   11030            1
   11031            1
   11032            0
   11033            0
   11034            0
   11035            0
   11036            0
   11037            1
   11038            1
   11039            1
   11040            1
   11041            1
   11042            1
   11043            1
   11044            1
   11045            0
   11046            1
   11047            1
   11048            1
   11049            1
   11050            1
   11051            1
   11052            1
   11053            1
   11054            2
   11055            0
   11056            1
   11057            1
   11058            1
   11059            2
   11060            1
   11061            1
   11062            1
   11063            1
   11064            1
   11065            1
   11066            1
   11067            1
   11068            1
   11069            1
   11070            1
   11071            0
   11072            0
   11073            0
   11074            1
   11075            0
   11076            0
   11077            1
   11078            1
   11079            1
   11080            1
   11081            1
   11082            1
   11083            1
   11084            1
   11085            1
   11086            2
   11087            1
   11088            1
   11089            3
   11090            2
   11091            3
   11092            2
   11093            1
   11094            1
   11095            2
   11096            2
   11097            1
   11098            1
   11099            2
   11100            1
   11101            2
   11102            1
   11103            1
   11104            0
   11105            0
   11106            0
   11107            0
   11108            0
   11109            1
   11110            1
   11111            0
   11112            0
   11113            1
   11114            1
   11115            1
   11116            1
   11117            1
   11118            0
   11119            1
   11120            1
   11121            1
   11122            1
   11123            1
   11124            1
   11125            0
   11126            0
   11127            0
   11128            0
   11129            0
   11130            0
   11131            0
   11132            0
   11133            0
   11134            0
   11135            0
   11136            1
   11137            0
   11138            0
   11139            0
   11140            0
   11141            0
   11142            0
   11143            0
   11144            1
   11145            0
   11146            0
   11147            1
   11148            1
   11149            3
   11150            1
   11151            1
   11152            1
   11153            0
   11154            1
   11155            1
   11156            1
   11157            1
   11158            1
   11159            1
   11160            1
   11161            1
   11162            1
   11163            2
   11164            1
   11165            1
   11166            1
   11167            1
   11168            1
   11169            1
   11170            1
   11171            1
   11172            1
   11173            1
   11174            1
   11175            1
   11176            2
   11177            1
   11178            1
   11179            1
   11180            1
   11181            1
   11182            1
   11183            1
   11184            0
   11185            0
   11186            1
   11187            0
   11188            1
   11189            1
   11190            2
   11191            1
   11192            1
   11193            0
   11194            0
   11195            1
   11196            1
   11197            1
   11198            2
   11199            1
   11200            0
   11201            0
   11202            1
   11203            1
   11204            1
   11205            1
   11206            1
   11207            0
   11208            0
   11209            0
   11210            0
   11211            1
   11212            1
   11213            1
   11214            1
   11215            1
   11216            1
   11217            1
   11218            1
   11219            1
   11220            1
   11221            1
   11222            2
   11223            1
   11224            2
   11225            1
   11226            1
   11227            1
   11228            1
   11229            2
   11230            1
   11231            1
   11232            1
   11233            1
   11234            1
   11235            1
   11236            1
   11237            1
   11238            0
   11239            0
   11240            0
   11241            1
   11242            1
   11243            1
   11244            1
   11245            1
   11246            1
   11247            1
   11248            0
   11249            1
   11250            1
   11251            1
   11252            1
   11253            1
   11254            1
   11255            1
   11256            1
   11257            1
   11258            1
   11259            1
   11260            2
   11261            1
   11262            1
   11263            1
   11264            2
   11265            1
   11266            1
   11267            1
   11268            1
   11269            1
   11270            1
   11271            1
   11272            1
   11273            1
   11274            0
   11275            1
   11276            1
   11277            0
   11278            1
   11279            1
   11280            0
   11281            1
   11282            1
   11283            1
   11284            1
   11285            0
   11286            0
   11287            0
   11288            0
   11289            0
   11290            0
   11291            0
   11292            0
   11293            0
   11294            1
   11295            1
   11296            1
   11297            1
   11298            1
   11299            1
   11300            0
   11301            1
   11302            1
   11303            1
   11304            1
   11305            1
   11306            1
   11307            1
   11308            1
   11309            1
   11310            1
   11311            1
   11312            1
   11313            1
   11314            1
   11315            1
   11316            1
   11317            0
   11318            1
   11319            1
   11320            1
   11321            1
   11322            0
   11323            1
   11324            1
   11325            1
   11326            1
   11327            1
   11328            1
   11329            1
   11330            1
   11331            0
   11332            0
   11333            0
   11334            0
   11335            1
   11336            0
   11337            0
   11338            0
   11339            0
   11340            0
   11341            0
   11342            0
   11343            0
   11344            1
   11345            0
   11346            0
   11347            0
   11348            0
   11349            0
   11350            0
   11351            0
   11352            0
   11353            0
   11354            0
   11355            0
   11356            1
   11357            1
   11358            0
   11359            0
   11360            0
   11361            0
   11362            1
   11363            0
   11364            0
   11365            0
   11366            1
   11367            0
   11368            0
   11369            0
   11370            0
   11371            0
   11372            0
   11373            0
   11374            0
   11375            0
   11376            0
   11377            0
   11378            0
   11379            0
   11380            0
   11381            0
   11382            0
   11383            0
   11384            0
   11385            0
   11386            0
   11387            0
   11388            0
   11389            0
   11390            0
   11391            0
   11392            0
   11393            0
   11394            0
   11395            0
   11396            0
   11397            0
   11398            0
   11399            0
   11400            0
   11401            0
   11402            0
   11403            0
   11404            0
   11405            1
   11406            1
   11407            1
   11408            0
   11409            0
   11410            0
   11411            0
   11412            0
   11413            0
   11414            0
   11415            0
   11416            0
   11417            0
   11418            0
   11419            0
   11420            0
   11421            0
   11422            0
   11423            0
   11424            0
   11425            0
   11426            0
   11427            0
   11428            0
   11429            0
   11430            0
   11431            0
   11432            0
   11433            0
   11434            0
   11435            0
   11436            0
   11437            0
   11438            0
   11439            0
   11440            0
   11441            0
   11442            0
   11443            1
   11444            0
   11445            0
   11446            0
   11447            1
   11448            0
   11449            0
   11450            0
   11451            0
   11452            1
   11453            1
   11454            0
   11455            0
   11456            0
   11457            1
   11458            0
   11459            0
   11460            0
   11461            0
   11462            0
   11463            0
   11464            0
   11465            1
   11466            1
   11467            0
   11468            0
   11469            1
   11470            1
   11471            0
   11472            0
   11473            0
   11474            0
   11475            0
   11476            0
   11477            0
   11478            0
   11479            0
   11480            0
   11481            0
   11482            1
   11483            0
   11484            0
   11485            1
   11486            0
   11487            0
   11488            0
   11489            0
   11490            1
   11491            1
   11492            1
   11493            1
   11494            1
   11495            1
   11496            2
   11497            0
   11498            0
   11499            0
   11500            1
   11501            1
   11502            1
   11503            0
   11504            1
   11505            1
   11506            1
   11507            1
   11508            2
   11509            1
   11510            3
   11511            1
   11512            1
   11513            2
   11514            3
   11515            1
   11516            1
   11517            0
   11518            0
   11519            0
   11520            0
   11521            0
   11522            1
   11523            0
   11524            0
   11525            0
   11526            0
   11527            0
   11528            0
   11529            0
   11530            0
   11531            0
   11532            0
   11533            0
   11534            0
   11535            0
   11536            0
   11537            0
   11538            0
   11539            0
   11540            0
   11541            0
   11542            0
   11543            0
   11544            0
   11545            0
   11546            0
   11547            0
   11548            0
   11549            0
   11550            2
   11551            2
   11552            2
   11553            2
   11554            2
   11555            1
   11556            1
   11557            0
   11558            1
   11559            1
   11560            1
   11561            2
   11562            1
   11563            2
   11564            1
   11565            1
   11566            1
   11567            0
   11568            0
   11569            0
   11570            0
   11571            1
   11572            1
   11573            1
   11574            1
   11575            2
   11576            1
   11577            1
   11578            1
   11579            1
   11580            0
   11581            0
   11582            0
   11583            0
   11584            0
   11585            1
   11586            0
   11587            1
   11588            1
   11589            0
   11590            0
   11591            0
   11592            0
   11593            0
   11594            0
   11595            1
   11596            1
   11597            1
   11598            1
   11599            1
   11600            1
   11601            1
   11602            1
   11603            1
   11604            0
   11605            0
   11606            1
   11607            0
   11608            0
   11609            1
   11610            1
   11611            1
   11612            1
   11613            1
   11614            1
   11615            2
   11616            1
   11617            1
   11618            1
   11619            1
   11620            1
   11621            1
   11622            1
   11623            1
   11624            1
   11625            1
   11626            2
   11627            1
   11628            0
   11629            0
   11630            0
   11631            0
   11632            0
   11633            0
   11634            0
   11635            0
   11636            0
   11637            0
   11638            0
   11639            0
   11640            0
   11641            0
   11642            1
   11643            0
   11644            1
   11645            0
   11646            1
   11647            1
   11648            1
   11649            1
   11650            0
   11651            1
   11652            1
   11653            1
   11654            1
   11655            1
   11656            1
   11657            1
   11658            0
   11659            0
   11660            0
   11661            0
   11662            1
   11663            0
   11664            1
   11665            1
   11666            1
   11667            0
   11668            0
   11669            1
   11670            1
   11671            1
   11672            1
   11673            2
   11674            1
   11675            1
   11676            1
   11677            1
   11678            2
   11679            2
   11680            1
   11681            1
   11682            1
   11683            1
   11684            1
   11685            1
   11686            3
   11687            1
   11688            2
   11689            1
   11690            2
   11691            1
   11692            1
   11693            1
   11694            1
   11695            1
   11696            2
   11697            1
   11698            1
   11699            1
   11700            1
   11701            1
   11702            1
   11703            1
   11704            1
   11705            1
   11706            1
   11707            1
   11708            1
   11709            1
   11710            1
   11711            1
   11712            2
   11713            1
   11714            1
   11715            1
   11716            2
   11717            0
   11718            0
   11719            1
   11720            1
   11721            0
   11722            0
   11723            0
   11724            0
   11725            0
   11726            1
   11727            1
   11728            1
   11729            1
   11730            1
   11731            1
   11732            1
   11733            1
   11734            1
   11735            2
   11736            1
   11737            1
   11738            1
   11739            1
   11740            1
   11741            2
   11742            1
   11743            1
   11744            1
   11745            1
   11746            2
   11747            1
   11748            1
   11749            1
   11750            1
   11751            3
   11752            2
   11753            2
   11754            1
   11755            2
   11756            1
   11757            1
   11758            1
   11759            2
   11760            2
   11761            1
   11762            1
   11763            1
   11764            2
   11765            1
   11766            1
   11767            2
   11768            1
   11769            1
   11770            0
   11771            0
   11772            1
   11773            1
   11774            1
   11775            1
   11776            1
   11777            1
   11778            1
   11779            1
   11780            1
   11781            1
   11782            1
   11783            1
   11784            1
   11785            1
   11786            1
   11787            1
   11788            1
   11789            1
   11790            1
   11791            2
   11792            1
   11793            1
   11794            1
   11795            1
   11796            1
   11797            1
   11798            1
   11799            0
   11800            1
   11801            1
   11802            1
   11803            1
   11804            0
   11805            1
   11806            1
   11807            1
   11808            1
   11809            1
   11810            2
   11811            2
   11812            1
   11813            1
   11814            1
   11815            1
   11816            1
   11817            1
   11818            1
   11819            1
   11820            1
   11821            1
   11822            2
   11823            1
   11824            1
   11825            1
   11826            1
   11827            1
   11828            1
   11829            1
   11830            1
   11831            2
   11832            2
   11833            1
   11834            1
   11835            1
   11836            1
   11837            0
   11838            1
   11839            1
   11840            1
   11841            1
   11842            1
   11843            1
   11844            1
   11845            1
   11846            1
   11847            1
   11848            1
   11849            1
   11850            1
   11851            1
   11852            1
   11853            1
   11854            2
   11855            1
   11856            1
   11857            1
   11858            1
   11859            1
   11860            2
   11861            1
   11862            2
   11863            2
   11864            1
   11865            2
   11866            1
   11867            1
   11868            1
   11869            2
   11870            2
   11871            2
   11872            2
   11873            2
   11874            1
   11875            1
   11876            0
   11877            1
   11878            1
   11879            2
   11880            2
   11881            2
   11882            1
   11883            1
   11884            2
   11885            1
   11886            1
   11887            1
   11888            2
   11889            1
   11890            2
   11891            1
   11892            2
   11893            2
   11894            2
   11895            2
   11896            2
   11897            1
   11898            2
   11899            1
   11900            1
   11901            1
   11902            0
   11903            1
   11904            1
   11905            2
   11906            2
   11907            1
   11908            1
   11909            0
   11910            2
   11911            0
   11912            1
   11913            2
   11914            1
   11915            1
   11916            1
   11917            1
   11918            0
   11919            2
   11920            2
   11921            1
   11922            1
   11923            1
   11924            2
   11925            1
   11926            1
   11927            1
   11928            0
   11929            1
   11930            1
   11931            1
   11932            1
   11933            1
   11934            1
   11935            1
   11936            0
   11937            1
   11938            1
   11939            1
   11940            1
   11941            1
   11942            1
   11943            2
   11944            1
   11945            1
   11946            1
   11947            1
   11948            1
   11949            1
   11950            1
   11951            1
   11952            1
   11953            1
   11954            1
   11955            1
   11956            2
   11957            1
   11958            1
   11959            1
   11960            1
   11961            2
   11962            1
   11963            1
   11964            1
   11965            2
   11966            1
   11967            1
   11968            1
   11969            1
   11970            1
   11971            2
   11972            1
   11973            1
   11974            1
   11975            1
   11976            1
   11977            1
   11978            2
   11979            0
   11980            1
   11981            1
   11982            1
   11983            1
   11984            1
   11985            1
   11986            2
   11987            1
   11988            1
   11989            1
   11990            1
   11991            1
   11992            1
   11993            1
   11994            1
   11995            2
   11996            2
   11997            1
   11998            0
   11999            0
   12000            1
   12001            2
   12002            0
   12003            1
   12004            2
   12005            1
   12006            1
   12007            1
   12008            1
   12009            1
   12010            1
   12011            1
   12012            1
   12013            1
   12014            1
   12015            1
   12016            1
   12017            1
   12018            1
   12019            1
   12020            1
   12021            1
   12022            1
   12023            1
   12024            1
   12025            1
   12026            1
   12027            1
   12028            1
   12029            1
   12030            1
   12031            1
   12032            1
   12033            1
   12034            0
   12035            2
   12036            2
   12037            2
   12038            2
   12039            1
   12040            1
   12041            1
   12042            1
   12043            1
   12044            2
   12045            1
   12046            1
   12047            2
   12048            2
   12049            1
   12050            1
   12051            1
   12052            1
   12053            1
   12054            0
   12055            0
   12056            2
   12057            1
   12058            1
   12059            1
   12060            2
   12061            2
   12062            1
   12063            1
   12064            1
   12065            1
   12066            1
   12067            1
   12068            1
   12069            2
   12070            1
   12071            1
   12072            1
   12073            1
   12074            1
   12075            1
   12076            1
   12077            1
   12078            1
   12079            1
   12080            1
   12081            1
   12082            1
   12083            1
   12084            1
   12085            1
   12086            1
   12087            1
   12088            1
   12089            1
   12090            1
   12091            2
   12092            1
   12093            0
   12094            1
   12095            1
   12096            1
   12097            1
   12098            1
   12099            1
   12100            2
   12101            1
   12102            0
   12103            1
   12104            1
   12105            1
   12106            1
   12107            0
   12108            1
   12109            2
   12110            1
   12111            1
   12112            1
   12113            1
   12114            1
   12115            1
   12116            2
   12117            0
   12118            1
   12119            0
   12120            1
   12121            1
   12122            0
   12123            0
   12124            1
   12125            0
   12126            0
   12127            1
   12128            1
   12129            0
   12130            0
   12131            0
   12132            0
   12133            0
   12134            0
   12135            0
   12136            0
   12137            0
   12138            0
   12139            0
   12140            0
   12141            0
   12142            0
   12143            0
   12144            0
   12145            0
   12146            0
   12147            0
   12148            0
   12149            0
   12150            0
   12151            0
   12152            0
   12153            0
   12154            0
   12155            0
   12156            0
   12157            0
   12158            0
   12159            0
   12160            0
   12161            0
   12162            1
   12163            0
   12164            0
   12165            0
   12166            0
   12167            0
   12168            0
   12169            0
   12170            0
   12171            0
   12172            1
   12173            0
   12174            0
   12175            0
   12176            0
   12177            0
   12178            0
   12179            1
   12180            0
   12181            0
   12182            0
   12183            1
   12184            0
   12185            0
   12186            0
   12187            0
   12188            2
   12189            2
   12190            1
   12191            0
   12192            1
   12193            0
   12194            1
   12195            1
   12196            1
   12197            1
   12198            1
   12199            1
   12200            1
   12201            0
   12202            0
   12203            0
   12204            0
   12205            0
   12206            0
   12207            1
   12208            0
   12209            1
   12210            0
   12211            0
   12212            0
   12213            1
   12214            0
   12215            0
   12216            0
   12217            0
   12218            0
   12219            0
   12220            0
   12221            1
   12222            1
   12223            1
   12224            1
   12225            1
   12226            1
   12227            2
   12228            1
   12229            1
   12230            1
   12231            0
   12232            1
   12233            1
   12234            1
   12235            1
   12236            1
   12237            1
   12238            1
   12239            1
   12240            1
   12241            1
   12242            0
   12243            0
   12244            1
   12245            0
   12246            1
   12247            1
   12248            2
   12249            1
   12250            1
   12251            2
   12252            1
   12253            1
   12254            1
   12255            1
   12256            1
   12257            1
   12258            0
   12259            2
   12260            1
   12261            1
   12262            1
   12263            1
   12264            1
   12265            2
   12266            1
   12267            1
   12268            1
   12269            1
   12270            1
   12271            1
   12272            1
   12273            1
   12274            1
   12275            1
   12276            1
   12277            1
   12278            1
   12279            1
   12280            0
   12281            0
   12282            0
   12283            1
   12284            1
   12285            1
   12286            0
   12287            1
   12288            1
   12289            1
   12290            1
   12291            1
   12292            1
   12293            2
   12294            1
   12295            1
   12296            1
   12297            1
   12298            1
   12299            1
   12300            1
   12301            1
   12302            1
   12303            1
   12304            1
   12305            1
   12306            1
   12307            1
   12308            2
   12309            1
   12310            1
   12311            1
   12312            1
   12313            1
   12314            1
   12315            2
   12316            2
   12317            1
   12318            1
   12319            1
   12320            2
   12321            0
   12322            0
   12323            1
   12324            1
   12325            1
   12326            1
   12327            1
   12328            1
   12329            1
   12330            1
   12331            1
   12332            1
   12333            1
   12334            1
   12335            1
   12336            1
   12337            1
   12338            1
   12339            0
   12340            0
   12341            0
   12342            1
   12343            0
   12344            1
   12345            1
   12346            1
   12347            1
   12348            1
   12349            1
   12350            2
   12351            1
   12352            2
   12353            1
   12354            1
   12355            1
   12356            1
   12357            2
   12358            1
   12359            1
   12360            1
   12361            1
   12362            1
   12363            1
   12364            1
   12365            1
   12366            1
   12367            1
   12368            1
   12369            1
   12370            1
   12371            1
   12372            1
   12373            1
   12374            0
   12375            1
   12376            0
   12377            1
   12378            1
   12379            0
   12380            2
   12381            1
   12382            1
   12383            1
   12384            1
   12385            1
   12386            2
   12387            1
   12388            1
   12389            1
   12390            1
   12391            1
   12392            1
   12393            0
   12394            2
   12395            0
   12396            1
   12397            1
   12398            1
   12399            1
   12400            1
   12401            0
   12402            1
   12403            0
   12404            1
   12405            1
   12406            1
   12407            1
   12408            1
   12409            1
   12410            1
   12411            1
   12412            1
   12413            1
   12414            1
   12415            1
   12416            1
   12417            0
   12418            1
   12419            1
   12420            1
   12421            1
   12422            1
   12423            0
   12424            1
   12425            1
   12426            1
   12427            2
   12428            1
   12429            1
   12430            1
   12431            1
   12432            1
   12433            1
   12434            1
   12435            1
   12436            1
   12437            1
   12438            1
   12439            0
   12440            1
   12441            3
   12442            1
   12443            1
   12444            1
   12445            1
   12446            1
   12447            1
   12448            1
   12449            2
   12450            2
   12451            1
   12452            1
   12453            1
   12454            1
   12455            1
   12456            1
   12457            1
   12458            1
   12459            1
   12460            1
   12461            1
   12462            1
   12463            1
   12464            0
   12465            3
   12466            1
   12467            1
   12468            1
   12469            1
   12470            1
   12471            1
   12472            0
   12473            1
   12474            1
   12475            1
   12476            2
   12477            1
   12478            1
   12479            0
   12480            1
   12481            0
   12482            1
   12483            1
   12484            1
   12485            1
   12486            0
   12487            1
   12488            1
   12489            1
   12490            1
   12491            1
   12492            1
   12493            1
   12494            1
   12495            1
   12496            1
   12497            1
   12498            1
   12499            1
   12500            1
   12501            0
   12502            0
   12503            0
   12504            0
   12505            0
   12506            0
   12507            1
   12508            0
   12509            0
   12510            0
   12511            0
   12512            0
   12513            0
   12514            0
   12515            0
   12516            0
   12517            1
   12518            1
   12519            1
   12520            1
   12521            1
   12522            1
   12523            1
   12524            1
   12525            1
   12526            1
   12527            1
   12528            1
   12529            1
   12530            2
   12531            1
   12532            1
   12533            1
   12534            1
   12535            1
   12536            1
   12537            1
   12538            1
   12539            1
   12540            1
   12541            1
   12542            1
   12543            1
   12544            1
   12545            1
   12546            1
   12547            1
   12548            1
   12549            1
   12550            1
   12551            1
   12552            1
   12553            1
   12554            1
   12555            1
   12556            1
   12557            1
   12558            1
   12559            0
   12560            0
   12561            0
   12562            1
   12563            1
   12564            1
   12565            1
   12566            1
   12567            1
   12568            1
   12569            2
   12570            2
   12571            1
   12572            1
   12573            1
   12574            1
   12575            0
   12576            1
   12577            1
   12578            1
   12579            1
   12580            1
   12581            1
   12582            1
   12583            1
   12584            1
   12585            1
   12586            0
   12587            0
   12588            0
   12589            1
   12590            1
   12591            1
   12592            1
   12593            0
   12594            0
   12595            2
   12596            0
   12597            2
   12598            1
   12599            1
   12600            1
   12601            1
   12602            1
   12603            1
   12604            0
   12605            1
   12606            1
   12607            1
   12608            1
   12609            1
   12610            1
   12611            2
   12612            1
   12613            1
   12614            1
   12615            0
   12616            0
   12617            0
   12618            0
   12619            0
   12620            1
   12621            1
   12622            1
   12623            1
   12624            1
   12625            1
   12626            0
   12627            0
   12628            0
   12629            1
   12630            0
   12631            0
   12632            0
   12633            1
   12634            0
   12635            0
   12636            0
   12637            0
   12638            0
   12639            0
   12640            0
   12641            0
   12642            0
   12643            0
   12644            0
   12645            0
   12646            1
   12647            0
   12648            0
   12649            0
   12650            0
   12651            0
   12652            0
   12653            0
   12654            0
   12655            0
   12656            0
   12657            0
   12658            1
   12659            1
   12660            1
   12661            1
   12662            1
   12663            1
   12664            1
   12665            1
   12666            1
   12667            1
   12668            1
   12669            0
   12670            0
   12671            1
   12672            1
   12673            0
   12674            1
   12675            1
   12676            1
   12677            2
   12678            1
   12679            1
   12680            1
   12681            1
   12682            1
   12683            2
   12684            2
   12685            1
   12686            1
   12687            0
   12688            1
   12689            1
   12690            1
   12691            1
   12692            1
   12693            2
   12694            0
   12695            1
   12696            1
   12697            0
   12698            1
   12699            1
   12700            1
   12701            1
   12702            1
   12703            1
   12704            1
   12705            1
   12706            1
   12707            1
   12708            1
   12709            1
   12710            1
   12711            1
   12712            1
   12713            1
   12714            1
   12715            1
   12716            1
   12717            1
   12718            1
   12719            1
   12720            1
   12721            0
   12722            1
   12723            1
   12724            1
   12725            1
   12726            1
   12727            1
   12728            1
   12729            1
   12730            1
   12731            1
   12732            1
   12733            1
   12734            1
   12735            1
   12736            0
   12737            2
   12738            0
   12739            1
   12740            2
   12741            1
   12742            1
   12743            2
   12744            0
   12745            0
   12746            0
   12747            2
   12748            1
   12749            1
   12750            1
   12751            1
   12752            1
   12753            1
   12754            1
   12755            1
   12756            1
   12757            1
   12758            1
   12759            1
   12760            1
   12761            1
   12762            1
   12763            1
   12764            1
   12765            1
   12766            1
   12767            1
   12768            1
   12769            1
   12770            1
   12771            0
   12772            1
   12773            1
   12774            1
   12775            1
   12776            1
   12777            1
   12778            1
   12779            1
   12780            1
   12781            1
   12782            1
   12783            0
   12784            1
   12785            1
   12786            1
   12787            1
   12788            1
   12789            0
   12790            0
   12791            2
   12792            1
   12793            1
   12794            1
   12795            1
   12796            1
   12797            1
   12798            0
   12799            2
   12800            1
   12801            1
   12802            2
   12803            1
   12804            1
   12805            0
   12806            0
   12807            1
   12808            1
   12809            1
   12810            1
   12811            0
   12812            0
   12813            1
   12814            1
   12815            1
   12816            1
   12817            1
   12818            1
   12819            1
   12820            1
   12821            0
   12822            1
   12823            0
   12824            1
   12825            1
   12826            1
   12827            1
   12828            1
   12829            1
   12830            1
   12831            1
   12832            1
   12833            1
   12834            1
   12835            1
   12836            1
   12837            1
   12838            1
   12839            1
   12840            1
   12841            1
   12842            1
   12843            1
   12844            1
   12845            1
   12846            1
   12847            1
   12848            1
   12849            1
   12850            1
   12851            1
   12852            1
   12853            1
   12854            1
   12855            1
   12856            1
   12857            1
   12858            0
   12859            1
   12860            0
   12861            2
   12862            0
   12863            0
   12864            1
   12865            1
   12866            1
   12867            1
   12868            1
   12869            1
   12870            1
   12871            0
   12872            1
   12873            1
   12874            1
   12875            1
   12876            1
   12877            1
   12878            1
   12879            1
   12880            1
   12881            2
   12882            1
   12883            1
   12884            1
   12885            1
   12886            0
   12887            1
   12888            0
   12889            1
   12890            1
   12891            1
   12892            0
   12893            1
   12894            1
   12895            1
   12896            1
   12897            0
   12898            0
   12899            0
   12900            0
   12901            0
   12902            0
   12903            0
   12904            0
   12905            0
   12906            0
   12907            0
   12908            0
   12909            0
   12910            0
   12911            0
   12912            0
   12913            0
   12914            0
   12915            1
   12916            0
   12917            0
   12918            0
   12919            0
   12920            1
   12921            0
   12922            0
   12923            1
   12924            1
   12925            1
   12926            1
   12927            1
   12928            1
   12929            1
   12930            1
   12931            1
   12932            1
   12933            1
   12934            1
   12935            1
   12936            1
   12937            1
   12938            1
   12939            0
   12940            1
   12941            1
   12942            1
   12943            1
   12944            1
   12945            1
   12946            1
   12947            1
   12948            1
   12949            1
   12950            1
   12951            1
   12952            1
   12953            1
   12954            1
   12955            1
   12956            1
   12957            1
   12958            1
   12959            1
   12960            1
   12961            2
   12962            1
   12963            1
   12964            0
   12965            1
   12966            1
   12967            1
   12968            1
   12969            1
   12970            1
   12971            0
   12972            0
   12973            0
   12974            1
   12975            0
   12976            0
   12977            0
   12978            0
   12979            0
   12980            2
   12981            1
   12982            2
   12983            1
   12984            1
   12985            1
   12986            1
   12987            1
   12988            1
   12989            1
   12990            0
   12991            1
   12992            1
   12993            2
   12994            1
   12995            1
   12996            1
   12997            3
   12998            2
   12999            1
   13000            0
   13001            0
   13002            1
   13003            1
   13004            1
   13005            1
   13006            2
   13007            2
   13008            1
   13009            0
   13010            0
   13011            0
   13012            0
   13013            0
   13014            0
   13015            0
   13016            0
   13017            0
   13018            0
   13019            0
   13020            0
   13021            1
   13022            1
   13023            1
   13024            1
   13025            1
   13026            1
   13027            1
   13028            1
   13029            1
   13030            1
   13031            2
   13032            1
   13033            1
   13034            0
   13035            0
   13036            0
   13037            0
   13038            0
   13039            0
   13040            1
   13041            1
   13042            2
   13043            0
   13044            0
   13045            1
   13046            2
   13047            2
   13048            1
   13049            1
   13050            1
   13051            1
   13052            1
   13053            1
   13054            1
   13055            0
   13056            1
   13057            2
   13058            1
   13059            0
   13060            1
   13061            1
   13062            1
   13063            1
   13064            1
   13065            1
   13066            2
   13067            1
   13068            1
   13069            1
   13070            2
   13071            1
   13072            1
   13073            1
   13074            1
   13075            1
   13076            1
   13077            1
   13078            1
   13079            1
   13080            1
   13081            1
   13082            1
   13083            1
   13084            1
   13085            1
   13086            1
   13087            1
   13088            1
   13089            1
   13090            1
   13091            0
   13092            0
   13093            1
   13094            1
   13095            1
   13096            1
   13097            1
   13098            1
   13099            0
   13100            0
   13101            0
   13102            0
   13103            1
   13104            3
   13105            2
   13106            0
   13107            2
   13108            2
   13109            2
   13110            2
   13111            2
   13112            1
   13113            1
   13114            1
   13115            2
   13116            2
   13117            2
   13118            1
   13119            1
   13120            1
   13121            2
   13122            2
   13123            2
   13124            2
   13125            2
   13126            2
   13127            2
   13128            2
   13129            2
   13130            2
   13131            2
   13132            2
   13133            1
   13134            1
   13135            1
   13136            1
   13137            1
   13138            0
   13139            1
   13140            2
   13141            2
   13142            2
   13143            2
   13144            2
   13145            2
   13146            2
   13147            1
   13148            2
   13149            1
   13150            1
   13151            1
   13152            2
   13153            2
   13154            1
   13155            1
   13156            2
   13157            2
   13158            1
   13159            1
   13160            1
   13161            2
   13162            1
   13163            2
   13164            1
   13165            1
   13166            3
   13167            1
   13168            2
   13169            1
   13170            1
   13171            2
   13172            1
   13173            2
   13174            2
   13175            1
   13176            2
   13177            0
   13178            0
   13179            1
   13180            1
   13181            1
   13182            2
   13183            1
   13184            0
   13185            0
   13186            2
   13187            1
   13188            1
   13189            1
   13190            1
   13191            0
   13192            0
   13193            0
   13194            1
   13195            0
   13196            0
   13197            1
   13198            0
   13199            0
   13200            1
   13201            2
   13202            1
   13203            2
   13204            2
   13205            1
   13206            1
   13207            2
   13208            1
   13209            0
   13210            1
   13211            1
   13212            0
   13213            1
   13214            2
   13215            0
   13216            0
   13217            0
   13218            0
   13219            0
   13220            1
   13221            1
   13222            0
   13223            1
   13224            2
   13225            0
   13226            0
   13227            0
   13228            1
   13229            1
   13230            1
   13231            0
   13232            0
   13233            0
   13234            0
   13235            0
   13236            0
   13237            0
   13238            0
   13239            1
   13240            1
   13241            0
   13242            1
   13243            0
   13244            0
   13245            0
   13246            0
   13247            0
   13248            0
   13249            0
   13250            1
   13251            0
   13252            1
   13253            0
   13254            0
   13255            1
   13256            0
   13257            0
   13258            1
   13259            1
   13260            0
   13261            1
   13262            0
   13263            2
   13264            0
   13265            0
   13266            1
   13267            1
   13268            0
   13269            1
   13270            1
   13271            1
   13272            1
   13273            2
   13274            1
   13275            1
   13276            1
   13277            3
   13278            1
   13279            2
   13280            1
   13281            1
   13282            2
   13283            1
   13284            1
   13285            1
   13286            1
   13287            1
   13288            2
   13289            2
   13290            2
   13291            1
   13292            2
   13293            1
   13294            2
   13295            1
   13296            2
   13297            2
   13298            2
   13299            2
   13300            1
   13301            3
   13302            1
   13303            2
   13304            1
   13305            2
   13306            2
   13307            2
   13308            0
   13309            2
   13310            1
   13311            1
   13312            1
   13313            1
   13314            0
   13315            2
   13316            1
   13317            2
   13318            1
   13319            2
   13320            2
   13321            1
   13322            2
   13323            1
   13324            2
   13325            2
   13326            1
   13327            1
   13328            3
   13329            3
   13330            1
   13331            1
   13332            2
   13333            2
   13334            2
   13335            2
   13336            1
   13337            1
   13338            3
   13339            1
   13340            2
   13341            2
   13342            3
   13343            2
   13344            2
   13345            2
   13346            2
   13347            2
   13348            2
   13349            2
   13350            2
   13351            2
   13352            3
   13353            1
   13354            1
   13355            1
   13356            2
   13357            1
   13358            2
   13359            1
   13360            2
   13361            2
   13362            3
   13363            2
   13364            2
   13365            3
   13366            1
   13367            2
   13368            2
   13369            2
   13370            1
   13371            0
   13372            1
   13373            0
   13374            1
   13375            0
   13376            1
   13377            0
   13378            0
   13379            2
   13380            1
   13381            2
   13382            1
   13383            0
   13384            1
   13385            1
   13386            2
   13387            1
   13388            1
   13389            1
   13390            2
   13391            2
   13392            3
   13393            1
   13394            2
   13395            2
   13396            2
   13397            1
   13398            2
   13399            2
   13400            1
   13401            2
   13402            2
   13403            2
   13404            1
   13405            0
   13406            1
   13407            0
   13408            2
   13409            2
   13410            2
   13411            2
   13412            1
   13413            1
   13414            3
   13415            2
   13416            1
   13417            2
   13418            2
   13419            2
   13420            2
   13421            1
   13422            2
   13423            1
   13424            2
   13425            1
   13426            1
   13427            2
   13428            2
   13429            2
   13430            1
   13431            2
   13432            1
   13433            1
   13434            1
   13435            2
   13436            2
   13437            1
   13438            2
   13439            2
   13440            2
   13441            2
   13442            1
   13443            2
   13444            1
   13445            0
   13446            1
   13447            1
   13448            0
   13449            1
   13450            2
   13451            1
   13452            1
   13453            1
   13454            1
   13455            2
   13456            2
   13457            2
   13458            2
   13459            1
   13460            1
   13461            2
   13462            2
   13463            1
   13464            2
   13465            1
   13466            2
   13467            2
   13468            1
   13469            2
   13470            2
   13471            1
   13472            2
   13473            2
   13474            3
   13475            2
   13476            1
   13477            2
   13478            1
   13479            1
   13480            1
   13481            2
   13482            2
   13483            2
   13484            2
   13485            1
   13486            1
   13487            2
   13488            2
   13489            2
   13490            2
   13491            2
   13492            2
   13493            2
   13494            2
   13495            1
   13496            2
   13497            2
   13498            1
   13499            2
   13500            2
   13501            2
   13502            2
   13503            1
   13504            2
   13505            2
   13506            2
   13507            1
   13508            1
   13509            1
   13510            1
   13511            2
   13512            1
   13513            2
   13514            1
   13515            2
   13516            2
   13517            2
   13518            2
   13519            2
   13520            2
   13521            1
   13522            2
   13523            1
   13524            2
   13525            2
   13526            1
   13527            2
   13528            1
   13529            2
   13530            1
   13531            2
   13532            2
   13533            2
   13534            2
   13535            1
   13536            1
   13537            2
   13538            2
   13539            2
   13540            2
   13541            3
   13542            2
   13543            1
   13544            2
   13545            2
   13546            2
   13547            2
   13548            2
   13549            2
   13550            1
   13551            1
   13552            2
   13553            2
   13554            1
   13555            3
   13556            2
   13557            1
   13558            2
   13559            2
   13560            2
   13561            1
   13562            1
   13563            0
   13564            2
   13565            1
   13566            2
   13567            3
   13568            2
   13569            1
   13570            0
   13571            2
   13572            2
   13573            1
   13574            1
   13575            2
   13576            2
   13577            2
   13578            2
   13579            2
   13580            2
   13581            1
   13582            3
   13583            2
   13584            0
   13585            1
   13586            1
   13587            1
   13588            0
   13589            0
   13590            2
   13591            2
   13592            1
   13593            0
   13594            2
   13595            1
   13596            1
   13597            3
   13598            2
   13599            1
   13600            2
   13601            2
   13602            2
   13603            1
   13604            1
   13605            1
   13606            2
   13607            2
   13608            1
   13609            2
   13610            2
   13611            2
   13612            1
   13613            2
   13614            2
   13615            1
   13616            1
   13617            1
   13618            2
   13619            1
   13620            2
   13621            0
   13622            3
   13623            2
   13624            1
   13625            2
   13626            2
   13627            2
   13628            3
   13629            2
   13630            1
   13631            2
   13632            1
   13633            1
   13634            2
   13635            2
   13636            1
   13637            1
   13638            1
   13639            0
   13640            0
   13641            2
   13642            1
   13643            1
   13644            1
   13645            1
   13646            2
   13647            1
   13648            1
   13649            2
   13650            2
   13651            2
   13652            1
   13653            1
   13654            1
   13655            1
   13656            0
   13657            0
   13658            1
   13659            0
   13660            1
   13661            1
   13662            0
   13663            1
   13664            2
   13665            1
   13666            1
   13667            0
   13668            1
   13669            0
   13670            1
   13671            1
   13672            0
   13673            1
   13674            0
   13675            0
   13676            1
   13677            1
   13678            2
   13679            2
   13680            1
   13681            1
   13682            3
   13683            1
   13684            2
   13685            1
   13686            1
   13687            2
   13688            1
   13689            2
   13690            1
   13691            2
   13692            2
   13693            2
   13694            2
   13695            2
   13696            2
   13697            1
   13698            1
   13699            2
   13700            1
   13701            2
   13702            3
   13703            2
   13704            1
   13705            1
   13706            2
   13707            1
   13708            2
   13709            2
   13710            2
   13711            1
   13712            2
   13713            1
   13714            1
   13715            0
   13716            1
   13717            1
   13718            1
   13719            1
   13720            1
   13721            1
   13722            1
   13723            1
   13724            2
   13725            2
   13726            1
   13727            2
   13728            2
   13729            2
   13730            1
   13731            1
   13732            2
   13733            2
   13734            2
   13735            2
   13736            1
   13737            2
   13738            2
   13739            2
   13740            2
   13741            1
   13742            2
   13743            1
   13744            2
   13745            0
   13746            2
   13747            2
   13748            2
   13749            3
   13750            1
   13751            1
   13752            3
   13753            2
   13754            2
   13755            2
   13756            3
   13757            1
   13758            2
   13759            1
   13760            1
   13761            2
   13762            3
   13763            2
   13764            2
   13765            2
   13766            2
   13767            2
   13768            2
   13769            1
   13770            2
   13771            2
   13772            2
   13773            2
   13774            2
   13775            2
   13776            1
   13777            2
   13778            3
   13779            2
   13780            2
   13781            2
   13782            2
   13783            2
   13784            1
   13785            1
   13786            2
   13787            2
   13788            1
   13789            1
   13790            2
   13791            1
   13792            2
   13793            2
   13794            1
   13795            2
   13796            2
   13797            0
   13798            1
   13799            2
   13800            3
   13801            2
   13802            1
   13803            1
   13804            2
   13805            1
   13806            2
   13807            1
   13808            2
   13809            2
   13810            1
   13811            1
   13812            3
   13813            2
   13814            2
   13815            1
   13816            2
   13817            2
   13818            1
   13819            2
   13820            1
   13821            1
   13822            2
   13823            2
   13824            2
   13825            2
   13826            2
   13827            1
   13828            1
   13829            2
   13830            2
   13831            2
   13832            2
   13833            1
   13834            0
   13835            0
   13836            0
   13837            1
   13838            1
   13839            1
   13840            1
   13841            2
   13842            2
   13843            2
   13844            1
   13845            2
   13846            2
   13847            2
   13848            2
   13849            2
   13850            2
   13851            1
   13852            3
   13853            2
   13854            2
   13855            2
   13856            1
   13857            2
   13858            1
   13859            2
   13860            2
   13861            2
   13862            2
   13863            2
   13864            2
   13865            2
   13866            1
   13867            2
   13868            1
   13869            2
   13870            2
   13871            2
   13872            1
   13873            2
   13874            2
   13875            1
   13876            1
   13877            2
   13878            2
   13879            2
   13880            2
   13881            2
   13882            1
   13883            2
   13884            2
   13885            2
   13886            2
   13887            1
   13888            2
   13889            2
   13890            2
   13891            1
   13892            1
   13893            2
   13894            1
   13895            1
   13896            1
   13897            2
   13898            2
   13899            1
   13900            1
   13901            1
   13902            2
   13903            2
   13904            1
   13905            1
   13906            2
   13907            1
   13908            1
   13909            2
   13910            1
   13911            1
   13912            1
   13913            1
   13914            1
   13915            1
   13916            2
   13917            2
   13918            1
   13919            2
   13920            1
   13921            2
   13922            2
   13923            3
   13924            2
   13925            2
   13926            2
   13927            2
   13928            2
   13929            2
   13930            2
   13931            2
   13932            2
   13933            2
   13934            1
   13935            2
   13936            1
   13937            1
   13938            2
   13939            1
   13940            1
   13941            1
   13942            2
   13943            2
   13944            2
   13945            1
   13946            1
   13947            1
   13948            1
   13949            2
   13950            1
   13951            1
   13952            2
   13953            1
   13954            2
   13955            2
   13956            1
   13957            1
   13958            2
   13959            3
   13960            0
   13961            1
   13962            2
   13963            2
   13964            1
   13965            1
   13966            1
   13967            2
   13968            0
   13969            2
   13970            1
   13971            2
   13972            1
   13973            2
   13974            2
   13975            2
   13976            2
   13977            2
   13978            1
   13979            1
   13980            1
   13981            1
   13982            1
   13983            1
   13984            2
   13985            2
   13986            2
   13987            2
   13988            1
   13989            2
   13990            1
   13991            2
   13992            2
   13993            2
   13994            2
   13995            2
   13996            2
   13997            1
   13998            1
   13999            1
   14000            2
   14001            1
   14002            2
   14003            2
   14004            1
   14005            1
   14006            1
   14007            2
   14008            2
   14009            1
   14010            1
   14011            2
   14012            2
   14013            2
   14014            2
   14015            1
   14016            1
   14017            1
   14018            2
   14019            1
   14020            1
   14021            2
   14022            2
   14023            2
   14024            2
   14025            3
   14026            2
   14027            2
   14028            2
   14029            2
   14030            2
   14031            2
   14032            2
   14033            3
   14034            3
   14035            2
   14036            1
   14037            1
   14038            1
   14039            2
   14040            2
   14041            2
   14042            1
   14043            3
   14044            2
   14045            2
   14046            2
   14047            2
   14048            1
   14049            2
   14050            2
   14051            2
   14052            1
   14053            2
   14054            2
   14055            2
   14056            2
   14057            2
   14058            1
   14059            1
   14060            2
   14061            2
   14062            2
   14063            2
   14064            2
   14065            1
   14066            2
   14067            1
   14068            2
   14069            1
   14070            2
   14071            2
   14072            2
   14073            2
   14074            2
   14075            2
   14076            2
   14077            2
   14078            2
   14079            2
   14080            2
   14081            3
   14082            2
   14083            1
   14084            1
   14085            2
   14086            1
   14087            2
   14088            3
   14089            1
   14090            2
   14091            1
   14092            1
   14093            2
   14094            2
   14095            2
   14096            2
   14097            1
   14098            1
   14099            2
   14100            2
   14101            1
   14102            2
   14103            2
   14104            2
   14105            2
   14106            1
   14107            1
   14108            2
   14109            1
   14110            2
   14111            2
   14112            2
   14113            1
   14114            2
   14115            2
   14116            2
   14117            2
   14118            2
   14119            1
   14120            2
   14121            1
   14122            1
   14123            2
   14124            2
   14125            3
   14126            1
   14127            1
   14128            1
   14129            1
   14130            1
   14131            2
   14132            2
   14133            1
   14134            2
   14135            1
   14136            2
   14137            1
   14138            2
   14139            2
   14140            2
   14141            2
   14142            2
   14143            1
   14144            1
   14145            2
   14146            1
   14147            1
   14148            2
   14149            2
   14150            1
   14151            1
   14152            2
   14153            2
   14154            2
   14155            3
   14156            2
   14157            1
   14158            2
   14159            1
   14160            1
   14161            2
   14162            1
   14163            2
   14164            3
   14165            2
   14166            1
   14167            2
   14168            2
   14169            3
   14170            1
   14171            1
   14172            2
   14173            2
   14174            2
   14175            2
   14176            2
   14177            2
   14178            2
   14179            2
   14180            1
   14181            1
   14182            1
   14183            1
   14184            1
   14185            2
   14186            1
   14187            2
   14188            2
   14189            2
   14190            1
   14191            2
   14192            2
   14193            2
   14194            2
   14195            2
   14196            2
   14197            1
   14198            1
   14199            3
   14200            1
   14201            2
   14202            2
   14203            3
   14204            2
   14205            1
   14206            2
   14207            2
   14208            3
   14209            2
   14210            2
   14211            2
   14212            2
   14213            2
   14214            1
   14215            1
   14216            2
   14217            1
   14218            2
   14219            1
   14220            2
   14221            2
   14222            2
   14223            2
   14224            0
   14225            0
   14226            0
   14227            1
   14228            0
   14229            3
   14230            2
   14231            2
   14232            2
   14233            2
   14234            2
   14235            2
   14236            2
   14237            2
   14238            1
   14239            2
   14240            1
   14241            1
   14242            1
   14243            2
   14244            1
   14245            1
   14246            1
   14247            2
   14248            2
   14249            2
   14250            2
   14251            1
   14252            1
   14253            3
   14254            1
   14255            2
   14256            1
   14257            0
   14258            2
   14259            1
   14260            1
   14261            2
   14262            2
   14263            2
   14264            1
   14265            2
   14266            1
   14267            1
   14268            2
   14269            2
   14270            1
   14271            2
   14272            1
   14273            1
   14274            0
   14275            1
   14276            1
   14277            1
   14278            2
   14279            1
   14280            1
   14281            2
   14282            1
   14283            2
   14284            1
   14285            1
   14286            1
   14287            0
   14288            1
   14289            2
   14290            2
   14291            1
   14292            3
   14293            2
   14294            2
   14295            2
   14296            1
   14297            1
   14298            1
   14299            1
   14300            1
   14301            1
   14302            1
   14303            1
   14304            1
   14305            1
   14306            1
   14307            1
   14308            1
   14309            2
   14310            1
   14311            1
   14312            1
   14313            1
   14314            1
   14315            1
   14316            1
   14317            1
   14318            1
   14319            1
   14320            1
   14321            2
   14322            1
   14323            2
   14324            2
   14325            1
   14326            1
   14327            2
   14328            1
   14329            2
   14330            1
   14331            1
   14332            1
   14333            1
   14334            2
   14335            0
   14336            2
   14337            1
   14338            1
   14339            0
   14340            1
   14341            1
   14342            1
   14343            2
   14344            2
   14345            2
   14346            1
   14347            2
   14348            1
   14349            2
   14350            1
   14351            1
   14352            2
   14353            0
   14354            2
   14355            2
   14356            2
   14357            1
   14358            2
   14359            2
   14360            2
   14361            2
   14362            2
   14363            2
   14364            2
   14365            1
   14366            2
   14367            3
   14368            1
   14369            2
   14370            2
   14371            1
   14372            2
   14373            2
   14374            2
   14375            2
   14376            2
   14377            2
   14378            1
   14379            2
   14380            1
   14381            2
   14382            2
   14383            1
   14384            1
   14385            2
   14386            1
   14387            1
   14388            2
   14389            1
   14390            1
   14391            1
   14392            2
   14393            2
   14394            2
   14395            1
   14396            2
   14397            1
   14398            2
   14399            2
   14400            1
   14401            2
   14402            2
   14403            2
   14404            1
   14405            2
   14406            2
   14407            1
   14408            2
   14409            1
   14410            2
   14411            2
   14412            1
   14413            1
   14414            1
   14415            2
   14416            1
   14417            2
   14418            1
   14419            2
   14420            1
   14421            2
   14422            2
   14423            1
   14424            2
   14425            1
   14426            2
   14427            1
   14428            1
   14429            2
   14430            2
   14431            2
   14432            1
   14433            2
   14434            2
   14435            3
   14436            2
   14437            1
   14438            2
   14439            1
   14440            3
   14441            2
   14442            0
   14443            2
   14444            1
   14445            2
   14446            3
   14447            2
   14448            1
   14449            1
   14450            1
   14451            2
   14452            2
   14453            1
   14454            2
   14455            2
   14456            2
   14457            2
   14458            1
   14459            1
   14460            1
   14461            1
   14462            2
   14463            1
   14464            2
   14465            1
   14466            2
   14467            1
   14468            2
   14469            1
   14470            1
   14471            2
   14472            1
   14473            2
   14474            2
   14475            2
   14476            2
   14477            2
   14478            1
   14479            3
   14480            2
   14481            2
   14482            2
   14483            2
   14484            2
   14485            2
   14486            2
   14487            2
   14488            2
   14489            1
   14490            1
   14491            3
   14492            1
   14493            1
   14494            2
   14495            3
   14496            2
   14497            1
   14498            2
   14499            2
   14500            3
   14501            2
   14502            1
   14503            1
   14504            1
   14505            2
   14506            3
   14507            1
   14508            3
   14509            2
   14510            2
   14511            2
   14512            1
   14513            2
   14514            2
   14515            1
   14516            2
   14517            2
   14518            3
   14519            2
   14520            2
   14521            1
   14522            2
   14523            2
   14524            1
   14525            2
   14526            1
   14527            2
   14528            1
   14529            2
   14530            1
   14531            1
   14532            2
   14533            2
   14534            1
   14535            1
   14536            1
   14537            1
   14538            0
   14539            1
   14540            2
   14541            1
   14542            1
   14543            2
   14544            2
   14545            2
   14546            1
   14547            2
   14548            3
   14549            2
   14550            1
   14551            2
   14552            2
   14553            3
   14554            1
   14555            1
   14556            2
   14557            0
   14558            1
   14559            2
   14560            2
   14561            2
   14562            2
   14563            2
   14564            2
   14565            2
   14566            1
   14567            2
   14568            2
   14569            3
   14570            2
   14571            2
   14572            1
   14573            1
   14574            2
   14575            1
   14576            1
   14577            3
   14578            1
   14579            2
   14580            3
   14581            2
   14582            1
   14583            1
   14584            1
   14585            2
   14586            1
   14587            2
   14588            2
   14589            2
   14590            2
   14591            1
   14592            2
   14593            2
   14594            2
   14595            2
   14596            1
   14597            1
   14598            2
   14599            2
   14600            2
   14601            1
   14602            3
   14603            1
   14604            1
   14605            1
   14606            2
   14607            2
   14608            2
   14609            2
   14610            2
   14611            1
   14612            2
   14613            2
   14614            1
   14615            1
   14616            2
   14617            2
   14618            1
   14619            2
   14620            2
   14621            2
   14622            1
   14623            2
   14624            2
   14625            1
   14626            2
   14627            2
   14628            2
   14629            2
   14630            1
   14631            1
   14632            1
   14633            1
   14634            1
   14635            2
   14636            2
   14637            2
   14638            1
   14639            1
   14640            2
   14641            1
   14642            2
   14643            1
   14644            1
   14645            1
   14646            1
   14647            1
   14648            3
   14649            1
   14650            3
   14651            2
   14652            1
   14653            1
   14654            1
   14655            1
   14656            1
   14657            1
   14658            1
   14659            2
   14660            1
   14661            1
   14662            1
   14663            1
   14664            1
   14665            1
   14666            1
   14667            1
   14668            1
   14669            1
   14670            1
   14671            1
   14672            1
   14673            1
   14674            2
   14675            1
   14676            2
   14677            2
   14678            1
   14679            1
   14680            1
   14681            2
   14682            1
   14683            2
   14684            1
   14685            1
   14686            1
   14687            2
   14688            1
   14689            1
   14690            0
   14691            1
   14692            1
   14693            2
   14694            1
   14695            1
   14696            2
   14697            2
   14698            1
   14699            1
   14700            1
   14701            1
   14702            1
   14703            1
   14704            1
   14705            0
   14706            2
   14707            1
   14708            2
   14709            1
   14710            2
   14711            2
   14712            1
   14713            1
   14714            1
   14715            1
   14716            1
   14717            1
   14718            1
   14719            1
   14720            1
   14721            1
   14722            1
   14723            2
   14724            1
   14725            1
   14726            1
   14727            1
   14728            1
   14729            1
   14730            1
   14731            1
   14732            1
   14733            0
   14734            0
   14735            0
   14736            0
   14737            0
   14738            0
   14739            0
   14740            0
   14741            1
   14742            1
   14743            1
   14744            1
   14745            1
   14746            1
   14747            1
   14748            1
   14749            1
   14750            1
   14751            1
   14752            1
   14753            1
   14754            1
   14755            1
   14756            2
   14757            1
   14758            1
   14759            1
   14760            1
   14761            1
   14762            2
   14763            2
   14764            2
   14765            3
   14766            1
   14767            1
   14768            2
   14769            1
   14770            2
   14771            2
   14772            1
   14773            2
   14774            2
   14775            1
   14776            2
   14777            1
   14778            1
   14779            1
   14780            2
   14781            1
   14782            1
   14783            2
   14784            2
   14785            2
   14786            2
   14787            2
   14788            0
   14789            1
   14790            1
   14791            2
   14792            2
   14793            2
   14794            1
   14795            2
   14796            2
   14797            1
   14798            2
   14799            1
   14800            2
   14801            2
   14802            1
   14803            1
   14804            2
   14805            1
   14806            1
   14807            0
   14808            2
   14809            1
   14810            1
   14811            3
   14812            2
   14813            2
   14814            2
   14815            1
   14816            1
   14817            1
   14818            1
   14819            2
   14820            2
   14821            2
   14822            2
   14823            1
   14824            2
   14825            2
   14826            1
   14827            3
   14828            2
   14829            2
   14830            1
   14831            2
   14832            1
   14833            2
   14834            3
   14835            1
   14836            2
   14837            2
   14838            1
   14839            1
   14840            3
   14841            2
   14842            1
   14843            1
   14844            2
   14845            1
   14846            1
   14847            2
   14848            2
   14849            1
   14850            2
   14851            1
   14852            2
   14853            1
   14854            2
   14855            1
   14856            2
   14857            2
   14858            0
   14859            2
   14860            2
   14861            2
   14862            1
   14863            2
   14864            1
   14865            3
   14866            2
   14867            1
   14868            2
   14869            2
   14870            2
   14871            2
   14872            1
   14873            2
   14874            2
   14875            2
   14876            1
   14877            1
   14878            1
   14879            2
   14880            1
   14881            1
   14882            1
   14883            2
   14884            1
   14885            1
   14886            1
   14887            1
   14888            0
   14889            1
   14890            1
   14891            1
   14892            1
   14893            1
   14894            1
   14895            1
   14896            1
   14897            1
   14898            1
   14899            1
   14900            1
   14901            0
   14902            2
   14903            2
   14904            1
   14905            2
   14906            2
   14907            2
   14908            2
   14909            1
   14910            1
   14911            1
   14912            2
   14913            2
   14914            1
   14915            2
   14916            2
   14917            1
   14918            2
   14919            1
   14920            1
   14921            2
   14922            2
   14923            2
   14924            2
   14925            2
   14926            2
   14927            1
   14928            2
   14929            2
   14930            1
   14931            2
   14932            2
   14933            2
   14934            3
   14935            3
   14936            1
   14937            3
   14938            2
   14939            2
   14940            2
   14941            1
   14942            1
   14943            2
   14944            1
   14945            1
   14946            2
   14947            2
   14948            1
   14949            1
   14950            2
   14951            2
   14952            1
   14953            1
   14954            2
   14955            1
   14956            2
   14957            2
   14958            1
   14959            3
   14960            1
   14961            3
   14962            1
   14963            1
   14964            2
   14965            2
   14966            2
   14967            2
   14968            2
   14969            1
   14970            1
   14971            1
   14972            1
   14973            2
   14974            2
   14975            2
   14976            2
   14977            1
   14978            2
   14979            1
   14980            1
   14981            2
   14982            1
   14983            3
   14984            1
   14985            1
   14986            1
   14987            1
   14988            1
   14989            1
   14990            2
   14991            2
   14992            3
   14993            1
   14994            1
   14995            1
   14996            1
   14997            2
   14998            1
   14999            1
   15000            1
   15001            1
   15002            1
   15003            3
   15004            1
   15005            1
   15006            0
   15007            1
   15008            2
   15009            2
   15010            2
   15011            1
   15012            1
   15013            1
   15014            2
   15015            2
   15016            2
   15017            2
   15018            2
   15019            2
   15020            1
   15021            1
   15022            1
   15023            2
   15024            1
   15025            2
   15026            2
   15027            1
   15028            2
   15029            2
   15030            1
   15031            2
   15032            1
   15033            2
   15034            2
   15035            1
   15036            1
   15037            2
   15038            2
   15039            2
   15040            1
   15041            1
   15042            2
   15043            1
   15044            1
   15045            0
   15046            1
   15047            0
   15048            0
   15049            1
   15050            1
   15051            2
   15052            1
   15053            1
   15054            1
   15055            2
   15056            1
   15057            1
   15058            1
   15059            3
   15060            2
   15061            2
   15062            2
   15063            1
   15064            2
   15065            1
   15066            2
   15067            2
   15068            1
   15069            1
   15070            2
   15071            1
   15072            1
   15073            2
   15074            3
   15075            2
   15076            2
   15077            3
   15078            0
   15079            2
   15080            1
   15081            2
   15082            1
   15083            1
   15084            2
   15085            1
   15086            2
   15087            1
   15088            2
   15089            2
   15090            2
   15091            1
   15092            1
   15093            2
   15094            1
   15095            1
   15096            2
   15097            2
   15098            2
   15099            2
   15100            2
   15101            2
   15102            2
   15103            2
   15104            2
   15105            3
   15106            2
   15107            1
   15108            3
   15109            2
   15110            2
   15111            1
   15112            2
   15113            1
   15114            1
   15115            2
   15116            2
   15117            2
   15118            2
   15119            2
   15120            2
   15121            1
   15122            2
   15123            2
   15124            2
   15125            1
   15126            2
   15127            2
   15128            1
   15129            1
   15130            1
   15131            2
   15132            1
   15133            1
   15134            1
   15135            2
   15136            2
   15137            1
   15138            1
   15139            2
   15140            2
   15141            2
   15142            2
   15143            1
   15144            3
   15145            3
   15146            1
   15147            2
   15148            2
   15149            1
   15150            2
   15151            2
   15152            2
   15153            2
   15154            2
   15155            1
   15156            2
   15157            2
   15158            2
   15159            2
   15160            2
   15161            2
   15162            2
   15163            2
   15164            1
   15165            2
   15166            2
   15167            2
   15168            2
   15169            2
   15170            2
   15171            2
   15172            1
   15173            2
   15174            1
   15175            1
   15176            1
   15177            2
   15178            2
   15179            2
   15180            2
   15181            2
   15182            2
   15183            2
   15184            1
   15185            3
   15186            2
   15187            2
   15188            2
   15189            2
   15190            1
   15191            2
   15192            2
   15193            1
   15194            1
   15195            2
   15196            2
   15197            2
   15198            2
   15199            1
   15200            1
   15201            2
   15202            2
   15203            2
   15204            1
   15205            2
   15206            2
   15207            1
   15208            2
   15209            3
   15210            2
   15211            2
   15212            2
   15213            1
   15214            1
   15215            1
   15216            2
   15217            1
   15218            2
   15219            2
   15220            1
   15221            1
   15222            1
   15223            2
   15224            1
   15225            2
   15226            1
   15227            0
   15228            0
   15229            0
   15230            0
   15231            2
   15232            2
   15233            1
   15234            2
   15235            1
   15236            2
   15237            2
   15238            1
   15239            1
   15240            2
   15241            1
   15242            1
   15243            1
   15244            3
   15245            2
   15246            2
   15247            2
   15248            2
   15249            2
   15250            1
   15251            1
   15252            2
   15253            0
   15254            1
   15255            2
   15256            2
   15257            3
   15258            2
   15259            3
   15260            1
   15261            1
   15262            3
   15263            1
   15264            2
   15265            1
   15266            2
   15267            2
   15268            2
   15269            2
   15270            2
   15271            1
   15272            0
   15273            2
   15274            2
   15275            2
   15276            2
   15277            3
   15278            2
   15279            1
   15280            2
   15281            1
   15282            2
   15283            2
   15284            2
   15285            1
   15286            2
   15287            1
   15288            1
   15289            2
   15290            3
   15291            1
   15292            1
   15293            2
   15294            2
   15295            2
   15296            2
   15297            1
   15298            1
   15299            1
   15300            1
   15301            2
   15302            2
   15303            2
   15304            2
   15305            2
   15306            1
   15307            1
   15308            1
   15309            2
   15310            1
   15311            2
   15312            2
   15313            2
   15314            2
   15315            2
   15316            2
   15317            2
   15318            2
   15319            1
   15320            1
   15321            1
   15322            2
   15323            1
   15324            1
   15325            2
   15326            2
   15327            1
   15328            2
   15329            2
   15330            2
   15331            2
   15332            1
   15333            1
   15334            2
   15335            2
   15336            1
   15337            2
   15338            1
   15339            2
   15340            2
   15341            2
   15342            2
   15343            2
   15344            2
   15345            1
   15346            2
   15347            2
   15348            1
   15349            1
   15350            2
   15351            1
   15352            2
   15353            2
   15354            1
   15355            2
   15356            2
   15357            2
   15358            2
   15359            2
   15360            1
   15361            2
   15362            1
   15363            2
   15364            1
   15365            2
   15366            1
   15367            2
   15368            2
   15369            2
   15370            2
   15371            3
   15372            2
   15373            2
   15374            3
   15375            2
   15376            2
   15377            1
   15378            1
   15379            2
   15380            2
   15381            1
   15382            2
   15383            1
   15384            1
   15385            1
   15386            2
   15387            2
   15388            2
   15389            1
   15390            1
   15391            2
   15392            2
   15393            1
   15394            1
   15395            2
   15396            2
   15397            1
   15398            1
   15399            1
   15400            0
   15401            0
   15402            0
   15403            1
   15404            1
   15405            1
   15406            0
   15407            2
   15408            2
   15409            2
   15410            1
   15411            2
   15412            1
   15413            2
   15414            2
   15415            1
   15416            1
   15417            3
   15418            3
   15419            1
   15420            1
   15421            1
   15422            1
   15423            2
   15424            1
   15425            0
   15426            2
   15427            2
   15428            1
   15429            2
   15430            2
   15431            1
   15432            2
   15433            2
   15434            1
   15435            1
   15436            2
   15437            1
   15438            1
   15439            1
   15440            2
   15441            1
   15442            1
   15443            3
   15444            3
   15445            1
   15446            2
   15447            1
   15448            1
   15449            0
   15450            1
   15451            0
   15452            1
   15453            0
   15454            0
   15455            0
   15456            0
   15457            0
   15458            1
   15459            2
   15460            2
   15461            2
   15462            2
   15463            2
   15464            1
   15465            3
   15466            2
   15467            1
   15468            2
   15469            2
   15470            2
   15471            2
   15472            3
   15473            1
   15474            2
   15475            1
   15476            3
   15477            2
   15478            1
   15479            1
   15480            1
   15481            1
   15482            2
   15483            2
   15484            1
   15485            1
   15486            1
   15487            1
   15488            2
   15489            2
   15490            1
   15491            1
   15492            1
   15493            2
   15494            2
   15495            2
   15496            3
   15497            3
   15498            2
   15499            2
   15500            1
   15501            1
   15502            2
   15503            1
   15504            1
   15505            1
   15506            1
   15507            2
   15508            1
   15509            2
   15510            2
   15511            2
   15512            2
   15513            2
   15514            1
   15515            2
   15516            2
   15517            0
   15518            0
   15519            0
   15520            0
   15521            0
   15522            1
   15523            2
   15524            1
   15525            1
   15526            1
   15527            1
   15528            2
   15529            1
   15530            1
   15531            1
   15532            1
   15533            1
   15534            1
   15535            1
   15536            1
   15537            1
   15538            1
   15539            1
   15540            1
   15541            1
   15542            1
   15543            1
   15544            1
   15545            1
   15546            1
   15547            1
   15548            1
   15549            1
   15550            1
   15551            2
   15552            1
   15553            2
   15554            1
   15555            2
   15556            2
   15557            1
   15558            0
   15559            1
   15560            0
   15561            1
   15562            2
   15563            1
   15564            1
   15565            2
   15566            1
   15567            1
   15568            2
   15569            2
   15570            2
   15571            2
   15572            2
   15573            1
   15574            0
   15575            0
   15576            0
   15577            0
   15578            0
   15579            1
   15580            0
   15581            0
   15582            0
   15583            0
   15584            0
   15585            0
   15586            0
   15587            1
   15588            1
   15589            1
   15590            2
   15591            2
   15592            1
   15593            0
   15594            2
   15595            2
   15596            1
   15597            1
   15598            0
   15599            1
   15600            1
   15601            2
   15602            2
   15603            2
   15604            1
   15605            2
   15606            2
   15607            1
   15608            2
   15609            1
   15610            2
   15611            2
   15612            2
   15613            1
   15614            1
   15615            2
   15616            1
   15617            2
   15618            2
   15619            1
   15620            1
   15621            1
   15622            1
   15623            2
   15624            1
   15625            2
   15626            1
   15627            2
   15628            1
   15629            2
   15630            2
   15631            2
   15632            2
   15633            2
   15634            1
   15635            2
   15636            1
   15637            1
   15638            2
   15639            2
   15640            2
   15641            2
   15642            1
   15643            2
   15644            2
   15645            1
   15646            2
   15647            2
   15648            2
   15649            1
   15650            0
   15651            1
   15652            2
   15653            3
   15654            1
   15655            2
   15656            1
   15657            2
   15658            2
   15659            2
   15660            2
   15661            1
   15662            2
   15663            1
   15664            2
   15665            2
   15666            2
   15667            2
   15668            1
   15669            1
   15670            1
   15671            1
   15672            1
   15673            2
   15674            2
   15675            1
   15676            1
   15677            2
   15678            2
   15679            2
   15680            1
   15681            2
   15682            2
   15683            1
   15684            2
   15685            2
   15686            2
   15687            2
   15688            2
   15689            1
   15690            2
   15691            2
   15692            1
   15693            2
   15694            1
   15695            2
   15696            2
   15697            1
   15698            2
   15699            1
   15700            1
   15701            1
   15702            1
   15703            2
   15704            3
   15705            2
   15706            1
   15707            1
   15708            1
   15709            1
   15710            2
   15711            1
   15712            1
   15713            1
   15714            2
   15715            1
   15716            1
   15717            1
   15718            2
   15719            1
   15720            2
   15721            2
   15722            1
   15723            2
   15724            0
   15725            1
   15726            1
   15727            2
   15728            3
   15729            2
   15730            1
   15731            2
   15732            2
   15733            1
   15734            2
   15735            1
   15736            2
   15737            1
   15738            2
   15739            2
   15740            0
   15741            2
   15742            2
   15743            1
   15744            2
   15745            1
   15746            1
   15747            2
   15748            2
   15749            2
   15750            2
   15751            2
   15752            2
   15753            2
   15754            1
   15755            1
   15756            2
   15757            3
   15758            2
   15759            1
   15760            2
   15761            2
   15762            2
   15763            2
   15764            2
   15765            1
   15766            1
   15767            0
   15768            2
   15769            2
   15770            2
   15771            2
   15772            1
   15773            2
   15774            1
   15775            2
   15776            1
   15777            2
   15778            2
   15779            1
   15780            2
   15781            2
   15782            2
   15783            2
   15784            2
   15785            2
   15786            2
   15787            2
   15788            3
   15789            1
   15790            2
   15791            2
   15792            2
   15793            2
   15794            1
   15795            1
   15796            1
   15797            2
   15798            2
   15799            1
   15800            2
   15801            2
   15802            2
   15803            1
   15804            1
   15805            2
   15806            1
   15807            2
   15808            2
   15809            2
   15810            1
   15811            2
   15812            1
   15813            1
   15814            1
   15815            2
   15816            1
   15817            1
   15818            1
   15819            1
   15820            2
   15821            2
   15822            2
   15823            2
   15824            1
   15825            2
   15826            1
   15827            2
   15828            1
   15829            1
   15830            1
   15831            1
   15832            1
   15833            1
   15834            1
   15835            1
   15836            2
   15837            2
   15838            2
   15839            2
   15840            1
   15841            1
   15842            2
   15843            2
   15844            1
   15845            2
   15846            1
   15847            1
   15848            2
   15849            1
   15850            2
   15851            1
   15852            1
   15853            1
   15854            1
   15855            1
   15856            2
   15857            1
   15858            1
   15859            1
   15860            1
   15861            1
   15862            2
   15863            1
   15864            1
   15865            1
   15866            1
   15867            1
   15868            1
   15869            2
   15870            0
   15871            0
   15872            0
   15873            0
   15874            0
   15875            1
   15876            0
   15877            0
   15878            1
   15879            0
   15880            0
   15881            1
   15882            0
   15883            0
   15884            1
   15885            1
   15886            1
   15887            2
   15888            1
   15889            2
   15890            2
   15891            2
   15892            2
   15893            2
   15894            1
   15895            2
   15896            2
   15897            2
   15898            1
   15899            0
   15900            1
   15901            0
   15902            1
   15903            0
   15904            0
   15905            0
   15906            0
   15907            1
   15908            0
   15909            0
   15910            0
   15911            1
   15912            0
   15913            0
   15914            0
   15915            1
   15916            2
   15917            1
   15918            2
   15919            2
   15920            0
   15921            0
   15922            0
   15923            0
   15924            1
   15925            0
   15926            0
   15927            0
   15928            1
   15929            1
   15930            2
   15931            1
   15932            2
   15933            1
   15934            2
   15935            1
   15936            1
   15937            1
   15938            1
   15939            1
   15940            1
   15941            1
   15942            1
   15943            1
   15944            1
   15945            2
   15946            2
   15947            0
   15948            1
   15949            1
   15950            1
   15951            1
   15952            2
   15953            1
   15954            1
   15955            1
   15956            1
   15957            2
   15958            2
   15959            2
   15960            1
   15961            2
   15962            2
   15963            1
   15964            2
   15965            2
   15966            2
   15967            2
   15968            1
   15969            2
   15970            1
   15971            1
   15972            2
   15973            1
   15974            2
   15975            3
   15976            2
   15977            3
   15978            3
   15979            2
   15980            1
   15981            1
   15982            2
   15983            2
   15984            2
   15985            1
   15986            1
   15987            1
   15988            2
   15989            1
   15990            2
   15991            1
   15992            2
   15993            3
   15994            1
   15995            1
   15996            1
   15997            2
   15998            2
   15999            2
   16000            2
   16001            2
   16002            2
   16003            1
   16004            2
   16005            1
   16006            2
   16007            2
   16008            2
   16009            1
   16010            1
   16011            1
   16012            1
   16013            2
   16014            2
   16015            1
   16016            2
   16017            3
   16018            2
   16019            1
   16020            2
   16021            1
   16022            1
   16023            2
   16024            2
   16025            2
   16026            1
   16027            1
   16028            2
   16029            2
   16030            1
   16031            2
   16032            2
   16033            3
   16034            2
   16035            1
   16036            1
   16037            2
   16038            2
   16039            1
   16040            2
   16041            2
   16042            4
   16043            1
   16044            0
   16045            2
   16046            2
   16047            2
   16048            2
   16049            2
   16050            1
   16051            2
   16052            2
   16053            1
   16054            2
   16055            2
   16056            1
   16057            2
   16058            2
   16059            1
   16060            0
   16061            2
   16062            2
   16063            1
   16064            1
   16065            2
   16066            1
   16067            2
   16068            1
   16069            1
   16070            1
   16071            1
   16072            3
   16073            2
   16074            0
   16075            2
   16076            2
   16077            2
   16078            1
   16079            0
   16080            0
   16081            0
   16082            2
   16083            2
   16084            1
   16085            1
   16086            2
   16087            2
   16088            2
   16089            2
   16090            2
   16091            1
   16092            2
   16093            2
   16094            2
   16095            1
   16096            1
   16097            1
   16098            0
   16099            0
   16100            2
   16101            1
   16102            2
   16103            2
   16104            1
   16105            0
   16106            0
   16107            2
   16108            2
   16109            1
   16110            1
   16111            2
   16112            1
   16113            1
   16114            1
   16115            2
   16116            3
   16117            1
   16118            2
   16119            2
   16120            2
   16121            2
   16122            1
   16123            1
   16124            2
   16125            2
   16126            2
   16127            2
   16128            2
   16129            2
   16130            2
   16131            1
   16132            2
   16133            2
   16134            2
   16135            3
   16136            1
   16137            2
   16138            2
   16139            1
   16140            1
   16141            1
   16142            2
   16143            2
   16144            1
   16145            2
   16146            1
   16147            0
   16148            1
   16149            2
   16150            2
   16151            2
   16152            2
   16153            2
   16154            2
   16155            2
   16156            1
   16157            2
   16158            2
   16159            3
   16160            1
   16161            2
   16162            1
   16163            2
   16164            2
   16165            1
   16166            1
   16167            1
   16168            2
   16169            2
   16170            2
   16171            2
   16172            2
   16173            1
   16174            1
   16175            2
   16176            2
   16177            2
   16178            2
   16179            2
   16180            1
   16181            2
   16182            1
   16183            1
   16184            2
   16185            2
   16186            2
   16187            2
   16188            2
   16189            1
   16190            2
   16191            1
   16192            1
   16193            1
   16194            1
   16195            1
   16196            1
   16197            1
   16198            1
   16199            2
   16200            1
   16201            1
   16202            1
   16203            1
   16204            1
   16205            1
   16206            1
   16207            2
   16208            1
   16209            1
   16210            2
   16211            1
   16212            1
   16213            2
   16214            1
   16215            1
   16216            2
   16217            1
   16218            2
   16219            1
   16220            2
   16221            1
   16222            1
   16223            4
   16224            3
   16225            1
   16226            2
   16227            2
   16228            2
   16229            1
   16230            1
   16231            1
   16232            3
   16233            1
   16234            2
   16235            1
   16236            2
   16237            2
   16238            0
   16239            2
   16240            1
   16241            2
   16242            1
   16243            2
   16244            1
   16245            1
   16246            2
   16247            1
   16248            1
   16249            2
   16250            2
   16251            2
   16252            2
   16253            2
   16254            2
   16255            2
   16256            2
   16257            1
   16258            2
   16259            2
   16260            1
   16261            2
   16262            1
   16263            1
   16264            2
   16265            1
   16266            3
   16267            0
   16268            1
   16269            0
   16270            1
   16271            1
   16272            1
   16273            3
   16274            3
   16275            1
   16276            1
   16277            1
   16278            1
   16279            2
   16280            1
   16281            0
   16282            1
   16283            1
   16284            2
   16285            1
   16286            1
   16287            2
   16288            1
   16289            2
   16290            2
   16291            3
   16292            2
   16293            1
   16294            1
   16295            1
   16296            1
   16297            2
   16298            1
   16299            0
   16300            2
   16301            1
   16302            2
   16303            1
   16304            2
   16305            1
   16306            2
   16307            2
   16308            1
   16309            1
   16310            2
   16311            3
   16312            1
   16313            1
   16314            2
   16315            1
   16316            2
   16317            2
   16318            2
   16319            2
   16320            1
   16321            2
   16322            1
   16323            2
   16324            1
   16325            1
   16326            2
   16327            1
   16328            2
   16329            1
   16330            2
   16331            1
   16332            1
   16333            2
   16334            2
   16335            2
   16336            0
   16337            2
   16338            1
   16339            2
   16340            0
   16341            0
   16342            0
   16343            1
   16344            1
   16345            0
   16346            2
   16347            1
   16348            1
   16349            2
   16350            1
   16351            2
   16352            0
   16353            1
   16354            1
   16355            2
   16356            0
   16357            1
   16358            1
   16359            1
   16360            2
   16361            2
   16362            1
   16363            3
   16364            2
   16365            2
   16366            1
   16367            2
   16368            2
   16369            2
   16370            1
   16371            2
   16372            0
   16373            2
   16374            2
   16375            1
   16376            0
   16377            1
   16378            0
   16379            1
   16380            1
   16381            0
   16382            1
   16383            1
   16384            0
   16385            2
   16386            1
   16387            2
   16388            2
   16389            1
   16390            1
   16391            3
   16392            1
   16393            1
   16394            2
   16395            1
   16396            0
   16397            0
   16398            0
   16399            3
   16400            1
   16401            2
   16402            2
   16403            1
   16404            0
   16405            2
   16406            1
   16407            1
   16408            1
   16409            0
   16410            1
   16411            2
   16412            2
   16413            2
   16414            1
   16415            1
   16416            1
   16417            2
   16418            2
   16419            1
   16420            1
   16421            2
   16422            1
   16423            2
   16424            1
   16425            1
   16426            2
   16427            2
   16428            1
   16429            1
   16430            2
   16431            0
   16432            1
   16433            2
   16434            2
   16435            3
   16436            2
   16437            2
   16438            2
   16439            1
   16440            2
   16441            2
   16442            1
   16443            2
   16444            2
   16445            3
   16446            3
   16447            1
   16448            2
   16449            1
   16450            1
   16451            1
   16452            1
   16453            1
   16454            1
   16455            1
   16456            2
   16457            1
   16458            2
   16459            1
   16460            2
   16461            1
   16462            2
   16463            1
   16464            1
   16465            1
   16466            2
   16467            2
   16468            2
   16469            1
   16470            1
   16471            2
   16472            2
   16473            0
   16474            1
   16475            1
   16476            2
   16477            1
   16478            1
   16479            1
   16480            2
   16481            1
   16482            2
   16483            2
   16484            2
   16485            1
   16486            1
   16487            0
   16488            1
   16489            1
   16490            1
   16491            1
   16492            1
   16493            1
   16494            2
   16495            0
   16496            2
   16497            1
   16498            1
   16499            2
   16500            2
   16501            2
   16502            1
   16503            2
   16504            3
   16505            2
   16506            1
   16507            1
   16508            2
   16509            1
   16510            2
   16511            1
   16512            2
   16513            0
   16514            2
   16515            2
   16516            1
   16517            1
   16518            1
   16519            1
   16520            0
   16521            0
   16522            1
   16523            1
   16524            1
   16525            2
   16526            1
   16527            2
   16528            1
   16529            2
   16530            1
   16531            1
   16532            1
   16533            1
   16534            0
   16535            0
   16536            1
   16537            1
   16538            2
   16539            2
   16540            0
   16541            0
   16542            1
   16543            0
   16544            1
   16545            0
   16546            1
   16547            1
   16548            1
   16549            1
   16550            2
   16551            2
   16552            1
   16553            2
   16554            2
   16555            1
   16556            1
   16557            0
   16558            3
   16559            2
   16560            2
   16561            1
   16562            2
   16563            1
   16564            1
   16565            2
   16566            2
   16567            2
   16568            1
   16569            1
   16570            1
   16571            1
   16572            1
   16573            1
   16574            1
   16575            1
   16576            2
   16577            1
   16578            1
   16579            2
   16580            2
   16581            1
   16582            2
   16583            2
   16584            2
   16585            2
   16586            1
   16587            2
   16588            2
   16589            2
   16590            1
   16591            1
   16592            2
   16593            2
   16594            2
   16595            2
   16596            2
   16597            1
   16598            2
   16599            3
   16600            2
   16601            2
   16602            2
   16603            1
   16604            1
   16605            1
   16606            1
   16607            2
   16608            1
   16609            2
   16610            2
   16611            1
   16612            0
   16613            1
   16614            1
   16615            2
   16616            2
   16617            1
   16618            1
   16619            1
   16620            3
   16621            1
   16622            2
   16623            2
   16624            1
   16625            2
   16626            2
   16627            1
   16628            2
   16629            2
   16630            2
   16631            2
   16632            2
   16633            1
   16634            1
   16635            0
   16636            0
   16637            0
   16638            2
   16639            2
   16640            1
   16641            2
   16642            0
   16643            1
   16644            2
   16645            2
   16646            0
   16647            1
   16648            0
   16649            1
   16650            1
   16651            2
   16652            2
   16653            1
   16654            2
   16655            2
   16656            2
   16657            2
   16658            0
   16659            0
   16660            0
   16661            1
   16662            1
   16663            2
   16664            0
   16665            2
   16666            2
   16667            1
   16668            2
   16669            1
   16670            0
   16671            1
   16672            2
   16673            2
   16674            1
   16675            2
   16676            3
   16677            2
   16678            2
   16679            1
   16680            1
   16681            1
   16682            2
   16683            1
   16684            2
   16685            1
   16686            2
   16687            0
   16688            1
   16689            1
   16690            1
   16691            1
   16692            1
   16693            1
   16694            1
   16695            2
   16696            1
   16697            1
   16698            1
   16699            1
   16700            2
   16701            2
   16702            1
   16703            1
   16704            0
   16705            1
   16706            1
   16707            1
   16708            1
   16709            1
   16710            1
   16711            0
   16712            2
   16713            2
   16714            1
   16715            1
   16716            1
   16717            1
   16718            1
   16719            2
   16720            2
   16721            1
   16722            2
   16723            1
   16724            0
   16725            2
   16726            1
   16727            0
   16728            1
   16729            0
   16730            1
   16731            1
   16732            1
   16733            0
   16734            1
   16735            2
   16736            2
   16737            1
   16738            1
   16739            1
   16740            1
   16741            2
   16742            1
   16743            1
   16744            1
   16745            1
   16746            1
   16747            1
   16748            2
   16749            2
   16750            2
   16751            2
   16752            1
   16753            2
   16754            1
   16755            1
   16756            1
   16757            1
   16758            1
   16759            1
   16760            2
   16761            2
   16762            2
   16763            2
   16764            2
   16765            1
   16766            1
   16767            1
   16768            2
   16769            2
   16770            1
   16771            2
   16772            2
   16773            2
   16774            1
   16775            2
   16776            1
   16777            1
   16778            2
   16779            1
   16780            1
   16781            1
   16782            2
   16783            0
   16784            2
   16785            2
   16786            3
   16787            2
   16788            2
   16789            2
   16790            1
   16791            3
   16792            1
   16793            2
   16794            2
   16795            2
   16796            2
   16797            2
   16798            2
   16799            1
   16800            1
   16801            1
   16802            2
   16803            2
   16804            2
   16805            2
   16806            1
   16807            2
   16808            2
   16809            2
   16810            2
   16811            2
   16812            1
   16813            2
   16814            2
   16815            2
   16816            1
   16817            1
   16818            1
   16819            2
   16820            1
   16821            2
   16822            2
   16823            2
   16824            1
   16825            1
   16826            2
   16827            2
   16828            2
   16829            1
   16830            2
   16831            1
   16832            2
   16833            2
   16834            1
   16835            1
   16836            2
   16837            2
   16838            2
   16839            2
   16840            2
   16841            1
   16842            2
   16843            2
   16844            2
   16845            1
   16846            2
   16847            1
   16848            2
   16849            2
   16850            2
   16851            2
   16852            1
   16853            2
   16854            1
   16855            1
   16856            1
   16857            2
   16858            1
   16859            1
   16860            1
   16861            3
   16862            1
   16863            1
   16864            1
   16865            2
   16866            1
   16867            2
   16868            1
   16869            1
   16870            1
   16871            2
   16872            2
   16873            2
   16874            2
   16875            1
   16876            1
   16877            2
   16878            1
   16879            2
   16880            2
   16881            3
   16882            2
   16883            2
   16884            1
   16885            1
   16886            1
   16887            1
   16888            1
   16889            2
   16890            2
   16891            2
   16892            2
   16893            2
   16894            2
   16895            2
   16896            2
   16897            3
   16898            2
   16899            2
   16900            1
   16901            2
   16902            2
   16903            2
   16904            2
   16905            1
   16906            2
   16907            1
   16908            2
   16909            1
   16910            3
   16911            2
   16912            3
   16913            2
   16914            2
   16915            1
   16916            1
   16917            1
   16918            0
   16919            1
   16920            1
   16921            0
   16922            2
   16923            1
   16924            3
   16925            2
   16926            1
   16927            1
   16928            1
   16929            2
   16930            2
   16931            2
   16932            2
   16933            2
   16934            2
   16935            2
   16936            1
   16937            2
   16938            2
   16939            3
   16940            1
   16941            2
   16942            2
   16943            2
   16944            1
   16945            1
   16946            1
   16947            1
   16948            2
   16949            2
   16950            1
   16951            1
   16952            1
   16953            1
   16954            2
   16955            1
   16956            2
   16957            1
   16958            1
   16959            2
   16960            2
   16961            2
   16962            0
   16963            2
   16964            2
   16965            2
   16966            1
   16967            1
   16968            2
   16969            2
   16970            1
   16971            1
   16972            1
   16973            1
   16974            1
   16975            1
   16976            1
   16977            1
   16978            2
   16979            2
   16980            2
   16981            2
   16982            1
   16983            2
   16984            1
   16985            1
   16986            1
   16987            2
   16988            1
   16989            2
   16990            2
   16991            1
   16992            2
   16993            2
   16994            1
   16995            1
   16996            2
   16997            2
   16998            3
   16999            1
   17000            3
   17001            1
   17002            1
   17003            1
   17004            2
   17005            2
   17006            1
   17007            2
   17008            2
   17009            2
   17010            2
   17011            1
   17012            2
   17013            2
   17014            1
   17015            2
   17016            2
   17017            2
   17018            2
   17019            2
   17020            2
   17021            2
   17022            2
   17023            2
   17024            2
   17025            2
   17026            1
   17027            2
   17028            2
   17029            3
   17030            2
   17031            3
   17032            2
   17033            2
   17034            1
   17035            2
   17036            2
   17037            2
   17038            2
   17039            2
   17040            2
   17041            1
   17042            1
   17043            1
   17044            2
   17045            2
   17046            2
   17047            2
   17048            2
   17049            1
   17050            2
   17051            2
   17052            2
   17053            1
   17054            2
   17055            2
   17056            2
   17057            1
   17058            2
   17059            2
   17060            2
   17061            2
   17062            1
   17063            2
   17064            1
   17065            1
   17066            2
   17067            2
   17068            2
   17069            2
   17070            2
   17071            2
   17072            1
   17073            1
   17074            1
   17075            1
   17076            1
   17077            2
   17078            0
   17079            1
   17080            1
   17081            2
   17082            2
   17083            2
   17084            3
   17085            1
   17086            2
   17087            2
   17088            2
   17089            1
   17090            2
   17091            2
   17092            2
   17093            2
   17094            2
   17095            2
   17096            1
   17097            2
   17098            2
   17099            1
   17100            2
   17101            1
   17102            2
   17103            1
   17104            1
   17105            2
   17106            3
   17107            2
   17108            2
   17109            2
   17110            2
   17111            2
   17112            2
   17113            2
   17114            2
   17115            2
   17116            2
   17117            2
   17118            2
   17119            2
   17120            2
   17121            2
   17122            1
   17123            2
   17124            2
   17125            1
   17126            1
   17127            2
   17128            2
   17129            2
   17130            1
   17131            1
   17132            2
   17133            2
   17134            2
   17135            2
   17136            1
   17137            1
   17138            2
   17139            2
   17140            2
   17141            2
   17142            2
   17143            2
   17144            2
   17145            2
   17146            1
   17147            2
   17148            2
   17149            2
   17150            2
   17151            2
   17152            3
   17153            2
   17154            1
   17155            2
   17156            0
   17157            1
   17158            1
   17159            2
   17160            1
   17161            1
   17162            1
   17163            2
   17164            2
   17165            2
   17166            2
   17167            1
   17168            1
   17169            2
   17170            2
   17171            2
   17172            1
   17173            2
   17174            1
   17175            2
   17176            2
   17177            2
   17178            2
   17179            1
   17180            1
   17181            1
   17182            1
   17183            2
   17184            2
   17185            2
   17186            2
   17187            2
   17188            2
   17189            2
   17190            1
   17191            2
   17192            1
   17193            1
   17194            1
   17195            2
   17196            1
   17197            2
   17198            2
   17199            2
   17200            2
   17201            2
   17202            2
   17203            2
   17204            1
   17205            1
   17206            1
   17207            2
   17208            1
   17209            2
   17210            2
   17211            2
   17212            1
   17213            2
   17214            1
   17215            2
   17216            2
   17217            1
   17218            2
   17219            2
   17220            3
   17221            1
   17222            2
   17223            2
   17224            2
   17225            1
   17226            2
   17227            3
   17228            2
   17229            1
   17230            1
   17231            1
   17232            2
   17233            2
   17234            2
   17235            2
   17236            1
   17237            2
   17238            1
   17239            2
   17240            1
   17241            2
   17242            2
   17243            1
   17244            2
   17245            2
   17246            1
   17247            2
   17248            1
   17249            2
   17250            2
   17251            2
   17252            2
   17253            2
   17254            2
   17255            2
   17256            2
   17257            2
   17258            1
   17259            1
   17260            2
   17261            2
   17262            2
   17263            1
   17264            1
   17265            1
   17266            2
   17267            2
   17268            1
   17269            1
   17270            2
   17271            1
   17272            3
   17273            2
   17274            2
   17275            3
   17276            2
   17277            2
   17278            2
   17279            1
   17280            2
   17281            1
   17282            1
   17283            2
   17284            3
   17285            2
   17286            1
   17287            1
   17288            2
   17289            1
   17290            1
   17291            1
   17292            2
   17293            2
   17294            1
   17295            1
   17296            2
   17297            1
   17298            1
   17299            2
   17300            2
   17301            1
   17302            1
   17303            2
   17304            2
   17305            2
   17306            2
   17307            2
   17308            2
   17309            1
   17310            1
   17311            1
   17312            1
   17313            1
   17314            2
   17315            1
   17316            2
   17317            1
   17318            1
   17319            2
   17320            0
   17321            1
   17322            2
   17323            1
   17324            1
   17325            2
   17326            2
   17327            3
   17328            2
   17329            0
   17330            1
   17331            0
   17332            1
   17333            0
   17334            1
   17335            1
   17336            0
   17337            2
   17338            2
   17339            2
   17340            1
   17341            1
   17342            1
   17343            2
   17344            2
   17345            1
   17346            2
   17347            1
   17348            1
   17349            1
   17350            2
   17351            2
   17352            2
   17353            1
   17354            2
   17355            2
   17356            2
   17357            2
   17358            2
   17359            2
   17360            2
   17361            2
   17362            2
   17363            2
   17364            2
   17365            3
   17366            2
   17367            1
   17368            2
   17369            1
   17370            2
   17371            2
   17372            1
   17373            2
   17374            2
   17375            1
   17376            2
   17377            2
   17378            2
   17379            2
   17380            1
   17381            1
   17382            1
   17383            2
   17384            2
   17385            2
   17386            2
   17387            1
   17388            1
   17389            2
   17390            1
   17391            2
   17392            2
   17393            2
   17394            1
   17395            2
   17396            1
   17397            2
   17398            3
   17399            1
   17400            2
   17401            2
   17402            2
   17403            1
   17404            2
   17405            2
   17406            1
   17407            2
   17408            1
   17409            2
   17410            1
   17411            2
   17412            1
   17413            1
   17414            1
   17415            1
   17416            2
   17417            2
   17418            2
   17419            1
   17420            2
   17421            2
   17422            2
   17423            2
   17424            3
   17425            1
   17426            2
   17427            2
   17428            1
   17429            2
   17430            2
   17431            2
   17432            2
   17433            2
   17434            2
   17435            2
   17436            3
   17437            2
   17438            2
   17439            2
   17440            1
   17441            2
   17442            2
   17443            1
   17444            2
   17445            2
   17446            1
   17447            2
   17448            2
   17449            2
   17450            3
   17451            2
   17452            2
   17453            0
   17454            2
   17455            0
   17456            1
   17457            2
   17458            2
   17459            2
   17460            1
   17461            1
   17462            2
   17463            2
   17464            2
   17465            1
   17466            2
   17467            1
   17468            2
   17469            2
   17470            2
   17471            2
   17472            1
   17473            2
   17474            1
   17475            2
   17476            2
   17477            2
   17478            2
   17479            2
   17480            1
   17481            2
   17482            2
   17483            1
   17484            3
   17485            1
   17486            2
   17487            1
   17488            1
   17489            2
   17490            1
   17491            2
   17492            2
   17493            2
   17494            2
   17495            1
   17496            2
   17497            2
   17498            1
   17499            1
   17500            1
   17501            2
   17502            1
   17503            2
   17504            2
   17505            1
   17506            1
   17507            2
   17508            2
   17509            1
   17510            1
   17511            2
   17512            1
   17513            3
   17514            1
   17515            2
   17516            1
   17517            1
   17518            1
   17519            1
   17520            1
   17521            1
   17522            2
   17523            1
   17524            2
   17525            1
   17526            2
   17527            1
   17528            2
   17529            2
   17530            2
   17531            1
   17532            2
   17533            2
   17534            2
   17535            2
   17536            2
   17537            2
   17538            2
   17539            2
   17540            2
   17541            2
   17542            2
   17543            1
   17544            2
   17545            1
   17546            3
   17547            1
   17548            1
   17549            1
   17550            2
   17551            2
   17552            2
   17553            2
   17554            1
   17555            3
   17556            3
   17557            2
   17558            2
   17559            1
   17560            2
   17561            2
   17562            3
   17563            2
   17564            2
   17565            1
   17566            2
   17567            2
   17568            2
   17569            0
   17570            1
   17571            1
   17572            2
   17573            2
   17574            2
   17575            2
   17576            1
   17577            1
   17578            1
   17579            1
   17580            2
   17581            1
   17582            1
   17583            3
   17584            1
   17585            2
   17586            2
   17587            2
   17588            2
   17589            2
   17590            2
   17591            2
   17592            2
   17593            2
   17594            1
   17595            2
   17596            1
   17597            1
   17598            1
   17599            1
   17600            2
   17601            2
   17602            2
   17603            2
   17604            2
   17605            1
   17606            1
   17607            2
   17608            0
   17609            2
   17610            2
   17611            0
   17612            2
   17613            2
   17614            2
   17615            1
   17616            2
   17617            1
   17618            2
   17619            1
   17620            2
   17621            1
   17622            2
   17623            1
   17624            2
   17625            2
   17626            2
   17627            2
   17628            2
   17629            3
   17630            2
   17631            1
   17632            2
   17633            3
   17634            2
   17635            1
   17636            2
   17637            1
   17638            2
   17639            2
   17640            1
   17641            1
   17642            1
   17643            1
   17644            2
   17645            2
   17646            2
   17647            2
   17648            2
   17649            2
   17650            2
   17651            2
   17652            2
   17653            1
   17654            2
   17655            2
   17656            2
   17657            2
   17658            2
   17659            2
   17660            2
   17661            2
   17662            2
   17663            1
   17664            1
   17665            2
   17666            2
   17667            4
   17668            1
   17669            2
   17670            2
   17671            2
   17672            1
   17673            2
   17674            0
   17675            1
   17676            2
   17677            2
   17678            1
   17679            1
   17680            2
   17681            2
   17682            1
   17683            1
   17684            1
   17685            2
   17686            1
   17687            2
   17688            2
   17689            2
   17690            3
   17691            2
   17692            2
   17693            3
   17694            1
   17695            2
   17696            1
   17697            2
   17698            2
   17699            2
   17700            2
   17701            2
   17702            2
   17703            2
   17704            2
   17705            2
   17706            1
   17707            1
   17708            1
   17709            0
   17710            1
   17711            1
   17712            2
   17713            1
   17714            2
   17715            2
   17716            2
   17717            3
   17718            2
   17719            2
   17720            2
   17721            1
   17722            1
   17723            3
   17724            1
   17725            1
   17726            2
   17727            1
   17728            2
   17729            1
   17730            1
   17731            1
   17732            2
   17733            2
   17734            2
   17735            2
   17736            2
   17737            1
   17738            2
   17739            1
   17740            2
   17741            2
   17742            2
   17743            2
   17744            2
   17745            1
   17746            2
   17747            2
   17748            2
   17749            2
   17750            2
   17751            2
   17752            2
   17753            2
   17754            2
   17755            2
   17756            2
   17757            2
   17758            1
   17759            2
   17760            1
   17761            3
   17762            2
   17763            3
   17764            2
   17765            3
   17766            2
   17767            2
   17768            2
   17769            2
   17770            2
   17771            2
   17772            2
   17773            1
   17774            2
   17775            2
   17776            2
   17777            2
   17778            2
   17779            2
   17780            2
   17781            2
   17782            2
   17783            1
   17784            2
   17785            2
   17786            2
   17787            2
   17788            2
   17789            1
   17790            2
   17791            2
   17792            1
   17793            2
   17794            1
   17795            2
   17796            2
   17797            2
   17798            1
   17799            1
   17800            2
   17801            2
   17802            2
   17803            2
   17804            1
   17805            2
   17806            2
   17807            2
   17808            2
   17809            2
   17810            2
   17811            3
   17812            1
   17813            1
   17814            2
   17815            1
   17816            2
   17817            2
   17818            1
   17819            2
   17820            2
   17821            2
   17822            2
   17823            2
   17824            2
   17825            1
   17826            2
   17827            1
   17828            2
   17829            2
   17830            2
   17831            1
   17832            1
   17833            1
   17834            2
   17835            3
   17836            2
   17837            2
   17838            1
   17839            1
   17840            2
   17841            1
   17842            3
   17843            1
   17844            2
   17845            2
   17846            2
   17847            2
   17848            3
   17849            1
   17850            2
   17851            2
   17852            3
   17853            2
   17854            2
   17855            1
   17856            2
   17857            2
   17858            3
   17859            2
   17860            1
   17861            1
   17862            2
   17863            1
   17864            2
   17865            2
   17866            1
   17867            1
   17868            1
   17869            1
   17870            2
   17871            2
   17872            2
   17873            2
   17874            3
   17875            2
   17876            2
   17877            2
   17878            1
   17879            3
   17880            2
   17881            1
   17882            1
   17883            2
   17884            2
   17885            2
   17886            2
   17887            1
   17888            2
   17889            1
   17890            2
   17891            2
   17892            2
   17893            3
   17894            2
   17895            2
   17896            3
   17897            2
   17898            3
   17899            2
   17900            2
   17901            3
   17902            2
   17903            2
   17904            1
   17905            1
   17906            2
   17907            2
   17908            2
   17909            2
   17910            2
   17911            2
   17912            1
   17913            2
   17914            2
   17915            2
   17916            1
   17917            3
   17918            1
   17919            3
   17920            1
   17921            2
   17922            2
   17923            2
   17924            2
   17925            2
   17926            3
   17927            2
   17928            1
   17929            1
   17930            2
   17931            3
   17932            2
   17933            2
   17934            1
   17935            2
   17936            2
   17937            2
   17938            2
   17939            2
   17940            2
   17941            1
   17942            2
   17943            1
   17944            2
   17945            2
   17946            3
   17947            2
   17948            2
   17949            2
   17950            1
   17951            2
   17952            3
   17953            1
   17954            2
   17955            2
   17956            1
   17957            2
   17958            2
   17959            3
   17960            2
   17961            2
   17962            2
   17963            2
   17964            2
   17965            2
   17966            2
   17967            2
   17968            2
   17969            2
   17970            2
   17971            2
   17972            1
   17973            2
   17974            2
   17975            2
   17976            2
   17977            1
   17978            2
   17979            2
   17980            2
   17981            2
   17982            1
   17983            2
   17984            1
   17985            2
   17986            2
   17987            1
   17988            2
   17989            2
   17990            2
   17991            2
   17992            2
   17993            1
   17994            2
   17995            1
   17996            2
   17997            2
   17998            2
   17999            1
   18000            1
   18001            2
   18002            2
   18003            1
   18004            2
   18005            2
   18006            2
   18007            2
   18008            1
   18009            2
   18010            2
   18011            1
   18012            2
   18013            2
   18014            2
   18015            0
   18016            0
   18017            0
   18018            2
   18019            2
   18020            2
   18021            2
   18022            3
   18023            2
   18024            2
   18025            2
   18026            2
   18027            2
   18028            2
   18029            2
   18030            2
   18031            3
   18032            3
   18033            1
   18034            2
   18035            3
   18036            2
   18037            2
   18038            2
   18039            2
   18040            2
   18041            1
   18042            2
   18043            2
   18044            2
   18045            2
   18046            1
   18047            1
   18048            3
   18049            1
   18050            2
   18051            1
   18052            3
   18053            1
   18054            2
   18055            1
   18056            2
   18057            2
   18058            2
   18059            0
   18060            1
   18061            2
   18062            2
   18063            1
   18064            2
   18065            3
   18066            3
   18067            1
   18068            1
   18069            3
   18070            2
   18071            2
   18072            2
   18073            1
   18074            2
   18075            3
   18076            1
   18077            3
   18078            2
   18079            1
   18080            2
   18081            2
   18082            2
   18083            2
   18084            1
   18085            2
   18086            2
   18087            1
   18088            2
   18089            2
   18090            1
   18091            2
   18092            2
   18093            2
   18094            2
   18095            2
   18096            2
   18097            1
   18098            1
   18099            1
   18100            1
   18101            2
   18102            2
   18103            1
   18104            2
   18105            2
   18106            2
   18107            2
   18108            2
   18109            2
   18110            2
   18111            1
   18112            1
   18113            2
   18114            2
   18115            1
   18116            2
   18117            2
   18118            2
   18119            2
   18120            1
   18121            1
   18122            2
   18123            2
   18124            2
   18125            2
   18126            1
   18127            1
   18128            1
   18129            2
   18130            2
   18131            1
   18132            2
   18133            2
   18134            3
   18135            1
   18136            2
   18137            2
   18138            2
   18139            2
   18140            2
   18141            1
   18142            1
   18143            1
   18144            2
   18145            2
   18146            2
   18147            1
   18148            2
   18149            2
   18150            1
   18151            2
   18152            2
   18153            2
   18154            2
   18155            1
   18156            2
   18157            1
   18158            2
   18159            2
   18160            2
   18161            1
   18162            1
   18163            2
   18164            1
   18165            2
   18166            2
   18167            1
   18168            2
   18169            2
   18170            1
   18171            2
   18172            1
   18173            1
   18174            2
   18175            1
   18176            2
   18177            2
   18178            2
   18179            2
   18180            2
[truncated: 40,041 more chars]
