# Supplementary material for: In silico evidence implicating novel mechanisms of Prunella vulgaris L. as a potential botanical drug against COVID-19-associated acute kidney injury
Source: Front Pharmacol. 2023 May 18;14:1188086. doi: 10.3389/fphar.2023.1188086 (PMC10232756; doi:10.3389/fphar.2023.1188086)
Supplement: Supplementary file 2 [file DataSheet4.ZIP › Molecular dynamics simulation data/RELA_Quercetin_complex/Hydrogen bond number_3.0 cutoff distance - protein H ligand_ligand H receptor.txt]

#Frame        hb1[UU]
       1            2
       2            1
       3            2
       4            1
       5            0
       6            2
       7            1
       8            2
       9            0
      10            2
      11            1
      12            2
      13            2
      14            1
      15            1
      16            1
      17            1
      18            0
      19            0
      20            1
      21            0
      22            1
      23            1
      24            0
      25            0
      26            0
      27            2
      28            0
      29            0
      30            0
      31            2
      32            1
      33            2
      34            2
      35            0
      36            1
      37            0
      38            0
      39            1
      40            0
      41            2
      42            1
      43            1
      44            1
      45            0
      46            0
      47            0
      48            1
      49            0
      50            0
      51            0
      52            0
      53            0
      54            1
      55            0
      56            0
      57            0
      58            1
      59            1
      60            1
      61            1
      62            1
      63            1
      64            1
      65            0
      66            2
      67            0
      68            2
      69            1
      70            2
      71            0
      72            1
      73            0
      74            1
      75            1
      76            1
      77            2
      78            1
      79            0
      80            0
      81            0
      82            1
      83            2
      84            2
      85            1
      86            1
      87            1
      88            1
      89            0
      90            0
      91            0
      92            1
      93            2
      94            1
      95            0
      96            0
      97            1
      98            0
      99            0
     100            1
     101            0
     102            2
     103            1
     104            0
     105            1
     106            1
     107            1
     108            1
     109            0
     110            1
     111            1
     112            0
     113            1
     114            0
     115            1
     116            0
     117            2
     118            1
     119            2
     120            0
     121            0
     122            1
     123            0
     124            0
     125            0
     126            1
     127            1
     128            1
     129            0
     130            1
     131            1
     132            1
     133            1
     134            1
     135            1
     136            1
     137            0
     138            0
     139            0
     140            1
     141            1
     142            2
     143            1
     144            1
     145            1
     146            0
     147            1
     148            0
     149            1
     150            1
     151            2
     152            0
     153            0
     154            0
     155            0
     156            0
     157            1
     158            1
     159            0
     160            1
     161            0
     162            2
     163            1
     164            2
     165            0
     166            0
     167            1
     168            0
     169            0
     170            0
     171            0
     172            0
     173            0
     174            0
     175            1
     176            0
     177            1
     178            0
     179            0
     180            0
     181            1
     182            0
     183            1
     184            2
     185            1
     186            1
     187            0
     188            1
     189            0
     190            0
     191            0
     192            0
     193            0
     194            0
     195            0
     196            3
     197            2
     198            3
     199            2
     200            0
     201            0
     202            0
     203            0
     204            0
     205            1
     206            0
     207            0
     208            0
     209            0
     210            0
     211            3
     212            1
     213            1
     214            1
     215            1
     216            0
     217            0
     218            1
     219            0
     220            1
     221            0
     222            0
     223            1
     224            1
     225            0
     226            0
     227            0
     228            1
     229            0
     230            0
     231            0
     232            1
     233            1
     234            1
     235            0
     236            1
     237            2
     238            1
     239            1
     240            1
     241            2
     242            1
     243            0
     244            1
     245            1
     246            0
     247            1
     248            1
     249            0
     250            0
     251            2
     252            1
     253            0
     254            0
     255            1
     256            2
     257            0
     258            0
     259            0
     260            0
     261            0
     262            1
     263            1
     264            1
     265            0
     266            0
     267            0
     268            1
     269            0
     270            1
     271            1
     272            2
     273            0
     274            0
     275            0
     276            0
     277            0
     278            0
     279            0
     280            1
     281            0
     282            0
     283            0
     284            0
     285            0
     286            1
     287            0
     288            0
     289            0
     290            1
     291            0
     292            0
     293            0
     294            0
     295            0
     296            1
     297            1
     298            0
     299            0
     300            1
     301            1
     302            0
     303            0
     304            0
     305            0
     306            0
     307            0
     308            0
     309            1
     310            1
     311            1
     312            0
     313            0
     314            2
     315            1
     316            0
     317            0
     318            0
     319            1
     320            1
     321            2
     322            0
     323            1
     324            0
     325            2
     326            1
     327            0
     328            0
     329            1
     330            1
     331            0
     332            1
     333            1
     334            1
     335            1
     336            0
     337            0
     338            1
     339            0
     340            1
     341            1
     342            0
     343            1
     344            0
     345            0
     346            0
     347            0
     348            1
     349            1
     350            0
     351            0
     352            0
     353            0
     354            0
     355            0
     356            1
     357            0
     358            1
     359            1
     360            1
     361            2
     362            0
     363            0
     364            0
     365            0
     366            0
     367            1
     368            0
     369            0
     370            1
     371            0
     372            1
     373            3
     374            1
     375            0
     376            0
     377            0
     378            1
     379            0
     380            0
     381            0
     382            0
     383            0
     384            0
     385            0
     386            0
     387            0
     388            1
     389            0
     390            0
     391            0
     392            1
     393            1
     394            1
     395            0
     396            1
     397            0
     398            1
     399            0
     400            2
     401            0
     402            1
     403            0
     404            0
     405            0
     406            1
     407            0
     408            0
     409            0
     410            2
     411            1
     412            0
     413            0
     414            2
     415            0
     416            0
     417            0
     418            1
     419            0
     420            0
     421            1
     422            0
     423            1
     424            0
     425            2
     426            0
     427            1
     428            0
     429            1
     430            0
     431            0
     432            0
     433            1
     434            0
     435            0
     436            0
     437            1
     438            0
     439            1
     440            1
     441            0
     442            1
     443            1
     444            0
     445            1
     446            0
     447            1
     448            1
     449            1
     450            0
     451            0
     452            0
     453            1
     454            0
     455            1
     456            0
     457            1
     458            1
     459            1
     460            0
     461            1
     462            0
     463            2
     464            0
     465            2
     466            1
     467            0
     468            1
     469            0
     470            1
     471            1
     472            1
     473            1
     474            1
     475            1
     476            0
     477            0
     478            1
     479            0
     480            0
     481            0
     482            1
     483            0
     484            0
     485            0
     486            1
     487            0
     488            1
     489            1
     490            1
     491            1
     492            1
     493            0
     494            0
     495            1
     496            1
     497            0
     498            0
     499            1
     500            1
     501            0
     502            0
     503            0
     504            1
     505            2
     506            0
     507            0
     508            0
     509            1
     510            1
     511            0
     512            0
     513            1
     514            0
     515            1
     516            0
     517            1
     518            1
     519            0
     520            0
     521            1
     522            0
     523            0
     524            1
     525            1
     526            0
     527            1
     528            1
     529            1
     530            0
     531            1
     532            0
     533            0
     534            1
     535            0
     536            0
     537            0
     538            0
     539            1
     540            0
     541            0
     542            1
     543            1
     544            1
     545            1
     546            0
     547            0
     548            0
     549            0
     550            0
     551            0
     552            1
     553            1
     554            1
     555            1
     556            1
     557            1
     558            0
     559            0
     560            0
     561            0
     562            0
     563            1
     564            1
     565            1
     566            2
     567            0
     568            0
     569            1
     570            0
     571            0
     572            0
     573            0
     574            0
     575            0
     576            0
     577            0
     578            0
     579            0
     580            0
     581            0
     582            1
     583            1
     584            0
     585            0
     586            0
     587            0
     588            1
     589            0
     590            0
     591            0
     592            0
     593            0
     594            0
     595            0
     596            0
     597            0
     598            1
     599            0
     600            3
     601            0
     602            1
     603            2
     604            1
     605            0
     606            0
     607            0
     608            0
     609            0
     610            0
     611            0
     612            0
     613            1
     614            0
     615            2
     616            0
     617            1
     618            0
     619            1
     620            2
     621            1
     622            1
     623            0
     624            0
     625            0
     626            0
     627            0
     628            1
     629            1
     630            0
     631            1
     632            1
     633            1
     634            1
     635            0
     636            0
     637            0
     638            0
     639            0
     640            0
     641            1
     642            1
     643            1
     644            1
     645            0
     646            0
     647            1
     648            0
     649            0
     650            0
     651            2
     652            1
     653            0
     654            0
     655            0
     656            0
     657            0
     658            2
     659            0
     660            1
     661            0
     662            0
     663            1
     664            0
     665            0
     666            0
     667            1
     668            0
     669            0
     670            0
     671            0
     672            0
     673            0
     674            1
     675            0
     676            1
     677            0
     678            0
     679            0
     680            0
     681            1
     682            0
     683            1
     684            1
     685            0
     686            1
     687            3
     688            0
     689            0
     690            1
     691            1
     692            1
     693            1
     694            0
     695            0
     696            0
     697            0
     698            0
     699            0
     700            1
     701            1
     702            0
     703            2
     704            1
     705            0
     706            0
     707            0
     708            1
     709            0
     710            0
     711            1
     712            0
     713            1
     714            0
     715            1
     716            1
     717            0
     718            0
     719            0
     720            1
     721            1
     722            1
     723            1
     724            0
     725            0
     726            0
     727            1
     728            1
     729            1
     730            0
     731            0
     732            0
     733            0
     734            2
     735            0
     736            1
     737            1
     738            2
     739            0
     740            0
     741            0
     742            0
     743            0
     744            0
     745            1
     746            0
     747            0
     748            1
     749            1
     750            0
     751            0
     752            0
     753            1
     754            1
     755            1
     756            1
     757            0
     758            0
     759            0
     760            1
     761            1
     762            1
     763            1
     764            1
     765            0
     766            0
     767            1
     768            0
     769            0
     770            0
     771            1
     772            1
     773            0
     774            0
     775            1
     776            0
     777            1
     778            2
     779            1
     780            0
     781            1
     782            1
     783            1
     784            1
     785            0
     786            0
     787            0
     788            2
     789            1
     790            1
     791            0
     792            1
     793            2
     794            1
     795            2
     796            0
     797            0
     798            1
     799            0
     800            0
     801            0
     802            0
     803            0
     804            1
     805            2
     806            0
     807            1
     808            0
     809            0
     810            0
     811            0
     812            0
     813            0
     814            0
     815            0
     816            0
     817            0
     818            0
     819            1
     820            0
     821            0
     822            0
     823            0
     824            1
     825            0
     826            0
     827            0
     828            0
     829            1
     830            0
     831            0
     832            0
     833            1
     834            0
     835            1
     836            0
     837            0
     838            0
     839            1
     840            0
     841            1
     842            0
     843            2
     844            0
     845            1
     846            0
     847            1
     848            0
     849            0
     850            0
     851            0
     852            0
     853            0
     854            1
     855            1
     856            0
     857            0
     858            0
     859            0
     860            0
     861            0
     862            0
     863            0
     864            1
     865            1
     866            1
     867            1
     868            1
     869            0
     870            1
     871            0
     872            1
     873            0
     874            1
     875            0
     876            0
     877            0
     878            0
     879            0
     880            0
     881            0
     882            0
     883            2
     884            0
     885            0
     886            0
     887            0
     888            1
     889            0
     890            1
     891            0
     892            0
     893            1
     894            1
     895            0
     896            2
     897            0
     898            0
     899            0
     900            0
     901            0
     902            1
     903            1
     904            1
     905            1
     906            0
     907            1
     908            1
     909            0
     910            0
     911            0
     912            0
     913            0
     914            0
     915            0
     916            0
     917            1
     918            0
     919            0
     920            0
     921            0
     922            0
     923            1
     924            0
     925            1
     926            0
     927            0
     928            0
     929            0
     930            2
     931            0
     932            0
     933            0
     934            0
     935            2
     936            0
     937            2
     938            0
     939            1
     940            0
     941            0
     942            1
     943            1
     944            0
     945            0
     946            0
     947            0
     948            1
     949            0
     950            1
     951            0
     952            0
     953            0
     954            0
     955            0
     956            0
     957            0
     958            1
     959            1
     960            0
     961            0
     962            0
     963            0
     964            0
     965            0
     966            0
     967            0
     968            1
     969            0
     970            0
     971            0
     972            1
     973            0
     974            0
     975            0
     976            0
     977            1
     978            0
     979            0
     980            1
     981            0
     982            1
     983            0
     984            0
     985            0
     986            0
     987            0
     988            0
     989            0
     990            1
     991            0
     992            1
     993            0
     994            0
     995            0
     996            0
     997            0
     998            1
     999            0
    1000            0
    1001            0
    1002            0
    1003            1
    1004            0
    1005            0
    1006            0
    1007            0
    1008            1
    1009            0
    1010            0
    1011            0
    1012            0
    1013            0
    1014            0
    1015            0
    1016            0
    1017            0
    1018            0
    1019            0
    1020            0
    1021            0
    1022            0
    1023            0
    1024            0
    1025            0
    1026            0
    1027            0
    1028            0
    1029            0
    1030            1
    1031            1
    1032            1
    1033            0
    1034            0
    1035            0
    1036            1
    1037            0
    1038            0
    1039            1
    1040            1
    1041            0
    1042            0
    1043            1
    1044            0
    1045            0
    1046            0
    1047            0
    1048            0
    1049            0
    1050            1
    1051            0
    1052            1
    1053            1
    1054            0
    1055            0
    1056            1
    1057            1
    1058            0
    1059            1
    1060            0
    1061            1
    1062            0
    1063            0
    1064            0
    1065            0
    1066            1
    1067            2
    1068            1
    1069            0
    1070            0
    1071            0
    1072            0
    1073            0
    1074            1
    1075            0
    1076            0
    1077            0
    1078            0
    1079            0
    1080            1
    1081            0
    1082            0
    1083            1
    1084            0
    1085            0
    1086            1
    1087            0
    1088            0
    1089            1
    1090            0
    1091            0
    1092            0
    1093            1
    1094            2
    1095            2
    1096            1
    1097            0
    1098            0
    1099            1
    1100            2
    1101            1
    1102            1
    1103            0
    1104            0
    1105            0
    1106            1
    1107            1
    1108            0
    1109            0
    1110            0
    1111            0
    1112            0
    1113            0
    1114            0
    1115            0
    1116            0
    1117            0
    1118            0
    1119            0
    1120            0
    1121            0
    1122            0
    1123            0
    1124            0
    1125            0
    1126            0
    1127            0
    1128            0
    1129            0
    1130            0
    1131            0
    1132            1
    1133            0
    1134            1
    1135            1
    1136            0
    1137            0
    1138            1
    1139            0
    1140            0
    1141            1
    1142            1
    1143            0
    1144            1
    1145            0
    1146            0
    1147            0
    1148            1
    1149            1
    1150            1
    1151            0
    1152            2
    1153            1
    1154            1
    1155            0
    1156            1
    1157            0
    1158            0
    1159            1
    1160            0
    1161            2
    1162            0
    1163            1
    1164            1
    1165            0
    1166            0
    1167            1
    1168            0
    1169            0
    1170            0
    1171            0
    1172            0
    1173            1
    1174            0
    1175            3
    1176            0
    1177            2
    1178            1
    1179            0
    1180            1
    1181            1
    1182            0
    1183            0
    1184            0
    1185            0
    1186            0
    1187            0
    1188            0
    1189            1
    1190            1
    1191            0
    1192            0
    1193            0
    1194            0
    1195            1
    1196            0
    1197            0
    1198            0
    1199            1
    1200            0
    1201            0
    1202            1
    1203            0
    1204            0
    1205            2
    1206            0
    1207            0
    1208            0
    1209            0
    1210            1
    1211            0
    1212            0
    1213            0
    1214            0
    1215            0
    1216            1
    1217            2
    1218            0
    1219            2
    1220            0
    1221            1
    1222            0
    1223            1
    1224            1
    1225            0
    1226            0
    1227            0
    1228            0
    1229            0
    1230            0
    1231            0
    1232            1
    1233            2
    1234            0
    1235            2
    1236            1
    1237            1
    1238            0
    1239            1
    1240            0
    1241            0
    1242            1
    1243            1
    1244            0
    1245            0
    1246            0
    1247            0
    1248            0
    1249            0
    1250            0
    1251            0
    1252            0
    1253            0
    1254            0
    1255            1
    1256            0
    1257            0
    1258            0
    1259            0
    1260            1
    1261            0
    1262            0
    1263            0
    1264            1
    1265            0
    1266            0
    1267            1
    1268            0
    1269            0
    1270            0
    1271            0
    1272            1
    1273            0
    1274            1
    1275            0
    1276            0
    1277            1
    1278            0
    1279            0
    1280            1
    1281            1
    1282            0
    1283            0
    1284            0
    1285            0
    1286            1
    1287            1
    1288            0
    1289            0
    1290            0
    1291            0
    1292            0
    1293            1
    1294            1
    1295            0
    1296            1
    1297            1
    1298            0
    1299            0
    1300            0
    1301            0
    1302            0
    1303            0
    1304            0
    1305            0
    1306            0
    1307            0
    1308            1
    1309            0
    1310            0
    1311            1
    1312            1
    1313            1
    1314            0
    1315            0
    1316            0
    1317            1
    1318            1
    1319            0
    1320            1
    1321            0
    1322            0
    1323            0
    1324            0
    1325            0
    1326            0
    1327            0
    1328            0
    1329            0
    1330            0
    1331            0
    1332            1
    1333            1
    1334            0
    1335            0
    1336            0
    1337            0
    1338            0
    1339            0
    1340            0
    1341            0
    1342            0
    1343            0
    1344            0
    1345            0
    1346            0
    1347            0
    1348            0
    1349            0
    1350            0
    1351            0
    1352            0
    1353            1
    1354            1
    1355            1
    1356            1
    1357            0
    1358            0
    1359            0
    1360            0
    1361            1
    1362            0
    1363            0
    1364            1
    1365            1
    1366            0
    1367            1
    1368            0
    1369            0
    1370            1
    1371            0
    1372            1
    1373            0
    1374            1
    1375            4
    1376            0
    1377            0
    1378            0
    1379            0
    1380            0
    1381            0
    1382            0
    1383            0
    1384            0
    1385            0
    1386            0
    1387            0
    1388            1
    1389            1
    1390            1
    1391            1
    1392            0
    1393            0
    1394            0
    1395            2
    1396            0
    1397            0
    1398            0
    1399            0
    1400            1
    1401            1
    1402            0
    1403            2
    1404            0
    1405            1
    1406            0
    1407            0
    1408            0
    1409            0
    1410            0
    1411            0
    1412            1
    1413            1
    1414            1
    1415            0
    1416            0
    1417            0
    1418            0
    1419            0
    1420            1
    1421            0
    1422            0
    1423            0
    1424            0
    1425            0
    1426            0
    1427            0
    1428            1
    1429            1
    1430            1
    1431            0
    1432            0
    1433            1
    1434            1
    1435            0
    1436            0
    1437            0
    1438            0
    1439            0
    1440            0
    1441            0
    1442            2
    1443            1
    1444            1
    1445            0
    1446            0
    1447            0
    1448            1
    1449            0
    1450            0
    1451            0
    1452            0
    1453            0
    1454            0
    1455            0
    1456            0
    1457            1
    1458            0
    1459            1
    1460            0
    1461            0
    1462            0
    1463            1
    1464            0
    1465            0
    1466            0
    1467            0
    1468            0
    1469            0
    1470            0
    1471            0
    1472            1
    1473            0
    1474            1
    1475            0
    1476            0
    1477            0
    1478            1
    1479            1
    1480            1
    1481            1
    1482            1
    1483            1
    1484            0
    1485            1
    1486            2
    1487            0
    1488            0
    1489            1
    1490            1
    1491            2
    1492            2
    1493            2
    1494            1
    1495            0
    1496            0
    1497            1
    1498            0
    1499            1
    1500            1
    1501            1
    1502            1
    1503            0
    1504            1
    1505            1
    1506            0
    1507            1
    1508            1
    1509            1
    1510            1
    1511            1
    1512            1
    1513            0
    1514            0
    1515            1
    1516            0
    1517            1
    1518            1
    1519            0
    1520            0
    1521            0
    1522            1
    1523            0
    1524            1
    1525            1
    1526            0
    1527            1
    1528            2
    1529            1
    1530            0
    1531            0
    1532            0
    1533            0
    1534            1
    1535            1
    1536            0
    1537            0
    1538            2
    1539            0
    1540            3
    1541            1
    1542            1
    1543            0
    1544            0
    1545            2
    1546            1
    1547            0
    1548            0
    1549            0
    1550            1
    1551            1
    1552            1
    1553            0
    1554            1
    1555            1
    1556            0
    1557            1
    1558            1
    1559            2
    1560            1
    1561            1
    1562            0
    1563            1
    1564            0
    1565            0
    1566            0
    1567            0
    1568            0
    1569            1
    1570            0
    1571            0
    1572            0
    1573            0
    1574            0
    1575            0
    1576            1
    1577            2
    1578            1
    1579            1
    1580            2
    1581            0
    1582            0
    1583            0
    1584            1
    1585            0
    1586            0
    1587            1
    1588            2
    1589            2
    1590            1
    1591            0
    1592            0
    1593            1
    1594            2
    1595            0
    1596            1
    1597            0
    1598            1
    1599            0
    1600            0
    1601            0
    1602            1
    1603            0
    1604            3
    1605            2
    1606            1
    1607            1
    1608            0
    1609            1
    1610            1
    1611            0
    1612            1
    1613            0
    1614            0
    1615            0
    1616            1
    1617            1
    1618            1
    1619            1
    1620            1
    1621            1
    1622            1
    1623            0
    1624            1
    1625            0
    1626            0
    1627            0
    1628            1
    1629            0
    1630            0
    1631            1
    1632            0
    1633            1
    1634            0
    1635            2
    1636            2
    1637            1
    1638            1
    1639            1
    1640            1
    1641            3
    1642            1
    1643            0
    1644            0
    1645            1
    1646            0
    1647            0
    1648            0
    1649            0
    1650            0
    1651            0
    1652            0
    1653            0
    1654            0
    1655            0
    1656            1
    1657            1
    1658            0
    1659            0
    1660            1
    1661            0
    1662            0
    1663            0
    1664            0
    1665            2
    1666            0
    1667            0
    1668            1
    1669            0
    1670            0
    1671            0
    1672            0
    1673            1
    1674            0
    1675            0
    1676            0
    1677            0
    1678            0
    1679            0
    1680            0
    1681            0
    1682            0
    1683            1
    1684            1
    1685            1
    1686            2
    1687            0
    1688            1
    1689            0
    1690            0
    1691            0
    1692            1
    1693            0
    1694            0
    1695            0
    1696            0
    1697            1
    1698            0
    1699            0
    1700            1
    1701            0
    1702            0
    1703            1
    1704            0
    1705            1
    1706            0
    1707            0
    1708            0
    1709            1
    1710            0
    1711            0
    1712            0
    1713            0
    1714            1
    1715            0
    1716            0
    1717            0
    1718            0
    1719            0
    1720            0
    1721            0
    1722            0
    1723            0
    1724            0
    1725            1
    1726            2
    1727            0
    1728            1
    1729            1
    1730            0
    1731            1
    1732            0
    1733            0
    1734            0
    1735            0
    1736            0
    1737            1
    1738            0
    1739            0
    1740            0
    1741            0
    1742            0
    1743            1
    1744            0
    1745            0
    1746            0
    1747            0
    1748            0
    1749            0
    1750            0
    1751            0
    1752            0
    1753            0
    1754            1
    1755            0
    1756            0
    1757            0
    1758            0
    1759            0
    1760            1
    1761            0
    1762            0
    1763            0
    1764            0
    1765            0
    1766            0
    1767            0
    1768            0
    1769            0
    1770            1
    1771            1
    1772            0
    1773            0
    1774            1
    1775            1
    1776            0
    1777            0
    1778            0
    1779            0
    1780            0
    1781            0
    1782            0
    1783            0
    1784            0
    1785            1
    1786            0
    1787            0
    1788            0
    1789            0
    1790            1
    1791            0
    1792            0
    1793            0
    1794            0
    1795            0
    1796            1
    1797            0
    1798            0
    1799            0
    1800            0
    1801            0
    1802            0
    1803            0
    1804            0
    1805            0
    1806            0
    1807            0
    1808            0
    1809            1
    1810            0
    1811            0
    1812            0
    1813            0
    1814            0
    1815            0
    1816            0
    1817            0
    1818            0
    1819            1
    1820            1
    1821            0
    1822            1
    1823            1
    1824            0
    1825            0
    1826            1
    1827            0
    1828            0
    1829            1
    1830            0
    1831            0
    1832            0
    1833            1
    1834            0
    1835            0
    1836            0
    1837            1
    1838            0
    1839            0
    1840            1
    1841            1
    1842            1
    1843            0
    1844            0
    1845            1
    1846            0
    1847            0
    1848            0
    1849            1
    1850            0
    1851            0
    1852            1
    1853            0
    1854            1
    1855            0
    1856            0
    1857            0
    1858            0
    1859            1
    1860            0
    1861            2
    1862            0
    1863            0
    1864            2
    1865            1
    1866            0
    1867            0
    1868            0
    1869            1
    1870            0
    1871            0
    1872            1
    1873            1
    1874            1
    1875            0
    1876            2
    1877            0
    1878            0
    1879            0
    1880            0
    1881            0
    1882            1
    1883            0
    1884            1
    1885            0
    1886            0
    1887            0
    1888            1
    1889            0
    1890            2
    1891            0
    1892            0
    1893            1
    1894            0
    1895            1
    1896            1
    1897            1
    1898            0
    1899            0
    1900            1
    1901            1
    1902            1
    1903            2
    1904            0
    1905            0
    1906            1
    1907            0
    1908            0
    1909            0
    1910            0
    1911            0
    1912            0
    1913            2
    1914            1
    1915            0
    1916            0
    1917            0
    1918            2
    1919            0
    1920            1
    1921            0
    1922            0
    1923            0
    1924            0
    1925            1
    1926            0
    1927            1
    1928            1
    1929            0
    1930            0
    1931            0
    1932            0
    1933            0
    1934            0
    1935            0
    1936            1
    1937            1
    1938            0
    1939            0
    1940            2
    1941            0
    1942            0
    1943            1
    1944            2
    1945            0
    1946            0
    1947            0
    1948            0
    1949            0
    1950            2
    1951            1
    1952            0
    1953            0
    1954            1
    1955            0
    1956            0
    1957            1
    1958            1
    1959            0
    1960            1
    1961            0
    1962            1
    1963            0
    1964            0
    1965            0
    1966            0
    1967            0
    1968            0
    1969            0
    1970            0
    1971            0
    1972            0
    1973            0
    1974            0
    1975            1
    1976            1
    1977            0
    1978            1
    1979            0
    1980            1
    1981            1
    1982            1
    1983            0
    1984            1
    1985            0
    1986            0
    1987            1
    1988            1
    1989            0
    1990            0
    1991            0
    1992            1
    1993            0
    1994            1
    1995            1
    1996            1
    1997            0
    1998            1
    1999            0
    2000            0
    2001            1
    2002            1
    2003            0
    2004            2
    2005            0
    2006            1
    2007            0
    2008            0
    2009            0
    2010            1
    2011            0
    2012            0
    2013            0
    2014            0
    2015            0
    2016            0
    2017            1
    2018            1
    2019            0
    2020            1
    2021            0
    2022            1
    2023            0
    2024            1
    2025            1
    2026            1
    2027            1
    2028            1
    2029            1
    2030            1
    2031            0
    2032            0
    2033            0
    2034            0
    2035            0
    2036            1
    2037            0
    2038            0
    2039            0
    2040            0
    2041            2
    2042            1
    2043            1
    2044            1
    2045            1
    2046            0
    2047            1
    2048            2
    2049            1
    2050            1
    2051            0
    2052            1
    2053            0
    2054            1
    2055            0
    2056            1
    2057            0
    2058            0
    2059            0
    2060            1
    2061            1
    2062            1
    2063            0
    2064            1
    2065            1
    2066            2
    2067            1
    2068            1
    2069            1
    2070            2
    2071            0
    2072            1
    2073            0
    2074            0
    2075            0
    2076            0
    2077            1
    2078            1
    2079            2
    2080            1
    2081            0
    2082            1
    2083            0
    2084            0
    2085            1
    2086            0
    2087            0
    2088            0
    2089            1
    2090            1
    2091            1
    2092            0
    2093            0
    2094            0
    2095            1
    2096            0
    2097            0
    2098            0
    2099            1
    2100            2
    2101            0
    2102            0
    2103            0
    2104            0
    2105            2
    2106            0
    2107            1
    2108            0
    2109            0
    2110            0
    2111            1
    2112            1
    2113            1
    2114            1
    2115            1
    2116            0
    2117            0
    2118            2
    2119            1
    2120            1
    2121            0
    2122            0
    2123            1
    2124            0
    2125            0
    2126            0
    2127            0
    2128            0
    2129            0
    2130            0
    2131            0
    2132            0
    2133            1
    2134            1
    2135            0
    2136            0
    2137            0
    2138            0
    2139            0
    2140            1
    2141            0
    2142            1
    2143            0
    2144            1
    2145            1
    2146            0
    2147            1
    2148            1
    2149            0
    2150            1
    2151            1
    2152            1
    2153            0
    2154            0
    2155            0
    2156            1
    2157            1
    2158            0
    2159            0
    2160            1
    2161            2
    2162            0
    2163            0
    2164            0
    2165            0
    2166            0
    2167            1
    2168            0
    2169            1
    2170            0
    2171            1
    2172            0
    2173            0
    2174            1
    2175            0
    2176            0
    2177            1
    2178            0
    2179            0
    2180            1
    2181            1
    2182            0
    2183            0
    2184            1
    2185            2
    2186            0
    2187            0
    2188            0
    2189            0
    2190            1
    2191            0
    2192            0
    2193            0
    2194            0
    2195            0
    2196            0
    2197            0
    2198            0
    2199            0
    2200            0
    2201            0
    2202            0
    2203            0
    2204            1
    2205            0
    2206            0
    2207            1
    2208            1
    2209            0
    2210            0
    2211            0
    2212            0
    2213            0
    2214            0
    2215            0
    2216            0
    2217            0
    2218            0
    2219            0
    2220            0
    2221            0
    2222            0
    2223            0
    2224            1
    2225            0
    2226            0
    2227            0
    2228            0
    2229            0
    2230            0
    2231            0
    2232            0
    2233            1
    2234            1
    2235            0
    2236            0
    2237            0
    2238            1
    2239            0
    2240            0
    2241            1
    2242            0
    2243            0
    2244            0
    2245            1
    2246            1
    2247            1
    2248            0
    2249            0
    2250            0
    2251            0
    2252            0
    2253            0
    2254            0
    2255            1
    2256            0
    2257            0
    2258            2
    2259            0
    2260            1
    2261            1
    2262            0
    2263            0
    2264            0
    2265            0
    2266            0
    2267            0
    2268            0
    2269            0
    2270            0
    2271            0
    2272            0
    2273            1
    2274            1
    2275            0
    2276            1
    2277            0
    2278            1
    2279            0
    2280            1
    2281            1
    2282            0
    2283            0
    2284            0
    2285            1
    2286            1
    2287            0
    2288            1
    2289            1
    2290            1
    2291            1
    2292            1
    2293            1
    2294            1
    2295            1
    2296            1
    2297            0
    2298            1
    2299            0
    2300            0
    2301            0
    2302            1
    2303            1
    2304            0
    2305            0
    2306            0
    2307            0
    2308            0
    2309            2
    2310            1
    2311            0
    2312            0
    2313            0
    2314            0
    2315            0
    2316            2
    2317            0
    2318            2
    2319            0
    2320            0
    2321            0
    2322            0
    2323            1
    2324            0
    2325            1
    2326            1
    2327            1
    2328            0
    2329            0
    2330            0
    2331            1
    2332            0
    2333            0
    2334            0
    2335            1
    2336            0
    2337            0
    2338            0
    2339            0
    2340            0
    2341            0
    2342            1
    2343            0
    2344            0
    2345            0
    2346            0
    2347            2
    2348            1
    2349            1
    2350            0
    2351            0
    2352            0
    2353            0
    2354            2
    2355            0
    2356            0
    2357            0
    2358            1
    2359            0
    2360            0
    2361            0
    2362            0
    2363            0
    2364            1
    2365            1
    2366            1
    2367            1
    2368            0
    2369            0
    2370            1
    2371            0
    2372            0
    2373            1
    2374            0
    2375            0
    2376            0
    2377            0
    2378            0
    2379            0
    2380            0
    2381            1
    2382            0
    2383            1
    2384            0
    2385            1
    2386            0
    2387            1
    2388            0
    2389            1
    2390            1
    2391            2
    2392            0
    2393            0
    2394            0
    2395            0
    2396            0
    2397            1
    2398            0
    2399            1
    2400            1
    2401            1
    2402            0
    2403            1
    2404            0
    2405            0
    2406            0
    2407            0
    2408            1
    2409            0
    2410            0
    2411            0
    2412            2
    2413            0
    2414            0
    2415            1
    2416            0
    2417            0
    2418            0
    2419            0
    2420            0
    2421            1
    2422            0
    2423            1
    2424            1
    2425            0
    2426            2
    2427            0
    2428            1
    2429            0
    2430            1
    2431            2
    2432            1
    2433            1
    2434            0
    2435            1
    2436            1
    2437            1
    2438            1
    2439            0
    2440            0
    2441            0
    2442            1
    2443            1
    2444            1
    2445            0
    2446            0
    2447            1
    2448            0
    2449            1
    2450            1
    2451            0
    2452            0
    2453            1
    2454            0
    2455            0
    2456            0
    2457            1
    2458            0
    2459            1
    2460            0
    2461            0
    2462            1
    2463            1
    2464            0
    2465            0
    2466            1
    2467            0
    2468            0
    2469            0
    2470            0
    2471            0
    2472            1
    2473            1
    2474            0
    2475            1
    2476            0
    2477            0
    2478            0
    2479            1
    2480            0
    2481            1
    2482            0
    2483            1
    2484            0
    2485            0
    2486            1
    2487            1
    2488            0
    2489            0
    2490            1
    2491            0
    2492            0
    2493            1
    2494            0
    2495            0
    2496            0
    2497            1
    2498            0
    2499            0
    2500            0
    2501            0
    2502            1
    2503            1
    2504            0
    2505            0
    2506            0
    2507            0
    2508            0
    2509            0
    2510            1
    2511            0
    2512            1
    2513            0
    2514            0
    2515            0
    2516            1
    2517            2
    2518            1
    2519            2
    2520            0
    2521            0
    2522            0
    2523            0
    2524            0
    2525            0
    2526            0
    2527            0
    2528            1
    2529            0
    2530            0
    2531            1
    2532            0
    2533            0
    2534            0
    2535            0
    2536            0
    2537            0
    2538            1
    2539            1
    2540            1
    2541            0
    2542            1
    2543            0
    2544            0
    2545            1
    2546            1
    2547            0
    2548            1
    2549            0
    2550            0
    2551            0
    2552            0
    2553            0
    2554            0
    2555            1
    2556            0
    2557            1
    2558            0
    2559            0
    2560            0
    2561            0
    2562            1
    2563            0
    2564            0
    2565            0
    2566            1
    2567            0
    2568            1
    2569            0
    2570            0
    2571            0
    2572            0
    2573            1
    2574            0
    2575            1
    2576            1
    2577            0
    2578            0
    2579            0
    2580            0
    2581            0
    2582            1
    2583            0
    2584            1
    2585            0
    2586            0
    2587            0
    2588            1
    2589            0
    2590            0
    2591            0
    2592            1
    2593            1
    2594            0
    2595            0
    2596            0
    2597            1
    2598            1
    2599            1
    2600            0
    2601            0
    2602            0
    2603            0
    2604            0
    2605            0
    2606            0
    2607            0
    2608            0
    2609            1
    2610            0
    2611            1
    2612            0
    2613            0
    2614            0
    2615            0
    2616            0
    2617            1
    2618            1
    2619            2
    2620            1
    2621            0
    2622            0
    2623            0
    2624            0
    2625            0
    2626            0
    2627            0
    2628            1
    2629            0
    2630            0
    2631            1
    2632            0
    2633            3
    2634            2
    2635            1
    2636            1
    2637            1
    2638            1
    2639            1
    2640            0
    2641            0
    2642            1
    2643            0
    2644            1
    2645            0
    2646            1
    2647            2
    2648            1
    2649            0
    2650            0
    2651            0
    2652            0
    2653            0
    2654            1
    2655            0
    2656            1
    2657            0
    2658            0
    2659            1
    2660            1
    2661            0
    2662            1
    2663            1
    2664            0
    2665            0
    2666            0
    2667            0
    2668            0
    2669            0
    2670            0
    2671            0
    2672            0
    2673            0
    2674            0
    2675            0
    2676            0
    2677            0
    2678            0
    2679            0
    2680            0
    2681            0
    2682            0
    2683            0
    2684            1
    2685            0
    2686            0
    2687            0
    2688            1
    2689            0
    2690            0
    2691            0
    2692            0
    2693            0
    2694            0
    2695            0
    2696            1
    2697            0
    2698            1
    2699            1
    2700            1
    2701            1
    2702            1
    2703            0
    2704            0
    2705            0
    2706            0
    2707            0
    2708            1
    2709            1
    2710            1
    2711            1
    2712            0
    2713            1
    2714            0
    2715            0
    2716            0
    2717            0
    2718            0
    2719            0
    2720            0
    2721            0
    2722            0
    2723            0
    2724            0
    2725            0
    2726            1
    2727            0
    2728            0
    2729            0
    2730            0
    2731            0
    2732            0
    2733            1
    2734            1
    2735            0
    2736            0
    2737            1
    2738            1
    2739            0
    2740            0
    2741            0
    2742            0
    2743            0
    2744            0
    2745            1
    2746            1
    2747            0
    2748            0
    2749            0
    2750            0
    2751            1
    2752            2
    2753            0
    2754            0
    2755            0
    2756            0
    2757            0
    2758            1
    2759            1
    2760            2
    2761            0
    2762            0
    2763            0
    2764            0
    2765            1
    2766            0
    2767            0
    2768            0
    2769            2
    2770            0
    2771            1
    2772            1
    2773            0
    2774            0
    2775            1
    2776            0
    2777            0
    2778            1
    2779            1
    2780            0
    2781            2
    2782            1
    2783            0
    2784            0
    2785            2
    2786            1
    2787            0
    2788            0
    2789            0
    2790            0
    2791            0
    2792            1
    2793            0
    2794            3
    2795            0
    2796            1
    2797            0
    2798            0
    2799            0
    2800            0
    2801            2
    2802            0
    2803            0
    2804            0
    2805            0
    2806            0
    2807            0
    2808            0
    2809            0
    2810            0
    2811            0
    2812            2
    2813            0
    2814            0
    2815            0
    2816            0
    2817            0
    2818            0
    2819            0
    2820            0
    2821            0
    2822            1
    2823            1
    2824            0
    2825            0
    2826            0
    2827            0
    2828            1
    2829            0
    2830            0
    2831            0
    2832            0
    2833            1
    2834            0
    2835            0
    2836            0
    2837            1
    2838            0
    2839            0
    2840            0
    2841            0
    2842            0
    2843            0
    2844            0
    2845            1
    2846            0
    2847            0
    2848            0
    2849            1
    2850            0
    2851            1
    2852            0
    2853            0
    2854            1
    2855            1
    2856            1
    2857            0
    2858            0
    2859            0
    2860            0
    2861            0
    2862            0
    2863            1
    2864            0
    2865            0
    2866            0
    2867            0
    2868            1
    2869            0
    2870            0
    2871            0
    2872            0
    2873            0
    2874            0
    2875            0
    2876            0
    2877            0
    2878            1
    2879            1
    2880            0
    2881            0
    2882            0
    2883            0
    2884            0
    2885            0
    2886            0
    2887            0
    2888            1
    2889            0
    2890            0
    2891            0
    2892            1
    2893            2
    2894            0
    2895            0
    2896            0
    2897            1
    2898            1
    2899            0
    2900            0
    2901            0
    2902            2
    2903            0
    2904            0
    2905            0
    2906            1
    2907            0
    2908            0
    2909            0
    2910            1
    2911            2
    2912            0
    2913            0
    2914            0
    2915            0
    2916            2
    2917            0
    2918            0
    2919            0
    2920            0
    2921            1
    2922            1
    2923            0
    2924            0
    2925            0
    2926            0
    2927            0
    2928            0
    2929            1
    2930            1
    2931            1
    2932            0
    2933            1
    2934            0
    2935            0
    2936            1
    2937            1
    2938            0
    2939            0
    2940            0
    2941            0
    2942            0
    2943            0
    2944            0
    2945            0
    2946            2
    2947            0
    2948            0
    2949            1
    2950            0
    2951            0
    2952            0
    2953            0
    2954            0
    2955            0
    2956            1
    2957            0
    2958            0
    2959            0
    2960            0
    2961            0
    2962            0
    2963            0
    2964            1
    2965            0
    2966            0
    2967            0
    2968            1
    2969            1
    2970            1
    2971            0
    2972            0
    2973            0
    2974            0
    2975            0
    2976            1
    2977            0
    2978            0
    2979            0
    2980            0
    2981            1
    2982            0
    2983            0
    2984            0
    2985            0
    2986            0
    2987            1
    2988            0
    2989            0
    2990            0
    2991            0
    2992            0
    2993            1
    2994            0
    2995            0
    2996            0
    2997            0
    2998            0
    2999            1
    3000            1
    3001            0
    3002            0
    3003            0
    3004            1
    3005            0
    3006            0
    3007            0
    3008            1
    3009            0
    3010            1
    3011            2
    3012            0
    3013            0
    3014            1
    3015            1
    3016            1
    3017            0
    3018            1
    3019            1
    3020            0
    3021            0
    3022            2
    3023            0
    3024            0
    3025            0
    3026            0
    3027            0
    3028            0
    3029            0
    3030            0
    3031            0
    3032            1
    3033            0
    3034            1
    3035            2
    3036            0
    3037            0
    3038            2
    3039            0
    3040            0
    3041            0
    3042            1
    3043            0
    3044            0
    3045            0
    3046            0
    3047            0
    3048            2
    3049            0
    3050            0
    3051            0
    3052            0
    3053            1
    3054            0
    3055            0
    3056            0
    3057            1
    3058            0
    3059            0
    3060            0
    3061            1
    3062            0
    3063            0
    3064            1
    3065            0
    3066            1
    3067            0
    3068            0
    3069            0
    3070            0
    3071            1
    3072            1
    3073            0
    3074            0
    3075            0
    3076            2
    3077            0
    3078            0
    3079            0
    3080            1
    3081            0
    3082            1
    3083            0
    3084            0
    3085            0
    3086            1
    3087            1
    3088            1
    3089            0
    3090            0
    3091            0
    3092            0
    3093            1
    3094            0
    3095            0
    3096            0
    3097            1
    3098            0
    3099            0
    3100            0
    3101            0
    3102            0
    3103            0
    3104            0
    3105            0
    3106            1
    3107            0
    3108            0
    3109            0
    3110            0
    3111            0
    3112            0
    3113            0
    3114            0
    3115            0
    3116            0
    3117            1
    3118            1
    3119            0
    3120            0
    3121            0
    3122            0
    3123            1
    3124            0
    3125            1
    3126            0
    3127            0
    3128            0
    3129            1
    3130            0
    3131            0
    3132            0
    3133            0
    3134            0
    3135            0
    3136            0
    3137            0
    3138            0
    3139            0
    3140            0
    3141            0
    3142            1
    3143            1
    3144            0
    3145            0
    3146            1
    3147            0
    3148            0
    3149            0
    3150            1
    3151            0
    3152            0
    3153            1
    3154            0
    3155            0
    3156            0
    3157            1
    3158            0
    3159            0
    3160            0
    3161            0
    3162            1
    3163            0
    3164            0
    3165            1
    3166            0
    3167            0
    3168            0
    3169            0
    3170            1
    3171            0
    3172            1
    3173            0
    3174            0
    3175            0
    3176            0
    3177            2
    3178            1
    3179            0
    3180            1
    3181            0
    3182            0
    3183            1
    3184            0
    3185            0
    3186            0
    3187            0
    3188            0
    3189            0
    3190            0
    3191            0
    3192            0
    3193            0
    3194            0
    3195            0
    3196            1
    3197            0
    3198            1
    3199            0
    3200            0
    3201            0
    3202            0
    3203            0
    3204            0
    3205            1
    3206            0
    3207            0
    3208            0
    3209            1
    3210            0
    3211            0
    3212            0
    3213            1
    3214            0
    3215            0
    3216            1
    3217            1
    3218            0
    3219            0
    3220            1
    3221            0
    3222            0
    3223            0
    3224            0
    3225            1
    3226            0
    3227            0
    3228            0
    3229            2
    3230            1
    3231            0
    3232            0
    3233            1
    3234            1
    3235            0
    3236            1
    3237            0
    3238            0
    3239            0
    3240            0
    3241            0
    3242            1
    3243            0
    3244            0
    3245            0
    3246            0
    3247            1
    3248            1
    3249            0
    3250            0
    3251            0
    3252            0
    3253            1
    3254            0
    3255            0
    3256            0
    3257            0
    3258            0
    3259            0
    3260            0
    3261            1
    3262            0
    3263            1
    3264            0
    3265            0
    3266            0
    3267            0
    3268            1
    3269            0
    3270            2
    3271            2
    3272            0
    3273            1
    3274            2
    3275            0
    3276            0
    3277            0
    3278            1
    3279            2
    3280            0
    3281            0
    3282            1
    3283            0
    3284            0
    3285            0
    3286            0
    3287            0
    3288            1
    3289            2
    3290            0
    3291            0
    3292            0
    3293            0
    3294            0
    3295            0
    3296            0
    3297            1
    3298            1
    3299            1
    3300            0
    3301            1
    3302            2
    3303            0
    3304            0
    3305            0
    3306            1
    3307            0
    3308            0
    3309            1
    3310            0
    3311            0
    3312            2
    3313            1
    3314            1
    3315            1
    3316            1
    3317            1
    3318            0
    3319            0
    3320            0
    3321            0
    3322            0
    3323            2
    3324            0
    3325            0
    3326            0
    3327            0
    3328            0
    3329            0
    3330            0
    3331            0
    3332            0
    3333            0
    3334            2
    3335            0
    3336            1
    3337            1
    3338            1
    3339            0
    3340            0
    3341            0
    3342            0
    3343            0
    3344            0
    3345            0
    3346            0
    3347            0
    3348            0
    3349            0
    3350            0
    3351            1
    3352            1
    3353            0
    3354            1
    3355            1
    3356            0
    3357            0
    3358            0
    3359            1
    3360            0
    3361            0
    3362            0
    3363            0
    3364            0
    3365            0
    3366            0
    3367            0
    3368            0
    3369            0
    3370            0
    3371            1
    3372            0
    3373            0
    3374            2
    3375            1
    3376            1
    3377            1
    3378            2
    3379            0
    3380            1
    3381            0
    3382            2
    3383            1
    3384            0
    3385            0
    3386            0
    3387            0
    3388            1
    3389            1
    3390            0
    3391            0
    3392            0
    3393            1
    3394            0
    3395            0
    3396            1
    3397            0
    3398            0
    3399            0
    3400            0
    3401            1
    3402            0
    3403            1
    3404            0
    3405            0
    3406            1
    3407            0
    3408            0
    3409            0
    3410            0
    3411            0
    3412            1
    3413            0
    3414            1
    3415            0
    3416            0
    3417            1
    3418            0
    3419            0
    3420            1
    3421            1
    3422            0
    3423            0
    3424            0
    3425            1
    3426            1
    3427            0
    3428            0
    3429            0
    3430            0
    3431            0
    3432            0
    3433            0
    3434            0
    3435            0
    3436            0
    3437            0
    3438            0
    3439            1
    3440            1
    3441            1
    3442            1
    3443            1
    3444            0
    3445            0
    3446            0
    3447            1
    3448            1
    3449            2
    3450            1
    3451            1
    3452            0
    3453            0
    3454            0
    3455            1
    3456            1
    3457            0
    3458            0
    3459            1
    3460            0
    3461            1
    3462            0
    3463            0
    3464            0
    3465            0
    3466            1
    3467            0
    3468            0
    3469            0
    3470            1
    3471            1
    3472            0
    3473            0
    3474            0
    3475            0
    3476            0
    3477            0
    3478            0
    3479            0
    3480            0
    3481            0
    3482            0
    3483            0
    3484            0
    3485            0
    3486            0
    3487            0
    3488            0
    3489            0
    3490            0
    3491            0
    3492            0
    3493            1
    3494            0
    3495            0
    3496            1
    3497            0
    3498            1
    3499            0
    3500            0
    3501            0
    3502            1
    3503            0
    3504            0
    3505            0
    3506            1
    3507            1
    3508            0
    3509            0
    3510            0
    3511            1
    3512            0
    3513            0
    3514            0
    3515            0
    3516            0
    3517            0
    3518            0
    3519            0
    3520            0
    3521            0
    3522            1
    3523            0
    3524            1
    3525            0
    3526            0
    3527            0
    3528            0
    3529            0
    3530            1
    3531            0
    3532            0
    3533            0
    3534            0
    3535            0
    3536            0
    3537            0
    3538            0
    3539            0
    3540            0
    3541            0
    3542            1
    3543            1
    3544            1
    3545            0
    3546            0
    3547            2
    3548            1
    3549            0
    3550            1
    3551            1
    3552            0
    3553            0
    3554            0
    3555            0
    3556            0
    3557            0
    3558            0
    3559            1
    3560            0
    3561            1
    3562            0
    3563            0
    3564            0
    3565            0
    3566            0
    3567            0
    3568            1
    3569            0
    3570            0
    3571            1
    3572            0
    3573            0
    3574            1
    3575            2
    3576            0
    3577            0
    3578            1
    3579            0
    3580            1
    3581            0
    3582            0
    3583            0
    3584            1
    3585            1
    3586            0
    3587            0
    3588            0
    3589            0
    3590            0
    3591            1
    3592            0
    3593            0
    3594            1
    3595            0
    3596            0
    3597            0
    3598            0
    3599            0
    3600            0
    3601            0
    3602            0
    3603            0
    3604            1
    3605            1
    3606            0
    3607            0
    3608            1
    3609            1
    3610            0
    3611            0
    3612            0
    3613            0
    3614            0
    3615            0
    3616            0
    3617            1
    3618            0
    3619            1
    3620            0
    3621            0
    3622            0
    3623            2
    3624            0
    3625            0
    3626            1
    3627            0
    3628            1
    3629            0
    3630            1
    3631            0
    3632            0
    3633            0
    3634            1
    3635            0
    3636            0
    3637            0
    3638            0
    3639            1
    3640            0
    3641            0
    3642            0
    3643            1
    3644            0
    3645            0
    3646            0
    3647            0
    3648            0
    3649            0
    3650            0
    3651            0
    3652            0
    3653            0
    3654            0
    3655            0
    3656            1
    3657            1
    3658            0
    3659            1
    3660            1
    3661            0
    3662            0
    3663            0
    3664            0
    3665            0
    3666            0
    3667            0
    3668            0
    3669            2
    3670            1
    3671            0
    3672            0
    3673            0
    3674            0
    3675            0
    3676            0
    3677            1
    3678            0
    3679            0
    3680            0
    3681            0
    3682            0
    3683            0
    3684            1
    3685            1
    3686            0
    3687            0
    3688            0
    3689            1
    3690            0
    3691            0
    3692            0
    3693            0
    3694            0
    3695            0
    3696            2
    3697            1
    3698            1
    3699            1
    3700            0
    3701            0
    3702            0
    3703            0
    3704            0
    3705            1
    3706            0
    3707            0
    3708            0
    3709            0
    3710            1
    3711            0
    3712            0
    3713            0
    3714            0
    3715            0
    3716            0
    3717            0
    3718            0
    3719            0
    3720            1
    3721            0
    3722            0
    3723            0
    3724            1
    3725            0
    3726            1
    3727            0
    3728            0
    3729            1
    3730            1
    3731            0
    3732            0
    3733            0
    3734            0
    3735            0
    3736            0
    3737            1
    3738            0
    3739            0
    3740            0
    3741            0
    3742            0
    3743            0
    3744            1
    3745            0
    3746            0
    3747            0
    3748            0
    3749            0
    3750            0
    3751            0
    3752            0
    3753            0
    3754            1
    3755            0
    3756            0
    3757            1
    3758            0
    3759            0
    3760            1
    3761            0
    3762            0
    3763            0
    3764            1
    3765            0
    3766            0
    3767            1
    3768            0
    3769            0
    3770            0
    3771            0
    3772            0
    3773            0
    3774            0
    3775            0
    3776            0
    3777            1
    3778            1
    3779            1
    3780            0
    3781            1
    3782            2
    3783            1
    3784            0
    3785            0
    3786            0
    3787            0
    3788            1
    3789            0
    3790            0
    3791            0
    3792            0
    3793            0
    3794            0
    3795            0
    3796            0
    3797            0
    3798            0
    3799            1
    3800            1
    3801            0
    3802            0
    3803            0
    3804            1
    3805            1
    3806            0
    3807            0
    3808            1
    3809            0
    3810            1
    3811            0
    3812            0
    3813            0
    3814            1
    3815            1
    3816            0
    3817            0
    3818            0
    3819            0
    3820            1
    3821            1
    3822            0
    3823            0
    3824            0
    3825            0
    3826            1
    3827            1
    3828            1
    3829            0
    3830            1
    3831            1
    3832            0
    3833            0
    3834            0
    3835            0
    3836            1
    3837            0
    3838            1
    3839            2
    3840            0
    3841            2
    3842            3
    3843            0
    3844            2
    3845            1
    3846            0
    3847            1
    3848            3
    3849            0
    3850            2
    3851            1
    3852            0
    3853            1
    3854            3
    3855            2
    3856            0
    3857            0
    3858            1
    3859            0
    3860            1
    3861            1
    3862            1
    3863            1
    3864            1
    3865            0
    3866            0
    3867            0
    3868            1
    3869            1
    3870            0
    3871            1
    3872            1
    3873            0
    3874            0
    3875            0
    3876            1
    3877            0
    3878            1
    3879            0
    3880            0
    3881            0
    3882            0
    3883            0
    3884            0
    3885            0
    3886            0
    3887            2
    3888            2
    3889            0
    3890            0
    3891            0
    3892            1
    3893            2
    3894            2
    3895            0
    3896            1
    3897            1
    3898            1
    3899            0
    3900            1
    3901            1
    3902            2
    3903            0
    3904            1
    3905            1
    3906            1
    3907            0
    3908            0
    3909            0
    3910            0
    3911            0
    3912            0
    3913            0
    3914            1
    3915            1
    3916            0
    3917            1
    3918            0
    3919            1
    3920            1
    3921            1
    3922            0
    3923            0
    3924            0
    3925            1
    3926            0
    3927            0
    3928            1
    3929            0
    3930            0
    3931            0
    3932            0
    3933            0
    3934            0
    3935            1
    3936            0
    3937            0
    3938            0
    3939            0
    3940            0
    3941            0
    3942            1
    3943            1
    3944            0
    3945            0
    3946            0
    3947            0
    3948            0
    3949            0
    3950            0
    3951            0
    3952            1
    3953            2
    3954            1
    3955            0
    3956            0
    3957            0
    3958            0
    3959            0
    3960            1
    3961            0
    3962            0
    3963            0
    3964            1
    3965            0
    3966            0
    3967            0
    3968            0
    3969            1
    3970            0
    3971            0
    3972            0
    3973            0
    3974            0
    3975            0
    3976            0
    3977            0
    3978            1
    3979            0
    3980            0
    3981            0
    3982            0
    3983            0
    3984            0
    3985            0
    3986            0
    3987            1
    3988            0
    3989            0
    3990            0
    3991            1
    3992            0
    3993            0
    3994            0
    3995            0
    3996            0
    3997            1
    3998            0
    3999            0
    4000            0
    4001            0
    4002            0
    4003            0
    4004            1
    4005            0
    4006            1
    4007            0
    4008            0
    4009            1
    4010            0
    4011            0
    4012            1
    4013            0
    4014            0
    4015            1
    4016            0
    4017            1
    4018            1
    4019            1
    4020            1
    4021            1
    4022            0
    4023            0
    4024            0
    4025            0
    4026            1
    4027            1
    4028            1
    4029            1
    4030            0
    4031            0
    4032            0
    4033            0
    4034            0
    4035            0
    4036            0
    4037            0
    4038            0
    4039            1
    4040            0
    4041            0
    4042            1
    4043            0
    4044            0
    4045            1
    4046            0
    4047            0
    4048            0
    4049            0
    4050            1
    4051            0
    4052            0
    4053            0
    4054            1
    4055            0
    4056            0
    4057            0
    4058            0
    4059            0
    4060            0
    4061            0
    4062            0
    4063            0
    4064            0
    4065            1
    4066            0
    4067            1
    4068            0
    4069            0
    4070            0
    4071            0
    4072            1
    4073            1
    4074            0
    4075            1
    4076            0
    4077            0
    4078            1
    4079            0
    4080            0
    4081            1
    4082            1
    4083            0
    4084            0
    4085            0
    4086            0
    4087            0
    4088            0
    4089            0
    4090            1
    4091            0
    4092            0
    4093            0
    4094            1
    4095            0
    4096            1
    4097            0
    4098            2
    4099            0
    4100            0
    4101            1
    4102            1
    4103            0
    4104            0
    4105            0
    4106            1
    4107            1
    4108            0
    4109            1
    4110            0
    4111            0
    4112            0
    4113            1
    4114            1
    4115            0
    4116            0
    4117            0
    4118            1
    4119            1
    4120            1
    4121            1
    4122            0
    4123            0
    4124            0
    4125            0
    4126            0
    4127            0
    4128            0
    4129            1
    4130            0
    4131            1
    4132            0
    4133            1
    4134            0
    4135            0
    4136            0
    4137            0
    4138            0
    4139            0
    4140            0
    4141            1
    4142            0
    4143            0
    4144            1
    4145            0
    4146            0
    4147            1
    4148            0
    4149            1
    4150            1
    4151            0
    4152            1
    4153            0
    4154            0
    4155            0
    4156            1
    4157            1
    4158            1
    4159            1
    4160            1
    4161            0
    4162            0
    4163            0
    4164            0
    4165            0
    4166            0
    4167            1
    4168            1
    4169            0
    4170            1
    4171            1
    4172            0
    4173            1
    4174            0
    4175            0
    4176            1
    4177            0
    4178            0
    4179            0
    4180            3
    4181            0
    4182            0
    4183            1
    4184            0
    4185            1
    4186            0
    4187            1
    4188            1
    4189            0
    4190            0
    4191            0
    4192            0
    4193            0
    4194            1
    4195            0
    4196            1
    4197            1
    4198            0
    4199            0
    4200            1
    4201            0
    4202            0
    4203            0
    4204            0
    4205            1
    4206            0
    4207            0
    4208            1
    4209            0
    4210            0
    4211            0
    4212            0
    4213            0
    4214            0
    4215            0
    4216            0
    4217            1
    4218            0
    4219            0
    4220            0
    4221            0
    4222            0
    4223            0
    4224            0
    4225            0
    4226            0
    4227            0
    4228            0
    4229            0
    4230            1
    4231            0
    4232            1
    4233            0
    4234            0
    4235            1
    4236            0
    4237            1
    4238            0
    4239            0
    4240            0
    4241            0
    4242            0
    4243            0
    4244            0
    4245            0
    4246            1
    4247            0
    4248            2
    4249            0
    4250            1
    4251            1
    4252            0
    4253            0
    4254            1
    4255            1
    4256            0
    4257            0
    4258            0
    4259            0
    4260            1
    4261            0
    4262            0
    4263            1
    4264            0
    4265            0
    4266            1
    4267            1
    4268            0
    4269            0
    4270            0
    4271            1
    4272            0
    4273            2
    4274            0
    4275            1
    4276            0
    4277            1
    4278            0
    4279            0
    4280            0
    4281            0
    4282            0
    4283            0
    4284            0
    4285            0
    4286            0
    4287            0
    4288            0
    4289            0
    4290            1
    4291            0
    4292            1
    4293            1
    4294            0
    4295            0
    4296            0
    4297            1
    4298            2
    4299            0
    4300            0
    4301            0
    4302            1
    4303            0
    4304            0
    4305            0
    4306            1
    4307            0
    4308            0
    4309            0
    4310            1
    4311            0
    4312            1
    4313            1
    4314            1
    4315            0
    4316            1
    4317            0
    4318            0
    4319            0
    4320            1
    4321            1
    4322            1
    4323            0
    4324            1
    4325            0
    4326            0
    4327            1
    4328            0
    4329            0
    4330            0
    4331            1
    4332            0
    4333            1
    4334            1
    4335            0
    4336            0
    4337            0
    4338            0
    4339            0
    4340            0
    4341            1
    4342            0
    4343            0
    4344            0
    4345            1
    4346            0
    4347            0
    4348            0
    4349            1
    4350            1
    4351            0
    4352            0
    4353            0
    4354            0
    4355            0
    4356            0
    4357            0
    4358            0
    4359            1
    4360            0
    4361            0
    4362            1
    4363            1
    4364            0
    4365            0
    4366            0
    4367            1
    4368            0
    4369            0
    4370            0
    4371            0
    4372            1
    4373            1
    4374            1
    4375            0
    4376            0
    4377            0
    4378            0
    4379            0
    4380            0
    4381            0
    4382            1
    4383            0
    4384            0
    4385            0
    4386            0
    4387            2
    4388            1
    4389            0
    4390            0
    4391            1
    4392            0
    4393            0
    4394            0
    4395            0
    4396            0
    4397            0
    4398            1
    4399            0
    4400            0
    4401            0
    4402            0
    4403            1
    4404            1
    4405            0
    4406            0
    4407            0
    4408            0
    4409            0
    4410            1
    4411            1
    4412            0
    4413            0
    4414            0
    4415            0
    4416            0
    4417            0
    4418            2
    4419            0
    4420            0
    4421            0
    4422            0
    4423            1
    4424            1
    4425            0
    4426            0
    4427            0
    4428            2
    4429            0
    4430            1
    4431            1
    4432            0
    4433            1
    4434            1
    4435            1
    4436            1
    4437            0
    4438            1
    4439            0
    4440            0
    4441            1
    4442            0
    4443            2
    4444            1
    4445            0
    4446            0
    4447            1
    4448            1
    4449            2
    4450            1
    4451            1
    4452            0
    4453            1
    4454            0
    4455            0
    4456            0
    4457            1
    4458            0
    4459            1
    4460            1
    4461            1
    4462            1
    4463            1
    4464            0
    4465            0
    4466            0
    4467            0
    4468            0
    4469            1
    4470            0
    4471            1
    4472            1
    4473            1
    4474            0
    4475            0
    4476            0
    4477            0
    4478            0
    4479            0
    4480            1
    4481            0
    4482            1
    4483            0
    4484            1
    4485            0
    4486            0
    4487            0
    4488            0
    4489            1
    4490            0
    4491            0
    4492            0
    4493            0
    4494            0
    4495            0
    4496            0
    4497            0
    4498            1
    4499            0
    4500            2
    4501            1
    4502            0
    4503            0
    4504            0
    4505            1
    4506            1
    4507            0
    4508            0
    4509            0
    4510            1
    4511            0
    4512            2
    4513            0
    4514            0
    4515            0
    4516            1
    4517            1
    4518            1
    4519            0
    4520            1
    4521            0
    4522            1
    4523            0
    4524            0
    4525            0
    4526            0
    4527            0
    4528            0
    4529            1
    4530            0
    4531            0
    4532            0
    4533            0
    4534            1
    4535            0
    4536            0
    4537            0
    4538            0
    4539            0
    4540            0
    4541            0
    4542            0
    4543            0
    4544            0
    4545            1
    4546            1
    4547            2
    4548            2
    4549            1
    4550            1
    4551            1
    4552            1
    4553            1
    4554            1
    4555            1
    4556            1
    4557            1
    4558            0
    4559            1
    4560            0
    4561            0
    4562            1
    4563            0
    4564            0
    4565            0
    4566            1
    4567            1
    4568            0
    4569            1
    4570            0
    4571            0
    4572            2
    4573            0
    4574            1
    4575            0
    4576            0
    4577            0
    4578            1
    4579            0
    4580            1
    4581            0
    4582            0
    4583            0
    4584            0
    4585            0
    4586            2
    4587            1
    4588            1
    4589            2
    4590            0
    4591            1
    4592            1
    4593            0
    4594            2
    4595            1
    4596            0
    4597            0
    4598            0
    4599            0
    4600            1
    4601            0
    4602            0
    4603            0
    4604            0
    4605            0
    4606            1
    4607            1
    4608            0
    4609            0
    4610            1
    4611            0
    4612            1
    4613            0
    4614            1
    4615            0
    4616            1
    4617            1
    4618            0
    4619            1
    4620            0
    4621            0
    4622            0
    4623            2
    4624            2
    4625            1
    4626            2
    4627            1
    4628            1
    4629            0
    4630            0
    4631            2
    4632            1
    4633            2
    4634            1
    4635            1
    4636            2
    4637            1
    4638            1
    4639            1
    4640            1
    4641            1
    4642            2
    4643            3
    4644            2
    4645            0
    4646            1
    4647            0
    4648            1
    4649            1
    4650            1
    4651            0
    4652            1
    4653            0
    4654            0
    4655            1
    4656            1
    4657            1
    4658            1
    4659            1
    4660            1
    4661            2
    4662            1
    4663            1
    4664            0
    4665            0
    4666            1
    4667            1
    4668            1
    4669            1
    4670            2
    4671            0
    4672            1
    4673            0
    4674            1
    4675            1
    4676            0
    4677            0
    4678            1
    4679            1
    4680            1
    4681            2
    4682            2
    4683            2
    4684            1
    4685            1
    4686            1
    4687            0
    4688            1
    4689            0
    4690            0
    4691            1
    4692            0
    4693            0
    4694            0
    4695            0
    4696            0
    4697            1
    4698            0
    4699            0
    4700            1
    4701            1
    4702            0
    4703            0
    4704            0
    4705            1
    4706            1
    4707            2
    4708            0
    4709            2
    4710            2
    4711            1
    4712            0
    4713            1
    4714            0
    4715            0
    4716            1
    4717            1
    4718            2
    4719            0
    4720            0
    4721            0
    4722            1
    4723            0
    4724            2
    4725            2
    4726            1
    4727            1
    4728            2
    4729            1
    4730            1
    4731            0
    4732            1
    4733            0
    4734            1
    4735            2
    4736            0
    4737            0
    4738            1
    4739            1
    4740            0
    4741            0
    4742            1
    4743            0
    4744            2
    4745            2
    4746            1
    4747            1
    4748            1
    4749            0
    4750            1
    4751            0
    4752            1
    4753            1
    4754            0
    4755            0
    4756            1
    4757            0
    4758            0
    4759            0
    4760            1
    4761            0
    4762            0
    4763            2
    4764            2
    4765            1
    4766            1
    4767            0
    4768            2
    4769            2
    4770            0
    4771            1
    4772            0
    4773            0
    4774            2
    4775            0
    4776            2
    4777            1
    4778            1
    4779            0
    4780            0
    4781            1
    4782            0
    4783            0
    4784            0
    4785            1
    4786            1
    4787            1
    4788            0
    4789            1
    4790            1
    4791            1
    4792            1
    4793            2
    4794            0
    4795            1
    4796            0
    4797            1
    4798            0
    4799            0
    4800            0
    4801            0
    4802            0
    4803            1
    4804            1
    4805            0
    4806            0
    4807            0
    4808            0
    4809            0
    4810            0
    4811            0
    4812            1
    4813            2
    4814            1
    4815            2
    4816            0
    4817            2
    4818            2
    4819            2
    4820            2
    4821            1
    4822            1
    4823            1
    4824            1
    4825            1
    4826            0
    4827            1
    4828            2
    4829            0
    4830            0
    4831            2
    4832            0
    4833            0
    4834            0
    4835            0
    4836            0
    4837            0
    4838            1
    4839            1
    4840            0
    4841            1
    4842            0
    4843            1
    4844            1
    4845            1
    4846            1
    4847            1
    4848            1
    4849            1
    4850            2
    4851            1
    4852            0
    4853            1
    4854            1
    4855            2
    4856            0
    4857            0
    4858            2
    4859            1
    4860            1
    4861            1
    4862            1
    4863            0
    4864            0
    4865            2
    4866            3
    4867            0
    4868            0
    4869            0
    4870            0
    4871            0
    4872            0
    4873            0
    4874            1
    4875            0
    4876            0
    4877            2
    4878            0
    4879            1
    4880            0
    4881            1
    4882            3
    4883            0
    4884            1
    4885            1
    4886            0
    4887            2
    4888            0
    4889            1
    4890            1
    4891            1
    4892            1
    4893            1
    4894            1
    4895            2
    4896            1
    4897            1
    4898            1
    4899            2
    4900            3
    4901            0
    4902            1
    4903            2
    4904            2
    4905            1
    4906            2
    4907            3
    4908            1
    4909            2
    4910            1
    4911            0
    4912            1
    4913            1
    4914            1
    4915            1
    4916            0
    4917            0
    4918            0
    4919            1
    4920            1
    4921            1
    4922            0
    4923            0
    4924            2
    4925            0
    4926            0
    4927            0
    4928            0
    4929            0
    4930            1
    4931            2
    4932            1
    4933            0
    4934            1
    4935            0
    4936            1
    4937            0
    4938            1
    4939            0
    4940            0
    4941            0
    4942            1
    4943            0
    4944            1
    4945            1
    4946            0
    4947            1
    4948            1
    4949            0
    4950            2
    4951            1
    4952            1
    4953            0
    4954            0
    4955            1
    4956            3
    4957            0
    4958            1
    4959            0
    4960            0
    4961            0
    4962            0
    4963            0
    4964            1
    4965            1
    4966            2
    4967            1
    4968            0
    4969            2
    4970            1
    4971            1
    4972            1
    4973            0
    4974            0
    4975            0
    4976            1
    4977            0
    4978            1
    4979            1
    4980            1
    4981            0
    4982            1
    4983            2
    4984            0
    4985            1
    4986            1
    4987            1
    4988            1
    4989            1
    4990            2
    4991            2
    4992            1
    4993            0
    4994            1
    4995            0
    4996            1
    4997            2
    4998            0
    4999            1
    5000            1
    5001            2
    5002            0
    5003            0
    5004            2
    5005            1
    5006            0
    5007            1
    5008            1
    5009            1
    5010            2
    5011            2
    5012            1
    5013            0
    5014            2
    5015            1
    5016            0
    5017            1
    5018            0
    5019            1
    5020            1
    5021            1
    5022            1
    5023            1
    5024            1
    5025            1
    5026            1
    5027            1
    5028            1
    5029            1
    5030            1
    5031            1
    5032            1
    5033            1
    5034            1
    5035            3
    5036            2
    5037            3
    5038            2
    5039            1
    5040            1
    5041            1
    5042            2
    5043            2
    5044            1
    5045            3
    5046            2
    5047            0
    5048            1
    5049            1
    5050            2
    5051            2
    5052            1
    5053            1
    5054            0
    5055            0
    5056            1
    5057            1
    5058            1
    5059            1
    5060            1
    5061            1
    5062            3
    5063            2
    5064            2
    5065            2
    5066            1
    5067            1
    5068            2
    5069            1
    5070            1
    5071            1
    5072            0
    5073            0
    5074            1
    5075            2
    5076            1
    5077            1
    5078            1
    5079            1
    5080            1
    5081            1
    5082            2
    5083            1
    5084            2
    5085            0
    5086            1
    5087            1
    5088            1
    5089            1
    5090            2
    5091            1
    5092            2
    5093            2
    5094            0
    5095            1
    5096            1
    5097            2
    5098            2
    5099            1
    5100            3
    5101            1
    5102            1
    5103            3
    5104            0
    5105            1
    5106            1
    5107            1
    5108            2
    5109            1
    5110            2
    5111            2
    5112            1
    5113            0
    5114            1
    5115            2
    5116            2
    5117            1
    5118            2
    5119            2
    5120            1
    5121            2
    5122            1
    5123            3
    5124            0
    5125            0
    5126            2
    5127            2
    5128            3
    5129            2
    5130            1
    5131            1
    5132            2
    5133            3
    5134            1
    5135            1
    5136            0
    5137            2
    5138            2
    5139            1
    5140            0
    5141            1
    5142            0
    5143            1
    5144            1
    5145            1
    5146            1
    5147            0
    5148            0
    5149            1
    5150            0
    5151            1
    5152            3
    5153            0
    5154            0
    5155            0
    5156            0
    5157            1
    5158            0
    5159            0
    5160            0
    5161            1
    5162            0
    5163            0
    5164            1
    5165            1
    5166            2
    5167            2
    5168            1
    5169            1
    5170            2
    5171            1
    5172            1
    5173            0
    5174            0
    5175            0
    5176            0
    5177            0
    5178            0
    5179            1
    5180            0
    5181            1
    5182            0
    5183            0
    5184            0
    5185            0
    5186            0
    5187            0
    5188            0
    5189            0
    5190            0
    5191            1
    5192            0
    5193            1
    5194            1
    5195            1
    5196            1
    5197            0
    5198            1
    5199            0
    5200            2
    5201            2
    5202            1
    5203            1
    5204            0
    5205            2
    5206            1
    5207            2
    5208            2
    5209            1
    5210            1
    5211            1
    5212            1
    5213            1
    5214            1
    5215            2
    5216            2
    5217            2
    5218            1
    5219            1
    5220            0
    5221            1
    5222            1
    5223            0
    5224            1
    5225            3
    5226            1
    5227            0
    5228            1
    5229            1
    5230            0
    5231            1
    5232            1
    5233            1
    5234            1
    5235            1
    5236            0
    5237            1
    5238            1
    5239            1
    5240            1
    5241            2
    5242            1
    5243            2
    5244            0
    5245            1
    5246            1
    5247            0
    5248            0
    5249            0
    5250            1
    5251            0
    5252            1
    5253            0
    5254            1
    5255            2
    5256            1
    5257            0
    5258            1
    5259            0
    5260            1
    5261            1
    5262            1
    5263            0
    5264            1
    5265            0
    5266            0
    5267            0
    5268            1
    5269            1
    5270            2
    5271            2
    5272            1
    5273            2
    5274            1
    5275            4
    5276            1
    5277            1
    5278            3
    5279            0
    5280            0
    5281            0
    5282            1
    5283            0
    5284            0
    5285            1
    5286            1
    5287            1
    5288            0
    5289            1
    5290            1
    5291            0
    5292            2
    5293            1
    5294            0
    5295            1
    5296            1
    5297            1
    5298            1
    5299            2
    5300            0
    5301            1
    5302            1
    5303            1
    5304            0
    5305            0
    5306            0
    5307            1
    5308            0
    5309            0
    5310            0
    5311            0
    5312            0
    5313            0
    5314            0
    5315            0
    5316            1
    5317            0
    5318            0
    5319            0
    5320            0
    5321            1
    5322            0
    5323            0
    5324            1
    5325            1
    5326            0
    5327            0
    5328            0
    5329            1
    5330            0
    5331            0
    5332            1
    5333            1
    5334            1
    5335            1
    5336            1
    5337            0
    5338            0
    5339            1
    5340            0
    5341            0
    5342            1
    5343            0
    5344            0
    5345            0
    5346            2
    5347            0
    5348            1
    5349            1
    5350            1
    5351            0
    5352            1
    5353            1
    5354            1
    5355            0
    5356            0
    5357            0
    5358            0
    5359            0
    5360            1
    5361            0
    5362            1
    5363            0
    5364            0
    5365            0
    5366            0
    5367            0
    5368            1
    5369            0
    5370            1
    5371            0
    5372            0
    5373            0
    5374            0
    5375            0
    5376            0
    5377            0
    5378            1
    5379            1
    5380            0
    5381            0
    5382            1
    5383            0
    5384            1
    5385            1
    5386            1
    5387            1
    5388            0
    5389            0
    5390            1
    5391            0
    5392            0
    5393            0
    5394            2
    5395            1
    5396            1
    5397            1
    5398            1
    5399            0
    5400            1
    5401            1
    5402            1
    5403            2
    5404            0
    5405            1
    5406            0
    5407            0
    5408            0
    5409            1
    5410            0
    5411            1
    5412            1
    5413            1
    5414            1
    5415            0
    5416            3
    5417            1
    5418            0
    5419            1
    5420            0
    5421            0
    5422            1
    5423            0
    5424            1
    5425            0
    5426            0
    5427            0
    5428            0
    5429            0
    5430            1
    5431            1
    5432            1
    5433            0
    5434            1
    5435            1
    5436            0
    5437            0
    5438            0
    5439            0
    5440            1
    5441            1
    5442            1
    5443            0
    5444            0
    5445            0
    5446            0
    5447            0
    5448            0
    5449            0
    5450            0
    5451            0
    5452            0
    5453            0
    5454            0
    5455            0
    5456            1
    5457            1
    5458            1
    5459            0
    5460            0
    5461            0
    5462            0
    5463            1
    5464            0
    5465            1
    5466            0
    5467            1
    5468            1
    5469            0
    5470            3
    5471            0
    5472            0
    5473            0
    5474            0
    5475            0
    5476            0
    5477            0
    5478            0
    5479            0
    5480            0
    5481            0
    5482            0
    5483            0
    5484            0
    5485            0
    5486            0
    5487            0
    5488            0
    5489            0
    5490            2
    5491            0
    5492            0
    5493            1
    5494            0
    5495            0
    5496            1
    5497            1
    5498            0
    5499            0
    5500            1
    5501            0
    5502            1
    5503            0
    5504            0
    5505            1
    5506            0
    5507            1
    5508            0
    5509            0
    5510            2
    5511            0
    5512            1
    5513            0
    5514            1
    5515            1
    5516            1
    5517            0
    5518            0
    5519            1
    5520            1
    5521            0
    5522            1
    5523            1
    5524            1
    5525            2
    5526            1
    5527            1
    5528            1
    5529            1
    5530            1
    5531            0
    5532            0
    5533            1
    5534            1
    5535            1
    5536            1
    5537            1
    5538            1
    5539            0
    5540            1
    5541            1
    5542            1
    5543            1
    5544            1
    5545            1
    5546            0
    5547            1
    5548            0
    5549            1
    5550            1
    5551            1
    5552            1
    5553            2
    5554            1
    5555            0
    5556            1
    5557            2
    5558            1
    5559            1
    5560            1
    5561            1
    5562            2
    5563            1
    5564            1
    5565            2
    5566            0
    5567            1
    5568            1
    5569            2
    5570            1
    5571            1
    5572            1
    5573            0
    5574            1
    5575            1
    5576            1
    5577            1
    5578            1
    5579            1
    5580            1
    5581            0
    5582            1
    5583            1
    5584            1
    5585            1
    5586            1
    5587            1
    5588            1
    5589            2
    5590            1
    5591            2
    5592            1
    5593            0
    5594            0
    5595            0
    5596            1
    5597            1
    5598            1
    5599            1
    5600            1
    5601            1
    5602            1
    5603            1
    5604            0
    5605            1
    5606            1
    5607            0
    5608            1
    5609            2
    5610            1
    5611            1
    5612            2
    5613            0
    5614            1
    5615            1
    5616            0
    5617            1
    5618            1
    5619            0
    5620            1
    5621            1
    5622            0
    5623            1
    5624            1
    5625            0
    5626            0
    5627            1
    5628            0
    5629            1
    5630            0
    5631            0
    5632            0
    5633            0
    5634            0
    5635            0
    5636            1
    5637            0
    5638            1
    5639            0
    5640            2
    5641            1
    5642            1
    5643            1
    5644            0
    5645            0
    5646            1
    5647            0
    5648            0
    5649            1
    5650            1
    5651            0
    5652            1
    5653            0
    5654            1
    5655            1
    5656            1
    5657            1
    5658            1
    5659            0
    5660            1
    5661            2
    5662            1
    5663            0
    5664            0
    5665            1
    5666            1
    5667            1
    5668            2
    5669            2
    5670            1
    5671            1
    5672            1
    5673            1
    5674            1
    5675            1
    5676            1
    5677            1
    5678            1
    5679            1
    5680            1
    5681            0
    5682            0
    5683            1
    5684            1
    5685            0
    5686            1
    5687            1
    5688            1
    5689            2
    5690            2
    5691            0
    5692            2
    5693            0
    5694            0
    5695            1
    5696            1
    5697            1
    5698            1
    5699            1
    5700            1
    5701            1
    5702            0
    5703            1
    5704            2
    5705            0
    5706            1
    5707            0
    5708            1
    5709            0
    5710            0
    5711            1
    5712            4
    5713            2
    5714            0
    5715            1
    5716            0
    5717            1
    5718            1
    5719            0
    5720            2
    5721            1
    5722            2
    5723            0
    5724            0
    5725            0
    5726            1
    5727            1
    5728            2
    5729            1
    5730            0
    5731            2
    5732            1
    5733            0
    5734            1
    5735            1
    5736            2
    5737            1
    5738            0
    5739            0
    5740            1
    5741            0
    5742            0
    5743            0
    5744            1
    5745            1
    5746            3
    5747            2
    5748            2
    5749            1
    5750            1
    5751            1
    5752            0
    5753            1
    5754            0
    5755            2
    5756            2
    5757            1
    5758            1
    5759            1
    5760            1
    5761            1
    5762            1
    5763            2
    5764            1
    5765            2
    5766            0
    5767            1
    5768            0
    5769            0
    5770            0
    5771            0
    5772            0
    5773            1
    5774            2
    5775            4
    5776            0
    5777            2
    5778            0
    5779            1
    5780            1
    5781            2
    5782            2
    5783            1
    5784            2
    5785            2
    5786            2
    5787            1
    5788            1
    5789            1
    5790            1
    5791            0
    5792            1
    5793            1
    5794            1
    5795            1
    5796            1
    5797            2
    5798            1
    5799            0
    5800            0
    5801            0
    5802            1
    5803            1
    5804            0
    5805            1
    5806            2
    5807            0
    5808            0
    5809            1
    5810            0
    5811            1
    5812            1
    5813            1
    5814            1
    5815            3
    5816            0
    5817            2
    5818            1
    5819            2
    5820            2
    5821            1
    5822            1
    5823            1
    5824            1
    5825            1
    5826            0
    5827            1
    5828            1
    5829            0
    5830            1
    5831            1
    5832            1
    5833            2
    5834            1
    5835            1
    5836            1
    5837            1
    5838            1
    5839            0
    5840            1
    5841            1
    5842            0
    5843            1
    5844            1
    5845            1
    5846            3
    5847            2
    5848            2
    5849            0
    5850            2
    5851            0
    5852            0
    5853            1
    5854            1
    5855            0
    5856            0
    5857            0
    5858            1
    5859            0
    5860            2
    5861            0
    5862            0
    5863            1
    5864            1
    5865            2
    5866            1
    5867            1
    5868            1
    5869            0
    5870            0
    5871            1
    5872            0
    5873            0
    5874            1
    5875            1
    5876            2
    5877            1
    5878            2
    5879            1
    5880            2
    5881            1
    5882            1
    5883            0
    5884            1
    5885            0
    5886            0
    5887            0
    5888            0
    5889            0
    5890            1
    5891            0
    5892            1
    5893            0
    5894            0
    5895            0
    5896            0
    5897            0
    5898            0
    5899            1
    5900            0
    5901            2
    5902            2
    5903            1
    5904            1
    5905            2
    5906            1
    5907            1
    5908            1
    5909            1
    5910            2
    5911            1
    5912            1
    5913            1
    5914            1
    5915            1
    5916            2
    5917            1
    5918            0
    5919            0
    5920            3
    5921            1
    5922            3
    5923            1
    5924            1
    5925            1
    5926            0
    5927            1
    5928            0
    5929            0
    5930            0
    5931            0
    5932            1
    5933            1
    5934            1
    5935            1
    5936            0
    5937            1
    5938            1
    5939            1
    5940            1
    5941            1
    5942            0
    5943            0
    5944            1
    5945            1
    5946            1
    5947            0
    5948            0
    5949            0
    5950            0
    5951            0
    5952            1
    5953            0
    5954            0
    5955            1
    5956            1
    5957            0
    5958            2
    5959            1
    5960            0
    5961            0
    5962            0
    5963            1
    5964            2
    5965            2
    5966            0
    5967            0
    5968            1
    5969            0
    5970            0
    5971            1
    5972            1
    5973            2
    5974            2
    5975            0
    5976            0
    5977            1
    5978            1
    5979            0
    5980            1
    5981            1
    5982            2
    5983            0
    5984            2
    5985            1
    5986            0
    5987            0
    5988            0
    5989            0
    5990            0
    5991            0
    5992            1
    5993            0
    5994            0
    5995            0
    5996            0
    5997            1
    5998            0
    5999            0
    6000            0
    6001            0
    6002            0
    6003            1
    6004            1
    6005            0
    6006            1
    6007            0
    6008            3
    6009            1
    6010            1
    6011            0
    6012            0
    6013            1
    6014            0
    6015            1
    6016            4
    6017            0
    6018            1
    6019            1
    6020            1
    6021            1
    6022            0
    6023            1
    6024            1
    6025            1
    6026            1
    6027            1
    6028            1
    6029            1
    6030            0
    6031            1
    6032            1
    6033            3
    6034            1
    6035            1
    6036            1
    6037            2
    6038            0
    6039            1
    6040            2
    6041            1
    6042            0
    6043            0
    6044            1
    6045            1
    6046            0
    6047            4
    6048            3
    6049            1
    6050            0
    6051            0
    6052            0
    6053            0
    6054            1
    6055            1
    6056            0
    6057            0
    6058            0
    6059            1
    6060            0
    6061            1
    6062            1
    6063            1
    6064            1
    6065            0
    6066            1
    6067            3
    6068            1
    6069            0
    6070            1
    6071            0
    6072            1
    6073            1
    6074            0
    6075            1
    6076            0
    6077            2
    6078            1
    6079            1
    6080            1
    6081            1
    6082            1
    6083            1
    6084            1
    6085            1
    6086            2
    6087            1
    6088            1
    6089            0
    6090            2
    6091            2
    6092            1
    6093            1
    6094            1
    6095            1
    6096            1
    6097            1
    6098            1
    6099            1
    6100            0
    6101            0
    6102            0
    6103            2
    6104            1
    6105            1
    6106            1
    6107            0
    6108            1
    6109            0
    6110            1
    6111            1
    6112            1
    6113            1
    6114            0
    6115            1
    6116            2
    6117            1
    6118            0
    6119            2
    6120            1
    6121            1
    6122            1
    6123            0
    6124            1
    6125            1
    6126            2
    6127            1
    6128            1
    6129            1
    6130            2
    6131            0
    6132            1
    6133            1
    6134            1
    6135            2
    6136            1
    6137            1
    6138            1
    6139            1
    6140            2
    6141            0
    6142            0
    6143            0
    6144            0
    6145            0
    6146            0
    6147            1
    6148            0
    6149            2
    6150            0
    6151            0
    6152            1
    6153            0
    6154            1
    6155            0
    6156            0
    6157            0
    6158            1
    6159            1
    6160            2
    6161            1
    6162            2
    6163            1
    6164            1
    6165            1
    6166            0
    6167            2
    6168            1
    6169            0
    6170            1
    6171            1
    6172            1
    6173            1
    6174            1
    6175            0
    6176            1
    6177            1
    6178            1
    6179            0
    6180            0
    6181            1
    6182            0
    6183            1
    6184            1
    6185            1
    6186            2
    6187            1
    6188            1
    6189            0
    6190            1
    6191            0
    6192            0
    6193            1
    6194            0
    6195            0
    6196            0
    6197            1
    6198            1
    6199            1
    6200            1
    6201            0
    6202            1
    6203            0
    6204            1
    6205            1
    6206            1
    6207            2
    6208            1
    6209            0
    6210            0
    6211            0
    6212            0
    6213            1
    6214            2
    6215            2
    6216            1
    6217            2
    6218            1
    6219            0
    6220            0
    6221            0
    6222            0
    6223            1
    6224            1
    6225            1
    6226            2
    6227            1
    6228            1
    6229            0
    6230            0
    6231            1
    6232            2
    6233            1
    6234            0
    6235            0
    6236            0
    6237            0
    6238            1
    6239            0
    6240            1
    6241            1
    6242            1
    6243            1
    6244            1
    6245            0
    6246            1
    6247            1
    6248            1
    6249            0
    6250            0
    6251            1
    6252            1
    6253            1
    6254            1
    6255            0
    6256            0
    6257            1
    6258            1
    6259            1
    6260            1
    6261            2
    6262            1
    6263            0
    6264            0
    6265            1
    6266            0
    6267            0
    6268            1
    6269            1
    6270            0
    6271            1
    6272            1
    6273            1
    6274            1
    6275            1
    6276            0
    6277            0
    6278            1
    6279            0
    6280            1
    6281            1
    6282            1
    6283            1
    6284            1
    6285            0
    6286            1
    6287            1
    6288            1
    6289            3
    6290            3
    6291            0
    6292            1
    6293            2
    6294            2
    6295            1
    6296            0
    6297            0
    6298            1
    6299            1
    6300            1
    6301            1
    6302            1
    6303            0
    6304            0
    6305            1
    6306            1
    6307            1
    6308            1
    6309            0
    6310            0
    6311            0
    6312            1
    6313            1
    6314            1
    6315            1
    6316            1
    6317            1
    6318            1
    6319            1
    6320            1
    6321            1
    6322            1
    6323            1
    6324            1
    6325            0
    6326            0
    6327            0
    6328            0
    6329            0
    6330            1
    6331            1
    6332            1
    6333            1
    6334            0
    6335            1
    6336            0
    6337            1
    6338            1
    6339            0
    6340            1
    6341            1
    6342            1
    6343            0
    6344            0
    6345            0
    6346            0
    6347            1
    6348            1
    6349            0
    6350            1
    6351            0
    6352            0
    6353            0
    6354            0
    6355            3
    6356            1
    6357            0
    6358            0
    6359            0
    6360            0
    6361            0
    6362            0
    6363            0
    6364            1
    6365            0
    6366            0
    6367            0
    6368            0
    6369            0
    6370            0
    6371            0
    6372            0
    6373            0
    6374            1
    6375            0
    6376            0
    6377            0
    6378            0
    6379            0
    6380            0
    6381            0
    6382            0
    6383            0
    6384            1
    6385            0
    6386            0
    6387            0
    6388            1
    6389            1
    6390            0
    6391            1
    6392            1
    6393            0
    6394            1
    6395            0
    6396            1
    6397            0
    6398            1
    6399            1
    6400            1
    6401            0
    6402            1
    6403            2
    6404            1
    6405            1
    6406            1
    6407            0
    6408            0
    6409            1
    6410            0
    6411            2
    6412            1
    6413            1
    6414            1
    6415            1
    6416            1
    6417            1
    6418            0
    6419            1
    6420            0
    6421            0
    6422            2
    6423            1
    6424            1
    6425            1
    6426            0
    6427            0
    6428            0
    6429            0
    6430            0
    6431            1
    6432            1
    6433            1
    6434            1
    6435            1
    6436            1
    6437            1
    6438            1
    6439            1
    6440            0
    6441            2
    6442            1
    6443            1
    6444            2
    6445            0
    6446            1
    6447            1
    6448            1
    6449            1
    6450            1
    6451            2
    6452            1
    6453            1
    6454            0
    6455            1
    6456            0
    6457            0
    6458            1
    6459            1
    6460            0
    6461            0
    6462            0
    6463            0
    6464            2
    6465            2
    6466            1
    6467            1
    6468            1
    6469            1
    6470            1
    6471            1
    6472            2
    6473            1
    6474            0
    6475            1
    6476            0
    6477            1
    6478            0
    6479            0
    6480            1
    6481            1
    6482            0
    6483            1
    6484            1
    6485            1
    6486            1
    6487            0
    6488            1
    6489            1
    6490            0
    6491            0
    6492            1
    6493            2
    6494            1
    6495            1
    6496            1
    6497            0
    6498            1
    6499            0
    6500            2
    6501            1
    6502            1
    6503            1
    6504            1
    6505            0
    6506            1
    6507            1
    6508            0
    6509            3
    6510            1
    6511            0
    6512            1
    6513            1
    6514            1
    6515            1
    6516            1
    6517            0
    6518            0
    6519            0
    6520            0
    6521            1
    6522            2
    6523            1
    6524            0
    6525            1
    6526            0
    6527            1
    6528            0
    6529            1
    6530            0
    6531            0
    6532            0
    6533            0
    6534            0
    6535            0
    6536            0
    6537            0
    6538            0
    6539            1
    6540            0
    6541            1
    6542            0
    6543            0
    6544            1
    6545            0
    6546            1
    6547            0
    6548            0
    6549            0
    6550            0
    6551            0
    6552            0
    6553            0
    6554            0
    6555            0
    6556            0
    6557            0
    6558            0
    6559            0
    6560            0
    6561            0
    6562            1
    6563            1
    6564            0
    6565            2
    6566            1
    6567            0
    6568            0
    6569            0
    6570            0
    6571            0
    6572            0
    6573            0
    6574            1
    6575            0
    6576            0
    6577            0
    6578            0
    6579            0
    6580            0
    6581            0
    6582            0
    6583            0
    6584            0
    6585            0
    6586            0
    6587            0
    6588            0
    6589            0
    6590            0
    6591            0
    6592            0
    6593            0
    6594            0
    6595            0
    6596            0
    6597            0
    6598            0
    6599            0
    6600            0
    6601            0
    6602            1
    6603            0
    6604            0
    6605            0
    6606            0
    6607            0
    6608            0
    6609            0
    6610            0
    6611            0
    6612            0
    6613            0
    6614            1
    6615            0
    6616            0
    6617            0
    6618            0
    6619            0
    6620            0
    6621            0
    6622            1
    6623            0
    6624            1
    6625            1
    6626            0
    6627            1
    6628            0
    6629            0
    6630            0
    6631            0
    6632            0
    6633            0
    6634            0
    6635            1
    6636            0
    6637            0
    6638            0
    6639            0
    6640            0
    6641            0
    6642            0
    6643            0
    6644            0
    6645            0
    6646            0
    6647            1
    6648            0
    6649            0
    6650            0
    6651            0
    6652            0
    6653            0
    6654            0
    6655            0
    6656            0
    6657            0
    6658            0
    6659            0
    6660            0
    6661            0
    6662            0
    6663            0
    6664            0
    6665            0
    6666            0
    6667            2
    6668            0
    6669            0
    6670            0
    6671            1
    6672            0
    6673            0
    6674            0
    6675            0
    6676            0
    6677            0
    6678            0
    6679            0
    6680            0
    6681            0
    6682            0
    6683            0
    6684            1
    6685            0
    6686            0
    6687            0
    6688            1
    6689            0
    6690            0
    6691            0
    6692            1
    6693            1
    6694            1
    6695            1
    6696            1
    6697            0
    6698            2
    6699            1
    6700            0
    6701            0
    6702            0
    6703            0
    6704            0
    6705            0
    6706            1
    6707            1
    6708            0
    6709            0
    6710            0
    6711            1
    6712            0
    6713            0
    6714            0
    6715            1
    6716            0
    6717            0
    6718            0
    6719            0
    6720            0
    6721            0
    6722            0
    6723            0
    6724            0
    6725            0
    6726            0
    6727            0
    6728            0
    6729            1
    6730            0
    6731            0
    6732            0
    6733            0
    6734            1
    6735            0
    6736            0
    6737            0
    6738            0
    6739            0
    6740            0
    6741            2
    6742            0
    6743            0
    6744            0
    6745            0
    6746            0
    6747            1
    6748            0
    6749            0
    6750            0
    6751            1
    6752            1
    6753            0
    6754            0
    6755            0
    6756            1
    6757            0
    6758            0
    6759            2
    6760            1
    6761            0
    6762            0
    6763            1
    6764            0
    6765            0
    6766            1
    6767            0
    6768            0
    6769            1
    6770            0
    6771            0
    6772            0
    6773            0
    6774            0
    6775            1
    6776            1
    6777            0
    6778            0
    6779            0
    6780            0
    6781            0
    6782            0
    6783            1
    6784            1
    6785            0
    6786            0
    6787            0
    6788            0
    6789            0
    6790            0
    6791            1
    6792            1
    6793            0
    6794            0
    6795            1
    6796            0
    6797            0
    6798            1
    6799            1
    6800            0
    6801            1
    6802            0
    6803            0
    6804            0
    6805            1
    6806            1
    6807            0
    6808            1
    6809            1
    6810            1
    6811            0
    6812            0
    6813            1
    6814            0
    6815            0
    6816            0
    6817            0
    6818            1
    6819            0
    6820            0
    6821            0
    6822            1
    6823            0
    6824            0
    6825            0
    6826            0
    6827            0
    6828            0
    6829            0
    6830            0
    6831            1
    6832            0
    6833            0
    6834            0
    6835            0
    6836            1
    6837            0
    6838            0
    6839            1
    6840            0
    6841            0
    6842            0
    6843            1
    6844            0
    6845            0
    6846            0
    6847            0
    6848            0
    6849            0
    6850            1
    6851            0
    6852            0
    6853            0
    6854            0
    6855            1
    6856            0
    6857            1
    6858            1
    6859            2
    6860            0
    6861            1
    6862            0
    6863            0
    6864            0
    6865            0
    6866            0
    6867            2
    6868            1
    6869            0
    6870            1
    6871            0
    6872            0
    6873            0
    6874            0
    6875            1
    6876            0
    6877            0
    6878            1
    6879            0
    6880            0
    6881            0
    6882            0
    6883            0
    6884            0
    6885            0
    6886            0
    6887            2
    6888            0
    6889            0
    6890            0
    6891            0
    6892            1
    6893            1
    6894            0
    6895            0
    6896            0
    6897            0
    6898            0
    6899            2
    6900            0
    6901            1
    6902            0
    6903            0
    6904            1
    6905            1
    6906            0
    6907            1
    6908            0
    6909            1
    6910            1
    6911            0
    6912            1
    6913            0
    6914            0
    6915            1
    6916            1
    6917            0
    6918            0
    6919            0
    6920            0
    6921            0
    6922            1
    6923            0
    6924            0
    6925            0
    6926            1
    6927            0
    6928            0
    6929            0
    6930            1
    6931            0
    6932            0
    6933            0
    6934            1
    6935            0
    6936            0
    6937            0
    6938            0
    6939            2
    6940            0
    6941            1
    6942            0
    6943            1
    6944            1
    6945            0
    6946            0
    6947            1
    6948            1
    6949            0
    6950            0
    6951            0
    6952            0
    6953            0
    6954            0
    6955            0
    6956            0
    6957            0
    6958            1
    6959            2
    6960            0
    6961            0
    6962            0
    6963            0
    6964            1
    6965            0
    6966            0
    6967            1
    6968            0
    6969            1
    6970            0
    6971            1
    6972            1
    6973            0
    6974            0
    6975            0
    6976            0
    6977            0
    6978            2
    6979            0
    6980            1
    6981            1
    6982            0
    6983            1
    6984            0
    6985            0
    6986            0
    6987            1
    6988            1
    6989            0
    6990            1
    6991            1
    6992            1
    6993            0
    6994            0
    6995            0
    6996            1
    6997            0
    6998            0
    6999            0
    7000            0
    7001            0
    7002            1
    7003            0
    7004            1
    7005            1
    7006            2
    7007            0
    7008            0
    7009            0
    7010            0
    7011            0
    7012            1
    7013            1
    7014            1
    7015            0
    7016            1
    7017            0
    7018            0
    7019            0
    7020            0
    7021            0
    7022            0
    7023            0
    7024            1
    7025            1
    7026            0
    7027            0
    7028            0
    7029            0
    7030            0
    7031            0
    7032            0
    7033            0
    7034            1
    7035            1
    7036            1
    7037            1
    7038            1
    7039            1
    7040            0
    7041            0
    7042            1
    7043            1
    7044            0
    7045            0
    7046            1
    7047            0
    7048            0
    7049            0
    7050            0
    7051            1
    7052            1
    7053            0
    7054            0
    7055            1
    7056            0
    7057            0
    7058            0
    7059            0
    7060            0
    7061            0
    7062            1
    7063            0
    7064            0
    7065            1
    7066            1
    7067            0
    7068            0
    7069            1
    7070            0
    7071            0
    7072            0
    7073            0
    7074            0
    7075            0
    7076            0
    7077            0
    7078            1
    7079            1
    7080            0
    7081            0
    7082            0
    7083            0
    7084            0
    7085            0
    7086            0
    7087            2
    7088            0
    7089            0
    7090            0
    7091            1
    7092            0
    7093            0
    7094            0
    7095            0
    7096            0
    7097            1
    7098            0
    7099            1
    7100            0
    7101            1
    7102            0
    7103            1
    7104            0
    7105            0
    7106            0
    7107            0
    7108            0
    7109            1
    7110            0
    7111            1
    7112            0
    7113            0
    7114            0
    7115            1
    7116            0
    7117            0
    7118            0
    7119            0
    7120            0
    7121            1
    7122            0
    7123            0
    7124            1
    7125            1
    7126            0
    7127            0
    7128            0
    7129            2
    7130            0
    7131            0
    7132            0
    7133            0
    7134            0
    7135            1
    7136            0
    7137            1
    7138            2
    7139            0
    7140            0
    7141            0
    7142            0
    7143            1
    7144            0
    7145            0
    7146            3
    7147            0
    7148            0
    7149            0
    7150            0
    7151            0
    7152            0
    7153            0
    7154            2
    7155            0
    7156            0
    7157            0
    7158            1
    7159            0
    7160            1
    7161            1
    7162            1
    7163            1
    7164            0
    7165            0
    7166            1
    7167            0
    7168            2
    7169            1
    7170            2
    7171            1
    7172            2
    7173            0
    7174            1
    7175            1
    7176            1
    7177            0
    7178            0
    7179            1
    7180            1
    7181            1
    7182            0
    7183            0
    7184            0
    7185            0
    7186            0
    7187            0
    7188            1
    7189            0
    7190            1
    7191            0
    7192            0
    7193            0
    7194            0
    7195            1
    7196            1
    7197            0
    7198            1
    7199            1
    7200            0
    7201            0
    7202            0
    7203            1
    7204            0
    7205            1
    7206            1
    7207            0
    7208            0
    7209            0
    7210            0
    7211            0
    7212            0
    7213            0
    7214            1
    7215            1
    7216            0
    7217            0
    7218            0
    7219            1
    7220            0
    7221            0
    7222            0
    7223            0
    7224            0
    7225            0
    7226            0
    7227            2
    7228            0
    7229            0
    7230            2
    7231            1
    7232            0
    7233            0
    7234            0
    7235            2
    7236            0
    7237            0
    7238            0
    7239            2
    7240            0
    7241            1
    7242            1
    7243            0
    7244            0
    7245            0
    7246            0
    7247            1
    7248            2
    7249            0
    7250            0
    7251            0
    7252            0
    7253            2
    7254            1
    7255            0
    7256            0
    7257            0
    7258            0
    7259            0
    7260            1
    7261            0
    7262            0
    7263            1
    7264            0
    7265            1
    7266            0
    7267            1
    7268            1
    7269            0
    7270            1
    7271            1
    7272            1
    7273            1
    7274            0
    7275            2
    7276            0
    7277            0
    7278            1
    7279            0
    7280            1
    7281            0
    7282            0
    7283            1
    7284            0
    7285            0
    7286            1
    7287            0
    7288            1
    7289            2
    7290            0
    7291            0
    7292            0
    7293            0
    7294            0
    7295            0
    7296            1
    7297            1
    7298            0
    7299            0
    7300            2
    7301            1
    7302            1
    7303            1
    7304            0
    7305            0
    7306            0
    7307            1
    7308            0
    7309            1
    7310            1
    7311            1
    7312            1
    7313            1
    7314            1
    7315            1
    7316            1
    7317            1
    7318            0
    7319            0
    7320            0
    7321            0
    7322            1
    7323            0
    7324            0
    7325            0
    7326            0
    7327            1
    7328            0
    7329            0
    7330            0
    7331            1
    7332            0
    7333            0
    7334            1
    7335            1
    7336            1
    7337            0
    7338            0
    7339            1
    7340            1
    7341            1
    7342            1
    7343            0
    7344            1
    7345            1
    7346            1
    7347            1
    7348            1
    7349            1
    7350            1
    7351            0
    7352            1
    7353            1
    7354            0
    7355            1
    7356            0
    7357            0
    7358            0
    7359            1
    7360            0
    7361            1
    7362            0
    7363            0
    7364            1
    7365            1
    7366            0
    7367            0
    7368            0
    7369            0
    7370            0
    7371            1
    7372            0
    7373            0
    7374            1
    7375            0
    7376            1
    7377            0
    7378            0
    7379            0
    7380            0
    7381            1
    7382            1
    7383            1
    7384            0
    7385            1
    7386            0
    7387            0
    7388            1
    7389            0
    7390            0
    7391            0
    7392            1
    7393            0
    7394            0
    7395            0
    7396            0
    7397            1
    7398            0
    7399            0
    7400            1
    7401            0
    7402            0
    7403            0
    7404            0
    7405            1
    7406            2
    7407            1
    7408            0
    7409            0
    7410            1
    7411            1
    7412            0
    7413            0
    7414            0
    7415            1
    7416            0
    7417            0
    7418            0
    7419            0
    7420            0
    7421            0
    7422            0
    7423            1
    7424            0
    7425            0
    7426            0
    7427            0
    7428            0
    7429            0
    7430            0
    7431            0
    7432            0
    7433            0
    7434            0
    7435            0
    7436            1
    7437            0
    7438            0
    7439            1
    7440            0
    7441            0
    7442            0
    7443            1
    7444            0
    7445            0
    7446            0
    7447            0
    7448            0
    7449            0
    7450            0
    7451            2
    7452            0
    7453            1
    7454            0
    7455            1
    7456            3
    7457            0
    7458            0
    7459            1
    7460            0
    7461            0
    7462            0
    7463            0
    7464            0
    7465            0
    7466            0
    7467            1
    7468            0
    7469            0
    7470            0
    7471            0
    7472            2
    7473            0
    7474            0
    7475            1
    7476            2
    7477            1
    7478            1
    7479            1
    7480            0
    7481            0
    7482            0
    7483            0
    7484            0
    7485            1
    7486            0
    7487            1
    7488            0
    7489            1
    7490            1
    7491            1
    7492            0
    7493            1
    7494            0
    7495            0
    7496            1
    7497            0
    7498            0
    7499            0
    7500            2
    7501            0
    7502            0
    7503            1
    7504            0
    7505            0
    7506            0
    7507            0
    7508            0
    7509            0
    7510            0
    7511            0
    7512            1
    7513            1
    7514            0
    7515            1
    7516            0
    7517            0
    7518            0
    7519            0
    7520            0
    7521            0
    7522            0
    7523            0
    7524            1
    7525            0
    7526            1
    7527            0
    7528            2
    7529            0
    7530            1
    7531            1
    7532            0
    7533            0
    7534            2
    7535            0
    7536            0
    7537            0
    7538            1
    7539            1
    7540            0
    7541            0
    7542            0
    7543            0
    7544            0
    7545            0
    7546            0
    7547            0
    7548            0
    7549            0
    7550            0
    7551            0
    7552            0
    7553            0
    7554            1
    7555            0
    7556            0
    7557            0
    7558            1
    7559            0
    7560            0
    7561            1
    7562            1
    7563            1
    7564            0
    7565            0
    7566            0
    7567            0
    7568            1
    7569            0
    7570            2
    7571            2
    7572            1
    7573            1
    7574            0
    7575            2
    7576            0
    7577            0
    7578            0
    7579            0
    7580            0
    7581            0
    7582            0
    7583            0
    7584            1
    7585            3
    7586            0
    7587            0
    7588            0
    7589            0
    7590            0
    7591            1
    7592            0
    7593            1
    7594            0
    7595            0
    7596            0
    7597            0
    7598            2
    7599            1
    7600            0
    7601            0
    7602            0
    7603            0
    7604            0
    7605            2
    7606            1
    7607            0
    7608            0
    7609            1
    7610            1
    7611            0
    7612            0
    7613            1
    7614            2
    7615            1
    7616            1
    7617            0
    7618            0
    7619            0
    7620            1
    7621            0
    7622            1
    7623            1
    7624            0
    7625            1
    7626            0
    7627            0
    7628            0
    7629            0
    7630            1
    7631            1
    7632            0
    7633            1
    7634            1
    7635            1
    7636            1
    7637            1
    7638            0
    7639            1
    7640            0
    7641            0
    7642            2
    7643            2
    7644            0
    7645            1
    7646            0
    7647            1
    7648            1
    7649            0
    7650            0
    7651            0
    7652            0
    7653            1
    7654            1
    7655            0
    7656            0
    7657            0
    7658            1
    7659            0
    7660            1
    7661            0
    7662            1
    7663            0
    7664            0
    7665            0
    7666            1
    7667            1
    7668            0
    7669            0
    7670            1
    7671            0
    7672            0
    7673            0
    7674            0
    7675            0
    7676            0
    7677            1
    7678            0
    7679            1
    7680            1
    7681            0
    7682            0
    7683            1
    7684            1
    7685            1
    7686            1
    7687            0
    7688            0
    7689            0
    7690            0
    7691            0
    7692            0
    7693            1
    7694            0
    7695            1
    7696            1
    7697            1
    7698            0
    7699            0
    7700            0
    7701            0
    7702            1
    7703            1
    7704            0
    7705            0
    7706            2
    7707            2
    7708            0
    7709            1
    7710            0
    7711            0
    7712            0
    7713            0
    7714            0
    7715            0
    7716            0
    7717            0
    7718            1
    7719            0
    7720            0
    7721            0
    7722            1
    7723            1
    7724            2
    7725            1
    7726            1
    7727            1
    7728            0
    7729            0
    7730            0
    7731            1
    7732            1
    7733            0
    7734            0
    7735            1
    7736            0
    7737            0
    7738            1
    7739            1
    7740            0
    7741            2
    7742            2
    7743            1
    7744            0
    7745            0
    7746            0
    7747            0
    7748            1
    7749            1
    7750            0
    7751            1
    7752            1
    7753            1
    7754            0
    7755            0
    7756            0
    7757            1
    7758            0
    7759            1
    7760            1
    7761            1
    7762            2
    7763            1
    7764            0
    7765            1
    7766            0
    7767            0
    7768            1
    7769            0
    7770            0
    7771            1
    7772            2
    7773            0
    7774            0
    7775            0
    7776            1
    7777            0
    7778            0
    7779            0
    7780            0
    7781            0
    7782            0
    7783            0
    7784            0
    7785            0
    7786            1
    7787            0
    7788            0
    7789            1
    7790            1
    7791            1
    7792            1
    7793            0
    7794            1
    7795            1
    7796            0
    7797            0
    7798            0
    7799            0
    7800            1
    7801            2
    7802            1
    7803            2
    7804            0
    7805            1
    7806            1
    7807            0
    7808            1
    7809            0
    7810            1
    7811            1
    7812            1
    7813            1
    7814            0
    7815            2
    7816            0
    7817            1
    7818            0
    7819            1
    7820            0
    7821            0
    7822            1
    7823            0
    7824            2
    7825            0
    7826            1
    7827            0
    7828            1
    7829            0
    7830            0
    7831            2
    7832            0
    7833            0
    7834            0
    7835            0
    7836            0
    7837            1
    7838            0
    7839            0
    7840            0
    7841            0
    7842            2
    7843            0
    7844            0
    7845            1
    7846            0
    7847            1
    7848            0
    7849            0
    7850            0
    7851            0
    7852            0
    7853            1
    7854            0
    7855            0
    7856            0
    7857            0
    7858            1
    7859            0
    7860            0
    7861            0
    7862            1
    7863            1
    7864            1
    7865            0
    7866            0
    7867            0
    7868            0
    7869            0
    7870            1
    7871            0
    7872            0
    7873            0
    7874            0
    7875            1
    7876            0
    7877            1
    7878            0
    7879            0
    7880            0
    7881            0
    7882            0
    7883            0
    7884            0
    7885            1
    7886            0
    7887            0
    7888            0
    7889            1
    7890            0
    7891            1
    7892            0
    7893            0
    7894            1
    7895            0
    7896            1
    7897            1
    7898            0
    7899            1
    7900            0
    7901            1
    7902            2
    7903            1
    7904            0
    7905            0
    7906            0
    7907            0
    7908            1
    7909            1
    7910            0
    7911            0
    7912            0
    7913            1
    7914            0
    7915            0
    7916            1
    7917            0
    7918            0
    7919            0
    7920            0
    7921            0
    7922            1
    7923            2
    7924            0
    7925            1
    7926            0
    7927            0
    7928            1
    7929            1
    7930            0
    7931            0
    7932            0
    7933            0
    7934            1
    7935            0
    7936            2
    7937            1
    7938            0
    7939            0
    7940            0
    7941            0
    7942            1
    7943            0
    7944            2
    7945            0
    7946            0
    7947            0
    7948            1
    7949            1
    7950            1
    7951            0
    7952            0
    7953            0
    7954            0
    7955            0
    7956            1
    7957            0
    7958            0
    7959            0
    7960            0
    7961            0
    7962            0
    7963            0
    7964            1
    7965            0
    7966            1
    7967            0
    7968            2
    7969            0
    7970            0
    7971            0
    7972            1
    7973            2
    7974            0
    7975            0
    7976            0
    7977            0
    7978            1
    7979            0
    7980            0
    7981            2
    7982            1
    7983            1
    7984            0
    7985            0
    7986            1
    7987            0
    7988            1
    7989            1
    7990            0
    7991            2
    7992            1
    7993            0
    7994            0
    7995            0
    7996            2
    7997            1
    7998            0
    7999            1
    8000            0
    8001            1
    8002            1
    8003            1
    8004            0
    8005            1
    8006            1
    8007            1
    8008            1
    8009            0
    8010            1
    8011            0
    8012            0
    8013            1
    8014            0
    8015            0
    8016            0
    8017            0
    8018            0
    8019            0
    8020            0
    8021            1
    8022            0
    8023            0
    8024            0
    8025            0
    8026            0
    8027            0
    8028            0
    8029            0
    8030            1
    8031            1
    8032            0
    8033            0
    8034            0
    8035            2
    8036            0
    8037            0
    8038            0
    8039            0
    8040            1
    8041            1
    8042            1
    8043            1
    8044            2
    8045            2
    8046            0
    8047            1
    8048            0
    8049            1
    8050            1
    8051            2
    8052            0
    8053            0
    8054            0
    8055            0
    8056            0
    8057            0
    8058            1
    8059            0
    8060            0
    8061            0
    8062            0
    8063            0
    8064            0
    8065            0
    8066            0
    8067            1
    8068            0
    8069            0
    8070            0
    8071            0
    8072            0
    8073            0
    8074            0
    8075            0
    8076            0
    8077            0
    8078            1
    8079            0
    8080            0
    8081            0
    8082            1
    8083            0
    8084            1
    8085            0
    8086            0
    8087            0
    8088            0
    8089            1
    8090            1
    8091            0
    8092            0
    8093            1
    8094            0
    8095            1
    8096            1
    8097            0
    8098            0
    8099            1
    8100            1
    8101            0
    8102            0
    8103            0
    8104            0
    8105            2
    8106            0
    8107            1
    8108            0
    8109            0
    8110            0
    8111            1
    8112            1
    8113            1
    8114            0
    8115            0
    8116            0
    8117            0
    8118            0
    8119            0
    8120            0
    8121            0
    8122            0
    8123            0
    8124            0
    8125            0
    8126            0
    8127            0
    8128            0
    8129            0
    8130            0
    8131            1
    8132            0
    8133            0
    8134            2
    8135            0
    8136            0
    8137            0
    8138            0
    8139            0
    8140            0
    8141            0
    8142            0
    8143            0
    8144            0
    8145            1
    8146            0
    8147            1
    8148            1
    8149            0
    8150            0
    8151            0
    8152            0
    8153            1
    8154            0
    8155            0
    8156            0
    8157            0
    8158            1
    8159            0
    8160            0
    8161            0
    8162            0
    8163            1
    8164            0
    8165            0
    8166            1
    8167            1
    8168            1
    8169            0
    8170            0
    8171            0
    8172            1
    8173            1
    8174            0
    8175            1
    8176            1
    8177            0
    8178            0
    8179            0
    8180            0
    8181            1
    8182            0
    8183            1
    8184            1
    8185            0
    8186            2
    8187            0
    8188            1
    8189            1
    8190            0
    8191            0
    8192            1
    8193            1
    8194            1
    8195            0
    8196            0
    8197            0
    8198            0
    8199            0
    8200            0
    8201            0
    8202            0
    8203            0
    8204            1
    8205            0
    8206            2
    8207            0
    8208            0
    8209            0
    8210            1
    8211            0
    8212            1
    8213            1
    8214            1
    8215            0
    8216            0
    8217            0
    8218            0
    8219            2
    8220            0
    8221            0
    8222            1
    8223            0
    8224            1
    8225            2
    8226            1
    8227            1
    8228            0
    8229            0
    8230            0
    8231            1
    8232            0
    8233            0
    8234            0
    8235            0
    8236            0
    8237            1
    8238            0
    8239            2
    8240            1
    8241            0
    8242            0
    8243            0
    8244            0
    8245            0
    8246            0
    8247            0
    8248            1
    8249            0
    8250            0
    8251            2
    8252            0
    8253            0
    8254            0
    8255            0
    8256            0
    8257            1
    8258            0
    8259            0
    8260            0
    8261            2
    8262            1
    8263            0
    8264            0
    8265            0
    8266            0
    8267            0
    8268            1
    8269            0
    8270            1
    8271            1
    8272            1
    8273            0
    8274            0
    8275            0
    8276            1
    8277            1
    8278            1
    8279            1
    8280            1
    8281            1
    8282            0
    8283            0
    8284            1
    8285            0
    8286            0
    8287            0
    8288            0
    8289            2
    8290            0
    8291            1
    8292            0
    8293            0
    8294            1
    8295            0
    8296            0
    8297            0
    8298            0
    8299            0
    8300            1
    8301            0
    8302            2
    8303            0
    8304            0
    8305            0
    8306            0
    8307            0
    8308            0
    8309            0
    8310            1
    8311            0
    8312            1
    8313            0
    8314            0
    8315            0
    8316            0
    8317            0
    8318            0
    8319            0
    8320            0
    8321            0
    8322            0
    8323            0
    8324            0
    8325            0
    8326            0
    8327            1
    8328            0
    8329            0
    8330            0
    8331            0
    8332            0
    8333            0
    8334            1
    8335            0
    8336            0
    8337            0
    8338            0
    8339            0
    8340            0
    8341            0
    8342            0
    8343            1
    8344            1
    8345            0
    8346            0
    8347            1
    8348            1
    8349            1
    8350            0
    8351            0
    8352            2
    8353            0
    8354            1
    8355            1
    8356            1
    8357            0
    8358            0
    8359            0
    8360            0
    8361            0
    8362            0
    8363            0
    8364            0
    8365            2
    8366            1
    8367            1
    8368            0
    8369            0
    8370            0
    8371            1
    8372            0
    8373            2
    8374            0
    8375            0
    8376            0
    8377            0
    8378            0
    8379            0
    8380            0
    8381            0
    8382            1
    8383            0
    8384            0
    8385            0
    8386            0
    8387            0
    8388            0
    8389            2
    8390            0
    8391            2
    8392            1
    8393            0
    8394            0
    8395            1
    8396            1
    8397            0
    8398            0
    8399            0
    8400            1
    8401            1
    8402            0
    8403            0
    8404            0
    8405            0
    8406            0
    8407            1
    8408            0
    8409            0
    8410            1
    8411            0
    8412            1
    8413            0
    8414            1
    8415            0
    8416            0
    8417            1
    8418            1
    8419            1
    8420            1
    8421            0
    8422            0
    8423            0
    8424            0
    8425            0
    8426            0
    8427            0
    8428            0
    8429            2
    8430            1
    8431            1
    8432            0
    8433            1
    8434            1
    8435            1
    8436            0
    8437            0
    8438            0
    8439            1
    8440            0
    8441            0
    8442            0
    8443            0
    8444            0
    8445            0
    8446            0
    8447            0
    8448            2
    8449            2
    8450            1
    8451            1
    8452            1
    8453            1
    8454            0
    8455            0
    8456            0
    8457            0
    8458            0
    8459            1
    8460            1
    8461            0
    8462            2
    8463            0
    8464            0
    8465            1
    8466            0
    8467            0
    8468            0
    8469            0
    8470            1
    8471            0
    8472            0
    8473            0
    8474            0
    8475            0
    8476            0
    8477            0
    8478            1
    8479            0
    8480            0
    8481            2
    8482            0
    8483            1
    8484            0
    8485            0
    8486            1
    8487            1
    8488            1
    8489            0
    8490            2
    8491            1
    8492            2
    8493            0
    8494            2
    8495            0
    8496            1
    8497            1
    8498            2
    8499            1
    8500            0
    8501            0
    8502            0
    8503            0
    8504            0
    8505            0
    8506            0
    8507            1
    8508            2
    8509            2
    8510            1
    8511            1
    8512            1
    8513            0
    8514            0
    8515            0
    8516            0
    8517            0
    8518            0
    8519            1
    8520            1
    8521            0
    8522            1
    8523            1
    8524            0
    8525            0
    8526            1
    8527            1
    8528            0
    8529            1
    8530            1
    8531            0
    8532            2
    8533            0
    8534            0
    8535            1
    8536            0
    8537            0
    8538            0
    8539            0
    8540            2
    8541            0
    8542            0
    8543            0
    8544            0
    8545            0
    8546            1
    8547            1
    8548            0
    8549            0
    8550            0
    8551            1
    8552            1
    8553            1
    8554            0
    8555            0
    8556            1
    8557            0
    8558            1
    8559            0
    8560            0
    8561            0
    8562            1
    8563            0
    8564            1
    8565            0
    8566            1
    8567            0
    8568            0
    8569            1
    8570            0
    8571            1
    8572            1
    8573            1
    8574            0
    8575            0
    8576            0
    8577            1
    8578            2
    8579            1
    8580            1
    8581            1
    8582            0
    8583            0
    8584            1
    8585            1
    8586            0
    8587            0
    8588            0
    8589            0
    8590            1
    8591            1
    8592            1
    8593            0
    8594            0
    8595            0
    8596            1
    8597            1
    8598            0
    8599            0
    8600            0
    8601            0
    8602            0
    8603            0
    8604            0
    8605            0
    8606            0
    8607            0
    8608            0
    8609            1
    8610            0
    8611            0
    8612            0
    8613            0
    8614            0
    8615            1
    8616            0
    8617            0
    8618            0
    8619            0
    8620            0
    8621            0
    8622            0
    8623            1
    8624            0
    8625            2
    8626            0
    8627            0
    8628            0
    8629            0
    8630            1
    8631            1
    8632            0
    8633            0
    8634            0
    8635            2
    8636            1
    8637            0
    8638            1
    8639            0
    8640            0
    8641            0
    8642            0
    8643            1
    8644            0
    8645            2
    8646            0
    8647            0
    8648            0
    8649            1
    8650            0
    8651            0
    8652            0
    8653            1
    8654            0
    8655            2
    8656            1
    8657            0
    8658            0
    8659            0
    8660            0
    8661            1
    8662            0
    8663            1
    8664            0
    8665            0
    8666            0
    8667            0
    8668            1
    8669            0
    8670            1
    8671            0
    8672            0
    8673            1
    8674            1
    8675            2
    8676            1
    8677            1
    8678            2
    8679            1
    8680            1
    8681            2
    8682            0
    8683            0
    8684            0
    8685            0
    8686            1
    8687            0
    8688            2
    8689            1
    8690            1
    8691            1
    8692            0
    8693            1
    8694            1
    8695            1
    8696            0
    8697            0
    8698            1
    8699            0
    8700            0
    8701            0
    8702            0
    8703            0
    8704            2
    8705            0
    8706            0
    8707            2
    8708            1
    8709            0
    8710            0
    8711            0
    8712            0
    8713            2
    8714            0
    8715            1
    8716            1
    8717            0
    8718            0
    8719            1
    8720            0
    8721            0
    8722            0
    8723            0
    8724            1
    8725            1
    8726            0
    8727            0
    8728            1
    8729            0
    8730            1
    8731            0
    8732            0
    8733            0
    8734            1
    8735            1
    8736            1
    8737            0
    8738            1
    8739            0
    8740            1
    8741            2
    8742            1
    8743            1
    8744            0
    8745            0
    8746            0
    8747            0
    8748            0
    8749            0
    8750            0
    8751            1
    8752            1
    8753            1
    8754            0
    8755            2
    8756            0
    8757            1
    8758            3
    8759            1
    8760            0
    8761            1
    8762            1
    8763            1
    8764            0
    8765            1
    8766            0
    8767            0
    8768            1
    8769            2
    8770            0
    8771            1
    8772            1
    8773            1
    8774            1
    8775            1
    8776            0
    8777            0
    8778            3
    8779            0
    8780            0
    8781            0
    8782            1
    8783            0
    8784            0
    8785            0
    8786            1
    8787            1
    8788            1
    8789            0
    8790            1
    8791            1
    8792            0
    8793            0
    8794            2
    8795            0
    8796            0
    8797            0
    8798            2
    8799            2
    8800            0
    8801            0
    8802            0
    8803            0
    8804            1
    8805            1
    8806            0
    8807            0
    8808            0
    8809            1
    8810            0
    8811            1
    8812            1
    8813            0
    8814            0
    8815            1
    8816            0
    8817            1
    8818            1
    8819            0
    8820            1
    8821            0
    8822            0
    8823            1
    8824            0
    8825            0
    8826            0
    8827            0
    8828            0
    8829            1
    8830            0
    8831            0
    8832            2
    8833            0
    8834            0
    8835            1
    8836            1
    8837            0
    8838            0
    8839            0
    8840            0
    8841            0
    8842            0
    8843            0
    8844            0
    8845            0
    8846            0
    8847            0
    8848            0
    8849            1
    8850            0
    8851            0
    8852            0
    8853            1
    8854            0
    8855            0
    8856            1
    8857            0
    8858            0
    8859            0
    8860            1
    8861            0
    8862            0
    8863            0
    8864            0
    8865            0
    8866            0
    8867            0
    8868            1
    8869            0
    8870            0
    8871            1
    8872            0
    8873            0
    8874            0
    8875            0
    8876            0
    8877            1
    8878            0
    8879            1
    8880            0
    8881            1
    8882            0
    8883            0
    8884            1
    8885            0
    8886            0
    8887            0
    8888            0
    8889            1
    8890            1
    8891            0
    8892            0
    8893            1
    8894            0
    8895            1
    8896            1
    8897            0
    8898            0
    8899            0
    8900            0
    8901            0
    8902            0
    8903            0
    8904            1
    8905            0
    8906            0
    8907            0
    8908            0
    8909            0
    8910            0
    8911            1
    8912            0
    8913            0
    8914            0
    8915            1
    8916            1
    8917            0
    8918            0
    8919            1
    8920            1
    8921            0
    8922            0
    8923            1
    8924            0
    8925            0
    8926            0
    8927            1
    8928            0
    8929            0
    8930            1
    8931            1
    8932            0
    8933            0
    8934            0
    8935            0
    8936            0
    8937            0
    8938            2
    8939            0
    8940            1
    8941            1
    8942            1
    8943            1
    8944            0
    8945            1
    8946            0
    8947            0
    8948            0
    8949            0
    8950            0
    8951            1
    8952            1
    8953            0
    8954            0
    8955            1
    8956            1
    8957            0
    8958            0
    8959            0
    8960            0
    8961            0
    8962            0
    8963            0
    8964            0
    8965            1
    8966            0
    8967            1
    8968            1
    8969            1
    8970            0
    8971            0
    8972            0
    8973            0
    8974            0
    8975            1
    8976            0
    8977            1
    8978            1
    8979            1
    8980            1
    8981            1
    8982            0
    8983            0
    8984            1
    8985            1
    8986            0
    8987            0
    8988            0
    8989            1
    8990            1
    8991            1
    8992            0
    8993            0
    8994            0
    8995            1
    8996            1
    8997            0
    8998            1
    8999            1
    9000            0
    9001            0
    9002            1
    9003            0
    9004            1
    9005            0
    9006            1
    9007            0
    9008            1
    9009            0
    9010            0
    9011            0
    9012            1
    9013            0
    9014            0
    9015            1
    9016            1
    9017            0
    9018            0
    9019            2
    9020            1
    9021            0
    9022            0
    9023            1
    9024            1
    9025            0
    9026            0
    9027            2
    9028            1
    9029            0
    9030            0
    9031            1
    9032            0
    9033            0
    9034            1
    9035            2
    9036            0
    9037            0
    9038            2
    9039            1
    9040            0
    9041            1
    9042            0
    9043            0
    9044            1
    9045            1
    9046            0
    9047            0
    9048            0
    9049            0
    9050            2
    9051            0
    9052            0
    9053            0
    9054            0
    9055            2
    9056            0
    9057            0
    9058            0
    9059            0
    9060            0
    9061            0
    9062            0
    9063            2
    9064            2
    9065            1
    9066            1
    9067            1
    9068            0
    9069            1
    9070            1
    9071            1
    9072            0
    9073            0
    9074            1
    9075            1
    9076            1
    9077            0
    9078            0
    9079            1
    9080            0
    9081            0
    9082            0
    9083            1
    9084            1
    9085            0
    9086            1
    9087            0
    9088            1
    9089            0
    9090            0
    9091            0
    9092            0
    9093            0
    9094            0
    9095            0
    9096            0
    9097            1
    9098            1
    9099            1
    9100            0
    9101            0
    9102            0
    9103            0
    9104            0
    9105            1
    9106            0
    9107            0
    9108            1
    9109            1
    9110            1
    9111            0
    9112            0
    9113            0
    9114            0
    9115            0
    9116            0
    9117            0
    9118            0
    9119            0
    9120            0
    9121            0
    9122            0
    9123            0
    9124            0
    9125            1
    9126            1
    9127            0
    9128            1
    9129            1
    9130            0
    9131            0
    9132            0
    9133            1
    9134            0
    9135            0
    9136            1
    9137            0
    9138            0
    9139            0
    9140            2
    9141            0
    9142            1
    9143            0
    9144            0
    9145            2
    9146            1
    9147            0
    9148            0
    9149            0
    9150            0
    9151            0
    9152            0
    9153            0
    9154            0
    9155            0
    9156            0
    9157            0
    9158            1
    9159            0
    9160            1
    9161            0
    9162            0
    9163            1
    9164            0
    9165            0
    9166            0
    9167            0
    9168            0
    9169            0
    9170            1
    9171            0
    9172            0
    9173            0
    9174            0
    9175            0
    9176            0
    9177            0
    9178            1
    9179            0
    9180            0
    9181            0
    9182            0
    9183            0
    9184            1
    9185            1
    9186            0
    9187            1
    9188            0
    9189            0
    9190            2
    9191            0
    9192            0
    9193            0
    9194            0
    9195            0
    9196            0
    9197            0
    9198            1
    9199            0
    9200            0
    9201            0
    9202            0
    9203            0
    9204            0
    9205            0
    9206            1
    9207            0
    9208            0
    9209            0
    9210            0
    9211            0
    9212            0
    9213            0
    9214            0
    9215            0
    9216            0
    9217            0
    9218            1
    9219            0
    9220            0
    9221            0
    9222            0
    9223            0
    9224            0
    9225            0
    9226            1
    9227            1
    9228            1
    9229            1
    9230            0
    9231            1
    9232            1
    9233            0
    9234            2
    9235            0
    9236            1
    9237            0
    9238            1
    9239            0
    9240            2
    9241            0
    9242            1
    9243            1
    9244            1
    9245            0
    9246            2
    9247            1
    9248            1
    9249            0
    9250            2
    9251            1
    9252            0
    9253            1
    9254            0
    9255            0
    9256            1
    9257            1
    9258            1
    9259            1
    9260            0
    9261            1
    9262            0
    9263            1
    9264            1
    9265            1
    9266            1
    9267            0
    9268            0
    9269            0
    9270            0
    9271            0
    9272            0
    9273            0
    9274            2
    9275            0
    9276            0
    9277            0
    9278            0
    9279            1
    9280            1
    9281            0
    9282            1
    9283            0
    9284            0
    9285            0
    9286            0
    9287            1
    9288            0
    9289            0
    9290            0
    9291            0
    9292            0
    9293            1
    9294            0
    9295            1
    9296            2
    9297            1
    9298            1
    9299            0
    9300            0
    9301            0
    9302            0
    9303            0
    9304            0
    9305            0
    9306            1
    9307            0
    9308            0
    9309            1
    9310            1
    9311            0
    9312            0
    9313            0
    9314            0
    9315            1
    9316            1
    9317            1
    9318            0
    9319            0
    9320            0
    9321            1
    9322            0
    9323            1
    9324            1
    9325            0
    9326            0
    9327            0
    9328            0
    9329            2
    9330            1
    9331            0
    9332            0
    9333            0
    9334            0
    9335            3
    9336            1
    9337            1
    9338            1
    9339            1
    9340            1
    9341            1
    9342            0
    9343            0
    9344            0
    9345            0
    9346            1
    9347            2
    9348            0
    9349            1
    9350            1
    9351            0
    9352            0
    9353            0
    9354            0
    9355            0
    9356            1
    9357            0
    9358            0
    9359            0
    9360            0
    9361            0
    9362            0
    9363            0
    9364            0
    9365            0
    9366            1
    9367            0
    9368            0
    9369            0
    9370            0
    9371            0
    9372            0
    9373            0
    9374            0
    9375            0
    9376            0
    9377            0
    9378            0
    9379            1
    9380            2
    9381            1
    9382            0
    9383            0
    9384            0
    9385            0
    9386            0
    9387            0
    9388            1
    9389            0
    9390            0
    9391            1
    9392            0
    9393            1
    9394            0
    9395            0
    9396            0
    9397            0
    9398            0
    9399            0
    9400            0
    9401            0
    9402            0
    9403            1
    9404            0
    9405            2
    9406            0
    9407            0
    9408            0
    9409            1
    9410            0
    9411            0
    9412            1
    9413            0
    9414            2
    9415            0
    9416            0
    9417            0
    9418            0
    9419            1
    9420            0
    9421            0
    9422            0
    9423            0
    9424            1
    9425            0
    9426            0
    9427            0
    9428            0
    9429            0
    9430            0
    9431            0
    9432            0
    9433            1
    9434            0
    9435            0
    9436            0
    9437            1
    9438            1
    9439            1
    9440            0
    9441            1
    9442            0
    9443            0
    9444            0
    9445            0
    9446            0
    9447            0
    9448            0
    9449            1
    9450            1
    9451            0
    9452            0
    9453            1
    9454            0
    9455            0
    9456            0
    9457            2
    9458            1
    9459            0
    9460            0
    9461            0
    9462            1
    9463            0
    9464            1
    9465            0
    9466            1
    9467            1
    9468            0
    9469            0
    9470            0
    9471            2
    9472            0
    9473            0
    9474            0
    9475            0
    9476            0
    9477            0
    9478            0
    9479            0
    9480            0
    9481            0
    9482            0
    9483            0
    9484            0
    9485            0
    9486            0
    9487            0
    9488            0
    9489            0
    9490            0
    9491            1
    9492            0
    9493            0
    9494            1
    9495            0
    9496            0
    9497            0
    9498            0
    9499            1
    9500            0
    9501            0
    9502            0
    9503            0
    9504            1
    9505            0
    9506            1
    9507            1
    9508            2
    9509            1
    9510            0
    9511            0
    9512            0
    9513            0
    9514            0
    9515            2
    9516            0
    9517            0
    9518            0
    9519            0
    9520            1
    9521            0
    9522            0
    9523            0
    9524            1
    9525            0
    9526            0
    9527            0
    9528            0
    9529            1
    9530            0
    9531            0
    9532            0
    9533            0
    9534            0
    9535            1
    9536            0
    9537            0
    9538            1
    9539            1
    9540            0
    9541            0
    9542            0
    9543            0
    9544            1
    9545            0
    9546            0
    9547            1
    9548            0
    9549            1
    9550            0
    9551            0
    9552            0
    9553            0
    9554            1
    9555            0
    9556            1
    9557            0
    9558            1
    9559            1
    9560            2
    9561            0
    9562            1
    9563            0
    9564            1
    9565            1
    9566            0
    9567            2
    9568            0
    9569            0
    9570            0
    9571            0
    9572            0
    9573            0
    9574            0
    9575            0
    9576            0
    9577            0
    9578            1
    9579            0
    9580            1
    9581            0
    9582            1
    9583            0
    9584            0
    9585            0
    9586            0
    9587            1
    9588            0
    9589            1
    9590            0
    9591            1
    9592            0
    9593            0
    9594            0
    9595            0
    9596            0
    9597            0
    9598            0
    9599            0
    9600            0
    9601            1
    9602            1
    9603            0
    9604            1
    9605            1
    9606            0
    9607            2
    9608            0
    9609            0
    9610            0
    9611            0
    9612            2
    9613            1
    9614            0
    9615            1
    9616            0
    9617            0
    9618            0
    9619            0
    9620            2
    9621            1
    9622            0
    9623            0
    9624            0
    9625            2
    9626            0
    9627            0
    9628            0
    9629            1
    9630            1
    9631            1
    9632            1
    9633            1
    9634            0
    9635            0
    9636            1
    9637            0
    9638            1
    9639            0
    9640            1
    9641            1
    9642            1
    9643            0
    9644            0
    9645            0
    9646            1
    9647            0
    9648            0
    9649            1
    9650            1
    9651            0
    9652            0
    9653            0
    9654            0
    9655            0
    9656            1
    9657            0
    9658            0
    9659            0
    9660            1
    9661            0
    9662            2
    9663            0
    9664            0
    9665            0
    9666            1
    9667            1
    9668            0
    9669            2
    9670            1
    9671            1
    9672            0
    9673            1
    9674            0
    9675            0
    9676            1
    9677            0
    9678            2
    9679            0
    9680            1
    9681            1
    9682            0
    9683            0
    9684            0
    9685            0
    9686            0
    9687            1
    9688            1
    9689            1
    9690            0
    9691            1
    9692            1
    9693            1
    9694            0
    9695            0
    9696            1
    9697            0
    9698            0
    9699            0
    9700            0
    9701            1
    9702            1
    9703            0
    9704            0
    9705            0
    9706            0
    9707            0
    9708            0
    9709            0
    9710            0
    9711            0
    9712            0
    9713            0
    9714            1
    9715            1
    9716            0
    9717            0
    9718            0
    9719            0
    9720            0
    9721            0
    9722            0
    9723            1
    9724            0
    9725            0
    9726            0
    9727            1
    9728            0
    9729            0
    9730            1
    9731            1
    9732            0
    9733            0
    9734            0
    9735            0
    9736            0
    9737            0
    9738            0
    9739            1
    9740            0
    9741            2
    9742            0
    9743            0
    9744            0
    9745            0
    9746            0
    9747            0
    9748            1
    9749            0
    9750            0
    9751            1
    9752            0
    9753            0
    9754            1
    9755            0
    9756            0
    9757            0
    9758            0
    9759            1
    9760            0
    9761            0
    9762            0
    9763            0
    9764            0
    9765            0
    9766            0
    9767            1
    9768            0
    9769            0
    9770            0
    9771            0
    9772            0
    9773            1
    9774            0
    9775            0
    9776            0
    9777            0
    9778            0
    9779            1
    9780            1
    9781            0
    9782            0
    9783            1
    9784            0
    9785            1
    9786            1
    9787            0
    9788            1
    9789            0
    9790            1
    9791            0
    9792            0
    9793            0
    9794            0
    9795            0
    9796            0
    9797            0
    9798            0
    9799            0
    9800            0
    9801            0
    9802            0
    9803            1
    9804            0
    9805            0
    9806            0
    9807            0
    9808            0
    9809            0
    9810            0
    9811            1
    9812            1
    9813            0
    9814            1
    9815            0
    9816            1
    9817            0
    9818            0
    9819            0
    9820            0
    9821            1
    9822            0
    9823            0
    9824            0
    9825            1
    9826            1
    9827            0
    9828            1
    9829            1
    9830            1
    9831            0
    9832            0
    9833            0
    9834            0
    9835            0
    9836            0
    9837            0
    9838            1
    9839            1
    9840            1
    9841            0
    9842            0
    9843            0
    9844            0
    9845            1
    9846            0
    9847            0
    9848            1
    9849            0
    9850            0
    9851            0
    9852            1
    9853            1
    9854            1
    9855            0
    9856            0
    9857            0
    9858            0
    9859            0
    9860            0
    9861            0
    9862            0
    9863            0
    9864            1
    9865            0
    9866            0
    9867            0
    9868            0
    9869            0
    9870            0
    9871            0
    9872            0
    9873            1
    9874            1
    9875            0
    9876            0
    9877            1
    9878            0
    9879            0
    9880            0
    9881            0
    9882            1
    9883            0
    9884            0
    9885            0
    9886            0
    9887            0
    9888            0
    9889            0
    9890            0
    9891            2
    9892            0
    9893            0
    9894            1
    9895            1
    9896            0
    9897            0
    9898            0
    9899            1
    9900            0
    9901            1
    9902            1
    9903            0
    9904            0
    9905            0
    9906            1
    9907            0
    9908            0
    9909            0
    9910            0
    9911            0
    9912            0
    9913            1
    9914            0
    9915            1
    9916            1
    9917            1
    9918            0
    9919            0
    9920            0
    9921            0
    9922            0
    9923            0
    9924            2
    9925            0
    9926            2
    9927            1
    9928            0
    9929            1
    9930            0
    9931            1
    9932            0
    9933            0
    9934            2
    9935            0
    9936            0
    9937            0
    9938            1
    9939            0
    9940            0
    9941            0
    9942            0
    9943            0
    9944            0
    9945            0
    9946            0
    9947            0
    9948            0
    9949            1
    9950            0
    9951            0
    9952            1
    9953            0
    9954            0
    9955            0
    9956            0
    9957            0
    9958            0
    9959            0
    9960            1
    9961            0
    9962            1
    9963            0
    9964            0
    9965            0
    9966            0
    9967            0
    9968            0
    9969            0
    9970            1
    9971            0
    9972            0
    9973            0
    9974            0
    9975            0
    9976            0
    9977            0
    9978            0
    9979            0
    9980            0
    9981            1
    9982            1
    9983            0
    9984            0
    9985            1
    9986            0
    9987            0
    9988            0
    9989            0
    9990            0
    9991            2
    9992            0
    9993            0
    9994            0
    9995            0
    9996            1
    9997            0
    9998            1
    9999            0
   10000            0
   10001            1
   10002            0
   10003            0
   10004            1
   10005            0
   10006            0
   10007            1
   10008            1
   10009            0
   10010            0
   10011            1
   10012            0
   10013            0
   10014            0
   10015            0
   10016            1
   10017            0
   10018            0
   10019            0
   10020            0
   10021            0
   10022            0
   10023            1
   10024            1
   10025            0
   10026            0
   10027            0
   10028            0
   10029            0
   10030            0
   10031            1
   10032            0
   10033            0
   10034            0
   10035            0
   10036            1
   10037            0
   10038            0
   10039            1
   10040            0
   10041            0
   10042            0
   10043            0
   10044            0
   10045            0
   10046            0
   10047            1
   10048            1
   10049            0
   10050            0
   10051            0
   10052            0
   10053            1
   10054            0
   10055            0
   10056            1
   10057            0
   10058            1
   10059            0
   10060            0
   10061            0
   10062            0
   10063            0
   10064            0
   10065            1
   10066            0
   10067            0
   10068            0
   10069            1
   10070            0
   10071            0
   10072            0
   10073            0
   10074            0
   10075            0
   10076            0
   10077            0
   10078            0
   10079            0
   10080            0
   10081            0
   10082            0
   10083            1
   10084            0
   10085            1
   10086            0
   10087            0
   10088            0
   10089            0
   10090            0
   10091            0
   10092            0
   10093            0
   10094            0
   10095            0
   10096            1
   10097            0
   10098            1
   10099            0
   10100            0
   10101            0
   10102            0
   10103            1
   10104            0
   10105            0
   10106            0
   10107            1
   10108            1
   10109            1
   10110            0
   10111            0
   10112            1
   10113            0
   10114            0
   10115            1
   10116            1
   10117            1
   10118            0
   10119            0
   10120            0
   10121            0
   10122            0
   10123            1
   10124            0
   10125            0
   10126            0
   10127            0
   10128            1
   10129            0
   10130            0
   10131            0
   10132            1
   10133            0
   10134            0
   10135            0
   10136            0
   10137            1
   10138            0
   10139            0
   10140            0
   10141            1
   10142            0
   10143            1
   10144            0
   10145            0
   10146            0
   10147            2
   10148            0
   10149            1
   10150            1
   10151            0
   10152            0
   10153            0
   10154            0
   10155            0
   10156            0
   10157            0
   10158            0
   10159            0
   10160            0
   10161            0
   10162            0
   10163            0
   10164            0
   10165            1
   10166            0
   10167            1
   10168            0
   10169            0
   10170            1
   10171            0
   10172            2
   10173            0
   10174            0
   10175            1
   10176            0
   10177            0
   10178            0
   10179            1
   10180            0
   10181            0
   10182            1
   10183            0
   10184            0
   10185            0
   10186            0
   10187            1
   10188            1
   10189            0
   10190            0
   10191            1
   10192            0
   10193            0
   10194            0
   10195            1
   10196            0
   10197            0
   10198            0
   10199            0
   10200            0
   10201            0
   10202            0
   10203            0
   10204            1
   10205            0
   10206            1
   10207            0
   10208            0
   10209            0
   10210            0
   10211            0
   10212            0
   10213            0
   10214            0
   10215            0
   10216            0
   10217            2
   10218            0
   10219            0
   10220            0
   10221            0
   10222            0
   10223            0
   10224            1
   10225            0
   10226            0
   10227            0
   10228            0
   10229            0
   10230            0
   10231            1
   10232            1
   10233            0
   10234            0
   10235            0
   10236            0
   10237            0
   10238            0
   10239            0
   10240            0
   10241            0
   10242            0
   10243            0
   10244            0
   10245            0
   10246            0
   10247            0
   10248            0
   10249            1
   10250            0
   10251            0
   10252            0
   10253            1
   10254            1
   10255            0
   10256            0
   10257            0
   10258            0
   10259            0
   10260            1
   10261            0
   10262            0
   10263            0
   10264            0
   10265            0
   10266            0
   10267            0
   10268            1
   10269            0
   10270            0
   10271            1
   10272            0
   10273            0
   10274            0
   10275            0
   10276            1
   10277            0
   10278            0
   10279            0
   10280            0
   10281            0
   10282            0
   10283            0
   10284            0
   10285            0
   10286            0
   10287            0
   10288            0
   10289            0
   10290            1
   10291            0
   10292            0
   10293            0
   10294            0
   10295            0
   10296            0
   10297            1
   10298            0
   10299            0
   10300            0
   10301            0
   10302            0
   10303            0
   10304            0
   10305            0
   10306            0
   10307            1
   10308            1
   10309            0
   10310            0
   10311            0
   10312            0
   10313            1
   10314            1
   10315            1
   10316            0
   10317            2
   10318            0
   10319            0
   10320            0
   10321            0
   10322            0
   10323            0
   10324            0
   10325            1
   10326            0
   10327            0
   10328            0
   10329            0
   10330            0
   10331            0
   10332            0
   10333            0
   10334            0
   10335            0
   10336            0
   10337            0
   10338            0
   10339            0
   10340            0
   10341            0
   10342            0
   10343            0
   10344            0
   10345            2
   10346            0
   10347            0
   10348            0
   10349            0
   10350            0
   10351            0
   10352            0
   10353            0
   10354            0
   10355            1
   10356            1
   10357            1
   10358            0
   10359            0
   10360            2
   10361            1
   10362            1
   10363            0
   10364            0
   10365            0
   10366            0
   10367            1
   10368            1
   10369            0
   10370            0
   10371            0
   10372            0
   10373            1
   10374            0
   10375            0
   10376            0
   10377            1
   10378            2
   10379            0
   10380            1
   10381            0
   10382            1
   10383            0
   10384            1
   10385            0
   10386            1
   10387            0
   10388            0
   10389            1
   10390            0
   10391            1
   10392            1
   10393            0
   10394            1
   10395            0
   10396            1
   10397            1
   10398            0
   10399            0
   10400            1
   10401            0
   10402            0
   10403            0
   10404            1
   10405            1
   10406            0
   10407            1
   10408            1
   10409            0
   10410            0
   10411            0
   10412            0
   10413            0
   10414            1
   10415            0
   10416            0
   10417            0
   10418            0
   10419            0
   10420            0
   10421            0
   10422            0
   10423            0
   10424            1
   10425            0
   10426            0
   10427            2
   10428            0
   10429            0
   10430            0
   10431            1
   10432            0
   10433            0
   10434            0
   10435            0
   10436            0
   10437            0
   10438            0
   10439            0
   10440            0
   10441            0
   10442            0
   10443            0
   10444            0
   10445            0
   10446            0
   10447            0
   10448            0
   10449            1
   10450            0
   10451            1
   10452            0
   10453            0
   10454            1
   10455            0
   10456            0
   10457            1
   10458            0
   10459            0
   10460            0
   10461            0
   10462            2
   10463            0
   10464            0
   10465            0
   10466            0
   10467            0
   10468            0
   10469            0
   10470            1
   10471            0
   10472            0
   10473            0
   10474            0
   10475            1
   10476            0
   10477            0
   10478            1
   10479            0
   10480            0
   10481            0
   10482            1
   10483            0
   10484            0
   10485            0
   10486            0
   10487            1
   10488            1
   10489            0
   10490            0
   10491            1
   10492            0
   10493            0
   10494            0
   10495            1
   10496            0
   10497            0
   10498            0
   10499            0
   10500            0
   10501            0
   10502            0
   10503            0
   10504            0
   10505            0
   10506            1
   10507            0
   10508            0
   10509            1
   10510            0
   10511            0
   10512            0
   10513            0
   10514            0
   10515            0
   10516            0
   10517            0
   10518            0
   10519            0
   10520            0
   10521            0
   10522            0
   10523            0
   10524            0
   10525            0
   10526            0
   10527            0
   10528            1
   10529            0
   10530            0
   10531            0
   10532            0
   10533            1
   10534            0
   10535            2
   10536            0
   10537            0
   10538            0
   10539            1
   10540            0
   10541            2
   10542            0
   10543            1
   10544            1
   10545            1
   10546            0
   10547            0
   10548            0
   10549            1
   10550            0
   10551            0
   10552            0
   10553            1
   10554            0
   10555            0
   10556            0
   10557            0
   10558            0
   10559            1
   10560            0
   10561            0
   10562            1
   10563            1
   10564            0
   10565            0
   10566            0
   10567            0
   10568            0
   10569            0
   10570            1
   10571            1
   10572            1
   10573            0
   10574            1
   10575            0
   10576            0
   10577            0
   10578            1
   10579            2
   10580            0
   10581            1
   10582            0
   10583            0
   10584            0
   10585            0
   10586            0
   10587            0
   10588            0
   10589            2
   10590            0
   10591            0
   10592            0
   10593            0
   10594            0
   10595            0
   10596            0
   10597            0
   10598            0
   10599            0
   10600            0
   10601            0
   10602            0
   10603            0
   10604            0
   10605            0
   10606            0
   10607            0
   10608            0
   10609            1
   10610            0
   10611            0
   10612            0
   10613            1
   10614            0
   10615            0
   10616            0
   10617            0
   10618            1
   10619            1
   10620            0
   10621            0
   10622            0
   10623            1
   10624            0
   10625            0
   10626            2
   10627            0
   10628            0
   10629            0
   10630            0
   10631            0
   10632            1
   10633            0
   10634            1
   10635            0
   10636            0
   10637            0
   10638            0
   10639            0
   10640            1
   10641            0
   10642            0
   10643            0
   10644            0
   10645            0
   10646            0
   10647            0
   10648            0
   10649            0
   10650            0
   10651            1
   10652            0
   10653            1
   10654            0
   10655            0
   10656            0
   10657            0
   10658            1
   10659            0
   10660            0
   10661            1
   10662            0
   10663            0
   10664            1
   10665            0
   10666            0
   10667            0
   10668            0
   10669            0
   10670            1
   10671            0
   10672            1
   10673            1
   10674            0
   10675            2
   10676            0
   10677            0
   10678            0
   10679            0
   10680            0
   10681            0
   10682            0
   10683            0
   10684            0
   10685            0
   10686            0
   10687            0
   10688            0
   10689            0
   10690            0
   10691            0
   10692            0
   10693            0
   10694            0
   10695            1
   10696            1
   10697            1
   10698            2
   10699            0
   10700            0
   10701            0
   10702            0
   10703            0
   10704            0
   10705            0
   10706            1
   10707            0
   10708            0
   10709            1
   10710            1
   10711            1
   10712            0
   10713            0
   10714            0
   10715            0
   10716            1
   10717            0
   10718            1
   10719            0
   10720            0
   10721            1
   10722            0
   10723            0
   10724            1
   10725            0
   10726            0
   10727            0
   10728            0
   10729            0
   10730            0
   10731            0
   10732            0
   10733            0
   10734            0
   10735            0
   10736            0
   10737            0
   10738            0
   10739            0
   10740            1
   10741            1
   10742            0
   10743            1
   10744            0
   10745            0
   10746            1
   10747            1
   10748            0
   10749            1
   10750            0
   10751            0
   10752            1
   10753            1
   10754            0
   10755            1
   10756            0
   10757            0
   10758            0
   10759            0
   10760            0
   10761            0
   10762            1
   10763            0
   10764            1
   10765            0
   10766            2
   10767            1
   10768            1
   10769            0
   10770            0
   10771            2
   10772            0
   10773            0
   10774            0
   10775            0
   10776            1
   10777            0
   10778            0
   10779            0
   10780            2
   10781            2
   10782            0
   10783            0
   10784            0
   10785            1
   10786            0
   10787            0
   10788            1
   10789            0
   10790            0
   10791            0
   10792            0
   10793            0
   10794            0
   10795            0
   10796            0
   10797            0
   10798            0
   10799            0
   10800            0
   10801            0
   10802            2
   10803            0
   10804            1
   10805            1
   10806            1
   10807            1
   10808            0
   10809            1
   10810            0
   10811            2
   10812            1
   10813            0
   10814            1
   10815            1
   10816            0
   10817            0
   10818            0
   10819            0
   10820            0
   10821            1
   10822            0
   10823            1
   10824            1
   10825            1
   10826            0
   10827            0
   10828            1
   10829            1
   10830            1
   10831            0
   10832            0
   10833            0
   10834            0
   10835            0
   10836            0
   10837            0
   10838            0
   10839            0
   10840            1
   10841            0
   10842            0
   10843            1
   10844            0
   10845            0
   10846            1
   10847            0
   10848            0
   10849            0
   10850            1
   10851            0
   10852            1
   10853            0
   10854            0
   10855            0
   10856            0
   10857            2
   10858            1
   10859            0
   10860            1
   10861            0
   10862            1
   10863            1
   10864            0
   10865            0
   10866            0
   10867            0
   10868            0
   10869            1
   10870            0
   10871            0
   10872            1
   10873            0
   10874            0
   10875            0
   10876            1
   10877            1
   10878            0
   10879            1
   10880            1
   10881            0
   10882            0
   10883            0
   10884            0
   10885            0
   10886            0
   10887            1
   10888            0
   10889            0
   10890            0
   10891            1
   10892            0
   10893            0
   10894            0
   10895            0
   10896            0
   10897            0
   10898            0
   10899            0
   10900            0
   10901            0
   10902            0
   10903            1
   10904            0
   10905            0
   10906            1
   10907            1
   10908            0
   10909            1
   10910            2
   10911            0
   10912            0
   10913            0
   10914            0
   10915            0
   10916            1
   10917            1
   10918            0
   10919            0
   10920            0
   10921            1
   10922            0
   10923            0
   10924            2
   10925            1
   10926            1
   10927            0
   10928            0
   10929            1
   10930            0
   10931            0
   10932            1
   10933            0
   10934            0
   10935            0
   10936            0
   10937            1
   10938            1
   10939            0
   10940            0
   10941            1
   10942            1
   10943            1
   10944            0
   10945            0
   10946            1
   10947            0
   10948            0
   10949            0
   10950            0
   10951            2
   10952            0
   10953            0
   10954            0
   10955            1
   10956            0
   10957            0
   10958            0
   10959            0
   10960            0
   10961            0
   10962            0
   10963            1
   10964            0
   10965            0
   10966            0
   10967            0
   10968            0
   10969            1
   10970            0
   10971            0
   10972            2
   10973            0
   10974            1
   10975            0
   10976            2
   10977            0
   10978            0
   10979            1
   10980            0
   10981            0
   10982            1
   10983            1
   10984            0
   10985            1
   10986            1
   10987            0
   10988            0
   10989            1
   10990            1
   10991            0
   10992            1
   10993            0
   10994            1
   10995            0
   10996            2
   10997            0
   10998            1
   10999            0
   11000            0
   11001            1
   11002            2
   11003            0
   11004            0
   11005            0
   11006            0
   11007            0
   11008            0
   11009            0
   11010            0
   11011            0
   11012            0
   11013            0
   11014            0
   11015            1
   11016            0
   11017            1
   11018            0
   11019            0
   11020            0
   11021            0
   11022            0
   11023            0
   11024            0
   11025            1
   11026            0
   11027            0
   11028            0
   11029            0
   11030            0
   11031            1
   11032            0
   11033            0
   11034            0
   11035            0
   11036            0
   11037            1
   11038            0
   11039            0
   11040            0
   11041            1
   11042            1
   11043            0
   11044            0
   11045            1
   11046            1
   11047            0
   11048            0
   11049            1
   11050            0
   11051            1
   11052            0
   11053            0
   11054            0
   11055            0
   11056            0
   11057            0
   11058            0
   11059            0
   11060            1
   11061            1
   11062            0
   11063            1
   11064            0
   11065            0
   11066            1
   11067            1
   11068            2
   11069            2
   11070            0
   11071            1
   11072            1
   11073            0
   11074            1
   11075            0
   11076            0
   11077            0
   11078            0
   11079            0
   11080            0
   11081            0
   11082            0
   11083            0
   11084            0
   11085            1
   11086            0
   11087            0
   11088            0
   11089            0
   11090            0
   11091            1
   11092            2
   11093            1
   11094            0
   11095            0
   11096            0
   11097            0
   11098            0
   11099            1
   11100            0
   11101            1
   11102            1
   11103            1
   11104            0
   11105            1
   11106            0
   11107            0
   11108            1
   11109            1
   11110            0
   11111            0
   11112            0
   11113            0
   11114            0
   11115            1
   11116            1
   11117            1
   11118            2
   11119            1
   11120            0
   11121            0
   11122            1
   11123            0
   11124            1
   11125            1
   11126            1
   11127            1
   11128            1
   11129            0
   11130            0
   11131            0
   11132            1
   11133            0
   11134            1
   11135            0
   11136            1
   11137            0
   11138            1
   11139            0
   11140            0
   11141            0
   11142            0
   11143            1
   11144            1
   11145            0
   11146            2
   11147            1
   11148            0
   11149            1
   11150            0
   11151            0
   11152            1
   11153            1
   11154            1
   11155            1
   11156            0
   11157            0
   11158            0
   11159            0
   11160            0
   11161            1
   11162            0
   11163            0
   11164            0
   11165            0
   11166            0
   11167            0
   11168            0
   11169            1
   11170            0
   11171            0
   11172            0
   11173            0
   11174            0
   11175            0
   11176            0
   11177            0
   11178            1
   11179            1
   11180            0
   11181            1
   11182            1
   11183            1
   11184            0
   11185            0
   11186            0
   11187            1
   11188            1
   11189            1
   11190            1
   11191            0
   11192            1
   11193            1
   11194            0
   11195            0
   11196            0
   11197            0
   11198            0
   11199            0
   11200            0
   11201            0
   11202            0
   11203            0
   11204            0
   11205            0
   11206            0
   11207            0
   11208            0
   11209            0
   11210            2
   11211            0
   11212            1
   11213            0
   11214            0
   11215            1
   11216            0
   11217            0
   11218            0
   11219            1
   11220            0
   11221            1
   11222            0
   11223            0
   11224            0
   11225            0
   11226            1
   11227            1
   11228            0
   11229            0
   11230            1
   11231            0
   11232            1
   11233            0
   11234            0
   11235            0
   11236            1
   11237            1
   11238            0
   11239            0
   11240            0
   11241            1
   11242            1
   11243            0
   11244            1
   11245            0
   11246            1
   11247            0
   11248            0
   11249            0
   11250            0
   11251            0
   11252            1
   11253            0
   11254            0
   11255            0
   11256            0
   11257            1
   11258            0
   11259            0
   11260            1
   11261            0
   11262            0
   11263            0
   11264            1
   11265            0
   11266            0
   11267            1
   11268            0
   11269            0
   11270            1
   11271            0
   11272            0
   11273            1
   11274            0
   11275            1
   11276            1
   11277            0
   11278            0
   11279            0
   11280            0
   11281            1
   11282            0
   11283            1
   11284            1
   11285            0
   11286            1
   11287            0
   11288            0
   11289            0
   11290            0
   11291            0
   11292            0
   11293            0
   11294            1
   11295            0
   11296            1
   11297            0
   11298            0
   11299            0
   11300            0
   11301            1
   11302            0
   11303            0
   11304            0
   11305            1
   11306            1
   11307            1
   11308            0
   11309            0
   11310            0
   11311            1
   11312            0
   11313            0
   11314            0
   11315            0
   11316            1
   11317            0
   11318            0
   11319            0
   11320            0
   11321            0
   11322            0
   11323            1
   11324            0
   11325            1
   11326            0
   11327            1
   11328            1
   11329            1
   11330            1
   11331            0
   11332            2
   11333            0
   11334            1
   11335            1
   11336            0
   11337            0
   11338            1
   11339            1
   11340            1
   11341            1
   11342            0
   11343            0
   11344            1
   11345            0
   11346            1
   11347            0
   11348            0
   11349            1
   11350            0
   11351            2
   11352            0
   11353            0
   11354            0
   11355            1
   11356            1
   11357            0
   11358            0
   11359            0
   11360            1
   11361            0
   11362            0
   11363            1
   11364            0
   11365            2
   11366            0
   11367            0
   11368            0
   11369            0
   11370            2
   11371            0
   11372            0
   11373            0
   11374            0
   11375            1
   11376            0
   11377            0
   11378            0
   11379            0
   11380            0
   11381            0
   11382            0
   11383            1
   11384            1
   11385            1
   11386            0
   11387            0
   11388            0
   11389            1
   11390            0
   11391            0
   11392            1
   11393            0
   11394            0
   11395            0
   11396            0
   11397            1
   11398            0
   11399            1
   11400            0
   11401            0
   11402            0
   11403            1
   11404            1
   11405            0
   11406            0
   11407            1
   11408            0
   11409            0
   11410            0
   11411            1
   11412            0
   11413            1
   11414            1
   11415            0
   11416            0
   11417            1
   11418            0
   11419            0
   11420            0
   11421            0
   11422            0
   11423            0
   11424            0
   11425            0
   11426            1
   11427            0
   11428            1
   11429            0
   11430            0
   11431            1
   11432            0
   11433            1
   11434            0
   11435            0
   11436            1
   11437            0
   11438            0
   11439            0
   11440            0
   11441            0
   11442            0
   11443            0
   11444            0
   11445            0
   11446            0
   11447            0
   11448            1
   11449            1
   11450            0
   11451            0
   11452            0
   11453            0
   11454            1
   11455            0
   11456            0
   11457            0
   11458            0
   11459            1
   11460            1
   11461            1
   11462            0
   11463            0
   11464            1
   11465            0
   11466            0
   11467            1
   11468            0
   11469            0
   11470            0
   11471            0
   11472            1
   11473            0
   11474            0
   11475            0
   11476            0
   11477            1
   11478            0
   11479            0
   11480            0
   11481            1
   11482            0
   11483            0
   11484            1
   11485            0
   11486            0
   11487            0
   11488            0
   11489            1
   11490            0
   11491            1
   11492            0
   11493            0
   11494            0
   11495            0
   11496            1
   11497            0
   11498            0
   11499            0
   11500            0
   11501            1
   11502            0
   11503            0
   11504            0
   11505            0
   11506            1
   11507            0
   11508            1
   11509            0
   11510            1
   11511            1
   11512            1
   11513            1
   11514            1
   11515            0
   11516            0
   11517            0
   11518            0
   11519            0
   11520            0
   11521            1
   11522            1
   11523            1
   11524            0
   11525            1
   11526            0
   11527            2
   11528            0
   11529            1
   11530            0
   11531            0
   11532            1
   11533            0
   11534            1
   11535            2
   11536            0
   11537            2
   11538            1
   11539            0
   11540            0
   11541            0
   11542            0
   11543            0
   11544            0
   11545            1
   11546            0
   11547            1
   11548            1
   11549            1
   11550            0
   11551            0
   11552            1
   11553            0
   11554            0
   11555            0
   11556            1
   11557            0
   11558            0
   11559            0
   11560            0
   11561            0
   11562            0
   11563            0
   11564            1
   11565            0
   11566            0
   11567            0
   11568            0
   11569            0
   11570            0
   11571            1
   11572            0
   11573            0
   11574            0
   11575            0
   11576            0
   11577            0
   11578            0
   11579            0
   11580            0
   11581            0
   11582            1
   11583            1
   11584            0
   11585            1
   11586            0
   11587            1
   11588            0
   11589            0
   11590            2
   11591            0
   11592            1
   11593            0
   11594            0
   11595            0
   11596            0
   11597            0
   11598            0
   11599            0
   11600            0
   11601            0
   11602            0
   11603            0
   11604            0
   11605            0
   11606            0
   11607            0
   11608            0
   11609            0
   11610            0
   11611            1
   11612            0
   11613            0
   11614            0
   11615            1
   11616            0
   11617            0
   11618            0
   11619            0
   11620            0
   11621            0
   11622            0
   11623            0
   11624            1
   11625            0
   11626            1
   11627            1
   11628            0
   11629            1
   11630            0
   11631            1
   11632            0
   11633            0
   11634            0
   11635            0
   11636            0
   11637            0
   11638            1
   11639            1
   11640            0
   11641            0
   11642            0
   11643            1
   11644            1
   11645            1
   11646            1
   11647            1
   11648            1
   11649            0
   11650            0
   11651            1
   11652            0
   11653            0
   11654            0
   11655            0
   11656            0
   11657            0
   11658            0
   11659            0
   11660            0
   11661            0
   11662            0
   11663            1
   11664            0
   11665            1
   11666            0
   11667            0
   11668            0
   11669            0
   11670            1
   11671            0
   11672            1
   11673            1
   11674            0
   11675            0
   11676            0
   11677            1
   11678            0
   11679            0
   11680            1
   11681            1
   11682            0
   11683            0
   11684            1
   11685            0
   11686            0
   11687            0
   11688            0
   11689            0
   11690            1
   11691            1
   11692            0
   11693            0
   11694            0
   11695            0
   11696            0
   11697            0
   11698            1
   11699            0
   11700            0
   11701            0
   11702            1
   11703            0
   11704            1
   11705            0
   11706            0
   11707            0
   11708            0
   11709            0
   11710            1
   11711            0
   11712            1
   11713            0
   11714            0
   11715            0
   11716            0
   11717            0
   11718            0
   11719            0
   11720            0
   11721            0
   11722            1
   11723            0
   11724            0
   11725            0
   11726            0
   11727            0
   11728            0
   11729            0
   11730            0
   11731            0
   11732            1
   11733            0
   11734            1
   11735            0
   11736            0
   11737            0
   11738            0
   11739            0
   11740            0
   11741            1
   11742            0
   11743            1
   11744            0
   11745            0
   11746            2
   11747            0
   11748            0
   11749            2
   11750            1
   11751            0
   11752            0
   11753            0
   11754            0
   11755            0
   11756            0
   11757            1
   11758            1
   11759            0
   11760            0
   11761            1
   11762            0
   11763            1
   11764            1
   11765            0
   11766            0
   11767            1
   11768            0
   11769            0
   11770            0
   11771            1
   11772            0
   11773            0
   11774            0
   11775            2
   11776            0
   11777            0
   11778            1
   11779            0
   11780            0
   11781            0
   11782            0
   11783            0
   11784            1
   11785            1
   11786            0
   11787            1
   11788            1
   11789            0
   11790            0
   11791            0
   11792            0
   11793            0
   11794            0
   11795            0
   11796            0
   11797            0
   11798            1
   11799            0
   11800            0
   11801            0
   11802            0
   11803            0
   11804            0
   11805            0
   11806            0
   11807            0
   11808            2
   11809            0
   11810            0
   11811            1
   11812            0
   11813            0
   11814            0
   11815            0
   11816            0
   11817            0
   11818            1
   11819            0
   11820            0
   11821            0
   11822            0
   11823            0
   11824            0
   11825            0
   11826            0
   11827            0
   11828            0
   11829            0
   11830            1
   11831            1
   11832            0
   11833            0
   11834            0
   11835            0
   11836            0
   11837            0
   11838            1
   11839            0
   11840            0
   11841            0
   11842            0
   11843            0
   11844            0
   11845            0
   11846            0
   11847            0
   11848            0
   11849            0
   11850            0
   11851            1
   11852            0
   11853            1
   11854            0
   11855            0
   11856            1
   11857            0
   11858            0
   11859            0
   11860            0
   11861            0
   11862            0
   11863            2
   11864            0
   11865            1
   11866            0
   11867            0
   11868            0
   11869            0
   11870            0
   11871            0
   11872            0
   11873            1
   11874            0
   11875            0
   11876            0
   11877            0
   11878            1
   11879            0
   11880            0
   11881            1
   11882            0
   11883            1
   11884            0
   11885            0
   11886            0
   11887            1
   11888            0
   11889            0
   11890            0
   11891            0
   11892            0
   11893            0
   11894            1
   11895            1
   11896            0
   11897            0
   11898            0
   11899            0
   11900            0
   11901            0
   11902            0
   11903            0
   11904            1
   11905            0
   11906            0
   11907            1
   11908            0
   11909            0
   11910            0
   11911            0
   11912            0
   11913            0
   11914            0
   11915            0
   11916            1
   11917            0
   11918            1
   11919            0
   11920            0
   11921            3
   11922            1
   11923            0
   11924            0
   11925            0
   11926            1
   11927            0
   11928            1
   11929            0
   11930            1
   11931            0
   11932            1
   11933            0
   11934            0
   11935            1
   11936            0
   11937            0
   11938            0
   11939            0
   11940            0
   11941            0
   11942            2
   11943            0
   11944            1
   11945            0
   11946            0
   11947            0
   11948            1
   11949            0
   11950            0
   11951            0
   11952            0
   11953            0
   11954            0
   11955            0
   11956            0
   11957            1
   11958            1
   11959            0
   11960            0
   11961            1
   11962            0
   11963            0
   11964            0
   11965            0
   11966            0
   11967            0
   11968            0
   11969            0
   11970            0
   11971            0
   11972            1
   11973            0
   11974            0
   11975            0
   11976            1
   11977            0
   11978            1
   11979            0
   11980            0
   11981            0
   11982            0
   11983            0
   11984            0
   11985            0
   11986            0
   11987            0
   11988            0
   11989            1
   11990            0
   11991            0
   11992            1
   11993            0
   11994            0
   11995            0
   11996            0
   11997            1
   11998            1
   11999            0
   12000            1
   12001            0
   12002            0
   12003            1
   12004            0
   12005            0
   12006            0
   12007            0
   12008            0
   12009            0
   12010            1
   12011            0
   12012            0
   12013            0
   12014            1
   12015            1
   12016            1
   12017            0
   12018            1
   12019            2
   12020            1
   12021            0
   12022            0
   12023            0
   12024            0
   12025            0
   12026            0
   12027            0
   12028            0
   12029            0
   12030            0
   12031            1
   12032            0
   12033            0
   12034            1
   12035            3
   12036            0
   12037            1
   12038            0
   12039            0
   12040            0
   12041            0
   12042            0
   12043            0
   12044            0
   12045            0
   12046            0
   12047            0
   12048            0
   12049            0
   12050            1
   12051            0
   12052            0
   12053            1
   12054            0
   12055            0
   12056            1
   12057            0
   12058            0
   12059            0
   12060            0
   12061            0
   12062            0
   12063            0
   12064            0
   12065            0
   12066            0
   12067            0
   12068            0
   12069            0
   12070            1
   12071            0
   12072            0
   12073            0
   12074            0
   12075            0
   12076            1
   12077            1
   12078            0
   12079            0
   12080            1
   12081            0
   12082            0
   12083            0
   12084            0
   12085            0
   12086            0
   12087            0
   12088            1
   12089            0
   12090            1
   12091            0
   12092            0
   12093            0
   12094            0
   12095            0
   12096            1
   12097            0
   12098            0
   12099            0
   12100            0
   12101            0
   12102            0
   12103            1
   12104            1
   12105            0
   12106            1
   12107            1
   12108            1
   12109            1
   12110            0
   12111            1
   12112            1
   12113            0
   12114            0
   12115            0
   12116            0
   12117            1
   12118            0
   12119            0
   12120            0
   12121            0
   12122            0
   12123            1
   12124            0
   12125            0
   12126            1
   12127            0
   12128            0
   12129            0
   12130            0
   12131            0
   12132            0
   12133            0
   12134            0
   12135            0
   12136            0
   12137            0
   12138            0
   12139            0
   12140            1
   12141            0
   12142            0
   12143            0
   12144            0
   12145            0
   12146            0
   12147            0
   12148            0
   12149            0
   12150            0
   12151            0
   12152            0
   12153            0
   12154            0
   12155            0
   12156            0
   12157            0
   12158            0
   12159            0
   12160            0
   12161            0
   12162            0
   12163            1
   12164            0
   12165            0
   12166            0
   12167            0
   12168            0
   12169            0
   12170            1
   12171            0
   12172            0
   12173            1
   12174            0
   12175            0
   12176            0
   12177            0
   12178            1
   12179            0
   12180            0
   12181            0
   12182            0
   12183            1
   12184            0
   12185            0
   12186            0
   12187            0
   12188            0
   12189            0
   12190            0
   12191            2
   12192            2
   12193            0
   12194            0
   12195            0
   12196            0
   12197            1
   12198            0
   12199            0
   12200            0
   12201            1
   12202            1
   12203            0
   12204            1
   12205            0
   12206            0
   12207            0
   12208            0
   12209            0
   12210            2
   12211            1
   12212            2
   12213            1
   12214            1
   12215            0
   12216            1
   12217            1
   12218            1
   12219            1
   12220            1
   12221            0
   12222            0
   12223            1
   12224            1
   12225            1
   12226            0
   12227            0
   12228            0
   12229            0
   12230            0
   12231            1
   12232            0
   12233            0
   12234            0
   12235            0
   12236            0
   12237            1
   12238            0
   12239            0
   12240            0
   12241            0
   12242            0
   12243            1
   12244            0
   12245            1
   12246            1
   12247            0
   12248            0
   12249            0
   12250            0
   12251            1
   12252            0
   12253            1
   12254            0
   12255            1
   12256            1
   12257            0
   12258            0
   12259            0
   12260            0
   12261            0
   12262            0
   12263            0
   12264            0
   12265            0
   12266            2
   12267            2
   12268            2
   12269            0
   12270            0
   12271            0
   12272            0
   12273            0
   12274            0
   12275            0
   12276            0
   12277            0
   12278            0
   12279            0
   12280            0
   12281            0
   12282            0
   12283            0
   12284            0
   12285            0
   12286            0
   12287            0
   12288            0
   12289            0
   12290            0
   12291            1
   12292            0
   12293            0
   12294            0
   12295            0
   12296            0
   12297            0
   12298            0
   12299            1
   12300            1
   12301            0
   12302            0
   12303            0
   12304            0
   12305            0
   12306            0
   12307            0
   12308            0
   12309            0
   12310            0
   12311            0
   12312            0
   12313            0
   12314            0
   12315            1
   12316            0
   12317            0
   12318            0
   12319            0
   12320            0
   12321            0
   12322            0
   12323            0
   12324            1
   12325            0
   12326            1
   12327            0
   12328            1
   12329            0
   12330            0
   12331            0
   12332            1
   12333            0
   12334            0
   12335            0
   12336            0
   12337            0
   12338            1
   12339            0
   12340            0
   12341            0
   12342            0
   12343            0
   12344            0
   12345            0
   12346            0
   12347            0
   12348            0
   12349            0
   12350            1
   12351            0
   12352            2
   12353            0
   12354            0
   12355            0
   12356            1
   12357            0
   12358            1
   12359            0
   12360            0
   12361            0
   12362            0
   12363            1
   12364            0
   12365            0
   12366            0
   12367            0
   12368            0
   12369            0
   12370            0
   12371            0
   12372            0
   12373            0
   12374            0
   12375            1
   12376            0
   12377            2
   12378            1
   12379            0
   12380            0
   12381            0
   12382            1
   12383            0
   12384            0
   12385            0
   12386            1
   12387            0
   12388            1
   12389            0
   12390            0
   12391            0
   12392            1
   12393            0
   12394            1
   12395            0
   12396            0
   12397            0
   12398            0
   12399            0
   12400            0
   12401            0
   12402            0
   12403            0
   12404            0
   12405            0
   12406            0
   12407            0
   12408            0
   12409            1
   12410            0
   12411            0
   12412            0
   12413            0
   12414            0
   12415            0
   12416            0
   12417            0
   12418            1
   12419            0
   12420            0
   12421            0
   12422            0
   12423            0
   12424            0
   12425            1
   12426            0
   12427            0
   12428            0
   12429            0
   12430            1
   12431            1
   12432            0
   12433            0
   12434            0
   12435            0
   12436            0
   12437            0
   12438            0
   12439            0
   12440            0
   12441            0
   12442            0
   12443            0
   12444            0
   12445            0
   12446            0
   12447            0
   12448            0
   12449            0
   12450            0
   12451            1
   12452            1
   12453            1
   12454            0
   12455            0
   12456            0
   12457            1
   12458            1
   12459            0
   12460            0
   12461            1
   12462            0
   12463            0
   12464            0
   12465            0
   12466            0
   12467            0
   12468            0
   12469            0
   12470            0
   12471            0
   12472            0
   12473            0
   12474            0
   12475            0
   12476            0
   12477            0
   12478            0
   12479            0
   12480            0
   12481            0
   12482            0
   12483            0
   12484            0
   12485            1
   12486            0
   12487            0
   12488            0
   12489            0
   12490            0
   12491            0
   12492            0
   12493            0
   12494            0
   12495            0
   12496            0
   12497            0
   12498            1
   12499            2
   12500            0
   12501            0
   12502            0
   12503            0
   12504            0
   12505            0
   12506            0
   12507            0
   12508            0
   12509            0
   12510            0
   12511            2
   12512            0
   12513            0
   12514            0
   12515            1
   12516            0
   12517            0
   12518            0
   12519            0
   12520            0
   12521            0
   12522            0
   12523            0
   12524            0
   12525            0
   12526            0
   12527            0
   12528            0
   12529            0
   12530            0
   12531            0
   12532            0
   12533            0
   12534            0
   12535            0
   12536            0
   12537            0
   12538            0
   12539            1
   12540            0
   12541            0
   12542            0
   12543            0
   12544            0
   12545            0
   12546            0
   12547            0
   12548            0
   12549            0
   12550            0
   12551            1
   12552            1
   12553            0
   12554            1
   12555            0
   12556            1
   12557            0
   12558            0
   12559            1
   12560            0
   12561            0
   12562            0
   12563            0
   12564            0
   12565            0
   12566            1
   12567            0
   12568            0
   12569            0
   12570            0
   12571            0
   12572            0
   12573            0
   12574            0
   12575            0
   12576            0
   12577            0
   12578            0
   12579            0
   12580            0
   12581            0
   12582            0
   12583            0
   12584            1
   12585            0
   12586            1
   12587            0
   12588            0
   12589            0
   12590            0
   12591            0
   12592            0
   12593            1
   12594            0
   12595            1
   12596            0
   12597            0
   12598            0
   12599            0
   12600            0
   12601            0
   12602            0
   12603            3
   12604            0
   12605            0
   12606            0
   12607            1
   12608            0
   12609            1
   12610            0
   12611            0
   12612            0
   12613            0
   12614            0
   12615            0
   12616            0
   12617            0
   12618            0
   12619            0
   12620            0
   12621            0
   12622            0
   12623            1
   12624            0
   12625            1
   12626            0
   12627            0
   12628            0
   12629            1
   12630            0
   12631            0
   12632            0
   12633            0
   12634            0
   12635            0
   12636            0
   12637            0
   12638            0
   12639            0
   12640            0
   12641            0
   12642            0
   12643            0
   12644            0
   12645            0
   12646            1
   12647            1
   12648            0
   12649            0
   12650            0
   12651            0
   12652            0
   12653            0
   12654            0
   12655            0
   12656            2
   12657            0
   12658            0
   12659            0
   12660            0
   12661            0
   12662            0
   12663            0
   12664            0
   12665            0
   12666            0
   12667            0
   12668            0
   12669            0
   12670            0
   12671            0
   12672            0
   12673            0
   12674            0
   12675            0
   12676            1
   12677            0
   12678            0
   12679            0
   12680            0
   12681            0
   12682            0
   12683            1
   12684            1
   12685            1
   12686            1
   12687            0
   12688            0
   12689            0
   12690            0
   12691            0
   12692            1
   12693            0
   12694            0
   12695            1
   12696            0
   12697            0
   12698            1
   12699            0
   12700            0
   12701            0
   12702            1
   12703            1
   12704            0
   12705            0
   12706            0
   12707            0
   12708            0
   12709            0
   12710            1
   12711            0
   12712            0
   12713            0
   12714            0
   12715            0
   12716            0
   12717            0
   12718            0
   12719            0
   12720            0
   12721            0
   12722            0
   12723            0
   12724            0
   12725            0
   12726            0
   12727            0
   12728            0
   12729            0
   12730            0
   12731            0
   12732            1
   12733            0
   12734            0
   12735            1
   12736            0
   12737            2
   12738            0
   12739            1
   12740            1
   12741            1
   12742            0
   12743            0
   12744            0
   12745            0
   12746            0
   12747            0
   12748            0
   12749            0
   12750            0
   12751            0
   12752            0
   12753            1
   12754            0
   12755            0
   12756            0
   12757            0
   12758            0
   12759            0
   12760            0
   12761            0
   12762            0
   12763            0
   12764            0
   12765            0
   12766            0
   12767            1
   12768            0
   12769            0
   12770            0
   12771            0
   12772            0
   12773            0
   12774            0
   12775            1
   12776            0
   12777            0
   12778            1
   12779            0
   12780            0
   12781            0
   12782            0
   12783            0
   12784            2
   12785            0
   12786            1
   12787            0
   12788            0
   12789            0
   12790            0
   12791            0
   12792            0
   12793            0
   12794            0
   12795            1
   12796            2
   12797            0
   12798            0
   12799            0
   12800            0
   12801            0
   12802            0
   12803            1
   12804            0
   12805            0
   12806            0
   12807            0
   12808            1
   12809            0
   12810            0
   12811            0
   12812            0
   12813            0
   12814            1
   12815            0
   12816            3
   12817            0
   12818            0
   12819            0
   12820            0
   12821            1
   12822            1
   12823            0
   12824            0
   12825            0
   12826            0
   12827            0
   12828            0
   12829            1
   12830            0
   12831            0
   12832            0
   12833            0
   12834            0
   12835            0
   12836            0
   12837            0
   12838            1
   12839            0
   12840            0
   12841            1
   12842            0
   12843            1
   12844            0
   12845            0
   12846            0
   12847            0
   12848            0
   12849            0
   12850            1
   12851            0
   12852            0
   12853            0
   12854            0
   12855            0
   12856            0
   12857            0
   12858            0
   12859            0
   12860            1
   12861            1
   12862            0
   12863            0
   12864            0
   12865            0
   12866            0
   12867            0
   12868            0
   12869            0
   12870            0
   12871            0
   12872            0
   12873            0
   12874            0
   12875            0
   12876            1
   12877            0
   12878            0
   12879            0
   12880            0
   12881            0
   12882            0
   12883            0
   12884            0
   12885            0
   12886            1
   12887            1
   12888            0
   12889            1
   12890            0
   12891            0
   12892            0
   12893            0
   12894            0
   12895            0
   12896            1
   12897            0
   12898            0
   12899            0
   12900            0
   12901            0
   12902            0
   12903            0
   12904            0
   12905            1
   12906            0
   12907            0
   12908            0
   12909            0
   12910            0
   12911            0
   12912            0
   12913            0
   12914            0
   12915            0
   12916            0
   12917            0
   12918            0
   12919            1
   12920            0
   12921            0
   12922            0
   12923            0
   12924            0
   12925            0
   12926            0
   12927            0
   12928            0
   12929            0
   12930            0
   12931            0
   12932            0
   12933            1
   12934            0
   12935            0
   12936            0
   12937            0
   12938            0
   12939            0
   12940            0
   12941            0
   12942            0
   12943            0
   12944            0
   12945            0
   12946            0
   12947            0
   12948            0
   12949            1
   12950            1
   12951            0
   12952            0
   12953            0
   12954            0
   12955            0
   12956            0
   12957            0
   12958            0
   12959            0
   12960            0
   12961            0
   12962            0
   12963            0
   12964            0
   12965            0
   12966            0
   12967            0
   12968            1
   12969            0
   12970            0
   12971            0
   12972            0
   12973            0
   12974            0
   12975            0
   12976            0
   12977            0
   12978            0
   12979            0
   12980            1
   12981            2
   12982            0
   12983            0
   12984            1
   12985            0
   12986            0
   12987            0
   12988            0
   12989            1
   12990            0
   12991            1
   12992            0
   12993            0
   12994            0
   12995            1
   12996            0
   12997            0
   12998            1
   12999            1
   13000            0
   13001            0
   13002            0
   13003            0
   13004            0
   13005            0
   13006            0
   13007            0
   13008            0
   13009            1
   13010            0
   13011            0
   13012            0
   13013            0
   13014            0
   13015            0
   13016            0
   13017            0
   13018            0
   13019            0
   13020            0
   13021            0
   13022            0
   13023            0
   13024            0
   13025            0
   13026            1
   13027            0
   13028            0
   13029            0
   13030            1
   13031            0
   13032            0
   13033            0
   13034            0
   13035            0
   13036            0
   13037            0
   13038            1
   13039            2
   13040            1
   13041            0
   13042            0
   13043            1
   13044            0
   13045            0
   13046            0
   13047            1
   13048            0
   13049            0
   13050            1
   13051            0
   13052            0
   13053            0
   13054            0
   13055            0
   13056            0
   13057            1
   13058            0
   13059            0
   13060            0
   13061            1
   13062            0
   13063            1
   13064            2
   13065            1
   13066            1
   13067            1
   13068            1
   13069            0
   13070            1
   13071            1
   13072            2
   13073            2
   13074            1
   13075            0
   13076            0
   13077            0
   13078            1
   13079            1
   13080            1
   13081            0
   13082            0
   13083            1
   13084            2
   13085            0
   13086            0
   13087            1
   13088            1
   13089            0
   13090            0
   13091            1
   13092            0
   13093            1
   13094            0
   13095            0
   13096            0
   13097            1
   13098            0
   13099            0
   13100            0
   13101            1
   13102            0
   13103            0
   13104            0
   13105            0
   13106            0
   13107            1
   13108            0
   13109            0
   13110            0
   13111            0
   13112            0
   13113            1
   13114            1
   13115            0
   13116            0
   13117            1
   13118            1
   13119            0
   13120            1
   13121            2
   13122            0
   13123            0
   13124            0
   13125            0
   13126            1
   13127            0
   13128            1
   13129            1
   13130            0
   13131            0
   13132            2
   13133            0
   13134            0
   13135            0
   13136            1
   13137            0
   13138            0
   13139            0
   13140            0
   13141            0
   13142            0
   13143            0
   13144            1
   13145            0
   13146            0
   13147            0
   13148            1
   13149            0
   13150            1
   13151            1
   13152            0
   13153            0
   13154            0
   13155            0
   13156            0
   13157            1
   13158            0
   13159            0
   13160            0
   13161            2
   13162            0
   13163            0
   13164            2
   13165            2
   13166            0
   13167            1
   13168            1
   13169            1
   13170            0
   13171            1
   13172            0
   13173            0
   13174            1
   13175            0
   13176            0
   13177            0
   13178            0
   13179            0
   13180            0
   13181            0
   13182            1
   13183            1
   13184            0
   13185            0
   13186            0
   13187            1
   13188            0
   13189            0
   13190            1
   13191            1
   13192            0
   13193            0
   13194            0
   13195            0
   13196            0
   13197            1
   13198            0
   13199            0
   13200            1
   13201            2
   13202            0
   13203            2
   13204            2
   13205            0
   13206            0
   13207            1
   13208            0
   13209            0
   13210            1
   13211            0
   13212            1
   13213            0
   13214            2
   13215            2
   13216            1
   13217            2
   13218            0
   13219            1
   13220            0
   13221            1
   13222            0
   13223            0
   13224            0
   13225            0
   13226            0
   13227            0
   13228            0
   13229            1
   13230            2
   13231            0
   13232            0
   13233            1
   13234            0
   13235            0
   13236            0
   13237            0
   13238            1
   13239            0
   13240            1
   13241            0
   13242            0
   13243            0
   13244            0
   13245            1
   13246            1
   13247            0
   13248            1
   13249            1
   13250            2
   13251            0
   13252            0
   13253            1
   13254            0
   13255            0
   13256            0
   13257            1
   13258            1
   13259            1
   13260            0
   13261            0
   13262            1
   13263            0
   13264            0
   13265            1
   13266            0
   13267            0
   13268            0
   13269            0
   13270            0
   13271            0
   13272            0
   13273            0
   13274            0
   13275            0
   13276            0
   13277            1
   13278            0
   13279            1
   13280            0
   13281            1
   13282            0
   13283            0
   13284            1
   13285            1
   13286            1
   13287            0
   13288            1
   13289            0
   13290            2
   13291            0
   13292            0
   13293            1
   13294            1
   13295            1
   13296            1
   13297            1
   13298            1
   13299            0
   13300            0
   13301            1
   13302            2
   13303            1
   13304            1
   13305            0
   13306            0
   13307            0
   13308            0
   13309            0
   13310            0
   13311            0
   13312            0
   13313            0
   13314            2
   13315            1
   13316            0
   13317            1
   13318            0
   13319            1
   13320            1
   13321            0
   13322            1
   13323            0
   13324            0
   13325            0
   13326            0
   13327            0
   13328            0
   13329            1
   13330            1
   13331            1
   13332            0
   13333            0
   13334            1
   13335            0
   13336            1
   13337            0
   13338            0
   13339            0
   13340            0
   13341            0
   13342            1
   13343            1
   13344            0
   13345            1
   13346            0
   13347            0
   13348            0
   13349            0
   13350            0
   13351            1
   13352            0
   13353            1
   13354            1
   13355            0
   13356            1
   13357            0
   13358            0
   13359            0
   13360            1
   13361            0
   13362            0
   13363            0
   13364            0
   13365            0
   13366            0
   13367            1
   13368            1
   13369            1
   13370            0
   13371            0
   13372            1
   13373            0
   13374            2
   13375            0
   13376            1
   13377            0
   13378            0
   13379            1
   13380            0
   13381            1
   13382            1
   13383            0
   13384            0
   13385            0
   13386            0
   13387            0
   13388            0
   13389            1
   13390            0
   13391            0
   13392            0
   13393            0
   13394            0
   13395            0
   13396            0
   13397            1
   13398            0
   13399            0
   13400            1
   13401            0
   13402            0
   13403            0
   13404            0
   13405            0
   13406            0
   13407            0
   13408            0
   13409            1
   13410            1
   13411            2
   13412            0
   13413            0
   13414            0
   13415            1
   13416            1
   13417            0
   13418            0
   13419            2
   13420            1
   13421            0
   13422            1
   13423            0
   13424            1
   13425            0
   13426            1
   13427            0
   13428            0
   13429            1
   13430            0
   13431            2
   13432            1
   13433            0
   13434            1
   13435            0
   13436            1
   13437            1
   13438            0
   13439            1
   13440            1
   13441            1
   13442            0
   13443            0
   13444            1
   13445            1
   13446            2
   13447            0
   13448            0
   13449            0
   13450            1
   13451            0
   13452            0
   13453            2
   13454            0
   13455            1
   13456            1
   13457            0
   13458            1
   13459            0
   13460            0
   13461            0
   13462            0
   13463            0
   13464            0
   13465            2
   13466            0
   13467            0
   13468            1
   13469            1
   13470            0
   13471            0
   13472            2
   13473            1
   13474            0
   13475            2
   13476            0
   13477            1
   13478            1
   13479            1
   13480            0
   13481            0
   13482            0
   13483            0
   13484            0
   13485            0
   13486            0
   13487            1
   13488            0
   13489            0
   13490            0
   13491            0
   13492            1
   13493            0
   13494            0
   13495            0
   13496            0
   13497            0
   13498            1
   13499            0
   13500            0
   13501            1
   13502            1
   13503            0
   13504            0
   13505            1
   13506            0
   13507            0
   13508            1
   13509            0
   13510            0
   13511            1
   13512            2
   13513            0
   13514            1
   13515            0
   13516            1
   13517            1
   13518            0
   13519            0
   13520            0
   13521            1
   13522            0
   13523            0
   13524            0
   13525            1
   13526            0
   13527            1
   13528            0
   13529            0
   13530            0
   13531            1
   13532            0
   13533            0
   13534            0
   13535            1
   13536            0
   13537            0
   13538            0
   13539            2
   13540            0
   13541            1
   13542            0
   13543            0
   13544            1
   13545            1
   13546            2
   13547            0
   13548            0
   13549            0
   13550            1
   13551            1
   13552            0
   13553            2
   13554            1
   13555            2
   13556            0
   13557            1
   13558            1
   13559            1
   13560            1
   13561            0
   13562            0
   13563            0
   13564            1
   13565            2
   13566            0
   13567            1
   13568            1
   13569            1
   13570            0
   13571            0
   13572            0
   13573            0
   13574            0
   13575            0
   13576            0
   13577            1
   13578            1
   13579            0
   13580            0
   13581            0
   13582            0
   13583            0
   13584            1
   13585            0
   13586            0
   13587            0
   13588            0
   13589            0
   13590            0
   13591            0
   13592            0
   13593            0
   13594            1
   13595            0
   13596            0
   13597            0
   13598            0
   13599            0
   13600            2
   13601            0
   13602            0
   13603            0
   13604            0
   13605            0
   13606            0
   13607            0
   13608            0
   13609            0
   13610            0
   13611            1
   13612            0
   13613            0
   13614            1
   13615            0
   13616            0
   13617            0
   13618            1
   13619            0
   13620            0
   13621            0
   13622            2
   13623            0
   13624            1
   13625            0
   13626            0
   13627            0
   13628            0
   13629            0
   13630            1
   13631            1
   13632            1
   13633            0
   13634            2
   13635            2
   13636            0
   13637            1
   13638            1
   13639            0
   13640            1
   13641            0
   13642            1
   13643            1
   13644            1
   13645            0
   13646            1
   13647            0
   13648            0
   13649            0
   13650            0
   13651            0
   13652            0
   13653            1
   13654            0
   13655            0
   13656            0
   13657            0
   13658            2
   13659            0
   13660            0
   13661            0
   13662            0
   13663            1
   13664            0
   13665            0
   13666            0
   13667            0
   13668            0
   13669            0
   13670            0
   13671            1
   13672            0
   13673            0
   13674            0
   13675            1
   13676            2
   13677            1
   13678            0
   13679            0
   13680            0
   13681            1
   13682            0
   13683            1
   13684            0
   13685            0
   13686            0
   13687            0
   13688            0
   13689            3
   13690            1
   13691            0
   13692            1
   13693            1
   13694            1
   13695            0
   13696            1
   13697            0
   13698            2
   13699            3
   13700            0
   13701            1
   13702            0
   13703            1
   13704            0
   13705            0
   13706            1
   13707            0
   13708            0
   13709            0
   13710            0
   13711            0
   13712            1
   13713            0
   13714            0
   13715            0
   13716            0
   13717            0
   13718            1
   13719            0
   13720            1
   13721            1
   13722            0
   13723            0
   13724            1
   13725            0
   13726            0
   13727            0
   13728            0
   13729            2
   13730            0
   13731            1
   13732            1
   13733            0
   13734            0
   13735            2
   13736            0
   13737            0
   13738            2
   13739            1
   13740            0
   13741            0
   13742            0
   13743            0
   13744            1
   13745            0
   13746            1
   13747            1
   13748            1
   13749            0
   13750            1
   13751            0
   13752            1
   13753            1
   13754            2
   13755            0
   13756            0
   13757            1
   13758            1
   13759            1
   13760            0
   13761            0
   13762            0
   13763            0
   13764            0
   13765            0
   13766            1
   13767            1
   13768            1
   13769            0
   13770            0
   13771            0
   13772            0
   13773            1
   13774            1
   13775            0
   13776            0
   13777            1
   13778            1
   13779            2
   13780            0
   13781            0
   13782            0
   13783            0
   13784            0
   13785            1
   13786            0
   13787            0
   13788            1
   13789            1
   13790            0
   13791            0
   13792            0
   13793            1
   13794            0
   13795            1
   13796            0
   13797            0
   13798            0
   13799            1
   13800            0
   13801            0
   13802            0
   13803            0
   13804            1
   13805            0
   13806            2
   13807            1
   13808            0
   13809            1
   13810            0
   13811            1
   13812            1
   13813            0
   13814            2
   13815            0
   13816            0
   13817            2
   13818            0
   13819            0
   13820            0
   13821            1
   13822            0
   13823            1
   13824            1
   13825            0
   13826            1
   13827            1
   13828            0
   13829            1
   13830            1
   13831            0
   13832            0
   13833            0
   13834            0
   13835            1
   13836            0
   13837            0
   13838            2
   13839            0
   13840            0
   13841            1
   13842            0
   13843            0
   13844            1
   13845            1
   13846            0
   13847            1
   13848            1
   13849            2
   13850            0
   13851            1
   13852            0
   13853            0
   13854            0
   13855            0
   13856            0
   13857            3
   13858            0
   13859            0
   13860            0
   13861            1
   13862            1
   13863            2
   13864            0
   13865            1
   13866            0
   13867            1
   13868            1
   13869            1
   13870            0
   13871            0
   13872            0
   13873            0
   13874            2
   13875            1
   13876            0
   13877            0
   13878            0
   13879            0
   13880            0
   13881            1
   13882            0
   13883            1
   13884            1
   13885            0
   13886            0
   13887            1
   13888            1
   13889            2
   13890            1
   13891            0
   13892            0
   13893            0
   13894            0
   13895            1
   13896            0
   13897            0
   13898            0
   13899            1
   13900            0
   13901            0
   13902            0
   13903            1
   13904            0
   13905            0
   13906            0
   13907            0
   13908            0
   13909            1
   13910            1
   13911            1
   13912            0
   13913            0
   13914            0
   13915            0
   13916            1
   13917            1
   13918            0
   13919            0
   13920            0
   13921            0
   13922            0
   13923            1
   13924            0
   13925            1
   13926            2
   13927            1
   13928            0
   13929            1
   13930            1
   13931            1
   13932            0
   13933            2
   13934            0
   13935            1
   13936            0
   13937            0
   13938            2
   13939            0
   13940            1
   13941            0
   13942            0
   13943            1
   13944            0
   13945            0
   13946            0
   13947            2
   13948            0
   13949            1
   13950            0
   13951            0
   13952            0
   13953            0
   13954            2
   13955            0
   13956            0
   13957            0
   13958            1
   13959            0
   13960            0
   13961            0
   13962            1
   13963            0
   13964            1
   13965            0
   13966            1
   13967            1
   13968            0
   13969            0
   13970            1
   13971            1
   13972            0
   13973            1
   13974            1
   13975            2
   13976            0
   13977            1
   13978            0
   13979            1
   13980            0
   13981            2
   13982            1
   13983            1
   13984            1
   13985            1
   13986            1
   13987            1
   13988            0
   13989            0
   13990            0
   13991            1
   13992            0
   13993            0
   13994            0
   13995            1
   13996            0
   13997            0
   13998            1
   13999            0
   14000            0
   14001            0
   14002            1
   14003            0
   14004            0
   14005            0
   14006            0
   14007            0
   14008            3
   14009            1
   14010            0
   14011            1
   14012            2
   14013            0
   14014            2
   14015            0
   14016            0
   14017            1
   14018            0
   14019            1
   14020            0
   14021            2
   14022            0
   14023            1
   14024            0
   14025            2
   14026            1
   14027            2
   14028            1
   14029            0
   14030            1
   14031            1
   14032            1
   14033            0
   14034            1
   14035            0
   14036            1
   14037            0
   14038            0
   14039            1
   14040            0
   14041            0
   14042            1
   14043            0
   14044            0
   14045            1
   14046            0
   14047            1
   14048            1
   14049            0
   14050            0
   14051            0
   14052            0
   14053            2
   14054            0
   14055            1
   14056            2
   14057            0
   14058            1
   14059            1
   14060            0
   14061            1
   14062            1
   14063            0
   14064            0
   14065            2
   14066            0
   14067            1
   14068            0
   14069            0
   14070            1
   14071            0
   14072            1
   14073            0
   14074            0
   14075            2
   14076            1
   14077            0
   14078            2
   14079            0
   14080            2
   14081            0
   14082            0
   14083            0
   14084            0
   14085            1
   14086            0
   14087            0
   14088            1
   14089            1
   14090            0
   14091            0
   14092            0
   14093            1
   14094            0
   14095            0
   14096            0
   14097            1
   14098            0
   14099            0
   14100            1
   14101            0
   14102            0
   14103            0
   14104            1
   14105            0
   14106            1
   14107            1
   14108            0
   14109            0
   14110            1
   14111            1
   14112            0
   14113            0
   14114            1
   14115            0
   14116            0
   14117            0
   14118            0
   14119            0
   14120            1
   14121            1
   14122            0
   14123            0
   14124            1
   14125            0
   14126            1
   14127            0
   14128            1
   14129            1
   14130            0
   14131            0
   14132            1
   14133            1
   14134            0
   14135            1
   14136            1
   14137            1
   14138            0
   14139            1
   14140            0
   14141            0
   14142            0
   14143            0
   14144            0
   14145            0
   14146            0
   14147            0
   14148            0
   14149            1
   14150            1
   14151            0
   14152            1
   14153            0
   14154            1
   14155            0
   14156            0
   14157            1
   14158            0
   14159            0
   14160            0
   14161            0
   14162            0
   14163            0
   14164            1
   14165            2
   14166            0
   14167            2
   14168            0
   14169            1
   14170            0
   14171            0
   14172            1
   14173            0
   14174            1
   14175            1
   14176            0
   14177            1
   14178            1
   14179            2
   14180            1
   14181            0
   14182            0
   14183            1
   14184            0
   14185            1
   14186            0
   14187            2
   14188            1
   14189            2
   14190            0
   14191            1
   14192            2
   14193            1
   14194            0
   14195            2
   14196            1
   14197            0
   14198            1
   14199            1
   14200            0
   14201            0
   14202            0
   14203            0
   14204            2
   14205            0
   14206            0
   14207            1
   14208            0
   14209            0
   14210            0
   14211            1
   14212            0
   14213            0
   14214            0
   14215            0
   14216            0
   14217            1
   14218            0
   14219            2
   14220            1
   14221            1
   14222            0
   14223            1
   14224            0
   14225            0
   14226            0
   14227            1
   14228            1
   14229            0
   14230            1
   14231            2
   14232            1
   14233            1
   14234            1
   14235            0
   14236            0
   14237            0
   14238            0
   14239            1
   14240            1
   14241            0
   14242            0
   14243            1
   14244            0
   14245            1
   14246            0
   14247            1
   14248            0
   14249            0
   14250            1
   14251            0
   14252            0
   14253            0
   14254            0
   14255            0
   14256            0
   14257            0
   14258            0
   14259            0
   14260            0
   14261            1
   14262            0
   14263            0
   14264            1
   14265            0
   14266            0
   14267            0
   14268            0
   14269            0
   14270            0
   14271            1
   14272            0
   14273            1
   14274            0
   14275            1
   14276            1
   14277            1
   14278            0
   14279            0
   14280            0
   14281            0
   14282            0
   14283            0
   14284            0
   14285            0
   14286            0
   14287            0
   14288            0
   14289            1
   14290            0
   14291            0
   14292            1
   14293            0
   14294            1
   14295            0
   14296            0
   14297            1
   14298            1
   14299            0
   14300            1
   14301            1
   14302            0
   14303            0
   14304            1
   14305            0
   14306            2
   14307            1
   14308            0
   14309            0
   14310            0
   14311            0
   14312            0
   14313            0
   14314            1
   14315            1
   14316            0
   14317            1
   14318            0
   14319            0
   14320            0
   14321            0
   14322            1
   14323            0
   14324            0
   14325            1
   14326            1
   14327            1
   14328            0
   14329            0
   14330            0
   14331            0
   14332            1
   14333            0
   14334            0
   14335            0
   14336            1
   14337            0
   14338            0
   14339            0
   14340            0
   14341            1
   14342            1
   14343            1
   14344            1
   14345            1
   14346            0
   14347            1
   14348            0
   14349            0
   14350            2
   14351            0
   14352            1
   14353            1
   14354            0
   14355            0
   14356            1
   14357            2
   14358            1
   14359            0
   14360            1
   14361            1
   14362            0
   14363            1
   14364            1
   14365            1
   14366            1
   14367            0
   14368            0
   14369            0
   14370            0
   14371            1
   14372            1
   14373            0
   14374            0
   14375            1
   14376            0
   14377            1
   14378            0
   14379            2
   14380            0
   14381            0
   14382            1
   14383            1
   14384            0
   14385            0
   14386            1
   14387            0
   14388            0
   14389            0
   14390            0
   14391            0
   14392            0
   14393            1
   14394            1
   14395            0
   14396            0
   14397            0
   14398            1
   14399            0
   14400            0
   14401            1
   14402            0
   14403            0
   14404            0
   14405            0
   14406            0
   14407            1
   14408            0
   14409            0
   14410            1
   14411            0
   14412            0
   14413            1
   14414            1
   14415            1
   14416            0
   14417            2
   14418            0
   14419            1
   14420            0
   14421            1
   14422            2
   14423            1
   14424            1
   14425            1
   14426            0
   14427            0
   14428            1
   14429            0
   14430            0
   14431            0
   14432            0
   14433            0
   14434            0
   14435            0
   14436            0
   14437            1
   14438            0
   14439            0
   14440            0
   14441            1
   14442            1
   14443            3
   14444            0
   14445            1
   14446            1
   14447            2
   14448            0
   14449            1
   14450            1
   14451            0
   14452            2
   14453            0
   14454            0
   14455            1
   14456            1
   14457            1
   14458            1
   14459            1
   14460            0
   14461            1
   14462            0
   14463            0
   14464            0
   14465            1
   14466            0
   14467            0
   14468            0
   14469            1
   14470            0
   14471            0
   14472            0
   14473            0
   14474            1
   14475            0
   14476            1
   14477            0
   14478            1
   14479            1
   14480            2
   14481            0
   14482            0
   14483            1
   14484            0
   14485            0
   14486            0
   14487            0
   14488            0
   14489            0
   14490            0
   14491            0
   14492            2
   14493            0
   14494            1
   14495            0
   14496            1
   14497            1
   14498            1
   14499            1
   14500            2
   14501            1
   14502            0
   14503            0
   14504            2
   14505            1
   14506            0
   14507            1
   14508            0
   14509            0
   14510            0
   14511            1
   14512            1
   14513            0
   14514            0
   14515            0
   14516            1
   14517            1
   14518            1
   14519            0
   14520            1
   14521            1
   14522            0
   14523            0
   14524            1
   14525            0
   14526            0
   14527            0
   14528            0
   14529            0
   14530            1
   14531            1
   14532            0
   14533            0
   14534            1
   14535            0
   14536            1
   14537            0
   14538            1
   14539            0
   14540            1
   14541            0
   14542            0
   14543            0
   14544            0
   14545            0
   14546            2
   14547            0
   14548            1
   14549            2
   14550            1
   14551            0
   14552            1
   14553            0
   14554            0
   14555            1
   14556            0
   14557            0
   14558            0
   14559            0
   14560            1
   14561            0
   14562            0
   14563            1
   14564            1
   14565            1
   14566            0
   14567            0
   14568            0
   14569            0
   14570            1
   14571            1
   14572            1
   14573            1
   14574            0
   14575            0
   14576            1
   14577            1
   14578            1
   14579            0
   14580            0
   14581            0
   14582            0
   14583            1
   14584            0
   14585            0
   14586            0
   14587            0
   14588            0
   14589            0
   14590            1
   14591            0
   14592            1
   14593            1
   14594            0
   14595            1
   14596            0
   14597            0
   14598            1
   14599            0
   14600            0
   14601            1
   14602            0
   14603            1
   14604            0
   14605            1
   14606            0
   14607            0
   14608            0
   14609            2
   14610            1
   14611            1
   14612            0
   14613            0
   14614            1
   14615            1
   14616            0
   14617            1
   14618            0
   14619            0
   14620            0
   14621            2
   14622            1
   14623            1
   14624            0
   14625            0
   14626            0
   14627            0
   14628            0
   14629            1
   14630            1
   14631            0
   14632            0
   14633            0
   14634            0
   14635            1
   14636            0
   14637            0
   14638            0
   14639            0
   14640            1
   14641            0
   14642            1
   14643            1
   14644            0
   14645            0
   14646            0
   14647            1
   14648            0
   14649            0
   14650            1
   14651            0
   14652            0
   14653            0
   14654            0
   14655            0
   14656            0
   14657            0
   14658            0
   14659            1
   14660            0
   14661            0
   14662            0
   14663            0
   14664            0
   14665            0
   14666            0
   14667            0
   14668            2
   14669            0
   14670            0
   14671            0
   14672            1
   14673            0
   14674            0
   14675            0
   14676            0
   14677            1
   14678            0
   14679            0
   14680            0
   14681            1
   14682            1
   14683            1
   14684            0
   14685            0
   14686            1
   14687            2
   14688            0
   14689            0
   14690            1
   14691            0
   14692            0
   14693            1
   14694            0
   14695            2
   14696            1
   14697            0
   14698            0
   14699            1
   14700            0
   14701            0
   14702            0
   14703            1
   14704            0
   14705            0
   14706            1
   14707            0
   14708            0
   14709            1
   14710            1
   14711            2
   14712            0
   14713            1
   14714            0
   14715            0
   14716            0
   14717            0
   14718            0
   14719            1
   14720            0
   14721            0
   14722            0
   14723            0
   14724            1
   14725            0
   14726            0
   14727            0
   14728            1
   14729            1
   14730            0
   14731            0
   14732            0
   14733            1
   14734            1
   14735            0
   14736            0
   14737            1
   14738            1
   14739            0
   14740            2
   14741            1
   14742            0
   14743            0
   14744            2
   14745            1
   14746            0
   14747            0
   14748            1
   14749            1
   14750            1
   14751            2
   14752            1
   14753            1
   14754            0
   14755            0
   14756            0
   14757            0
   14758            0
   14759            0
   14760            0
   14761            0
   14762            0
   14763            0
   14764            1
   14765            1
   14766            0
   14767            0
   14768            0
   14769            1
   14770            0
   14771            2
   14772            0
   14773            1
   14774            0
   14775            1
   14776            0
   14777            0
   14778            0
   14779            0
   14780            0
   14781            2
   14782            1
   14783            0
   14784            2
   14785            0
   14786            0
   14787            0
   14788            2
   14789            1
   14790            0
   14791            0
   14792            0
   14793            0
   14794            1
   14795            0
   14796            0
   14797            0
   14798            0
   14799            1
   14800            0
   14801            0
   14802            0
   14803            0
   14804            2
   14805            0
   14806            1
   14807            0
   14808            1
   14809            0
   14810            1
   14811            0
   14812            0
   14813            0
   14814            0
   14815            2
   14816            1
   14817            0
   14818            0
   14819            0
   14820            1
   14821            0
   14822            0
   14823            1
   14824            1
   14825            1
   14826            1
   14827            1
   14828            1
   14829            1
   14830            0
   14831            0
   14832            0
   14833            0
   14834            0
   14835            2
   14836            0
   14837            0
   14838            1
   14839            0
   14840            0
   14841            1
   14842            1
   14843            0
   14844            0
   14845            1
   14846            1
   14847            1
   14848            0
   14849            1
   14850            0
   14851            0
   14852            0
   14853            0
   14854            0
   14855            0
   14856            0
   14857            0
   14858            0
   14859            1
   14860            0
   14861            0
   14862            0
   14863            0
   14864            0
   14865            1
   14866            1
   14867            0
   14868            1
   14869            0
   14870            0
   14871            1
   14872            1
   14873            0
   14874            0
   14875            0
   14876            1
   14877            2
   14878            0
   14879            0
   14880            1
   14881            0
   14882            0
   14883            0
   14884            0
   14885            0
   14886            0
   14887            1
   14888            1
   14889            0
   14890            0
   14891            0
   14892            0
   14893            0
   14894            0
   14895            0
   14896            0
   14897            1
   14898            0
   14899            0
   14900            0
   14901            1
   14902            1
   14903            1
   14904            1
   14905            0
   14906            1
   14907            0
   14908            1
   14909            0
   14910            1
   14911            0
   14912            0
   14913            0
   14914            0
   14915            0
   14916            1
   14917            0
   14918            1
   14919            1
   14920            0
   14921            0
   14922            0
   14923            0
   14924            0
   14925            2
   14926            1
   14927            0
   14928            0
   14929            0
   14930            0
   14931            0
   14932            1
   14933            0
   14934            0
   14935            0
   14936            0
   14937            0
   14938            0
   14939            0
   14940            0
   14941            1
   14942            1
   14943            1
   14944            1
   14945            0
   14946            1
   14947            0
   14948            0
   14949            1
   14950            0
   14951            0
   14952            0
   14953            0
   14954            1
   14955            0
   14956            2
   14957            1
   14958            0
   14959            1
   14960            1
   14961            0
   14962            1
   14963            0
   14964            0
   14965            0
   14966            1
   14967            1
   14968            1
   14969            0
   14970            1
   14971            0
   14972            1
   14973            1
   14974            0
   14975            0
   14976            0
   14977            3
   14978            1
   14979            0
   14980            0
   14981            0
   14982            0
   14983            1
   14984            0
   14985            1
   14986            1
   14987            0
   14988            0
   14989            0
   14990            0
   14991            0
   14992            1
   14993            1
   14994            1
   14995            0
   14996            1
   14997            0
   14998            1
   14999            0
   15000            1
   15001            1
   15002            0
   15003            0
   15004            0
   15005            0
   15006            0
   15007            0
   15008            2
   15009            0
   15010            0
   15011            0
   15012            3
   15013            0
   15014            1
   15015            0
   15016            1
   15017            0
   15018            0
   15019            1
   15020            1
   15021            0
   15022            0
   15023            1
   15024            0
   15025            1
   15026            0
   15027            0
   15028            0
   15029            0
   15030            0
   15031            1
   15032            0
   15033            2
   15034            2
   15035            0
   15036            1
   15037            0
   15038            0
   15039            0
   15040            1
   15041            0
   15042            0
   15043            0
   15044            0
   15045            0
   15046            0
   15047            0
   15048            0
   15049            1
   15050            1
   15051            1
   15052            1
   15053            1
   15054            0
   15055            2
   15056            0
   15057            0
   15058            0
   15059            0
   15060            1
   15061            0
   15062            0
   15063            1
   15064            2
   15065            0
   15066            2
   15067            0
   15068            0
   15069            0
   15070            0
   15071            1
   15072            0
   15073            0
   15074            1
   15075            1
   15076            0
   15077            0
   15078            0
   15079            0
   15080            0
   15081            0
   15082            1
   15083            0
   15084            1
   15085            0
   15086            2
   15087            1
   15088            1
   15089            1
   15090            2
   15091            0
   15092            0
   15093            0
   15094            1
   15095            0
   15096            1
   15097            0
   15098            1
   15099            0
   15100            1
   15101            1
   15102            0
   15103            1
   15104            1
   15105            1
   15106            0
   15107            0
   15108            0
   15109            0
   15110            1
   15111            1
   15112            2
   15113            2
   15114            1
   15115            0
   15116            1
   15117            0
   15118            0
   15119            0
   15120            1
   15121            1
   15122            0
   15123            2
   15124            1
   15125            0
   15126            0
   15127            1
   15128            2
   15129            0
   15130            0
   15131            0
   15132            1
   15133            0
   15134            0
   15135            0
   15136            0
   15137            0
   15138            1
   15139            1
   15140            0
   15141            1
   15142            0
   15143            1
   15144            0
   15145            1
   15146            1
   15147            1
   15148            1
   15149            1
   15150            2
   15151            1
   15152            1
   15153            1
   15154            0
   15155            0
   15156            1
   15157            0
   15158            0
   15159            0
   15160            1
   15161            1
   15162            0
   15163            0
   15164            0
   15165            0
   15166            0
   15167            2
   15168            1
   15169            0
   15170            2
   15171            1
   15172            1
   15173            1
   15174            0
   15175            1
   15176            1
   15177            1
   15178            1
   15179            0
   15180            2
   15181            0
   15182            2
   15183            0
   15184            0
   15185            1
   15186            0
   15187            1
   15188            1
   15189            0
   15190            0
   15191            1
   15192            0
   15193            1
   15194            0
   15195            0
   15196            1
   15197            1
   15198            0
   15199            1
   15200            1
   15201            1
   15202            0
   15203            1
   15204            0
   15205            1
   15206            0
   15207            1
   15208            0
   15209            1
   15210            1
   15211            1
   15212            0
   15213            1
   15214            1
   15215            0
   15216            1
   15217            1
   15218            1
   15219            1
   15220            0
   15221            1
   15222            1
   15223            1
   15224            1
   15225            0
   15226            2
   15227            1
   15228            0
   15229            0
   15230            0
   15231            0
   15232            1
   15233            1
   15234            0
   15235            0
   15236            0
   15237            0
   15238            0
   15239            0
   15240            0
   15241            0
   15242            0
   15243            0
   15244            2
   15245            1
   15246            1
   15247            0
   15248            1
   15249            0
   15250            1
   15251            0
   15252            0
   15253            0
   15254            1
   15255            1
   15256            0
   15257            2
   15258            2
   15259            2
   15260            0
   15261            0
   15262            0
   15263            1
   15264            0
   15265            0
   15266            0
   15267            1
   15268            1
   15269            0
   15270            1
   15271            1
   15272            1
   15273            1
   15274            0
   15275            0
   15276            1
   15277            1
   15278            0
   15279            1
   15280            1
   15281            1
   15282            0
   15283            1
   15284            2
   15285            1
   15286            0
   15287            0
   15288            0
   15289            1
   15290            1
   15291            0
   15292            1
   15293            0
   15294            0
   15295            0
   15296            0
   15297            0
   15298            0
   15299            0
   15300            0
   15301            1
   15302            1
   15303            0
   15304            2
   15305            0
   15306            1
   15307            1
   15308            1
   15309            1
   15310            1
   15311            0
   15312            2
   15313            1
   15314            0
   15315            2
   15316            2
   15317            1
   15318            1
   15319            0
   15320            1
   15321            1
   15322            0
   15323            0
   15324            0
   15325            0
   15326            1
   15327            1
   15328            0
   15329            2
   15330            0
   15331            1
   15332            1
   15333            1
   15334            1
   15335            1
   15336            0
   15337            1
   15338            0
   15339            0
   15340            0
   15341            1
   15342            0
   15343            1
   15344            1
   15345            0
   15346            0
   15347            0
   15348            1
   15349            0
   15350            2
   15351            0
   15352            0
   15353            1
   15354            0
   15355            0
   15356            0
   15357            1
   15358            1
   15359            1
   15360            0
   15361            3
   15362            0
   15363            1
   15364            0
   15365            0
   15366            0
   15367            0
   15368            0
   15369            1
   15370            2
   15371            2
   15372            0
   15373            0
   15374            0
   15375            1
   15376            1
   15377            1
   15378            0
   15379            1
   15380            1
   15381            0
   15382            0
   15383            0
   15384            0
   15385            1
   15386            0
   15387            0
   15388            1
   15389            0
   15390            0
   15391            0
   15392            1
   15393            2
   15394            0
   15395            0
   15396            0
   15397            0
   15398            0
   15399            0
   15400            0
   15401            1
   15402            0
   15403            0
   15404            0
   15405            0
   15406            0
   15407            0
   15408            1
   15409            0
   15410            0
   15411            1
   15412            1
   15413            0
   15414            0
   15415            0
   15416            1
   15417            0
   15418            2
   15419            0
   15420            0
   15421            0
   15422            0
   15423            0
   15424            0
   15425            0
   15426            0
   15427            0
   15428            0
   15429            1
   15430            0
   15431            0
   15432            0
   15433            0
   15434            1
   15435            2
   15436            0
   15437            0
   15438            2
   15439            0
   15440            0
   15441            0
   15442            0
   15443            1
   15444            1
   15445            0
   15446            3
   15447            2
   15448            0
   15449            0
   15450            0
   15451            0
   15452            0
   15453            0
   15454            0
   15455            1
   15456            0
   15457            0
   15458            0
   15459            0
   15460            0
   15461            0
   15462            0
   15463            2
   15464            0
   15465            1
   15466            0
   15467            0
   15468            0
   15469            0
   15470            1
   15471            0
   15472            2
   15473            0
   15474            2
   15475            0
   15476            1
   15477            1
   15478            0
   15479            2
   15480            1
   15481            1
   15482            0
   15483            1
   15484            1
   15485            2
   15486            1
   15487            1
   15488            1
   15489            1
   15490            0
   15491            1
   15492            2
   15493            1
   15494            2
   15495            2
   15496            1
   15497            0
   15498            0
   15499            0
   15500            0
   15501            0
   15502            0
   15503            0
   15504            0
   15505            0
   15506            0
   15507            0
   15508            0
   15509            0
   15510            0
   15511            1
   15512            1
   15513            1
   15514            0
   15515            0
   15516            0
   15517            0
   15518            0
   15519            0
   15520            0
   15521            0
   15522            1
   15523            0
   15524            0
   15525            0
   15526            0
   15527            1
   15528            0
   15529            0
   15530            0
   15531            0
   15532            2
   15533            1
   15534            0
   15535            0
   15536            0
   15537            1
   15538            1
   15539            0
   15540            0
   15541            0
   15542            0
   15543            1
   15544            0
   15545            0
   15546            0
   15547            0
   15548            0
   15549            1
   15550            0
   15551            0
   15552            0
   15553            1
   15554            0
   15555            0
   15556            0
   15557            1
   15558            0
   15559            0
   15560            0
   15561            0
   15562            1
   15563            0
   15564            1
   15565            1
   15566            0
   15567            0
   15568            0
   15569            0
   15570            0
   15571            1
   15572            0
   15573            1
   15574            0
   15575            0
   15576            0
   15577            0
   15578            0
   15579            0
   15580            0
   15581            0
   15582            0
   15583            0
   15584            0
   15585            0
   15586            0
   15587            1
   15588            0
   15589            0
   15590            0
   15591            0
   15592            0
   15593            0
   15594            0
   15595            0
   15596            0
   15597            0
   15598            0
   15599            1
   15600            0
   15601            0
   15602            1
   15603            1
   15604            0
   15605            1
   15606            0
   15607            0
   15608            0
   15609            1
   15610            1
   15611            2
   15612            1
   15613            1
   15614            0
   15615            0
   15616            0
   15617            1
   15618            0
   15619            0
   15620            0
   15621            0
   15622            0
   15623            1
   15624            1
   15625            1
   15626            1
   15627            0
   15628            1
   15629            1
   15630            0
   15631            0
   15632            1
   15633            0
   15634            0
   15635            1
   15636            2
   15637            0
   15638            0
   15639            0
   15640            0
   15641            0
   15642            0
   15643            1
   15644            0
   15645            1
   15646            0
   15647            1
   15648            1
   15649            1
   15650            2
   15651            0
   15652            0
   15653            1
   15654            0
   15655            3
   15656            1
   15657            2
   15658            0
   15659            0
   15660            0
   15661            1
   15662            0
   15663            0
   15664            1
   15665            0
   15666            0
   15667            1
   15668            0
   15669            0
   15670            0
   15671            0
   15672            0
   15673            1
   15674            0
   15675            2
   15676            0
   15677            1
   15678            1
   15679            2
   15680            0
   15681            1
   15682            1
   15683            1
   15684            1
   15685            0
   15686            0
   15687            0
   15688            2
   15689            0
   15690            0
   15691            0
   15692            0
   15693            0
   15694            0
   15695            1
   15696            0
   15697            1
   15698            1
   15699            1
   15700            0
   15701            0
   15702            0
   15703            1
   15704            0
   15705            0
   15706            0
   15707            1
   15708            1
   15709            0
   15710            1
   15711            0
   15712            1
   15713            0
   15714            1
   15715            1
   15716            0
   15717            0
   15718            0
   15719            0
   15720            1
   15721            1
   15722            0
   15723            0
   15724            0
   15725            1
   15726            0
   15727            1
   15728            0
   15729            0
   15730            1
   15731            0
   15732            2
   15733            0
   15734            0
   15735            0
   15736            0
   15737            0
   15738            0
   15739            0
   15740            1
   15741            0
   15742            1
   15743            0
   15744            0
   15745            0
   15746            0
   15747            1
   15748            2
   15749            0
   15750            0
   15751            1
   15752            1
   15753            2
   15754            0
   15755            0
   15756            0
   15757            1
   15758            1
   15759            0
   15760            0
   15761            1
   15762            0
   15763            1
   15764            0
   15765            0
   15766            0
   15767            0
   15768            1
   15769            1
   15770            1
   15771            0
   15772            1
   15773            0
   15774            0
   15775            0
   15776            0
   15777            0
   15778            1
   15779            1
   15780            1
   15781            0
   15782            1
   15783            1
   15784            2
   15785            1
   15786            2
   15787            0
   15788            0
   15789            0
   15790            0
   15791            1
   15792            0
   15793            0
   15794            0
   15795            1
   15796            0
   15797            2
   15798            0
   15799            0
   15800            1
   15801            0
   15802            0
   15803            0
   15804            0
   15805            1
   15806            0
   15807            0
   15808            0
   15809            2
   15810            0
   15811            1
   15812            2
   15813            1
   15814            0
   15815            0
   15816            0
   15817            0
   15818            0
   15819            0
   15820            1
   15821            0
   15822            0
   15823            0
   15824            1
   15825            0
   15826            1
   15827            0
   15828            0
   15829            0
   15830            0
   15831            0
   15832            0
   15833            0
   15834            1
   15835            0
   15836            0
   15837            1
   15838            0
   15839            0
   15840            0
   15841            1
   15842            0
   15843            0
   15844            0
   15845            0
   15846            0
   15847            0
   15848            1
   15849            0
   15850            1
   15851            0
   15852            1
   15853            1
   15854            0
   15855            1
   15856            1
   15857            0
   15858            0
   15859            0
   15860            0
   15861            0
   15862            0
   15863            2
   15864            0
   15865            0
   15866            0
   15867            0
   15868            0
   15869            0
   15870            0
   15871            1
   15872            0
   15873            0
   15874            0
   15875            0
   15876            0
   15877            0
   15878            0
   15879            0
   15880            2
   15881            2
   15882            0
   15883            1
   15884            0
   15885            0
   15886            0
   15887            0
   15888            0
   15889            0
   15890            0
   15891            0
   15892            0
   15893            0
   15894            0
   15895            1
   15896            1
   15897            1
   15898            0
   15899            1
   15900            0
   15901            0
   15902            1
   15903            1
   15904            0
   15905            1
   15906            0
   15907            0
   15908            0
   15909            1
   15910            0
   15911            0
   15912            0
   15913            0
   15914            1
   15915            2
   15916            0
   15917            0
   15918            0
   15919            0
   15920            0
   15921            2
   15922            0
   15923            0
   15924            0
   15925            0
   15926            0
   15927            0
   15928            0
   15929            0
   15930            1
   15931            1
   15932            0
   15933            0
   15934            1
   15935            0
   15936            1
   15937            0
   15938            1
   15939            0
   15940            1
   15941            1
   15942            1
   15943            0
   15944            1
   15945            1
   15946            0
   15947            0
   15948            1
   15949            1
   15950            1
   15951            0
   15952            0
   15953            0
   15954            2
   15955            1
   15956            2
   15957            1
   15958            0
   15959            0
   15960            0
   15961            0
   15962            1
   15963            0
   15964            0
   15965            1
   15966            0
   15967            0
   15968            0
   15969            0
   15970            1
   15971            0
   15972            0
   15973            0
   15974            0
   15975            0
   15976            1
   15977            0
   15978            0
   15979            0
   15980            1
   15981            1
   15982            1
   15983            1
   15984            0
   15985            0
   15986            1
   15987            0
   15988            1
   15989            1
   15990            1
   15991            0
   15992            1
   15993            2
   15994            2
   15995            0
   15996            1
   15997            0
   15998            1
   15999            1
   16000            1
   16001            0
   16002            2
   16003            0
   16004            0
   16005            0
   16006            2
   16007            2
   16008            1
   16009            0
   16010            0
   16011            0
   16012            2
   16013            0
   16014            0
   16015            1
   16016            2
   16017            0
   16018            2
   16019            0
   16020            1
   16021            1
   16022            0
   16023            1
   16024            0
   16025            1
   16026            1
   16027            2
   16028            1
   16029            1
   16030            0
   16031            0
   16032            0
   16033            0
   16034            0
   16035            0
   16036            0
   16037            0
   16038            0
   16039            0
   16040            0
   16041            0
   16042            1
   16043            0
   16044            0
   16045            0
   16046            1
   16047            1
   16048            0
   16049            0
   16050            1
   16051            0
   16052            0
   16053            0
   16054            0
   16055            0
   16056            1
   16057            0
   16058            1
   16059            0
   16060            0
   16061            0
   16062            0
   16063            0
   16064            1
   16065            2
   16066            0
   16067            0
   16068            0
   16069            0
   16070            0
   16071            0
   16072            0
   16073            2
   16074            0
   16075            1
   16076            1
   16077            1
   16078            0
   16079            0
   16080            1
   16081            1
   16082            0
   16083            0
   16084            1
   16085            2
   16086            2
   16087            0
   16088            0
   16089            1
   16090            1
   16091            1
   16092            2
   16093            1
   16094            0
   16095            0
   16096            0
   16097            0
   16098            0
   16099            0
   16100            0
   16101            1
   16102            1
   16103            1
   16104            0
   16105            0
   16106            0
   16107            1
   16108            1
   16109            0
   16110            1
   16111            0
   16112            0
   16113            0
   16114            0
   16115            1
   16116            0
   16117            1
   16118            0
   16119            0
   16120            1
   16121            0
   16122            0
   16123            1
   16124            1
   16125            0
   16126            0
   16127            1
   16128            0
   16129            1
   16130            0
   16131            0
   16132            2
   16133            1
   16134            1
   16135            1
   16136            1
   16137            1
   16138            1
   16139            1
   16140            0
   16141            0
   16142            2
   16143            0
   16144            0
   16145            0
   16146            0
   16147            0
   16148            2
   16149            0
   16150            1
   16151            0
   16152            0
   16153            0
   16154            0
   16155            1
   16156            1
   16157            1
   16158            0
   16159            2
   16160            0
   16161            1
   16162            0
   16163            1
   16164            0
   16165            1
   16166            1
   16167            1
   16168            2
   16169            0
   16170            1
   16171            0
   16172            2
   16173            0
   16174            1
   16175            0
   16176            0
   16177            0
   16178            0
   16179            1
   16180            0
   16181            1
   16182            0
   16183            0
   16184            0
   16185            0
   16186            0
   16187            0
   16188            0
   16189            0
   16190            0
   16191            1
   16192            1
   16193            2
   16194            0
   16195            1
   16196            1
   16197            0
   16198            1
   16199            0
   16200            0
   16201            0
   16202            1
   16203            0
   16204            0
   16205            0
   16206            1
   16207            1
   16208            0
   16209            1
   16210            0
   16211            0
   16212            1
   16213            0
   16214            0
   16215            0
   16216            0
   16217            0
   16218            0
   16219            0
   16220            0
   16221            0
   16222            0
   16223            0
   16224            1
   16225            0
   16226            0
   16227            0
   16228            0
   16229            0
   16230            0
   16231            0
   16232            1
   16233            1
   16234            1
   16235            0
   16236            0
   16237            0
   16238            0
   16239            0
   16240            0
   16241            0
   16242            0
   16243            0
   16244            0
   16245            1
   16246            2
   16247            0
   16248            0
   16249            0
   16250            1
   16251            0
   16252            1
   16253            0
   16254            0
   16255            0
   16256            1
   16257            1
   16258            0
   16259            0
   16260            0
   16261            0
   16262            1
   16263            0
   16264            1
   16265            0
   16266            0
   16267            0
   16268            1
   16269            0
   16270            0
   16271            1
   16272            0
   16273            0
   16274            1
   16275            1
   16276            1
   16277            1
   16278            1
   16279            0
   16280            2
   16281            0
   16282            2
   16283            0
   16284            0
   16285            1
   16286            1
   16287            0
   16288            0
   16289            0
   16290            2
   16291            1
   16292            0
   16293            2
   16294            0
   16295            0
   16296            0
   16297            0
   16298            1
   16299            1
   16300            0
   16301            0
   16302            1
   16303            0
   16304            0
   16305            0
   16306            1
   16307            0
   16308            1
   16309            0
   16310            1
   16311            0
   16312            0
   16313            0
   16314            1
   16315            0
   16316            0
   16317            0
   16318            0
   16319            2
   16320            0
   16321            1
   16322            0
   16323            0
   16324            1
   16325            0
   16326            1
   16327            1
   16328            1
   16329            2
   16330            0
   16331            1
   16332            1
   16333            1
   16334            1
   16335            1
   16336            0
   16337            2
   16338            0
   16339            1
   16340            0
   16341            0
   16342            0
   16343            0
   16344            0
   16345            0
   16346            0
   16347            0
   16348            0
   16349            0
   16350            0
   16351            0
   16352            0
   16353            0
   16354            0
   16355            0
   16356            0
   16357            1
   16358            1
   16359            0
   16360            0
   16361            0
   16362            0
   16363            0
   16364            1
   16365            0
   16366            1
   16367            0
   16368            1
   16369            0
   16370            0
   16371            0
   16372            0
   16373            1
   16374            1
   16375            0
   16376            0
   16377            1
   16378            1
   16379            0
   16380            0
   16381            0
   16382            0
   16383            0
   16384            0
   16385            0
   16386            1
   16387            0
   16388            1
   16389            0
   16390            1
   16391            1
   16392            1
   16393            0
   16394            0
   16395            0
   16396            1
   16397            0
   16398            1
   16399            0
   16400            1
   16401            1
   16402            1
   16403            0
   16404            0
   16405            0
   16406            0
   16407            0
   16408            1
   16409            0
   16410            0
   16411            1
   16412            0
   16413            1
   16414            1
   16415            0
   16416            1
   16417            0
   16418            0
   16419            1
   16420            0
   16421            0
   16422            0
   16423            0
   16424            0
   16425            0
   16426            0
   16427            1
   16428            0
   16429            0
   16430            0
   16431            2
   16432            0
   16433            0
   16434            1
   16435            1
   16436            0
   16437            2
   16438            1
   16439            0
   16440            0
   16441            0
   16442            0
   16443            1
   16444            1
   16445            1
   16446            0
   16447            1
   16448            1
   16449            1
   16450            1
   16451            0
   16452            1
   16453            1
   16454            0
   16455            0
   16456            1
   16457            0
   16458            1
   16459            1
   16460            0
   16461            0
   16462            0
   16463            1
   16464            0
   16465            0
   16466            0
   16467            0
   16468            0
   16469            0
   16470            0
   16471            0
   16472            0
   16473            1
   16474            1
   16475            0
   16476            1
   16477            0
   16478            0
   16479            0
   16480            0
   16481            0
   16482            0
   16483            1
   16484            0
   16485            0
   16486            0
   16487            0
   16488            0
   16489            0
   16490            0
   16491            0
   16492            0
   16493            0
   16494            0
   16495            0
   16496            0
   16497            0
   16498            1
   16499            1
   16500            0
   16501            1
   16502            1
   16503            1
   16504            0
   16505            1
   16506            0
   16507            0
   16508            0
   16509            1
   16510            0
   16511            0
   16512            0
   16513            0
   16514            0
   16515            1
   16516            1
   16517            0
   16518            0
   16519            0
   16520            0
   16521            0
   16522            0
   16523            0
   16524            0
   16525            1
   16526            1
   16527            1
   16528            0
   16529            0
   16530            0
   16531            0
   16532            0
   16533            0
   16534            0
   16535            0
   16536            1
   16537            1
   16538            0
   16539            2
   16540            0
   16541            1
   16542            0
   16543            0
   16544            0
   16545            0
   16546            0
   16547            0
   16548            0
   16549            0
   16550            0
   16551            0
   16552            0
   16553            0
   16554            1
   16555            0
   16556            0
   16557            0
   16558            0
   16559            0
   16560            1
   16561            1
   16562            0
   16563            0
   16564            0
   16565            2
   16566            0
   16567            0
   16568            1
   16569            0
   16570            0
   16571            0
   16572            0
   16573            0
   16574            0
   16575            0
   16576            1
   16577            0
   16578            2
   16579            0
   16580            0
   16581            0
   16582            1
   16583            1
   16584            1
   16585            1
   16586            0
   16587            0
   16588            1
   16589            2
   16590            0
   16591            0
   16592            0
   16593            1
   16594            2
   16595            0
   16596            1
   16597            0
   16598            0
   16599            1
   16600            0
   16601            0
   16602            1
   16603            0
   16604            0
   16605            0
   16606            0
   16607            0
   16608            0
   16609            0
   16610            1
   16611            1
   16612            0
   16613            1
   16614            0
   16615            0
   16616            0
   16617            0
   16618            0
   16619            0
   16620            0
   16621            0
   16622            0
   16623            0
   16624            0
   16625            1
   16626            0
   16627            0
   16628            2
   16629            0
   16630            0
   16631            1
   16632            0
   16633            1
   16634            0
   16635            0
   16636            0
   16637            1
   16638            1
   16639            0
   16640            0
   16641            1
   16642            0
   16643            0
   16644            1
   16645            0
   16646            1
   16647            1
   16648            0
   16649            1
   16650            0
   16651            0
   16652            0
   16653            1
   16654            0
   16655            0
   16656            1
   16657            0
   16658            0
   16659            0
   16660            0
   16661            0
   16662            0
   16663            0
   16664            0
   16665            1
   16666            0
   16667            0
   16668            0
   16669            0
   16670            0
   16671            0
   16672            0
   16673            0
   16674            0
   16675            0
   16676            0
   16677            0
   16678            0
   16679            0
   16680            0
   16681            0
   16682            2
   16683            0
   16684            0
   16685            0
   16686            0
   16687            0
   16688            0
   16689            0
   16690            0
   16691            1
   16692            0
   16693            0
   16694            0
   16695            0
   16696            0
   16697            0
   16698            1
   16699            0
   16700            0
   16701            1
   16702            1
   16703            0
   16704            0
   16705            0
   16706            0
   16707            0
   16708            0
   16709            0
   16710            0
   16711            0
   16712            0
   16713            0
   16714            0
   16715            0
   16716            0
   16717            0
   16718            0
   16719            0
   16720            1
   16721            1
   16722            0
   16723            0
   16724            0
   16725            0
   16726            1
   16727            0
   16728            0
   16729            0
   16730            0
   16731            1
   16732            0
   16733            0
   16734            0
   16735            2
   16736            0
   16737            1
   16738            0
   16739            0
   16740            0
   16741            0
   16742            0
   16743            0
   16744            1
   16745            0
   16746            0
   16747            0
   16748            1
   16749            0
   16750            0
   16751            1
   16752            1
   16753            0
   16754            0
   16755            0
   16756            0
   16757            0
   16758            0
   16759            0
   16760            0
   16761            1
   16762            2
   16763            0
   16764            0
   16765            0
   16766            1
   16767            0
   16768            0
   16769            0
   16770            0
   16771            0
   16772            0
   16773            1
   16774            0
   16775            0
   16776            1
   16777            0
   16778            2
   16779            0
   16780            0
   16781            1
   16782            0
   16783            1
   16784            1
   16785            1
   16786            0
   16787            0
   16788            0
   16789            0
   16790            1
   16791            1
   16792            0
   16793            1
   16794            1
   16795            0
   16796            1
   16797            0
   16798            0
   16799            1
   16800            0
   16801            0
   16802            0
   16803            0
   16804            1
   16805            0
   16806            1
   16807            2
   16808            1
   16809            0
   16810            0
   16811            0
   16812            0
   16813            1
   16814            0
   16815            0
   16816            0
   16817            1
   16818            0
   16819            0
   16820            1
   16821            1
   16822            0
   16823            1
   16824            0
   16825            0
   16826            1
   16827            1
   16828            2
   16829            1
   16830            0
   16831            0
   16832            0
   16833            0
   16834            0
   16835            0
   16836            0
   16837            0
   16838            1
   16839            1
   16840            1
   16841            0
   16842            0
   16843            1
   16844            0
   16845            0
   16846            0
   16847            0
   16848            0
   16849            2
   16850            2
   16851            0
   16852            0
   16853            0
   16854            0
   16855            2
   16856            0
   16857            1
   16858            0
   16859            0
   16860            0
   16861            0
   16862            1
   16863            1
   16864            0
   16865            0
   16866            1
   16867            0
   16868            0
   16869            0
   16870            0
   16871            1
   16872            1
   16873            0
   16874            0
   16875            0
   16876            1
   16877            0
   16878            1
   16879            1
   16880            1
   16881            0
   16882            0
   16883            1
   16884            0
   16885            0
   16886            0
   16887            1
   16888            0
   16889            1
   16890            2
   16891            1
   16892            1
   16893            0
   16894            1
   16895            0
   16896            0
   16897            0
   16898            1
   16899            1
   16900            0
   16901            0
   16902            1
   16903            0
   16904            1
   16905            0
   16906            0
   16907            0
   16908            1
   16909            0
   16910            1
   16911            1
   16912            0
   16913            1
   16914            0
   16915            0
   16916            0
   16917            0
   16918            0
   16919            1
   16920            1
   16921            1
   16922            1
   16923            1
   16924            2
   16925            0
   16926            0
   16927            0
   16928            0
   16929            0
   16930            1
   16931            0
   16932            0
   16933            1
   16934            2
   16935            0
   16936            0
   16937            0
   16938            0
   16939            1
   16940            0
   16941            1
   16942            0
   16943            0
   16944            0
   16945            0
   16946            1
   16947            0
   16948            0
   16949            0
   16950            0
   16951            0
   16952            0
   16953            0
   16954            1
   16955            1
   16956            0
   16957            0
   16958            0
   16959            1
   16960            0
   16961            0
   16962            0
   16963            0
   16964            0
   16965            0
   16966            1
   16967            0
   16968            1
   16969            1
   16970            0
   16971            0
   16972            0
   16973            0
   16974            1
   16975            0
   16976            0
   16977            0
   16978            0
   16979            0
   16980            0
   16981            0
   16982            0
   16983            1
   16984            0
   16985            0
   16986            0
   16987            1
   16988            1
   16989            1
   16990            0
   16991            0
   16992            0
   16993            0
   16994            1
   16995            1
   16996            1
   16997            2
   16998            0
   16999            0
   17000            1
   17001            0
   17002            1
   17003            0
   17004            0
   17005            0
   17006            0
   17007            1
   17008            1
   17009            0
   17010            1
   17011            0
   17012            1
   17013            0
   17014            1
   17015            0
   17016            0
   17017            0
   17018            0
   17019            0
   17020            0
   17021            0
   17022            0
   17023            0
   17024            1
   17025            1
   17026            1
   17027            0
   17028            0
   17029            0
   17030            0
   17031            0
   17032            1
   17033            0
   17034            0
   17035            1
   17036            1
   17037            0
   17038            0
   17039            0
   17040            1
   17041            0
   17042            1
   17043            0
   17044            0
   17045            0
   17046            0
   17047            0
   17048            1
   17049            1
   17050            1
   17051            1
   17052            1
   17053            0
   17054            0
   17055            0
   17056            0
   17057            1
   17058            1
   17059            1
   17060            0
   17061            0
   17062            1
   17063            0
   17064            0
   17065            0
   17066            0
   17067            0
   17068            0
   17069            0
   17070            1
   17071            1
   17072            0
   17073            0
   17074            0
   17075            0
   17076            0
   17077            1
   17078            0
   17079            0
   17080            0
   17081            0
   17082            0
   17083            0
   17084            0
   17085            1
   17086            0
   17087            1
   17088            0
   17089            0
   17090            0
   17091            0
   17092            0
   17093            1
   17094            2
   17095            0
   17096            0
   17097            0
   17098            0
   17099            1
   17100            1
   17101            0
   17102            1
   17103            1
   17104            0
   17105            1
   17106            1
   17107            0
   17108            0
   17109            0
   17110            1
   17111            1
   17112            0
   17113            0
   17114            0
   17115            0
   17116            0
   17117            1
   17118            0
   17119            1
   17120            1
   17121            2
   17122            0
   17123            0
   17124            0
   17125            0
   17126            0
   17127            0
   17128            1
   17129            0
   17130            1
   17131            0
   17132            0
   17133            0
   17134            0
   17135            0
   17136            0
   17137            0
   17138            1
   17139            1
   17140            0
   17141            0
   17142            1
   17143            0
   17144            1
   17145            0
   17146            1
   17147            0
   17148            0
   17149            1
   17150            0
   17151            1
   17152            0
   17153            1
   17154            0
   17155            0
   17156            0
   17157            0
   17158            0
   17159            1
   17160            1
   17161            0
   17162            1
   17163            0
   17164            1
   17165            2
   17166            0
   17167            1
   17168            1
   17169            1
   17170            0
   17171            0
   17172            0
   17173            0
   17174            0
   17175            0
   17176            0
   17177            0
   17178            1
   17179            0
   17180            0
   17181            0
   17182            0
   17183            0
   17184            1
   17185            1
   17186            1
   17187            1
   17188            0
   17189            0
   17190            0
   17191            0
   17192            0
   17193            1
   17194            1
   17195            0
   17196            0
   17197            0
   17198            1
   17199            0
   17200            1
   17201            0
   17202            1
   17203            0
   17204            1
   17205            0
   17206            0
   17207            1
   17208            0
   17209            0
   17210            0
   17211            0
   17212            0
   17213            0
   17214            1
   17215            1
   17216            1
   17217            2
   17218            0
   17219            1
   17220            0
   17221            0
   17222            0
   17223            1
   17224            2
   17225            0
   17226            0
   17227            0
   17228            1
   17229            0
   17230            0
   17231            0
   17232            1
   17233            0
   17234            0
   17235            1
   17236            1
   17237            0
   17238            0
   17239            0
   17240            0
   17241            0
   17242            1
   17243            0
   17244            2
   17245            0
   17246            0
   17247            1
   17248            0
   17249            0
   17250            0
   17251            0
   17252            0
   17253            0
   17254            0
   17255            1
   17256            0
   17257            0
   17258            0
   17259            1
   17260            1
   17261            0
   17262            1
   17263            0
   17264            1
   17265            1
   17266            1
   17267            1
   17268            0
   17269            0
   17270            0
   17271            0
   17272            1
   17273            0
   17274            0
   17275            0
   17276            0
   17277            0
   17278            0
   17279            0
   17280            0
   17281            2
   17282            0
   17283            0
   17284            0
   17285            0
   17286            1
   17287            0
   17288            1
   17289            1
   17290            1
   17291            0
   17292            0
   17293            0
   17294            0
   17295            0
   17296            0
   17297            0
   17298            0
   17299            1
   17300            0
   17301            0
   17302            0
   17303            0
   17304            0
   17305            0
   17306            1
   17307            1
   17308            0
   17309            1
   17310            0
   17311            2
   17312            0
   17313            0
   17314            0
   17315            0
   17316            0
   17317            0
   17318            0
   17319            0
   17320            0
   17321            0
   17322            1
   17323            1
   17324            0
   17325            0
   17326            1
   17327            1
   17328            1
   17329            0
   17330            1
   17331            0
   17332            2
   17333            0
   17334            1
   17335            0
   17336            0
   17337            0
   17338            0
   17339            0
   17340            0
   17341            0
   17342            0
   17343            0
   17344            3
   17345            0
   17346            0
   17347            2
   17348            0
   17349            0
   17350            0
   17351            1
   17352            1
   17353            1
   17354            0
   17355            2
   17356            0
   17357            0
   17358            0
   17359            0
   17360            0
   17361            0
   17362            0
   17363            0
   17364            0
   17365            1
   17366            1
   17367            1
   17368            0
   17369            0
   17370            0
   17371            0
   17372            0
   17373            0
   17374            1
   17375            0
   17376            0
   17377            0
   17378            1
   17379            0
   17380            0
   17381            0
   17382            0
   17383            0
   17384            0
   17385            1
   17386            1
   17387            0
   17388            0
   17389            2
   17390            0
   17391            1
   17392            1
   17393            0
   17394            2
   17395            0
   17396            0
   17397            1
   17398            0
   17399            1
   17400            0
   17401            0
   17402            0
   17403            0
   17404            1
   17405            0
   17406            0
   17407            1
   17408            1
   17409            0
   17410            1
   17411            1
   17412            0
   17413            1
   17414            0
   17415            2
   17416            0
   17417            0
   17418            1
   17419            0
   17420            0
   17421            1
   17422            0
   17423            1
   17424            0
   17425            0
   17426            0
   17427            0
   17428            1
   17429            0
   17430            0
   17431            0
   17432            0
   17433            0
   17434            1
   17435            0
   17436            0
   17437            1
   17438            0
   17439            0
   17440            1
   17441            0
   17442            0
   17443            1
   17444            0
   17445            1
   17446            1
   17447            0
   17448            0
   17449            1
   17450            1
   17451            0
   17452            1
   17453            0
   17454            0
   17455            1
   17456            0
   17457            0
   17458            1
   17459            1
   17460            0
   17461            0
   17462            0
   17463            1
   17464            1
   17465            0
   17466            0
   17467            0
   17468            1
   17469            0
   17470            1
   17471            0
   17472            0
   17473            1
   17474            0
   17475            0
   17476            0
   17477            0
   17478            0
   17479            1
   17480            1
   17481            1
   17482            0
   17483            0
   17484            1
   17485            1
   17486            0
   17487            0
   17488            0
   17489            0
   17490            1
   17491            0
   17492            1
   17493            0
   17494            1
   17495            1
   17496            0
   17497            1
   17498            0
   17499            0
   17500            0
   17501            0
   17502            1
   17503            0
   17504            2
   17505            0
   17506            1
   17507            1
   17508            0
   17509            1
   17510            0
   17511            1
   17512            0
   17513            1
   17514            0
   17515            1
   17516            0
   17517            0
   17518            0
   17519            1
   17520            0
   17521            1
   17522            0
   17523            0
   17524            1
   17525            0
   17526            0
   17527            0
   17528            0
   17529            1
   17530            1
   17531            0
   17532            1
   17533            0
   17534            0
   17535            1
   17536            1
   17537            0
   17538            1
   17539            0
   17540            1
   17541            0
   17542            0
   17543            0
   17544            0
   17545            0
   17546            0
   17547            0
   17548            2
   17549            0
   17550            0
   17551            1
   17552            1
   17553            0
   17554            0
   17555            0
   17556            0
   17557            0
   17558            1
   17559            0
   17560            0
   17561            0
   17562            0
   17563            0
   17564            1
   17565            1
   17566            0
   17567            0
   17568            1
   17569            0
   17570            0
   17571            0
   17572            1
   17573            0
   17574            0
   17575            0
   17576            0
   17577            0
   17578            1
   17579            0
   17580            0
   17581            0
   17582            0
   17583            0
   17584            0
   17585            0
   17586            0
   17587            0
   17588            0
   17589            0
   17590            0
   17591            0
   17592            0
   17593            0
   17594            0
   17595            0
   17596            1
   17597            1
   17598            0
   17599            1
   17600            0
   17601            1
   17602            0
   17603            1
   17604            0
   17605            0
   17606            0
   17607            1
   17608            0
   17609            0
   17610            1
   17611            0
   17612            0
   17613            0
   17614            0
   17615            0
   17616            0
   17617            0
   17618            0
   17619            0
   17620            0
   17621            0
   17622            1
   17623            0
   17624            1
   17625            0
   17626            1
   17627            2
   17628            0
   17629            1
   17630            2
   17631            1
   17632            0
   17633            0
   17634            0
   17635            1
   17636            0
   17637            0
   17638            0
   17639            0
   17640            1
   17641            1
   17642            0
   17643            0
   17644            0
   17645            1
   17646            1
   17647            1
   17648            1
   17649            1
   17650            1
   17651            0
   17652            0
   17653            0
   17654            0
   17655            1
   17656            0
   17657            0
   17658            0
   17659            1
   17660            2
   17661            1
   17662            1
   17663            1
   17664            0
   17665            0
   17666            0
   17667            0
   17668            0
   17669            0
   17670            1
   17671            1
   17672            1
   17673            1
   17674            0
   17675            0
   17676            0
   17677            0
   17678            0
   17679            1
   17680            1
   17681            0
   17682            0
   17683            0
   17684            1
   17685            0
   17686            0
   17687            0
   17688            0
   17689            0
   17690            0
   17691            1
   17692            1
   17693            1
   17694            2
   17695            0
   17696            0
   17697            0
   17698            1
   17699            0
   17700            0
   17701            0
   17702            1
   17703            1
   17704            2
   17705            0
   17706            0
   17707            0
   17708            0
   17709            0
   17710            0
   17711            1
   17712            1
   17713            1
   17714            1
   17715            0
   17716            0
   17717            1
   17718            0
   17719            1
   17720            1
   17721            1
   17722            0
   17723            0
   17724            0
   17725            0
   17726            1
   17727            0
   17728            0
   17729            0
   17730            0
   17731            0
   17732            0
   17733            1
   17734            1
   17735            1
   17736            0
   17737            0
   17738            0
   17739            0
   17740            1
   17741            0
   17742            0
   17743            0
   17744            0
   17745            0
   17746            1
   17747            0
   17748            1
   17749            0
   17750            0
   17751            0
   17752            0
   17753            1
   17754            3
   17755            0
   17756            0
   17757            0
   17758            0
   17759            0
   17760            1
   17761            0
   17762            0
   17763            0
   17764            0
   17765            0
   17766            0
   17767            1
   17768            0
   17769            1
   17770            1
   17771            0
   17772            0
   17773            0
   17774            0
   17775            0
   17776            1
   17777            0
   17778            0
   17779            0
   17780            0
   17781            0
   17782            2
   17783            0
   17784            1
   17785            1
   17786            2
   17787            0
   17788            1
   17789            0
   17790            1
   17791            0
   17792            1
   17793            0
   17794            1
   17795            0
   17796            0
   17797            1
   17798            0
   17799            0
   17800            0
   17801            0
   17802            0
   17803            1
   17804            1
   17805            0
   17806            0
   17807            0
   17808            0
   17809            0
   17810            1
   17811            1
   17812            0
   17813            0
   17814            0
   17815            0
   17816            0
   17817            0
   17818            1
   17819            1
   17820            2
   17821            0
   17822            0
   17823            0
   17824            1
   17825            0
   17826            0
   17827            0
   17828            2
   17829            1
   17830            0
   17831            0
   17832            1
   17833            1
   17834            0
   17835            0
   17836            0
   17837            2
   17838            1
   17839            0
   17840            0
   17841            1
   17842            1
   17843            0
   17844            1
   17845            0
   17846            1
   17847            0
   17848            0
   17849            1
   17850            1
   17851            0
   17852            0
   17853            1
   17854            0
   17855            0
   17856            0
   17857            0
   17858            0
   17859            1
   17860            0
   17861            0
   17862            0
   17863            0
   17864            0
   17865            0
   17866            2
   17867            2
   17868            0
   17869            1
   17870            0
   17871            1
   17872            0
   17873            0
   17874            0
   17875            0
   17876            0
   17877            1
   17878            0
   17879            1
   17880            0
   17881            1
   17882            0
   17883            2
   17884            1
   17885            1
   17886            1
   17887            1
   17888            1
   17889            0
   17890            0
   17891            0
   17892            1
   17893            0
   17894            0
   17895            0
   17896            0
   17897            1
   17898            0
   17899            1
   17900            0
   17901            2
   17902            1
   17903            1
   17904            0
   17905            1
   17906            2
   17907            0
   17908            0
   17909            0
   17910            0
   17911            0
   17912            0
   17913            0
   17914            0
   17915            0
   17916            0
   17917            0
   17918            0
   17919            1
   17920            0
   17921            0
   17922            0
   17923            1
   17924            0
   17925            0
   17926            0
   17927            0
   17928            0
   17929            0
   17930            1
   17931            1
   17932            1
   17933            1
   17934            1
   17935            0
   17936            0
   17937            0
   17938            1
   17939            1
   17940            1
   17941            1
   17942            0
   17943            1
   17944            1
   17945            0
   17946            0
   17947            0
   17948            1
   17949            1
   17950            0
   17951            2
   17952            0
   17953            2
   17954            0
   17955            1
   17956            0
   17957            0
   17958            0
   17959            2
   17960            0
   17961            1
   17962            0
   17963            1
   17964            1
   17965            0
   17966            1
   17967            1
   17968            0
   17969            1
   17970            1
   17971            0
   17972            1
   17973            0
   17974            1
   17975            1
   17976            1
   17977            2
   17978            1
   17979            0
   17980            0
   17981            0
   17982            0
   17983            0
   17984            0
   17985            0
   17986            0
   17987            0
   17988            0
   17989            1
   17990            0
   17991            0
   17992            0
   17993            1
   17994            1
   17995            0
   17996            0
   17997            1
   17998            1
   17999            1
   18000            0
   18001            1
   18002            0
   18003            0
   18004            0
   18005            0
   18006            0
   18007            0
   18008            0
   18009            0
   18010            0
   18011            0
   18012            0
   18013            1
   18014            1
   18015            1
   18016            1
   18017            0
   18018            0
   18019            0
   18020            0
   18021            0
   18022            1
   18023            1
   18024            0
   18025            1
   18026            2
   18027            0
   18028            0
   18029            0
   18030            1
   18031            0
   18032            0
   18033            0
   18034            0
   18035            0
   18036            0
   18037            0
   18038            1
   18039            0
   18040            1
   18041            1
   18042            1
   18043            0
   18044            0
   18045            0
   18046            0
   18047            0
   18048            0
   18049            0
   18050            0
   18051            0
   18052            1
   18053            0
   18054            0
   18055            0
   18056            0
   18057            0
   18058            0
   18059            0
   18060            0
   18061            0
   18062            1
   18063            1
   18064            2
   18065            1
   18066            2
   18067            0
   18068            0
   18069            1
   18070            0
   18071            1
   18072            0
   18073            0
   18074            1
   18075            0
   18076            0
   18077            0
   18078            1
   18079            0
   18080            0
   18081            2
   18082            0
   18083            0
   18084            0
   18085            1
   18086            0
   18087            0
   18088            1
   18089            0
   18090            0
   18091            2
   18092            1
   18093            0
   18094            1
   18095            0
   18096            0
   18097            0
   18098            0
   18099            0
   18100            0
   18101            0
   18102            0
   18103            0
   18104            1
   18105            1
   18106            0
   18107            0
   18108            0
   18109            2
   18110            1
   18111            1
   18112            0
   18113            0
   18114            1
   18115            0
   18116            0
   18117            0
   18118            0
   18119            1
   18120            0
   18121            0
   18122            0
   18123            0
   18124            1
   18125            1
   18126            0
   18127            1
   18128            1
   18129            1
   18130            0
   18131            1
   18132            1
   18133            0
   18134            1
   18135            0
   18136            1
   18137            1
   18138            0
   18139            0
   18140            0
   18141            1
   18142            0
   18143            1
   18144            0
   18145            0
   18146            1
   18147            1
   18148            0
   18149            2
   18150            0
   18151            0
   18152            1
   18153            0
   18154            0
   18155            0
   18156            0
   18157            0
   18158            0
   18159            0
   18160            1
   18161            1
   18162            0
   18163            1
   18164            0
   18165            0
   18166            0
   18167            1
   18168            0
   18169            0
   18170            0
   18171            0
   18172            0
   18173            0
   18174            0
   18175            0
   18176            1
   18177            0
   18178            0
   18179            0
   18180            1
[truncated: 40,041 more chars]
