# Supplementary material for: In silico evidence implicating novel mechanisms of Prunella vulgaris L. as a potential botanical drug against COVID-19-associated acute kidney injury
Source: Front Pharmacol. 2023 May 18;14:1188086. doi: 10.3389/fphar.2023.1188086 (PMC10232756; doi:10.3389/fphar.2023.1188086)
Supplement: Supplementary file 2 [file DataSheet4.ZIP › Molecular dynamics simulation data/RELA_Quercetin_complex/Hydrogen bond number_3.5 Cutoff distance - ligand H ligand_protein H receptor.txt]

#Frame        hb2[UU]
       1            0
       2            1
       3            1
       4            0
       5            1
       6            0
       7            3
       8            3
       9            2
      10            1
      11            2
      12            4
      13            1
      14            2
      15            2
      16            0
      17            1
      18            1
      19            3
      20            2
      21            0
      22            0
      23            0
      24            0
      25            1
      26            3
      27            0
      28            1
      29            3
      30            1
      31            0
      32            0
      33            0
      34            0
      35            3
      36            0
      37            1
      38            0
      39            0
      40            1
      41            0
      42            0
      43            0
      44            0
      45            0
      46            1
      47            1
      48            4
      49            0
      50            2
      51            0
      52            4
      53            0
      54            1
      55            0
      56            2
      57            1
      58            0
      59            0
      60            1
      61            0
      62            1
      63            0
      64            3
      65            4
      66            0
      67            1
      68            0
      69            0
      70            2
      71            1
      72            3
      73            1
      74            3
      75            2
      76            1
      77            0
      78            0
      79            3
      80            0
      81            0
      82            1
      83            1
      84            2
      85            1
      86            0
      87            1
      88            0
      89            1
      90            1
      91            0
      92            1
      93            2
      94            0
      95            1
      96            0
      97            1
      98            1
      99            2
     100            1
     101            0
     102            1
     103            1
     104            0
     105            0
     106            1
     107            2
     108            1
     109            1
     110            3
     111            1
     112            1
     113            0
     114            1
     115            0
     116            0
     117            0
     118            1
     119            2
     120            0
     121            1
     122            0
     123            1
     124            0
     125            1
     126            0
     127            2
     128            0
     129            0
     130            0
     131            0
     132            1
     133            3
     134            1
     135            1
     136            2
     137            0
     138            0
     139            1
     140            1
     141            2
     142            1
     143            0
     144            1
     145            3
     146            2
     147            0
     148            1
     149            1
     150            0
     151            0
     152            0
     153            1
     154            0
     155            1
     156            3
     157            1
     158            1
     159            0
     160            2
     161            0
     162            0
     163            1
     164            2
     165            1
     166            3
     167            0
     168            1
     169            1
     170            1
     171            1
     172            3
     173            2
     174            1
     175            2
     176            0
     177            2
     178            1
     179            0
     180            0
     181            2
     182            0
     183            1
     184            2
     185            1
     186            3
     187            1
     188            3
     189            2
     190            4
     191            0
     192            1
     193            2
     194            4
     195            2
     196            2
     197            1
     198            1
     199            3
     200            2
     201            3
     202            1
     203            2
     204            1
     205            1
     206            1
     207            1
     208            2
     209            2
     210            4
     211            0
     212            2
     213            2
     214            0
     215            2
     216            1
     217            0
     218            3
     219            1
     220            0
     221            1
     222            1
     223            2
     224            0
     225            2
     226            4
     227            1
     228            1
     229            0
     230            2
     231            3
     232            3
     233            2
     234            1
     235            3
     236            2
     237            2
     238            2
     239            0
     240            0
     241            0
     242            1
     243            5
     244            3
     245            2
     246            1
     247            5
     248            3
     249            1
     250            2
     251            3
     252            2
     253            2
     254            3
     255            3
     256            5
     257            2
     258            1
     259            4
     260            2
     261            2
     262            2
     263            2
     264            3
     265            2
     266            4
     267            6
     268            4
     269            2
     270            2
     271            3
     272            3
     273            1
     274            1
     275            4
     276            2
     277            1
     278            2
     279            2
     280            5
     281            1
     282            2
     283            2
     284            4
     285            1
     286            2
     287            3
     288            3
     289            1
     290            2
     291            1
     292            2
     293            2
     294            3
     295            3
     296            2
     297            0
     298            0
     299            2
     300            1
     301            2
     302            3
     303            1
     304            0
     305            1
     306            0
     307            1
     308            1
     309            0
     310            2
     311            2
     312            3
     313            1
     314            2
     315            0
     316            1
     317            1
     318            0
     319            0
     320            1
     321            3
     322            3
     323            2
     324            2
     325            0
     326            2
     327            2
     328            3
     329            3
     330            1
     331            0
     332            3
     333            0
     334            0
     335            2
     336            0
     337            0
     338            0
     339            1
     340            4
     341            2
     342            2
     343            0
     344            1
     345            3
     346            4
     347            2
     348            2
     349            4
     350            3
     351            2
     352            4
     353            3
     354            2
     355            1
     356            2
     357            3
     358            3
     359            3
     360            4
     361            4
     362            3
     363            3
     364            4
     365            5
     366            3
     367            5
     368            2
     369            3
     370            1
     371            3
     372            3
     373            4
     374            5
     375            3
     376            2
     377            3
     378            3
     379            2
     380            2
     381            2
     382            2
     383            4
     384            3
     385            3
     386            5
     387            3
     388            2
     389            4
     390            3
     391            4
     392            2
     393            2
     394            2
     395            2
     396            2
     397            4
     398            1
     399            2
     400            4
     401            2
     402            0
     403            0
     404            0
     405            2
     406            2
     407            2
     408            3
     409            4
     410            3
     411            4
     412            4
     413            4
     414            4
     415            3
     416            3
     417            2
     418            2
     419            4
     420            2
     421            4
     422            1
     423            5
     424            6
     425            5
     426            3
     427            1
     428            2
     429            4
     430            3
     431            1
     432            4
     433            2
     434            3
     435            1
     436            5
     437            1
     438            6
     439            1
     440            5
     441            2
     442            1
     443            1
     444            4
     445            1
     446            4
     447            1
     448            2
     449            2
     450            2
     451            2
     452            3
     453            2
     454            2
     455            2
     456            2
     457            4
     458            4
     459            5
     460            4
     461            3
     462            2
     463            2
     464            1
     465            2
     466            4
     467            4
     468            3
     469            1
     470            4
     471            3
     472            4
     473            4
     474            2
     475            3
     476            1
     477            2
     478            3
     479            3
     480            3
     481            2
     482            3
     483            3
     484            4
     485            2
     486            4
     487            3
     488            4
     489            2
     490            5
     491            2
     492            3
     493            3
     494            1
     495            0
     496            1
     497            2
     498            1
     499            4
     500            4
     501            2
     502            2
     503            3
     504            1
     505            2
     506            2
     507            2
     508            2
     509            3
     510            2
     511            3
     512            3
     513            3
     514            3
     515            3
     516            2
     517            1
     518            5
     519            2
     520            2
     521            2
     522            2
     523            1
     524            1
     525            0
     526            2
     527            4
     528            2
     529            2
     530            0
     531            0
     532            3
     533            1
     534            1
     535            0
     536            3
     537            1
     538            2
     539            2
     540            2
     541            2
     542            1
     543            1
     544            2
     545            3
     546            5
     547            3
     548            4
     549            2
     550            1
     551            2
     552            1
     553            1
     554            1
     555            2
     556            1
     557            2
     558            1
     559            1
     560            1
     561            0
     562            1
     563            0
     564            3
     565            1
     566            0
     567            3
     568            3
     569            0
     570            2
     571            1
     572            1
     573            2
     574            1
     575            3
     576            1
     577            1
     578            3
     579            0
     580            3
     581            1
     582            0
     583            0
     584            0
     585            1
     586            0
     587            1
     588            0
     589            1
     590            0
     591            3
     592            0
     593            0
     594            0
     595            0
     596            0
     597            2
     598            1
     599            3
     600            2
     601            1
     602            1
     603            2
     604            1
     605            2
     606            2
     607            2
     608            2
     609            3
     610            2
     611            2
     612            3
     613            1
     614            2
     615            2
     616            2
     617            2
     618            2
     619            2
     620            1
     621            3
     622            1
     623            1
     624            2
     625            2
     626            2
     627            4
     628            3
     629            2
     630            2
     631            2
     632            2
     633            2
     634            1
     635            1
     636            1
     637            1
     638            1
     639            1
     640            2
     641            1
     642            3
     643            2
     644            2
     645            2
     646            2
     647            4
     648            1
     649            1
     650            2
     651            1
     652            1
     653            2
     654            2
     655            0
     656            0
     657            2
     658            2
     659            1
     660            2
     661            0
     662            2
     663            2
     664            2
     665            2
     666            1
     667            1
     668            3
     669            2
     670            1
     671            1
     672            2
     673            2
     674            2
     675            2
     676            3
     677            2
     678            2
     679            2
     680            1
     681            1
     682            1
     683            1
     684            4
     685            3
     686            1
     687            2
     688            2
     689            5
     690            3
     691            3
     692            2
     693            0
     694            1
     695            2
     696            4
     697            2
     698            1
     699            1
     700            5
     701            3
     702            2
     703            2
     704            4
     705            2
     706            1
     707            2
     708            2
     709            1
     710            3
     711            1
     712            2
     713            1
     714            6
     715            2
     716            4
     717            3
     718            3
     719            3
     720            5
     721            2
     722            3
     723            1
     724            2
     725            3
     726            1
     727            3
     728            2
     729            1
     730            2
     731            2
     732            3
     733            2
     734            3
     735            2
     736            2
     737            2
     738            2
     739            2
     740            2
     741            2
     742            2
     743            1
     744            2
     745            3
     746            2
     747            3
     748            1
     749            2
     750            2
     751            3
     752            2
     753            4
     754            3
     755            3
     756            2
     757            2
     758            2
     759            2
     760            2
     761            1
     762            2
     763            1
     764            1
     765            4
     766            2
     767            2
     768            3
     769            3
     770            2
     771            3
     772            2
     773            3
     774            2
     775            1
     776            2
     777            4
     778            2
     779            2
     780            0
     781            2
     782            3
     783            3
     784            2
     785            4
     786            3
     787            1
     788            4
     789            2
     790            4
     791            4
     792            2
     793            2
     794            2
     795            1
     796            1
     797            2
     798            3
     799            1
     800            0
     801            2
     802            2
     803            3
     804            2
     805            3
     806            2
     807            2
     808            3
     809            3
     810            2
     811            3
     812            2
     813            2
     814            1
     815            2
     816            2
     817            2
     818            3
     819            2
     820            2
     821            2
     822            2
     823            4
     824            1
     825            2
     826            0
     827            1
     828            3
     829            1
     830            2
     831            2
     832            2
     833            3
     834            4
     835            2
     836            2
     837            2
     838            2
     839            1
     840            3
     841            2
     842            2
     843            2
     844            1
     845            1
     846            3
     847            2
     848            1
     849            2
     850            0
     851            1
     852            0
     853            0
     854            0
     855            0
     856            1
     857            2
     858            2
     859            2
     860            2
     861            3
     862            2
     863            1
     864            2
     865            2
     866            2
     867            1
     868            2
     869            2
     870            1
     871            2
     872            1
     873            0
     874            0
     875            2
     876            0
     877            2
     878            1
     879            2
     880            1
     881            2
     882            2
     883            2
     884            3
     885            2
     886            1
     887            1
     888            2
     889            2
     890            2
     891            2
     892            3
     893            1
     894            2
     895            2
     896            2
     897            4
     898            4
     899            1
     900            1
     901            1
     902            4
     903            2
     904            2
     905            1
     906            1
     907            1
     908            1
     909            2
     910            4
     911            1
     912            0
     913            1
     914            0
     915            0
     916            0
     917            0
     918            2
     919            2
     920            0
     921            0
     922            1
     923            2
     924            3
     925            2
     926            1
     927            2
     928            2
     929            2
     930            1
     931            0
     932            0
     933            1
     934            0
     935            0
     936            0
     937            1
     938            0
     939            0
     940            0
     941            0
     942            0
     943            0
     944            0
     945            0
     946            0
     947            0
     948            3
     949            0
     950            1
     951            0
     952            0
     953            0
     954            0
     955            0
     956            0
     957            0
     958            0
     959            0
     960            0
     961            1
     962            0
     963            0
     964            0
     965            0
     966            0
     967            0
     968            0
     969            0
     970            0
     971            0
     972            0
     973            0
     974            0
     975            0
     976            0
     977            0
     978            2
     979            0
     980            0
     981            0
     982            1
     983            0
     984            0
     985            1
     986            0
     987            0
     988            1
     989            1
     990            0
     991            1
     992            0
     993            0
     994            0
     995            0
     996            1
     997            1
     998            1
     999            2
    1000            2
    1001            2
    1002            1
    1003            2
    1004            0
    1005            0
    1006            0
    1007            0
    1008            0
    1009            0
    1010            0
    1011            0
    1012            1
    1013            0
    1014            0
    1015            0
    1016            1
    1017            0
    1018            0
    1019            0
    1020            1
    1021            0
    1022            0
    1023            0
    1024            0
    1025            0
    1026            0
    1027            1
    1028            3
    1029            0
    1030            1
    1031            2
    1032            3
    1033            2
    1034            0
    1035            3
    1036            2
    1037            2
    1038            2
    1039            2
    1040            1
    1041            0
    1042            0
    1043            1
    1044            1
    1045            0
    1046            0
    1047            0
    1048            0
    1049            1
    1050            0
    1051            0
    1052            2
    1053            0
    1054            1
    1055            2
    1056            2
    1057            0
    1058            1
    1059            1
    1060            2
    1061            3
    1062            0
    1063            1
    1064            2
    1065            2
    1066            1
    1067            2
    1068            1
    1069            2
    1070            3
    1071            3
    1072            2
    1073            2
    1074            2
    1075            1
    1076            2
    1077            3
    1078            2
    1079            1
    1080            2
    1081            1
    1082            3
    1083            2
    1084            0
    1085            0
    1086            0
    1087            2
    1088            2
    1089            2
    1090            3
    1091            2
    1092            2
    1093            1
    1094            2
    1095            0
    1096            0
    1097            2
    1098            3
    1099            0
    1100            2
    1101            0
    1102            0
    1103            2
    1104            1
    1105            2
    1106            1
    1107            0
    1108            2
    1109            2
    1110            2
    1111            3
    1112            2
    1113            3
    1114            4
    1115            4
    1116            4
    1117            2
    1118            3
    1119            3
    1120            3
    1121            2
    1122            3
    1123            4
    1124            3
    1125            1
    1126            2
    1127            1
    1128            2
    1129            0
    1130            1
    1131            1
    1132            1
    1133            2
    1134            0
    1135            1
    1136            2
    1137            1
    1138            2
    1139            0
    1140            0
    1141            0
    1142            1
    1143            0
    1144            0
    1145            0
    1146            0
    1147            0
    1148            0
    1149            0
    1150            1
    1151            0
    1152            1
    1153            0
    1154            0
    1155            0
    1156            0
    1157            0
    1158            0
    1159            0
    1160            0
    1161            2
    1162            0
    1163            0
    1164            1
    1165            0
    1166            3
    1167            2
    1168            1
    1169            1
    1170            1
    1171            2
    1172            2
    1173            0
    1174            0
    1175            0
    1176            2
    1177            1
    1178            2
    1179            3
    1180            0
    1181            0
    1182            0
    1183            0
    1184            0
    1185            0
    1186            0
    1187            0
    1188            1
    1189            1
    1190            3
    1191            4
    1192            2
    1193            2
    1194            3
    1195            1
    1196            2
    1197            3
    1198            1
    1199            4
    1200            0
    1201            0
    1202            0
    1203            1
    1204            3
    1205            0
    1206            0
    1207            0
    1208            2
    1209            1
    1210            2
    1211            2
    1212            2
    1213            0
    1214            0
    1215            2
    1216            1
    1217            2
    1218            1
    1219            1
    1220            1
    1221            2
    1222            3
    1223            2
    1224            0
    1225            0
    1226            0
    1227            0
    1228            0
    1229            0
    1230            2
    1231            0
    1232            0
    1233            0
    1234            0
    1235            0
    1236            0
    1237            1
    1238            0
    1239            0
    1240            0
    1241            0
    1242            0
    1243            0
    1244            0
    1245            0
    1246            0
    1247            2
    1248            0
    1249            1
    1250            0
    1251            0
    1252            0
    1253            0
    1254            0
    1255            0
    1256            1
    1257            1
    1258            0
    1259            0
    1260            1
    1261            2
    1262            3
    1263            4
    1264            0
    1265            2
    1266            1
    1267            2
    1268            1
    1269            1
    1270            2
    1271            0
    1272            2
    1273            2
    1274            0
    1275            0
    1276            0
    1277            0
    1278            0
    1279            0
    1280            3
    1281            2
    1282            3
    1283            1
    1284            1
    1285            1
    1286            0
    1287            0
    1288            0
    1289            0
    1290            0
    1291            0
    1292            1
    1293            2
    1294            4
    1295            2
    1296            2
    1297            1
    1298            0
    1299            0
    1300            0
    1301            1
    1302            2
    1303            2
    1304            2
    1305            1
    1306            1
    1307            0
    1308            0
    1309            1
    1310            2
    1311            0
    1312            1
    1313            0
    1314            1
    1315            1
    1316            0
    1317            0
    1318            0
    1319            0
    1320            1
    1321            1
    1322            0
    1323            0
    1324            1
    1325            0
    1326            1
    1327            1
    1328            1
    1329            0
    1330            0
    1331            1
    1332            2
    1333            0
    1334            0
    1335            1
    1336            0
    1337            0
    1338            1
    1339            1
    1340            0
    1341            3
    1342            3
    1343            0
    1344            1
    1345            3
    1346            1
    1347            1
    1348            1
    1349            3
    1350            3
    1351            1
    1352            0
    1353            2
    1354            2
    1355            1
    1356            1
    1357            3
    1358            1
    1359            3
    1360            0
    1361            2
    1362            0
    1363            0
    1364            0
    1365            1
    1366            3
    1367            4
    1368            3
    1369            0
    1370            0
    1371            0
    1372            1
    1373            0
    1374            0
    1375            2
    1376            1
    1377            0
    1378            0
    1379            1
    1380            1
    1381            1
    1382            2
    1383            2
    1384            2
    1385            1
    1386            4
    1387            1
    1388            1
    1389            3
    1390            1
    1391            2
    1392            3
    1393            2
    1394            1
    1395            1
    1396            1
    1397            3
    1398            4
    1399            5
    1400            4
    1401            2
    1402            2
    1403            2
    1404            3
    1405            4
    1406            4
    1407            3
    1408            5
    1409            5
    1410            4
    1411            3
    1412            1
    1413            1
    1414            2
    1415            3
    1416            3
    1417            4
    1418            2
    1419            2
    1420            1
    1421            2
    1422            2
    1423            1
    1424            0
    1425            1
    1426            1
    1427            1
    1428            1
    1429            1
    1430            1
    1431            0
    1432            2
    1433            0
    1434            2
    1435            1
    1436            1
    1437            2
    1438            3
    1439            0
    1440            1
    1441            1
    1442            4
    1443            2
    1444            0
    1445            1
    1446            3
    1447            5
    1448            2
    1449            3
    1450            2
    1451            1
    1452            5
    1453            2
    1454            1
    1455            2
    1456            1
    1457            1
    1458            1
    1459            2
    1460            4
    1461            3
    1462            4
    1463            3
    1464            1
    1465            1
    1466            3
    1467            2
    1468            0
    1469            2
    1470            3
    1471            2
    1472            4
    1473            2
    1474            4
    1475            1
    1476            1
    1477            2
    1478            1
    1479            1
    1480            2
    1481            1
    1482            1
    1483            0
    1484            2
    1485            1
    1486            1
    1487            1
    1488            1
    1489            2
    1490            0
    1491            2
    1492            2
    1493            3
    1494            2
    1495            0
    1496            3
    1497            2
    1498            1
    1499            2
    1500            2
    1501            1
    1502            1
    1503            2
    1504            0
    1505            1
    1506            0
    1507            0
    1508            2
    1509            4
    1510            2
    1511            2
    1512            0
    1513            2
    1514            1
    1515            2
    1516            2
    1517            3
    1518            4
    1519            1
    1520            1
    1521            3
    1522            2
    1523            1
    1524            1
    1525            1
    1526            1
    1527            2
    1528            2
    1529            2
    1530            2
    1531            3
    1532            1
    1533            1
    1534            3
    1535            5
    1536            1
    1537            4
    1538            3
    1539            2
    1540            3
    1541            3
    1542            1
    1543            0
    1544            1
    1545            2
    1546            1
    1547            2
    1548            1
    1549            2
    1550            3
    1551            0
    1552            1
    1553            1
    1554            1
    1555            1
    1556            1
    1557            2
    1558            0
    1559            2
    1560            0
    1561            1
    1562            0
    1563            0
    1564            0
    1565            0
    1566            3
    1567            0
    1568            0
    1569            1
    1570            1
    1571            1
    1572            1
    1573            2
    1574            4
    1575            3
    1576            1
    1577            2
    1578            1
    1579            1
    1580            1
    1581            2
    1582            2
    1583            1
    1584            2
    1585            2
    1586            2
    1587            1
    1588            2
    1589            2
    1590            1
    1591            2
    1592            1
    1593            2
    1594            1
    1595            1
    1596            1
    1597            1
    1598            2
    1599            0
    1600            1
    1601            2
    1602            1
    1603            1
    1604            0
    1605            0
    1606            0
    1607            0
    1608            0
    1609            1
    1610            1
    1611            0
    1612            2
    1613            1
    1614            1
    1615            0
    1616            3
    1617            0
    1618            1
    1619            2
    1620            1
    1621            3
    1622            2
    1623            3
    1624            0
    1625            1
    1626            1
    1627            1
    1628            1
    1629            1
    1630            2
    1631            0
    1632            1
    1633            2
    1634            0
    1635            1
    1636            1
    1637            0
    1638            0
    1639            0
    1640            1
    1641            2
    1642            2
    1643            4
    1644            1
    1645            0
    1646            5
    1647            5
    1648            4
    1649            6
    1650            3
    1651            3
    1652            4
    1653            2
    1654            2
    1655            3
    1656            5
    1657            2
    1658            3
    1659            0
    1660            3
    1661            2
    1662            4
    1663            4
    1664            3
    1665            2
    1666            4
    1667            4
    1668            2
    1669            3
    1670            4
    1671            4
    1672            3
    1673            5
    1674            3
    1675            4
    1676            3
    1677            3
    1678            3
    1679            3
    1680            3
    1681            3
    1682            2
    1683            3
    1684            4
    1685            5
    1686            3
    1687            2
    1688            4
    1689            5
    1690            4
    1691            2
    1692            4
    1693            1
    1694            6
    1695            3
    1696            2
    1697            3
    1698            2
    1699            4
    1700            7
    1701            5
    1702            3
    1703            4
    1704            4
    1705            4
    1706            4
    1707            4
    1708            3
    1709            2
    1710            3
    1711            1
    1712            3
    1713            2
    1714            4
    1715            5
    1716            4
    1717            2
    1718            1
    1719            2
    1720            4
    1721            3
    1722            4
    1723            5
    1724            7
    1725            3
    1726            3
    1727            3
    1728            4
    1729            4
    1730            3
    1731            3
    1732            4
    1733            4
    1734            7
    1735            5
    1736            1
    1737            4
    1738            5
    1739            3
    1740            2
    1741            2
    1742            3
    1743            6
    1744            6
    1745            3
    1746            1
    1747            2
    1748            3
    1749            3
    1750            2
    1751            3
    1752            4
    1753            5
    1754            4
    1755            1
    1756            3
    1757            3
    1758            6
    1759            4
    1760            4
    1761            4
    1762            3
    1763            2
    1764            3
    1765            4
    1766            2
    1767            5
    1768            3
    1769            3
    1770            3
    1771            3
    1772            2
    1773            3
    1774            2
    1775            5
    1776            3
    1777            3
    1778            4
    1779            3
    1780            4
    1781            3
    1782            3
    1783            6
    1784            2
    1785            4
    1786            3
    1787            3
    1788            2
    1789            2
    1790            2
    1791            2
    1792            2
    1793            4
    1794            2
    1795            4
    1796            3
    1797            3
    1798            2
    1799            1
    1800            2
    1801            1
    1802            3
    1803            2
    1804            3
    1805            3
    1806            2
    1807            2
    1808            4
    1809            1
    1810            1
    1811            2
    1812            3
    1813            2
    1814            5
    1815            2
    1816            2
    1817            2
    1818            3
    1819            2
    1820            3
    1821            2
    1822            1
    1823            2
    1824            3
    1825            4
    1826            2
    1827            6
    1828            4
    1829            3
    1830            3
    1831            3
    1832            3
    1833            3
    1834            4
    1835            2
    1836            4
    1837            6
    1838            4
    1839            2
    1840            3
    1841            3
    1842            4
    1843            4
    1844            5
    1845            2
    1846            5
    1847            5
    1848            3
    1849            4
    1850            6
    1851            2
    1852            3
    1853            3
    1854            5
    1855            3
    1856            4
    1857            3
    1858            4
    1859            4
    1860            4
    1861            2
    1862            2
    1863            4
    1864            3
    1865            2
    1866            4
    1867            4
    1868            4
    1869            5
    1870            2
    1871            2
    1872            3
    1873            4
    1874            3
    1875            3
    1876            6
    1877            3
    1878            3
    1879            4
    1880            3
    1881            4
    1882            3
    1883            4
    1884            3
    1885            3
    1886            2
    1887            2
    1888            2
    1889            2
    1890            1
    1891            2
    1892            2
    1893            3
    1894            1
    1895            2
    1896            2
    1897            2
    1898            4
    1899            2
    1900            2
    1901            1
    1902            3
    1903            5
    1904            2
    1905            4
    1906            1
    1907            4
    1908            2
    1909            2
    1910            4
    1911            4
    1912            1
    1913            5
    1914            3
    1915            5
    1916            4
    1917            3
    1918            4
    1919            3
    1920            3
    1921            4
    1922            4
    1923            2
    1924            4
    1925            4
    1926            2
    1927            4
    1928            4
    1929            3
    1930            6
    1931            4
    1932            5
    1933            3
    1934            3
    1935            4
    1936            1
    1937            2
    1938            2
    1939            2
    1940            1
    1941            1
    1942            1
    1943            2
    1944            2
    1945            2
    1946            2
    1947            4
    1948            4
    1949            4
    1950            5
    1951            5
    1952            5
    1953            4
    1954            5
    1955            3
    1956            3
    1957            3
    1958            4
    1959            3
    1960            3
    1961            4
    1962            3
    1963            5
    1964            6
    1965            3
    1966            3
    1967            4
    1968            6
    1969            3
    1970            5
    1971            5
    1972            2
    1973            5
    1974            3
    1975            1
    1976            2
    1977            4
    1978            5
    1979            1
    1980            3
    1981            4
    1982            5
    1983            4
    1984            2
    1985            2
    1986            3
    1987            3
    1988            3
    1989            3
    1990            2
    1991            3
    1992            4
    1993            4
    1994            2
    1995            3
    1996            4
    1997            3
    1998            4
    1999            5
    2000            4
    2001            4
    2002            3
    2003            5
    2004            3
    2005            3
    2006            4
    2007            5
    2008            7
    2009            5
    2010            5
    2011            4
    2012            4
    2013            3
    2014            3
    2015            4
    2016            5
    2017            1
    2018            1
    2019            1
    2020            2
    2021            1
    2022            0
    2023            2
    2024            1
    2025            1
    2026            0
    2027            2
    2028            0
    2029            1
    2030            1
    2031            0
    2032            0
    2033            1
    2034            1
    2035            2
    2036            0
    2037            1
    2038            1
    2039            1
    2040            1
    2041            0
    2042            1
    2043            0
    2044            0
    2045            0
    2046            0
    2047            2
    2048            1
    2049            0
    2050            2
    2051            3
    2052            2
    2053            1
    2054            1
    2055            1
    2056            2
    2057            3
    2058            1
    2059            2
    2060            1
    2061            4
    2062            1
    2063            2
    2064            1
    2065            0
    2066            2
    2067            1
    2068            0
    2069            2
    2070            0
    2071            0
    2072            1
    2073            0
    2074            0
    2075            3
    2076            1
    2077            1
    2078            2
    2079            4
    2080            1
    2081            2
    2082            4
    2083            2
    2084            2
    2085            3
    2086            4
    2087            3
    2088            4
    2089            3
    2090            3
    2091            4
    2092            3
    2093            0
    2094            3
    2095            4
    2096            3
    2097            3
    2098            3
    2099            4
    2100            3
    2101            2
    2102            3
    2103            5
    2104            5
    2105            3
    2106            3
    2107            4
    2108            3
    2109            5
    2110            4
    2111            4
    2112            3
    2113            4
    2114            1
    2115            4
    2116            3
    2117            6
    2118            2
    2119            3
    2120            4
    2121            4
    2122            3
    2123            2
    2124            4
    2125            5
    2126            3
    2127            2
    2128            2
    2129            2
    2130            0
    2131            3
    2132            4
    2133            3
    2134            3
    2135            3
    2136            5
    2137            5
    2138            5
    2139            4
    2140            5
    2141            5
    2142            4
    2143            1
    2144            2
    2145            6
    2146            6
    2147            5
    2148            6
    2149            3
    2150            5
    2151            4
    2152            2
    2153            2
    2154            4
    2155            3
    2156            3
    2157            4
    2158            4
    2159            4
    2160            2
    2161            5
    2162            3
    2163            2
    2164            4
    2165            2
    2166            4
    2167            4
    2168            4
    2169            3
    2170            4
    2171            4
    2172            4
    2173            2
    2174            3
    2175            4
    2176            5
    2177            3
    2178            3
    2179            4
    2180            3
    2181            3
    2182            3
    2183            2
    2184            6
    2185            3
    2186            0
    2187            3
    2188            1
    2189            1
    2190            1
    2191            2
    2192            2
    2193            1
    2194            3
    2195            2
    2196            1
    2197            1
    2198            1
    2199            3
    2200            2
    2201            2
    2202            0
    2203            3
    2204            1
    2205            1
    2206            1
    2207            0
    2208            0
    2209            1
    2210            0
    2211            1
    2212            2
    2213            2
    2214            3
    2215            3
    2216            2
    2217            3
    2218            4
    2219            5
    2220            2
    2221            7
    2222            5
    2223            2
    2224            3
    2225            7
    2226            3
    2227            3
    2228            7
    2229            2
    2230            2
    2231            1
    2232            5
    2233            3
    2234            2
    2235            3
    2236            4
    2237            5
    2238            4
    2239            5
    2240            4
    2241            5
    2242            6
    2243            6
    2244            2
    2245            3
    2246            3
    2247            3
    2248            3
    2249            5
    2250            1
    2251            4
    2252            5
    2253            4
    2254            4
    2255            5
    2256            2
    2257            2
    2258            2
    2259            3
    2260            4
    2261            4
    2262            4
    2263            3
    2264            4
    2265            4
    2266            3
    2267            4
    2268            2
    2269            3
    2270            2
    2271            5
    2272            2
    2273            2
    2274            4
    2275            4
    2276            5
    2277            3
    2278            0
    2279            3
    2280            5
    2281            4
    2282            6
    2283            2
    2284            2
    2285            4
    2286            3
    2287            2
    2288            3
    2289            3
    2290            4
    2291            5
    2292            5
    2293            6
    2294            3
    2295            3
    2296            3
    2297            5
    2298            5
    2299            3
    2300            4
    2301            5
    2302            2
    2303            4
    2304            2
    2305            2
    2306            6
    2307            3
    2308            3
    2309            3
    2310            5
    2311            4
    2312            3
    2313            2
    2314            2
    2315            5
    2316            4
    2317            2
    2318            4
    2319            2
    2320            2
    2321            4
    2322            4
    2323            1
    2324            4
    2325            1
    2326            4
    2327            2
    2328            2
    2329            4
    2330            3
    2331            2
    2332            7
    2333            2
    2334            4
    2335            3
    2336            2
    2337            5
    2338            3
    2339            2
    2340            4
    2341            3
    2342            3
    2343            3
    2344            4
    2345            1
    2346            4
    2347            1
    2348            3
    2349            1
    2350            2
    2351            0
    2352            1
    2353            0
    2354            1
    2355            0
    2356            2
    2357            2
    2358            1
    2359            2
    2360            3
    2361            2
    2362            1
    2363            0
    2364            2
    2365            2
    2366            3
    2367            2
    2368            5
    2369            4
    2370            2
    2371            1
    2372            1
    2373            2
    2374            2
    2375            3
    2376            1
    2377            1
    2378            1
    2379            1
    2380            2
    2381            2
    2382            1
    2383            3
    2384            3
    2385            4
    2386            4
    2387            5
    2388            4
    2389            1
    2390            3
    2391            3
    2392            3
    2393            4
    2394            5
    2395            4
    2396            3
    2397            3
    2398            3
    2399            5
    2400            4
    2401            3
    2402            3
    2403            4
    2404            2
    2405            5
    2406            2
    2407            1
    2408            7
    2409            4
    2410            3
    2411            5
    2412            3
    2413            4
    2414            3
    2415            2
    2416            4
    2417            4
    2418            6
    2419            3
    2420            3
    2421            3
    2422            2
    2423            1
    2424            7
    2425            3
    2426            4
    2427            3
    2428            3
    2429            4
    2430            2
    2431            4
    2432            3
    2433            3
    2434            0
    2435            2
    2436            4
    2437            3
    2438            3
    2439            3
    2440            1
    2441            3
    2442            4
    2443            4
    2444            6
    2445            1
    2446            2
    2447            3
    2448            3
    2449            3
    2450            3
    2451            3
    2452            4
    2453            3
    2454            1
    2455            3
    2456            4
    2457            4
    2458            3
    2459            2
    2460            1
    2461            3
    2462            3
    2463            4
    2464            3
    2465            4
    2466            4
    2467            3
    2468            5
    2469            2
    2470            4
    2471            2
    2472            3
    2473            2
    2474            4
    2475            4
    2476            2
    2477            4
    2478            6
    2479            2
    2480            4
    2481            5
    2482            6
    2483            4
    2484            4
    2485            3
    2486            5
    2487            2
    2488            2
    2489            3
    2490            2
    2491            3
    2492            2
    2493            3
    2494            4
    2495            4
    2496            2
    2497            4
    2498            5
    2499            4
    2500            5
    2501            2
    2502            3
    2503            3
    2504            4
    2505            4
    2506            4
    2507            5
    2508            4
    2509            1
    2510            3
    2511            2
    2512            4
    2513            4
    2514            3
    2515            2
    2516            4
    2517            4
    2518            4
    2519            4
    2520            3
    2521            2
    2522            2
    2523            4
    2524            3
    2525            3
    2526            1
    2527            2
    2528            4
    2529            3
    2530            2
    2531            5
    2532            3
    2533            2
    2534            2
    2535            4
    2536            5
    2537            3
    2538            3
    2539            3
    2540            3
    2541            2
    2542            5
    2543            2
    2544            4
    2545            2
    2546            4
    2547            4
    2548            3
    2549            5
    2550            3
    2551            4
    2552            2
    2553            4
    2554            3
    2555            3
    2556            3
    2557            3
    2558            3
    2559            4
    2560            2
    2561            3
    2562            4
    2563            1
    2564            5
    2565            4
    2566            2
    2567            2
    2568            2
    2569            3
    2570            3
    2571            4
    2572            4
    2573            5
    2574            2
    2575            4
    2576            4
    2577            5
    2578            3
    2579            4
    2580            3
    2581            3
    2582            3
    2583            5
    2584            3
    2585            4
    2586            4
    2587            3
    2588            3
    2589            3
    2590            4
    2591            4
    2592            3
    2593            5
    2594            2
    2595            2
    2596            2
    2597            4
    2598            3
    2599            2
    2600            3
    2601            2
    2602            4
    2603            4
    2604            5
    2605            5
    2606            4
    2607            4
    2608            4
    2609            4
    2610            3
    2611            4
    2612            5
    2613            4
    2614            4
    2615            4
    2616            5
    2617            3
    2618            5
    2619            4
    2620            3
    2621            3
    2622            4
    2623            4
    2624            4
    2625            2
    2626            2
    2627            2
    2628            2
    2629            1
    2630            3
    2631            2
    2632            2
    2633            1
    2634            3
    2635            5
    2636            2
    2637            3
    2638            4
    2639            2
    2640            2
    2641            2
    2642            3
    2643            2
    2644            1
    2645            4
    2646            2
    2647            3
    2648            4
    2649            2
    2650            1
    2651            1
    2652            2
    2653            2
    2654            1
    2655            4
    2656            0
    2657            1
    2658            2
    2659            2
    2660            2
    2661            2
    2662            4
    2663            2
    2664            3
    2665            3
    2666            2
    2667            1
    2668            1
    2669            1
    2670            2
    2671            3
    2672            3
    2673            4
    2674            2
    2675            3
    2676            2
    2677            2
    2678            4
    2679            2
    2680            3
    2681            3
    2682            2
    2683            1
    2684            2
    2685            2
    2686            2
    2687            2
    2688            1
    2689            0
    2690            2
    2691            0
    2692            2
    2693            4
    2694            3
    2695            2
    2696            2
    2697            2
    2698            1
    2699            2
    2700            2
    2701            2
    2702            3
    2703            2
    2704            2
    2705            4
    2706            3
    2707            3
    2708            2
    2709            1
    2710            2
    2711            1
    2712            2
    2713            4
    2714            1
    2715            3
    2716            1
    2717            2
    2718            1
    2719            2
    2720            2
    2721            1
    2722            2
    2723            4
    2724            1
    2725            2
    2726            3
    2727            3
    2728            1
    2729            2
    2730            2
    2731            1
    2732            3
    2733            1
    2734            3
    2735            2
    2736            1
    2737            2
    2738            1
    2739            3
    2740            2
    2741            1
    2742            1
    2743            1
    2744            2
    2745            2
    2746            2
    2747            2
    2748            2
    2749            0
    2750            2
    2751            3
    2752            1
    2753            0
    2754            1
    2755            1
    2756            3
    2757            1
    2758            1
    2759            0
    2760            2
    2761            2
    2762            2
    2763            2
    2764            2
    2765            3
    2766            2
    2767            4
    2768            1
    2769            3
    2770            2
    2771            0
    2772            1
    2773            0
    2774            0
    2775            2
    2776            1
    2777            2
    2778            3
    2779            2
    2780            3
    2781            3
    2782            2
    2783            1
    2784            2
    2785            2
    2786            2
    2787            1
    2788            2
    2789            3
    2790            2
    2791            4
    2792            3
    2793            2
    2794            1
    2795            0
    2796            0
    2797            1
    2798            0
    2799            1
    2800            3
    2801            2
    2802            3
    2803            2
    2804            2
    2805            2
    2806            2
    2807            2
    2808            2
    2809            2
    2810            1
    2811            2
    2812            2
    2813            2
    2814            0
    2815            2
    2816            2
    2817            3
    2818            2
    2819            2
    2820            2
    2821            3
    2822            1
    2823            1
    2824            1
    2825            1
    2826            1
    2827            4
    2828            2
    2829            2
    2830            1
    2831            1
    2832            1
    2833            2
    2834            2
    2835            4
    2836            1
    2837            2
    2838            2
    2839            4
    2840            1
    2841            2
    2842            2
    2843            2
    2844            2
    2845            2
    2846            4
    2847            2
    2848            2
    2849            1
    2850            5
    2851            1
    2852            2
    2853            2
    2854            2
    2855            1
    2856            2
    2857            2
    2858            4
    2859            2
    2860            2
    2861            3
    2862            2
    2863            2
    2864            2
    2865            2
    2866            2
    2867            1
    2868            2
    2869            2
    2870            2
    2871            2
    2872            3
    2873            2
    2874            2
    2875            2
    2876            4
    2877            3
    2878            2
    2879            1
    2880            2
    2881            2
    2882            2
    2883            1
    2884            2
    2885            3
    2886            1
    2887            3
    2888            3
    2889            3
    2890            3
    2891            2
    2892            1
    2893            2
    2894            2
    2895            2
    2896            6
    2897            1
    2898            1
    2899            2
    2900            3
    2901            1
    2902            2
    2903            1
    2904            2
    2905            1
    2906            2
    2907            2
    2908            4
    2909            3
    2910            1
    2911            1
    2912            2
    2913            2
    2914            3
    2915            1
    2916            3
    2917            3
    2918            1
    2919            2
    2920            3
    2921            2
    2922            2
    2923            2
    2924            2
    2925            1
    2926            1
    2927            4
    2928            2
    2929            4
    2930            3
    2931            2
    2932            2
    2933            1
    2934            2
    2935            2
    2936            1
    2937            2
    2938            3
    2939            1
    2940            1
    2941            3
    2942            3
    2943            1
    2944            2
    2945            2
    2946            2
    2947            2
    2948            3
    2949            2
    2950            2
    2951            2
    2952            1
    2953            3
    2954            1
    2955            4
    2956            2
    2957            2
    2958            1
    2959            2
    2960            1
    2961            3
    2962            2
    2963            2
    2964            2
    2965            2
    2966            3
    2967            2
    2968            3
    2969            2
    2970            2
    2971            1
    2972            1
    2973            2
    2974            2
    2975            2
    2976            3
    2977            2
    2978            1
    2979            2
    2980            1
    2981            2
    2982            2
    2983            2
    2984            4
    2985            2
    2986            2
    2987            2
    2988            3
    2989            3
    2990            2
    2991            3
    2992            2
    2993            2
    2994            2
    2995            2
    2996            2
    2997            2
    2998            2
    2999            2
    3000            2
    3001            1
    3002            2
    3003            3
    3004            3
    3005            0
    3006            0
    3007            2
    3008            2
    3009            4
    3010            1
    3011            1
    3012            3
    3013            2
    3014            1
    3015            2
    3016            1
    3017            2
    3018            3
    3019            4
    3020            2
    3021            2
    3022            1
    3023            2
    3024            2
    3025            2
    3026            2
    3027            2
    3028            2
    3029            2
    3030            1
    3031            5
    3032            3
    3033            3
    3034            2
    3035            1
    3036            1
    3037            4
    3038            2
    3039            2
    3040            3
    3041            2
    3042            1
    3043            3
    3044            3
    3045            2
    3046            2
    3047            2
    3048            3
    3049            3
    3050            3
    3051            0
    3052            1
    3053            1
    3054            3
    3055            0
    3056            0
    3057            0
    3058            1
    3059            0
    3060            2
    3061            0
    3062            0
    3063            1
    3064            2
    3065            3
    3066            2
    3067            3
    3068            1
    3069            1
    3070            2
    3071            3
    3072            2
    3073            2
    3074            2
    3075            4
    3076            3
    3077            2
    3078            3
    3079            1
    3080            2
    3081            2
    3082            1
    3083            0
    3084            1
    3085            4
    3086            1
    3087            3
    3088            2
    3089            2
    3090            1
    3091            1
    3092            2
    3093            2
    3094            1
    3095            1
    3096            4
    3097            2
    3098            1
    3099            2
    3100            2
    3101            1
    3102            3
    3103            3
    3104            2
    3105            2
    3106            2
    3107            1
    3108            5
    3109            2
    3110            1
    3111            2
    3112            1
    3113            1
    3114            2
    3115            3
    3116            1
    3117            1
    3118            2
    3119            3
    3120            2
    3121            2
    3122            2
    3123            1
    3124            1
    3125            2
    3126            1
    3127            1
    3128            3
    3129            3
    3130            3
    3131            2
    3132            1
    3133            4
    3134            2
    3135            2
    3136            1
    3137            2
    3138            1
    3139            2
    3140            2
    3141            1
    3142            2
    3143            2
    3144            1
    3145            3
    3146            0
    3147            3
    3148            1
    3149            3
    3150            3
    3151            2
    3152            1
    3153            2
    3154            2
    3155            3
    3156            1
    3157            1
    3158            4
    3159            2
    3160            1
    3161            1
    3162            3
    3163            2
    3164            3
    3165            1
    3166            2
    3167            2
    3168            1
    3169            3
    3170            1
    3171            1
    3172            4
    3173            1
    3174            2
    3175            1
    3176            4
    3177            0
    3178            2
    3179            2
    3180            2
    3181            4
    3182            2
    3183            2
    3184            3
    3185            4
    3186            3
    3187            3
    3188            2
    3189            2
    3190            4
    3191            2
    3192            1
    3193            4
    3194            3
    3195            1
    3196            1
    3197            2
    3198            1
    3199            2
    3200            0
    3201            1
    3202            2
    3203            0
    3204            0
    3205            0
    3206            0
    3207            0
    3208            1
    3209            1
    3210            0
    3211            1
    3212            2
    3213            3
    3214            4
    3215            4
    3216            1
    3217            1
    3218            2
    3219            1
    3220            1
    3221            2
    3222            2
    3223            2
    3224            3
    3225            2
    3226            3
    3227            1
    3228            3
    3229            1
    3230            1
    3231            1
    3232            1
    3233            3
    3234            1
    3235            0
    3236            0
    3237            0
    3238            1
    3239            1
    3240            0
    3241            0
    3242            1
    3243            2
    3244            0
    3245            1
    3246            0
    3247            0
    3248            0
    3249            2
    3250            1
    3251            0
    3252            3
    3253            0
    3254            0
    3255            3
    3256            3
    3257            1
    3258            2
    3259            1
    3260            1
    3261            3
    3262            1
    3263            2
    3264            1
    3265            1
    3266            2
    3267            1
    3268            1
    3269            0
    3270            2
    3271            0
    3272            1
    3273            1
    3274            2
    3275            1
    3276            2
    3277            2
    3278            3
    3279            3
    3280            4
    3281            2
    3282            2
    3283            1
    3284            2
    3285            1
    3286            2
    3287            2
    3288            2
    3289            3
    3290            1
    3291            2
    3292            2
    3293            2
    3294            2
    3295            3
    3296            2
    3297            2
    3298            4
    3299            1
    3300            2
    3301            2
    3302            3
    3303            0
    3304            3
    3305            2
    3306            1
    3307            3
    3308            2
    3309            2
    3310            2
    3311            3
    3312            2
    3313            1
    3314            1
    3315            2
    3316            3
    3317            0
    3318            0
    3319            0
    3320            5
    3321            1
    3322            1
    3323            1
    3324            2
    3325            3
    3326            1
    3327            3
    3328            3
    3329            1
    3330            2
    3331            1
    3332            2
    3333            2
    3334            2
    3335            2
    3336            1
    3337            3
    3338            2
    3339            1
    3340            2
    3341            2
    3342            2
    3343            3
    3344            1
    3345            2
    3346            0
    3347            1
    3348            0
    3349            1
    3350            2
    3351            1
    3352            3
    3353            0
    3354            1
    3355            2
    3356            2
    3357            2
    3358            5
    3359            2
    3360            2
    3361            1
    3362            1
    3363            3
    3364            5
    3365            1
    3366            3
    3367            0
    3368            3
    3369            2
    3370            2
    3371            2
    3372            4
    3373            2
    3374            2
    3375            3
    3376            3
    3377            3
    3378            2
    3379            1
    3380            2
    3381            3
    3382            1
    3383            3
    3384            2
    3385            2
    3386            2
    3387            2
    3388            1
    3389            2
    3390            1
    3391            3
    3392            2
    3393            2
    3394            2
    3395            2
    3396            1
    3397            1
    3398            2
    3399            1
    3400            3
    3401            2
    3402            2
    3403            3
    3404            2
    3405            2
    3406            3
    3407            1
    3408            0
    3409            0
    3410            1
    3411            0
    3412            2
    3413            3
    3414            1
    3415            3
    3416            3
    3417            1
    3418            2
    3419            3
    3420            2
    3421            2
    3422            2
    3423            1
    3424            3
    3425            3
    3426            2
    3427            1
    3428            1
    3429            2
    3430            1
    3431            3
    3432            2
    3433            0
    3434            0
    3435            0
    3436            0
    3437            1
    3438            0
    3439            1
    3440            1
    3441            1
    3442            3
    3443            1
    3444            0
    3445            1
    3446            2
    3447            2
    3448            2
    3449            3
    3450            2
    3451            4
    3452            4
    3453            3
    3454            3
    3455            2
    3456            3
    3457            4
    3458            1
    3459            1
    3460            3
    3461            2
    3462            1
    3463            2
    3464            3
    3465            1
    3466            2
    3467            1
    3468            1
    3469            5
    3470            1
    3471            3
    3472            1
    3473            4
    3474            4
    3475            2
    3476            3
    3477            2
    3478            2
    3479            4
    3480            5
    3481            1
    3482            2
    3483            2
    3484            3
    3485            3
    3486            1
    3487            1
    3488            3
    3489            3
    3490            3
    3491            4
    3492            2
    3493            1
    3494            2
    3495            1
    3496            4
    3497            4
    3498            2
    3499            2
    3500            1
    3501            1
    3502            1
    3503            0
    3504            0
    3505            2
    3506            1
    3507            2
    3508            1
    3509            0
    3510            4
    3511            1
    3512            4
    3513            1
    3514            2
    3515            3
    3516            3
    3517            1
    3518            3
    3519            3
    3520            1
    3521            3
    3522            2
    3523            1
    3524            4
    3525            3
    3526            2
    3527            3
    3528            3
    3529            2
    3530            2
    3531            2
    3532            1
    3533            4
    3534            3
    3535            4
    3536            2
    3537            3
    3538            2
    3539            1
    3540            0
    3541            1
    3542            2
    3543            1
    3544            1
    3545            0
    3546            2
    3547            1
    3548            2
    3549            1
    3550            0
    3551            0
    3552            1
    3553            2
    3554            2
    3555            3
    3556            4
    3557            4
    3558            3
    3559            3
    3560            4
    3561            2
    3562            2
    3563            1
    3564            1
    3565            1
    3566            1
    3567            3
    3568            3
    3569            3
    3570            4
    3571            3
    3572            4
    3573            4
    3574            3
    3575            2
    3576            1
    3577            2
    3578            2
    3579            1
    3580            1
    3581            2
    3582            4
    3583            3
    3584            4
    3585            3
    3586            2
    3587            2
    3588            0
    3589            2
    3590            0
    3591            2
    3592            2
    3593            0
    3594            2
    3595            2
    3596            1
    3597            2
    3598            2
    3599            2
    3600            0
    3601            2
    3602            0
    3603            1
    3604            2
    3605            0
    3606            0
    3607            2
    3608            1
    3609            2
    3610            1
    3611            1
    3612            1
    3613            2
    3614            2
    3615            1
    3616            2
    3617            0
    3618            1
    3619            0
    3620            1
    3621            0
    3622            1
    3623            2
    3624            0
    3625            0
    3626            2
    3627            2
    3628            1
    3629            3
    3630            2
    3631            0
    3632            2
    3633            1
    3634            2
    3635            0
    3636            3
    3637            3
    3638            1
    3639            1
    3640            5
    3641            3
    3642            4
    3643            2
    3644            1
    3645            1
    3646            1
    3647            4
    3648            2
    3649            0
    3650            2
    3651            4
    3652            2
    3653            2
    3654            2
    3655            3
    3656            3
    3657            1
    3658            3
    3659            3
    3660            1
    3661            5
    3662            3
    3663            1
    3664            3
    3665            3
    3666            2
    3667            2
    3668            2
    3669            2
    3670            1
    3671            2
    3672            2
    3673            1
    3674            4
    3675            1
    3676            2
    3677            1
    3678            1
    3679            2
    3680            1
    3681            2
    3682            2
    3683            2
    3684            1
    3685            0
    3686            3
    3687            0
    3688            2
    3689            2
    3690            2
    3691            2
    3692            2
    3693            2
    3694            2
    3695            2
    3696            2
    3697            2
    3698            2
    3699            5
    3700            4
    3701            4
    3702            6
    3703            2
    3704            3
    3705            2
    3706            2
    3707            0
    3708            2
    3709            1
    3710            2
    3711            1
    3712            0
    3713            3
    3714            2
    3715            2
    3716            2
    3717            2
    3718            1
    3719            2
    3720            1
    3721            1
    3722            1
    3723            2
    3724            4
    3725            2
    3726            1
    3727            2
    3728            2
    3729            2
    3730            2
    3731            2
    3732            1
    3733            3
    3734            1
    3735            2
    3736            1
    3737            2
    3738            2
    3739            2
    3740            1
    3741            2
    3742            3
    3743            1
    3744            2
    3745            2
    3746            1
    3747            3
    3748            0
    3749            1
    3750            0
    3751            2
    3752            2
    3753            2
    3754            2
    3755            1
    3756            2
    3757            3
    3758            2
    3759            1
    3760            2
    3761            2
    3762            2
    3763            1
    3764            1
    3765            1
    3766            2
    3767            2
    3768            1
    3769            1
    3770            2
    3771            2
    3772            2
    3773            2
    3774            2
    3775            1
    3776            1
    3777            3
    3778            2
    3779            3
    3780            3
    3781            3
    3782            2
    3783            1
    3784            0
    3785            1
    3786            0
    3787            0
    3788            2
    3789            1
    3790            2
    3791            1
    3792            0
    3793            0
    3794            0
    3795            0
    3796            2
    3797            1
    3798            0
    3799            1
    3800            1
    3801            2
    3802            2
    3803            2
    3804            1
    3805            0
    3806            0
    3807            0
    3808            1
    3809            0
    3810            0
    3811            0
    3812            0
    3813            0
    3814            0
    3815            0
    3816            3
    3817            0
    3818            0
    3819            0
    3820            0
    3821            1
    3822            2
    3823            5
    3824            4
    3825            2
    3826            2
    3827            0
    3828            3
    3829            1
    3830            2
    3831            0
    3832            0
    3833            2
    3834            1
    3835            1
    3836            3
    3837            3
    3838            2
    3839            1
    3840            2
    3841            2
    3842            3
    3843            1
    3844            0
    3845            2
    3846            0
    3847            0
    3848            1
    3849            2
    3850            2
    3851            1
    3852            2
    3853            1
    3854            1
    3855            2
    3856            1
    3857            2
    3858            2
    3859            2
    3860            2
    3861            4
    3862            1
    3863            2
    3864            3
    3865            2
    3866            3
    3867            2
    3868            2
    3869            2
    3870            2
    3871            1
    3872            2
    3873            1
    3874            2
    3875            2
    3876            3
    3877            3
    3878            1
    3879            1
    3880            4
    3881            2
    3882            2
    3883            2
    3884            1
    3885            1
    3886            4
    3887            3
    3888            2
    3889            1
    3890            1
    3891            2
    3892            2
    3893            2
    3894            2
    3895            3
    3896            3
    3897            3
    3898            2
    3899            3
    3900            1
    3901            1
    3902            0
    3903            0
    3904            0
    3905            2
    3906            2
    3907            2
    3908            4
    3909            2
    3910            1
    3911            0
    3912            0
    3913            0
    3914            2
    3915            3
    3916            2
    3917            1
    3918            3
    3919            1
    3920            5
    3921            3
    3922            3
    3923            2
    3924            2
    3925            2
    3926            4
    3927            2
    3928            1
    3929            2
    3930            0
    3931            1
    3932            1
    3933            1
    3934            1
    3935            0
    3936            0
    3937            0
    3938            1
    3939            2
    3940            1
    3941            0
    3942            0
    3943            2
    3944            2
    3945            2
    3946            2
    3947            2
    3948            2
    3949            4
    3950            1
    3951            4
    3952            0
    3953            3
    3954            3
    3955            1
    3956            5
    3957            4
    3958            1
    3959            2
    3960            1
    3961            4
    3962            0
    3963            1
    3964            3
    3965            2
    3966            1
    3967            2
    3968            2
    3969            2
    3970            3
    3971            2
    3972            2
    3973            1
    3974            0
    3975            1
    3976            3
    3977            2
    3978            2
    3979            2
    3980            2
    3981            2
    3982            2
    3983            2
    3984            2
    3985            2
    3986            2
    3987            0
    3988            3
    3989            1
    3990            4
    3991            2
    3992            4
    3993            2
    3994            3
    3995            4
    3996            3
    3997            1
    3998            3
    3999            3
    4000            2
    4001            4
    4002            2
    4003            4
    4004            4
    4005            2
    4006            3
    4007            3
    4008            3
    4009            4
    4010            3
    4011            4
    4012            5
    4013            3
    4014            3
    4015            4
    4016            3
    4017            2
    4018            1
    4019            3
    4020            5
    4021            4
    4022            2
    4023            3
    4024            4
    4025            4
    4026            1
    4027            3
    4028            2
    4029            3
    4030            2
    4031            2
    4032            4
    4033            2
    4034            2
    4035            5
    4036            4
    4037            5
    4038            2
    4039            6
    4040            3
    4041            5
    4042            4
    4043            5
    4044            3
    4045            4
    4046            0
    4047            2
    4048            6
    4049            3
    4050            2
    4051            4
    4052            3
    4053            4
    4054            3
    4055            4
    4056            7
    4057            5
    4058            3
    4059            4
    4060            2
    4061            5
    4062            3
    4063            4
    4064            5
    4065            4
    4066            5
    4067            5
    4068            3
    4069            5
    4070            3
    4071            2
    4072            4
    4073            6
    4074            4
    4075            4
    4076            1
    4077            3
    4078            3
    4079            3
    4080            3
    4081            4
    4082            1
    4083            3
    4084            2
    4085            1
    4086            4
    4087            3
    4088            2
    4089            0
    4090            1
    4091            2
    4092            1
    4093            2
    4094            4
    4095            3
    4096            6
    4097            3
    4098            4
    4099            6
    4100            3
    4101            3
    4102            5
    4103            2
    4104            4
    4105            0
    4106            4
    4107            6
    4108            2
    4109            4
    4110            1
    4111            0
    4112            0
    4113            1
    4114            4
    4115            3
    4116            3
    4117            2
    4118            4
    4119            4
    4120            3
    4121            1
    4122            2
    4123            1
    4124            3
    4125            3
    4126            3
    4127            4
    4128            6
    4129            2
    4130            3
    4131            5
    4132            4
    4133            5
    4134            4
    4135            4
    4136            4
    4137            8
    4138            3
    4139            2
    4140            1
    4141            5
    4142            3
    4143            1
    4144            5
    4145            6
    4146            5
    4147            3
    4148            3
    4149            4
    4150            3
    4151            3
    4152            5
    4153            5
    4154            7
    4155            3
    4156            4
    4157            3
    4158            7
    4159            4
    4160            5
    4161            2
    4162            3
    4163            3
    4164            2
    4165            3
    4166            5
    4167            3
    4168            3
    4169            3
    4170            4
    4171            2
    4172            4
    4173            4
    4174            4
    4175            2
    4176            1
    4177            3
    4178            5
    4179            2
    4180            5
    4181            3
    4182            2
    4183            4
    4184            3
    4185            3
    4186            2
    4187            4
    4188            4
    4189            4
    4190            3
    4191            4
    4192            3
    4193            4
    4194            4
    4195            4
    4196            4
    4197            3
    4198            4
    4199            4
    4200            4
    4201            1
    4202            2
    4203            4
    4204            2
    4205            4
    4206            4
    4207            3
    4208            4
    4209            4
    4210            4
    4211            2
    4212            3
    4213            4
    4214            2
    4215            4
    4216            6
    4217            4
    4218            4
    4219            2
    4220            4
    4221            2
    4222            3
    4223            4
    4224            1
    4225            4
    4226            4
    4227            3
    4228            4
    4229            4
    4230            3
    4231            4
    4232            6
    4233            2
    4234            5
    4235            4
    4236            2
    4237            2
    4238            4
    4239            4
    4240            1
    4241            4
    4242            3
    4243            3
    4244            5
    4245            4
    4246            3
    4247            6
    4248            4
    4249            2
    4250            3
    4251            4
    4252            2
    4253            2
    4254            6
    4255            4
    4256            3
    4257            4
    4258            4
    4259            2
    4260            3
    4261            4
    4262            6
    4263            4
    4264            3
    4265            2
    4266            4
    4267            3
    4268            3
    4269            4
    4270            4
    4271            4
    4272            2
    4273            1
    4274            1
    4275            3
    4276            1
    4277            5
    4278            4
    4279            5
    4280            4
    4281            4
    4282            2
    4283            2
    4284            6
    4285            2
    4286            3
    4287            2
    4288            3
    4289            5
    4290            4
    4291            1
    4292            4
    4293            2
    4294            1
    4295            3
    4296            1
    4297            2
    4298            4
    4299            2
    4300            3
    4301            3
    4302            2
    4303            2
    4304            5
    4305            3
    4306            3
    4307            3
    4308            4
    4309            5
    4310            6
    4311            4
    4312            2
    4313            4
    4314            4
    4315            3
    4316            3
    4317            3
    4318            3
    4319            2
    4320            1
    4321            5
    4322            4
    4323            5
    4324            3
    4325            2
    4326            2
    4327            2
    4328            4
    4329            4
    4330            2
    4331            4
    4332            2
    4333            3
    4334            3
    4335            3
    4336            4
    4337            4
    4338            4
    4339            4
    4340            4
    4341            0
    4342            3
    4343            1
    4344            1
    4345            3
    4346            3
    4347            6
    4348            3
    4349            2
    4350            5
    4351            2
    4352            3
    4353            2
    4354            2
    4355            5
    4356            3
    4357            2
    4358            5
    4359            4
    4360            3
    4361            3
    4362            3
    4363            2
    4364            4
    4365            0
    4366            3
    4367            4
    4368            6
    4369            3
    4370            1
    4371            3
    4372            4
    4373            5
    4374            4
    4375            3
    4376            2
    4377            5
    4378            2
    4379            5
    4380            4
    4381            2
    4382            2
    4383            1
    4384            2
    4385            1
    4386            2
    4387            2
    4388            2
    4389            4
    4390            4
    4391            3
    4392            3
    4393            2
    4394            3
    4395            3
    4396            3
    4397            2
    4398            4
    4399            3
    4400            4
    4401            1
    4402            3
    4403            3
    4404            3
    4405            3
    4406            3
    4407            3
    4408            6
    4409            4
    4410            4
    4411            3
    4412            4
    4413            3
    4414            5
    4415            4
    4416            3
    4417            1
    4418            2
    4419            4
    4420            6
    4421            1
    4422            3
    4423            3
    4424            4
    4425            4
    4426            2
    4427            3
    4428            2
    4429            5
    4430            0
    4431            2
    4432            3
    4433            3
    4434            4
    4435            5
    4436            3
    4437            4
    4438            5
    4439            4
    4440            4
    4441            4
    4442            3
    4443            3
    4444            5
    4445            4
    4446            2
    4447            2
    4448            2
    4449            4
    4450            3
    4451            3
    4452            4
    4453            4
    4454            3
    4455            2
    4456            1
    4457            7
    4458            5
    4459            3
    4460            3
    4461            3
    4462            3
    4463            3
    4464            5
    4465            4
    4466            3
    4467            2
    4468            3
    4469            4
    4470            6
    4471            4
    4472            4
    4473            3
    4474            4
    4475            5
    4476            4
    4477            3
    4478            3
    4479            2
    4480            5
    4481            4
    4482            5
    4483            3
    4484            2
    4485            6
    4486            3
    4487            3
    4488            5
    4489            3
    4490            2
    4491            3
    4492            3
    4493            3
    4494            4
    4495            4
    4496            2
    4497            3
    4498            4
    4499            3
    4500            4
    4501            4
    4502            3
    4503            4
    4504            4
    4505            4
    4506            3
    4507            3
    4508            3
    4509            8
    4510            4
    4511            3
    4512            6
    4513            3
    4514            3
    4515            4
    4516            6
    4517            3
    4518            4
    4519            2
    4520            4
    4521            3
    4522            3
    4523            3
    4524            4
    4525            3
    4526            2
    4527            2
    4528            5
    4529            7
    4530            3
    4531            4
    4532            1
    4533            5
    4534            4
    4535            3
    4536            3
    4537            3
    4538            2
    4539            2
    4540            2
    4541            2
    4542            4
    4543            3
    4544            4
    4545            2
    4546            2
    4547            2
    4548            4
    4549            1
    4550            2
    4551            2
    4552            3
    4553            1
    4554            1
    4555            1
    4556            0
    4557            1
    4558            2
    4559            3
    4560            1
    4561            1
    4562            1
    4563            2
    4564            1
    4565            1
    4566            1
    4567            2
    4568            2
    4569            2
    4570            1
    4571            2
    4572            4
    4573            1
    4574            0
    4575            2
    4576            1
    4577            1
    4578            3
    4579            2
    4580            1
    4581            2
    4582            2
    4583            6
    4584            3
    4585            2
    4586            2
    4587            4
    4588            3
    4589            3
    4590            5
    4591            4
    4592            4
    4593            3
    4594            4
    4595            3
    4596            3
    4597            2
    4598            4
    4599            3
    4600            3
    4601            3
    4602            3
    4603            3
    4604            3
    4605            2
    4606            3
    4607            3
    4608            2
    4609            1
    4610            4
    4611            3
    4612            3
    4613            2
    4614            5
    4615            4
    4616            4
    4617            2
    4618            2
    4619            1
    4620            3
    4621            2
    4622            3
    4623            2
    4624            3
    4625            4
    4626            3
    4627            3
    4628            2
    4629            2
    4630            2
    4631            2
    4632            4
    4633            2
    4634            2
    4635            2
    4636            1
    4637            1
    4638            1
    4639            3
    4640            2
    4641            2
    4642            0
    4643            3
    4644            1
    4645            3
    4646            0
    4647            3
    4648            0
    4649            2
    4650            1
    4651            2
    4652            3
    4653            0
    4654            2
    4655            3
    4656            1
    4657            3
    4658            2
    4659            1
    4660            3
    4661            3
    4662            1
    4663            4
    4664            2
    4665            2
    4666            1
    4667            2
    4668            3
    4669            3
    4670            2
    4671            4
    4672            2
    4673            1
    4674            0
    4675            2
    4676            0
    4677            1
    4678            0
    4679            0
    4680            0
    4681            0
    4682            1
    4683            0
    4684            0
    4685            2
    4686            3
    4687            1
    4688            3
    4689            2
    4690            2
    4691            2
    4692            1
    4693            6
    4694            6
    4695            3
    4696            4
    4697            1
    4698            2
    4699            2
    4700            0
    4701            2
    4702            2
    4703            2
    4704            2
    4705            2
    4706            3
    4707            2
    4708            0
    4709            2
    4710            2
    4711            2
    4712            3
    4713            3
    4714            2
    4715            2
    4716            3
    4717            1
    4718            4
    4719            2
    4720            1
    4721            1
    4722            3
    4723            3
    4724            1
    4725            4
    4726            0
    4727            0
    4728            0
    4729            2
    4730            1
    4731            2
    4732            3
    4733            0
    4734            1
    4735            1
    4736            2
    4737            0
    4738            6
    4739            1
    4740            2
    4741            3
    4742            2
    4743            1
    4744            1
    4745            0
    4746            1
    4747            0
    4748            2
    4749            2
    4750            4
    4751            3
    4752            3
    4753            3
    4754            4
    4755            4
    4756            4
    4757            1
    4758            3
    4759            4
    4760            2
    4761            1
    4762            0
    4763            2
    4764            1
    4765            0
    4766            1
    4767            3
    4768            2
    4769            2
    4770            5
    4771            4
    4772            4
    4773            4
    4774            5
    4775            4
    4776            4
    4777            4
    4778            3
    4779            3
    4780            4
    4781            4
    4782            3
    4783            4
    4784            4
    4785            4
    4786            5
    4787            2
    4788            1
    4789            4
    4790            2
    4791            3
    4792            3
    4793            3
    4794            2
    4795            3
    4796            1
    4797            2
    4798            1
    4799            2
    4800            2
    4801            3
    4802            1
    4803            2
    4804            1
    4805            3
    4806            1
    4807            1
    4808            3
    4809            1
    4810            1
    4811            0
    4812            1
    4813            1
    4814            1
    4815            0
    4816            0
    4817            0
    4818            0
    4819            0
    4820            3
    4821            5
    4822            1
    4823            0
    4824            0
    4825            1
    4826            0
    4827            1
    4828            2
    4829            2
    4830            0
    4831            0
    4832            2
    4833            0
    4834            0
    4835            0
    4836            1
    4837            0
    4838            0
    4839            1
    4840            1
    4841            0
    4842            2
    4843            0
    4844            1
    4845            1
    4846            2
    4847            2
    4848            1
    4849            6
    4850            3
    4851            5
    4852            2
    4853            3
    4854            1
    4855            4
    4856            2
    4857            3
    4858            2
    4859            3
    4860            4
    4861            2
    4862            4
    4863            2
    4864            2
    4865            1
    4866            1
    4867            0
    4868            0
    4869            1
    4870            1
    4871            3
    4872            3
    4873            2
    4874            1
    4875            3
    4876            3
    4877            3
    4878            1
    4879            2
    4880            2
    4881            2
    4882            4
    4883            3
    4884            3
    4885            2
    4886            4
    4887            1
    4888            2
    4889            3
    4890            1
    4891            1
    4892            3
    4893            1
    4894            2
    4895            1
    4896            3
    4897            3
    4898            3
    4899            2
    4900            3
    4901            2
    4902            2
    4903            2
    4904            4
    4905            3
    4906            3
    4907            3
    4908            3
    4909            1
    4910            1
    4911            4
    4912            2
    4913            2
    4914            2
    4915            2
    4916            1
    4917            2
    4918            2
    4919            4
    4920            2
    4921            2
    4922            3
    4923            5
    4924            2
    4925            3
    4926            5
    4927            1
    4928            2
    4929            3
    4930            4
    4931            2
    4932            3
    4933            2
    4934            0
    4935            0
    4936            0
    4937            1
    4938            1
    4939            0
    4940            3
    4941            0
    4942            2
    4943            1
    4944            0
    4945            2
    4946            2
    4947            2
    4948            2
    4949            3
    4950            1
    4951            5
    4952            2
    4953            2
    4954            2
    4955            2
    4956            1
    4957            3
    4958            2
    4959            0
    4960            2
    4961            2
    4962            2
    4963            2
    4964            2
    4965            1
    4966            1
    4967            1
    4968            2
    4969            2
    4970            2
    4971            2
    4972            1
    4973            0
    4974            2
    4975            4
    4976            2
    4977            2
    4978            4
    4979            0
    4980            0
    4981            2
    4982            2
    4983            0
    4984            0
    4985            2
    4986            2
    4987            0
    4988            1
    4989            0
    4990            1
    4991            0
    4992            1
    4993            1
    4994            0
    4995            1
    4996            1
    4997            1
    4998            2
    4999            0
    5000            2
    5001            2
    5002            4
    5003            2
    5004            3
    5005            1
    5006            1
    5007            1
    5008            2
    5009            0
    5010            0
    5011            1
    5012            0
    5013            0
    5014            2
    5015            3
    5016            4
    5017            3
    5018            2
    5019            2
    5020            3
    5021            2
    5022            2
    5023            2
    5024            2
    5025            2
    5026            4
    5027            4
    5028            0
    5029            1
    5030            2
    5031            2
    5032            0
    5033            1
    5034            0
    5035            0
    5036            1
    5037            1
    5038            1
    5039            0
    5040            0
    5041            1
    5042            0
    5043            0
    5044            0
    5045            0
    5046            1
    5047            0
    5048            1
    5049            1
    5050            0
    5051            0
    5052            0
    5053            2
    5054            2
    5055            1
    5056            0
    5057            2
    5058            2
    5059            0
    5060            2
    5061            1
    5062            1
    5063            1
    5064            1
    5065            0
    5066            0
    5067            1
    5068            1
    5069            0
    5070            0
    5071            1
    5072            1
    5073            0
    5074            1
    5075            2
    5076            2
    5077            1
    5078            2
    5079            1
    5080            0
    5081            0
    5082            1
    5083            0
    5084            1
    5085            1
    5086            0
    5087            0
    5088            0
    5089            1
    5090            2
    5091            1
    5092            2
    5093            0
    5094            0
    5095            1
    5096            0
    5097            0
    5098            2
    5099            0
    5100            0
    5101            1
    5102            1
    5103            0
    5104            0
    5105            0
    5106            0
    5107            0
    5108            0
    5109            3
    5110            0
    5111            0
    5112            0
    5113            1
    5114            0
    5115            1
    5116            0
    5117            2
    5118            0
    5119            1
    5120            2
    5121            1
    5122            0
    5123            1
    5124            1
    5125            1
    5126            2
    5127            1
    5128            1
    5129            2
    5130            0
    5131            1
    5132            1
    5133            0
    5134            2
    5135            2
    5136            1
    5137            0
    5138            0
    5139            2
    5140            1
    5141            0
    5142            0
    5143            0
    5144            0
    5145            1
    5146            6
    5147            4
    5148            3
    5149            1
    5150            2
    5151            2
    5152            1
    5153            1
    5154            2
    5155            1
    5156            0
    5157            0
    5158            0
    5159            2
    5160            1
    5161            2
    5162            0
    5163            3
    5164            0
    5165            2
    5166            0
    5167            1
    5168            0
    5169            2
    5170            1
    5171            0
    5172            0
    5173            0
    5174            3
    5175            0
    5176            3
    5177            0
    5178            2
    5179            1
    5180            0
    5181            4
    5182            0
    5183            1
    5184            3
    5185            1
    5186            1
    5187            3
    5188            0
    5189            2
    5190            1
    5191            1
    5192            2
    5193            1
    5194            2
    5195            0
    5196            1
    5197            2
    5198            0
    5199            0
    5200            0
    5201            0
    5202            1
    5203            0
    5204            0
    5205            1
    5206            0
    5207            0
    5208            1
    5209            1
    5210            2
    5211            0
    5212            0
    5213            0
    5214            0
    5215            0
    5216            2
    5217            1
    5218            0
    5219            0
    5220            1
    5221            0
    5222            2
    5223            0
    5224            0
    5225            1
    5226            1
    5227            2
    5228            3
    5229            1
    5230            0
    5231            3
    5232            0
    5233            1
    5234            0
    5235            1
    5236            0
    5237            1
    5238            0
    5239            1
    5240            0
    5241            1
    5242            0
    5243            1
    5244            2
    5245            4
    5246            0
    5247            2
    5248            1
    5249            0
    5250            0
    5251            2
    5252            0
    5253            1
    5254            0
    5255            0
    5256            0
    5257            1
    5258            0
    5259            2
    5260            1
    5261            0
    5262            1
    5263            1
    5264            0
    5265            0
    5266            0
    5267            0
    5268            0
    5269            1
    5270            0
    5271            1
    5272            0
    5273            0
    5274            1
    5275            0
    5276            0
    5277            0
    5278            1
    5279            1
    5280            1
    5281            2
    5282            3
    5283            2
    5284            1
    5285            1
    5286            3
    5287            1
    5288            0
    5289            2
    5290            1
    5291            1
    5292            2
    5293            2
    5294            3
    5295            1
    5296            0
    5297            2
    5298            0
    5299            1
    5300            2
    5301            0
    5302            0
    5303            1
    5304            2
    5305            1
    5306            1
    5307            0
    5308            2
    5309            1
    5310            1
    5311            1
    5312            0
    5313            4
    5314            3
    5315            2
    5316            2
    5317            2
    5318            2
    5319            2
    5320            2
    5321            2
    5322            3
    5323            1
    5324            0
    5325            1
    5326            2
    5327            3
    5328            2
    5329            4
    5330            3
    5331            2
    5332            2
    5333            1
    5334            3
    5335            1
    5336            2
    5337            2
    5338            2
    5339            2
    5340            2
    5341            2
    5342            0
    5343            1
    5344            0
    5345            1
    5346            2
    5347            1
    5348            0
    5349            0
    5350            1
    5351            1
    5352            0
    5353            0
    5354            0
    5355            1
    5356            1
    5357            4
    5358            1
    5359            2
    5360            1
    5361            1
    5362            1
    5363            0
    5364            0
    5365            0
    5366            0
    5367            0
    5368            0
    5369            2
    5370            2
    5371            2
    5372            1
    5373            2
    5374            2
    5375            1
    5376            2
    5377            1
    5378            3
    5379            0
    5380            0
    5381            0
    5382            2
    5383            0
    5384            1
    5385            0
    5386            0
    5387            1
    5388            6
    5389            1
    5390            1
    5391            2
    5392            1
    5393            3
    5394            4
    5395            3
    5396            4
    5397            2
    5398            1
    5399            4
    5400            3
    5401            2
    5402            2
    5403            3
    5404            5
    5405            3
    5406            2
    5407            0
    5408            1
    5409            1
    5410            0
    5411            1
    5412            1
    5413            1
    5414            0
    5415            2
    5416            0
    5417            0
    5418            0
    5419            0
    5420            1
    5421            2
    5422            0
    5423            0
    5424            0
    5425            2
    5426            1
    5427            4
    5428            0
    5429            4
    5430            1
    5431            1
    5432            0
    5433            1
    5434            1
    5435            2
    5436            1
    5437            2
    5438            4
    5439            2
    5440            0
    5441            2
    5442            0
    5443            3
    5444            0
    5445            2
    5446            1
    5447            0
    5448            1
    5449            1
    5450            0
    5451            1
    5452            0
    5453            0
    5454            3
    5455            0
    5456            0
    5457            1
    5458            1
    5459            2
    5460            1
    5461            1
    5462            2
    5463            1
    5464            0
    5465            0
    5466            1
    5467            1
    5468            1
    5469            0
    5470            1
    5471            0
    5472            1
    5473            1
    5474            0
    5475            0
    5476            1
    5477            0
    5478            2
    5479            0
    5480            1
    5481            2
    5482            0
    5483            2
    5484            1
    5485            2
    5486            0
    5487            1
    5488            0
    5489            0
    5490            1
    5491            1
    5492            2
    5493            0
    5494            0
    5495            0
    5496            2
    5497            2
    5498            2
    5499            2
    5500            2
    5501            2
    5502            0
    5503            0
    5504            4
    5505            2
    5506            0
    5507            2
    5508            3
    5509            0
    5510            0
    5511            1
    5512            0
    5513            0
    5514            1
    5515            2
    5516            2
    5517            1
    5518            1
    5519            2
    5520            0
    5521            2
    5522            0
    5523            2
    5524            0
    5525            1
    5526            2
    5527            2
    5528            0
    5529            1
    5530            0
    5531            2
    5532            1
    5533            0
    5534            0
    5535            1
    5536            1
    5537            3
    5538            0
    5539            3
    5540            0
    5541            2
    5542            1
    5543            0
    5544            2
    5545            2
    5546            0
    5547            1
    5548            0
    5549            1
    5550            2
    5551            2
    5552            0
    5553            1
    5554            2
    5555            2
    5556            1
    5557            0
    5558            1
    5559            3
    5560            1
    5561            0
    5562            1
    5563            2
    5564            0
    5565            0
    5566            1
    5567            1
    5568            0
    5569            0
    5570            0
    5571            0
    5572            1
    5573            1
    5574            0
    5575            1
    5576            0
    5577            0
    5578            0
    5579            1
    5580            1
    5581            0
    5582            3
    5583            0
    5584            2
    5585            1
    5586            0
    5587            1
    5588            1
    5589            1
    5590            2
    5591            2
    5592            1
    5593            4
    5594            0
    5595            2
    5596            2
    5597            0
    5598            0
    5599            2
    5600            0
    5601            4
    5602            0
    5603            0
    5604            0
    5605            0
    5606            3
    5607            1
    5608            1
    5609            1
    5610            2
    5611            0
    5612            0
    5613            0
    5614            0
    5615            1
    5616            2
    5617            1
    5618            0
    5619            0
    5620            2
    5621            1
    5622            0
    5623            0
    5624            1
    5625            1
    5626            1
    5627            1
    5628            2
    5629            2
    5630            0
    5631            1
    5632            1
    5633            1
    5634            3
    5635            4
    5636            2
    5637            1
    5638            0
    5639            0
    5640            0
    5641            1
    5642            1
    5643            0
    5644            0
    5645            0
    5646            1
    5647            1
    5648            1
    5649            0
    5650            1
    5651            2
    5652            0
    5653            1
    5654            0
    5655            1
    5656            1
    5657            1
    5658            1
    5659            0
    5660            1
    5661            2
    5662            2
    5663            1
    5664            2
    5665            0
    5666            0
    5667            1
    5668            1
    5669            0
    5670            1
    5671            0
    5672            0
    5673            0
    5674            0
    5675            0
    5676            2
    5677            0
    5678            2
    5679            1
    5680            2
    5681            2
    5682            2
    5683            3
    5684            2
    5685            1
    5686            1
    5687            0
    5688            0
    5689            1
    5690            1
    5691            4
    5692            0
    5693            2
    5694            0
    5695            2
    5696            1
    5697            1
    5698            1
    5699            0
    5700            1
    5701            1
    5702            2
    5703            3
    5704            1
    5705            2
    5706            4
    5707            2
    5708            2
    5709            2
    5710            2
    5711            3
    5712            3
    5713            2
    5714            2
    5715            1
    5716            1
    5717            2
    5718            4
    5719            2
    5720            0
    5721            2
    5722            1
    5723            1
    5724            0
    5725            1
    5726            0
    5727            1
    5728            3
    5729            2
    5730            2
    5731            2
    5732            2
    5733            2
    5734            2
    5735            1
    5736            2
    5737            4
    5738            2
    5739            3
    5740            2
    5741            3
    5742            3
    5743            2
    5744            0
    5745            0
    5746            1
    5747            4
    5748            2
    5749            2
    5750            3
    5751            2
    5752            3
    5753            4
    5754            4
    5755            2
    5756            3
    5757            1
    5758            1
    5759            3
    5760            2
    5761            2
    5762            3
    5763            4
    5764            0
    5765            2
    5766            0
    5767            2
    5768            1
    5769            0
    5770            1
    5771            1
    5772            1
    5773            0
    5774            1
    5775            0
    5776            0
    5777            0
    5778            1
    5779            0
    5780            0
    5781            0
    5782            1
    5783            0
    5784            0
    5785            1
    5786            0
    5787            1
    5788            2
    5789            0
    5790            0
    5791            1
    5792            0
    5793            1
    5794            2
    5795            0
    5796            0
    5797            4
    5798            1
    5799            0
    5800            0
    5801            4
    5802            2
    5803            4
    5804            0
    5805            0
    5806            1
    5807            1
    5808            4
    5809            1
    5810            2
    5811            1
    5812            1
    5813            0
    5814            1
    5815            1
    5816            2
    5817            1
    5818            1
    5819            1
    5820            0
    5821            0
    5822            0
    5823            1
    5824            0
    5825            0
    5826            0
    5827            1
    5828            1
    5829            2
    5830            1
    5831            0
    5832            3
    5833            1
    5834            2
    5835            0
    5836            0
    5837            0
    5838            0
    5839            0
    5840            2
    5841            0
    5842            2
    5843            0
    5844            3
    5845            1
    5846            2
    5847            3
    5848            2
    5849            1
    5850            0
    5851            2
    5852            0
    5853            0
    5854            1
    5855            1
    5856            4
    5857            3
    5858            3
    5859            4
    5860            2
    5861            2
    5862            1
    5863            1
    5864            1
    5865            1
    5866            1
    5867            1
    5868            2
    5869            2
    5870            4
    5871            2
    5872            1
    5873            1
    5874            3
    5875            0
    5876            0
    5877            1
    5878            1
    5879            2
    5880            2
    5881            0
    5882            0
    5883            0
    5884            1
    5885            1
    5886            2
    5887            3
    5888            1
    5889            2
    5890            2
    5891            2
    5892            3
    5893            2
    5894            2
    5895            2
    5896            2
    5897            2
    5898            4
    5899            5
    5900            4
    5901            3
    5902            1
    5903            0
    5904            0
    5905            1
    5906            1
    5907            1
    5908            1
    5909            1
    5910            1
    5911            2
    5912            1
    5913            1
    5914            2
    5915            0
    5916            2
    5917            1
    5918            1
    5919            2
    5920            0
    5921            1
    5922            3
    5923            3
    5924            0
    5925            2
    5926            0
    5927            1
    5928            1
    5929            2
    5930            0
    5931            0
    5932            1
    5933            2
    5934            1
    5935            1
    5936            1
    5937            0
    5938            0
    5939            1
    5940            3
    5941            0
    5942            1
    5943            1
    5944            2
    5945            1
    5946            0
    5947            1
    5948            0
    5949            3
    5950            0
    5951            2
    5952            0
    5953            0
    5954            0
    5955            0
    5956            1
    5957            1
    5958            3
    5959            0
    5960            2
    5961            4
    5962            3
    5963            1
    5964            1
    5965            2
    5966            1
    5967            0
    5968            3
    5969            3
    5970            4
    5971            2
    5972            3
    5973            2
    5974            2
    5975            2
    5976            3
    5977            3
    5978            2
    5979            2
    5980            1
    5981            1
    5982            3
    5983            3
    5984            0
    5985            1
    5986            2
    5987            1
    5988            4
    5989            1
    5990            0
    5991            0
    5992            1
    5993            1
    5994            3
    5995            1
    5996            1
    5997            2
    5998            0
    5999            0
    6000            2
    6001            1
    6002            1
    6003            1
    6004            4
    6005            0
    6006            0
    6007            1
    6008            1
    6009            1
    6010            0
    6011            0
    6012            1
    6013            2
    6014            2
    6015            2
    6016            3
    6017            3
    6018            3
    6019            1
    6020            2
    6021            1
    6022            1
    6023            2
    6024            2
    6025            1
    6026            1
    6027            0
    6028            1
    6029            2
    6030            3
    6031            1
    6032            1
    6033            1
    6034            4
    6035            1
    6036            1
    6037            1
    6038            1
    6039            3
    6040            0
    6041            2
    6042            1
    6043            2
    6044            2
    6045            2
    6046            3
    6047            2
    6048            2
    6049            2
    6050            2
    6051            2
    6052            1
    6053            2
    6054            1
    6055            1
    6056            1
    6057            2
    6058            0
    6059            2
    6060            1
    6061            0
    6062            1
    6063            1
    6064            3
    6065            2
    6066            0
    6067            1
    6068            1
    6069            0
    6070            2
    6071            0
    6072            1
    6073            0
    6074            2
    6075            2
    6076            1
    6077            2
    6078            2
    6079            0
    6080            2
    6081            0
    6082            2
    6083            1
    6084            1
    6085            1
    6086            1
    6087            0
    6088            1
    6089            1
    6090            2
    6091            2
    6092            2
    6093            5
    6094            4
    6095            4
    6096            2
    6097            1
    6098            1
    6099            1
    6100            2
    6101            1
    6102            0
    6103            3
    6104            1
    6105            1
    6106            1
    6107            0
    6108            1
    6109            0
    6110            1
    6111            0
    6112            0
    6113            1
    6114            0
    6115            1
    6116            0
    6117            1
    6118            1
    6119            0
    6120            0
    6121            1
    6122            0
    6123            1
    6124            1
    6125            1
    6126            1
    6127            0
    6128            1
    6129            2
    6130            0
    6131            1
    6132            0
    6133            0
    6134            1
    6135            1
    6136            1
    6137            1
    6138            1
    6139            2
    6140            2
    6141            0
    6142            5
    6143            4
    6144            4
    6145            3
    6146            1
    6147            1
    6148            1
    6149            3
    6150            4
    6151            2
    6152            4
    6153            0
    6154            3
    6155            4
    6156            3
    6157            2
    6158            0
    6159            1
    6160            1
    6161            0
    6162            0
    6163            1
    6164            2
    6165            1
    6166            2
    6167            3
    6168            3
    6169            4
    6170            0
    6171            3
    6172            1
    6173            2
    6174            0
    6175            0
    6176            1
    6177            1
    6178            1
    6179            1
    6180            0
    6181            0
    6182            2
    6183            1
    6184            0
    6185            2
    6186            1
    6187            0
    6188            1
    6189            1
    6190            2
    6191            1
    6192            1
    6193            2
    6194            1
    6195            1
    6196            2
    6197            2
    6198            2
    6199            2
    6200            1
    6201            1
    6202            1
    6203            1
    6204            3
    6205            1
    6206            3
    6207            2
    6208            1
    6209            2
    6210            3
    6211            1
    6212            3
    6213            2
    6214            3
    6215            2
    6216            2
    6217            2
    6218            2
    6219            2
    6220            4
    6221            3
    6222            1
    6223            1
    6224            1
    6225            2
    6226            1
    6227            3
    6228            1
    6229            1
    6230            2
    6231            3
    6232            2
    6233            2
    6234            2
    6235            2
    6236            5
    6237            4
    6238            3
    6239            2
    6240            2
    6241            1
    6242            1
    6243            3
    6244            0
    6245            1
    6246            2
    6247            4
    6248            1
    6249            2
    6250            3
    6251            0
    6252            2
    6253            2
    6254            3
    6255            2
    6256            1
    6257            2
    6258            3
    6259            1
    6260            2
    6261            3
    6262            1
    6263            1
    6264            2
    6265            1
    6266            0
    6267            1
    6268            0
    6269            0
    6270            1
    6271            1
    6272            0
    6273            0
    6274            1
    6275            1
    6276            1
    6277            0
    6278            0
    6279            0
    6280            0
    6281            0
    6282            1
    6283            0
    6284            1
    6285            1
    6286            0
    6287            0
    6288            0
    6289            1
    6290            0
    6291            1
    6292            1
    6293            3
    6294            2
    6295            4
    6296            1
    6297            2
    6298            3
    6299            0
    6300            2
    6301            0
    6302            2
    6303            2
    6304            2
    6305            2
    6306            1
    6307            2
    6308            3
    6309            2
    6310            3
    6311            2
    6312            2
    6313            3
    6314            0
    6315            3
    6316            0
    6317            1
    6318            1
    6319            1
    6320            2
    6321            0
    6322            0
    6323            2
    6324            2
    6325            2
    6326            1
    6327            1
    6328            1
    6329            1
    6330            2
    6331            3
    6332            2
    6333            2
    6334            1
    6335            3
    6336            0
    6337            2
    6338            2
    6339            3
    6340            1
    6341            2
    6342            2
    6343            0
    6344            1
    6345            1
    6346            1
    6347            1
    6348            1
    6349            0
    6350            0
    6351            3
    6352            1
    6353            1
    6354            1
    6355            0
    6356            0
    6357            1
    6358            1
    6359            2
    6360            3
    6361            2
    6362            4
    6363            3
    6364            3
    6365            3
    6366            2
    6367            5
    6368            2
    6369            4
    6370            1
    6371            4
    6372            4
    6373            5
    6374            3
    6375            5
    6376            4
    6377            2
    6378            3
    6379            4
    6380            5
    6381            2
    6382            1
    6383            4
    6384            3
    6385            3
    6386            3
    6387            4
    6388            2
    6389            0
    6390            0
    6391            1
    6392            0
    6393            4
    6394            2
    6395            0
    6396            2
    6397            2
    6398            2
    6399            0
    6400            2
    6401            1
    6402            2
    6403            1
    6404            3
    6405            2
    6406            0
    6407            1
    6408            1
    6409            2
    6410            2
    6411            1
    6412            1
    6413            1
    6414            1
    6415            1
    6416            2
    6417            1
    6418            3
    6419            2
    6420            1
    6421            1
    6422            0
    6423            0
    6424            1
    6425            2
    6426            0
    6427            1
    6428            1
    6429            2
    6430            0
    6431            1
    6432            1
    6433            1
    6434            0
    6435            2
    6436            1
    6437            1
    6438            1
    6439            0
    6440            0
    6441            0
    6442            1
    6443            0
    6444            0
    6445            0
    6446            2
    6447            2
    6448            0
    6449            0
    6450            1
    6451            1
    6452            1
    6453            3
    6454            0
    6455            1
    6456            0
    6457            0
    6458            2
    6459            4
    6460            1
    6461            2
    6462            0
    6463            0
    6464            3
    6465            2
    6466            1
    6467            0
    6468            1
    6469            0
    6470            1
    6471            0
    6472            0
    6473            1
    6474            3
    6475            0
    6476            4
    6477            4
    6478            2
    6479            3
    6480            1
    6481            0
    6482            0
    6483            3
    6484            1
    6485            3
    6486            1
    6487            1
    6488            1
    6489            1
    6490            1
    6491            3
    6492            1
    6493            2
    6494            1
    6495            3
    6496            2
    6497            1
    6498            1
    6499            2
    6500            3
    6501            3
    6502            1
    6503            1
    6504            1
    6505            1
    6506            2
    6507            1
    6508            1
    6509            0
    6510            0
    6511            1
    6512            0
    6513            1
    6514            0
    6515            0
    6516            0
    6517            1
    6518            0
    6519            0
    6520            0
    6521            0
    6522            0
    6523            0
    6524            0
    6525            1
    6526            1
    6527            0
    6528            0
    6529            0
    6530            0
    6531            0
    6532            0
    6533            0
    6534            0
    6535            0
    6536            3
    6537            3
    6538            4
    6539            0
    6540            5
    6541            2
    6542            4
    6543            6
    6544            2
    6545            2
    6546            4
    6547            1
    6548            2
    6549            2
    6550            1
    6551            2
    6552            1
    6553            1
    6554            2
    6555            3
    6556            4
    6557            3
    6558            6
    6559            4
    6560            3
    6561            3
    6562            3
    6563            3
    6564            4
    6565            3
    6566            4
    6567            5
    6568            5
    6569            1
    6570            1
    6571            3
    6572            2
    6573            0
    6574            1
    6575            3
    6576            1
    6577            1
    6578            0
    6579            0
    6580            0
    6581            1
    6582            1
    6583            1
    6584            1
    6585            0
    6586            0
    6587            0
    6588            1
    6589            1
    6590            0
    6591            0
    6592            0
    6593            0
    6594            1
    6595            1
    6596            1
    6597            1
    6598            0
    6599            0
    6600            1
    6601            1
    6602            0
    6603            0
    6604            0
    6605            0
    6606            0
    6607            1
    6608            1
    6609            1
    6610            1
    6611            1
    6612            1
    6613            2
    6614            1
    6615            1
    6616            0
    6617            0
    6618            1
    6619            1
    6620            0
    6621            2
    6622            0
    6623            1
    6624            3
    6625            2
    6626            2
    6627            0
    6628            0
    6629            0
    6630            0
    6631            0
    6632            1
    6633            2
    6634            1
    6635            0
    6636            1
    6637            0
    6638            0
    6639            0
    6640            1
    6641            1
    6642            1
    6643            1
    6644            2
    6645            0
    6646            0
    6647            0
    6648            2
    6649            0
    6650            0
    6651            0
    6652            1
    6653            1
    6654            2
    6655            1
    6656            0
    6657            1
    6658            0
    6659            0
    6660            0
    6661            2
    6662            2
    6663            0
    6664            0
    6665            2
    6666            3
    6667            3
    6668            4
    6669            5
    6670            3
    6671            0
    6672            4
    6673            4
    6674            1
    6675            6
    6676            2
    6677            4
    6678            1
    6679            4
    6680            3
    6681            3
    6682            3
    6683            5
    6684            3
    6685            5
    6686            6
    6687            4
    6688            4
    6689            5
    6690            5
    6691            3
    6692            4
    6693            5
    6694            6
    6695            3
    6696            4
    6697            4
    6698            4
    6699            5
    6700            1
    6701            1
    6702            0
    6703            3
    6704            5
    6705            0
    6706            3
    6707            1
    6708            4
    6709            5
    6710            7
    6711            4
    6712            1
    6713            4
    6714            4
    6715            5
    6716            4
    6717            3
    6718            2
    6719            2
    6720            3
    6721            3
    6722            3
    6723            3
    6724            3
    6725            6
    6726            6
    6727            7
    6728            2
    6729            4
    6730            2
    6731            4
    6732            6
    6733            4
    6734            4
    6735            5
    6736            2
    6737            4
    6738            6
    6739            1
    6740            1
    6741            7
    6742            6
    6743            4
    6744            5
    6745            4
    6746            4
    6747            5
    6748            5
    6749            6
    6750            7
    6751            3
    6752            1
    6753            4
    6754            5
    6755            6
    6756            3
    6757            5
    6758            3
    6759            5
    6760            7
    6761            6
    6762            5
    6763            2
    6764            2
    6765            6
    6766            4
    6767            5
    6768            7
    6769            0
    6770            3
    6771            4
    6772            2
    6773            6
    6774            2
    6775            4
    6776            6
    6777            4
    6778            2
    6779            2
    6780            4
    6781            5
    6782            4
    6783            6
    6784            7
    6785            4
    6786            3
    6787            3
    6788            4
    6789            2
    6790            1
    6791            4
    6792            4
    6793            5
    6794            7
    6795            4
    6796            5
    6797            4
    6798            4
    6799            1
    6800            6
    6801            7
    6802            4
    6803            4
    6804            5
    6805            4
    6806            7
    6807            4
    6808            6
    6809            4
    6810            4
    6811            1
    6812            4
    6813            5
    6814            2
    6815            6
    6816            5
    6817            2
    6818            6
    6819            2
    6820            3
    6821            3
    6822            2
    6823            4
    6824            3
    6825            2
    6826            4
    6827            6
    6828            2
    6829            5
    6830            1
    6831            3
    6832            2
    6833            4
    6834            2
    6835            4
    6836            4
    6837            4
    6838            4
    6839            5
    6840            2
    6841            5
    6842            2
    6843            2
    6844            2
    6845            1
    6846            4
    6847            2
    6848            3
    6849            2
    6850            5
    6851            2
    6852            2
    6853            3
    6854            4
    6855            5
    6856            7
    6857            3
    6858            7
    6859            5
    6860            3
    6861            4
    6862            4
    6863            6
    6864            2
    6865            4
    6866            5
    6867            3
    6868            3
    6869            4
    6870            4
    6871            2
    6872            6
    6873            2
    6874            1
    6875            5
    6876            4
    6877            1
    6878            2
    6879            5
    6880            5
    6881            5
    6882            5
    6883            5
    6884            3
    6885            4
    6886            5
    6887            5
    6888            1
    6889            4
    6890            1
    6891            4
    6892            6
    6893            3
    6894            4
    6895            5
    6896            2
    6897            4
    6898            3
    6899            2
    6900            5
    6901            3
    6902            3
    6903            2
    6904            3
    6905            5
    6906            6
    6907            4
    6908            5
    6909            7
    6910            6
    6911            2
    6912            6
    6913            6
    6914            2
    6915            4
    6916            4
    6917            3
    6918            4
    6919            2
    6920            1
    6921            5
    6922            3
    6923            5
    6924            2
    6925            2
    6926            7
    6927            3
    6928            3
    6929            4
    6930            3
    6931            3
    6932            5
    6933            2
    6934            3
    6935            3
    6936            4
    6937            4
    6938            2
    6939            7
    6940            6
    6941            3
    6942            7
    6943            6
    6944            7
    6945            6
    6946            6
    6947            6
    6948            4
    6949            6
    6950            5
    6951            7
    6952            6
    6953            4
    6954            4
    6955            5
    6956            2
    6957            5
    6958            1
    6959            4
    6960            4
    6961            2
    6962            5
    6963            4
    6964            6
    6965            1
    6966            5
    6967            7
    6968            4
    6969            5
    6970            2
    6971            4
    6972            3
    6973            2
    6974            2
    6975            5
    6976            5
    6977            6
    6978            5
    6979            2
    6980            5
    6981            2
    6982            3
    6983            8
    6984            3
    6985            4
    6986            5
    6987            6
    6988            6
    6989            1
    6990            6
    6991            5
    6992            6
    6993            4
    6994            4
    6995            6
    6996            4
    6997            5
    6998            2
    6999            4
    7000            8
    7001            4
    7002            3
    7003            5
    7004            5
    7005            4
    7006            5
    7007            6
    7008            3
    7009            2
    7010            6
    7011            5
    7012            4
    7013            3
    7014            5
    7015            5
    7016            4
    7017            2
    7018            5
    7019            6
    7020            4
    7021            4
    7022            4
    7023            4
    7024            5
    7025            3
    7026            7
    7027            6
    7028            3
    7029            1
    7030            2
    7031            7
    7032            6
    7033            4
    7034            4
    7035            4
    7036            3
    7037            3
    7038            3
    7039            3
    7040            4
    7041            6
    7042            3
    7043            4
    7044            2
    7045            2
    7046            5
    7047            4
    7048            6
    7049            4
    7050            4
    7051            2
    7052            5
    7053            5
    7054            2
    7055            5
    7056            5
    7057            5
    7058            6
    7059            4
    7060            4
    7061            5
    7062            2
    7063            2
    7064            6
    7065            3
    7066            3
    7067            2
    7068            4
    7069            6
    7070            2
    7071            3
    7072            2
    7073            6
    7074            5
    7075            5
    7076            2
    7077            1
    7078            6
    7079            6
    7080            6
    7081            4
    7082            3
    7083            4
    7084            5
    7085            4
    7086            5
    7087            6
    7088            5
    7089            6
    7090            7
    7091            3
    7092            5
    7093            5
    7094            6
    7095            5
    7096            4
    7097            2
    7098            4
    7099            3
    7100            5
    7101            3
    7102            4
    7103            6
    7104            5
    7105            4
    7106            6
    7107            5
    7108            5
    7109            5
    7110            7
    7111            3
    7112            4
    7113            5
    7114            5
    7115            4
    7116            4
    7117            5
    7118            2
    7119            6
    7120            1
    7121            3
    7122            1
    7123            4
    7124            5
    7125            3
    7126            7
    7127            2
    7128            5
    7129            6
    7130            4
    7131            5
    7132            3
    7133            5
    7134            3
    7135            4
    7136            2
    7137            2
    7138            4
    7139            3
    7140            2
    7141            4
    7142            5
    7143            4
    7144            4
    7145            2
    7146            4
    7147            4
    7148            2
    7149            3
    7150            2
    7151            4
    7152            3
    7153            3
    7154            3
    7155            3
    7156            6
    7157            4
    7158            4
    7159            4
    7160            2
    7161            4
    7162            5
    7163            6
    7164            6
    7165            6
    7166            5
    7167            2
    7168            4
    7169            6
    7170            3
    7171            4
    7172            4
    7173            5
    7174            4
    7175            4
    7176            7
    7177            6
    7178            3
    7179            4
    7180            3
    7181            5
    7182            3
    7183            3
    7184            5
    7185            5
    7186            4
    7187            3
    7188            4
    7189            4
    7190            6
    7191            0
    7192            3
    7193            5
    7194            3
    7195            8
    7196            4
    7197            5
    7198            4
    7199            3
    7200            1
    7201            4
    7202            5
    7203            2
    7204            6
    7205            3
    7206            4
    7207            5
    7208            7
    7209            4
    7210            6
    7211            3
    7212            6
    7213            6
    7214            6
    7215            3
    7216            4
    7217            3
    7218            4
    7219            3
    7220            4
    7221            5
    7222            5
    7223            2
    7224            4
    7225            6
    7226            5
    7227            6
    7228            2
    7229            5
    7230            6
    7231            6
    7232            6
    7233            4
    7234            3
    7235            5
    7236            3
    7237            2
    7238            6
    7239            5
    7240            4
    7241            5
    7242            4
    7243            8
    7244            2
    7245            5
    7246            5
    7247            3
    7248            5
    7249            3
    7250            4
    7251            7
    7252            7
    7253            5
    7254            5
    7255            5
    7256            3
    7257            4
    7258            4
    7259            4
    7260            3
    7261            1
    7262            4
    7263            5
    7264            2
    7265            3
    7266            6
    7267            3
    7268            3
    7269            5
    7270            1
    7271            6
    7272            5
    7273            4
    7274            4
    7275            3
    7276            7
    7277            5
    7278            3
    7279            3
    7280            5
    7281            7
    7282            5
    7283            5
    7284            3
    7285            6
    7286            5
    7287            7
    7288            6
    7289            5
    7290            6
    7291            6
    7292            7
    7293            6
    7294            4
    7295            5
    7296            4
    7297            4
    7298            5
    7299            6
    7300            2
    7301            6
    7302            7
    7303            3
    7304            3
    7305            2
    7306            5
    7307            4
    7308            6
    7309            7
    7310            3
    7311            5
    7312            2
    7313            3
    7314            2
    7315            3
    7316            6
    7317            4
    7318            4
    7319            6
    7320            5
    7321            5
    7322            4
    7323            3
    7324            6
    7325            7
    7326            5
    7327            5
    7328            4
    7329            6
    7330            7
    7331            4
    7332            5
    7333            3
    7334            3
    7335            7
    7336            4
    7337            5
    7338            4
    7339            5
    7340            6
    7341            6
    7342            5
    7343            3
    7344            6
    7345            3
    7346            4
    7347            2
    7348            5
    7349            3
    7350            6
    7351            4
    7352            3
    7353            5
    7354            5
    7355            3
    7356            2
    7357            5
    7358            3
    7359            3
    7360            5
    7361            3
    7362            3
    7363            3
    7364            7
    7365            3
    7366            6
    7367            4
    7368            3
    7369            4
    7370            5
    7371            4
    7372            2
    7373            2
    7374            5
    7375            2
    7376            3
    7377            4
    7378            2
    7379            5
    7380            7
    7381            4
    7382            2
    7383            6
    7384            0
    7385            6
    7386            4
    7387            2
    7388            6
    7389            1
    7390            6
    7391            6
    7392            6
    7393            4
    7394            4
    7395            4
    7396            5
    7397            6
    7398            3
    7399            3
    7400            4
    7401            3
    7402            6
    7403            4
    7404            5
    7405            5
    7406            6
    7407            6
    7408            3
    7409            3
    7410            5
    7411            5
    7412            3
    7413            7
    7414            7
    7415            1
    7416            4
    7417            5
    7418            6
    7419            6
    7420            5
    7421            5
    7422            7
    7423            5
    7424            5
    7425            4
    7426            6
    7427            6
    7428            6
    7429            4
    7430            2
    7431            5
    7432            6
    7433            3
    7434            3
    7435            3
    7436            6
    7437            8
    7438            5
    7439            3
    7440            7
    7441            3
    7442            4
    7443            4
    7444            6
    7445            6
    7446            6
    7447            3
    7448            5
    7449            6
    7450            4
    7451            4
    7452            4
    7453            7
    7454            5
    7455            5
    7456            3
    7457            4
    7458            4
    7459            2
    7460            6
    7461            4
    7462            7
    7463            6
    7464            4
    7465            5
    7466            2
    7467            6
    7468            5
    7469            5
    7470            6
    7471            4
    7472            4
    7473            2
    7474            2
    7475            4
    7476            6
    7477            4
    7478            6
    7479            5
    7480            4
    7481            5
    7482            5
    7483            5
    7484            4
    7485            2
    7486            3
    7487            5
    7488            4
    7489            4
    7490            3
    7491            3
    7492            4
    7493            5
    7494            4
    7495            2
    7496            6
    7497            7
    7498            2
    7499            7
    7500            4
    7501            5
    7502            3
    7503            6
    7504            6
    7505            5
    7506            1
    7507            5
    7508            7
    7509            5
    7510            6
    7511            2
    7512            3
    7513            5
    7514            1
    7515            3
    7516            4
    7517            5
    7518            3
    7519            3
    7520            3
    7521            4
    7522            4
    7523            5
    7524            4
    7525            3
    7526            3
    7527            2
    7528            3
    7529            3
    7530            4
    7531            6
    7532            2
    7533            7
    7534            2
    7535            5
    7536            3
    7537            3
    7538            5
    7539            4
    7540            5
    7541            3
    7542            2
    7543            4
    7544            3
    7545            2
    7546            4
    7547            4
    7548            5
    7549            6
    7550            2
    7551            4
    7552            3
    7553            4
    7554            4
    7555            4
    7556            4
    7557            2
    7558            4
    7559            6
    7560            5
    7561            3
    7562            0
    7563            7
    7564            6
    7565            4
    7566            4
    7567            4
    7568            7
    7569            5
    7570            7
    7571            4
    7572            4
    7573            3
    7574            5
    7575            5
    7576            3
    7577            5
    7578            2
    7579            6
    7580            3
    7581            5
    7582            5
    7583            4
    7584            5
    7585            6
    7586            4
    7587            2
    7588            4
    7589            1
    7590            3
    7591            3
    7592            3
    7593            3
    7594            3
    7595            4
    7596            5
    7597            2
    7598            2
    7599            2
    7600            6
    7601            6
    7602            5
    7603            6
    7604            4
    7605            5
    7606            3
    7607            8
    7608            2
    7609            6
    7610            6
    7611            5
    7612            2
    7613            3
    7614            5
    7615            5
    7616            3
    7617            8
    7618            5
    7619            6
    7620            8
    7621            6
    7622            4
    7623            6
    7624            3
    7625            6
    7626            6
    7627            2
    7628            7
    7629            5
    7630            3
    7631            5
    7632            5
    7633            5
    7634            6
    7635            2
    7636            6
    7637            6
    7638            6
    7639            3
    7640            6
    7641            7
    7642            5
    7643            5
    7644            4
    7645            1
    7646            6
    7647            4
    7648            4
    7649            6
    7650            5
    7651            5
    7652            7
    7653            4
    7654            8
    7655            4
    7656            5
    7657            6
    7658            4
    7659            8
    7660            6
    7661            6
    7662            4
    7663            3
    7664            3
    7665            5
    7666            3
    7667            4
    7668            5
    7669            2
    7670            5
    7671            3
    7672            6
    7673            4
    7674            2
    7675            4
    7676            4
    7677            6
    7678            6
    7679            4
    7680            5
    7681            2
    7682            3
    7683            5
    7684            3
    7685            4
    7686            5
    7687            4
    7688            5
    7689            6
    7690            3
    7691            3
    7692            3
    7693            3
    7694            4
    7695            5
    7696            1
    7697            6
    7698            4
    7699            5
    7700            4
    7701            6
    7702            4
    7703            3
    7704            7
    7705            3
    7706            4
    7707            6
    7708            5
    7709            0
    7710            6
    7711            3
    7712            4
    7713            6
    7714            7
    7715            2
    7716            5
    7717            5
    7718            6
    7719            4
    7720            6
    7721            3
    7722            4
    7723            5
    7724            4
    7725            5
    7726            3
    7727            6
    7728            5
    7729            4
    7730            3
    7731            5
    7732            3
    7733            1
    7734            3
    7735            5
    7736            3
    7737            2
    7738            4
    7739            5
    7740            3
    7741            5
    7742            5
    7743            5
    7744            6
    7745            4
    7746            3
    7747            3
    7748            3
    7749            5
    7750            2
    7751            1
    7752            5
    7753            3
    7754            1
    7755            4
    7756            5
    7757            6
    7758            3
    7759            6
    7760            4
    7761            3
    7762            4
    7763            6
    7764            4
    7765            2
    7766            3
    7767            0
    7768            5
    7769            4
    7770            2
    7771            4
    7772            4
    7773            4
    7774            5
    7775            5
    7776            6
    7777            5
    7778            3
    7779            2
    7780            3
    7781            3
    7782            2
    7783            1
    7784            3
    7785            3
    7786            3
    7787            4
    7788            4
    7789            4
    7790            3
    7791            4
    7792            5
    7793            5
    7794            4
    7795            2
    7796            4
    7797            2
    7798            2
    7799            4
    7800            5
    7801            5
    7802            6
    7803            4
    7804            3
    7805            6
    7806            6
    7807            2
    7808            4
    7809            2
    7810            6
    7811            3
    7812            4
    7813            5
    7814            2
    7815            7
    7816            7
    7817            5
    7818            4
    7819            4
    7820            5
    7821            5
    7822            4
    7823            5
    7824            3
    7825            4
    7826            6
    7827            5
    7828            3
    7829            6
    7830            6
    7831            6
    7832            4
    7833            4
    7834            5
    7835            2
    7836            3
    7837            5
    7838            5
    7839            6
    7840            4
    7841            4
    7842            4
    7843            2
    7844            4
    7845            4
    7846            5
    7847            1
    7848            6
    7849            4
    7850            5
    7851            5
    7852            3
    7853            4
    7854            5
    7855            4
    7856            6
    7857            7
    7858            3
    7859            3
    7860            7
    7861            4
    7862            5
    7863            4
    7864            2
    7865            5
    7866            4
    7867            5
    7868            5
    7869            3
    7870            5
    7871            3
    7872            2
    7873            2
    7874            3
    7875            7
    7876            5
    7877            6
    7878            6
    7879            6
    7880            8
    7881            5
    7882            6
    7883            4
    7884            6
    7885            4
    7886            5
    7887            4
    7888            3
    7889            6
    7890            6
    7891            4
    7892            5
    7893            6
    7894            5
    7895            5
    7896            3
    7897            3
    7898            3
    7899            4
    7900            4
    7901            5
    7902            6
    7903            3
    7904            2
    7905            5
    7906            3
    7907            5
    7908            4
    7909            4
    7910            7
    7911            4
    7912            6
    7913            3
    7914            4
    7915            4
    7916            5
    7917            3
    7918            2
    7919            2
    7920            4
    7921            2
    7922            6
    7923            2
    7924            5
    7925            2
    7926            4
    7927            6
    7928            4
    7929            5
    7930            5
    7931            4
    7932            6
    7933            7
    7934            4
    7935            6
    7936            3
    7937            5
    7938            4
    7939            3
    7940            6
    7941            5
    7942            6
    7943            5
    7944            3
    7945            2
    7946            6
    7947            4
    7948            3
    7949            3
    7950            4
    7951            5
    7952            5
    7953            4
    7954            5
    7955            3
    7956            4
    7957            4
    7958            5
    7959            7
    7960            3
    7961            7
    7962            4
    7963            5
    7964            6
    7965            4
    7966            6
    7967            5
    7968            5
    7969            3
    7970            3
    7971            2
    7972            5
    7973            3
    7974            6
    7975            5
    7976            4
    7977            3
    7978            3
    7979            5
    7980            4
    7981            4
    7982            5
    7983            4
    7984            4
    7985            3
    7986            5
    7987            3
    7988            5
    7989            6
    7990            5
    7991            3
    7992            3
    7993            3
    7994            6
    7995            4
    7996            2
    7997            6
    7998            3
    7999            5
    8000            5
    8001            5
    8002            6
    8003            5
    8004            5
    8005            6
    8006            2
    8007            6
    8008            5
    8009            3
    8010            1
    8011            0
    8012            0
    8013            0
    8014            0
    8015            2
    8016            0
    8017            1
    8018            1
    8019            1
    8020            2
    8021            4
    8022            1
    8023            1
    8024            1
    8025            3
    8026            2
    8027            0
    8028            3
    8029            2
    8030            3
    8031            4
    8032            3
    8033            5
    8034            2
    8035            3
    8036            4
    8037            6
    8038            5
    8039            3
    8040            3
    8041            4
    8042            5
    8043            2
    8044            5
    8045            5
    8046            6
    8047            5
    8048            4
    8049            7
    8050            3
    8051            5
    8052            5
    8053            1
    8054            2
    8055            3
    8056            3
    8057            3
    8058            3
    8059            4
    8060            3
    8061            2
    8062            4
    8063            3
    8064            5
    8065            5
    8066            3
    8067            2
    8068            3
    8069            4
    8070            3
    8071            2
    8072            5
    8073            4
    8074            4
    8075            5
    8076            2
    8077            3
    8078            4
    8079            5
    8080            3
    8081            3
    8082            3
    8083            2
    8084            5
    8085            7
    8086            3
    8087            3
    8088            3
    8089            1
    8090            5
    8091            3
    8092            4
    8093            4
    8094            1
    8095            4
    8096            4
    8097            6
    8098            4
    8099            4
    8100            1
    8101            3
    8102            6
    8103            3
    8104            3
    8105            2
    8106            2
    8107            4
    8108            2
    8109            4
    8110            5
    8111            3
    8112            3
    8113            6
    8114            4
    8115            2
    8116            4
    8117            5
    8118            4
    8119            3
    8120            6
    8121            2
    8122            4
    8123            5
    8124            5
    8125            3
    8126            6
    8127            3
    8128            3
    8129            6
    8130            5
    8131            4
    8132            4
    8133            6
    8134            6
    8135            7
    8136            4
    8137            3
    8138            4
    8139            4
    8140            4
    8141            3
    8142            4
    8143            4
    8144            5
    8145            4
    8146            3
    8147            3
    8148            4
    8149            4
    8150            5
    8151            4
    8152            3
    8153            3
    8154            3
    8155            5
    8156            3
    8157            4
    8158            6
    8159            3
    8160            4
    8161            6
    8162            4
    8163            4
    8164            4
    8165            3
    8166            3
    8167            5
    8168            4
    8169            4
    8170            5
    8171            6
    8172            3
    8173            1
    8174            4
    8175            2
    8176            3
    8177            5
    8178            5
    8179            6
    8180            3
    8181            3
    8182            5
    8183            5
    8184            4
    8185            4
    8186            3
    8187            3
    8188            6
    8189            7
    8190            2
    8191            6
    8192            4
    8193            5
    8194            4
    8195            3
    8196            4
    8197            5
    8198            4
    8199            5
    8200            5
    8201            5
    8202            2
    8203            6
    8204            4
    8205            4
    8206            5
    8207            6
    8208            7
    8209            5
    8210            4
    8211            5
    8212            3
    8213            5
    8214            4
    8215            4
    8216            4
    8217            2
    8218            7
    8219            4
    8220            4
    8221            2
    8222            5
    8223            4
    8224            6
    8225            5
    8226            4
    8227            4
    8228            5
    8229            6
    8230            4
    8231            3
    8232            6
    8233            4
    8234            4
    8235            4
    8236            4
    8237            3
    8238            5
    8239            4
    8240            3
    8241            2
    8242            5
    8243            4
    8244            5
    8245            6
    8246            4
    8247            6
    8248            4
    8249            4
    8250            2
    8251            4
    8252            4
    8253            2
    8254            6
    8255            5
    8256            6
    8257            5
    8258            4
    8259            3
    8260            2
    8261            6
    8262            3
    8263            2
    8264            5
    8265            4
    8266            5
    8267            3
    8268            6
    8269            7
    8270            6
    8271            5
    8272            4
    8273            2
    8274            3
    8275            2
    8276            3
    8277            2
    8278            3
    8279            2
    8280            2
    8281            4
    8282            2
    8283            5
    8284            4
    8285            5
    8286            3
    8287            6
    8288            4
    8289            6
    8290            4
    8291            6
    8292            2
    8293            4
    8294            6
    8295            2
    8296            7
    8297            6
    8298            7
    8299            6
    8300            5
    8301            3
    8302            6
    8303            3
    8304            6
    8305            5
    8306            5
    8307            3
    8308            1
    8309            2
    8310            4
    8311            3
    8312            3
    8313            2
    8314            2
    8315            2
    8316            2
    8317            1
    8318            3
    8319            1
    8320            2
    8321            3
    8322            1
    8323            2
    8324            2
    8325            2
    8326            2
    8327            4
    8328            6
    8329            4
    8330            4
    8331            5
    8332            2
    8333            3
    8334            4
    8335            3
    8336            2
    8337            1
    8338            5
    8339            5
    8340            5
    8341            1
    8342            4
    8343            3
    8344            4
    8345            4
    8346            4
    8347            5
    8348            6
    8349            4
    8350            6
    8351            5
    8352            4
    8353            3
    8354            6
    8355            5
    8356            5
    8357            5
    8358            6
    8359            5
    8360            6
    8361            2
    8362            5
    8363            3
    8364            6
    8365            4
    8366            3
    8367            4
    8368            5
    8369            5
    8370            6
    8371            3
    8372            7
    8373            4
    8374            3
    8375            4
    8376            3
    8377            4
    8378            4
    8379            3
    8380            4
    8381            1
    8382            7
    8383            4
    8384            2
    8385            6
    8386            3
    8387            4
    8388            3
    8389            5
    8390            3
    8391            3
    8392            4
    8393            5
    8394            3
    8395            4
    8396            5
    8397            6
    8398            4
    8399            7
    8400            5
    8401            4
    8402            3
    8403            7
    8404            2
    8405            4
    8406            4
    8407            4
    8408            5
    8409            5
    8410            3
    8411            4
    8412            2
    8413            5
    8414            6
    8415            5
    8416            5
    8417            2
    8418            6
    8419            4
    8420            3
    8421            4
    8422            4
    8423            2
    8424            3
    8425            5
    8426            3
    8427            4
    8428            3
    8429            6
    8430            3
    8431            6
    8432            6
    8433            3
    8434            5
    8435            6
    8436            4
    8437            6
    8438            4
    8439            2
    8440            6
    8441            5
    8442            6
    8443            4
    8444            4
    8445            2
    8446            4
    8447            4
    8448            3
    8449            6
    8450            5
    8451            5
    8452            4
    8453            4
    8454            6
    8455            3
    8456            5
    8457            4
    8458            3
    8459            4
    8460            5
    8461            3
    8462            4
    8463            5
    8464            5
    8465            4
    8466            6
    8467            4
    8468            4
    8469            5
    8470            4
    8471            4
    8472            4
    8473            6
    8474            3
    8475            5
    8476            4
    8477            4
    8478            5
    8479            5
    8480            5
    8481            4
    8482            4
    8483            7
    8484            3
    8485            3
    8486            6
    8487            5
    8488            3
    8489            6
    8490            5
    8491            3
    8492            6
    8493            6
    8494            3
    8495            5
    8496            4
    8497            4
    8498            5
    8499            5
    8500            6
    8501            6
    8502            5
    8503            6
    8504            4
    8505            3
    8506            3
    8507            3
    8508            4
    8509            5
    8510            3
    8511            7
    8512            6
    8513            8
    8514            5
    8515            3
    8516            2
    8517            6
    8518            4
    8519            2
    8520            3
    8521            2
    8522            6
    8523            5
    8524            4
    8525            8
    8526            6
    8527            6
    8528            6
    8529            4
    8530            4
    8531            4
    8532            4
    8533            6
    8534            3
    8535            2
    8536            2
    8537            2
    8538            2
    8539            3
    8540            4
    8541            2
    8542            4
    8543            4
    8544            3
    8545            3
    8546            2
    8547            5
    8548            2
    8549            3
    8550            2
    8551            2
    8552            3
    8553            2
    8554            2
    8555            2
    8556            3
    8557            1
    8558            4
    8559            2
    8560            3
    8561            2
    8562            3
    8563            4
    8564            3
    8565            2
    8566            3
    8567            3
    8568            2
    8569            2
    8570            2
    8571            1
    8572            4
    8573            3
    8574            2
    8575            3
    8576            0
    8577            4
    8578            2
    8579            0
    8580            4
    8581            4
    8582            3
    8583            2
    8584            3
    8585            2
    8586            3
    8587            2
    8588            2
    8589            3
    8590            3
    8591            3
    8592            3
    8593            1
    8594            3
    8595            4
    8596            2
    8597            0
    8598            2
    8599            4
    8600            3
    8601            2
    8602            2
    8603            0
    8604            2
    8605            3
    8606            2
    8607            2
    8608            2
    8609            3
    8610            2
    8611            0
    8612            4
    8613            2
    8614            3
    8615            4
    8616            1
    8617            3
    8618            5
    8619            6
    8620            5
    8621            4
    8622            6
    8623            5
    8624            4
    8625            2
    8626            1
    8627            3
    8628            3
    8629            0
    8630            3
    8631            4
    8632            2
    8633            1
    8634            4
    8635            2
    8636            1
    8637            2
    8638            2
    8639            2
    8640            2
    8641            4
    8642            3
    8643            5
    8644            3
    8645            4
    8646            2
    8647            0
    8648            2
    8649            2
    8650            6
    8651            3
    8652            3
    8653            3
    8654            4
    8655            3
    8656            6
    8657            1
    8658            5
    8659            5
    8660            3
    8661            5
    8662            2
    8663            2
    8664            6
    8665            5
    8666            3
    8667            4
    8668            3
    8669            5
    8670            5
    8671            6
    8672            6
    8673            3
    8674            4
    8675            5
    8676            2
    8677            3
    8678            6
    8679            5
    8680            3
    8681            3
    8682            3
    8683            5
    8684            5
    8685            2
    8686            6
    8687            6
    8688            4
    8689            5
    8690            6
    8691            1
    8692            3
    8693            4
    8694            4
    8695            4
    8696            3
    8697            4
    8698            6
    8699            4
    8700            2
    8701            5
    8702            5
    8703            4
    8704            5
    8705            4
    8706            3
    8707            4
    8708            5
    8709            4
    8710            7
    8711            2
    8712            2
    8713            3
    8714            3
    8715            3
    8716            3
    8717            1
    8718            5
    8719            2
    8720            5
    8721            2
    8722            1
    8723            3
    8724            3
    8725            3
    8726            3
    8727            4
    8728            3
    8729            2
    8730            2
    8731            3
    8732            4
    8733            3
    8734            1
    8735            4
    8736            3
    8737            3
    8738            2
    8739            6
    8740            4
    8741            2
    8742            3
    8743            5
    8744            6
    8745            4
    8746            5
    8747            2
    8748            2
    8749            5
    8750            4
    8751            4
    8752            4
    8753            5
    8754            7
    8755            4
    8756            5
    8757            6
    8758            5
    8759            5
    8760            5
    8761            4
    8762            6
    8763            3
    8764            3
    8765            3
    8766            6
    8767            4
    8768            5
    8769            3
    8770            5
    8771            5
    8772            4
    8773            5
    8774            3
    8775            6
    8776            5
    8777            6
    8778            6
    8779            5
    8780            4
    8781            5
    8782            3
    8783            4
    8784            5
    8785            5
    8786            5
    8787            5
    8788            2
    8789            6
    8790            4
    8791            2
    8792            1
    8793            7
    8794            4
    8795            3
    8796            5
    8797            3
    8798            6
    8799            3
    8800            4
    8801            7
    8802            5
    8803            4
    8804            4
    8805            5
    8806            2
    8807            6
    8808            3
    8809            3
    8810            4
    8811            3
    8812            2
    8813            3
    8814            2
    8815            4
    8816            6
    8817            2
    8818            6
    8819            3
    8820            5
    8821            6
    8822            2
    8823            4
    8824            5
    8825            3
    8826            7
    8827            4
    8828            5
    8829            6
    8830            4
    8831            3
    8832            4
    8833            1
    8834            3
    8835            3
    8836            6
    8837            4
    8838            6
    8839            4
    8840            2
    8841            2
    8842            2
    8843            1
    8844            6
    8845            6
    8846            2
    8847            4
    8848            6
    8849            5
    8850            5
    8851            6
    8852            3
    8853            3
    8854            3
    8855            4
    8856            3
    8857            6
    8858            4
    8859            6
    8860            6
    8861            6
    8862            5
    8863            3
    8864            3
    8865            4
    8866            4
    8867            4
    8868            6
    8869            6
    8870            5
    8871            6
    8872            3
    8873            2
    8874            4
    8875            6
    8876            6
    8877            4
    8878            4
    8879            5
    8880            6
    8881            3
    8882            3
    8883            5
    8884            6
    8885            5
    8886            4
    8887            5
    8888            5
    8889            6
    8890            5
    8891            3
    8892            1
    8893            2
    8894            4
    8895            2
    8896            4
    8897            4
    8898            5
    8899            2
    8900            5
    8901            5
    8902            4
    8903            4
    8904            5
    8905            6
    8906            3
    8907            6
    8908            5
    8909            4
    8910            4
    8911            6
    8912            3
    8913            6
    8914            4
    8915            6
    8916            4
    8917            5
    8918            1
    8919            4
    8920            2
    8921            5
    8922            3
    8923            2
    8924            5
    8925            4
    8926            3
    8927            4
    8928            3
    8929            3
    8930            5
    8931            3
    8932            3
    8933            2
    8934            2
    8935            3
    8936            5
    8937            3
    8938            5
    8939            3
    8940            3
    8941            4
    8942            5
    8943            2
    8944            6
    8945            4
    8946            6
    8947            6
    8948            5
    8949            5
    8950            5
    8951            4
    8952            4
    8953            2
    8954            3
    8955            4
    8956            2
    8957            2
    8958            4
    8959            3
    8960            3
    8961            8
    8962            3
    8963            3
    8964            4
    8965            6
    8966            4
    8967            5
    8968            4
    8969            2
    8970            4
    8971            6
    8972            5
    8973            6
    8974            5
    8975            5
    8976            3
    8977            4
    8978            4
    8979            4
    8980            5
    8981            6
    8982            4
    8983            6
    8984            5
    8985            4
    8986            4
    8987            6
    8988            5
    8989            5
    8990            6
    8991            7
    8992            4
    8993            6
    8994            4
    8995            4
    8996            4
    8997            4
    8998            4
    8999            5
    9000            3
    9001            4
    9002            5
    9003            2
    9004            4
    9005            5
    9006            4
    9007            4
    9008            3
    9009            2
    9010            3
    9011            3
    9012            2
    9013            3
    9014            4
    9015            2
    9016            4
    9017            6
    9018            2
    9019            4
    9020            4
    9021            5
    9022            4
    9023            3
    9024            7
    9025            5
    9026            6
    9027            5
    9028            3
    9029            5
    9030            2
    9031            6
    9032            4
    9033            2
    9034            5
    9035            4
    9036            5
    9037            5
    9038            2
    9039            2
    9040            3
    9041            5
    9042            2
    9043            6
    9044            4
    9045            7
    9046            5
    9047            4
    9048            4
    9049            6
    9050            5
    9051            3
    9052            4
    9053            6
    9054            5
    9055            6
    9056            6
    9057            4
    9058            5
    9059            3
    9060            5
    9061            4
    9062            6
    9063            5
    9064            6
    9065            2
    9066            3
    9067            5
    9068            3
    9069            4
    9070            5
    9071            6
    9072            4
    9073            4
    9074            5
    9075            5
    9076            2
    9077            4
    9078            3
    9079            4
    9080            2
    9081            5
    9082            5
    9083            6
    9084            4
    9085            5
    9086            5
    9087            4
    9088            4
    9089            6
    9090            6
    9091            5
    9092            3
    9093            4
    9094            5
    9095            3
    9096            4
    9097            4
    9098            3
    9099            1
    9100            2
    9101            5
    9102            3
    9103            4
    9104            0
    9105            5
    9106            5
    9107            6
    9108            6
    9109            3
    9110            3
    9111            3
    9112            3
    9113            4
    9114            4
    9115            3
    9116            1
    9117            5
    9118            5
    9119            2
    9120            5
    9121            6
    9122            4
    9123            3
    9124            4
    9125            3
    9126            3
    9127            4
    9128            5
    9129            4
    9130            2
    9131            6
    9132            3
    9133            5
    9134            2
    9135            5
    9136            2
    9137            3
    9138            2
    9139            4
    9140            2
    9141            3
    9142            3
    9143            3
    9144            5
    9145            3
    9146            6
    9147            6
    9148            5
    9149            4
    9150            3
    9151            4
    9152            4
    9153            4
    9154            5
    9155            4
    9156            5
    9157            6
    9158            4
    9159            5
    9160            4
    9161            3
    9162            2
    9163            3
    9164            3
    9165            4
    9166            6
    9167            2
    9168            6
    9169            6
    9170            4
    9171            2
    9172            2
    9173            1
    9174            3
    9175            5
    9176            6
    9177            2
    9178            6
    9179            5
    9180            4
    9181            5
    9182            2
    9183            4
    9184            4
    9185            3
    9186            7
    9187            3
    9188            5
    9189            6
    9190            2
    9191            1
    9192            4
    9193            6
    9194            2
    9195            1
    9196            6
    9197            3
    9198            4
    9199            4
    9200            6
    9201            3
    9202            3
    9203            3
    9204            4
    9205            5
    9206            2
    9207            5
    9208            7
    9209            5
    9210            4
    9211            2
    9212            5
    9213            3
    9214            5
    9215            3
    9216            4
    9217            7
    9218            4
    9219            3
    9220            4
    9221            3
    9222            6
    9223            6
    9224            6
    9225            4
    9226            6
    9227            6
    9228            6
    9229            5
    9230            4
    9231            6
    9232            6
    9233            6
    9234            5
    9235            4
    9236            2
    9237            3
    9238            6
    9239            3
    9240            4
    9241            4
    9242            6
    9243            5
    9244            4
    9245            4
    9246            4
    9247            4
    9248            4
    9249            2
    9250            3
    9251            3
    9252            4
    9253            6
    9254            4
    9255            5
    9256            6
    9257            2
    9258            6
    9259            4
    9260            3
    9261            5
    9262            7
    9263            3
    9264            6
    9265            5
    9266            6
    9267            4
    9268            5
    9269            5
    9270            6
    9271            4
    9272            5
    9273            3
    9274            5
    9275            6
    9276            4
    9277            3
    9278            5
    9279            3
    9280            4
    9281            3
    9282            6
    9283            5
    9284            6
    9285            6
    9286            7
    9287            5
    9288            6
    9289            5
    9290            2
    9291            6
    9292            3
    9293            2
    9294            6
    9295            6
    9296            5
    9297            5
    9298            1
    9299            6
    9300            7
    9301            5
    9302            2
    9303            6
    9304            3
    9305            5
    9306            3
    9307            6
    9308            3
    9309            4
    9310            4
    9311            6
    9312            4
    9313            4
    9314            5
    9315            5
    9316            6
    9317            4
    9318            3
    9319            5
    9320            6
    9321            5
    9322            5
    9323            4
    9324            6
    9325            4
    9326            6
    9327            4
    9328            5
    9329            6
    9330            5
    9331            6
    9332            4
    9333            6
    9334            5
    9335            5
    9336            5
    9337            3
    9338            4
    9339            8
    9340            5
    9341            5
    9342            5
    9343            4
    9344            2
    9345            4
    9346            6
    9347            1
    9348            3
    9349            3
    9350            3
    9351            4
    9352            3
    9353            5
    9354            5
    9355            4
    9356            5
    9357            3
    9358            4
    9359            3
    9360            4
    9361            2
    9362            3
    9363            5
    9364            1
    9365            3
    9366            3
    9367            2
    9368            6
    9369            5
    9370            4
    9371            2
    9372            5
    9373            3
    9374            4
    9375            5
    9376            4
    9377            5
    9378            4
    9379            4
    9380            3
    9381            2
    9382            3
    9383            1
    9384            2
    9385            1
    9386            1
    9387            5
    9388            2
    9389            3
    9390            3
    9391            2
    9392            5
    9393            5
    9394            2
    9395            3
    9396            6
    9397            2
    9398            5
    9399            2
    9400            5
    9401            3
    9402            4
    9403            6
    9404            3
    9405            3
    9406            5
    9407            5
    9408            6
    9409            3
    9410            5
    9411            3
    9412            3
    9413            3
    9414            4
    9415            5
    9416            4
    9417            4
    9418            5
    9419            4
    9420            2
    9421            4
    9422            7
    9423            3
    9424            3
    9425            4
    9426            7
    9427            5
    9428            5
    9429            5
    9430            3
    9431            5
    9432            3
    9433            2
    9434            5
    9435            5
    9436            5
    9437            4
    9438            5
    9439            3
    9440            2
    9441            4
    9442            2
    9443            3
    9444            3
    9445            5
    9446            3
    9447            5
    9448            4
    9449            2
    9450            5
    9451            4
    9452            4
    9453            4
    9454            5
    9455            6
    9456            3
    9457            5
    9458            4
    9459            5
    9460            6
    9461            3
    9462            4
    9463            2
    9464            6
    9465            4
    9466            4
    9467            2
    9468            1
    9469            3
    9470            2
    9471            4
    9472            5
    9473            4
    9474            8
    9475            6
    9476            3
    9477            3
    9478            4
    9479            3
    9480            6
    9481            5
    9482            1
    9483            3
    9484            5
    9485            2
    9486            3
    9487            7
    9488            4
    9489            3
    9490            4
    9491            3
    9492            5
    9493            4
    9494            2
    9495            4
    9496            4
    9497            5
    9498            4
    9499            4
    9500            2
    9501            4
    9502            5
    9503            4
    9504            3
    9505            5
    9506            4
    9507            6
    9508            4
    9509            2
    9510            0
    9511            2
    9512            2
    9513            5
    9514            6
    9515            3
    9516            2
    9517            4
    9518            3
    9519            3
    9520            4
    9521            3
    9522            3
    9523            4
    9524            3
    9525            4
    9526            4
    9527            6
    9528            4
    9529            3
    9530            2
    9531            3
    9532            3
    9533            4
    9534            4
    9535            6
    9536            3
    9537            3
    9538            1
    9539            3
    9540            1
    9541            4
    9542            1
    9543            6
    9544            5
    9545            4
    9546            5
    9547            6
    9548            6
    9549            4
    9550            5
    9551            5
    9552            9
    9553            3
    9554            5
    9555            3
    9556            3
    9557            5
    9558            6
    9559            7
    9560            6
    9561            5
    9562            5
    9563            6
    9564            3
    9565            5
    9566            4
    9567            6
    9568            4
    9569            4
    9570            2
    9571            3
    9572            3
    9573            6
    9574            4
    9575            3
    9576            4
    9577            3
    9578            4
    9579            5
    9580            4
    9581            4
    9582            3
    9583            4
    9584            2
    9585            3
    9586            4
    9587            4
    9588            3
    9589            6
    9590            4
    9591            2
    9592            4
    9593            5
    9594            5
    9595            6
    9596            5
    9597            6
    9598            3
    9599            3
    9600            4
    9601            5
    9602            2
    9603            5
    9604            5
    9605            4
    9606            4
    9607            4
    9608            6
    9609            5
    9610            6
    9611            3
    9612            4
    9613            3
    9614            4
    9615            6
    9616            4
    9617            3
    9618            4
    9619            3
    9620            4
    9621            4
    9622            4
    9623            4
    9624            5
    9625            6
    9626            4
    9627            3
    9628            6
    9629            5
    9630            3
    9631            4
    9632            4
    9633            3
    9634            6
    9635            3
    9636            4
    9637            4
    9638            2
    9639            4
    9640            6
    9641            4
    9642            3
    9643            3
    9644            3
    9645            3
    9646            5
    9647            3
    9648            4
    9649            4
    9650            5
    9651            2
    9652            3
    9653            3
    9654            2
    9655            6
    9656            5
    9657            5
    9658            5
    9659            2
    9660            3
    9661            4
    9662            2
    9663            4
    9664            2
    9665            1
    9666            4
    9667            6
    9668            3
    9669            7
    9670            5
    9671            6
    9672            7
    9673            6
    9674            3
    9675            4
    9676            4
    9677            6
    9678            4
    9679            3
    9680            4
    9681            6
    9682            7
    9683            3
    9684            4
    9685            3
    9686            5
    9687            5
    9688            5
    9689            1
    9690            4
    9691            6
    9692            4
    9693            4
    9694            3
    9695            2
    9696            3
    9697            2
    9698            2
    9699            3
    9700            2
    9701            3
    9702            4
    9703            2
    9704            2
    9705            2
    9706            2
    9707            2
    9708            3
    9709            3
    9710            4
    9711            4
    9712            3
    9713            5
    9714            5
    9715            2
    9716            1
    9717            3
    9718            2
    9719            2
    9720            2
    9721            3
    9722            1
    9723            2
    9724            1
    9725            2
    9726            1
    9727            3
    9728            2
    9729            2
    9730            4
    9731            2
    9732            2
    9733            2
    9734            2
    9735            2
    9736            1
    9737            3
    9738            3
    9739            3
    9740            2
    9741            2
    9742            3
    9743            1
    9744            5
    9745            2
    9746            2
    9747            3
    9748            4
    9749            2
    9750            1
    9751            2
    9752            3
    9753            3
    9754            3
    9755            0
    9756            0
    9757            2
    9758            2
    9759            4
    9760            3
    9761            4
    9762            1
    9763            2
    9764            2
    9765            4
    9766            1
    9767            1
    9768            2
    9769            4
    9770            1
    9771            3
    9772            3
    9773            2
    9774            2
    9775            2
    9776            3
    9777            3
    9778            2
    9779            3
    9780            3
    9781            1
    9782            1
    9783            4
    9784            4
    9785            4
    9786            2
    9787            4
    9788            2
    9789            2
    9790            4
    9791            4
    9792            2
    9793            2
    9794            2
    9795            3
    9796            2
    9797            1
    9798            4
    9799            5
    9800            2
    9801            1
    9802            2
    9803            1
    9804            1
    9805            2
    9806            3
    9807            3
    9808            2
    9809            1
    9810            2
    9811            2
    9812            5
    9813            4
    9814            3
    9815            2
    9816            2
    9817            5
    9818            3
    9819            2
    9820            4
    9821            2
    9822            5
    9823            2
    9824            4
    9825            3
    9826            2
    9827            4
    9828            3
    9829            2
    9830            4
    9831            5
    9832            2
    9833            2
    9834            3
    9835            2
    9836            3
    9837            1
    9838            3
    9839            3
    9840            2
    9841            2
    9842            3
    9843            3
    9844            3
    9845            4
    9846            3
    9847            7
    9848            6
    9849            4
    9850            4
    9851            5
    9852            4
    9853            4
    9854            4
    9855            6
    9856            5
    9857            6
    9858            4
    9859            5
    9860            1
    9861            3
    9862            3
    9863            5
    9864            4
    9865            3
    9866            4
    9867            3
    9868            4
    9869            5
    9870            3
    9871            5
    9872            1
    9873            3
    9874            1
    9875            6
    9876            5
    9877            3
    9878            2
    9879            3
    9880            5
    9881            4
    9882            3
    9883            5
    9884            2
    9885            2
    9886            3
    9887            7
    9888            4
    9889            2
    9890            0
    9891            5
    9892            5
    9893            3
    9894            2
    9895            2
    9896            3
    9897            3
    9898            1
    9899            4
    9900            2
    9901            1
    9902            2
    9903            2
    9904            2
    9905            3
    9906            4
    9907            2
    9908            1
    9909            1
    9910            1
    9911            3
    9912            5
    9913            1
    9914            6
    9915            3
    9916            3
    9917            4
    9918            1
    9919            3
    9920            3
    9921            5
    9922            1
    9923            2
    9924            2
    9925            1
    9926            2
    9927            2
    9928            1
    9929            3
    9930            3
    9931            4
    9932            5
    9933            5
    9934            4
    9935            2
    9936            3
    9937            2
    9938            2
    9939            0
    9940            1
    9941            3
    9942            3
    9943            2
    9944            3
    9945            3
    9946            1
    9947            2
    9948            3
    9949            1
    9950            3
    9951            4
    9952            6
    9953            4
    9954            3
    9955            2
    9956            3
    9957            3
    9958            0
    9959            2
    9960            1
    9961            3
    9962            2
    9963            1
    9964            3
    9965            2
    9966            2
    9967            2
    9968            5
    9969            3
    9970            3
    9971            2
    9972            3
    9973            3
    9974            2
    9975            1
    9976            3
    9977            1
    9978            2
    9979            2
    9980            1
    9981            2
    9982            3
    9983            4
    9984            2
    9985            1
    9986            0
    9987            1
    9988            2
    9989            3
    9990            2
    9991            3
    9992            1
    9993            2
    9994            0
    9995            2
    9996            2
    9997            2
    9998            1
    9999            4
   10000            3
   10001            2
   10002            1
   10003            2
   10004            7
   10005            4
   10006            3
   10007            2
   10008            3
   10009            4
   10010            1
   10011            1
   10012            2
   10013            2
   10014            2
   10015            2
   10016            3
   10017            2
   10018            5
   10019            3
   10020            5
   10021            2
   10022            1
   10023            2
   10024            4
   10025            3
   10026            2
   10027            1
   10028            1
   10029            3
   10030            5
   10031            2
   10032            4
   10033            2
   10034            1
   10035            3
   10036            2
   10037            3
   10038            4
   10039            5
   10040            5
   10041            2
   10042            1
   10043            2
   10044            3
   10045            2
   10046            3
   10047            3
   10048            3
   10049            3
   10050            1
   10051            1
   10052            3
   10053            3
   10054            3
   10055            3
   10056            2
   10057            4
   10058            3
   10059            2
   10060            2
   10061            2
   10062            4
   10063            2
   10064            5
   10065            1
   10066            2
   10067            3
   10068            2
   10069            2
   10070            1
   10071            4
   10072            3
   10073            3
   10074            4
   10075            1
   10076            2
   10077            2
   10078            2
   10079            4
   10080            3
   10081            3
   10082            2
   10083            3
   10084            3
   10085            1
   10086            2
   10087            1
   10088            1
   10089            0
   10090            5
   10091            5
   10092            1
   10093            2
   10094            3
   10095            2
   10096            2
   10097            4
   10098            2
   10099            1
   10100            2
   10101            4
   10102            1
   10103            1
   10104            1
   10105            2
   10106            2
   10107            2
   10108            2
   10109            2
   10110            1
   10111            5
   10112            2
   10113            2
   10114            2
   10115            1
   10116            1
   10117            2
   10118            3
   10119            1
   10120            2
   10121            4
   10122            3
   10123            2
   10124            0
   10125            3
   10126            0
   10127            1
   10128            0
   10129            0
   10130            0
   10131            0
   10132            2
   10133            1
   10134            3
   10135            2
   10136            3
   10137            2
   10138            2
   10139            2
   10140            2
   10141            1
   10142            2
   10143            2
   10144            2
   10145            2
   10146            1
   10147            2
   10148            0
   10149            2
   10150            3
   10151            5
   10152            2
   10153            2
   10154            1
   10155            3
   10156            2
   10157            2
   10158            1
   10159            3
   10160            2
   10161            0
   10162            0
   10163            1
   10164            1
   10165            3
   10166            2
   10167            1
   10168            2
   10169            2
   10170            2
   10171            2
   10172            4
   10173            4
   10174            3
   10175            3
   10176            2
   10177            2
   10178            3
   10179            3
   10180            1
   10181            2
   10182            3
   10183            2
   10184            2
   10185            1
   10186            3
   10187            1
   10188            3
   10189            0
   10190            1
   10191            3
   10192            1
   10193            1
   10194            3
   10195            3
   10196            1
   10197            4
   10198            2
   10199            1
   10200            2
   10201            2
   10202            1
   10203            2
   10204            2
   10205            2
   10206            2
   10207            2
   10208            4
   10209            2
   10210            1
   10211            3
   10212            4
   10213            2
   10214            1
   10215            2
   10216            3
   10217            3
   10218            1
   10219            1
   10220            6
   10221            4
   10222            3
   10223            3
   10224            3
   10225            3
   10226            3
   10227            2
   10228            3
   10229            2
   10230            2
   10231            4
   10232            1
   10233            2
   10234            4
   10235            3
   10236            5
   10237            1
   10238            2
   10239            2
   10240            3
   10241            5
   10242            2
   10243            2
   10244            3
   10245            2
   10246            1
   10247            3
   10248            2
   10249            2
   10250            3
   10251            3
   10252            2
   10253            1
   10254            3
   10255            2
   10256            2
   10257            2
   10258            4
   10259            3
   10260            2
   10261            2
   10262            1
   10263            3
   10264            2
   10265            2
   10266            1
   10267            3
   10268            3
   10269            3
   10270            1
   10271            0
   10272            1
   10273            1
   10274            1
   10275            1
   10276            3
   10277            4
   10278            1
   10279            4
   10280            3
   10281            1
   10282            3
   10283            4
   10284            2
   10285            2
   10286            2
   10287            2
   10288            6
   10289            3
   10290            2
   10291            1
   10292            2
   10293            2
   10294            3
   10295            3
   10296            4
   10297            3
   10298            2
   10299            2
   10300            1
   10301            3
   10302            2
   10303            2
   10304            1
   10305            3
   10306            3
   10307            2
   10308            3
   10309            2
   10310            2
   10311            2
   10312            5
   10313            3
   10314            4
   10315            3
   10316            1
   10317            3
   10318            4
   10319            2
   10320            1
   10321            2
   10322            3
   10323            2
   10324            3
   10325            5
   10326            4
   10327            4
   10328            2
   10329            1
   10330            1
   10331            3
   10332            3
   10333            3
   10334            3
   10335            4
   10336            1
   10337            5
   10338            5
   10339            3
   10340            1
   10341            2
   10342            5
   10343            2
   10344            3
   10345            4
   10346            1
   10347            3
   10348            2
   10349            3
   10350            4
   10351            4
   10352            4
   10353            1
   10354            3
   10355            5
   10356            2
   10357            2
   10358            5
   10359            5
   10360            1
   10361            3
   10362            1
   10363            3
   10364            3
   10365            2
   10366            4
   10367            3
   10368            3
   10369            4
   10370            3
   10371            1
   10372            4
   10373            3
   10374            5
   10375            1
   10376            4
   10377            2
   10378            0
   10379            1
   10380            2
   10381            1
   10382            1
   10383            1
   10384            5
   10385            2
   10386            6
   10387            3
   10388            1
   10389            2
   10390            2
   10391            3
   10392            6
   10393            2
   10394            3
   10395            2
   10396            2
   10397            3
   10398            3
   10399            3
   10400            2
   10401            4
   10402            5
   10403            3
   10404            2
   10405            6
   10406            1
   10407            4
   10408            3
   10409            3
   10410            3
   10411            4
   10412            4
   10413            1
   10414            3
   10415            4
   10416            4
   10417            3
   10418            3
   10419            6
   10420            5
   10421            6
   10422            3
   10423            2
   10424            2
   10425            1
   10426            0
   10427            2
   10428            2
   10429            4
   10430            3
   10431            3
   10432            3
   10433            1
   10434            1
   10435            6
   10436            2
   10437            3
   10438            2
   10439            7
   10440            2
   10441            5
   10442            5
   10443            2
   10444            3
   10445            3
   10446            2
   10447            5
   10448            3
   10449            1
   10450            3
   10451            2
   10452            3
   10453            1
   10454            6
   10455            4
   10456            1
   10457            6
   10458            2
   10459            4
   10460            2
   10461            2
   10462            4
   10463            2
   10464            4
   10465            2
   10466            3
   10467            3
   10468            4
   10469            4
   10470            8
   10471            1
   10472            5
   10473            5
   10474            1
   10475            3
   10476            1
   10477            5
   10478            4
   10479            4
   10480            2
   10481            2
   10482            4
   10483            4
   10484            2
   10485            2
   10486            1
   10487            3
   10488            4
   10489            3
   10490            2
   10491            2
   10492            4
   10493            2
   10494            3
   10495            5
   10496            4
   10497            5
   10498            3
   10499            3
   10500            4
   10501            2
   10502            2
   10503            3
   10504            5
   10505            4
   10506            3
   10507            6
   10508            2
   10509            2
   10510            5
   10511            5
   10512            4
   10513            4
   10514            2
   10515            3
   10516            2
   10517            2
   10518            1
   10519            4
   10520            4
   10521            3
   10522            3
   10523            2
   10524            5
   10525            5
   10526            4
   10527            3
   10528            5
   10529            5
   10530            2
   10531            2
   10532            3
   10533            7
   10534            3
   10535            3
   10536            4
   10537            3
   10538            4
   10539            3
   10540            4
   10541            3
   10542            1
   10543            4
   10544            3
   10545            3
   10546            1
   10547            4
   10548            2
   10549            2
   10550            2
   10551            4
   10552            5
   10553            3
   10554            4
   10555            3
   10556            2
   10557            3
   10558            2
   10559            4
   10560            6
   10561            3
   10562            5
   10563            2
   10564            1
   10565            2
   10566            0
   10567            2
   10568            5
   10569            3
   10570            1
   10571            2
   10572            2
   10573            2
   10574            3
   10575            2
   10576            3
   10577            2
   10578            2
   10579            3
   10580            2
   10581            3
   10582            1
   10583            1
   10584            2
   10585            2
   10586            2
   10587            3
   10588            2
   10589            3
   10590            1
   10591            0
   10592            3
   10593            0
   10594            2
   10595            1
   10596            1
   10597            3
   10598            2
   10599            2
   10600            1
   10601            3
   10602            2
   10603            2
   10604            2
   10605            1
   10606            0
   10607            1
   10608            0
   10609            2
   10610            3
   10611            2
   10612            1
   10613            2
   10614            0
   10615            0
   10616            0
   10617            0
   10618            1
   10619            0
   10620            2
   10621            0
   10622            0
   10623            2
   10624            0
   10625            0
   10626            1
   10627            1
   10628            0
   10629            0
   10630            3
   10631            2
   10632            0
   10633            0
   10634            3
   10635            1
   10636            3
   10637            2
   10638            2
   10639            3
   10640            1
   10641            3
   10642            2
   10643            2
   10644            3
   10645            1
   10646            2
   10647            2
   10648            2
   10649            1
   10650            1
   10651            4
   10652            2
   10653            4
   10654            2
   10655            1
   10656            2
   10657            1
   10658            1
   10659            3
   10660            2
   10661            2
   10662            1
   10663            5
   10664            0
   10665            2
   10666            2
   10667            1
   10668            4
   10669            4
   10670            2
   10671            5
   10672            2
   10673            5
   10674            3
   10675            3
   10676            2
   10677            2
   10678            2
   10679            5
   10680            2
   10681            0
   10682            0
   10683            2
   10684            4
   10685            2
   10686            1
   10687            2
   10688            1
   10689            4
   10690            6
   10691            2
   10692            2
   10693            4
   10694            3
   10695            4
   10696            3
   10697            6
   10698            4
   10699            1
   10700            2
   10701            6
   10702            5
   10703            4
   10704            4
   10705            1
   10706            4
   10707            2
   10708            2
   10709            3
   10710            4
   10711            1
   10712            3
   10713            2
   10714            2
   10715            2
   10716            2
   10717            4
   10718            1
   10719            4
   10720            2
   10721            3
   10722            2
   10723            1
   10724            1
   10725            1
   10726            1
   10727            2
   10728            3
   10729            2
   10730            0
   10731            2
   10732            2
   10733            1
   10734            1
   10735            3
   10736            1
   10737            2
   10738            3
   10739            1
   10740            0
   10741            0
   10742            0
   10743            1
   10744            2
   10745            1
   10746            1
   10747            0
   10748            1
   10749            1
   10750            0
   10751            0
   10752            0
   10753            0
   10754            1
   10755            0
   10756            0
   10757            0
   10758            0
   10759            0
   10760            0
   10761            0
   10762            0
   10763            1
   10764            0
   10765            0
   10766            2
   10767            0
   10768            2
   10769            0
   10770            2
   10771            1
   10772            2
   10773            1
   10774            1
   10775            2
   10776            0
   10777            2
   10778            1
   10779            1
   10780            1
   10781            3
   10782            1
   10783            2
   10784            1
   10785            3
   10786            3
   10787            0
   10788            1
   10789            0
   10790            1
   10791            1
   10792            2
   10793            1
   10794            2
   10795            3
   10796            2
   10797            1
   10798            2
   10799            2
   10800            0
   10801            0
   10802            0
   10803            2
   10804            4
   10805            2
   10806            2
   10807            1
   10808            0
   10809            3
   10810            1
   10811            0
   10812            1
   10813            0
   10814            1
   10815            0
   10816            0
   10817            1
   10818            0
   10819            0
   10820            1
   10821            1
   10822            1
   10823            1
   10824            1
   10825            1
   10826            1
   10827            2
   10828            1
   10829            1
   10830            1
   10831            1
   10832            1
   10833            1
   10834            2
   10835            2
   10836            1
   10837            1
   10838            1
   10839            1
   10840            1
   10841            2
   10842            1
   10843            1
   10844            1
   10845            2
   10846            2
   10847            1
   10848            1
   10849            2
   10850            3
   10851            2
   10852            2
   10853            1
   10854            1
   10855            1
   10856            1
   10857            1
   10858            1
   10859            1
   10860            1
   10861            2
   10862            2
   10863            2
   10864            2
   10865            1
   10866            2
   10867            1
   10868            1
   10869            2
   10870            2
   10871            1
   10872            2
   10873            1
   10874            1
   10875            1
   10876            2
   10877            2
   10878            1
   10879            2
   10880            1
   10881            1
   10882            1
   10883            1
   10884            2
   10885            1
   10886            1
   10887            2
   10888            1
   10889            1
   10890            2
   10891            2
   10892            2
   10893            1
   10894            1
   10895            2
   10896            1
   10897            1
   10898            1
   10899            1
   10900            1
   10901            1
   10902            1
   10903            2
   10904            1
   10905            3
   10906            1
   10907            1
   10908            1
   10909            1
   10910            1
   10911            2
   10912            1
   10913            3
   10914            1
   10915            2
   10916            1
   10917            1
   10918            2
   10919            1
   10920            2
   10921            2
   10922            1
   10923            1
   10924            1
   10925            2
   10926            1
   10927            3
   10928            1
   10929            2
   10930            2
   10931            1
   10932            1
   10933            2
   10934            3
   10935            1
   10936            1
   10937            2
   10938            2
   10939            1
   10940            2
   10941            3
   10942            1
   10943            1
   10944            1
   10945            2
   10946            3
   10947            2
   10948            1
   10949            1
   10950            1
   10951            1
   10952            1
   10953            3
   10954            3
   10955            3
   10956            5
   10957            2
   10958            2
   10959            2
   10960            6
   10961            3
   10962            3
   10963            3
   10964            1
   10965            4
   10966            4
   10967            1
   10968            1
   10969            4
   10970            5
   10971            4
   10972            3
   10973            7
   10974            3
   10975            6
   10976            4
   10977            5
   10978            1
   10979            5
   10980            1
   10981            1
   10982            4
   10983            4
   10984            1
   10985            2
   10986            1
   10987            2
   10988            1
   10989            2
   10990            2
   10991            1
   10992            1
   10993            0
   10994            1
   10995            3
   10996            0
   10997            1
   10998            4
   10999            2
   11000            1
   11001            1
   11002            0
   11003            3
   11004            1
   11005            2
   11006            5
   11007            4
   11008            4
   11009            2
   11010            0
   11011            1
   11012            3
   11013            1
   11014            1
   11015            1
   11016            1
   11017            1
   11018            1
   11019            0
   11020            1
   11021            1
   11022            1
   11023            1
   11024            1
   11025            5
   11026            4
   11027            1
   11028            1
   11029            1
   11030            2
   11031            1
   11032            2
   11033            0
   11034            1
   11035            0
   11036            1
   11037            2
   11038            2
   11039            2
   11040            1
   11041            3
   11042            1
   11043            1
   11044            3
   11045            0
   11046            2
   11047            2
   11048            2
   11049            1
   11050            1
   11051            2
   11052            2
   11053            3
   11054            4
   11055            1
   11056            2
   11057            2
   11058            3
   11059            3
   11060            2
   11061            2
   11062            2
   11063            2
   11064            2
   11065            2
   11066            2
   11067            2
   11068            2
   11069            3
   11070            2
   11071            0
   11072            2
   11073            0
   11074            1
   11075            0
   11076            0
   11077            1
   11078            2
   11079            2
   11080            2
   11081            4
   11082            2
   11083            1
   11084            1
   11085            2
   11086            4
   11087            2
   11088            2
   11089            4
   11090            4
   11091            3
   11092            4
   11093            2
   11094            1
   11095            5
   11096            3
   11097            1
   11098            2
   11099            5
   11100            2
   11101            2
   11102            1
   11103            1
   11104            0
   11105            1
   11106            0
   11107            0
   11108            3
   11109            1
   11110            1
   11111            1
   11112            1
   11113            1
   11114            2
   11115            2
   11116            2
   11117            2
   11118            1
   11119            2
   11120            1
   11121            2
   11122            1
   11123            2
   11124            2
   11125            0
   11126            0
   11127            0
   11128            0
   11129            0
   11130            1
   11131            0
   11132            1
   11133            0
   11134            1
   11135            1
   11136            2
   11137            0
   11138            0
   11139            0
   11140            1
   11141            1
   11142            0
   11143            0
   11144            1
   11145            1
   11146            1
   11147            2
   11148            2
   11149            5
   11150            1
   11151            1
   11152            2
   11153            3
   11154            2
   11155            1
   11156            2
   11157            1
   11158            1
   11159            2
   11160            4
   11161            1
   11162            3
   11163            3
   11164            2
   11165            2
   11166            1
   11167            1
   11168            1
   11169            2
   11170            1
   11171            1
   11172            2
   11173            2
   11174            3
   11175            4
   11176            2
   11177            3
   11178            2
   11179            3
   11180            3
   11181            2
   11182            2
   11183            2
   11184            1
   11185            0
   11186            3
   11187            0
   11188            1
   11189            1
   11190            4
   11191            2
   11192            1
   11193            1
   11194            1
   11195            5
   11196            3
   11197            1
   11198            4
   11199            2
   11200            1
   11201            2
   11202            1
   11203            1
   11204            1
   11205            1
   11206            4
   11207            0
   11208            0
   11209            0
   11210            0
   11211            2
   11212            1
   11213            2
   11214            2
   11215            1
   11216            1
   11217            1
   11218            1
   11219            4
   11220            1
   11221            1
   11222            3
   11223            1
   11224            2
   11225            1
   11226            1
   11227            1
   11228            1
   11229            4
   11230            1
   11231            1
   11232            2
   11233            2
   11234            3
   11235            3
   11236            2
   11237            1
   11238            2
   11239            0
   11240            2
   11241            2
   11242            2
   11243            2
   11244            1
   11245            3
   11246            2
   11247            3
   11248            0
   11249            1
   11250            4
   11251            2
   11252            2
   11253            2
   11254            4
   11255            3
   11256            1
   11257            1
   11258            5
   11259            2
   11260            3
   11261            1
   11262            2
   11263            4
   11264            4
   11265            2
   11266            1
   11267            2
   11268            3
   11269            2
   11270            1
   11271            1
   11272            1
   11273            2
   11274            1
   11275            2
   11276            1
   11277            0
   11278            4
   11279            2
   11280            1
   11281            3
   11282            1
   11283            1
   11284            2
   11285            0
   11286            1
   11287            0
   11288            0
   11289            1
   11290            0
   11291            0
   11292            0
   11293            1
   11294            1
   11295            3
   11296            1
   11297            2
   11298            1
   11299            1
   11300            0
   11301            3
   11302            1
   11303            2
   11304            2
   11305            1
   11306            1
   11307            2
   11308            1
   11309            1
   11310            2
   11311            1
   11312            3
   11313            2
   11314            2
   11315            2
   11316            2
   11317            0
   11318            2
   11319            3
   11320            1
   11321            3
   11322            1
   11323            2
   11324            2
   11325            1
   11326            1
   11327            2
   11328            3
   11329            3
   11330            2
   11331            0
   11332            0
   11333            1
   11334            0
   11335            4
   11336            0
   11337            1
   11338            0
   11339            1
   11340            0
   11341            0
   11342            0
   11343            0
   11344            1
   11345            0
   11346            1
   11347            0
   11348            0
   11349            4
   11350            0
   11351            0
   11352            2
   11353            1
   11354            0
   11355            0
   11356            2
   11357            2
   11358            0
   11359            0
   11360            1
   11361            0
   11362            1
   11363            0
   11364            0
   11365            1
   11366            3
   11367            1
   11368            1
   11369            0
   11370            0
   11371            0
   11372            0
   11373            0
   11374            0
   11375            3
   11376            3
   11377            2
   11378            1
   11379            0
   11380            0
   11381            0
   11382            0
   11383            0
   11384            0
   11385            2
   11386            0
   11387            0
   11388            0
   11389            0
   11390            0
   11391            0
   11392            1
   11393            0
   11394            1
   11395            0
   11396            0
   11397            0
   11398            0
   11399            1
   11400            3
   11401            0
   11402            0
   11403            0
   11404            0
   11405            1
   11406            1
   11407            1
   11408            1
   11409            2
   11410            1
   11411            0
   11412            1
   11413            0
   11414            0
   11415            0
   11416            0
   11417            1
   11418            0
   11419            2
   11420            0
   11421            0
   11422            0
   11423            1
   11424            0
   11425            1
   11426            0
   11427            0
   11428            0
   11429            0
   11430            0
   11431            1
   11432            0
   11433            0
   11434            0
   11435            0
   11436            0
   11437            0
   11438            0
   11439            0
   11440            2
   11441            0
   11442            0
   11443            3
   11444            0
   11445            0
   11446            1
   11447            1
   11448            0
   11449            1
   11450            0
   11451            0
   11452            2
   11453            1
   11454            0
   11455            0
   11456            1
   11457            1
   11458            1
   11459            0
   11460            0
   11461            0
   11462            0
   11463            0
   11464            1
   11465            1
   11466            1
   11467            0
   11468            0
   11469            1
   11470            2
   11471            0
   11472            0
   11473            0
   11474            0
   11475            0
   11476            3
   11477            0
   11478            0
   11479            0
   11480            0
   11481            1
   11482            2
   11483            0
   11484            0
   11485            1
   11486            0
   11487            0
   11488            0
   11489            0
   11490            1
   11491            3
   11492            2
   11493            1
   11494            2
   11495            1
   11496            2
   11497            1
   11498            0
   11499            2
   11500            1
   11501            3
   11502            4
   11503            3
   11504            2
   11505            1
   11506            2
   11507            3
   11508            3
   11509            1
   11510            3
   11511            4
   11512            1
   11513            3
   11514            3
   11515            3
   11516            1
   11517            0
   11518            0
   11519            0
   11520            0
   11521            1
   11522            2
   11523            1
   11524            0
   11525            0
   11526            0
   11527            0
   11528            0
   11529            0
   11530            1
   11531            0
   11532            0
   11533            1
   11534            0
   11535            1
   11536            0
   11537            0
   11538            0
   11539            0
   11540            0
   11541            0
   11542            0
   11543            0
   11544            0
   11545            1
   11546            0
   11547            0
   11548            0
   11549            1
   11550            3
   11551            4
   11552            4
   11553            5
   11554            4
   11555            2
   11556            1
   11557            0
   11558            1
   11559            1
   11560            1
   11561            4
   11562            1
   11563            3
   11564            1
   11565            3
   11566            1
   11567            0
   11568            1
   11569            1
   11570            2
   11571            1
   11572            3
   11573            5
   11574            2
   11575            3
   11576            1
   11577            1
   11578            1
   11579            2
   11580            0
   11581            1
   11582            0
   11583            2
   11584            1
   11585            2
   11586            1
   11587            1
   11588            1
   11589            0
   11590            0
   11591            0
   11592            1
   11593            0
   11594            1
   11595            3
   11596            2
   11597            2
   11598            2
   11599            2
   11600            2
   11601            2
   11602            2
   11603            2
   11604            0
   11605            1
   11606            1
   11607            0
   11608            0
   11609            4
   11610            2
   11611            2
   11612            2
   11613            4
   11614            2
   11615            5
   11616            3
   11617            2
   11618            1
   11619            2
   11620            2
   11621            2
   11622            1
   11623            3
   11624            1
   11625            1
   11626            4
   11627            3
   11628            0
   11629            1
   11630            0
   11631            2
   11632            2
   11633            2
   11634            0
   11635            2
   11636            0
   11637            0
   11638            0
   11639            0
   11640            0
   11641            1
   11642            2
   11643            1
   11644            3
   11645            0
   11646            3
   11647            3
   11648            2
   11649            2
   11650            0
   11651            1
   11652            2
   11653            3
   11654            2
   11655            2
   11656            2
   11657            3
   11658            0
   11659            0
   11660            0
   11661            0
   11662            1
   11663            0
   11664            2
   11665            2
   11666            2
   11667            1
   11668            0
   11669            4
   11670            4
   11671            3
   11672            2
   11673            2
   11674            2
   11675            3
   11676            3
   11677            2
   11678            4
   11679            5
   11680            2
   11681            1
   11682            2
   11683            1
   11684            2
   11685            2
   11686            4
   11687            1
   11688            2
   11689            3
   11690            3
   11691            1
   11692            4
   11693            1
   11694            4
   11695            1
   11696            3
   11697            1
   11698            1
   11699            2
   11700            2
   11701            2
   11702            1
   11703            2
   11704            1
   11705            3
   11706            4
   11707            1
   11708            3
   11709            1
   11710            1
   11711            1
   11712            4
   11713            2
   11714            2
   11715            1
   11716            2
   11717            1
   11718            1
   11719            4
   11720            2
   11721            0
   11722            0
   11723            0
   11724            0
   11725            1
   11726            1
   11727            1
   11728            1
   11729            1
   11730            1
   11731            1
   11732            2
   11733            2
   11734            3
   11735            4
   11736            2
   11737            1
   11738            1
   11739            2
   11740            2
   11741            3
   11742            1
   11743            1
   11744            1
   11745            1
   11746            3
   11747            1
   11748            1
   11749            2
   11750            2
   11751            4
   11752            4
   11753            7
   11754            2
   11755            5
   11756            2
   11757            2
   11758            2
   11759            2
   11760            4
   11761            2
   11762            2
   11763            1
   11764            3
   11765            3
   11766            4
   11767            3
   11768            1
   11769            2
   11770            0
   11771            0
   11772            2
   11773            2
   11774            4
   11775            2
   11776            1
   11777            1
   11778            1
   11779            4
   11780            1
   11781            2
   11782            1
   11783            2
   11784            1
   11785            1
   11786            2
   11787            1
   11788            3
   11789            1
   11790            1
   11791            3
   11792            1
   11793            4
   11794            1
   11795            1
   11796            1
   11797            1
   11798            3
   11799            3
   11800            3
   11801            2
   11802            2
   11803            2
   11804            0
   11805            2
   11806            1
   11807            2
   11808            1
   11809            4
   11810            4
   11811            3
   11812            2
   11813            2
   11814            1
   11815            2
   11816            2
   11817            3
   11818            3
   11819            3
   11820            1
   11821            4
   11822            3
   11823            2
   11824            5
   11825            1
   11826            1
   11827            1
   11828            2
   11829            3
   11830            6
   11831            3
   11832            3
   11833            3
   11834            2
   11835            1
   11836            2
   11837            1
   11838            3
   11839            3
   11840            2
   11841            2
   11842            3
   11843            3
   11844            2
   11845            2
   11846            1
   11847            1
   11848            1
   11849            1
   11850            1
   11851            2
   11852            1
   11853            3
   11854            2
   11855            4
   11856            2
   11857            3
   11858            1
   11859            5
   11860            7
   11861            5
   11862            5
   11863            4
   11864            3
   11865            6
   11866            3
   11867            2
   11868            1
   11869            3
   11870            2
   11871            5
   11872            6
   11873            4
   11874            4
   11875            3
   11876            2
   11877            2
   11878            3
   11879            3
   11880            2
   11881            3
   11882            1
   11883            3
   11884            4
   11885            2
   11886            3
   11887            2
   11888            4
   11889            2
   11890            4
   11891            3
   11892            3
   11893            3
   11894            3
   11895            3
   11896            3
   11897            3
   11898            3
   11899            5
   11900            2
   11901            2
   11902            1
   11903            3
   11904            2
   11905            6
   11906            5
   11907            1
   11908            4
   11909            1
   11910            2
   11911            2
   11912            2
   11913            5
   11914            4
   11915            2
   11916            3
   11917            1
   11918            0
   11919            3
   11920            4
   11921            4
   11922            4
   11923            2
   11924            2
   11925            3
   11926            2
   11927            3
   11928            1
   11929            4
   11930            4
   11931            2
   11932            3
   11933            2
   11934            6
   11935            1
   11936            1
   11937            1
   11938            4
   11939            4
   11940            1
   11941            3
   11942            2
   11943            4
   11944            2
   11945            2
   11946            1
   11947            1
   11948            3
   11949            2
   11950            2
   11951            2
   11952            3
   11953            1
   11954            2
   11955            5
   11956            2
   11957            1
   11958            2
   11959            3
   11960            2
   11961            3
   11962            2
   11963            5
   11964            2
   11965            4
   11966            5
   11967            3
   11968            3
   11969            2
   11970            4
   11971            4
   11972            2
   11973            3
   11974            3
   11975            1
   11976            2
   11977            3
   11978            2
   11979            0
   11980            2
   11981            1
   11982            3
   11983            1
   11984            2
   11985            1
   11986            2
   11987            2
   11988            2
   11989            1
   11990            2
   11991            1
   11992            2
   11993            2
   11994            2
   11995            4
   11996            3
   11997            1
   11998            0
   11999            1
   12000            5
   12001            3
   12002            0
   12003            2
   12004            4
   12005            4
   12006            3
   12007            7
   12008            4
   12009            3
   12010            2
   12011            3
   12012            1
   12013            4
   12014            2
   12015            2
   12016            2
   12017            3
   12018            1
   12019            1
   12020            1
   12021            1
   12022            2
   12023            2
   12024            2
   12025            3
   12026            2
   12027            2
   12028            1
   12029            3
   12030            4
   12031            2
   12032            3
   12033            1
   12034            0
   12035            4
   12036            4
   12037            3
   12038            6
   12039            2
   12040            3
   12041            6
   12042            3
   12043            3
   12044            3
   12045            3
   12046            4
   12047            4
   12048            3
   12049            3
   12050            2
   12051            2
   12052            3
   12053            3
   12054            1
   12055            0
   12056            5
   12057            2
   12058            3
   12059            1
   12060            4
   12061            3
   12062            2
   12063            1
   12064            1
   12065            2
   12066            2
   12067            3
   12068            3
   12069            3
   12070            4
   12071            3
   12072            2
   12073            3
   12074            5
   12075            2
   12076            1
   12077            2
   12078            2
   12079            3
   12080            2
   12081            2
   12082            1
   12083            2
   12084            2
   12085            2
   12086            5
   12087            1
   12088            3
   12089            4
   12090            1
   12091            4
   12092            1
   12093            1
   12094            1
   12095            2
   12096            2
   12097            2
   12098            4
   12099            3
   12100            5
   12101            1
   12102            0
   12103            3
   12104            2
   12105            2
   12106            1
   12107            4
   12108            3
   12109            3
   12110            3
   12111            2
   12112            2
   12113            2
   12114            2
   12115            2
   12116            2
   12117            0
   12118            3
   12119            0
   12120            1
   12121            1
   12122            0
   12123            2
   12124            2
   12125            0
   12126            2
   12127            2
   12128            2
   12129            1
   12130            0
   12131            2
   12132            0
   12133            0
   12134            1
   12135            3
   12136            0
   12137            1
   12138            0
   12139            0
   12140            0
   12141            0
   12142            2
   12143            1
   12144            1
   12145            0
   12146            0
   12147            0
   12148            0
   12149            0
   12150            1
   12151            0
   12152            0
   12153            2
   12154            0
   12155            0
   12156            0
   12157            3
   12158            0
   12159            0
   12160            0
   12161            0
   12162            1
   12163            2
   12164            2
   12165            0
   12166            1
   12167            1
   12168            0
   12169            0
   12170            0
   12171            1
   12172            3
   12173            0
   12174            0
   12175            1
   12176            1
   12177            0
   12178            1
   12179            4
   12180            0
   12181            1
   12182            0
   12183            1
   12184            3
   12185            3
   12186            1
   12187            0
   12188            4
   12189            4
   12190            2
   12191            0
   12192            1
   12193            1
   12194            3
   12195            3
   12196            4
   12197            3
   12198            2
   12199            1
   12200            2
   12201            0
   12202            0
   12203            0
   12204            0
   12205            0
   12206            0
   12207            2
   12208            0
   12209            2
   12210            0
   12211            0
   12212            0
   12213            1
   12214            0
   12215            2
   12216            0
   12217            2
   12218            2
   12219            1
   12220            3
   12221            2
   12222            2
   12223            1
   12224            4
   12225            2
   12226            2
   12227            2
   12228            3
   12229            5
   12230            2
   12231            0
   12232            1
   12233            4
   12234            1
   12235            3
   12236            1
   12237            2
   12238            3
   12239            2
   12240            3
   12241            2
   12242            1
   12243            0
   12244            2
   12245            3
   12246            4
   12247            2
   12248            2
   12249            5
   12250            1
   12251            2
   12252            1
   12253            4
   12254            1
   12255            2
   12256            2
   12257            2
   12258            3
   12259            4
   12260            1
   12261            2
   12262            3
   12263            2
   12264            3
   12265            2
   12266            2
   12267            1
   12268            2
   12269            1
   12270            1
   12271            1
   12272            1
   12273            1
   12274            2
   12275            2
   12276            2
   12277            2
   12278            2
   12279            2
   12280            2
   12281            2
   12282            0
   12283            3
   12284            2
   12285            3
   12286            0
   12287            3
   12288            2
   12289            1
   12290            3
   12291            3
   12292            2
   12293            4
   12294            1
   12295            1
   12296            1
   12297            3
   12298            2
   12299            2
   12300            2
   12301            2
   12302            2
   12303            2
   12304            6
   12305            2
   12306            2
   12307            4
   12308            5
   12309            5
   12310            2
   12311            3
   12312            2
   12313            2
   12314            3
   12315            3
   12316            4
   12317            3
   12318            2
   12319            6
   12320            3
   12321            1
   12322            2
   12323            2
   12324            3
   12325            3
   12326            6
   12327            3
   12328            1
   12329            2
   12330            2
   12331            2
   12332            2
   12333            1
   12334            2
   12335            3
   12336            2
   12337            2
   12338            3
   12339            2
   12340            1
   12341            3
   12342            1
   12343            1
   12344            2
   12345            1
   12346            3
   12347            2
   12348            3
   12349            2
   12350            4
   12351            1
   12352            3
   12353            6
   12354            2
   12355            1
   12356            3
   12357            3
   12358            2
   12359            3
   12360            3
   12361            1
   12362            2
   12363            1
   12364            1
   12365            3
   12366            1
   12367            3
   12368            4
   12369            3
   12370            2
   12371            3
   12372            1
   12373            1
   12374            2
   12375            3
   12376            0
   12377            1
   12378            3
   12379            1
   12380            3
   12381            2
   12382            2
   12383            1
   12384            3
   12385            3
   12386            3
   12387            3
   12388            2
   12389            1
   12390            2
   12391            2
   12392            1
   12393            2
   12394            4
   12395            0
   12396            2
   12397            3
   12398            2
   12399            2
   12400            1
   12401            0
   12402            1
   12403            0
   12404            2
   12405            1
   12406            2
   12407            1
   12408            2
   12409            1
   12410            3
   12411            1
   12412            2
   12413            4
   12414            2
   12415            2
   12416            2
   12417            1
   12418            1
   12419            1
   12420            1
   12421            2
   12422            2
   12423            1
   12424            1
   12425            2
   12426            2
   12427            2
   12428            2
   12429            1
   12430            2
   12431            3
   12432            2
   12433            2
   12434            2
   12435            2
   12436            2
   12437            1
   12438            3
   12439            1
   12440            3
   12441            5
   12442            3
   12443            1
   12444            3
   12445            3
   12446            2
   12447            3
   12448            2
   12449            2
   12450            3
   12451            2
   12452            2
   12453            1
   12454            2
   12455            2
   12456            4
   12457            2
   12458            2
   12459            1
   12460            1
   12461            4
   12462            2
   12463            1
   12464            0
   12465            4
   12466            2
   12467            2
   12468            2
   12469            1
   12470            3
   12471            2
   12472            1
   12473            2
   12474            2
   12475            3
   12476            3
   12477            5
   12478            2
   12479            1
   12480            2
   12481            1
   12482            2
   12483            2
   12484            3
   12485            1
   12486            1
   12487            1
   12488            3
   12489            3
   12490            1
   12491            1
   12492            1
   12493            2
   12494            2
   12495            1
   12496            5
   12497            2
   12498            1
   12499            1
   12500            2
   12501            1
   12502            1
   12503            1
   12504            0
   12505            0
   12506            0
   12507            1
   12508            0
   12509            0
   12510            0
   12511            0
   12512            0
   12513            0
   12514            1
   12515            0
   12516            0
   12517            2
   12518            1
   12519            1
   12520            4
   12521            2
   12522            2
   12523            2
   12524            2
   12525            3
   12526            3
   12527            2
   12528            2
   12529            3
   12530            2
   12531            3
   12532            2
   12533            4
   12534            2
   12535            3
   12536            3
   12537            3
   12538            3
   12539            1
   12540            1
   12541            2
   12542            2
   12543            2
   12544            2
   12545            3
   12546            2
   12547            1
   12548            1
   12549            3
   12550            1
   12551            2
   12552            5
   12553            3
   12554            2
   12555            2
   12556            2
   12557            3
   12558            2
   12559            0
   12560            0
   12561            1
   12562            2
   12563            2
   12564            1
   12565            2
   12566            2
   12567            1
   12568            2
   12569            4
   12570            2
   12571            2
   12572            1
   12573            1
   12574            2
   12575            0
   12576            1
   12577            2
   12578            5
   12579            1
   12580            1
   12581            2
   12582            2
   12583            4
   12584            4
   12585            1
   12586            2
   12587            2
   12588            0
   12589            1
   12590            4
   12591            1
   12592            2
   12593            0
   12594            0
   12595            3
   12596            1
   12597            4
   12598            2
   12599            1
   12600            4
   12601            3
   12602            1
   12603            5
   12604            0
   12605            5
   12606            2
   12607            3
   12608            2
   12609            1
   12610            1
   12611            2
   12612            1
   12613            1
   12614            2
   12615            1
   12616            1
   12617            0
   12618            0
   12619            0
   12620            1
   12621            2
   12622            2
   12623            2
   12624            3
   12625            1
   12626            2
   12627            0
   12628            0
   12629            1
   12630            0
   12631            0
   12632            0
   12633            2
   12634            1
   12635            0
   12636            2
   12637            0
   12638            2
   12639            1
   12640            0
   12641            0
   12642            0
   12643            1
   12644            1
   12645            0
   12646            2
   12647            0
   12648            0
   12649            0
   12650            1
   12651            1
   12652            0
   12653            2
   12654            0
   12655            0
   12656            1
   12657            1
   12658            5
   12659            2
   12660            2
   12661            3
   12662            2
   12663            2
   12664            2
   12665            3
   12666            2
   12667            2
   12668            3
   12669            1
   12670            2
   12671            2
   12672            4
   12673            3
   12674            2
   12675            3
   12676            2
   12677            2
   12678            2
   12679            2
   12680            1
   12681            3
   12682            2
   12683            4
   12684            4
   12685            4
   12686            3
   12687            0
   12688            4
   12689            2
   12690            5
   12691            1
   12692            2
   12693            4
   12694            1
   12695            2
   12696            3
   12697            2
   12698            2
   12699            2
   12700            2
   12701            2
   12702            1
   12703            2
   12704            2
   12705            1
   12706            2
   12707            2
   12708            2
   12709            3
   12710            2
   12711            2
   12712            3
   12713            2
   12714            3
   12715            3
   12716            1
   12717            3
   12718            2
   12719            1
   12720            3
   12721            2
   12722            2
   12723            2
   12724            3
   12725            3
   12726            1
   12727            2
   12728            2
   12729            3
   12730            3
   12731            2
   12732            1
   12733            3
   12734            2
   12735            1
   12736            0
   12737            4
   12738            0
   12739            1
   12740            2
   12741            2
   12742            3
   12743            4
   12744            1
   12745            0
   12746            1
   12747            4
   12748            2
   12749            3
   12750            4
   12751            1
   12752            1
   12753            1
   12754            2
   12755            2
   12756            3
   12757            2
   12758            2
   12759            1
   12760            2
   12761            2
   12762            1
   12763            3
   12764            2
   12765            2
   12766            3
   12767            2
   12768            3
   12769            1
   12770            1
   12771            1
   12772            2
   12773            2
   12774            1
   12775            2
   12776            2
   12777            2
   12778            2
   12779            2
   12780            2
   12781            2
   12782            2
   12783            1
   12784            1
   12785            3
   12786            2
   12787            1
   12788            1
   12789            0
   12790            3
   12791            3
   12792            1
   12793            3
   12794            2
   12795            2
   12796            2
   12797            1
   12798            1
   12799            4
   12800            1
   12801            3
   12802            3
   12803            2
   12804            3
   12805            1
   12806            0
   12807            4
   12808            1
   12809            3
   12810            2
   12811            0
   12812            0
   12813            2
   12814            5
   12815            6
   12816            4
   12817            2
   12818            1
   12819            1
   12820            3
   12821            1
   12822            2
   12823            0
   12824            2
   12825            2
   12826            3
   12827            2
   12828            3
   12829            4
   12830            3
   12831            2
   12832            3
   12833            3
   12834            1
   12835            4
   12836            2
   12837            3
   12838            4
   12839            2
   12840            2
   12841            3
   12842            3
   12843            1
   12844            1
   12845            2
   12846            2
   12847            2
   12848            3
   12849            1
   12850            3
   12851            4
   12852            1
   12853            1
   12854            2
   12855            2
   12856            2
   12857            1
   12858            1
   12859            4
   12860            2
   12861            3
   12862            1
   12863            0
   12864            2
   12865            2
   12866            1
   12867            2
   12868            2
   12869            2
   12870            2
   12871            0
   12872            2
   12873            2
   12874            2
   12875            3
   12876            5
   12877            3
   12878            1
   12879            2
   12880            2
   12881            3
   12882            2
   12883            4
   12884            2
   12885            2
   12886            0
   12887            3
   12888            0
   12889            2
   12890            3
   12891            3
   12892            0
   12893            1
   12894            2
   12895            3
   12896            2
   12897            0
   12898            1
   12899            0
   12900            1
   12901            0
   12902            1
   12903            2
   12904            1
   12905            1
   12906            3
   12907            1
   12908            1
   12909            0
   12910            0
   12911            0
   12912            0
   12913            1
   12914            0
   12915            1
   12916            0
   12917            1
   12918            0
   12919            0
   12920            2
   12921            0
   12922            1
   12923            2
   12924            3
   12925            3
   12926            2
   12927            3
   12928            3
   12929            3
   12930            2
   12931            3
   12932            4
   12933            3
   12934            1
   12935            2
   12936            2
   12937            3
   12938            1
   12939            1
   12940            2
   12941            1
   12942            1
   12943            2
   12944            2
   12945            2
   12946            1
   12947            2
   12948            1
   12949            4
   12950            4
   12951            2
   12952            1
   12953            2
   12954            2
   12955            3
   12956            2
   12957            2
   12958            4
   12959            2
   12960            2
   12961            3
   12962            2
   12963            3
   12964            4
   12965            3
   12966            2
   12967            3
   12968            5
   12969            2
   12970            2
   12971            0
   12972            0
   12973            0
   12974            2
   12975            0
   12976            2
   12977            1
   12978            0
   12979            0
   12980            4
   12981            3
   12982            6
   12983            1
   12984            4
   12985            2
   12986            3
   12987            1
   12988            2
   12989            2
   12990            1
   12991            3
   12992            4
   12993            3
   12994            2
   12995            3
   12996            1
   12997            4
   12998            4
   12999            2
   13000            1
   13001            0
   13002            3
   13003            3
   13004            2
   13005            1
   13006            3
   13007            3
   13008            2
   13009            2
   13010            0
   13011            0
   13012            0
   13013            0
   13014            2
   13015            0
   13016            0
   13017            0
   13018            1
   13019            0
   13020            1
   13021            2
   13022            2
   13023            1
   13024            2
   13025            2
   13026            2
   13027            1
   13028            1
   13029            2
   13030            1
   13031            4
   13032            2
   13033            3
   13034            0
   13035            2
   13036            2
   13037            1
   13038            1
   13039            1
   13040            2
   13041            4
   13042            6
   13043            0
   13044            0
   13045            3
   13046            6
   13047            4
   13048            2
   13049            3
   13050            3
   13051            2
   13052            3
   13053            3
   13054            1
   13055            2
   13056            1
   13057            4
   13058            1
   13059            1
   13060            2
   13061            1
   13062            2
   13063            2
   13064            5
   13065            4
   13066            2
   13067            3
   13068            5
   13069            2
   13070            2
   13071            3
   13072            2
   13073            1
   13074            3
   13075            2
   13076            2
   13077            3
   13078            2
   13079            1
   13080            1
   13081            3
   13082            3
   13083            3
   13084            2
   13085            2
   13086            2
   13087            3
   13088            5
   13089            3
   13090            1
   13091            1
   13092            0
   13093            2
   13094            1
   13095            2
   13096            1
   13097            2
   13098            2
   13099            0
   13100            0
   13101            1
   13102            0
   13103            1
   13104            3
   13105            3
   13106            3
   13107            4
   13108            5
   13109            4
   13110            2
   13111            3
   13112            2
   13113            5
   13114            2
   13115            9
   13116            4
   13117            4
   13118            2
   13119            4
   13120            3
   13121            4
   13122            3
   13123            5
   13124            3
   13125            5
   13126            5
   13127            4
   13128            5
   13129            4
   13130            4
   13131            5
   13132            4
   13133            3
   13134            5
   13135            4
   13136            1
   13137            3
   13138            3
   13139            2
   13140            6
   13141            5
   13142            3
   13143            6
   13144            5
   13145            5
   13146            6
   13147            4
   13148            5
   13149            3
   13150            4
   13151            2
   13152            3
   13153            3
   13154            5
   13155            1
   13156            3
   13157            4
   13158            2
   13159            2
   13160            3
   13161            2
   13162            2
   13163            4
   13164            1
   13165            6
   13166            5
   13167            1
   13168            4
   13169            1
   13170            3
   13171            3
   13172            2
   13173            4
   13174            6
   13175            2
   13176            6
   13177            0
   13178            4
   13179            4
   13180            2
   13181            3
   13182            5
   13183            2
   13184            0
   13185            1
   13186            4
   13187            1
   13188            2
   13189            3
   13190            1
   13191            0
   13192            0
   13193            2
   13194            2
   13195            1
   13196            4
   13197            2
   13198            1
   13199            1
   13200            1
   13201            3
   13202            2
   13203            6
   13204            3
   13205            2
   13206            2
   13207            5
   13208            4
   13209            3
   13210            2
   13211            3
   13212            1
   13213            3
   13214            3
   13215            1
   13216            1
   13217            1
   13218            4
   13219            1
   13220            2
   13221            2
   13222            2
   13223            4
   13224            4
   13225            1
   13226            0
   13227            0
   13228            2
   13229            3
   13230            2
   13231            3
   13232            2
   13233            3
   13234            1
   13235            2
   13236            2
   13237            1
   13238            1
   13239            5
   13240            2
   13241            1
   13242            1
   13243            0
   13244            0
   13245            0
   13246            0
   13247            0
   13248            1
   13249            1
   13250            3
   13251            3
   13252            2
   13253            2
   13254            0
   13255            2
   13256            1
   13257            1
   13258            3
   13259            2
   13260            2
   13261            2
   13262            1
   13263            2
   13264            1
   13265            4
   13266            3
   13267            3
   13268            2
   13269            1
   13270            3
   13271            4
   13272            5
   13273            3
   13274            2
   13275            2
   13276            4
   13277            4
   13278            6
   13279            5
   13280            5
   13281            4
   13282            7
   13283            4
   13284            5
   13285            3
   13286            4
   13287            3
   13288            5
   13289            2
   13290            3
   13291            2
   13292            6
   13293            2
   13294            4
   13295            2
   13296            6
   13297            6
   13298            6
   13299            5
   13300            2
   13301            6
   13302            5
   13303            5
   13304            4
   13305            5
   13306            3
   13307            7
   13308            2
   13309            6
   13310            2
   13311            3
   13312            3
   13313            3
   13314            0
   13315            6
   13316            1
   13317            4
   13318            4
   13319            5
   13320            5
   13321            2
   13322            4
   13323            3
   13324            7
   13325            4
   13326            3
   13327            3
   13328            3
   13329            3
   13330            4
   13331            2
   13332            4
   13333            6
   13334            4
   13335            4
   13336            3
   13337            2
   13338            4
   13339            3
   13340            5
   13341            4
   13342            4
   13343            4
   13344            4
   13345            3
   13346            3
   13347            4
   13348            5
   13349            6
   13350            6
   13351            3
   13352            6
   13353            2
   13354            3
   13355            3
   13356            4
   13357            3
   13358            6
   13359            6
   13360            3
   13361            4
   13362            6
   13363            6
   13364            4
   13365            6
   13366            2
   13367            5
   13368            4
   13369            4
   13370            4
   13371            5
   13372            3
   13373            1
   13374            4
   13375            1
   13376            5
   13377            2
   13378            2
   13379            4
   13380            4
   13381            5
   13382            5
   13383            2
   13384            3
   13385            3
   13386            5
   13387            4
   13388            2
   13389            4
   13390            5
   13391            3
   13392            5
   13393            3
   13394            5
   13395            5
   13396            4
   13397            3
   13398            6
   13399            3
   13400            3
   13401            4
   13402            7
   13403            5
   13404            5
   13405            4
   13406            3
   13407            2
   13408            6
   13409            4
   13410            4
   13411            3
   13412            3
   13413            5
   13414            5
   13415            4
   13416            3
   13417            4
   13418            4
   13419            7
   13420            5
   13421            3
   13422            4
   13423            6
   13424            5
   13425            4
   13426            4
   13427            4
   13428            5
   13429            5
   13430            3
   13431            4
   13432            5
   13433            4
   13434            4
   13435            4
   13436            5
   13437            4
   13438            7
   13439            5
   13440            6
   13441            6
   13442            4
   13443            5
   13444            3
   13445            3
   13446            2
   13447            4
   13448            2
   13449            3
   13450            4
   13451            3
   13452            3
   13453            4
   13454            1
   13455            5
   13456            5
   13457            5
   13458            4
   13459            3
   13460            4
   13461            6
   13462            5
   13463            3
   13464            4
   13465            2
   13466            4
   13467            5
   13468            2
   13469            4
   13470            6
   13471            3
   13472            4
   13473            5
   13474            6
   13475            4
   13476            3
   13477            4
   13478            3
   13479            6
   13480            3
   13481            6
   13482            5
   13483            6
   13484            4
   13485            3
   13486            4
   13487            6
   13488            5
   13489            4
   13490            4
   13491            5
   13492            4
   13493            6
   13494            6
   13495            2
   13496            4
   13497            7
   13498            4
   13499            6
   13500            5
   13501            5
   13502            4
   13503            3
   13504            6
   13505            4
   13506            3
   13507            2
   13508            2
   13509            4
   13510            4
   13511            4
   13512            2
   13513            5
   13514            3
   13515            6
   13516            6
   13517            6
   13518            6
   13519            4
   13520            4
   13521            4
   13522            4
   13523            2
   13524            6
   13525            2
   13526            1
   13527            2
   13528            3
   13529            5
   13530            4
   13531            3
   13532            5
   13533            3
   13534            5
   13535            3
   13536            3
   13537            4
   13538            7
   13539            4
   13540            6
   13541            5
   13542            7
   13543            4
   13544            4
   13545            6
   13546            5
   13547            6
   13548            7
   13549            5
   13550            2
   13551            4
   13552            5
   13553            5
   13554            4
   13555            4
   13556            4
   13557            3
   13558            4
   13559            4
   13560            6
   13561            1
   13562            6
   13563            2
   13564            7
   13565            3
   13566            5
   13567            4
   13568            5
   13569            4
   13570            4
   13571            5
   13572            6
   13573            2
   13574            3
   13575            5
   13576            5
   13577            4
   13578            6
   13579            3
   13580            5
   13581            5
   13582            6
   13583            2
   13584            1
   13585            3
   13586            2
   13587            3
   13588            0
   13589            1
   13590            5
   13591            5
   13592            3
   13593            1
   13594            2
   13595            3
   13596            2
   13597            4
   13598            6
   13599            5
   13600            4
   13601            5
   13602            5
   13603            3
   13604            1
   13605            3
   13606            3
   13607            3
   13608            5
   13609            5
   13610            6
   13611            4
   13612            4
   13613            4
   13614            6
   13615            2
   13616            2
   13617            3
   13618            5
   13619            5
   13620            2
   13621            3
   13622            6
   13623            4
   13624            3
   13625            3
   13626            6
   13627            8
   13628            6
   13629            6
   13630            3
   13631            6
   13632            4
   13633            2
   13634            7
   13635            6
   13636            3
   13637            3
   13638            4
   13639            3
   13640            0
   13641            6
   13642            5
   13643            6
   13644            2
   13645            2
   13646            6
   13647            1
   13648            3
   13649            3
   13650            5
   13651            3
   13652            3
   13653            2
   13654            3
   13655            2
   13656            2
   13657            2
   13658            3
   13659            3
   13660            2
   13661            4
   13662            3
   13663            4
   13664            4
   13665            3
   13666            3
   13667            0
   13668            5
   13669            3
   13670            4
   13671            4
   13672            0
   13673            4
   13674            0
   13675            0
   13676            3
   13677            3
   13678            3
   13679            4
   13680            4
   13681            4
   13682            4
   13683            2
   13684            4
   13685            4
   13686            4
   13687            5
   13688            3
   13689            3
   13690            4
   13691            5
   13692            4
   13693            3
   13694            6
   13695            4
   13696            6
   13697            3
   13698            2
   13699            5
   13700            2
   13701            4
   13702            7
   13703            6
   13704            3
   13705            5
   13706            4
   13707            3
   13708            4
   13709            5
   13710            6
   13711            3
   13712            6
   13713            4
   13714            3
   13715            0
   13716            5
   13717            4
   13718            3
   13719            5
   13720            3
   13721            2
   13722            5
   13723            4
   13724            4
   13725            5
   13726            5
   13727            6
   13728            5
   13729            6
   13730            1
   13731            5
   13732            4
   13733            4
   13734            6
   13735            4
   13736            3
   13737            4
   13738            3
   13739            4
   13740            5
   13741            4
   13742            5
   13743            2
   13744            7
   13745            2
   13746            6
   13747            5
   13748            3
   13749            5
   13750            3
   13751            5
   13752            5
   13753            6
   13754            4
   13755            4
   13756            4
   13757            2
   13758            5
   13759            5
   13760            4
   13761            3
   13762            5
   13763            4
   13764            5
   13765            4
   13766            4
   13767            4
   13768            3
   13769            2
   13770            5
   13771            4
   13772            6
   13773            4
   13774            6
   13775            5
   13776            3
   13777            6
   13778            6
   13779            5
   13780            4
   13781            5
   13782            5
   13783            5
   13784            4
   13785            5
   13786            4
   13787            4
   13788            5
   13789            4
   13790            6
   13791            5
   13792            3
   13793            6
   13794            3
   13795            3
   13796            7
   13797            1
   13798            4
   13799            5
   13800            5
   13801            7
   13802            4
   13803            4
   13804            4
   13805            2
   13806            4
   13807            5
   13808            6
   13809            5
   13810            4
   13811            4
   13812            4
   13813            6
   13814            6
   13815            2
   13816            4
   13817            4
   13818            4
   13819            3
   13820            2
   13821            2
   13822            6
   13823            6
   13824            4
   13825            3
   13826            7
   13827            5
   13828            2
   13829            5
   13830            4
   13831            6
   13832            6
   13833            1
   13834            3
   13835            0
   13836            1
   13837            3
   13838            3
   13839            2
   13840            4
   13841            5
   13842            6
   13843            6
   13844            4
   13845            5
   13846            5
   13847            6
   13848            5
   13849            5
   13850            7
   13851            2
   13852            4
   13853            6
   13854            5
   13855            6
   13856            2
   13857            6
   13858            6
   13859            6
   13860            7
   13861            5
   13862            4
   13863            4
   13864            5
   13865            4
   13866            3
   13867            6
   13868            4
   13869            6
   13870            3
   13871            6
   13872            2
   13873            5
   13874            4
   13875            2
   13876            4
   13877            4
   13878            3
   13879            4
   13880            6
   13881            3
   13882            3
   13883            5
   13884            5
   13885            5
   13886            4
   13887            2
   13888            6
   13889            5
   13890            5
   13891            3
   13892            4
   13893            4
   13894            2
   13895            6
   13896            1
   13897            5
   13898            4
   13899            4
   13900            4
   13901            4
   13902            4
   13903            5
   13904            4
   13905            2
   13906            4
   13907            3
   13908            4
   13909            6
   13910            2
   13911            3
   13912            2
   13913            3
   13914            3
   13915            2
   13916            4
   13917            4
   13918            5
   13919            7
   13920            3
   13921            6
   13922            6
   13923            6
   13924            5
   13925            6
   13926            6
   13927            8
   13928            3
   13929            4
   13930            6
   13931            5
   13932            5
   13933            4
   13934            3
   13935            3
   13936            3
   13937            3
   13938            3
   13939            3
   13940            3
   13941            5
   13942            6
   13943            5
   13944            6
   13945            5
   13946            2
   13947            4
   13948            6
   13949            5
   13950            2
   13951            4
   13952            6
   13953            3
   13954            3
   13955            5
   13956            3
   13957            3
   13958            4
   13959            3
   13960            0
   13961            2
   13962            3
   13963            7
   13964            6
   13965            5
   13966            2
   13967            6
   13968            1
   13969            6
   13970            1
   13971            3
   13972            2
   13973            6
   13974            3
   13975            8
   13976            4
   13977            6
   13978            4
   13979            1
   13980            2
   13981            5
   13982            2
   13983            4
   13984            4
   13985            7
   13986            6
   13987            3
   13988            1
   13989            7
   13990            3
   13991            3
   13992            5
   13993            6
   13994            4
   13995            4
   13996            5
   13997            3
   13998            3
   13999            4
   14000            4
   14001            4
   14002            6
   14003            5
   14004            1
   14005            5
   14006            4
   14007            4
   14008            5
   14009            3
   14010            6
   14011            4
   14012            5
   14013            3
   14014            6
   14015            3
   14016            3
   14017            3
   14018            4
   14019            4
   14020            4
   14021            4
   14022            5
   14023            5
   14024            4
   14025            3
   14026            5
   14027            4
   14028            6
   14029            5
   14030            4
   14031            5
   14032            8
   14033            7
   14034            5
   14035            5
   14036            4
   14037            4
   14038            1
   14039            6
   14040            6
   14041            4
   14042            1
   14043            5
   14044            3
   14045            6
   14046            6
   14047            4
   14048            4
   14049            6
   14050            4
   14051            4
   14052            2
   14053            4
   14054            6
   14055            4
   14056            6
   14057            5
   14058            4
   14059            5
   14060            6
   14061            3
   14062            3
   14063            4
   14064            7
   14065            4
   14066            5
   14067            3
   14068            3
   14069            3
   14070            3
   14071            3
   14072            4
   14073            5
   14074            6
   14075            5
   14076            3
   14077            5
   14078            3
   14079            4
   14080            4
   14081            5
   14082            5
   14083            3
   14084            3
   14085            6
   14086            2
   14087            3
   14088            7
   14089            1
   14090            7
   14091            5
   14092            2
   14093            4
   14094            7
   14095            4
   14096            4
   14097            4
   14098            2
   14099            2
   14100            4
   14101            1
   14102            3
   14103            4
   14104            7
   14105            6
   14106            4
   14107            4
   14108            6
   14109            4
   14110            4
   14111            5
   14112            4
   14113            2
   14114            6
   14115            5
   14116            4
   14117            5
   14118            5
   14119            4
   14120            6
   14121            3
   14122            4
   14123            5
   14124            5
   14125            5
   14126            1
   14127            2
   14128            4
   14129            3
   14130            2
   14131            5
   14132            6
   14133            5
   14134            2
   14135            4
   14136            6
   14137            1
   14138            3
   14139            4
   14140            5
   14141            5
   14142            5
   14143            5
   14144            5
   14145            5
   14146            3
   14147            6
   14148            5
   14149            4
   14150            3
   14151            3
   14152            5
   14153            6
   14154            4
   14155            4
   14156            5
   14157            1
   14158            4
   14159            1
   14160            3
   14161            4
   14162            3
   14163            4
   14164            4
   14165            6
   14166            3
   14167            7
   14168            4
   14169            6
   14170            3
   14171            2
   14172            4
   14173            6
   14174            4
   14175            5
   14176            7
   14177            5
   14178            5
   14179            3
   14180            6
   14181            2
   14182            3
   14183            2
   14184            2
   14185            5
   14186            5
   14187            6
   14188            6
   14189            4
   14190            5
   14191            4
   14192            4
   14193            5
   14194            6
   14195            6
   14196            7
   14197            3
   14198            4
   14199            5
   14200            3
   14201            5
   14202            3
   14203            6
   14204            4
   14205            3
   14206            5
   14207            6
   14208            3
   14209            4
   14210            4
   14211            6
   14212            5
   14213            6
   14214            2
   14215            3
   14216            2
   14217            3
   14218            5
   14219            4
   14220            4
   14221            6
   14222            3
   14223            6
   14224            1
   14225            1
   14226            3
   14227            4
   14228            1
   14229            5
   14230            4
   14231            6
   14232            3
   14233            6
   14234            5
   14235            4
   14236            4
   14237            5
   14238            3
   14239            4
   14240            4
   14241            3
   14242            2
   14243            4
   14244            3
   14245            3
   14246            2
   14247            3
   14248            4
   14249            4
   14250            4
   14251            3
   14252            5
   14253            6
   14254            2
   14255            5
   14256            5
   14257            2
   14258            6
   14259            3
   14260            4
   14261            7
   14262            2
   14263            4
   14264            5
   14265            7
   14266            5
   14267            4
   14268            4
   14269            6
   14270            2
   14271            4
   14272            2
   14273            2
   14274            3
   14275            2
   14276            3
   14277            2
   14278            7
   14279            3
   14280            2
   14281            4
   14282            4
   14283            3
   14284            4
   14285            4
   14286            2
   14287            2
   14288            2
   14289            4
   14290            3
   14291            2
   14292            6
   14293            4
   14294            6
   14295            6
   14296            4
   14297            5
   14298            2
   14299            2
   14300            1
   14301            4
   14302            3
   14303            1
   14304            2
   14305            1
   14306            1
   14307            3
   14308            1
   14309            3
   14310            3
   14311            1
   14312            4
   14313            2
   14314            4
   14315            2
   14316            2
   14317            2
   14318            4
   14319            3
   14320            1
   14321            3
   14322            4
   14323            4
   14324            4
   14325            2
   14326            3
   14327            3
   14328            5
   14329            3
   14330            4
   14331            5
   14332            1
   14333            5
   14334            4
   14335            2
   14336            4
   14337            2
   14338            2
   14339            2
   14340            3
   14341            4
   14342            4
   14343            5
   14344            4
   14345            3
   14346            1
   14347            4
   14348            2
   14349            4
   14350            4
   14351            5
   14352            5
   14353            2
   14354            6
   14355            4
   14356            5
   14357            4
   14358            4
   14359            3
   14360            5
   14361            4
   14362            6
   14363            8
   14364            4
   14365            1
   14366            5
   14367            5
   14368            4
   14369            6
   14370            4
   14371            3
   14372            4
   14373            3
   14374            3
   14375            5
   14376            4
   14377            2
   14378            1
   14379            5
   14380            7
   14381            4
   14382            3
   14383            3
   14384            4
   14385            7
   14386            2
   14387            4
   14388            5
   14389            2
   14390            5
   14391            3
   14392            2
   14393            3
   14394            3
   14395            1
   14396            3
   14397            2
   14398            5
   14399            4
   14400            3
   14401            4
   14402            5
   14403            4
   14404            3
   14405            3
   14406            4
   14407            2
   14408            3
   14409            3
   14410            4
   14411            6
   14412            3
   14413            2
   14414            4
   14415            6
   14416            1
   14417            3
   14418            5
   14419            3
   14420            6
   14421            5
   14422            3
   14423            3
   14424            4
   14425            4
   14426            4
   14427            3
   14428            3
   14429            3
   14430            4
   14431            3
   14432            5
   14433            7
   14434            4
   14435            4
   14436            5
   14437            4
   14438            3
   14439            5
   14440            4
   14441            5
   14442            6
   14443            6
   14444            4
   14445            5
   14446            4
   14447            7
   14448            2
   14449            4
   14450            3
   14451            6
   14452            6
   14453            7
   14454            4
   14455            5
   14456            3
   14457            6
   14458            4
   14459            3
   14460            5
   14461            4
   14462            3
   14463            3
   14464            6
   14465            2
   14466            6
   14467            4
   14468            6
   14469            2
   14470            4
   14471            7
   14472            3
   14473            6
   14474            3
   14475            4
   14476            4
   14477            7
   14478            6
   14479            6
   14480            5
   14481            6
   14482            2
   14483            4
   14484            6
   14485            6
   14486            3
   14487            3
   14488            7
   14489            4
   14490            5
   14491            7
   14492            4
   14493            3
   14494            4
   14495            8
   14496            5
   14497            3
   14498            7
   14499            6
   14500            3
   14501            5
   14502            3
   14503            4
   14504            3
   14505            4
   14506            3
   14507            2
   14508            4
   14509            6
   14510            4
   14511            4
   14512            4
   14513            3
   14514           10
   14515            2
   14516            5
   14517            7
   14518            5
   14519            4
   14520            5
   14521            3
   14522            4
   14523            4
   14524            4
   14525            3
   14526            1
   14527            3
   14528            2
   14529            4
   14530            3
   14531            4
   14532            4
   14533            3
   14534            3
   14535            3
   14536            3
   14537            1
   14538            2
   14539            4
   14540            4
   14541            2
   14542            2
   14543            6
   14544            6
   14545            6
   14546            2
   14547            4
   14548            6
   14549            6
   14550            3
   14551            4
   14552            4
   14553            4
   14554            3
   14555            3
   14556            4
   14557            4
   14558            4
   14559            4
   14560            3
   14561            5
   14562            6
   14563            4
   14564            5
   14565            4
   14566            1
   14567            4
   14568            6
   14569            5
   14570            6
   14571            6
   14572            4
   14573            1
   14574            6
   14575            7
   14576            4
   14577            3
   14578            3
   14579            6
   14580            6
   14581            5
   14582            2
   14583            1
   14584            4
   14585            6
   14586            5
   14587            6
   14588            5
   14589            5
   14590            5
   14591            2
   14592            7
   14593            4
   14594            5
   14595            6
   14596            3
   14597            5
   14598            6
   14599            5
   14600            3
   14601            3
   14602            4
   14603            4
   14604            3
   14605            3
   14606            4
   14607            5
   14608            7
   14609            8
   14610            4
   14611            2
   14612            5
   14613            6
   14614            2
   14615            1
   14616            5
   14617            4
   14618            3
   14619            5
   14620            4
   14621            4
   14622            2
   14623            3
   14624            3
   14625            2
   14626            4
   14627            4
   14628            6
   14629            4
   14630            3
   14631            1
   14632            1
   14633            4
   14634            3
   14635            4
   14636            2
   14637            7
   14638            4
   14639            1
   14640            6
   14641            3
   14642            5
   14643            1
   14644            2
   14645            4
   14646            5
   14647            1
   14648            5
   14649            1
   14650            5
   14651            3
   14652            3
   14653            4
   14654            1
   14655            2
   14656            1
   14657            3
   14658            2
   14659            2
   14660            2
   14661            3
   14662            3
   14663            4
   14664            3
   14665            2
   14666            6
   14667            5
   14668            3
   14669            2
   14670            2
   14671            1
   14672            2
   14673            4
   14674            3
   14675            4
   14676            3
   14677            3
   14678            1
   14679            1
   14680            1
   14681            4
   14682            3
   14683            5
   14684            1
   14685            1
   14686            3
   14687            5
   14688            2
   14689            1
   14690            3
   14691            1
   14692            2
   14693            4
   14694            1
   14695            3
   14696            4
   14697            4
   14698            1
   14699            3
   14700            2
   14701            2
   14702            2
   14703            3
   14704            2
   14705            0
   14706            2
   14707            2
   14708            3
   14709            4
   14710            5
   14711            4
   14712            4
   14713            2
   14714            5
   14715            2
   14716            2
   14717            1
   14718            1
   14719            4
   14720            1
   14721            4
   14722            1
   14723            6
   14724            2
   14725            2
   14726            1
   14727            2
   14728            1
   14729            1
   14730            3
   14731            1
   14732            2
   14733            0
   14734            5
   14735            0
   14736            1
   14737            2
   14738            1
   14739            2
   14740            2
   14741            4
   14742            2
   14743            2
   14744            2
   14745            2
   14746            1
   14747            3
   14748            6
   14749            1
   14750            1
   14751            4
   14752            3
   14753            2
   14754            2
   14755            2
   14756            5
   14757            2
   14758            2
   14759            3
   14760            4
   14761            1
   14762            4
   14763            4
   14764            3
   14765            4
   14766            1
   14767            1
   14768            5
   14769            2
   14770            3
   14771            4
   14772            1
   14773            4
   14774            6
   14775            3
   14776            4
   14777            3
   14778            1
   14779            3
   14780            6
   14781            2
   14782            2
   14783            6
   14784            6
   14785            5
   14786            5
   14787            3
   14788            2
   14789            2
   14790            2
   14791            5
   14792            6
   14793            3
   14794            1
   14795            7
   14796            6
   14797            5
   14798            5
   14799            5
   14800            4
   14801            6
   14802            4
   14803            4
   14804            4
   14805            3
   14806            3
   14807            3
   14808            7
   14809            4
   14810            1
   14811            6
   14812            5
   14813            3
   14814            3
   14815            5
   14816            2
   14817            4
   14818            3
   14819            4
   14820            4
   14821            3
   14822            4
   14823            1
   14824            4
   14825            3
   14826            2
   14827            4
   14828            6
   14829            4
   14830            3
   14831            3
   14832            1
   14833            4
   14834            3
   14835            3
   14836            5
   14837            3
   14838            1
   14839            4
   14840            4
   14841            3
   14842            2
   14843            2
   14844            5
   14845            3
   14846            2
   14847            3
   14848            4
   14849            2
   14850            3
   14851            3
   14852            3
   14853            2
   14854            4
   14855            3
   14856            3
   14857            3
   14858            3
   14859            4
   14860            4
   14861            4
   14862            1
   14863            4
   14864            2
   14865            3
   14866            4
   14867            1
   14868            3
   14869            3
   14870            9
   14871            4
   14872            2
   14873            4
   14874            3
   14875            4
   14876            2
   14877            3
   14878            4
   14879            3
   14880            2
   14881            4
   14882            3
   14883            3
   14884            1
   14885            2
   14886            1
   14887            1
   14888            1
   14889            3
   14890            2
   14891            2
   14892            3
   14893            2
   14894            1
   14895            2
   14896            2
   14897            1
   14898            1
   14899            3
   14900            1
   14901            1
   14902            5
   14903            6
   14904            1
   14905            4
   14906            5
   14907            6
   14908            2
   14909            1
   14910            4
   14911            3
   14912            7
   14913            4
   14914            4
   14915            6
   14916            3
   14917            2
   14918            5
   14919            4
   14920            4
   14921            3
   14922            3
   14923            6
   14924            3
   14925            5
   14926            4
   14927            3
   14928            5
   14929            6
   14930            3
   14931            3
   14932            4
   14933            5
   14934            4
   14935            4
   14936            3
   14937            4
   14938            3
   14939            3
   14940            5
   14941            2
   14942            3
   14943            3
   14944            4
   14945            5
   14946            4
   14947            4
   14948            1
   14949            2
   14950            3
   14951            3
   14952            2
   14953            5
   14954            6
   14955            2
   14956            3
   14957            4
   14958            3
   14959            5
   14960            4
   14961            4
   14962            4
   14963            2
   14964            3
   14965            3
   14966            4
   14967            4
   14968            6
   14969            2
   14970            3
   14971            2
   14972            2
   14973            3
   14974            3
   14975            4
   14976            6
   14977            4
   14978            6
   14979            4
   14980            3
   14981            8
   14982            4
   14983            6
   14984            3
   14985            1
   14986            3
   14987            3
   14988            1
   14989            2
   14990            6
   14991            2
   14992            4
   14993            6
   14994            1
   14995            3
   14996            3
   14997            3
   14998            3
   14999            1
   15000            3
   15001            4
   15002            2
   15003            7
   15004            4
   15005            2
   15006            3
   15007            4
   15008            3
   15009            5
   15010            5
   15011            2
   15012            3
   15013            2
   15014            5
   15015            3
   15016            5
   15017            4
   15018            5
   15019            3
   15020            4
   15021            2
   15022            4
   15023            5
   15024            4
   15025            4
   15026            3
   15027            3
   15028            4
   15029            2
   15030            2
   15031            2
   15032            2
   15033            4
   15034            4
   15035            1
   15036            5
   15037            5
   15038            5
   15039            4
   15040            5
   15041            4
   15042            4
   15043            6
   15044            5
   15045            0
   15046            4
   15047            1
   15048            2
   15049            2
   15050            4
   15051            6
   15052            2
   15053            2
   15054            3
   15055            4
   15056            6
   15057            5
   15058            4
   15059            5
   15060            2
   15061            4
   15062            5
   15063            2
   15064            6
   15065            2
   15066            5
   15067            6
   15068            1
   15069            3
   15070            3
   15071            1
   15072            3
   15073            7
   15074            6
   15075            3
   15076            4
   15077            7
   15078            3
   15079            3
   15080            2
   15081            7
   15082            3
   15083            2
   15084            4
   15085            4
   15086            6
   15087            4
   15088            4
   15089            3
   15090            4
   15091            1
   15092            5
   15093            4
   15094            3
   15095            3
   15096            6
   15097            4
   15098            4
   15099            7
   15100            6
   15101            5
   15102            4
   15103            6
   15104            6
   15105            3
   15106            5
   15107            4
   15108            5
   15109            4
   15110            7
   15111            4
   15112            4
   15113            5
   15114            2
   15115            6
   15116            3
   15117            7
   15118            5
   15119            4
   15120            4
   15121            4
   15122            5
   15123            4
   15124            3
   15125            6
   15126            4
   15127            4
   15128            5
   15129            5
   15130            3
   15131            5
   15132            3
   15133            5
   15134            4
   15135            3
   15136            4
   15137            1
   15138            5
   15139            4
   15140            6
   15141            5
   15142            7
   15143            2
   15144            4
   15145            4
   15146            5
   15147            5
   15148            8
   15149            3
   15150            7
   15151            5
   15152            4
   15153            3
   15154            5
   15155            1
   15156            3
   15157            3
   15158            4
   15159            6
   15160            6
   15161            4
   15162            4
   15163            5
   15164            3
   15165            3
   15166            6
   15167            5
   15168            5
   15169            4
   15170            3
   15171            5
   15172            6
   15173            4
   15174            2
   15175            3
   15176            4
   15177            6
   15178            4
   15179            5
   15180            6
   15181            5
   15182            7
   15183            5
   15184            4
   15185            5
   15186            3
   15187            4
   15188            5
   15189            4
   15190            3
   15191            6
   15192            4
   15193            2
   15194            1
   15195            5
   15196            6
   15197            5
   15198            6
   15199            3
   15200            4
   15201            4
   15202            5
   15203            5
   15204            4
   15205            7
   15206            7
   15207            3
   15208            6
   15209            7
   15210            6
   15211            7
   15212            4
   15213            2
   15214            2
   15215            2
   15216            5
   15217            5
   15218            4
   15219            5
   15220            5
   15221            3
   15222            5
   15223            5
   15224            4
   15225            5
   15226            6
   15227            2
   15228            2
   15229            0
   15230            4
   15231            5
   15232            7
   15233            4
   15234            4
   15235            2
   15236            3
   15237            6
   15238            3
   15239            5
   15240            6
   15241            4
   15242            5
   15243            3
   15244            6
   15245            6
   15246            3
   15247            6
   15248            6
   15249            5
   15250            2
   15251            3
   15252            6
   15253            1
   15254            3
   15255            6
   15256            3
   15257            6
   15258            4
   15259            5
   15260            3
   15261            4
   15262            4
   15263            4
   15264            3
   15265            3
   15266            6
   15267            4
   15268            3
   15269            3
   15270            5
   15271            4
   15272            3
   15273            5
   15274            6
   15275            3
   15276            7
   15277            5
   15278            5
   15279            3
   15280            8
   15281            3
   15282            4
   15283            6
   15284            4
   15285            4
   15286            4
   15287            1
   15288            4
   15289            5
   15290            3
   15291            5
   15292            2
   15293            4
   15294            7
   15295            4
   15296            4
   15297            2
   15298            5
   15299            3
   15300            6
   15301            5
   15302            6
   15303            3
   15304            5
   15305            6
   15306            3
   15307            4
   15308            2
   15309            6
   15310            2
   15311            4
   15312            3
   15313            5
   15314            4
   15315            4
   15316            4
   15317            5
   15318            6
   15319            6
   15320            2
   15321            4
   15322            5
   15323            3
   15324            2
   15325            6
   15326            7
   15327            4
   15328            7
   15329            5
   15330            5
   15331            4
   15332            4
   15333            4
   15334            5
   15335            5
   15336            2
   15337            6
   15338            3
   15339            4
   15340            6
   15341            6
   15342            4
   15343            6
   15344            6
   15345            4
   15346            7
   15347            5
   15348            4
   15349            4
   15350            4
   15351            3
   15352            6
   15353            3
   15354            1
   15355            4
   15356            6
   15357            6
   15358            6
   15359            4
   15360            3
   15361            5
   15362            2
   15363            5
   15364            4
   15365            7
   15366            5
   15367            6
   15368            6
   15369            7
   15370            4
   15371            6
   15372            7
   15373            6
   15374            5
   15375            4
   15376            4
   15377            5
   15378            3
   15379            3
   15380            5
   15381            4
   15382            4
   15383            3
   15384            4
   15385            5
   15386            5
   15387            5
   15388            4
   15389            3
   15390            5
   15391            6
   15392            7
   15393            3
   15394            3
   15395            4
   15396            3
   15397            3
   15398            3
   15399            4
   15400            4
   15401            0
   15402            2
   15403            4
   15404            7
   15405            4
   15406            1
   15407            5
   15408            6
   15409            5
   15410            2
   15411            4
   15412            2
   15413            6
   15414            5
   15415            1
   15416            2
   15417            4
   15418            4
   15419            2
   15420            6
   15421            2
   15422            3
   15423            6
   15424            4
   15425            0
   15426            5
   15427            5
   15428            3
   15429            7
   15430            6
   15431            5
   15432            7
   15433            5
   15434            1
   15435            4
   15436            6
   15437            5
   15438            4
   15439            3
   15440            6
   15441            2
   15442            3
   15443            6
   15444            4
   15445            2
   15446            5
   15447            3
   15448            2
   15449            0
   15450            3
   15451            0
   15452            1
   15453            3
   15454            1
   15455            3
   15456            4
   15457            1
   15458            2
   15459            6
   15460            5
   15461            5
   15462            5
   15463            5
   15464            3
   15465            5
   15466            6
   15467            5
   15468            3
   15469            3
   15470            4
   15471            5
   15472            6
   15473            2
   15474            4
   15475            3
   15476            4
   15477            5
   15478            3
   15479            4
   15480            6
   15481            3
   15482            7
   15483            5
   15484            3
   15485            4
   15486            2
   15487            4
   15488            5
   15489            5
   15490            1
   15491            1
   15492            3
   15493            2
   15494            4
   15495            6
   15496            6
   15497            5
   15498            7
   15499            5
   15500            3
   15501            2
   15502            7
   15503            4
   15504            2
   15505            3
   15506            4
   15507            6
   15508            3
   15509            5
   15510            8
   15511            4
   15512            3
   15513            5
   15514            5
   15515            6
   15516            5
   15517            1
   15518            0
   15519            1
   15520            1
   15521            4
   15522            2
   15523            7
   15524            2
   15525            1
   15526            3
   15527            3
   15528            5
   15529            3
   15530            1
   15531            1
   15532            1
   15533            3
   15534            2
   15535            2
   15536            2
   15537            2
   15538            3
   15539            2
   15540            3
   15541            1
   15542            5
   15543            2
   15544            1
   15545            2
   15546            1
   15547            4
   15548            3
   15549            3
   15550            1
   15551            6
   15552            2
   15553            5
   15554            1
   15555            3
   15556            4
   15557            5
   15558            1
   15559            3
   15560            1
   15561            2
   15562            3
   15563            3
   15564            4
   15565            5
   15566            1
   15567            1
   15568            3
   15569            4
   15570            2
   15571            6
   15572            2
   15573            3
   15574            3
   15575            1
   15576            0
   15577            1
   15578            2
   15579            1
   15580            2
   15581            1
   15582            1
   15583            1
   15584            1
   15585            2
   15586            2
   15587            2
   15588            4
   15589            4
   15590            3
   15591            3
   15592            3
   15593            0
   15594            4
   15595            3
   15596            4
   15597            2
   15598            2
   15599            2
   15600            2
   15601            3
   15602            4
   15603            3
   15604            1
   15605            6
   15606            5
   15607            4
   15608            4
   15609            3
   15610            5
   15611            4
   15612            3
   15613            1
   15614            1
   15615            3
   15616            4
   15617            3
   15618            4
   15619            3
   15620            5
   15621            3
   15622            1
   15623            5
   15624            3
   15625            5
   15626            3
   15627            4
   15628            2
   15629            5
   15630            6
   15631            5
   15632            3
   15633            4
   15634            3
   15635            3
   15636            2
   15637            3
   15638            5
   15639            7
   15640            5
   15641            5
   15642            1
   15643            7
   15644            5
   15645            4
   15646            6
   15647            3
   15648            7
   15649            1
   15650            1
   15651            3
   15652            3
   15653            3
   15654            2
   15655            6
   15656            3
   15657            5
   15658            4
   15659            7
   15660            5
   15661            3
   15662            4
   15663            4
   15664            5
   15665            7
   15666            4
   15667            5
   15668            3
   15669            4
   15670            2
   15671            1
   15672            2
   15673            5
   15674            3
   15675            4
   15676            2
   15677            5
   15678            4
   15679            5
   15680            2
   15681            6
   15682            3
   15683            2
   15684            3
   15685            7
   15686            5
   15687            4
   15688            3
   15689            2
   15690            4
   15691            3
   15692            2
   15693            3
   15694            5
   15695            3
   15696            4
   15697            2
   15698            3
   15699            2
   15700            3
   15701            5
   15702            3
   15703            3
   15704            6
   15705            4
   15706            2
   15707            1
   15708            6
   15709            4
   15710            3
   15711            1
   15712            3
   15713            3
   15714            3
   15715            2
   15716            4
   15717            2
   15718            2
   15719            1
   15720            3
   15721            3
   15722            2
   15723            3
   15724            2
   15725            3
   15726            4
   15727            5
   15728            4
   15729            6
   15730            5
   15731            3
   15732            4
   15733            2
   15734            4
   15735            2
   15736            4
   15737            4
   15738            6
   15739            4
   15740            0
   15741            7
   15742            5
   15743            3
   15744            6
   15745            1
   15746            3
   15747            4
   15748            7
   15749            4
   15750            3
   15751            4
   15752            4
   15753            5
   15754            3
   15755            6
   15756            3
   15757            3
   15758            4
   15759            6
   15760            5
   15761            3
   15762            5
   15763            5
   15764            6
   15765            5
   15766            5
   15767            1
   15768            5
   15769            5
   15770            4
   15771            7
   15772            4
   15773            4
   15774            3
   15775            4
   15776            3
   15777            5
   15778            6
   15779            6
   15780            5
   15781            3
   15782            3
   15783            5
   15784            5
   15785            5
   15786            3
   15787            4
   15788            4
   15789            4
   15790            3
   15791            4
   15792            6
   15793            6
   15794            2
   15795            4
   15796            4
   15797            3
   15798            5
   15799            5
   15800            6
   15801            3
   15802            2
   15803            2
   15804            2
   15805            7
   15806            4
   15807            6
   15808            4
   15809            3
   15810            3
   15811            7
   15812            6
   15813            3
   15814            4
   15815            2
   15816            1
   15817            4
   15818            1
   15819            1
   15820            5
   15821            5
   15822            9
   15823            5
   15824            5
   15825            5
   15826            2
   15827            4
   15828            3
   15829            5
   15830            4
   15831            1
   15832            3
   15833            3
   15834            2
   15835            2
   15836            2
   15837            6
   15838            5
   15839            5
   15840            4
   15841            3
   15842            3
   15843            7
   15844            3
   15845            6
   15846            3
   15847            6
   15848            6
   15849            3
   15850            3
   15851            1
   15852            2
   15853            3
   15854            1
   15855            1
   15856            3
   15857            1
   15858            2
   15859            2
   15860            1
   15861            3
   15862            2
   15863            1
   15864            1
   15865            2
   15866            2
   15867            2
   15868            2
   15869            6
   15870            0
   15871            3
   15872            1
   15873            0
   15874            1
   15875            5
   15876            3
   15877            3
   15878            3
   15879            0
   15880            2
   15881            3
   15882            2
   15883            3
   15884            1
   15885            5
   15886            1
   15887            5
   15888            2
   15889            3
   15890            4
   15891            6
   15892            5
   15893            7
   15894            2
   15895            5
   15896            5
   15897            5
   15898            4
   15899            1
   15900            3
   15901            1
   15902            2
   15903            2
   15904            2
   15905            2
   15906            2
   15907            6
   15908            2
   15909            1
   15910            2
   15911            4
   15912            2
   15913            4
   15914            1
   15915            2
   15916            4
   15917            5
   15918            4
   15919            3
   15920            1
   15921            2
   15922            3
   15923            1
   15924            1
   15925            2
   15926            0
   15927            0
   15928            1
   15929            1
   15930            3
   15931            4
   15932            4
   15933            1
   15934            3
   15935            2
   15936            2
   15937            1
   15938            3
   15939            1
   15940            1
   15941            1
   15942            1
   15943            3
   15944            3
   15945            3
   15946            4
   15947            0
   15948            2
   15949            2
   15950            3
   15951            4
   15952            3
   15953            2
   15954            2
   15955            2
   15956            4
   15957            7
   15958            4
   15959            4
   15960            3
   15961            5
   15962            4
   15963            4
   15964            6
   15965            5
   15966            4
   15967            4
   15968            3
   15969            5
   15970            1
   15971            3
   15972            5
   15973            4
   15974            5
   15975            7
   15976            4
   15977            6
   15978            4
   15979            4
   15980            6
   15981            8
   15982            5
   15983            5
   15984            7
   15985            2
   15986            3
   15987            3
   15988            5
   15989            2
   15990            5
   15991            1
   15992            4
   15993            4
   15994            4
   15995            3
   15996            3
   15997            5
   15998            2
   15999            4
   16000            5
   16001            6
   16002            5
   16003            6
   16004            7
   16005            3
   16006            3
   16007            5
   16008            3
   16009            2
   16010            6
   16011            3
   16012            4
   16013            3
   16014            5
   16015            5
   16016            3
   16017            6
   16018            3
   16019            2
   16020            4
   16021            2
   16022            1
   16023            5
   16024            6
   16025            4
   16026            6
   16027            3
   16028            4
   16029            2
   16030            3
   16031            7
   16032            6
   16033            5
   16034            3
   16035            6
   16036            4
   16037            2
   16038            5
   16039            2
   16040            3
   16041            4
   16042            5
   16043            2
   16044            0
   16045            5
   16046            5
   16047            5
   16048            4
   16049            5
   16050            2
   16051            6
   16052            4
   16053            4
   16054            6
   16055            3
   16056            2
   16057            4
   16058            2
   16059            2
   16060            0
   16061            3
   16062            6
   16063            4
   16064            3
   16065            5
   16066            2
   16067            6
   16068            3
   16069            5
   16070            4
   16071            2
   16072            8
   16073            6
   16074            2
   16075            6
   16076            6
   16077            5
   16078            4
   16079            2
   16080            1
   16081            0
   16082            5
   16083            9
   16084            3
   16085            2
   16086            5
   16087            3
   16088            5
   16089            7
   16090            6
   16091            4
   16092            4
   16093            7
   16094            6
   16095            4
   16096            5
   16097            5
   16098            2
   16099            0
   16100            5
   16101            3
   16102            6
   16103            4
   16104            4
   16105            0
   16106            1
   16107            6
   16108            4
   16109            1
   16110            2
   16111            5
   16112            3
   16113            4
   16114            2
   16115            6
   16116            6
   16117            2
   16118            6
   16119            4
   16120            7
   16121            4
   16122            5
   16123            4
   16124            4
   16125            7
   16126            5
   16127            6
   16128            6
   16129            3
   16130            4
   16131            4
   16132            5
   16133            5
   16134            5
   16135            4
   16136            3
   16137            5
   16138            6
   16139            3
   16140            4
   16141            3
   16142            4
   16143            5
   16144            2
   16145            7
   16146            6
   16147            2
   16148            1
   16149            4
   16150            6
   16151            6
   16152            5
   16153            6
   16154            6
   16155            5
   16156            4
   16157            4
   16158            5
   16159            4
   16160            4
   16161            4
   16162            3
   16163            6
   16164            4
   16165            3
   16166            3
   16167            2
   16168            5
   16169            5
   16170            4
   16171            6
   16172            3
   16173            2
   16174            2
   16175            6
   16176            6
   16177            4
   16178            4
   16179            5
   16180            4
   16181            5
   16182            4
   16183            3
   16184            5
   16185            5
   16186            5
   16187            5
   16188            3
   16189            3
   16190            5
   16191            1
   16192            2
   16193            1
   16194            2
   16195            1
   16196            1
   16197            2
   16198            2
   16199            6
   16200            2
   16201            3
   16202            2
   16203            2
   16204            2
   16205            2
   16206            2
   16207            5
   16208            3
   16209            2
   16210            4
   16211            5
   16212            3
   16213            5
   16214            2
   16215            3
   16216            4
   16217            3
   16218            4
   16219            1
   16220            4
   16221            2
   16222            4
   16223            6
   16224            6
   16225            4
   16226            6
   16227            6
   16228            6
   16229            2
   16230            4
   16231            5
   16232            7
   16233            3
   16234            6
   16235            5
   16236            4
   16237            7
   16238            2
   16239            6
   16240            4
   16241            5
   16242            4
   16243            5
   16244            1
   16245            4
   16246            3
   16247            1
   16248            4
   16249            3
   16250            5
   16251            5
   16252            4
   16253            5
   16254            6
   16255            5
   16256            6
   16257            3
   16258            8
   16259            4
   16260            4
   16261            5
   16262            2
   16263            6
   16264            4
   16265            4
   16266            5
   16267            0
   16268            2
   16269            1
   16270            3
   16271            4
   16272            5
   16273            6
   16274            5
   16275            2
   16276            1
   16277            1
   16278            2
   16279            4
   16280            4
   16281            3
   16282            3
   16283            4
   16284            6
   16285            2
   16286            5
   16287            6
   16288            5
   16289            4
   16290            6
   16291            3
   16292            4
   16293            2
   16294            4
   16295            3
   16296            3
   16297            5
   16298            2
   16299            1
   16300            6
   16301            3
   16302            6
   16303            2
   16304            6
   16305            4
   16306            5
   16307            5
   16308            3
   16309            4
   16310            5
   16311            6
   16312            4
   16313            5
   16314            5
   16315            5
   16316            6
   16317            5
   16318            6
   16319            7
   16320            3
   16321            5
   16322            4
   16323            4
   16324            4
   16325            4
   16326            7
   16327            3
   16328            4
   16329            4
   16330            4
   16331            2
   16332            3
   16333            3
   16334            3
   16335            5
   16336            0
   16337            6
   16338            2
   16339            4
   16340            0
   16341            1
   16342            0
   16343            2
   16344            2
   16345            1
   16346            6
   16347            4
   16348            3
   16349            5
   16350            2
   16351            3
   16352            3
   16353            2
   16354            2
   16355            6
   16356            0
   16357            4
   16358            5
   16359            2
   16360            5
   16361            5
   16362            6
   16363            6
   16364            6
   16365            5
   16366            2
   16367            5
   16368            3
   16369            5
   16370            3
   16371            3
   16372            0
   16373            5
   16374            5
   16375            3
   16376            2
   16377            3
   16378            2
   16379            3
   16380            4
   16381            3
   16382            5
   16383            3
   16384            3
   16385            5
   16386            4
   16387            3
   16388            5
   16389            4
   16390            4
   16391            5
   16392            2
   16393            2
   16394            5
   16395            3
   16396            1
   16397            3
   16398            0
   16399            5
   16400            3
   16401            3
   16402            5
   16403            2
   16404            1
   16405            3
   16406            4
   16407            4
   16408            5
   16409            2
   16410            3
   16411            6
   16412            5
   16413            5
   16414            3
   16415            1
   16416            2
   16417            6
   16418            5
   16419            3
   16420            4
   16421            4
   16422            2
   16423            4
   16424            5
   16425            2
   16426            6
   16427            3
   16428            4
   16429            5
   16430            2
   16431            2
   16432            6
   16433            7
   16434            5
   16435            5
   16436            7
   16437            3
   16438            4
   16439            4
   16440            8
   16441            4
   16442            5
   16443            8
   16444            6
   16445            6
   16446            4
   16447            5
   16448            4
   16449            2
   16450            5
   16451            3
   16452            4
   16453            5
   16454            5
   16455            4
   16456            6
   16457            6
   16458            6
   16459            3
   16460            7
   16461            4
   16462            5
   16463            4
   16464            2
   16465            4
   16466            3
   16467            7
   16468            5
   16469            2
   16470            2
   16471            4
   16472            4
   16473            3
   16474            3
   16475            2
   16476            4
   16477            3
   16478            2
   16479            3
   16480            7
   16481            4
   16482            5
   16483            6
   16484            5
   16485            3
   16486            1
   16487            1
   16488            3
   16489            4
   16490            3
   16491            4
   16492            4
   16493            5
   16494            4
   16495            3
   16496            4
   16497            3
   16498            2
   16499            6
   16500            2
   16501            3
   16502            3
   16503            3
   16504            6
   16505            6
   16506            3
   16507            5
   16508            4
   16509            1
   16510            5
   16511            4
   16512            8
   16513            3
   16514            4
   16515            4
   16516            5
   16517            4
   16518            3
   16519            4
   16520            0
   16521            1
   16522            4
   16523            3
   16524            4
   16525            4
   16526            4
   16527            4
   16528            2
   16529            5
   16530            6
   16531            4
   16532            1
   16533            2
   16534            3
   16535            3
   16536            5
   16537            2
   16538            4
   16539            5
   16540            3
   16541            2
   16542            3
   16543            2
   16544            2
   16545            2
   16546            2
   16547            2
   16548            2
   16549            3
   16550            6
   16551            7
   16552            4
   16553            5
   16554            4
   16555            4
   16556            2
   16557            1
   16558            4
   16559            6
   16560            6
   16561            4
   16562            3
   16563            2
   16564            2
   16565            6
   16566            5
   16567            7
   16568            3
   16569            4
   16570            3
   16571            4
   16572            5
   16573            1
   16574            4
   16575            4
   16576            6
   16577            3
   16578            4
   16579            6
   16580            6
   16581            2
   16582            5
   16583            6
   16584            7
   16585            7
   16586            4
   16587            4
   16588            3
   16589            4
   16590            3
   16591            2
   16592            3
   16593            4
   16594            5
   16595            4
   16596            3
   16597            4
   16598            6
   16599            3
   16600            4
   16601            4
   16602            4
   16603            6
   16604            4
   16605            2
   16606            6
   16607            7
   16608            5
   16609            5
   16610            6
   16611            3
   16612            1
   16613            2
   16614            3
   16615            5
   16616            3
   16617            3
   16618            4
   16619            5
   16620            5
   16621            2
   16622            6
   16623            6
   16624            2
   16625            3
   16626            5
   16627            2
   16628            4
   16629            3
   16630            5
   16631            4
   16632            4
   16633            3
   16634            5
   16635            1
   16636            1
   16637            4
   16638            5
   16639            4
   16640            5
   16641            6
   16642            3
   16643            2
   16644            6
   16645            5
   16646            2
   16647            3
   16648            2
   16649            4
   16650            2
   16651            5
   16652            4
   16653            2
   16654            5
   16655            5
   16656            4
   16657            3
   16658            1
   16659            2
   16660            2
   16661            4
   16662            5
   16663            7
   16664            3
   16665            4
   16666            6
   16667            3
   16668            7
   16669            4
   16670            0
   16671            4
   16672            5
   16673            4
   16674            3
   16675            3
   16676            6
   16677            2
   16678            6
   16679            2
   16680            5
   16681            4
   16682            5
   16683            2
   16684            6
   16685            2
   16686            6
   16687            2
   16688            6
   16689            3
   16690            4
   16691            5
   16692            2
   16693            1
   16694            2
   16695            3
   16696            2
   16697            2
   16698            3
   16699            1
   16700            3
   16701            5
   16702            2
   16703            2
   16704            0
   16705            3
   16706            4
   16707            2
   16708            2
   16709            4
   16710            3
   16711            2
   16712            5
   16713            4
   16714            4
   16715            2
   16716            4
   16717            6
   16718            1
   16719            5
   16720            3
   16721            2
   16722            4
   16723            1
   16724            4
   16725            4
   16726            4
   16727            2
   16728            1
   16729            1
   16730            3
   16731            4
   16732            1
   16733            1
   16734            2
   16735            3
   16736            5
   16737            4
   16738            2
   16739            4
   16740            1
   16741            3
   16742            1
   16743            1
   16744            3
   16745            4
   16746            2
   16747            2
   16748            5
   16749            4
   16750            6
   16751            3
   16752            4
   16753            5
   16754            3
   16755            2
   16756            3
   16757            5
   16758            1
   16759            4
   16760            5
   16761            2
   16762            5
   16763            4
   16764            4
   16765            2
   16766            3
   16767            2
   16768            6
   16769            3
   16770            2
   16771            5
   16772            3
   16773            4
   16774            5
   16775            4
   16776            2
   16777            4
   16778            5
   16779            1
   16780            3
   16781            2
   16782            5
   16783            3
   16784            5
   16785            3
   16786            3
   16787            3
   16788            3
   16789            4
   16790            3
   16791            5
   16792            2
   16793            5
   16794            3
   16795            3
   16796            8
   16797            4
   16798            4
   16799            2
   16800            1
   16801            2
   16802            6
   16803            4
   16804            3
   16805            4
   16806            1
   16807            5
   16808            4
   16809            3
   16810            4
   16811            6
   16812            1
   16813            3
   16814            2
   16815            7
   16816            3
   16817            1
   16818            1
   16819            4
   16820            5
   16821            5
   16822            4
   16823            4
   16824            1
   16825            5
   16826            6
   16827            5
   16828            4
   16829            1
   16830            5
   16831            2
   16832            4
   16833            6
   16834            1
   16835            2
   16836            3
   16837            3
   16838            3
   16839            5
   16840            5
   16841            3
   16842            5
   16843            4
   16844            3
   16845            2
   16846            4
   16847            4
   16848            5
   16849            4
   16850            5
   16851            5
   16852            4
   16853            3
   16854            4
   16855            2
   16856            3
   16857            7
   16858            2
   16859            3
   16860            6
   16861            5
   16862            1
   16863            2
   16864            7
   16865            6
   16866            5
   16867            4
   16868            5
   16869            2
   16870            3
   16871            5
   16872            3
   16873            6
   16874            6
   16875            2
   16876            5
   16877            6
   16878            5
   16879            3
   16880            7
   16881            3
   16882            6
   16883            4
   16884            3
   16885            1
   16886            5
   16887            1
   16888            7
   16889            6
   16890            4
   16891            5
   16892            3
   16893            3
   16894            3
   16895            4
   16896            3
   16897            6
   16898            6
   16899            3
   16900            2
   16901            4
   16902            4
   16903            3
   16904            4
   16905            4
   16906            4
   16907            2
   16908            4
   16909            3
   16910            3
   16911            6
   16912            6
   16913            6
   16914            5
   16915            4
   16916            3
   16917            4
   16918            5
   16919            4
   16920            2
   16921            4
   16922            5
   16923            2
   16924            4
   16925            5
   16926            2
   16927            2
   16928            1
   16929            3
   16930            5
   16931            3
   16932            3
   16933            4
   16934            3
   16935            3
   16936            3
   16937            3
   16938            6
   16939            7
   16940            1
   16941            6
   16942            3
   16943            3
   16944            7
   16945            5
   16946            6
   16947            4
   16948            7
   16949            8
   16950            4
   16951            6
   16952            5
   16953            4
   16954            7
   16955            5
   16956            4
   16957            3
   16958            6
   16959            7
   16960            6
   16961            6
   16962            3
   16963            4
   16964            4
   16965            4
   16966            3
   16967            5
   16968            3
   16969            6
   16970            4
   16971            3
   16972            3
   16973            5
   16974            5
   16975            4
   16976            3
   16977            5
   16978            4
   16979            6
   16980            6
   16981            4
   16982            3
   16983            6
   16984            5
   16985            4
   16986            5
   16987            6
   16988            5
   16989            5
   16990            4
   16991            3
   16992            5
   16993            5
   16994            4
   16995            4
   16996            5
   16997            5
   16998            5
   16999            4
   17000            7
   17001            5
   17002            6
   17003            4
   17004            6
   17005            5
   17006            3
   17007            4
   17008            6
   17009            6
   17010            5
   17011            3
   17012            4
   17013            4
   17014            4
   17015            5
   17016            4
   17017            4
   17018            5
   17019            6
   17020            4
   17021            4
   17022            3
   17023            5
   17024            3
   17025            5
   17026            4
   17027            3
   17028            5
   17029            5
   17030            3
   17031            7
   17032            5
   17033            3
   17034            2
   17035            5
   17036            4
   17037            4
   17038            4
   17039            5
   17040            3
   17041            2
   17042            5
   17043            3
   17044            5
   17045            4
   17046            4
   17047            6
   17048            4
   17049            3
   17050            4
   17051            5
   17052            4
   17053            3
   17054            5
   17055            3
   17056            4
   17057            2
   17058            4
   17059            3
   17060            5
   17061            4
   17062            2
   17063            4
   17064            2
   17065            4
   17066            7
   17067            3
   17068            4
   17069            5
   17070            3
   17071            4
   17072            3
   17073            5
   17074            1
   17075            3
   17076            2
   17077            5
   17078            4
   17079            5
   17080            2
   17081            6
   17082            7
   17083            4
   17084            5
   17085            5
   17086            7
   17087            6
   17088            4
   17089            2
   17090            3
   17091            4
   17092            4
   17093            3
   17094            5
   17095            5
   17096            3
   17097            5
   17098            3
   17099            2
   17100            3
   17101            1
   17102            4
   17103            2
   17104            4
   17105            4
   17106            4
   17107            3
   17108            5
   17109            4
   17110            3
   17111            5
   17112            5
   17113            3
   17114            5
   17115            4
   17116            2
   17117            4
   17118            6
   17119            3
   17120            4
   17121            3
   17122            5
   17123            5
   17124            4
   17125            3
   17126            4
   17127            3
   17128            4
   17129            5
   17130            4
   17131            4
   17132            5
   17133            5
   17134            4
   17135            5
   17136            4
   17137            5
   17138            4
   17139            5
   17140            6
   17141            4
   17142            3
   17143            5
   17144            4
   17145            3
   17146            4
   17147            6
   17148            9
   17149            4
   17150            5
   17151            3
   17152            5
   17153            5
   17154            2
   17155            4
   17156            3
   17157            3
   17158            4
   17159            3
   17160            2
   17161            4
   17162            2
   17163            7
   17164            7
   17165            5
   17166            4
   17167            3
   17168            2
   17169            4
   17170            3
   17171            3
   17172            1
   17173            6
   17174            2
   17175            4
   17176            5
   17177            5
   17178            6
   17179            1
   17180            1
   17181            2
   17182            3
   17183            5
   17184            3
   17185            4
   17186            3
   17187            7
   17188            6
   17189            6
   17190            4
   17191            4
   17192            3
   17193            1
   17194            1
   17195            6
   17196            2
   17197            5
   17198            3
   17199            4
   17200            4
   17201            3
   17202            4
   17203            5
   17204            3
   17205            1
   17206            4
   17207            4
   17208            5
   17209            4
   17210            3
   17211            5
   17212            2
   17213            5
   17214            4
   17215            7
   17216            4
   17217            4
   17218            4
   17219            4
   17220            5
   17221            3
   17222            6
   17223            5
   17224            4
   17225            1
   17226            3
   17227            6
   17228            4
   17229            4
   17230            2
   17231            4
   17232            3
   17233            8
   17234            4
   17235            6
   17236            5
   17237            3
   17238            2
   17239            4
   17240            4
   17241            4
   17242            5
   17243            4
   17244            6
   17245            6
   17246            3
   17247            5
   17248            5
   17249            4
   17250            4
   17251            5
   17252            7
   17253            4
   17254            4
   17255            3
   17256            3
   17257            5
   17258            2
   17259            4
   17260            5
   17261            3
   17262            4
   17263            4
   17264            4
   17265            3
   17266            3
   17267            4
   17268            4
   17269            1
   17270            3
   17271            5
   17272            8
   17273            3
   17274            4
   17275            5
   17276            4
   17277            5
   17278            5
   17279            2
   17280            5
   17281            5
   17282            3
   17283            4
   17284            5
   17285            8
   17286            6
   17287            4
   17288            8
   17289            4
   17290            4
   17291            4
   17292            4
   17293            6
   17294            1
   17295            4
   17296            5
   17297            3
   17298            2
   17299            3
   17300            6
   17301            4
   17302            1
   17303            4
   17304            6
   17305            5
   17306            3
   17307            6
   17308            5
   17309            3
   17310            5
   17311            4
   17312            5
   17313            4
   17314            5
   17315            2
   17316            3
   17317            2
   17318            3
   17319            2
   17320            1
   17321            5
   17322            5
   17323            4
   17324            2
   17325            4
   17326            4
   17327            3
   17328            5
   17329            1
   17330            4
   17331            1
   17332            2
   17333            3
   17334            4
   17335            3
   17336            1
   17337            4
   17338            6
   17339            5
   17340            3
   17341            2
   17342            4
   17343            3
   17344            4
   17345            3
   17346            4
   17347            5
   17348            3
   17349            4
   17350            6
   17351            3
   17352            3
   17353            3
   17354            4
   17355            5
   17356            4
   17357            6
   17358            6
   17359            5
   17360            3
   17361            5
   17362            5
   17363            7
   17364            6
   17365            6
   17366            5
   17367            3
   17368            5
   17369            4
   17370            3
   17371            5
   17372            2
   17373            4
   17374            5
   17375            4
   17376            4
   17377            3
   17378            4
   17379            5
   17380            1
   17381            1
   17382            3
   17383            5
   17384            4
   17385            3
   17386            5
   17387            3
   17388            2
   17389            4
   17390            6
   17391            5
   17392            3
   17393            3
   17394            3
   17395            3
   17396            4
   17397            6
   17398            3
   17399            2
   17400            4
   17401            4
   17402            3
   17403            3
   17404            4
   17405            2
   17406            1
   17407            4
   17408            2
   17409            4
   17410            5
   17411            7
   17412            2
   17413            4
   17414            2
   17415            4
   17416            6
   17417            4
   17418            5
   17419            2
   17420            4
   17421            3
   17422            6
   17423            7
   17424            5
   17425            3
   17426            5
   17427            5
   17428            1
   17429            5
   17430            2
   17431            4
   17432            4
   17433            6
   17434            4
   17435            5
   17436            6
   17437            4
   17438            3
   17439            3
   17440            3
   17441            4
   17442            2
   17443            6
   17444            4
   17445            6
   17446            3
   17447            5
   17448            4
   17449            4
   17450            3
   17451            5
   17452            4
   17453            0
   17454            6
   17455            2
   17456            1
   17457            5
   17458            3
   17459            3
   17460            2
   17461            3
   17462            3
   17463            5
   17464            4
   17465            2
   17466            5
   17467            4
   17468            3
   17469            7
   17470            4
   17471            3
   17472            4
   17473            5
   17474            4
   17475            3
   17476            4
   17477            4
   17478            3
   17479            3
   17480            1
   17481            7
   17482            3
   17483            4
   17484            3
   17485            3
   17486            6
   17487            2
   17488            3
   17489            3
   17490            1
   17491            3
   17492            4
   17493            5
   17494            3
   17495            3
   17496            5
   17497            4
   17498            6
   17499            1
   17500            4
   17501            4
   17502            2
   17503            5
   17504            4
   17505            2
   17506            3
   17507            5
   17508            5
   17509            2
   17510            2
   17511            4
   17512            1
   17513            5
   17514            3
   17515            3
   17516            2
   17517            5
   17518            3
   17519            2
   17520            1
   17521            5
   17522            3
   17523            3
   17524            5
   17525            1
   17526            3
   17527            2
   17528            3
   17529            6
   17530            5
   17531            1
   17532            4
   17533            5
   17534            3
   17535            3
   17536            4
   17537            6
   17538            5
   17539            5
   17540            4
   17541            7
   17542            4
   17543            4
   17544            5
   17545            3
   17546            6
   17547            3
   17548            3
   17549            2
   17550            6
   17551            6
   17552            3
   17553            4
   17554            2
   17555            4
   17556            4
   17557            4
   17558            4
   17559            5
   17560            6
   17561            6
   17562            3
   17563            6
   17564            4
   17565            3
   17566            2
   17567            6
   17568            5
   17569            2
   17570            3
   17571            5
   17572            6
   17573            5
   17574            4
   17575            5
   17576            2
   17577            5
   17578            2
   17579            4
   17580            4
   17581            4
   17582            5
   17583            4
   17584            1
   17585            4
   17586            6
   17587            6
   17588            6
   17589            5
   17590            6
   17591            6
   17592            4
   17593            5
   17594            3
   17595            6
   17596            5
   17597            5
   17598            7
   17599            2
   17600            4
   17601            6
   17602            6
   17603            4
   17604            5
   17605            3
   17606            3
   17607            2
   17608            2
   17609            5
   17610            3
   17611            1
   17612            5
   17613            5
   17614            3
   17615            4
   17616            3
   17617            3
   17618            4
   17619            5
   17620            5
   17621            3
   17622            7
   17623            5
   17624            7
   17625            5
   17626            7
   17627            2
   17628            4
   17629            5
   17630            7
   17631            2
   17632            5
   17633            7
   17634            4
   17635            3
   17636            5
   17637            4
   17638            6
   17639            5
   17640            4
   17641            6
   17642            4
   17643            4
   17644            4
   17645            3
   17646            6
   17647            3
   17648            4
   17649            3
   17650            5
   17651            5
   17652            4
   17653            3
   17654            6
   17655            5
   17656            2
   17657            7
   17658            4
   17659            6
   17660            5
   17661            5
   17662            4
   17663            2
   17664            4
   17665            2
   17666            5
   17667            7
   17668            3
   17669            3
   17670            3
   17671            3
   17672            2
   17673            4
   17674            3
   17675            5
   17676            5
   17677            5
   17678            6
   17679            4
   17680            5
   17681            5
   17682            5
   17683            1
   17684            3
   17685            5
   17686            6
   17687            6
   17688            5
   17689            6
   17690            7
   17691            4
   17692            5
   17693            6
   17694            2
   17695            8
   17696            3
   17697            5
   17698            6
   17699            5
   17700            5
   17701            3
   17702            3
   17703            6
   17704            6
   17705            3
   17706            4
   17707            5
   17708            5
   17709            2
   17710            3
   17711            3
   17712            4
   17713            2
   17714            4
   17715            3
   17716            6
   17717            3
   17718            3
   17719            6
   17720            3
   17721            2
   17722            2
   17723            3
   17724            1
   17725            4
   17726            3
   17727            2
   17728            5
   17729            3
   17730            1
   17731            2
   17732            5
   17733            4
   17734            2
   17735            4
   17736            6
   17737            5
   17738            5
   17739            2
   17740            4
   17741            4
   17742            4
   17743            3
   17744            4
   17745            3
   17746            4
   17747            4
   17748            4
   17749            4
   17750            3
   17751            6
   17752            3
   17753            4
   17754            5
   17755            5
   17756            5
   17757            5
   17758            4
   17759            5
   17760            4
   17761            3
   17762            8
   17763            4
   17764            5
   17765            7
   17766            3
   17767            4
   17768            4
   17769            3
   17770            4
   17771            5
   17772            3
   17773            3
   17774            3
   17775            6
   17776            6
   17777            5
   17778            5
   17779            4
   17780            4
   17781            4
   17782            4
   17783            5
   17784            4
   17785            3
   17786            5
   17787            3
   17788            3
   17789            4
   17790            4
   17791            6
   17792            6
   17793            5
   17794            6
   17795            3
   17796            3
   17797            4
   17798            4
   17799            2
   17800            4
   17801            3
   17802            5
   17803            4
   17804            6
   17805            5
   17806            5
   17807            5
   17808            3
   17809            5
   17810            4
   17811            3
   17812            4
   17813            3
   17814            3
   17815            3
   17816            4
   17817            4
   17818            4
   17819            7
   17820            6
   17821            6
   17822            4
   17823            5
   17824            6
   17825            2
   17826            5
   17827            1
   17828            4
   17829            8
   17830            3
   17831            3
   17832            3
   17833            2
   17834            5
   17835            4
   17836            5
   17837            5
   17838            3
   17839            3
   17840            6
   17841            3
   17842            3
   17843            5
   17844            5
   17845            6
   17846            4
   17847            4
   17848            3
   17849            3
   17850            3
   17851            3
   17852            4
   17853            4
   17854            3
   17855            4
   17856            6
   17857            4
   17858            3
   17859            4
   17860            6
   17861            5
   17862            2
   17863            1
   17864            2
   17865            4
   17866            4
   17867            3
   17868            3
   17869            3
   17870            3
   17871            4
   17872            4
   17873            4
   17874            5
   17875            2
   17876            3
   17877            6
   17878            4
   17879            7
   17880            5
   17881            3
   17882            3
   17883            3
   17884            4
   17885            4
   17886            4
   17887            5
   17888            7
   17889            5
   17890            7
   17891            3
   17892            6
   17893            5
   17894            7
   17895            3
   17896            4
   17897            8
   17898            3
   17899            4
   17900            4
   17901            4
   17902            4
   17903            4
   17904            4
   17905            3
   17906            5
   17907            6
   17908            2
   17909            4
   17910            7
   17911            4
   17912            5
   17913            2
   17914            4
   17915            3
   17916            6
   17917            4
   17918            4
   17919            4
   17920            4
   17921            3
   17922            3
   17923            3
   17924            6
   17925            3
   17926            5
   17927            6
   17928            4
   17929            4
   17930            3
   17931            6
   17932            6
   17933            6
   17934            2
   17935            4
   17936            3
   17937            6
   17938            3
   17939            5
   17940            4
   17941            1
   17942            3
   17943            4
   17944            3
   17945            4
   17946            6
   17947            4
   17948            3
   17949            2
   17950            3
   17951            7
   17952            3
   17953            3
   17954            4
   17955            4
   17956            3
   17957            5
   17958            5
   17959            5
   17960            5
   17961            4
   17962            2
   17963            3
   17964            3
   17965            4
   17966            4
   17967            4
   17968            3
   17969            4
   17970            4
   17971            4
   17972            3
   17973            3
   17974            3
   17975            4
   17976            5
   17977            6
   17978            8
   17979            5
   17980            4
   17981            5
   17982            3
   17983            4
   17984            2
   17985            4
   17986            5
   17987            2
   17988            3
   17989            3
   17990            6
   17991            5
   17992            3
   17993            7
   17994            6
   17995            2
   17996            3
   17997            3
   17998            5
   17999            2
   18000            3
   18001            5
   18002            3
   18003            4
   18004            3
   18005            4
   18006            4
   18007            3
   18008            3
   18009            4
   18010            4
   18011            1
   18012            4
   18013            5
   18014            3
   18015            3
   18016            1
   18017            0
   18018            5
   18019            4
   18020            6
   18021            6
   18022            4
   18023            6
   18024            5
   18025            5
   18026            5
   18027            4
   18028            5
   18029            4
   18030            5
   18031            3
   18032            4
   18033            5
   18034            6
   18035            4
   18036            3
   18037            7
   18038            7
   18039            6
   18040            4
   18041            3
   18042            6
   18043            6
   18044            5
   18045            4
   18046            5
   18047            4
   18048            4
   18049            4
   18050            5
   18051            5
   18052            5
   18053            4
   18054            6
   18055            3
   18056            6
   18057            4
   18058            6
   18059            2
   18060            4
   18061            6
   18062            4
   18063            1
   18064            4
   18065            3
   18066            6
   18067            5
   18068            7
   18069            6
   18070            5
   18071            3
   18072            4
   18073            1
   18074            6
   18075            7
   18076            2
   18077            5
   18078            4
   18079            3
   18080            5
   18081            5
   18082            4
   18083            5
   18084            3
   18085            4
   18086            5
   18087            2
   18088            3
   18089            6
   18090            3
   18091            5
   18092            5
   18093            5
   18094            4
   18095            5
   18096            4
   18097            4
   18098            3
   18099            3
   18100            6
   18101            4
   18102            4
   18103            3
   18104            4
   18105            3
   18106            4
   18107            3
   18108            3
   18109            5
   18110            4
   18111            4
   18112            4
   18113            5
   18114            5
   18115            1
   18116            6
   18117            6
   18118            4
   18119            3
   18120            3
   18121            5
   18122            4
   18123            5
   18124            3
   18125            4
   18126            4
   18127            3
   18128            2
   18129            6
   18130            3
   18131            3
   18132            5
   18133            4
   18134            6
   18135            1
   18136            3
   18137            5
   18138            5
   18139            4
   18140            7
   18141            3
   18142            4
   18143            4
   18144            3
   18145            5
   18146            5
   18147            2
   18148            6
   18149            5
   18150            4
   18151            4
   18152            4
   18153            3
   18154            3
   18155            3
   18156            4
   18157            2
   18158            5
   18159            3
   18160            5
   18161            5
   18162            4
   18163            3
   18164            1
   18165            4
   18166            3
   18167            2
   18168            3
   18169            5
   18170            2
   18171            5
   18172            4
   18173            4
   18174            3
   18175            2
   18176            4
   18177            5
   18178            3
   18179            4
   18180            6
[truncated: 40,041 more chars]
