# Supplementary material for: In silico evidence implicating novel mechanisms of Prunella vulgaris L. as a potential botanical drug against COVID-19-associated acute kidney injury
Source: Front Pharmacol. 2023 May 18;14:1188086. doi: 10.3389/fphar.2023.1188086 (PMC10232756; doi:10.3389/fphar.2023.1188086)
Supplement: Supplementary file 2 [file DataSheet4.ZIP › Molecular dynamics simulation data/RELA_Quercetin_complex/Hydrogen bond number_3.5 Cutoff distance - protein H ligand_ligand H receptor.txt]

#Frame        hb1[UU]
       1            5
       2            9
       3            7
       4            4
       5            4
       6            7
       7            5
       8            6
       9            3
      10            6
      11            7
      12            5
      13            3
      14            5
      15            6
      16            4
      17            4
      18            1
      19            5
      20            4
      21            3
      22            2
      23            2
      24            3
      25            3
      26            6
      27            3
      28            8
      29            5
      30            2
      31            4
      32            2
      33            5
      34            3
      35            4
      36            3
      37            5
      38            2
      39            3
      40            3
      41            5
      42            4
      43            4
      44            4
      45            1
      46            4
      47            2
      48            3
      49            3
      50            4
      51            1
      52            2
      53            2
      54            5
      55            2
      56            4
      57            3
      58            3
      59            4
      60            5
      61            4
      62            4
      63            4
      64            6
      65            1
      66            7
      67            6
      68            4
      69            7
      70            2
      71            4
      72            5
      73            0
      74            2
      75            2
      76            4
      77            3
      78            4
      79            2
      80            2
      81            3
      82            3
      83            4
      84            6
      85            5
      86            3
      87            4
      88            3
      89            1
      90            2
      91            3
      92            2
      93            4
      94            3
      95            3
      96            2
      97            3
      98            3
      99            3
     100            3
     101            3
     102            5
     103            1
     104            1
     105            3
     106            1
     107            3
     108            5
     109            4
     110            4
     111            2
     112            3
     113            2
     114            5
     115            3
     116            3
     117            3
     118            2
     119            3
     120            2
     121            2
     122            1
     123            1
     124            1
     125            5
     126            3
     127            4
     128            1
     129            4
     130            7
     131            3
     132            3
     133            4
     134            2
     135            5
     136            4
     137            3
     138            3
     139            1
     140            2
     141            3
     142            2
     143            6
     144            2
     145            3
     146            2
     147            4
     148            5
     149            3
     150            4
     151            3
     152            6
     153            4
     154            4
     155            5
     156            3
     157            3
     158            3
     159            0
     160            4
     161            4
     162            4
     163            5
     164            4
     165            0
     166            1
     167            4
     168            4
     169            4
     170            4
     171            2
     172            4
     173            4
     174            3
     175            2
     176            2
     177            7
     178            1
     179            3
     180            2
     181            5
     182            5
     183            8
     184            3
     185            3
     186            6
     187            2
     188            7
     189            5
     190            3
     191            1
     192            0
     193            7
     194            3
     195            3
     196            5
     197            3
     198            7
     199            6
     200            3
     201            5
     202            5
     203            1
     204            2
     205            2
     206            3
     207            1
     208            2
     209            1
     210            5
     211            8
     212            2
     213            6
     214            4
     215            5
     216            2
     217            1
     218            5
     219            1
     220            3
     221            3
     222            5
     223            5
     224            5
     225            3
     226            3
     227            4
     228            4
     229            3
     230            2
     231            2
     232            4
     233            4
     234            2
     235            0
     236            2
     237            4
     238            2
     239            8
     240            4
     241            7
     242            4
     243            1
     244            2
     245            7
     246            1
     247            3
     248            6
     249            3
     250            4
     251            3
     252            5
     253            2
     254            5
     255            3
     256            5
     257            3
     258            2
     259            5
     260            3
     261            3
     262            6
     263            5
     264            3
     265            3
     266            3
     267            5
     268            8
     269            4
     270            4
     271            9
     272            5
     273            5
     274            4
     275            1
     276            6
     277            1
     278            6
     279            5
     280            4
     281            4
     282            4
     283            3
     284            3
     285            5
     286            4
     287            4
     288            3
     289            2
     290            3
     291            3
     292            5
     293            3
     294            3
     295            2
     296            4
     297            4
     298            3
     299            9
     300            5
     301            5
     302            3
     303            1
     304            4
     305            6
     306            3
     307            3
     308            1
     309            3
     310            4
     311            3
     312            5
     313            3
     314            4
     315            4
     316            2
     317            2
     318            3
     319            4
     320            2
     321            2
     322            1
     323            6
     324            1
     325            8
     326            3
     327            4
     328            1
     329            4
     330            2
     331            3
     332            3
     333            3
     334            3
     335            3
     336            1
     337            4
     338            5
     339            5
     340            5
     341            7
     342            2
     343            4
     344            3
     345            6
     346            2
     347            2
     348            4
     349            4
     350            2
     351            2
     352            6
     353            1
     354            8
     355            4
     356            4
     357            4
     358            5
     359            4
     360            4
     361            4
     362            2
     363            4
     364            2
     365            4
     366            5
     367            1
     368            3
     369            2
     370            4
     371            5
     372            3
     373            5
     374            4
     375            2
     376            3
     377            3
     378            6
     379            2
     380            4
     381            2
     382            3
     383            5
     384            4
     385            2
     386            1
     387            3
     388            4
     389            2
     390            1
     391            1
     392            3
     393            3
     394            3
     395            3
     396            1
     397            2
     398            2
     399            1
     400            6
     401            4
     402            4
     403            5
     404            5
     405            5
     406            4
     407            2
     408            2
     409            1
     410            4
     411            3
     412            4
     413            5
     414            4
     415            2
     416            3
     417            4
     418            2
     419            2
     420            4
     421            3
     422            1
     423            4
     424            3
     425            4
     426            5
     427            3
     428            2
     429            4
     430            3
     431            1
     432            3
     433            4
     434            1
     435            1
     436            1
     437            1
     438            5
     439            6
     440            3
     441            6
     442            5
     443            3
     444            4
     445            4
     446            4
     447            4
     448            1
     449            4
     450            2
     451            4
     452            1
     453            2
     454            1
     455            4
     456            2
     457            3
     458            7
     459            4
     460            4
     461            5
     462            2
     463            5
     464            2
     465            5
     466            5
     467            0
     468            2
     469            2
     470            3
     471            4
     472            2
     473            4
     474            5
     475            6
     476            1
     477            2
     478            3
     479            3
     480            1
     481            1
     482            4
     483            2
     484            3
     485            1
     486            6
     487            3
     488            2
     489            4
     490            5
     491            2
     492            3
     493            4
     494            3
     495            3
     496            3
     497            1
     498            7
     499            4
     500            3
     501            0
     502            5
     503            2
     504            3
     505            3
     506            1
     507            2
     508            0
     509            2
     510            2
     511            2
     512            1
     513            2
     514            4
     515            2
     516            3
     517            3
     518            4
     519            1
     520            3
     521            3
     522            3
     523            4
     524            5
     525            7
     526            5
     527            4
     528            4
     529            2
     530            2
     531            2
     532            3
     533            2
     534            2
     535            3
     536            2
     537            2
     538            4
     539            6
     540            9
     541            1
     542            5
     543            5
     544            3
     545            7
     546            2
     547            0
     548            2
     549            5
     550            6
     551            5
     552            4
     553            5
     554            5
     555            6
     556            3
     557            3
     558            3
     559            3
     560            1
     561            5
     562            0
     563            1
     564            4
     565            4
     566            4
     567            1
     568            1
     569            1
     570            2
     571            2
     572            2
     573            2
     574            0
     575            3
     576            4
     577            2
     578            3
     579            0
     580            4
     581            1
     582            3
     583            2
     584            3
     585            3
     586            3
     587            1
     588            4
     589            2
     590            4
     591            2
     592            0
     593            2
     594            1
     595            1
     596            2
     597            6
     598            5
     599            3
     600            7
     601            5
     602            7
     603            5
     604            4
     605            1
     606            2
     607            1
     608            2
     609            3
     610            1
     611            3
     612            1
     613            4
     614            2
     615            4
     616            0
     617            2
     618            3
     619            6
     620            5
     621            4
     622            5
     623            2
     624            3
     625            6
     626            3
     627            2
     628            4
     629            6
     630            3
     631            3
     632            3
     633            2
     634            2
     635            1
     636            4
     637            4
     638            3
     639            2
     640            5
     641            4
     642            5
     643            5
     644            2
     645            0
     646            2
     647            2
     648            5
     649            3
     650            4
     651            5
     652            1
     653            3
     654            6
     655            2
     656            3
     657            3
     658            5
     659            2
     660            5
     661            3
     662            4
     663            3
     664            1
     665            1
     666            5
     667            2
     668            1
     669            2
     670            2
     671            2
     672            0
     673            2
     674            5
     675            2
     676            2
     677            2
     678            0
     679            1
     680            2
     681            3
     682            4
     683            5
     684            4
     685            3
     686            6
     687            7
     688            0
     689            2
     690            4
     691            3
     692            3
     693            3
     694            6
     695            2
     696            3
     697            6
     698            3
     699            2
     700            5
     701            2
     702            8
     703            5
     704            2
     705            2
     706            3
     707            3
     708            4
     709            3
     710            5
     711            3
     712            4
     713            7
     714            3
     715            3
     716            2
     717            1
     718            5
     719            3
     720            4
     721            3
     722            1
     723            6
     724            5
     725            5
     726            5
     727            2
     728            3
     729            4
     730            2
     731            6
     732            5
     733            5
     734            4
     735            5
     736            7
     737            4
     738            3
     739            5
     740            6
     741            3
     742            3
     743            2
     744            4
     745            3
     746            1
     747            1
     748            2
     749            3
     750            2
     751            2
     752            3
     753            4
     754            1
     755            3
     756            4
     757            4
     758            4
     759            3
     760            4
     761            5
     762            5
     763            3
     764            2
     765            3
     766            5
     767            7
     768            4
     769            7
     770            2
     771            1
     772            3
     773            2
     774            5
     775            4
     776            5
     777            3
     778            5
     779            5
     780            5
     781            3
     782            3
     783            5
     784            5
     785            5
     786            2
     787            6
     788            5
     789            4
     790            5
     791            5
     792            3
     793            6
     794            5
     795            5
     796            6
     797            1
     798            3
     799            6
     800            3
     801            4
     802            1
     803            4
     804            6
     805            3
     806            3
     807            2
     808            4
     809            2
     810            8
     811            3
     812            4
     813            0
     814            2
     815            2
     816            2
     817            2
     818            2
     819            2
     820            2
     821            1
     822            2
     823            1
     824            2
     825            2
     826            1
     827            2
     828            0
     829            3
     830            1
     831            0
     832            3
     833            2
     834            2
     835            4
     836            2
     837            3
     838            1
     839            2
     840            1
     841            4
     842            4
     843            4
     844            1
     845            4
     846            3
     847            7
     848            3
     849            2
     850            3
     851            3
     852            0
     853            5
     854            2
     855            6
     856            5
     857            2
     858            0
     859            1
     860            2
     861            3
     862            2
     863            3
     864            7
     865            3
     866            6
     867            5
     868            5
     869            4
     870            1
     871            4
     872            4
     873            3
     874            6
     875            1
     876            1
     877            2
     878            5
     879            2
     880            3
     881            3
     882            4
     883            3
     884            2
     885            4
     886            3
     887            3
     888            7
     889            1
     890            8
     891            5
     892            1
     893            5
     894            7
     895            5
     896            4
     897            4
     898            4
     899            2
     900            3
     901            2
     902            1
     903            6
     904            9
     905            3
     906            2
     907            2
     908            4
     909            0
     910            1
     911            0
     912            1
     913            1
     914            3
     915            2
     916            0
     917            4
     918            3
     919            5
     920            2
     921            4
     922            1
     923            6
     924            2
     925            7
     926            3
     927            1
     928            5
     929            3
     930            5
     931            2
     932            4
     933            3
     934            4
     935            8
     936            2
     937            5
     938            4
     939            6
     940            6
     941            3
     942            6
     943            6
     944            0
     945            0
     946            0
     947            3
     948            4
     949            3
     950            8
     951            3
     952            6
     953            6
     954            7
     955            6
     956            6
     957            4
     958            4
     959            4
     960            1
     961            3
     962            2
     963            2
     964            3
     965            3
     966            4
     967            1
     968            2
     969            5
     970            2
     971            2
     972            5
     973            3
     974            2
     975            4
     976            3
     977            1
     978            2
     979            5
     980            3
     981            6
     982            4
     983            3
     984            2
     985            3
     986            1
     987            1
     988            1
     989            1
     990            3
     991            1
     992            4
     993            3
     994            0
     995            5
     996            4
     997            3
     998            3
     999            4
    1000            3
    1001            3
    1002            4
    1003            6
    1004            3
    1005            6
    1006            3
    1007            5
    1008            3
    1009            4
    1010            2
    1011            3
    1012            1
    1013            1
    1014            3
    1015            5
    1016            1
    1017            4
    1018            4
    1019            4
    1020            1
    1021            0
    1022            2
    1023            1
    1024            2
    1025            1
    1026            2
    1027            0
    1028            3
    1029            3
    1030            2
    1031            6
    1032            9
    1033            1
    1034            1
    1035            1
    1036            3
    1037            1
    1038            4
    1039            6
    1040            1
    1041            5
    1042            0
    1043            2
    1044            2
    1045            1
    1046            2
    1047            2
    1048            3
    1049            3
    1050            5
    1051            2
    1052            4
    1053            5
    1054            2
    1055            6
    1056            3
    1057            6
    1058            4
    1059            3
    1060            2
    1061            5
    1062            7
    1063            3
    1064            3
    1065            3
    1066            3
    1067            3
    1068            3
    1069            2
    1070            2
    1071            3
    1072            2
    1073            3
    1074            5
    1075            1
    1076            4
    1077            3
    1078            2
    1079            3
    1080            2
    1081            0
    1082            1
    1083            4
    1084            1
    1085            3
    1086            4
    1087            6
    1088            4
    1089           12
    1090            1
    1091            3
    1092            3
    1093            1
    1094            5
    1095            7
    1096            3
    1097            4
    1098            2
    1099            7
    1100            4
    1101            5
    1102            9
    1103            2
    1104            4
    1105            5
    1106            5
    1107            4
    1108            6
    1109            2
    1110            3
    1111            2
    1112            3
    1113            2
    1114            5
    1115            1
    1116            1
    1117            1
    1118            0
    1119            1
    1120            3
    1121            1
    1122            2
    1123            1
    1124            1
    1125            2
    1126            0
    1127            1
    1128            3
    1129            1
    1130            5
    1131            3
    1132            4
    1133            1
    1134            6
    1135            6
    1136            2
    1137            1
    1138            6
    1139            2
    1140            5
    1141            3
    1142            3
    1143            3
    1144            4
    1145            2
    1146            3
    1147            0
    1148            5
    1149            7
    1150            5
    1151            3
    1152            6
    1153            5
    1154            7
    1155            7
    1156            5
    1157            3
    1158            4
    1159            6
    1160            4
    1161            5
    1162            3
    1163            6
    1164            3
    1165            8
    1166            1
    1167            8
    1168            4
    1169            5
    1170            3
    1171            4
    1172            3
    1173            4
    1174            5
    1175            6
    1176            5
    1177            6
    1178            5
    1179            0
    1180            6
    1181            4
    1182            5
    1183            4
    1184            1
    1185            1
    1186            2
    1187            2
    1188            4
    1189            4
    1190            3
    1191            1
    1192            3
    1193            6
    1194            1
    1195            4
    1196            5
    1197            2
    1198            2
    1199            6
    1200            5
    1201            0
    1202            5
    1203            3
    1204            6
    1205            6
    1206            4
    1207            1
    1208            4
    1209            6
    1210           10
    1211            2
    1212            4
    1213            1
    1214            4
    1215            5
    1216            5
    1217            5
    1218            2
    1219            6
    1220            7
    1221            4
    1222            1
    1223            8
    1224            3
    1225            5
    1226            4
    1227            4
    1228            3
    1229            2
    1230            4
    1231            1
    1232            4
    1233            5
    1234            2
    1235            7
    1236            3
    1237            5
    1238            4
    1239            6
    1240            6
    1241            0
    1242            5
    1243            2
    1244            2
    1245            1
    1246            3
    1247            5
    1248            3
    1249            3
    1250            1
    1251            5
    1252            0
    1253            1
    1254            2
    1255            3
    1256            3
    1257            3
    1258            2
    1259            1
    1260            4
    1261            6
    1262            2
    1263            2
    1264            6
    1265            1
    1266            1
    1267            5
    1268            3
    1269            6
    1270            4
    1271            1
    1272            3
    1273            3
    1274            8
    1275            3
    1276            1
    1277            4
    1278            1
    1279            2
    1280            5
    1281            5
    1282            3
    1283            3
    1284            3
    1285            4
    1286            3
    1287            3
    1288            4
    1289            1
    1290            1
    1291            5
    1292            1
    1293            2
    1294            5
    1295            2
    1296            6
    1297            5
    1298            3
    1299            2
    1300            2
    1301            4
    1302            1
    1303            3
    1304            3
    1305            2
    1306            1
    1307            0
    1308            3
    1309            0
    1310            5
    1311            5
    1312            1
    1313            6
    1314            1
    1315            5
    1316            2
    1317            3
    1318            3
    1319            3
    1320            4
    1321            9
    1322            2
    1323            3
    1324            2
    1325            3
    1326            1
    1327            3
    1328            3
    1329            3
    1330            3
    1331            6
    1332            1
    1333            3
    1334            3
    1335            3
    1336            1
    1337            3
    1338            6
    1339            2
    1340            2
    1341            2
    1342            5
    1343            3
    1344            1
    1345            1
    1346            0
    1347            0
    1348            3
    1349            2
    1350            6
    1351            2
    1352            5
    1353            5
    1354            6
    1355            7
    1356            5
    1357            4
    1358            3
    1359            3
    1360            8
    1361            4
    1362            1
    1363            3
    1364            5
    1365            6
    1366            8
    1367            6
    1368            5
    1369            1
    1370            3
    1371            5
    1372            4
    1373            3
    1374            2
    1375            6
    1376            1
    1377            3
    1378            3
    1379            4
    1380            2
    1381            3
    1382            2
    1383            3
    1384            4
    1385            2
    1386            6
    1387            4
    1388            3
    1389            6
    1390            5
    1391            2
    1392            0
    1393            0
    1394            3
    1395            5
    1396            1
    1397            1
    1398            4
    1399            2
    1400            2
    1401            3
    1402            3
    1403            5
    1404            5
    1405            5
    1406            2
    1407            3
    1408            0
    1409            1
    1410            6
    1411            5
    1412            4
    1413            6
    1414            8
    1415            3
    1416            5
    1417            3
    1418            7
    1419            4
    1420            2
    1421            4
    1422            8
    1423            2
    1424            3
    1425            4
    1426            5
    1427            1
    1428            6
    1429            5
    1430            3
    1431            4
    1432            4
    1433            4
    1434            5
    1435            2
    1436            3
    1437            1
    1438            2
    1439            4
    1440            3
    1441            4
    1442            5
    1443            6
    1444            3
    1445            4
    1446            3
    1447            5
    1448            3
    1449            4
    1450            6
    1451            4
    1452            1
    1453            3
    1454            1
    1455            2
    1456            4
    1457            2
    1458            3
    1459            7
    1460            2
    1461            1
    1462            3
    1463            2
    1464            1
    1465            3
    1466            2
    1467            5
    1468            2
    1469            3
    1470            4
    1471            1
    1472            2
    1473            2
    1474            4
    1475            2
    1476            3
    1477            0
    1478            5
    1479            3
    1480            3
    1481            4
    1482            4
    1483            4
    1484            4
    1485            4
    1486            7
    1487            3
    1488            3
    1489            3
    1490            4
    1491            6
    1492            5
    1493            5
    1494            2
    1495            3
    1496            3
    1497            5
    1498            3
    1499            1
    1500            3
    1501            4
    1502            4
    1503            1
    1504            3
    1505            4
    1506            5
    1507            5
    1508            2
    1509            3
    1510            3
    1511            2
    1512            4
    1513            4
    1514            3
    1515            4
    1516            4
    1517            4
    1518            6
    1519            3
    1520            6
    1521            4
    1522            6
    1523            5
    1524            2
    1525            3
    1526            8
    1527            7
    1528            6
    1529            6
    1530            3
    1531            4
    1532            1
    1533            4
    1534            3
    1535            8
    1536            2
    1537            3
    1538            4
    1539            3
    1540            7
    1541            7
    1542            3
    1543            1
    1544            4
    1545            6
    1546            5
    1547            3
    1548            2
    1549            2
    1550            5
    1551            6
    1552            2
    1553            4
    1554            3
    1555            5
    1556            4
    1557            5
    1558            6
    1559            3
    1560            5
    1561            4
    1562            3
    1563            3
    1564            2
    1565            4
    1566            5
    1567            2
    1568            5
    1569            6
    1570            5
    1571            5
    1572            6
    1573            3
    1574            7
    1575            2
    1576            5
    1577            8
    1578            3
    1579            2
    1580            2
    1581            4
    1582            3
    1583            2
    1584            4
    1585            2
    1586            5
    1587            3
    1588            4
    1589            4
    1590            4
    1591            6
    1592            5
    1593            5
    1594            4
    1595            4
    1596            2
    1597            1
    1598            9
    1599            4
    1600            5
    1601            5
    1602            5
    1603            5
    1604            4
    1605            5
    1606            4
    1607            4
    1608            4
    1609            3
    1610            3
    1611            3
    1612            5
    1613            3
    1614            4
    1615            2
    1616            2
    1617            5
    1618            1
    1619            5
    1620            2
    1621            4
    1622            3
    1623            2
    1624            2
    1625            1
    1626            2
    1627            3
    1628            5
    1629            1
    1630            4
    1631            2
    1632            2
    1633            2
    1634            2
    1635            4
    1636            3
    1637            2
    1638            4
    1639            2
    1640            2
    1641            3
    1642            4
    1643            2
    1644            2
    1645            4
    1646            3
    1647            5
    1648            2
    1649            4
    1650            2
    1651            4
    1652            2
    1653            2
    1654            1
    1655            2
    1656            4
    1657            3
    1658            1
    1659            5
    1660            3
    1661            4
    1662            1
    1663            3
    1664            2
    1665            4
    1666            3
    1667            6
    1668            2
    1669            5
    1670            3
    1671            3
    1672            3
    1673            8
    1674            7
    1675            4
    1676            2
    1677            1
    1678            4
    1679            2
    1680            2
    1681            3
    1682            3
    1683            2
    1684            4
    1685            2
    1686            6
    1687            3
    1688            6
    1689            2
    1690            4
    1691            2
    1692            6
    1693            2
    1694            4
    1695            1
    1696            3
    1697            2
    1698            2
    1699            2
    1700            3
    1701            2
    1702            2
    1703            3
    1704            5
    1705            2
    1706            2
    1707            2
    1708            2
    1709            5
    1710            4
    1711            1
    1712            2
    1713            5
    1714            4
    1715            4
    1716            3
    1717            2
    1718            4
    1719            2
    1720            1
    1721            3
    1722            2
    1723            2
    1724            5
    1725            2
    1726            3
    1727            2
    1728            2
    1729            2
    1730            1
    1731            2
    1732            0
    1733            3
    1734            1
    1735            3
    1736            2
    1737            4
    1738            4
    1739            2
    1740            2
    1741            2
    1742            1
    1743            2
    1744            0
    1745            5
    1746            0
    1747            1
    1748            3
    1749            1
    1750            1
    1751            3
    1752            1
    1753            4
    1754            3
    1755            3
    1756            3
    1757            3
    1758            4
    1759            4
    1760            3
    1761            5
    1762            1
    1763            6
    1764            2
    1765            6
    1766            2
    1767            2
    1768            5
    1769            2
    1770            4
    1771            3
    1772            5
    1773            2
    1774            3
    1775            2
    1776            4
    1777            4
    1778            0
    1779            6
    1780            3
    1781            1
    1782            5
    1783            4
    1784            4
    1785            2
    1786            2
    1787            2
    1788            0
    1789            0
    1790            1
    1791            2
    1792            0
    1793            1
    1794            5
    1795            4
    1796            2
    1797            3
    1798            0
    1799            1
    1800            3
    1801            1
    1802            3
    1803            1
    1804            0
    1805            1
    1806            0
    1807            1
    1808            2
    1809            4
    1810            0
    1811            2
    1812            3
    1813            4
    1814            4
    1815            1
    1816            1
    1817            2
    1818            2
    1819            4
    1820            5
    1821            4
    1822            3
    1823            3
    1824            1
    1825            3
    1826            2
    1827            4
    1828            3
    1829            3
    1830            3
    1831            2
    1832            1
    1833            7
    1834            2
    1835            1
    1836            2
    1837            4
    1838            1
    1839            4
    1840            5
    1841            2
    1842            2
    1843            4
    1844            2
    1845            2
    1846            5
    1847            3
    1848            2
    1849            2
    1850            3
    1851            5
    1852            6
    1853            5
    1854            3
    1855            2
    1856            3
    1857            5
    1858            2
    1859            3
    1860            5
    1861            8
    1862            7
    1863            4
    1864            7
    1865            5
    1866            5
    1867            2
    1868            3
    1869            2
    1870            3
    1871            2
    1872            4
    1873            4
    1874            5
    1875            3
    1876            4
    1877            2
    1878            2
    1879            3
    1880            4
    1881            2
    1882            5
    1883            3
    1884            2
    1885            3
    1886            4
    1887            4
    1888            7
    1889            3
    1890            4
    1891            3
    1892            3
    1893            5
    1894            1
    1895            2
    1896            4
    1897            2
    1898            4
    1899            4
    1900            6
    1901            3
    1902            9
    1903            3
    1904            1
    1905            3
    1906            2
    1907            4
    1908            2
    1909            4
    1910            5
    1911            2
    1912            1
    1913            4
    1914            6
    1915            3
    1916            2
    1917            4
    1918            6
    1919            4
    1920            5
    1921            5
    1922            7
    1923            6
    1924            4
    1925            4
    1926            2
    1927            3
    1928            7
    1929            6
    1930            6
    1931            5
    1932            5
    1933            5
    1934            4
    1935            3
    1936            6
    1937            5
    1938            0
    1939            3
    1940            7
    1941            2
    1942            8
    1943            4
    1944            8
    1945            2
    1946            6
    1947            4
    1948            6
    1949            4
    1950            8
    1951            6
    1952            5
    1953            4
    1954            6
    1955            4
    1956            3
    1957            8
    1958            6
    1959            5
    1960            3
    1961            6
    1962            4
    1963            5
    1964            0
    1965            2
    1966            3
    1967            5
    1968            7
    1969            3
    1970            3
    1971           10
    1972            0
    1973            3
    1974            3
    1975            4
    1976            2
    1977            2
    1978            4
    1979            3
    1980            2
    1981            5
    1982            4
    1983            2
    1984            5
    1985            1
    1986            4
    1987           10
    1988            5
    1989            6
    1990            6
    1991            5
    1992            5
    1993            3
    1994            2
    1995            4
    1996            3
    1997            2
    1998            4
    1999            7
    2000            4
    2001            3
    2002            8
    2003            4
    2004            5
    2005            2
    2006            4
    2007            4
    2008            5
    2009            1
    2010            1
    2011            2
    2012            2
    2013            5
    2014            2
    2015            1
    2016            4
    2017            2
    2018            4
    2019            0
    2020            1
    2021            2
    2022            5
    2023            2
    2024            2
    2025            3
    2026            1
    2027            6
    2028            5
    2029            3
    2030            6
    2031            4
    2032            0
    2033            1
    2034            3
    2035            2
    2036            2
    2037            3
    2038            2
    2039            3
    2040            3
    2041            4
    2042            3
    2043            4
    2044            1
    2045            2
    2046            4
    2047            4
    2048            5
    2049            5
    2050            3
    2051            2
    2052            3
    2053            0
    2054            3
    2055            2
    2056            2
    2057            6
    2058            2
    2059            4
    2060            4
    2061            3
    2062            5
    2063            8
    2064            3
    2065            5
    2066            7
    2067            4
    2068            2
    2069            3
    2070            5
    2071            3
    2072            6
    2073            7
    2074            4
    2075            2
    2076            1
    2077            4
    2078            3
    2079            4
    2080            5
    2081            1
    2082            3
    2083            5
    2084            0
    2085            3
    2086            5
    2087            3
    2088            4
    2089            6
    2090            4
    2091            4
    2092            4
    2093            1
    2094            4
    2095            5
    2096            1
    2097            5
    2098            0
    2099            2
    2100            3
    2101            3
    2102            1
    2103            6
    2104            2
    2105            3
    2106            5
    2107            4
    2108            4
    2109            3
    2110            2
    2111            4
    2112            2
    2113            3
    2114            9
    2115            4
    2116            2
    2117            1
    2118            6
    2119            2
    2120            3
    2121            2
    2122            2
    2123            7
    2124            6
    2125            2
    2126            6
    2127            3
    2128            7
    2129            0
    2130            2
    2131            0
    2132            2
    2133            4
    2134            3
    2135            3
    2136            2
    2137            8
    2138            1
    2139            3
    2140            2
    2141            3
    2142            4
    2143            3
    2144            4
    2145            5
    2146            3
    2147            4
    2148            9
    2149            2
    2150            4
    2151            6
    2152            4
    2153            3
    2154            5
    2155            2
    2156            3
    2157            5
    2158            2
    2159            3
    2160            5
    2161            5
    2162            2
    2163            2
    2164            5
    2165            3
    2166            0
    2167            2
    2168            3
    2169            6
    2170            2
    2171            5
    2172            4
    2173            0
    2174            4
    2175            3
    2176            3
    2177            4
    2178            5
    2179            2
    2180            4
    2181            2
    2182            4
    2183            1
    2184            5
    2185            5
    2186            4
    2187            2
    2188            4
    2189            5
    2190            7
    2191            3
    2192            6
    2193            2
    2194            3
    2195            2
    2196            1
    2197            7
    2198            3
    2199            3
    2200            4
    2201            3
    2202            2
    2203            1
    2204            1
    2205            5
    2206            4
    2207            4
    2208            3
    2209            3
    2210            4
    2211            4
    2212            4
    2213            1
    2214            1
    2215            6
    2216            2
    2217            3
    2218            4
    2219            1
    2220            3
    2221            2
    2222            1
    2223            3
    2224            5
    2225            2
    2226            2
    2227            4
    2228            2
    2229            2
    2230            2
    2231            2
    2232            2
    2233            2
    2234            2
    2235            3
    2236            3
    2237            5
    2238            6
    2239            3
    2240            3
    2241            5
    2242            0
    2243            5
    2244            2
    2245            2
    2246            3
    2247            3
    2248            2
    2249            5
    2250            1
    2251            5
    2252            3
    2253            1
    2254            4
    2255            4
    2256            3
    2257            4
    2258            6
    2259            3
    2260            3
    2261            3
    2262            2
    2263            2
    2264            4
    2265            1
    2266            2
    2267            2
    2268            2
    2269            2
    2270            1
    2271            4
    2272            2
    2273            4
    2274            3
    2275            1
    2276            4
    2277            3
    2278            4
    2279            3
    2280            2
    2281            5
    2282            7
    2283            1
    2284            3
    2285            4
    2286            2
    2287            1
    2288            4
    2289            6
    2290            4
    2291            2
    2292            4
    2293            4
    2294            2
    2295            1
    2296            2
    2297            5
    2298            4
    2299            4
    2300            2
    2301            4
    2302            3
    2303            2
    2304            3
    2305            5
    2306            1
    2307            3
    2308            3
    2309            4
    2310            3
    2311            4
    2312            4
    2313            3
    2314            4
    2315            3
    2316            6
    2317            1
    2318            5
    2319            0
    2320            0
    2321            2
    2322            2
    2323            4
    2324            3
    2325            1
    2326            5
    2327            5
    2328            1
    2329            6
    2330            1
    2331            2
    2332            1
    2333            2
    2334            3
    2335            3
    2336            3
    2337            2
    2338            4
    2339            1
    2340            3
    2341            1
    2342            4
    2343            1
    2344            1
    2345            2
    2346            0
    2347            4
    2348            3
    2349            4
    2350            2
    2351            0
    2352            1
    2353            2
    2354            5
    2355            2
    2356            3
    2357            1
    2358            5
    2359            3
    2360            3
    2361            4
    2362            2
    2363            6
    2364            5
    2365            4
    2366            3
    2367            5
    2368            4
    2369            4
    2370            5
    2371            3
    2372            2
    2373            4
    2374            5
    2375            1
    2376            2
    2377            6
    2378            3
    2379            3
    2380            3
    2381            2
    2382            2
    2383            3
    2384            3
    2385            2
    2386            2
    2387            3
    2388            6
    2389            3
    2390            4
    2391            4
    2392            3
    2393            1
    2394            4
    2395            3
    2396            2
    2397            5
    2398            2
    2399            5
    2400            4
    2401            5
    2402            2
    2403            7
    2404            0
    2405            2
    2406            5
    2407            4
    2408            4
    2409            5
    2410            4
    2411            3
    2412            3
    2413            2
    2414            1
    2415            2
    2416            3
    2417            4
    2418            3
    2419            3
    2420            4
    2421            4
    2422            3
    2423            3
    2424            3
    2425            3
    2426            3
    2427            1
    2428            5
    2429            5
    2430            5
    2431            3
    2432            4
    2433            4
    2434            3
    2435            3
    2436            3
    2437            2
    2438            3
    2439            4
    2440            4
    2441            6
    2442            1
    2443            2
    2444            1
    2445            4
    2446            2
    2447            4
    2448            6
    2449            2
    2450            4
    2451            5
    2452            1
    2453            1
    2454            0
    2455            1
    2456            5
    2457            5
    2458            1
    2459            2
    2460            2
    2461            2
    2462            2
    2463            3
    2464            2
    2465            1
    2466            2
    2467            2
    2468            3
    2469            2
    2470            4
    2471            3
    2472            2
    2473            3
    2474            5
    2475            4
    2476            4
    2477            0
    2478            3
    2479            4
    2480            1
    2481            3
    2482            3
    2483            3
    2484            4
    2485            3
    2486            4
    2487            4
    2488            2
    2489            1
    2490            2
    2491            2
    2492            0
    2493            6
    2494            2
    2495            1
    2496            2
    2497            4
    2498            3
    2499            2
    2500            2
    2501            1
    2502            2
    2503            2
    2504            3
    2505            2
    2506            2
    2507            2
    2508            1
    2509            2
    2510            5
    2511            1
    2512            6
    2513            2
    2514            4
    2515            0
    2516            1
    2517            2
    2518            1
    2519            2
    2520            2
    2521            1
    2522            1
    2523            2
    2524            3
    2525            3
    2526            3
    2527            2
    2528            3
    2529            2
    2530            3
    2531            8
    2532            2
    2533            1
    2534            2
    2535            1
    2536            3
    2537            1
    2538            2
    2539            3
    2540            2
    2541            2
    2542            3
    2543            4
    2544            4
    2545            4
    2546            4
    2547            3
    2548            5
    2549            3
    2550            4
    2551            0
    2552            4
    2553            2
    2554            0
    2555            5
    2556            1
    2557            2
    2558            2
    2559            2
    2560            3
    2561            2
    2562            3
    2563            2
    2564            1
    2565            3
    2566            5
    2567            1
    2568            2
    2569            2
    2570            1
    2571            3
    2572            2
    2573            2
    2574            0
    2575            2
    2576            3
    2577            4
    2578            2
    2579            3
    2580            1
    2581            3
    2582            3
    2583            5
    2584            4
    2585            4
    2586            5
    2587            2
    2588            3
    2589            3
    2590            2
    2591            0
    2592            5
    2593            3
    2594            1
    2595            0
    2596            2
    2597            2
    2598            5
    2599            6
    2600            0
    2601            1
    2602            4
    2603            1
    2604            1
    2605            4
    2606            4
    2607            3
    2608            2
    2609            2
    2610            2
    2611            2
    2612            4
    2613            4
    2614            3
    2615            3
    2616            2
    2617            2
    2618            3
    2619            6
    2620            3
    2621            3
    2622            2
    2623            3
    2624            3
    2625            1
    2626            3
    2627            3
    2628            3
    2629            2
    2630            8
    2631            2
    2632            2
    2633            3
    2634            5
    2635            3
    2636            4
    2637            3
    2638            5
    2639            1
    2640            3
    2641            1
    2642            3
    2643            2
    2644            4
    2645            3
    2646            3
    2647            6
    2648            2
    2649            5
    2650            0
    2651            4
    2652            4
    2653            5
    2654            4
    2655            2
    2656            3
    2657            1
    2658            5
    2659            2
    2660            4
    2661            0
    2662            3
    2663            3
    2664            4
    2665            1
    2666            2
    2667            2
    2668            4
    2669            2
    2670            3
    2671            1
    2672            4
    2673            2
    2674            0
    2675            0
    2676            2
    2677            3
    2678            1
    2679            5
    2680            1
    2681            7
    2682            1
    2683            5
    2684            5
    2685            6
    2686            5
    2687            5
    2688            3
    2689            4
    2690            2
    2691            2
    2692            3
    2693            5
    2694            6
    2695            5
    2696            8
    2697            2
    2698            4
    2699            5
    2700            6
    2701            5
    2702            2
    2703            2
    2704            3
    2705            2
    2706            1
    2707            3
    2708            5
    2709            4
    2710            5
    2711            3
    2712            2
    2713            4
    2714            3
    2715            6
    2716            5
    2717            2
    2718            4
    2719            1
    2720            4
    2721            2
    2722            4
    2723            3
    2724            4
    2725            3
    2726            4
    2727            4
    2728            2
    2729            3
    2730            2
    2731            5
    2732            2
    2733            7
    2734            4
    2735            4
    2736            4
    2737            3
    2738            6
    2739            6
    2740            2
    2741            4
    2742            3
    2743            5
    2744            6
    2745            6
    2746            3
    2747            6
    2748            5
    2749            2
    2750            1
    2751            4
    2752            4
    2753            2
    2754            5
    2755            3
    2756            6
    2757            3
    2758            3
    2759            5
    2760            6
    2761            5
    2762            3
    2763            3
    2764            4
    2765            5
    2766            4
    2767            4
    2768            5
    2769            4
    2770            2
    2771            5
    2772            4
    2773            2
    2774            3
    2775            7
    2776            7
    2777            3
    2778            3
    2779            3
    2780            3
    2781            5
    2782            4
    2783            5
    2784            3
    2785            7
    2786            4
    2787            4
    2788            1
    2789            2
    2790            6
    2791            5
    2792            4
    2793            1
    2794            6
    2795            2
    2796            7
    2797            2
    2798            3
    2799            5
    2800            3
    2801            4
    2802            5
    2803            3
    2804            4
    2805            3
    2806            3
    2807            4
    2808            2
    2809            1
    2810            5
    2811            2
    2812            7
    2813            2
    2814            3
    2815            5
    2816            5
    2817            4
    2818            2
    2819            1
    2820            3
    2821            7
    2822            8
    2823            7
    2824            2
    2825            4
    2826            2
    2827            3
    2828            6
    2829            2
    2830            5
    2831            2
    2832            4
    2833            7
    2834            4
    2835            3
    2836            2
    2837            4
    2838            3
    2839            4
    2840            1
    2841            3
    2842            3
    2843            2
    2844            7
    2845            5
    2846            9
    2847            7
    2848            3
    2849            9
    2850            4
    2851            4
    2852            2
    2853            5
    2854            4
    2855            6
    2856            7
    2857            3
    2858            5
    2859            6
    2860            2
    2861            4
    2862            3
    2863            5
    2864            3
    2865            1
    2866            7
    2867            1
    2868            3
    2869            3
    2870            3
    2871            1
    2872            4
    2873            2
    2874            0
    2875            3
    2876            5
    2877            2
    2878            2
    2879            2
    2880            4
    2881            1
    2882            4
    2883            2
    2884            5
    2885            2
    2886            2
    2887            5
    2888            5
    2889            6
    2890            3
    2891            6
    2892            3
    2893            8
    2894            7
    2895            3
    2896            2
    2897            3
    2898            6
    2899            5
    2900            4
    2901            7
    2902            7
    2903            3
    2904            7
    2905            3
    2906            4
    2907            3
    2908            2
    2909            3
    2910            5
    2911            4
    2912            1
    2913            4
    2914            4
    2915            2
    2916            6
    2917            5
    2918            3
    2919            1
    2920            2
    2921            2
    2922            3
    2923            4
    2924            4
    2925            4
    2926            4
    2927            5
    2928            2
    2929            5
    2930            4
    2931            3
    2932            2
    2933            6
    2934            6
    2935            7
    2936            5
    2937            6
    2938            2
    2939            5
    2940            2
    2941            7
    2942            4
    2943            4
    2944            0
    2945           10
    2946            7
    2947            1
    2948            2
    2949            6
    2950            4
    2951            6
    2952            5
    2953            5
    2954            4
    2955            3
    2956            7
    2957            3
    2958            4
    2959            4
    2960            3
    2961            3
    2962            3
    2963            4
    2964            4
    2965            2
    2966            2
    2967            2
    2968            4
    2969            4
    2970            4
    2971            1
    2972            3
    2973            2
    2974            2
    2975            6
    2976            6
    2977            6
    2978            2
    2979            8
    2980            0
    2981            3
    2982            3
    2983           10
    2984            1
    2985            1
    2986            3
    2987            3
    2988            2
    2989            7
    2990            3
    2991            1
    2992            7
    2993            3
    2994            4
    2995            4
    2996            4
    2997            3
    2998           10
    2999            7
    3000            3
    3001            3
    3002            6
    3003            7
    3004            4
    3005            2
    3006            7
    3007            3
    3008            4
    3009            4
    3010            3
    3011            7
    3012            7
    3013            3
    3014            5
    3015            5
    3016            6
    3017            2
    3018            6
    3019            3
    3020            0
    3021            2
    3022            6
    3023            1
    3024            3
    3025            6
    3026            3
    3027            3
    3028            6
    3029            6
    3030            2
    3031            1
    3032            2
    3033            3
    3034            4
    3035            4
    3036            4
    3037            0
    3038            3
    3039            1
    3040            2
    3041            3
    3042            5
    3043            1
    3044            1
    3045            5
    3046            4
    3047            3
    3048            7
    3049            5
    3050            5
    3051            5
    3052            2
    3053            5
    3054            1
    3055            6
    3056            1
    3057            4
    3058            2
    3059            4
    3060            4
    3061            3
    3062            1
    3063            2
    3064            3
    3065            0
    3066            3
    3067            1
    3068            2
    3069            2
    3070            4
    3071            4
    3072            7
    3073            2
    3074            4
    3075            2
    3076            6
    3077            1
    3078            2
    3079            2
    3080            4
    3081            0
    3082            4
    3083            4
    3084            3
    3085            4
    3086            3
    3087            4
    3088            2
    3089            2
    3090            1
    3091            3
    3092            2
    3093            3
    3094            0
    3095            2
    3096            0
    3097            2
    3098            0
    3099            1
    3100            1
    3101            2
    3102            1
    3103            0
    3104            3
    3105            2
    3106            2
    3107            1
    3108            2
    3109            4
    3110            3
    3111            4
    3112            4
    3113            2
    3114            3
    3115            0
    3116            3
    3117            1
    3118            2
    3119            2
    3120            1
    3121            1
    3122            3
    3123            4
    3124            3
    3125            1
    3126            4
    3127            3
    3128            2
    3129            2
    3130            4
    3131            2
    3132            2
    3133            1
    3134            4
    3135            2
    3136            5
    3137            2
    3138            3
    3139            4
    3140            7
    3141            5
    3142            6
    3143            2
    3144            2
    3145            3
    3146            4
    3147            2
    3148            4
    3149            4
    3150            7
    3151            5
    3152            3
    3153            4
    3154            4
    3155            2
    3156            9
    3157            4
    3158            2
    3159            4
    3160            4
    3161            3
    3162            3
    3163            6
    3164            5
    3165            2
    3166            5
    3167            3
    3168            4
    3169            7
    3170            4
    3171            4
    3172            7
    3173            4
    3174            2
    3175            4
    3176            5
    3177            4
    3178            7
    3179            1
    3180            4
    3181            1
    3182            1
    3183            3
    3184            2
    3185            1
    3186            1
    3187            1
    3188            2
    3189            0
    3190            5
    3191            0
    3192            2
    3193            3
    3194            1
    3195            1
    3196            2
    3197            2
    3198            3
    3199            2
    3200            4
    3201            7
    3202            1
    3203            1
    3204            2
    3205            5
    3206            1
    3207            5
    3208            4
    3209            4
    3210            1
    3211            5
    3212            2
    3213            7
    3214            4
    3215            4
    3216            4
    3217            6
    3218            2
    3219            3
    3220            2
    3221            4
    3222            3
    3223            3
    3224            5
    3225            3
    3226            2
    3227            6
    3228            3
    3229            6
    3230            5
    3231            3
    3232            3
    3233            4
    3234            6
    3235            4
    3236            3
    3237            1
    3238            2
    3239            0
    3240            5
    3241            1
    3242            6
    3243            1
    3244            3
    3245            6
    3246            0
    3247            5
    3248            7
    3249            2
    3250            4
    3251            6
    3252            4
    3253            5
    3254            4
    3255            1
    3256            6
    3257            5
    3258            1
    3259            0
    3260            4
    3261            8
    3262            2
    3263            5
    3264            0
    3265            2
    3266            4
    3267            2
    3268            3
    3269            4
    3270            5
    3271            5
    3272            3
    3273            6
    3274            5
    3275            0
    3276            2
    3277            2
    3278           10
    3279            3
    3280            3
    3281            3
    3282            4
    3283            3
    3284            2
    3285            2
    3286            1
    3287            2
    3288            5
    3289            5
    3290            7
    3291            0
    3292            2
    3293            4
    3294            7
    3295            0
    3296            2
    3297            6
    3298            4
    3299            2
    3300            1
    3301            7
    3302            7
    3303            3
    3304            5
    3305            4
    3306            5
    3307            2
    3308            4
    3309            6
    3310            3
    3311            2
    3312            7
    3313            5
    3314            7
    3315            6
    3316            5
    3317            3
    3318            2
    3319            4
    3320            3
    3321            2
    3322            3
    3323            6
    3324            1
    3325            1
    3326            3
    3327            3
    3328            3
    3329            2
    3330            2
    3331            3
    3332            0
    3333            2
    3334            4
    3335            2
    3336            4
    3337            4
    3338            3
    3339            2
    3340            1
    3341            3
    3342            2
    3343            1
    3344            3
    3345            2
    3346            1
    3347            2
    3348            3
    3349            3
    3350            8
    3351            7
    3352            7
    3353            4
    3354            4
    3355            5
    3356            5
    3357            1
    3358            2
    3359            5
    3360            2
    3361            1
    3362            2
    3363            3
    3364            4
    3365            3
    3366            1
    3367            1
    3368            3
    3369            2
    3370            3
    3371            1
    3372            2
    3373            5
    3374            6
    3375            5
    3376            3
    3377            6
    3378            5
    3379            2
    3380            3
    3381            3
    3382            7
    3383            6
    3384            6
    3385            5
    3386            4
    3387            2
    3388            9
    3389            3
    3390            3
    3391            3
    3392            3
    3393            3
    3394            3
    3395            3
    3396            5
    3397            5
    3398            1
    3399            5
    3400            3
    3401            1
    3402            3
    3403            7
    3404            1
    3405            5
    3406            4
    3407            1
    3408            3
    3409            1
    3410            2
    3411            4
    3412            3
    3413            4
    3414            1
    3415            8
    3416            3
    3417            4
    3418            3
    3419            3
    3420            2
    3421            7
    3422            6
    3423            1
    3424            1
    3425            6
    3426            4
    3427            2
    3428            0
    3429            3
    3430            3
    3431            5
    3432            4
    3433            1
    3434            2
    3435            2
    3436            4
    3437            1
    3438            2
    3439            3
    3440            5
    3441            7
    3442            6
    3443            2
    3444            4
    3445            4
    3446            1
    3447            5
    3448            2
    3449            6
    3450            4
    3451            4
    3452            3
    3453            1
    3454            1
    3455            6
    3456            3
    3457            3
    3458            1
    3459            2
    3460            4
    3461            2
    3462            2
    3463            3
    3464            3
    3465            3
    3466            3
    3467            5
    3468            4
    3469            4
    3470            5
    3471            5
    3472            2
    3473            3
    3474            0
    3475            4
    3476            2
    3477            1
    3478            2
    3479            0
    3480            1
    3481            4
    3482            0
    3483            0
    3484            1
    3485            1
    3486            0
    3487            4
    3488            0
    3489            1
    3490            3
    3491            5
    3492            0
    3493            2
    3494            1
    3495            1
    3496            2
    3497            2
    3498            4
    3499            1
    3500            2
    3501            3
    3502            4
    3503            3
    3504            3
    3505            2
    3506            4
    3507            4
    3508            3
    3509            3
    3510            1
    3511            2
    3512            2
    3513            0
    3514            0
    3515            1
    3516            0
    3517            2
    3518            1
    3519            2
    3520            1
    3521            1
    3522            1
    3523            1
    3524            2
    3525            0
    3526            1
    3527            4
    3528            5
    3529            1
    3530            3
    3531            1
    3532            0
    3533            0
    3534            2
    3535            2
    3536            0
    3537            1
    3538            1
    3539            3
    3540            3
    3541            0
    3542            3
    3543            3
    3544            2
    3545            1
    3546            2
    3547            3
    3548            2
    3549            0
    3550            4
    3551            2
    3552            2
    3553            1
    3554            1
    3555            2
    3556            2
    3557            5
    3558            3
    3559            2
    3560            2
    3561            4
    3562            1
    3563            1
    3564            0
    3565            2
    3566            1
    3567            0
    3568            1
    3569            2
    3570            2
    3571            2
    3572            3
    3573            3
    3574            1
    3575            2
    3576            0
    3577            4
    3578            3
    3579            4
    3580            3
    3581            0
    3582            1
    3583            1
    3584            3
    3585            4
    3586            1
    3587            5
    3588            0
    3589            5
    3590            4
    3591            2
    3592            5
    3593            3
    3594            3
    3595            6
    3596            4
    3597            6
    3598            4
    3599            3
    3600            2
    3601            1
    3602            2
    3603            3
    3604            2
    3605            5
    3606            6
    3607            3
    3608            2
    3609            6
    3610            1
    3611            1
    3612            1
    3613            2
    3614            3
    3615            3
    3616            5
    3617            6
    3618            2
    3619            4
    3620            8
    3621            1
    3622            5
    3623            6
    3624            4
    3625            4
    3626            4
    3627            5
    3628            3
    3629            6
    3630            3
    3631            5
    3632            1
    3633            4
    3634            5
    3635            2
    3636            3
    3637            1
    3638            6
    3639            2
    3640            5
    3641            4
    3642            2
    3643            8
    3644            2
    3645            4
    3646            2
    3647            4
    3648            3
    3649            2
    3650            3
    3651            5
    3652            2
    3653            2
    3654            5
    3655            2
    3656            5
    3657            7
    3658            3
    3659            6
    3660            5
    3661            4
    3662            5
    3663            5
    3664            4
    3665            3
    3666            6
    3667            3
    3668            2
    3669            5
    3670            1
    3671            1
    3672            2
    3673            6
    3674            3
    3675            4
    3676            0
    3677            2
    3678            4
    3679            3
    3680            6
    3681            1
    3682            3
    3683            1
    3684            3
    3685            3
    3686            5
    3687            3
    3688            4
    3689            9
    3690            7
    3691            1
    3692            4
    3693            3
    3694            4
    3695            1
    3696            3
    3697            6
    3698            6
    3699            7
    3700            4
    3701            2
    3702            1
    3703            0
    3704            1
    3705            3
    3706            2
    3707            1
    3708            2
    3709            7
    3710            6
    3711            2
    3712            2
    3713            0
    3714            2
    3715            2
    3716            3
    3717            4
    3718            3
    3719            4
    3720            2
    3721            3
    3722            2
    3723            3
    3724            1
    3725            1
    3726            5
    3727            3
    3728            1
    3729            2
    3730            3
    3731            4
    3732            2
    3733            1
    3734            5
    3735            3
    3736            7
    3737            5
    3738            5
    3739            5
    3740            3
    3741            3
    3742            0
    3743            2
    3744            4
    3745            3
    3746            2
    3747            4
    3748            2
    3749            3
    3750            5
    3751            2
    3752            2
    3753            3
    3754            6
    3755            4
    3756            7
    3757            7
    3758            1
    3759            5
    3760            5
    3761            2
    3762            1
    3763            1
    3764            2
    3765            7
    3766            5
    3767            4
    3768            1
    3769            5
    3770            3
    3771            5
    3772            2
    3773            6
    3774            4
    3775            5
    3776            6
    3777            9
    3778            5
    3779            5
    3780            4
    3781            1
    3782            5
    3783            7
    3784            6
    3785            4
    3786            8
    3787            5
    3788            6
    3789            4
    3790            1
    3791            5
    3792            3
    3793            4
    3794            4
    3795            2
    3796            3
    3797            4
    3798            6
    3799            3
    3800            7
    3801            5
    3802            2
    3803            4
    3804            5
    3805            9
    3806            1
    3807            4
    3808            6
    3809            8
    3810            5
    3811            2
    3812            3
    3813            4
    3814            5
    3815            2
    3816            1
    3817            2
    3818            2
    3819            2
    3820            2
    3821            3
    3822            5
    3823            2
    3824            1
    3825            0
    3826            5
    3827            4
    3828            4
    3829            6
    3830            9
    3831            5
    3832            2
    3833            2
    3834            3
    3835            3
    3836            8
    3837            5
    3838            7
    3839            7
    3840           10
    3841            8
    3842            4
    3843            8
    3844            6
    3845            7
    3846            1
    3847            5
    3848            6
    3849            3
    3850            5
    3851            5
    3852            5
    3853            5
    3854            8
    3855           11
    3856            3
    3857            5
    3858            6
    3859            7
    3860            3
    3861            8
    3862            6
    3863            4
    3864            5
    3865            4
    3866            5
    3867            7
    3868            4
    3869            5
    3870            1
    3871            5
    3872            3
    3873            1
    3874            2
    3875            7
    3876            2
    3877            2
    3878            8
    3879            1
    3880            3
    3881            1
    3882            8
    3883            6
    3884            4
    3885            3
    3886            2
    3887            3
    3888            6
    3889            6
    3890            1
    3891            3
    3892            8
    3893           10
    3894            9
    3895            3
    3896            5
    3897            7
    3898            6
    3899            3
    3900            6
    3901            5
    3902            5
    3903            4
    3904            9
    3905            4
    3906            4
    3907            1
    3908            2
    3909            6
    3910            3
    3911            3
    3912            8
    3913            4
    3914            4
    3915            4
    3916            3
    3917            6
    3918            2
    3919            3
    3920            1
    3921            1
    3922            2
    3923            0
    3924            3
    3925            2
    3926            1
    3927            5
    3928            5
    3929            3
    3930            0
    3931            0
    3932            1
    3933            0
    3934            4
    3935            8
    3936            1
    3937            3
    3938            3
    3939            4
    3940            7
    3941            7
    3942            6
    3943            6
    3944            3
    3945            2
    3946            6
    3947            3
    3948            4
    3949            3
    3950            0
    3951            2
    3952            5
    3953            9
    3954            6
    3955            3
    3956            0
    3957            3
    3958            4
    3959            1
    3960            3
    3961            3
    3962            5
    3963            2
    3964            5
    3965            3
    3966            2
    3967            3
    3968            5
    3969            6
    3970            2
    3971            2
    3972            3
    3973            2
    3974            3
    3975            4
    3976            3
    3977            4
    3978            3
    3979            4
    3980            0
    3981            2
    3982            3
    3983            1
    3984            3
    3985            4
    3986            1
    3987            8
    3988            3
    3989            2
    3990            1
    3991            2
    3992            3
    3993            1
    3994            1
    3995            4
    3996            0
    3997            4
    3998            1
    3999            3
    4000            2
    4001            2
    4002            0
    4003            0
    4004            1
    4005            3
    4006            2
    4007            1
    4008            3
    4009            3
    4010            2
    4011            4
    4012            3
    4013            1
    4014            7
    4015            4
    4016            2
    4017            3
    4018            6
    4019            3
    4020            3
    4021            4
    4022            0
    4023            3
    4024            2
    4025            4
    4026            2
    4027            4
    4028            3
    4029            6
    4030            2
    4031            6
    4032            1
    4033            3
    4034            3
    4035            2
    4036            3
    4037            3
    4038            1
    4039            2
    4040            2
    4041            4
    4042            1
    4043            2
    4044            3
    4045            6
    4046            2
    4047            4
    4048            2
    4049            1
    4050            5
    4051            4
    4052            4
    4053            2
    4054            4
    4055            4
    4056            4
    4057            4
    4058            0
    4059            1
    4060            1
    4061            3
    4062            4
    4063            5
    4064            4
    4065            3
    4066            4
    4067            3
    4068            1
    4069            2
    4070            0
    4071            2
    4072            3
    4073            5
    4074            6
    4075            3
    4076            2
    4077            4
    4078            6
    4079            1
    4080            2
    4081            2
    4082            2
    4083            4
    4084            4
    4085            2
    4086            4
    4087            4
    4088            2
    4089            1
    4090            4
    4091            4
    4092            2
    4093            1
    4094            3
    4095            2
    4096            1
    4097            3
    4098            3
    4099            4
    4100            3
    4101            2
    4102            3
    4103            1
    4104            2
    4105            2
    4106            3
    4107            4
    4108            4
    4109            1
    4110            4
    4111            0
    4112            1
    4113            3
    4114            6
    4115            4
    4116            2
    4117            4
    4118            2
    4119            3
    4120            2
    4121            3
    4122            3
    4123            5
    4124            3
    4125            5
    4126            3
    4127            1
    4128            3
    4129            5
    4130            2
    4131            2
    4132            1
    4133            4
    4134            2
    4135            2
    4136            1
    4137            4
    4138            4
    4139            4
    4140            3
    4141            8
    4142            3
    4143            2
    4144            1
    4145            1
    4146            1
    4147            3
    4148            1
    4149            3
    4150            3
    4151            1
    4152            3
    4153            2
    4154            2
    4155            2
    4156            4
    4157            2
    4158            3
    4159            3
    4160            3
    4161            1
    4162            2
    4163            3
    4164            3
    4165            5
    4166            4
    4167            3
    4168            5
    4169            9
    4170            4
    4171            6
    4172            2
    4173            3
    4174            0
    4175            3
    4176            7
    4177            5
    4178            4
    4179            4
    4180            3
    4181            3
    4182            1
    4183            3
    4184            2
    4185            2
    4186            3
    4187            1
    4188            4
    4189            1
    4190            2
    4191            3
    4192            3
    4193            2
    4194            2
    4195            2
    4196            2
    4197            3
    4198            3
    4199            3
    4200            4
    4201            3
    4202            3
    4203            1
    4204            3
    4205            2
    4206            1
    4207            0
    4208            3
    4209            3
    4210            1
    4211            5
    4212            1
    4213            1
    4214            1
    4215            2
    4216            3
    4217            6
    4218            1
    4219            4
    4220            3
    4221            6
    4222            7
    4223            5
    4224            1
    4225            4
    4226            1
    4227            5
    4228            6
    4229            2
    4230            5
    4231            5
    4232            5
    4233            4
    4234            2
    4235            4
    4236            1
    4237            3
    4238            3
    4239            4
    4240            4
    4241            3
    4242            3
    4243            3
    4244            4
    4245            3
    4246            3
    4247            1
    4248            5
    4249            4
    4250            3
    4251            7
    4252            6
    4253            5
    4254            6
    4255            3
    4256            5
    4257            2
    4258            2
    4259            2
    4260            7
    4261            5
    4262            3
    4263            3
    4264            1
    4265            1
    4266            2
    4267            2
    4268            3
    4269            4
    4270            4
    4271            3
    4272            4
    4273            7
    4274            4
    4275            2
    4276            1
    4277            2
    4278            1
    4279            5
    4280            4
    4281            4
    4282            4
    4283            4
    4284            2
    4285            2
    4286            1
    4287            5
    4288            3
    4289            3
    4290            3
    4291            3
    4292            4
    4293            3
    4294            4
    4295            5
    4296            6
    4297            4
    4298            5
    4299            2
    4300            5
    4301            5
    4302            3
    4303            3
    4304            6
    4305            5
    4306            5
    4307            2
    4308            2
    4309            9
    4310            3
    4311            6
    4312            3
    4313            2
    4314            3
    4315            3
    4316            7
    4317            0
    4318            3
    4319            2
    4320            5
    4321            3
    4322            3
    4323            6
    4324            2
    4325            4
    4326            2
    4327            4
    4328            3
    4329            3
    4330            2
    4331            2
    4332            3
    4333            5
    4334            3
    4335            5
    4336            2
    4337            3
    4338            2
    4339            5
    4340            2
    4341            4
    4342            7
    4343            4
    4344            3
    4345            4
    4346            1
    4347            5
    4348            5
    4349            2
    4350            3
    4351            1
    4352            5
    4353            5
    4354            4
    4355            5
    4356            1
    4357            2
    4358            2
    4359            2
    4360            3
    4361            3
    4362            3
    4363            4
    4364            6
    4365            4
    4366            3
    4367            2
    4368            3
    4369            6
    4370            1
    4371            3
    4372            5
    4373            4
    4374            7
    4375            1
    4376            1
    4377            1
    4378            1
    4379            3
    4380            4
    4381            2
    4382            6
    4383            1
    4384            3
    4385            2
    4386            2
    4387            5
    4388            4
    4389            1
    4390            1
    4391            2
    4392            4
    4393            5
    4394            2
    4395            3
    4396            5
    4397            4
    4398            4
    4399            3
    4400            4
    4401            4
    4402            2
    4403            3
    4404            3
    4405            3
    4406            4
    4407            2
    4408            2
    4409            5
    4410            5
    4411            3
    4412            1
    4413            4
    4414            2
    4415            4
    4416            2
    4417            6
    4418            5
    4419            2
    4420            0
    4421            2
    4422            3
    4423            4
    4424            5
    4425            1
    4426            2
    4427            1
    4428            4
    4429            1
    4430            3
    4431            3
    4432            5
    4433            3
    4434            5
    4435            3
    4436            3
    4437            2
    4438            2
    4439            4
    4440            3
    4441            6
    4442            1
    4443            5
    4444            2
    4445            2
    4446            1
    4447            2
    4448            3
    4449            3
    4450            4
    4451            4
    4452            2
    4453            2
    4454            0
    4455            0
    4456            5
    4457            2
    4458            3
    4459            7
    4460            4
    4461            3
    4462            2
    4463            4
    4464            4
    4465            1
    4466            1
    4467            3
    4468            5
    4469            4
    4470            3
    4471            2
    4472            2
    4473            4
    4474            4
    4475            5
    4476            4
    4477            4
    4478            3
    4479            0
    4480            5
    4481            0
    4482            2
    4483            2
    4484            6
    4485            3
    4486            4
    4487            2
    4488            6
    4489            4
    4490            3
    4491            4
    4492            2
    4493            1
    4494            3
    4495            2
    4496            5
    4497            2
    4498            3
    4499            2
    4500            5
    4501            6
    4502            3
    4503            2
    4504            3
    4505            4
    4506            5
    4507            3
    4508            5
    4509            7
    4510            2
    4511            5
    4512            5
    4513            5
    4514            2
    4515            3
    4516            5
    4517            4
    4518            2
    4519            4
    4520            6
    4521            2
    4522            3
    4523            3
    4524            5
    4525            4
    4526            2
    4527            6
    4528            2
    4529            4
    4530            3
    4531            3
    4532            5
    4533            4
    4534            2
    4535            3
    4536            4
    4537            3
    4538            2
    4539            1
    4540            3
    4541            3
    4542            4
    4543            3
    4544            3
    4545            4
    4546            3
    4547            6
    4548            3
    4549            5
    4550            4
    4551            3
    4552            5
    4553            4
    4554            7
    4555            4
    4556            2
    4557            4
    4558            1
    4559            2
    4560            2
    4561            3
    4562            5
    4563            4
    4564            3
    4565            2
    4566            5
    4567            6
    4568            2
    4569            5
    4570            2
    4571            3
    4572            7
    4573            2
    4574            3
    4575            3
    4576            3
    4577            1
    4578            4
    4579            3
    4580            2
    4581            0
    4582            3
    4583            2
    4584            2
    4585            4
    4586            3
    4587            6
    4588            3
    4589            4
    4590            2
    4591            3
    4592            4
    4593            1
    4594            5
    4595            4
    4596            2
    4597            3
    4598            3
    4599            4
    4600            4
    4601            2
    4602            2
    4603            2
    4604            0
    4605            2
    4606            7
    4607            4
    4608            2
    4609            3
    4610            4
    4611            2
    4612            4
    4613            1
    4614            5
    4615            2
    4616            2
    4617            4
    4618            1
    4619            4
    4620            4
    4621            1
    4622            2
    4623            6
    4624            7
    4625            5
    4626            6
    4627            7
    4628            6
    4629            8
    4630            4
    4631            7
    4632            6
    4633            8
    4634            4
    4635            5
    4636            5
    4637            3
    4638            4
    4639            3
    4640            6
    4641            3
    4642            5
    4643            5
    4644            6
    4645            3
    4646            2
    4647            2
    4648            2
    4649            1
    4650            6
    4651            4
    4652            7
    4653            3
    4654            2
    4655            4
    4656            4
    4657            5
    4658            4
    4659            7
    4660            8
    4661            5
    4662            7
    4663            7
    4664            3
    4665            2
    4666            6
    4667            1
    4668            4
    4669            4
    4670            7
    4671            3
    4672            3
    4673            3
    4674            6
    4675            2
    4676            1
    4677            4
    4678            5
    4679            2
    4680            3
    4681            7
    4682            6
    4683            9
    4684            4
    4685            5
    4686            3
    4687            3
    4688            3
    4689            1
    4690            3
    4691            3
    4692            1
    4693            5
    4694            3
    4695            2
    4696            6
    4697            7
    4698            4
    4699            0
    4700            2
    4701            5
    4702            4
    4703            7
    4704            4
    4705            8
    4706            4
    4707            7
    4708            4
    4709            7
    4710            7
    4711            6
    4712            4
    4713            3
    4714            2
    4715            2
    4716            4
    4717            5
    4718            4
    4719            4
    4720            1
    4721            3
    4722            1
    4723            3
    4724            7
    4725            7
    4726            3
    4727            8
    4728            5
    4729            7
    4730            6
    4731            2
    4732            9
    4733            3
    4734            4
    4735            5
    4736            5
    4737            5
    4738            4
    4739            5
    4740            3
    4741            2
    4742            4
    4743            3
    4744            4
    4745            7
    4746            2
    4747            3
    4748            6
    4749            1
    4750            4
    4751            1
    4752            4
    4753            6
    4754            3
    4755            2
    4756            3
    4757            0
    4758            4
    4759            0
    4760            5
    4761            5
    4762            4
    4763            4
    4764            5
    4765            3
    4766            6
    4767            4
    4768            4
    4769            7
    4770            5
    4771            6
    4772            2
    4773            3
    4774            8
    4775            3
    4776            6
    4777            6
    4778            2
    4779            5
    4780            5
    4781            5
    4782            4
    4783            4
    4784            4
    4785            3
    4786            4
    4787            3
    4788            4
    4789            2
    4790            6
    4791            6
    4792            4
    4793            6
    4794            3
    4795            4
    4796            4
    4797            5
    4798            1
    4799            2
    4800            2
    4801            3
    4802            2
    4803            4
    4804            4
    4805            1
    4806            1
    4807            3
    4808            3
    4809            3
    4810            3
    4811            1
    4812            7
    4813            7
    4814            2
    4815            7
    4816            4
    4817            6
    4818            5
    4819            5
    4820            5
    4821            6
    4822            5
    4823            4
    4824            4
    4825            6
    4826            0
    4827            4
    4828            8
    4829            3
    4830            4
    4831            5
    4832            1
    4833            3
    4834            1
    4835            2
    4836            1
    4837            4
    4838            5
    4839            1
    4840            1
    4841            4
    4842            2
    4843            8
    4844            3
    4845            7
    4846            5
    4847            6
    4848            1
    4849            5
    4850            6
    4851            3
    4852            4
    4853            8
    4854            5
    4855            4
    4856            3
    4857            2
    4858            3
    4859            7
    4860            6
    4861            7
    4862            3
    4863           10
    4864            1
    4865            9
    4866            8
    4867            5
    4868            3
    4869            1
    4870            0
    4871            2
    4872            5
    4873            4
    4874            3
    4875            2
    4876            2
    4877            3
    4878            4
    4879            4
    4880            2
    4881            4
    4882            5
    4883            2
    4884            6
    4885            7
    4886            5
    4887            8
    4888            4
    4889            1
    4890            6
    4891            4
    4892            6
    4893            3
    4894            3
    4895            7
    4896            4
    4897            2
    4898            5
    4899            5
    4900           13
    4901            2
    4902            9
    4903            5
    4904            7
    4905            6
    4906            4
    4907            7
    4908            4
    4909            8
    4910            3
    4911            2
    4912            3
    4913            5
    4914            4
    4915            3
    4916            5
    4917            6
    4918            3
    4919            3
    4920            2
    4921            5
    4922            2
    4923            5
    4924            5
    4925            3
    4926            2
    4927            3
    4928            6
    4929            2
    4930            2
    4931            8
    4932            7
    4933            1
    4934            3
    4935            2
    4936            4
    4937            2
    4938            3
    4939            2
    4940            4
    4941            3
    4942            2
    4943            1
    4944            6
    4945            5
    4946            4
    4947            3
    4948            2
    4949            2
    4950            8
    4951            3
    4952            6
    4953            2
    4954            3
    4955            3
    4956            3
    4957            6
    4958            5
    4959            1
    4960            2
    4961            4
    4962            4
    4963            1
    4964            1
    4965            4
    4966            6
    4967            7
    4968            5
    4969            7
    4970            8
    4971            4
    4972            6
    4973            1
    4974            0
    4975            1
    4976            2
    4977            2
    4978            4
    4979            5
    4980            5
    4981            1
    4982            5
    4983            7
    4984            4
    4985            5
    4986            4
    4987            5
    4988            4
    4989            6
    4990            5
    4991            5
    4992            3
    4993            2
    4994            6
    4995            2
    4996            6
    4997            7
    4998            2
    4999            3
    5000            5
    5001            6
    5002            5
    5003            2
    5004            8
    5005            5
    5006            2
    5007            6
    5008            3
    5009            3
    5010            7
    5011            9
    5012            4
    5013            2
    5014            3
    5015            6
    5016            3
    5017            5
    5018            2
    5019            5
    5020            6
    5021            7
    5022            5
    5023            3
    5024            4
    5025            4
    5026            4
    5027            3
    5028            8
    5029            5
    5030            5
    5031            3
    5032            3
    5033            4
    5034            5
    5035            5
    5036            4
    5037            4
    5038            7
    5039            4
    5040            3
    5041            4
    5042            5
    5043            5
    5044            5
    5045            7
    5046            8
    5047            2
    5048            5
    5049            1
    5050            6
    5051            4
    5052            1
    5053            5
    5054            3
    5055            3
    5056            4
    5057            1
    5058            5
    5059            2
    5060            6
    5061            6
    5062            6
    5063            4
    5064            5
    5065            4
    5066            4
    5067            6
    5068            6
    5069            6
    5070            4
    5071            8
    5072            3
    5073            4
    5074            2
    5075            4
    5076            6
    5077            5
    5078            4
    5079            6
    5080            4
    5081            7
    5082            4
    5083            4
    5084            6
    5085            3
    5086            3
    5087            7
    5088            4
    5089            8
    5090            8
    5091            4
    5092            5
    5093            6
    5094            4
    5095            6
    5096            7
    5097            6
    5098            5
    5099            3
    5100            7
    5101            2
    5102            4
    5103            6
    5104            4
    5105            3
    5106            5
    5107            4
    5108            6
    5109            5
    5110            5
    5111            5
    5112            2
    5113            4
    5114            3
    5115            5
    5116            5
    5117            4
    5118            8
    5119            2
    5120            6
    5121           10
    5122            3
    5123            7
    5124            4
    5125            1
    5126            8
    5127            6
    5128            6
    5129            5
    5130            1
    5131            7
    5132            6
    5133            7
    5134            6
    5135            5
    5136            2
    5137            6
    5138            3
    5139            2
    5140            5
    5141            2
    5142            0
    5143            5
    5144            4
    5145            4
    5146            3
    5147            3
    5148            7
    5149            6
    5150            2
    5151            2
    5152            5
    5153            3
    5154            3
    5155            3
    5156            1
    5157            2
    5158            0
    5159            6
    5160            3
    5161            1
    5162            3
    5163            2
    5164            3
    5165            6
    5166            5
    5167            4
    5168            3
    5169            6
    5170            5
    5171            3
    5172            6
    5173            3
    5174            3
    5175            3
    5176            2
    5177            0
    5178            3
    5179            2
    5180            2
    5181            4
    5182            4
    5183            3
    5184            1
    5185            2
    5186            4
    5187            3
    5188            2
    5189            4
    5190            3
    5191            5
    5192            1
    5193            3
    5194            7
    5195            5
    5196            6
    5197            2
    5198            5
    5199            3
    5200            5
    5201            7
    5202            3
    5203            3
    5204            2
    5205            6
    5206            3
    5207            4
    5208            6
    5209            3
    5210            3
    5211            3
    5212            6
    5213            3
    5214            6
    5215            4
    5216            4
    5217            6
    5218            6
    5219            4
    5220            1
    5221            2
    5222            5
    5223            5
    5224            7
    5225            5
    5226            2
    5227            2
    5228            4
    5229            4
    5230            1
    5231            7
    5232            6
    5233            6
    5234            2
    5235            5
    5236            4
    5237            3
    5238            5
    5239            4
    5240            3
    5241            9
    5242            2
    5243            5
    5244            5
    5245            4
    5246            8
    5247            3
    5248            1
    5249            2
    5250            2
    5251            1
    5252            3
    5253            4
    5254            6
    5255            4
    5256            2
    5257            3
    5258            4
    5259            1
    5260            4
    5261            3
    5262            4
    5263            3
    5264            1
    5265            4
    5266            4
    5267            3
    5268            7
    5269            6
    5270            6
    5271            7
    5272            7
    5273            5
    5274            2
    5275            7
    5276            4
    5277            7
    5278            5
    5279            1
    5280            1
    5281            3
    5282            3
    5283            0
    5284            3
    5285            4
    5286            5
    5287            7
    5288            2
    5289            2
    5290            3
    5291            2
    5292            4
    5293            4
    5294            2
    5295            3
    5296            2
    5297            3
    5298            5
    5299            4
    5300            4
    5301            6
    5302            3
    5303            4
    5304            1
    5305            2
    5306            1
    5307            1
    5308            2
    5309            2
    5310            1
    5311            5
    5312            3
    5313            3
    5314            2
    5315            4
    5316            3
    5317            0
    5318            3
    5319            5
    5320            4
    5321            3
    5322            0
    5323            0
    5324            1
    5325            1
    5326            1
    5327            0
    5328            7
    5329            5
    5330            1
    5331            3
    5332            4
    5333            5
    5334            2
    5335            4
    5336            2
    5337            3
    5338            0
    5339            4
    5340            8
    5341            5
    5342            5
    5343            2
    5344            2
    5345            3
    5346            6
    5347            4
    5348            8
    5349            6
    5350            3
    5351            3
    5352            3
    5353            5
    5354            2
    5355            2
    5356            2
    5357            3
    5358            1
    5359            3
    5360            4
    5361            1
    5362            3
    5363            4
    5364            2
    5365            3
    5366            1
    5367            3
    5368            5
    5369            2
    5370            5
    5371            1
    5372            2
    5373            2
    5374            2
    5375            2
    5376            3
    5377            1
    5378            2
    5379            7
    5380            1
    5381            3
    5382            4
    5383            7
    5384            3
    5385            4
    5386            6
    5387            2
    5388            2
    5389            2
    5390            3
    5391            3
    5392            1
    5393            2
    5394            5
    5395            3
    5396            8
    5397            4
    5398            3
    5399            7
    5400            3
    5401            3
    5402            7
    5403            6
    5404            0
    5405            4
    5406            4
    5407            3
    5408            1
    5409            3
    5410            2
    5411            8
    5412            4
    5413            4
    5414            4
    5415            2
    5416            5
    5417            3
    5418            4
    5419            3
    5420            4
    5421            1
    5422            3
    5423            1
    5424            6
    5425            2
    5426            3
    5427            3
    5428            2
    5429            1
    5430            3
    5431            2
    5432            2
    5433            1
    5434            3
    5435            2
    5436            5
    5437            2
    5438            3
    5439            3
    5440            3
    5441            3
    5442            2
    5443            4
    5444            3
    5445            4
    5446            0
    5447            8
    5448            1
    5449            1
    5450            2
    5451            3
    5452            0
    5453            1
    5454            4
    5455            2
    5456            4
    5457            2
    5458            5
    5459            2
    5460            3
    5461            2
    5462            4
    5463            2
    5464            3
    5465            2
    5466            1
    5467            6
    5468            4
    5469            1
    5470            5
    5471            1
    5472            3
    5473            1
    5474            0
    5475            3
    5476            4
    5477            3
    5478            4
    5479            1
    5480            0
    5481            3
    5482            1
    5483            1
    5484            2
    5485            3
    5486            3
    5487            1
    5488            2
    5489            3
    5490            6
    5491            3
    5492            3
    5493            4
    5494            3
    5495            1
    5496            6
    5497            3
    5498            3
    5499            2
    5500            5
    5501            3
    5502            2
    5503            3
    5504            1
    5505            4
    5506            2
    5507            4
    5508            4
    5509            2
    5510            6
    5511            4
    5512            4
    5513            2
    5514            5
    5515            3
    5516            5
    5517            5
    5518            0
    5519            3
    5520            3
    5521            1
    5522            5
    5523            4
    5524            3
    5525            4
    5526            3
    5527            3
    5528            6
    5529            1
    5530            5
    5531            1
    5532            1
    5533            4
    5534            4
    5535            7
    5536            4
    5537            4
    5538            5
    5539            4
    5540            4
    5541            3
    5542            1
    5543            5
    5544            2
    5545            5
    5546            4
    5547            3
    5548            2
    5549            4
    5550            6
    5551            2
    5552            2
    5553            4
    5554            2
    5555            1
    5556            4
    5557            3
    5558            3
    5559            6
    5560            5
    5561            4
    5562            4
    5563            3
    5564            4
    5565            5
    5566            4
    5567            6
    5568            3
    5569            4
    5570            7
    5571            4
    5572            6
    5573            1
    5574            2
    5575            2
    5576            4
    5577            2
    5578            2
    5579            1
    5580            2
    5581            1
    5582            1
    5583            3
    5584            5
    5585            4
    5586            6
    5587            2
    5588            2
    5589            4
    5590            3
    5591            4
    5592            4
    5593            5
    5594            2
    5595            2
    5596            7
    5597            8
    5598            6
    5599            5
    5600            2
    5601            2
    5602            5
    5603            5
    5604            1
    5605            3
    5606            1
    5607            1
    5608            2
    5609            4
    5610            5
    5611            4
    5612            4
    5613            2
    5614            4
    5615            2
    5616            1
    5617            1
    5618            1
    5619            2
    5620            3
    5621            3
    5622            1
    5623            1
    5624            2
    5625            1
    5626            1
    5627            2
    5628            0
    5629            2
    5630            2
    5631            1
    5632            4
    5633            1
    5634            1
    5635            1
    5636            4
    5637            3
    5638            4
    5639            4
    5640            5
    5641            3
    5642            4
    5643            4
    5644            3
    5645            3
    5646            1
    5647            3
    5648            2
    5649            5
    5650            7
    5651            4
    5652            5
    5653            2
    5654            3
    5655            3
    5656            2
    5657            3
    5658            4
    5659            1
    5660            4
    5661            6
    5662            5
    5663            0
    5664            3
    5665            4
    5666            5
    5667            4
    5668            8
    5669            6
    5670            4
    5671            3
    5672            5
    5673            3
    5674            4
    5675            5
    5676            3
    5677           10
    5678            3
    5679           10
    5680            6
    5681            1
    5682            3
    5683            6
    5684            5
    5685            2
    5686            4
    5687            4
    5688            5
    5689            4
    5690            4
    5691            5
    5692            2
    5693            1
    5694            3
    5695            2
    5696            4
    5697            3
    5698            4
    5699            5
    5700            5
    5701            5
    5702            0
    5703            4
    5704            5
    5705            3
    5706            3
    5707            1
    5708            2
    5709            3
    5710            4
    5711            7
    5712            6
    5713            4
    5714            4
    5715            4
    5716            3
    5717            4
    5718            6
    5719            2
    5720            5
    5721            4
    5722            5
    5723            3
    5724            1
    5725            4
    5726            4
    5727            7
    5728            6
    5729            3
    5730            5
    5731            8
    5732            6
    5733            2
    5734            5
    5735            2
    5736            9
    5737            5
    5738            1
    5739            5
    5740            1
    5741            1
    5742            3
    5743            4
    5744            3
    5745            3
    5746            4
    5747            6
    5748            4
    5749            2
    5750            5
    5751            5
    5752            3
    5753            5
    5754            2
    5755            5
    5756            4
    5757            6
    5758            2
    5759            4
    5760            7
    5761            6
    5762            5
    5763            9
    5764            8
    5765            3
    5766            4
    5767            5
    5768            5
    5769            4
    5770            2
    5771            3
    5772            0
    5773            6
    5774            6
    5775            8
    5776            4
    5777            4
    5778            3
    5779            4
    5780            3
    5781            7
    5782            7
    5783            7
    5784            2
    5785            7
    5786            5
    5787            3
    5788            3
    5789            5
    5790            4
    5791            2
    5792            3
    5793            5
    5794            4
    5795            4
    5796            3
    5797            5
    5798            7
    5799            4
    5800            2
    5801            3
    5802            1
    5803            4
    5804            7
    5805            5
    5806            4
    5807            5
    5808            7
    5809           11
    5810            4
    5811            5
    5812            2
    5813            1
    5814            4
    5815            5
    5816            3
    5817            5
    5818            9
    5819            6
    5820            4
    5821            3
    5822            2
    5823            3
    5824            3
    5825            3
    5826            2
    5827            5
    5828            4
    5829            1
    5830            4
    5831            4
    5832            6
    5833            3
    5834            6
    5835            3
    5836            5
    5837            2
    5838            2
    5839            1
    5840            5
    5841            5
    5842            4
    5843            4
    5844            3
    5845            5
    5846            4
    5847            6
    5848            4
    5849            0
    5850            5
    5851            4
    5852            2
    5853            4
    5854            3
    5855            6
    5856            6
    5857            3
    5858            2
    5859            4
    5860            3
    5861            6
    5862            2
    5863            4
    5864            5
    5865            3
    5866            4
    5867            5
    5868            3
    5869            5
    5870            3
    5871            4
    5872            3
    5873            5
    5874            7
    5875            4
    5876            6
    5877            3
    5878            6
    5879            4
    5880            4
    5881            4
    5882            1
    5883            4
    5884            4
    5885            3
    5886            4
    5887            4
    5888            2
    5889            2
    5890            3
    5891            4
    5892            4
    5893            4
    5894            3
    5895            6
    5896            3
    5897            5
    5898            9
    5899            5
    5900            1
    5901            5
    5902            4
    5903            4
    5904            2
    5905            4
    5906            4
    5907            5
    5908            5
    5909            1
    5910            5
    5911            7
    5912            2
    5913            4
    5914            3
    5915            2
    5916            6
    5917            4
    5918            4
    5919            4
    5920            7
    5921            4
    5922            4
    5923            2
    5924            5
    5925            5
    5926            2
    5927            5
    5928            3
    5929            2
    5930            1
    5931            2
    5932            6
    5933            4
    5934            4
    5935            5
    5936            2
    5937            6
    5938            3
    5939            6
    5940            2
    5941            2
    5942            1
    5943            1
    5944            3
    5945            4
    5946            2
    5947            4
    5948            4
    5949            4
    5950            0
    5951            4
    5952            4
    5953            3
    5954            2
    5955            3
    5956            3
    5957            1
    5958            6
    5959            5
    5960            1
    5961            2
    5962            4
    5963            9
    5964            6
    5965            6
    5966            3
    5967            4
    5968            5
    5969            3
    5970            4
    5971            4
    5972            4
    5973            5
    5974            6
    5975            2
    5976            4
    5977            5
    5978            5
    5979            4
    5980            5
    5981            2
    5982            5
    5983            1
    5984            4
    5985            3
    5986            4
    5987            1
    5988            0
    5989            2
    5990            3
    5991            3
    5992            8
    5993            2
    5994            6
    5995            2
    5996            4
    5997            2
    5998            3
    5999            1
    6000            4
    6001            4
    6002            3
    6003            4
    6004            6
    6005            4
    6006            5
    6007            0
    6008            8
    6009            4
    6010            4
    6011            3
    6012            4
    6013            3
    6014            5
    6015            4
    6016            5
    6017            4
    6018            4
    6019            4
    6020            5
    6021            4
    6022            2
    6023            5
    6024            2
    6025            3
    6026            4
    6027            5
    6028            5
    6029            3
    6030            3
    6031            6
    6032            4
    6033            4
    6034            4
    6035            6
    6036            4
    6037            6
    6038            5
    6039            5
    6040            6
    6041            4
    6042            5
    6043            4
    6044            6
    6045            6
    6046            7
    6047            4
    6048            5
    6049            7
    6050            2
    6051            2
    6052            1
    6053            3
    6054            6
    6055            3
    6056            2
    6057            2
    6058            1
    6059            4
    6060            3
    6061            2
    6062            2
    6063            5
    6064            1
    6065            2
    6066            1
    6067            6
    6068            2
    6069            2
    6070            5
    6071            6
    6072            3
    6073            1
    6074            4
    6075            4
    6076            3
    6077            5
    6078            5
    6079            4
    6080            5
    6081            4
    6082            5
    6083            3
    6084            4
    6085            3
    6086            5
    6087            2
    6088            4
    6089            2
    6090            5
    6091            5
    6092            4
    6093            5
    6094            4
    6095            9
    6096            4
    6097            7
    6098            6
    6099            4
    6100            3
    6101            4
    6102            1
    6103            5
    6104            3
    6105            8
    6106            5
    6107            3
    6108            3
    6109            1
    6110            5
    6111            5
    6112            4
    6113            4
    6114            4
    6115            4
    6116            5
    6117            7
    6118            1
    6119            6
    6120            5
    6121            5
    6122            5
    6123            2
    6124            5
    6125            5
    6126            5
    6127            2
    6128            4
    6129            3
    6130            4
    6131            3
    6132            5
    6133            5
    6134            7
    6135            6
    6136            5
    6137            4
    6138            8
    6139            5
    6140            4
    6141            3
    6142            5
    6143            3
    6144            3
    6145            3
    6146            1
    6147            2
    6148            1
    6149            9
    6150            4
    6151            2
    6152            4
    6153            4
    6154            1
    6155            1
    6156            2
    6157            0
    6158            7
    6159            6
    6160            4
    6161            5
    6162            3
    6163            4
    6164            2
    6165            3
    6166            2
    6167            5
    6168            4
    6169            2
    6170            3
    6171            7
    6172            5
    6173            4
    6174            4
    6175            2
    6176            7
    6177            5
    6178            3
    6179            4
    6180            3
    6181            3
    6182            4
    6183            3
    6184            5
    6185            3
    6186            4
    6187            4
    6188            3
    6189            4
    6190            6
    6191            3
    6192            2
    6193            3
    6194            6
    6195            3
    6196            3
    6197            4
    6198            3
    6199            1
    6200            3
    6201            4
    6202            5
    6203            3
    6204            2
    6205            3
    6206            6
    6207            4
    6208            6
    6209            2
    6210            4
    6211            2
    6212            6
    6213            4
    6214            6
    6215            6
    6216            2
    6217            6
    6218            4
    6219            1
    6220            5
    6221            7
    6222            6
    6223            5
    6224            5
    6225            5
    6226            7
    6227            4
    6228            6
    6229            4
    6230            2
    6231            5
    6232            5
    6233            3
    6234            3
    6235            4
    6236            2
    6237            2
    6238            3
    6239            3
    6240            4
    6241            5
    6242            4
    6243            2
    6244            3
    6245            5
    6246            4
    6247            3
    6248            5
    6249            2
    6250            6
    6251            3
    6252            4
    6253            6
    6254            6
    6255            5
    6256            3
    6257            6
    6258            2
    6259            6
    6260            3
    6261            6
    6262            5
    6263            2
    6264            1
    6265            5
    6266            2
    6267            5
    6268            4
    6269            2
    6270            5
    6271            5
    6272            1
    6273            2
    6274            4
    6275            4
    6276            2
    6277            1
    6278            2
    6279            4
    6280            8
    6281            1
    6282            6
    6283            6
    6284            6
    6285            3
    6286            4
    6287            5
    6288            4
    6289            4
    6290            3
    6291            2
    6292            4
    6293            5
    6294            3
    6295            1
    6296            5
    6297            2
    6298            5
    6299            3
    6300            8
    6301            3
    6302            2
    6303            3
    6304            5
    6305            6
    6306            5
    6307            7
    6308            4
    6309            2
    6310            0
    6311            2
    6312            4
    6313            4
    6314            2
    6315            4
    6316            3
    6317            3
    6318            4
    6319            6
    6320            3
    6321            2
    6322            5
    6323            5
    6324            5
    6325            5
    6326            2
    6327            3
    6328            2
    6329            2
    6330            1
    6331            1
    6332            7
    6333            1
    6334            3
    6335            6
    6336            3
    6337            3
    6338            5
    6339            3
    6340            2
    6341            4
    6342            4
    6343            1
    6344            1
    6345            1
    6346            4
    6347            5
    6348            7
    6349            3
    6350            3
    6351            2
    6352            2
    6353            2
    6354            2
    6355            6
    6356            4
    6357            3
    6358            0
    6359            0
    6360            5
    6361            4
    6362            6
    6363            2
    6364            5
    6365            0
    6366            1
    6367            4
    6368            3
    6369            5
    6370            0
    6371            2
    6372            1
    6373            3
    6374            4
    6375            4
    6376            2
    6377            2
    6378            4
    6379            2
    6380            6
    6381            4
    6382            3
    6383            2
    6384            3
    6385            4
    6386            0
    6387            3
    6388            5
    6389            2
    6390            3
    6391            5
    6392            2
    6393            3
    6394            2
    6395            4
    6396            2
    6397            3
    6398            7
    6399            3
    6400            3
    6401            1
    6402            4
    6403            3
    6404            2
    6405            5
    6406            8
    6407            1
    6408            4
    6409            7
    6410            2
    6411            7
    6412            6
    6413            3
    6414            4
    6415            5
    6416            4
    6417            2
    6418            2
    6419            2
    6420            2
    6421            2
    6422            3
    6423            3
    6424            4
    6425            1
    6426            2
    6427            2
    6428            0
    6429            2
    6430            4
    6431            4
    6432            3
    6433            2
    6434            3
    6435            3
    6436            3
    6437            2
    6438            4
    6439            3
    6440            3
    6441            6
    6442            4
    6443            3
    6444            3
    6445            1
    6446            4
    6447            4
    6448            5
    6449            3
    6450            3
    6451            4
    6452            9
    6453            4
    6454            1
    6455            7
    6456            3
    6457            4
    6458            5
    6459            6
    6460            2
    6461            1
    6462            2
    6463            3
    6464            4
    6465            4
    6466            5
    6467            7
    6468            6
    6469            5
    6470            3
    6471            4
    6472            6
    6473            6
    6474            4
    6475            6
    6476            3
    6477            4
    6478            0
    6479            3
    6480            4
    6481            6
    6482            2
    6483            3
    6484            4
    6485            5
    6486            4
    6487            3
    6488            4
    6489            5
    6490            2
    6491            1
    6492            3
    6493            4
    6494            5
    6495            4
    6496            3
    6497            1
    6498            6
    6499            3
    6500            7
    6501            4
    6502            5
    6503            3
    6504            6
    6505            2
    6506            6
    6507            4
    6508            3
    6509            6
    6510            4
    6511            1
    6512            6
    6513            2
    6514            3
    6515            5
    6516            6
    6517            1
    6518            2
    6519            2
    6520            2
    6521            5
    6522            4
    6523            3
    6524            0
    6525            1
    6526            1
    6527            2
    6528            1
    6529            3
    6530            3
    6531            5
    6532            1
    6533            2
    6534            2
    6535            0
    6536            2
    6537            6
    6538            2
    6539            4
    6540            3
    6541            4
    6542            0
    6543            5
    6544            4
    6545            4
    6546            3
    6547            1
    6548            3
    6549            2
    6550            3
    6551            2
    6552            5
    6553            4
    6554            2
    6555            3
    6556            5
    6557            2
    6558            3
    6559            2
    6560            4
    6561            3
    6562            4
    6563            3
    6564            3
    6565            3
    6566            5
    6567            1
    6568            4
    6569            2
    6570            3
    6571            4
    6572            1
    6573            3
    6574            5
    6575            4
    6576            3
    6577            0
    6578            0
    6579            3
    6580            0
    6581            1
    6582            3
    6583            1
    6584            0
    6585            2
    6586            2
    6587            4
    6588            2
    6589            4
    6590            3
    6591            3
    6592            0
    6593            3
    6594            3
    6595            2
    6596            4
    6597            5
    6598            3
    6599            2
    6600            4
    6601            0
    6602            3
    6603            4
    6604            2
    6605            0
    6606            3
    6607            1
    6608            1
    6609            1
    6610            1
    6611            2
    6612            1
    6613            2
    6614            2
    6615            1
    6616            1
    6617            0
    6618            0
    6619            4
    6620            1
    6621            3
    6622            4
    6623            7
    6624            4
    6625            4
    6626            2
    6627            5
    6628            3
    6629            1
    6630            3
    6631            2
    6632            5
    6633            0
    6634            1
    6635            1
    6636            4
    6637            2
    6638            0
    6639            0
    6640            2
    6641            5
    6642            3
    6643            4
    6644            0
    6645            2
    6646            2
    6647            1
    6648            1
    6649            1
    6650            3
    6651            3
    6652            1
    6653            3
    6654            1
    6655            1
    6656            0
    6657            4
    6658            1
    6659            1
    6660            1
    6661            2
    6662            1
    6663            0
    6664            3
    6665            1
    6666            3
    6667            2
    6668            2
    6669            3
    6670            5
    6671            3
    6672            1
    6673            2
    6674            1
    6675            2
    6676            1
    6677            1
    6678            4
    6679            2
    6680            2
    6681            2
    6682            2
    6683            4
    6684            3
    6685            2
    6686            2
    6687            3
    6688            2
    6689            4
    6690            2
    6691            1
    6692            4
    6693            3
    6694            2
    6695            3
    6696            5
    6697            2
    6698            3
    6699            2
    6700            1
    6701            3
    6702            5
    6703            2
    6704            3
    6705            4
    6706            3
    6707            2
    6708            4
    6709            1
    6710            1
    6711            4
    6712            1
    6713            1
    6714            2
    6715            4
    6716            4
    6717            3
    6718            3
    6719            2
    6720            3
    6721            0
    6722            1
    6723            3
    6724            2
    6725            3
    6726            1
    6727            0
    6728            1
    6729            3
    6730            1
    6731            1
    6732            3
    6733            2
    6734            7
    6735            3
    6736            0
    6737            3
    6738            1
    6739            3
    6740            3
    6741            6
    6742            3
    6743            1
    6744            3
    6745            2
    6746            4
    6747            2
    6748            0
    6749            2
    6750            2
    6751            2
    6752            2
    6753            3
    6754            1
    6755            2
    6756            4
    6757            3
    6758            1
    6759            2
    6760            4
    6761            2
    6762            2
    6763            3
    6764            2
    6765            2
    6766            4
    6767            1
    6768            4
    6769            5
    6770            2
    6771            2
    6772            3
    6773            3
    6774            3
    6775            1
    6776            5
    6777            5
    6778            4
    6779            2
    6780            2
    6781            3
    6782            0
    6783            2
    6784            3
    6785            0
    6786            1
    6787            1
    6788            0
    6789            2
    6790            2
    6791            5
    6792            4
    6793            2
    6794            3
    6795            4
    6796            3
    6797            1
    6798            4
    6799            5
    6800            3
    6801            2
    6802            2
    6803            2
    6804            4
    6805            5
    6806            4
    6807            1
    6808            1
    6809            2
    6810            2
    6811            2
    6812            2
    6813            3
    6814            1
    6815            3
    6816            5
    6817            3
    6818            2
    6819            1
    6820            1
    6821            1
    6822            3
    6823            2
    6824            1
    6825            3
    6826            1
    6827            1
    6828            4
    6829            2
    6830            3
    6831            4
    6832            4
    6833            3
    6834            2
    6835            1
    6836            3
    6837            0
    6838            4
    6839            3
    6840            6
    6841            3
    6842            2
    6843            1
    6844            1
    6845            4
    6846            5
    6847            5
    6848            2
    6849            0
    6850            3
    6851            2
    6852            6
    6853            2
    6854            2
    6855            3
    6856            2
    6857            4
    6858            6
    6859            2
    6860            3
    6861            3
    6862            3
    6863            3
    6864            4
    6865            3
    6866            2
    6867            3
    6868            3
    6869            5
    6870            1
    6871            1
    6872            3
    6873            1
    6874            3
    6875            4
    6876            2
    6877            2
    6878            3
    6879            3
    6880            3
    6881            4
    6882            3
    6883            4
    6884            4
    6885            3
    6886            4
    6887            5
    6888            4
    6889            4
    6890            3
    6891            1
    6892            5
    6893            2
    6894            2
    6895            4
    6896            4
    6897            2
    6898            3
    6899            4
    6900            4
    6901            7
    6902            5
    6903            2
    6904            3
    6905            5
    6906            4
    6907            6
    6908            0
    6909            5
    6910            7
    6911            2
    6912            7
    6913            4
    6914            2
    6915            6
    6916            4
    6917            2
    6918            4
    6919            5
    6920            5
    6921            5
    6922            3
    6923            4
    6924            3
    6925            6
    6926            4
    6927            5
    6928            4
    6929            4
    6930            2
    6931            1
    6932            1
    6933            2
    6934            4
    6935            3
    6936            1
    6937            2
    6938            2
    6939            5
    6940            3
    6941            4
    6942            5
    6943            4
    6944            4
    6945            3
    6946            4
    6947            4
    6948            6
    6949            6
    6950            4
    6951            4
    6952            3
    6953            4
    6954            4
    6955            2
    6956            2
    6957            2
    6958            2
    6959            4
    6960            1
    6961            2
    6962            4
    6963            3
    6964            3
    6965            0
    6966            1
    6967            3
    6968            2
    6969            4
    6970            2
    6971            5
    6972            3
    6973            0
    6974            3
    6975            3
    6976            3
    6977            4
    6978            4
    6979            4
    6980            5
    6981            5
    6982            3
    6983            9
    6984            1
    6985            3
    6986            5
    6987            4
    6988            6
    6989            4
    6990            4
    6991            2
    6992            5
    6993            1
    6994            4
    6995            5
    6996            2
    6997            3
    6998            1
    6999            3
    7000            2
    7001            3
    7002            6
    7003            3
    7004            3
    7005            2
    7006            5
    7007            1
    7008            3
    7009            6
    7010            4
    7011            4
    7012            3
    7013            4
    7014            3
    7015            1
    7016            2
    7017            2
    7018            2
    7019            1
    7020            4
    7021            6
    7022            2
    7023            1
    7024           10
    7025            2
    7026            2
    7027            4
    7028            4
    7029            1
    7030            2
    7031            6
    7032            3
    7033            3
    7034            7
    7035            7
    7036            4
    7037            5
    7038            2
    7039            3
    7040            1
    7041            2
    7042            2
    7043            4
    7044            2
    7045            2
    7046            5
    7047            2
    7048            7
    7049            5
    7050            2
    7051            3
    7052            7
    7053            6
    7054            4
    7055            4
    7056            3
    7057            2
    7058            7
    7059            6
    7060            1
    7061            2
    7062            3
    7063            6
    7064            1
    7065            3
    7066            3
    7067            4
    7068            4
    7069            7
    7070            1
    7071            1
    7072            2
    7073            4
    7074            4
    7075            3
    7076            4
    7077            2
    7078            3
    7079            4
    7080            1
    7081            4
    7082            4
    7083            8
    7084            1
    7085            5
    7086            6
    7087            5
    7088            2
    7089            5
    7090            3
    7091            2
    7092            4
    7093            4
    7094            2
    7095            4
    7096            5
    7097            4
    7098            6
    7099            6
    7100            5
    7101            2
    7102            4
    7103            3
    7104            1
    7105            5
    7106            3
    7107            4
    7108            2
    7109            2
    7110            4
    7111            5
    7112            4
    7113            2
    7114            2
    7115            3
    7116            1
    7117            2
    7118            2
    7119            3
    7120            4
    7121            1
    7122            3
    7123            0
    7124            2
    7125            5
    7126            2
    7127            0
    7128            0
    7129            2
    7130            3
    7131            1
    7132            2
    7133            2
    7134            1
    7135            2
    7136            1
    7137            4
    7138            3
    7139            1
    7140            2
    7141            1
    7142            2
    7143           10
    7144            2
    7145            1
    7146            3
    7147            3
    7148            4
    7149            1
    7150            0
    7151            1
    7152            5
    7153            5
    7154            3
    7155            3
    7156            3
    7157            2
    7158            6
    7159            6
    7160            6
    7161            6
    7162            4
    7163            5
    7164            3
    7165            4
    7166            5
    7167            4
    7168            5
    7169            4
    7170            7
    7171            5
    7172            3
    7173            3
    7174            1
    7175            3
    7176            6
    7177            3
    7178            1
    7179            3
    7180            4
    7181            4
    7182            5
    7183            2
    7184            2
    7185            3
    7186            5
    7187            4
    7188            4
    7189            2
    7190            4
    7191            2
    7192            4
    7193            3
    7194            4
    7195            3
    7196            5
    7197            5
    7198            5
    7199            4
    7200            3
    7201            7
    7202            3
    7203            4
    7204            5
    7205            3
    7206            4
    7207            7
    7208            3
    7209            2
    7210            7
    7211            6
    7212            2
    7213            2
    7214            5
    7215            5
    7216            6
    7217            2
    7218            5
    7219            6
    7220            1
    7221            4
    7222            2
    7223            2
    7224            4
    7225            5
    7226            6
    7227            4
    7228            5
    7229            4
    7230            3
    7231            3
    7232            3
    7233            5
    7234            1
    7235            5
    7236            5
    7237            3
    7238            4
    7239            3
    7240            3
    7241            4
    7242            8
    7243            4
    7244            4
    7245            4
    7246            1
    7247            3
    7248            5
    7249            2
    7250            4
    7251            3
    7252            1
    7253            3
    7254            5
    7255            7
    7256            3
    7257            2
    7258            1
    7259            3
    7260            3
    7261            1
    7262            5
    7263            4
    7264            2
    7265            5
    7266            6
    7267            2
    7268            4
    7269            6
    7270            6
    7271            4
    7272            1
    7273            3
    7274            2
    7275            3
    7276            3
    7277            3
    7278            6
    7279            1
    7280            5
    7281            3
    7282            6
    7283            2
    7284            2
    7285            3
    7286            5
    7287            4
    7288            1
    7289            5
    7290            1
    7291            0
    7292            2
    7293            2
    7294            3
    7295            4
    7296            4
    7297            4
    7298            4
    7299            5
    7300            6
    7301            2
    7302            3
    7303            6
    7304            1
    7305            0
    7306            1
    7307            4
    7308            2
    7309            3
    7310            7
    7311            4
    7312            5
    7313            4
    7314            4
    7315            3
    7316            6
    7317            7
    7318            3
    7319            3
    7320            3
    7321            4
    7322            5
    7323            5
    7324            5
    7325            4
    7326            2
    7327            4
    7328            5
    7329            0
    7330            4
    7331            2
    7332            2
    7333            6
    7334            4
    7335            5
    7336            6
    7337            2
    7338            3
    7339            3
    7340            3
    7341            4
    7342            5
    7343            1
    7344            5
    7345            6
    7346            5
    7347            3
    7348            4
    7349            2
    7350            6
    7351            0
    7352            3
    7353            2
    7354            2
    7355            5
    7356            2
    7357            2
    7358            2
    7359            2
    7360            1
    7361            5
    7362            2
    7363            1
    7364            2
    7365            2
    7366            5
    7367            4
    7368            1
    7369            4
    7370            4
    7371            3
    7372            7
    7373            0
    7374            4
    7375            2
    7376            3
    7377            4
    7378            2
    7379            3
    7380            5
    7381            3
    7382            5
    7383            4
    7384            2
    7385            5
    7386            3
    7387            2
    7388            5
    7389            4
    7390            3
    7391            3
    7392            4
    7393            7
    7394            5
    7395            3
    7396            2
    7397            3
    7398            6
    7399            2
    7400            6
    7401            3
    7402            3
    7403            2
    7404            3
    7405            5
    7406            6
    7407            4
    7408            4
    7409            3
    7410            2
    7411            5
    7412            3
    7413            5
    7414            6
    7415            2
    7416            7
    7417            3
    7418            3
    7419            1
    7420            2
    7421            0
    7422            1
    7423            6
    7424            2
    7425            3
    7426            3
    7427            5
    7428            2
    7429            1
    7430            3
    7431            5
    7432            2
    7433            4
    7434            3
    7435            4
    7436            3
    7437            3
    7438            3
    7439            4
    7440            1
    7441            1
    7442            5
    7443            2
    7444            2
    7445            2
    7446            3
    7447            3
    7448            4
    7449            2
    7450            3
    7451            3
    7452            1
    7453            3
    7454            1
    7455            4
    7456            6
    7457            3
    7458            0
    7459            2
    7460            3
    7461            1
    7462            1
    7463            2
    7464            3
    7465            1
    7466            2
    7467            5
    7468            0
    7469            1
    7470            4
    7471            4
    7472            4
    7473            3
    7474            1
    7475            1
    7476            4
    7477            4
    7478            5
    7479            6
    7480            3
    7481            4
    7482            2
    7483            3
    7484            2
    7485            3
    7486            3
    7487            5
    7488            2
    7489            1
    7490            2
    7491            7
    7492            5
    7493            2
    7494            4
    7495            1
    7496            3
    7497            2
    7498            4
    7499            1
    7500            2
    7501            3
    7502            3
    7503            6
    7504            1
    7505            3
    7506            2
    7507            2
    7508            8
    7509            4
    7510            3
    7511            3
    7512            3
    7513            1
    7514            2
    7515            5
    7516            3
    7517            3
    7518            2
    7519            5
    7520            6
    7521            3
    7522            5
    7523            4
    7524            5
    7525            4
    7526            2
    7527            3
    7528           10
    7529            5
    7530            6
    7531            3
    7532            1
    7533            4
    7534            3
    7535            3
    7536            2
    7537            6
    7538            4
    7539            3
    7540            3
    7541            1
    7542            3
    7543            2
    7544            2
    7545            3
    7546            2
    7547            4
    7548            3
    7549            2
    7550            3
    7551            6
    7552            3
    7553            5
    7554            2
    7555            5
    7556            5
    7557            5
    7558            4
    7559            5
    7560            4
    7561            6
    7562            3
    7563            6
    7564            4
    7565            2
    7566            3
    7567            4
    7568            3
    7569            2
    7570            6
    7571            5
    7572            4
    7573            7
    7574            5
    7575            4
    7576            8
    7577            6
    7578            4
    7579            2
    7580            3
    7581            1
    7582            4
    7583            0
    7584            3
    7585            7
    7586            5
    7587            2
    7588            3
    7589            5
    7590            1
    7591            3
    7592            1
    7593            2
    7594            4
    7595            3
    7596            2
    7597            3
    7598            4
    7599            2
    7600            5
    7601            2
    7602            3
    7603            2
    7604            4
    7605            4
    7606            4
    7607            3
    7608            2
    7609            6
    7610            3
    7611            3
    7612            3
    7613            4
    7614            4
    7615            4
    7616            2
    7617            3
    7618            4
    7619            3
    7620            3
    7621            2
    7622            5
    7623            2
    7624            4
    7625            1
    7626            3
    7627            1
    7628            4
    7629            1
    7630            4
    7631            5
    7632            3
    7633            3
    7634            5
    7635            6
    7636            4
    7637            4
    7638            4
    7639            2
    7640            3
    7641            2
    7642            3
    7643            7
    7644            1
    7645            3
    7646            3
    7647            4
    7648            4
    7649            4
    7650            5
    7651            4
    7652            3
    7653            4
    7654            3
    7655            5
    7656            4
    7657            4
    7658            5
    7659            5
    7660            5
    7661            2
    7662            3
    7663            5
    7664            5
    7665            4
    7666            5
    7667            5
    7668            5
    7669            4
    7670            5
    7671            5
    7672            5
    7673            3
    7674            2
    7675            5
    7676            4
    7677            4
    7678            4
    7679            5
    7680            7
    7681            5
    7682            2
    7683            2
    7684            6
    7685            5
    7686            4
    7687            8
    7688            4
    7689            2
    7690            5
    7691            1
    7692            5
    7693            4
    7694            5
    7695            5
    7696            2
    7697            6
    7698            4
    7699            5
    7700            3
    7701            3
    7702            2
    7703            4
    7704            9
    7705            1
    7706            5
    7707            4
    7708            6
    7709            5
    7710            2
    7711            2
    7712            1
    7713            1
    7714            0
    7715            1
    7716            4
    7717            3
    7718            4
    7719            2
    7720            4
    7721            4
    7722            8
    7723            5
    7724            5
    7725            7
    7726            5
    7727            3
    7728            4
    7729            1
    7730            8
    7731            7
    7732            4
    7733            5
    7734            5
    7735            8
    7736            0
    7737            4
    7738            3
    7739            4
    7740            5
    7741            5
    7742            6
    7743            2
    7744            5
    7745            3
    7746            4
    7747            2
    7748            7
    7749            5
    7750            5
    7751            5
    7752            6
    7753            6
    7754            5
    7755            1
    7756            5
    7757            5
    7758            3
    7759            3
    7760            1
    7761            3
    7762            4
    7763            4
    7764            4
    7765            4
    7766            3
    7767            1
    7768            6
    7769            3
    7770            5
    7771            5
    7772            7
    7773            3
    7774            5
    7775            3
    7776            1
    7777            6
    7778            1
    7779            0
    7780            2
    7781            2
    7782            1
    7783            1
    7784            1
    7785            4
    7786            2
    7787            2
    7788            2
    7789            1
    7790            1
    7791            4
    7792            3
    7793            5
    7794            2
    7795            1
    7796            3
    7797            0
    7798            2
    7799            2
    7800            3
    7801            4
    7802            5
    7803            4
    7804            5
    7805            9
    7806            6
    7807            4
    7808            7
    7809            3
    7810            4
    7811            6
    7812            6
    7813            5
    7814            6
    7815            3
    7816            4
    7817            5
    7818            6
    7819            3
    7820            7
    7821            1
    7822            6
    7823            0
    7824            3
    7825            5
    7826            7
    7827            1
    7828            3
    7829            3
    7830            1
    7831            4
    7832            6
    7833            5
    7834            3
    7835            5
    7836            3
    7837            8
    7838            2
    7839            3
    7840            3
    7841            6
    7842            5
    7843            1
    7844            2
    7845            3
    7846            3
    7847            7
    7848            6
    7849            4
    7850            3
    7851            3
    7852            5
    7853            5
    7854            1
    7855            2
    7856            3
    7857            6
    7858            5
    7859            3
    7860            3
    7861            0
    7862            3
    7863            3
    7864            1
    7865            2
    7866            3
    7867            2
    7868            0
    7869            4
    7870            3
    7871            1
    7872            0
    7873            1
    7874            2
    7875            2
    7876            2
    7877            2
    7878            2
    7879            2
    7880            2
    7881            3
    7882            5
    7883            4
    7884            5
    7885            2
    7886            2
    7887            1
    7888            1
    7889            3
    7890            4
    7891            5
    7892            2
    7893            1
    7894            3
    7895            2
    7896            3
    7897            2
    7898            4
    7899            4
    7900            4
    7901            3
    7902            6
    7903            5
    7904            5
    7905            6
    7906            2
    7907            2
    7908            2
    7909            5
    7910            4
    7911            6
    7912            5
    7913            3
    7914            3
    7915            3
    7916            6
    7917            5
    7918            0
    7919            4
    7920            2
    7921            2
    7922            3
    7923            6
    7924            2
    7925            4
    7926            4
    7927            3
    7928            3
    7929            4
    7930            4
    7931            4
    7932            2
    7933            4
    7934            4
    7935            5
    7936            6
    7937            5
    7938            4
    7939            6
    7940            1
    7941            1
    7942            3
    7943            3
    7944            7
    7945            3
    7946            4
    7947            3
    7948            3
    7949            6
    7950            2
    7951            2
    7952            1
    7953            5
    7954            3
    7955            0
    7956            4
    7957            3
    7958            3
    7959            3
    7960            2
    7961            3
    7962            4
    7963            3
    7964            3
    7965            5
    7966            4
    7967            3
    7968            5
    7969            2
    7970            3
    7971            2
    7972            1
    7973            5
    7974            5
    7975            4
    7976            4
    7977            4
    7978            6
    7979            2
    7980            7
    7981            4
    7982            6
    7983            4
    7984            5
    7985            5
    7986            4
    7987            5
    7988            4
    7989            7
    7990            3
    7991            4
    7992            5
    7993            5
    7994            2
    7995            1
    7996            7
    7997            6
    7998            5
    7999            3
    8000            4
    8001            4
    8002            4
    8003            5
    8004            3
    8005            4
    8006            5
    8007            4
    8008            6
    8009            1
    8010            1
    8011            1
    8012            3
    8013            3
    8014            2
    8015            3
    8016            0
    8017            0
    8018            1
    8019            1
    8020            2
    8021            2
    8022            1
    8023            1
    8024            2
    8025            0
    8026            2
    8027            0
    8028            3
    8029            4
    8030            5
    8031            4
    8032            4
    8033            3
    8034            4
    8035            3
    8036            3
    8037            3
    8038            1
    8039            4
    8040            3
    8041            3
    8042            5
    8043            2
    8044            6
    8045            3
    8046            5
    8047            3
    8048            3
    8049            4
    8050            3
    8051            5
    8052            2
    8053            1
    8054            5
    8055            2
    8056            4
    8057            3
    8058            6
    8059            3
    8060            0
    8061            1
    8062            2
    8063            3
    8064            2
    8065            2
    8066            1
    8067            6
    8068            4
    8069            1
    8070            0
    8071            2
    8072            3
    8073            5
    8074            2
    8075            3
    8076            2
    8077            1
    8078            4
    8079            1
    8080            1
    8081            3
    8082            2
    8083            2
    8084            5
    8085            3
    8086            5
    8087            3
    8088            4
    8089            4
    8090            3
    8091            2
    8092            3
    8093            6
    8094            2
    8095            1
    8096            5
    8097            3
    8098            1
    8099            2
    8100            3
    8101            2
    8102            2
    8103            2
    8104            3
    8105            4
    8106            5
    8107            4
    8108            4
    8109            1
    8110            3
    8111            3
    8112            1
    8113            1
    8114            1
    8115            3
    8116            1
    8117            2
    8118            3
    8119            2
    8120            3
    8121            2
    8122            3
    8123            1
    8124            3
    8125            2
    8126            3
    8127            4
    8128            3
    8129            3
    8130            3
    8131            4
    8132            1
    8133            3
    8134            6
    8135            3
    8136            2
    8137            2
    8138            2
    8139            3
    8140            3
    8141            3
    8142            3
    8143            3
    8144            4
    8145            3
    8146            2
    8147            3
    8148            2
    8149            4
    8150            5
    8151            2
    8152            1
    8153            3
    8154            2
    8155            3
    8156            5
    8157            3
    8158            2
    8159            4
    8160            4
    8161            1
    8162            1
    8163            2
    8164            3
    8165            0
    8166            2
    8167            3
    8168            5
    8169            3
    8170            5
    8171            0
    8172            5
    8173            4
    8174            4
    8175            4
    8176            2
    8177            1
    8178            3
    8179            3
    8180            5
    8181            5
    8182            3
    8183            4
    8184            4
    8185            2
    8186            5
    8187            2
    8188            4
    8189            4
    8190            2
    8191            2
    8192            2
    8193            3
    8194            4
    8195            2
    8196            2
    8197            2
    8198            2
    8199            4
    8200            1
    8201            1
    8202            1
    8203            0
    8204            5
    8205            1
    8206            3
    8207            3
    8208            3
    8209            2
    8210            1
    8211            6
    8212            2
    8213            4
    8214            5
    8215            2
    8216            2
    8217            3
    8218            5
    8219            3
    8220            4
    8221            3
    8222            5
    8223            3
    8224            5
    8225            5
    8226            3
    8227            2
    8228            4
    8229            0
    8230            3
    8231            4
    8232            4
    8233            2
    8234            3
    8235            3
    8236            4
    8237            4
    8238            8
    8239            4
    8240            6
    8241            1
    8242            7
    8243            3
    8244            2
    8245            2
    8246            0
    8247            3
    8248            1
    8249            5
    8250            1
    8251            5
    8252            3
    8253            2
    8254            6
    8255            3
    8256            4
    8257            1
    8258            4
    8259            2
    8260            2
    8261            4
    8262            3
    8263            1
    8264            3
    8265            4
    8266            2
    8267            0
    8268            2
    8269            2
    8270            2
    8271            4
    8272            2
    8273            0
    8274            2
    8275            1
    8276            3
    8277            1
    8278            2
    8279            2
    8280            4
    8281            2
    8282            2
    8283            2
    8284            2
    8285            1
    8286            3
    8287            5
    8288            0
    8289            5
    8290            1
    8291            3
    8292            2
    8293            1
    8294            2
    8295            1
    8296            4
    8297            7
    8298            2
    8299            1
    8300            5
    8301            1
    8302            9
    8303            1
    8304            1
    8305            2
    8306            3
    8307            2
    8308            1
    8309            2
    8310            2
    8311            2
    8312            4
    8313            2
    8314            1
    8315            1
    8316            0
    8317            2
    8318            1
    8319            3
    8320            0
    8321            1
    8322            0
    8323            1
    8324            3
    8325            4
    8326            1
    8327            1
    8328            0
    8329            3
    8330            1
    8331            2
    8332            1
    8333            1
    8334            4
    8335            1
    8336            3
    8337            1
    8338            3
    8339            2
    8340            2
    8341            2
    8342            8
    8343            5
    8344            1
    8345            4
    8346            4
    8347            4
    8348            3
    8349            4
    8350            2
    8351            3
    8352            4
    8353            3
    8354            5
    8355            5
    8356            4
    8357            1
    8358            6
    8359            6
    8360            2
    8361            0
    8362            4
    8363            3
    8364            4
    8365            3
    8366            4
    8367            7
    8368            2
    8369            4
    8370            3
    8371            1
    8372            1
    8373            3
    8374            4
    8375            2
    8376            3
    8377            2
    8378            6
    8379            3
    8380            2
    8381            0
    8382            2
    8383            2
    8384            3
    8385            4
    8386            2
    8387            0
    8388            3
    8389            5
    8390            2
    8391            4
    8392            3
    8393            2
    8394            1
    8395            1
    8396            2
    8397            2
    8398            3
    8399            3
    8400            3
    8401            6
    8402            0
    8403            2
    8404            1
    8405            1
    8406            3
    8407            2
    8408            3
    8409            5
    8410            2
    8411            3
    8412            4
    8413            4
    8414            6
    8415            5
    8416            6
    8417            2
    8418            5
    8419            3
    8420            6
    8421            5
    8422            4
    8423            4
    8424            3
    8425            0
    8426            0
    8427            3
    8428            3
    8429            4
    8430            3
    8431            4
    8432            4
    8433            2
    8434            2
    8435            3
    8436            7
    8437            3
    8438            4
    8439            3
    8440            3
    8441            1
    8442            3
    8443            5
    8444            4
    8445            1
    8446            3
    8447            4
    8448            2
    8449            5
    8450            3
    8451            4
    8452            3
    8453            8
    8454            4
    8455            3
    8456            6
    8457            4
    8458            2
    8459            6
    8460            7
    8461            3
    8462            6
    8463            4
    8464            8
    8465            2
    8466            1
    8467            2
    8468            0
    8469            3
    8470            5
    8471            5
    8472            5
    8473            5
    8474            4
    8475            4
    8476            3
    8477            2
    8478            6
    8479            1
    8480            5
    8481            5
    8482            5
    8483            3
    8484            3
    8485            5
    8486            1
    8487            5
    8488            4
    8489            5
    8490            3
    8491            3
    8492            6
    8493            4
    8494            4
    8495            4
    8496            6
    8497            1
    8498            6
    8499            2
    8500            3
    8501            6
    8502            2
    8503            5
    8504            6
    8505            3
    8506            3
    8507            3
    8508            7
    8509            6
    8510            4
    8511            4
    8512            3
    8513            6
    8514            2
    8515            2
    8516            6
    8517            1
    8518            2
    8519            3
    8520            5
    8521            1
    8522            7
    8523            1
    8524            5
    8525            2
    8526            6
    8527            3
    8528            2
    8529            4
    8530            3
    8531            3
    8532            5
    8533            2
    8534            1
    8535            5
    8536            1
    8537            4
    8538            3
    8539            7
    8540            5
    8541            7
    8542            3
    8543            3
    8544            1
    8545            1
    8546            6
    8547            8
    8548            2
    8549            3
    8550            3
    8551            6
    8552            3
    8553            2
    8554            4
    8555            0
    8556            5
    8557            4
    8558            4
    8559            7
    8560            3
    8561            0
    8562            6
    8563            3
    8564            2
    8565            2
    8566            3
    8567            0
    8568            0
    8569            1
    8570            2
    8571            4
    8572            4
    8573            3
    8574            1
    8575            2
    8576            0
    8577            2
    8578            3
    8579            3
    8580            4
    8581            2
    8582            1
    8583            5
    8584            3
    8585            4
    8586            3
    8587            1
    8588            4
    8589            0
    8590            4
    8591            4
    8592            3
    8593            2
    8594            4
    8595            5
    8596            3
    8597            2
    8598            5
    8599            8
    8600            5
    8601            2
    8602            1
    8603            1
    8604            6
    8605            4
    8606            4
    8607            2
    8608            1
    8609            4
    8610            3
    8611            1
    8612            7
    8613            4
    8614            7
    8615            3
    8616            4
    8617            2
    8618            5
    8619            3
    8620            5
    8621            6
    8622            5
    8623            5
    8624            4
    8625            4
    8626            3
    8627            4
    8628            2
    8629            5
    8630            3
    8631            3
    8632            1
    8633            2
    8634            5
    8635            5
    8636            6
    8637            6
    8638            3
    8639            8
    8640            5
    8641            2
    8642            4
    8643            6
    8644            3
    8645            4
    8646            5
    8647            1
    8648            2
    8649            4
    8650            3
    8651            3
    8652            5
    8653            3
    8654            2
    8655            6
    8656            3
    8657            3
    8658            2
    8659            5
    8660            5
    8661            8
    8662            4
    8663            5
    8664            6
    8665            6
    8666            2
    8667            5
    8668            7
    8669            6
    8670            7
    8671            4
    8672            6
    8673            3
    8674            6
    8675           10
    8676            4
    8677            5
    8678            7
    8679            3
    8680            4
    8681            4
    8682            2
    8683            1
    8684            2
    8685            7
    8686            5
    8687            3
    8688            7
    8689            3
    8690            5
    8691            4
    8692            5
    8693            2
    8694            5
    8695            3
    8696            5
    8697            4
    8698            5
    8699            5
    8700            5
    8701            6
    8702            3
    8703            6
    8704            6
    8705            3
    8706            3
    8707            3
    8708            5
    8709            4
    8710            5
    8711            2
    8712            2
    8713            5
    8714            3
    8715            4
    8716            8
    8717            2
    8718            2
    8719            5
    8720            4
    8721            1
    8722            3
    8723            3
    8724            3
    8725            5
    8726            2
    8727            5
    8728            6
    8729            4
    8730            1
    8731            2
    8732            1
    8733            2
    8734            3
    8735            2
    8736            5
    8737            4
    8738            1
    8739            3
    8740            5
    8741            4
    8742            3
    8743            4
    8744            4
    8745            4
    8746            2
    8747            2
    8748            1
    8749            4
    8750            4
    8751            8
    8752            5
    8753            5
    8754            5
    8755            5
    8756            4
    8757            3
    8758            7
    8759            5
    8760            3
    8761            6
    8762            5
    8763            6
    8764            4
    8765            2
    8766            4
    8767            1
    8768            6
    8769            4
    8770            3
    8771            3
    8772            2
    8773            2
    8774            5
    8775            6
    8776            2
    8777            3
    8778            8
    8779            6
    8780            3
    8781            2
    8782            4
    8783            7
    8784            3
    8785            3
    8786            3
    8787            4
    8788            6
    8789            5
    8790            4
    8791            4
    8792            5
    8793            5
    8794            6
    8795            2
    8796            2
    8797            1
    8798            7
    8799            3
    8800            3
    8801            4
    8802            4
    8803            5
    8804            3
    8805            5
    8806            4
    8807            5
    8808            1
    8809            3
    8810            4
    8811            3
    8812            3
    8813            1
    8814            6
    8815            4
    8816            1
    8817            3
    8818            3
    8819            3
    8820            6
    8821            5
    8822            6
    8823            3
    8824            3
    8825            2
    8826            3
    8827            2
    8828            2
    8829            3
    8830            2
    8831            3
    8832            2
    8833            0
    8834            4
    8835            3
    8836            3
    8837            3
    8838            2
    8839            1
    8840            0
    8841            0
    8842            3
    8843            1
    8844            3
    8845            1
    8846            3
    8847            4
    8848            1
    8849            2
    8850            4
    8851            2
    8852            2
    8853            1
    8854            2
    8855            3
    8856            3
    8857            4
    8858            1
    8859            2
    8860            3
    8861            3
    8862            2
    8863            2
    8864            1
    8865            3
    8866            2
    8867            1
    8868            4
    8869            2
    8870            5
    8871            3
    8872            3
    8873            2
    8874            4
    8875            3
    8876            3
    8877            2
    8878            4
    8879            4
    8880            4
    8881            4
    8882            3
    8883            1
    8884            2
    8885            3
    8886            2
    8887            3
    8888            2
    8889            5
    8890            3
    8891            2
    8892            4
    8893            4
    8894            5
    8895            5
    8896            4
    8897            4
    8898            6
    8899            2
    8900            4
    8901            0
    8902            7
    8903            4
    8904            6
    8905            4
    8906            2
    8907            5
    8908            5
    8909            3
    8910            3
    8911            2
    8912            2
    8913            6
    8914            3
    8915            4
    8916            2
    8917            4
    8918            5
    8919            5
    8920            8
    8921            6
    8922            2
    8923            4
    8924            2
    8925            1
    8926            1
    8927            2
    8928            1
    8929            2
    8930            4
    8931            3
    8932            2
    8933            0
    8934            2
    8935            1
    8936            4
    8937            4
    8938            5
    8939            3
    8940            3
    8941            2
    8942            2
    8943            7
    8944            0
    8945            2
    8946            2
    8947            2
    8948            3
    8949            3
    8950            2
    8951            5
    8952            5
    8953            2
    8954            3
    8955            1
    8956            2
    8957            4
    8958            1
    8959            5
    8960            4
    8961            2
    8962            2
    8963            2
    8964            4
    8965            5
    8966            2
    8967            5
    8968            4
    8969            5
    8970            4
    8971            2
    8972            4
    8973            8
    8974            3
    8975            3
    8976            2
    8977            3
    8978            3
    8979            5
    8980            5
    8981            4
    8982            3
    8983            3
    8984            3
    8985            6
    8986            4
    8987            4
    8988            3
    8989            4
    8990            5
    8991            4
    8992            1
    8993            3
    8994            1
    8995            2
    8996            2
    8997            0
    8998            3
    8999           11
    9000            1
    9001            1
    9002            1
    9003            2
    9004            3
    9005            3
    9006            5
    9007            3
    9008            3
    9009            2
    9010            2
    9011            1
    9012            2
    9013            1
    9014            5
    9015            8
    9016            3
    9017            3
    9018            3
    9019            5
    9020            4
    9021            2
    9022            7
    9023            2
    9024            5
    9025            2
    9026            5
    9027            5
    9028            5
    9029            3
    9030            1
    9031            4
    9032            2
    9033            3
    9034            3
    9035            3
    9036            3
    9037            3
    9038            5
    9039            3
    9040            2
    9041            3
    9042            4
    9043            3
    9044            7
    9045            7
    9046            2
    9047            5
    9048            9
    9049            0
    9050            4
    9051            4
    9052            2
    9053            4
    9054            3
    9055            3
    9056            2
    9057            2
    9058            4
    9059            2
    9060            2
    9061            3
    9062            2
    9063            4
    9064            3
    9065            3
    9066            6
    9067            2
    9068            3
    9069            4
    9070            4
    9071            6
    9072            3
    9073            5
    9074            6
    9075            2
    9076            2
    9077            2
    9078            3
    9079            3
    9080            1
    9081            7
    9082            3
    9083            3
    9084            7
    9085            4
    9086            3
    9087            2
    9088            4
    9089            2
    9090            3
    9091            3
    9092            3
    9093            4
    9094            6
    9095            3
    9096            5
    9097            3
    9098            5
    9099            1
    9100            3
    9101            1
    9102            1
    9103            1
    9104            1
    9105            3
    9106            2
    9107            2
    9108            3
    9109            2
    9110            2
    9111            0
    9112            0
    9113            3
    9114            2
    9115            1
    9116            3
    9117            5
    9118            2
    9119            2
    9120            1
    9121            3
    9122            4
    9123            2
    9124            1
    9125            3
    9126            3
    9127            3
    9128            4
    9129            3
    9130            6
    9131            2
    9132            2
    9133            3
    9134            1
    9135            0
    9136            2
    9137            3
    9138            3
    9139            3
    9140            5
    9141            2
    9142            5
    9143            4
    9144            3
    9145            3
    9146            3
    9147            1
    9148            2
    9149            2
    9150            2
    9151            2
    9152            4
    9153            3
    9154            0
    9155            4
    9156            4
    9157            4
    9158            3
    9159            2
    9160            4
    9161            1
    9162            2
    9163            2
    9164            4
    9165            5
    9166            1
    9167            1
    9168            2
    9169            1
    9170            2
    9171            1
    9172            2
    9173            3
    9174            5
    9175            1
    9176            4
    9177            2
    9178            5
    9179            6
    9180            3
    9181            4
    9182            4
    9183            3
    9184            4
    9185            4
    9186            5
    9187            4
    9188            1
    9189            6
    9190            5
    9191            2
    9192            5
    9193            6
    9194            3
    9195            3
    9196            3
    9197            4
    9198            5
    9199            4
    9200            3
    9201            5
    9202            4
    9203            0
    9204            3
    9205            1
    9206            4
    9207            3
    9208            3
    9209            2
    9210            3
    9211            4
    9212            6
    9213            3
    9214            4
    9215            3
    9216            3
    9217            3
    9218            3
    9219            4
    9220            6
    9221            3
    9222            4
    9223            3
    9224            4
    9225            7
    9226            4
    9227            4
    9228            4
    9229            4
    9230            1
    9231            3
    9232            3
    9233            4
    9234            5
    9235            5
    9236            2
    9237            1
    9238            2
    9239            4
    9240            6
    9241            3
    9242            4
    9243            5
    9244            2
    9245            5
    9246            3
    9247            4
    9248            9
    9249            1
    9250            4
    9251            4
    9252            3
    9253            2
    9254            3
    9255            3
    9256            2
    9257            4
    9258            3
    9259            4
    9260            2
    9261            8
    9262            3
    9263            5
    9264            4
    9265            5
    9266            6
    9267            2
    9268            5
    9269            3
    9270            6
    9271            2
    9272            3
    9273            4
    9274            4
    9275            3
    9276            7
    9277            7
    9278            3
    9279            4
    9280            3
    9281            6
    9282            5
    9283            4
    9284            3
    9285            3
    9286            3
    9287            6
    9288            4
    9289            3
    9290            2
    9291            5
    9292            5
    9293            4
    9294            2
    9295            5
    9296            5
    9297            7
    9298            6
    9299            3
    9300            2
    9301            3
    9302            3
    9303            1
    9304            3
    9305            2
    9306            4
    9307            1
    9308            1
    9309            3
    9310            4
    9311            3
    9312            4
    9313            1
    9314            5
    9315            4
    9316            5
    9317            4
    9318            2
    9319            3
    9320            4
    9321            5
    9322            4
    9323            5
    9324            4
    9325            1
    9326            2
    9327            5
    9328            2
    9329            8
    9330            1
    9331            4
    9332            2
    9333            1
    9334            3
    9335            6
    9336            5
    9337            7
    9338            4
    9339            2
    9340            6
    9341            7
    9342            3
    9343            3
    9344            2
    9345            3
    9346            4
    9347            4
    9348            4
    9349            3
    9350            2
    9351            2
    9352            2
    9353            2
    9354            0
    9355            1
    9356            4
    9357            3
    9358            2
    9359            3
    9360            4
    9361            4
    9362            6
    9363            5
    9364            2
    9365            2
    9366            2
    9367            2
    9368            2
    9369            1
    9370            1
    9371            4
    9372            4
    9373            1
    9374            4
    9375            3
    9376            1
    9377            2
    9378            2
    9379            4
    9380            4
    9381            3
    9382            5
    9383            0
    9384            4
    9385            0
    9386            2
    9387            5
    9388            3
    9389            4
    9390            1
    9391            4
    9392            1
    9393            5
    9394            3
    9395            0
    9396            4
    9397            4
    9398            1
    9399            3
    9400            3
    9401            4
    9402            1
    9403            3
    9404            1
    9405            7
    9406            3
    9407            1
    9408            3
    9409            1
    9410            4
    9411            4
    9412            3
    9413            6
    9414            3
    9415            6
    9416            4
    9417            5
    9418            3
    9419            1
    9420            1
    9421            2
    9422            4
    9423            4
    9424            2
    9425            1
    9426            2
    9427            3
    9428            4
    9429            2
    9430            2
    9431            3
    9432            3
    9433            3
    9434            1
    9435            2
    9436            1
    9437            8
    9438            1
    9439            4
    9440            1
    9441            6
    9442            1
    9443            2
    9444            2
    9445            2
    9446            3
    9447            6
    9448            4
    9449            2
    9450            2
    9451            2
    9452            3
    9453            4
    9454            2
    9455            4
    9456            2
    9457            5
    9458            4
    9459            3
    9460            2
    9461            3
    9462            2
    9463            4
    9464            4
    9465            1
    9466            3
    9467            2
    9468            1
    9469            0
    9470            7
    9471            2
    9472            2
    9473            2
    9474            4
    9475            3
    9476            2
    9477            4
    9478            4
    9479            4
    9480            1
    9481            1
    9482            3
    9483            1
    9484            2
    9485            1
    9486            3
    9487            4
    9488            4
    9489            4
    9490            9
    9491            5
    9492            3
    9493            2
    9494            3
    9495            4
    9496            3
    9497            2
    9498            4
    9499            2
    9500            7
    9501            5
    9502            6
    9503            0
    9504            3
    9505            6
    9506            3
    9507            2
    9508            7
    9509            4
    9510            2
    9511            0
    9512            2
    9513            5
    9514            4
    9515            6
    9516            1
    9517            3
    9518            3
    9519            5
    9520            4
    9521            1
    9522            2
    9523            3
    9524            1
    9525            2
    9526            1
    9527            4
    9528            4
    9529            4
    9530            5
    9531            2
    9532            4
    9533            2
    9534            0
    9535            6
    9536            5
    9537            3
    9538            3
    9539            4
    9540            1
    9541            3
    9542            0
    9543            2
    9544            2
    9545            5
    9546            3
    9547            3
    9548            5
    9549            2
    9550            1
    9551            4
    9552            2
    9553            3
    9554            3
    9555            0
    9556            4
    9557            6
    9558            6
    9559            4
    9560            7
    9561            3
    9562            1
    9563            3
    9564            6
    9565            3
    9566            5
    9567            5
    9568            1
    9569            2
    9570            1
    9571            3
    9572            2
    9573            4
    9574            3
    9575            4
    9576            1
    9577            2
    9578            6
    9579            6
    9580            5
    9581            4
    9582            1
    9583            2
    9584            4
    9585            1
    9586            4
    9587            4
    9588            4
    9589            5
    9590            3
    9591            4
    9592            2
    9593            5
    9594            1
    9595            5
    9596            5
    9597            1
    9598            5
    9599            5
    9600            3
    9601            4
    9602            3
    9603            3
    9604            4
    9605            7
    9606            4
    9607            4
    9608            4
    9609            3
    9610            1
    9611            6
    9612            5
    9613            4
    9614            2
    9615            5
    9616            5
    9617            3
    9618            5
    9619            5
    9620            6
    9621            5
    9622            5
    9623            4
    9624            6
    9625            7
    9626            4
    9627            2
    9628            1
    9629            6
    9630            2
    9631            2
    9632            4
    9633            4
    9634            5
    9635            2
    9636            5
    9637            5
    9638            7
    9639            4
    9640            5
    9641            6
    9642            3
    9643            5
    9644            4
    9645            6
    9646            1
    9647            3
    9648            3
    9649            4
    9650            2
    9651            2
    9652            1
    9653            1
    9654            5
    9655            4
    9656            5
    9657            2
    9658            4
    9659            0
    9660            2
    9661            2
    9662            2
    9663            7
    9664            1
    9665            3
    9666            4
    9667            2
    9668            0
    9669            5
    9670            5
    9671            5
    9672            6
    9673            6
    9674           10
    9675            2
    9676            2
    9677            4
    9678            4
    9679            4
    9680            5
    9681            4
    9682            5
    9683            3
    9684            2
    9685            5
    9686            7
    9687            1
    9688            9
    9689            3
    9690            5
    9691            4
    9692            4
    9693            4
    9694            4
    9695            3
    9696            3
    9697            5
    9698            1
    9699            2
    9700            4
    9701            7
    9702            4
    9703            5
    9704            1
    9705            3
    9706            3
    9707            1
    9708            5
    9709            3
    9710            8
    9711            5
    9712            2
    9713            5
    9714            5
    9715            3
    9716            3
    9717            4
    9718            6
    9719            3
    9720            5
    9721            6
    9722            4
    9723            6
    9724            4
    9725            3
    9726            2
    9727            3
    9728            3
    9729            5
    9730            3
    9731            2
    9732            5
    9733            4
    9734            8
    9735            5
    9736            4
    9737            3
    9738            4
    9739            3
    9740            1
    9741            6
    9742            6
    9743            2
    9744            7
    9745            1
    9746            1
    9747            4
    9748            5
    9749            4
    9750            5
    9751            6
    9752            6
    9753            5
    9754            4
    9755            2
    9756            3
    9757            3
    9758            4
    9759            5
    9760            7
    9761            3
    9762            3
    9763            3
    9764            2
    9765            3
    9766            3
    9767            5
    9768            3
    9769            3
    9770            0
    9771            4
    9772            2
    9773            6
    9774            3
    9775            4
    9776            4
    9777            4
    9778            2
    9779            5
    9780            4
    9781            4
    9782            5
    9783            5
    9784            3
    9785            5
    9786            4
    9787            2
    9788            7
    9789            3
    9790            7
    9791            4
    9792            3
    9793            2
    9794            4
    9795            2
    9796            1
    9797            6
    9798            6
    9799            5
    9800            6
    9801            2
    9802            5
    9803            6
    9804            5
    9805            2
    9806            1
    9807            3
    9808            2
    9809            4
    9810            3
    9811            2
    9812            3
    9813            7
    9814            5
    9815            5
    9816            1
    9817            1
    9818            4
    9819            2
    9820            3
    9821            8
    9822            4
    9823            6
    9824            4
    9825            2
    9826            1
    9827            6
    9828            2
    9829            4
    9830            3
    9831            4
    9832            3
    9833            6
    9834            3
    9835            2
    9836            4
    9837            2
    9838            6
    9839            3
    9840            3
    9841            3
    9842            5
    9843            6
    9844            8
    9845            3
    9846            3
    9847            4
    9848            5
    9849            2
    9850            2
    9851            2
    9852            4
    9853            3
    9854            2
    9855            2
    9856            4
    9857            2
    9858            2
    9859            5
    9860            7
    9861            1
    9862            2
    9863            7
    9864            4
    9865            2
    9866            2
    9867            5
    9868            3
    9869            1
    9870            2
    9871            1
    9872            5
    9873            4
    9874            3
    9875            3
    9876            2
    9877            1
    9878            0
    9879            2
    9880            3
    9881            4
    9882            3
    9883            4
    9884            5
    9885            1
    9886            3
    9887            3
    9888            2
    9889            4
    9890            2
    9891            7
    9892            4
    9893            5
    9894            5
    9895            8
    9896            4
    9897            3
    9898            3
    9899            1
    9900            1
    9901            2
    9902            1
    9903            2
    9904            9
    9905            1
    9906            4
    9907            4
    9908            3
    9909            3
    9910            6
    9911            4
    9912            3
    9913            5
    9914            3
    9915            1
    9916            5
    9917            3
    9918            1
    9919            2
    9920            1
    9921            2
    9922            2
    9923            1
    9924            4
    9925            5
    9926            5
    9927            6
    9928            3
    9929            6
    9930            4
    9931            5
    9932            2
    9933            5
    9934            5
    9935            5
    9936            5
    9937            3
    9938            3
    9939            5
    9940            4
    9941            3
    9942            5
    9943            1
    9944            2
    9945            3
    9946            1
    9947            3
    9948            5
    9949            6
    9950            1
    9951            5
    9952            3
    9953            2
    9954            3
    9955            3
    9956            6
    9957            3
    9958            2
    9959            2
    9960            4
    9961            4
    9962            2
    9963            1
    9964            6
    9965            2
    9966            2
    9967            5
    9968            3
    9969            5
    9970            7
    9971            6
    9972            4
    9973            4
    9974            5
    9975            5
    9976            4
    9977            4
    9978            5
    9979            4
    9980            2
    9981            5
    9982            4
    9983            3
    9984            2
    9985            8
    9986            5
    9987            5
    9988            4
    9989            4
    9990            3
    9991            6
    9992            3
    9993            5
    9994            6
    9995            1
    9996            7
    9997            3
    9998            5
    9999            1
   10000            1
   10001            4
   10002            3
   10003            2
   10004            3
   10005            2
   10006            3
   10007            4
   10008            2
   10009            4
   10010            1
   10011            6
   10012            4
   10013            2
   10014            6
   10015            3
   10016            5
   10017            3
   10018            2
   10019            4
   10020            4
   10021            5
   10022            2
   10023            2
   10024            2
   10025            2
   10026            0
   10027            2
   10028            4
   10029            6
   10030            3
   10031            4
   10032            3
   10033            3
   10034            3
   10035            1
   10036            5
   10037            4
   10038            4
   10039            2
   10040            4
   10041            3
   10042            4
   10043            4
   10044            2
   10045            5
   10046            1
   10047            1
   10048            3
   10049            2
   10050            2
   10051            4
   10052            5
   10053            3
   10054            5
   10055            2
   10056            5
   10057            5
   10058            2
   10059            2
   10060            2
   10061            4
   10062            5
   10063            3
   10064            6
   10065            4
   10066            2
   10067            1
   10068            3
   10069            5
   10070            3
   10071            1
   10072            2
   10073            4
   10074            3
   10075            5
   10076            3
   10077            3
   10078            2
   10079            5
   10080            2
   10081            1
   10082            7
   10083            3
   10084            1
   10085            2
   10086            2
   10087            1
   10088            2
   10089            4
   10090            2
   10091            3
   10092            2
   10093            2
   10094            2
   10095            5
   10096            5
   10097            3
   10098            4
   10099            2
   10100            6
   10101            3
   10102            5
   10103            4
   10104            2
   10105            3
   10106            2
   10107            7
   10108            4
   10109            4
   10110            1
   10111            4
   10112            1
   10113            6
   10114            1
   10115            6
   10116            4
   10117            7
   10118            8
   10119            2
   10120            2
   10121            8
   10122            4
   10123            6
   10124            3
   10125            2
   10126            1
   10127            2
   10128            6
   10129            3
   10130            6
   10131            2
   10132            6
   10133            6
   10134            8
   10135            3
   10136            7
   10137            4
   10138            1
   10139            3
   10140            2
   10141            3
   10142            3
   10143            4
   10144            5
   10145            3
   10146            0
   10147            6
   10148            3
   10149            4
   10150            7
   10151            7
   10152            3
   10153            2
   10154            4
   10155            2
   10156            3
   10157            2
   10158            2
   10159            3
   10160            3
   10161            1
   10162            3
   10163            2
   10164            1
   10165            3
   10166            4
   10167            3
   10168            2
   10169            9
   10170            3
   10171            3
   10172            6
   10173            4
   10174            3
   10175            7
   10176            6
   10177            5
   10178            3
   10179            4
   10180            4
   10181            5
   10182            3
   10183            3
   10184            3
   10185            3
   10186            2
   10187            6
   10188            2
   10189            1
   10190            6
   10191            4
   10192            3
   10193            5
   10194            2
   10195            3
   10196            1
   10197            3
   10198            3
   10199            1
   10200            2
   10201            3
   10202            2
   10203            9
   10204           10
   10205            4
   10206            6
   10207            4
   10208            3
   10209            3
   10210            3
   10211            3
   10212            1
   10213            6
   10214            2
   10215            5
   10216            2
   10217           10
   10218            1
   10219            4
   10220            2
   10221            5
   10222            5
   10223            3
   10224            3
   10225            3
   10226            4
   10227            0
   10228            7
   10229            6
   10230            3
   10231            3
   10232            2
   10233            0
   10234            4
   10235            1
   10236            3
   10237            8
   10238            6
   10239            8
   10240            0
   10241            3
   10242            4
   10243            6
   10244            5
   10245            2
   10246            4
   10247            4
   10248            2
   10249            6
   10250            1
   10251            3
   10252            2
   10253            2
   10254            6
   10255            1
   10256            2
   10257            1
   10258            6
   10259            6
   10260            4
   10261            3
   10262            1
   10263            6
   10264            4
   10265            5
   10266            3
   10267            4
   10268            6
   10269            1
   10270            1
   10271            2
   10272            3
   10273            4
   10274            2
   10275            3
   10276            8
   10277            4
   10278            3
   10279            1
   10280            2
   10281            3
   10282            4
   10283            5
   10284            4
   10285            5
   10286            4
   10287            2
   10288            4
   10289            5
   10290            4
   10291            5
   10292            4
   10293            3
   10294            6
   10295            1
   10296            2
   10297            4
   10298            3
   10299            3
   10300            0
   10301            3
   10302            1
   10303            2
   10304            2
   10305            3
   10306            1
   10307            3
   10308            3
   10309            2
   10310            1
   10311            3
   10312            2
   10313            3
   10314            3
   10315            6
   10316            3
   10317            4
   10318            3
   10319            4
   10320            3
   10321            4
   10322            2
   10323            3
   10324            5
   10325            4
   10326            3
   10327            3
   10328            2
   10329            3
   10330            5
   10331            2
   10332            5
   10333            1
   10334            0
   10335            5
   10336            2
   10337            3
   10338            7
   10339            5
   10340            1
   10341            3
   10342            2
   10343            3
   10344            5
   10345            4
   10346            2
   10347            3
   10348            3
   10349            4
   10350            1
   10351            2
   10352            3
   10353            1
   10354            4
   10355            2
   10356            1
   10357            3
   10358            3
   10359            3
   10360            3
   10361            6
   10362            4
   10363            4
   10364            3
   10365            4
   10366            6
   10367            5
   10368            2
   10369            2
   10370            3
   10371            6
   10372            3
   10373            4
   10374            2
   10375            4
   10376            4
   10377            6
   10378            5
   10379            3
   10380            5
   10381            5
   10382            3
   10383            4
   10384            4
   10385            2
   10386            4
   10387            6
   10388            6
   10389            6
   10390            2
   10391            1
   10392            3
   10393            1
   10394            5
   10395            5
   10396            4
   10397            2
   10398            4
   10399            6
   10400            5
   10401            1
   10402            4
   10403            2
   10404            4
   10405            3
   10406            2
   10407            3
   10408            2
   10409            3
   10410            1
   10411            5
   10412            2
   10413            1
   10414            3
   10415            5
   10416            1
   10417            3
   10418            2
   10419            2
   10420            2
   10421            2
   10422            5
   10423            4
   10424            3
   10425            2
   10426            2
   10427            7
   10428            5
   10429            1
   10430            5
   10431            5
   10432            0
   10433            4
   10434            2
   10435            3
   10436            5
   10437            3
   10438            1
   10439            3
   10440            2
   10441            3
   10442            2
   10443            6
   10444            3
   10445            2
   10446            2
   10447            4
   10448            3
   10449            6
   10450            4
   10451            4
   10452            1
   10453            2
   10454            3
   10455            2
   10456            1
   10457            4
   10458            7
   10459            6
   10460            2
   10461            2
   10462            5
   10463            5
   10464            5
   10465            1
   10466            4
   10467            6
   10468            4
   10469            1
   10470            4
   10471            6
   10472            3
   10473            4
   10474            7
   10475            5
   10476            4
   10477            5
   10478            4
   10479            3
   10480            2
   10481            2
   10482            6
   10483            3
   10484            1
   10485            3
   10486            5
   10487            3
   10488            7
   10489            5
   10490            3
   10491            4
   10492            8
   10493            5
   10494            3
   10495            3
   10496            3
   10497            5
   10498            7
   10499            0
   10500            1
   10501            0
   10502            3
   10503            6
   10504            4
   10505            5
   10506            5
   10507            5
   10508            3
   10509            4
   10510            5
   10511            3
   10512            4
   10513            3
   10514            1
   10515            5
   10516            3
   10517            4
   10518            4
   10519            5
   10520            3
   10521            2
   10522            2
   10523            5
   10524            1
   10525            3
   10526            2
   10527            5
   10528            5
   10529            2
   10530            3
   10531            4
   10532            4
   10533            6
   10534            2
   10535            7
   10536            2
   10537            3
   10538            3
   10539            4
   10540            4
   10541            4
   10542            3
   10543            1
   10544            3
   10545            4
   10546            3
   10547            4
   10548            1
   10549            2
   10550            1
   10551            3
   10552            1
   10553            5
   10554            6
   10555            3
   10556            2
   10557            4
   10558            1
   10559            3
   10560            3
   10561            3
   10562            3
   10563            5
   10564            2
   10565            2
   10566            2
   10567            4
   10568            2
   10569            5
   10570            7
   10571            3
   10572            7
   10573            3
   10574            4
   10575            5
   10576            6
   10577            1
   10578            7
   10579            8
   10580            1
   10581            3
   10582            3
   10583            4
   10584            4
   10585            3
   10586            3
   10587            3
   10588            6
   10589            6
   10590            8
   10591            3
   10592            1
   10593            4
   10594            3
   10595            4
   10596            5
   10597            5
   10598            5
   10599            2
   10600            1
   10601            5
   10602            1
   10603            7
   10604            4
   10605            5
   10606            5
   10607            2
   10608            4
   10609            3
   10610            3
   10611            2
   10612            5
   10613            3
   10614            4
   10615            2
   10616            3
   10617            1
   10618            2
   10619            4
   10620            2
   10621            3
   10622            6
   10623            5
   10624            2
   10625            2
   10626            5
   10627            2
   10628            4
   10629            3
   10630            6
   10631            5
   10632            5
   10633            2
   10634            4
   10635            2
   10636            5
   10637            2
   10638            4
   10639            1
   10640            3
   10641            5
   10642            3
   10643            4
   10644            6
   10645            7
   10646            4
   10647            2
   10648            1
   10649            1
   10650            4
   10651            5
   10652            1
   10653            2
   10654            4
   10655            2
   10656            6
   10657            4
   10658            5
   10659            6
   10660            2
   10661            3
   10662            3
   10663            5
   10664            2
   10665            4
   10666            3
   10667            5
   10668            5
   10669            3
   10670            4
   10671            0
   10672            4
   10673            6
   10674            3
   10675            4
   10676            3
   10677            2
   10678            0
   10679            3
   10680            2
   10681            3
   10682            5
   10683            3
   10684            0
   10685            1
   10686            4
   10687            7
   10688            2
   10689            3
   10690            1
   10691            3
   10692            2
   10693            3
   10694            4
   10695            6
   10696            4
   10697            3
   10698            3
   10699            2
   10700            1
   10701            3
   10702            5
   10703            3
   10704            5
   10705            4
   10706            2
   10707            4
   10708            3
   10709            4
   10710            2
   10711            5
   10712            4
   10713            3
   10714            6
   10715            4
   10716            5
   10717            5
   10718            4
   10719            2
   10720            7
   10721            7
   10722            4
   10723            2
   10724            5
   10725            3
   10726            2
   10727            6
   10728            3
   10729            3
   10730            2
   10731            2
   10732            2
   10733            4
   10734            2
   10735            2
   10736            1
   10737            3
   10738            4
   10739            5
   10740            2
   10741            6
   10742            5
   10743            6
   10744            6
   10745            3
   10746            4
   10747            3
   10748            0
   10749            5
   10750            5
   10751            2
   10752            7
   10753            2
   10754            4
   10755            6
   10756            3
   10757            4
   10758            2
   10759            2
   10760            4
   10761            3
   10762            2
   10763            5
   10764            3
   10765            5
   10766            8
   10767            4
   10768            7
   10769            3
   10770            2
   10771            5
   10772            5
   10773            2
   10774            5
   10775            2
   10776            4
   10777            4
   10778            0
   10779            2
   10780            6
   10781            6
   10782            5
   10783            3
   10784            1
   10785            4
   10786            1
   10787            3
   10788            6
   10789            4
   10790            2
   10791            0
   10792            4
   10793            2
   10794            6
   10795            6
   10796            2
   10797            4
   10798            2
   10799            4
   10800            2
   10801            7
   10802            7
   10803            3
   10804            4
   10805            6
   10806            1
   10807            1
   10808            6
   10809            6
   10810            4
   10811            3
   10812            4
   10813            1
   10814            3
   10815            4
   10816            2
   10817            5
   10818            1
   10819            4
   10820            2
   10821            6
   10822            2
   10823            7
   10824            4
   10825            3
   10826            4
   10827            4
   10828            6
   10829            3
   10830            4
   10831            5
   10832            1
   10833            3
   10834            3
   10835            6
   10836            7
   10837            5
   10838            5
   10839            4
   10840            4
   10841            1
   10842            2
   10843            4
   10844            5
   10845            1
   10846            3
   10847            6
   10848            4
   10849            3
   10850            6
   10851            2
   10852            2
   10853            5
   10854            3
   10855            1
   10856            4
   10857            3
   10858            4
   10859            2
   10860            2
   10861            3
   10862            5
   10863            5
   10864            4
   10865            1
   10866            5
   10867            3
   10868            5
   10869            4
   10870            2
   10871            6
   10872            2
   10873            3
   10874            4
   10875            2
   10876            5
   10877            4
   10878            2
   10879            4
   10880            6
   10881            4
   10882            6
   10883            4
   10884            7
   10885            4
   10886            7
   10887            2
   10888            3
   10889            0
   10890            2
   10891            4
   10892            4
   10893            2
   10894            6
   10895            4
   10896            2
   10897            3
   10898            1
   10899            2
   10900            3
   10901            2
   10902            1
   10903            5
   10904            4
   10905            6
   10906            4
   10907            6
   10908            3
   10909            6
   10910            5
   10911            2
   10912            3
   10913            3
   10914            2
   10915            2
   10916            6
   10917            5
   10918            3
   10919            2
   10920            2
   10921            4
   10922            3
   10923            2
   10924            7
   10925            3
   10926            2
   10927            7
   10928            4
   10929            1
   10930            2
   10931            3
   10932            4
   10933            5
   10934            5
   10935            5
   10936            4
   10937            5
   10938            5
   10939            2
   10940            3
   10941            4
   10942            4
   10943            2
   10944            3
   10945            5
   10946            4
   10947            3
   10948            5
   10949            3
   10950            4
   10951            5
   10952            3
   10953            4
   10954            8
   10955            6
   10956            6
   10957            6
   10958            4
   10959            4
   10960            3
   10961            5
   10962            6
   10963            4
   10964            5
   10965            3
   10966            5
   10967            4
   10968            3
   10969            5
   10970            5
   10971            3
   10972            7
   10973            3
   10974            2
   10975            4
   10976            7
   10977            3
   10978            3
   10979            6
   10980            5
   10981            3
   10982            3
   10983            5
   10984            4
   10985            5
   10986            3
   10987            2
   10988            3
   10989            5
   10990            5
   10991            4
   10992            2
   10993            3
   10994            5
   10995            5
   10996            4
   10997            3
   10998            4
   10999            5
   11000            3
   11001            3
   11002            6
   11003            2
   11004            1
   11005            0
   11006            2
   11007            2
   11008            4
   11009            3
   11010            2
   11011            4
   11012            2
   11013            2
   11014            3
   11015            5
   11016            7
   11017            4
   11018            3
   11019            4
   11020            2
   11021            4
   11022            4
   11023            4
   11024            3
   11025            4
   11026            4
   11027            8
   11028            1
   11029            3
   11030            1
   11031            5
   11032            1
   11033            2
   11034            2
   11035            1
   11036            2
   11037            3
   11038            4
   11039            4
   11040            1
   11041            5
   11042            6
   11043            4
   11044            5
   11045            4
   11046            3
   11047            2
   11048            2
   11049            5
   11050            3
   11051            5
   11052            3
   11053            3
   11054            2
   11055            3
   11056            4
   11057            5
   11058            4
   11059            3
   11060            6
   11061            4
   11062            4
   11063            4
   11064            4
   11065            4
   11066            4
   11067            3
   11068            6
   11069            3
   11070            3
   11071            4
   11072            2
   11073            2
   11074            5
   11075            4
   11076            2
   11077            2
   11078            6
   11079            3
   11080            2
   11081            3
   11082            4
   11083            3
   11084            7
   11085            2
   11086            5
   11087            6
   11088            4
   11089            3
   11090            3
   11091            3
   11092            5
   11093            2
   11094            2
   11095            3
   11096            3
   11097            0
   11098            7
   11099            2
   11100            0
   11101            4
   11102            5
   11103            1
   11104            3
   11105            5
   11106            3
   11107            2
   11108            4
   11109            6
   11110            1
   11111            3
   11112            3
   11113            2
   11114            4
   11115            4
   11116            3
   11117            4
   11118            6
   11119            1
   11120            4
   11121            5
   11122            2
   11123            2
   11124            2
   11125            3
   11126            2
   11127            1
   11128            5
   11129            2
   11130            3
   11131            2
   11132            4
   11133            3
   11134            4
   11135            2
   11136            5
   11137            4
   11138            5
   11139            1
   11140            3
   11141            3
   11142            1
   11143            3
   11144            2
   11145            4
   11146            5
   11147            5
   11148            5
   11149            6
   11150            4
   11151            3
   11152            7
   11153            6
   11154            6
   11155            3
   11156            3
   11157            4
   11158            3
   11159            4
   11160            2
   11161            5
   11162            4
   11163            2
   11164            5
   11165            3
   11166            1
   11167            1
   11168            4
   11169            5
   11170            0
   11171            2
   11172            2
   11173            3
   11174            1
   11175            1
   11176            2
   11177            0
   11178            2
   11179            2
   11180            0
   11181            3
   11182            3
   11183            2
   11184            1
   11185            1
   11186            5
   11187            5
   11188            4
   11189            3
   11190            3
   11191            5
   11192            4
   11193            7
   11194            8
   11195            1
   11196            3
   11197            1
   11198            5
   11199            4
   11200            4
   11201            6
   11202            5
   11203            1
   11204            2
   11205            1
   11206            3
   11207            2
   11208            1
   11209            7
   11210            8
   11211            3
   11212            4
   11213            2
   11214            1
   11215            4
   11216            2
   11217            1
   11218            3
   11219            3
   11220            3
   11221            4
   11222            6
   11223            1
   11224            2
   11225            4
   11226            5
   11227            6
   11228            3
   11229            3
   11230            3
   11231            4
   11232            4
   11233            2
   11234            4
   11235            2
   11236            5
   11237            3
   11238            4
   11239            4
   11240            4
   11241            3
   11242            3
   11243            1
   11244            3
   11245            4
   11246            3
   11247            5
   11248            4
   11249            3
   11250            5
   11251            2
   11252            4
   11253            4
   11254            6
   11255            4
   11256            5
   11257            3
   11258            3
   11259            3
   11260            4
   11261            3
   11262            4
   11263            0
   11264            3
   11265            4
   11266            2
   11267            5
   11268            3
   11269            3
   11270            5
   11271            1
   11272            2
   11273            3
   11274            4
   11275            4
   11276            4
   11277            3
   11278            6
   11279            3
   11280            2
   11281            5
   11282            3
   11283            4
   11284            3
   11285            1
   11286            7
   11287            1
   11288            4
   11289            3
   11290            4
   11291            0
   11292            4
   11293            1
   11294            2
   11295            1
   11296            4
   11297            3
   11298            6
   11299            2
   11300            5
   11301            2
   11302            3
   11303            3
   11304            6
   11305            4
   11306            3
   11307            2
   11308            2
   11309            3
   11310            2
   11311            7
   11312            2
   11313            4
   11314            1
   11315            2
   11316            5
   11317            3
   11318            4
   11319            3
   11320            5
   11321            4
   11322            4
   11323            6
   11324            5
   11325            5
   11326            2
   11327            6
   11328            4
   11329            8
   11330            3
   11331            1
   11332            7
   11333            3
   11334            5
   11335            7
   11336            3
   11337            5
   11338            4
   11339            2
   11340            4
   11341            4
   11342            3
   11343            3
   11344            5
   11345            1
   11346            7
   11347            5
   11348            7
   11349            6
   11350            2
   11351            5
   11352            5
   11353            5
   11354            4
   11355            2
   11356            5
   11357            2
   11358            2
   11359            1
   11360            3
   11361            1
   11362            5
   11363            5
   11364            3
   11365            6
   11366            5
   11367            2
   11368            7
   11369            5
   11370            5
   11371            6
   11372            4
   11373            5
   11374            5
   11375            5
   11376            3
   11377            0
   11378            3
   11379            2
   11380            2
   11381            3
   11382            3
   11383            5
   11384            3
   11385            5
   11386            6
   11387            4
   11388            3
   11389            3
   11390            3
   11391            2
   11392            6
   11393            1
   11394            3
   11395            2
   11396            1
   11397            5
   11398            2
   11399            4
   11400            2
   11401            6
   11402            4
   11403            3
   11404            6
   11405            6
   11406            4
   11407            3
   11408            4
   11409            1
   11410            6
   11411            5
   11412            4
   11413            3
   11414            2
   11415            3
   11416            2
   11417            4
   11418            6
   11419            6
   11420            4
   11421            3
   11422            3
   11423            2
   11424            0
   11425            3
   11426            7
   11427            5
   11428            5
   11429            1
   11430            2
   11431            4
   11432            2
   11433            4
   11434            3
   11435            2
   11436            4
   11437            4
   11438            2
   11439            5
   11440            4
   11441            3
   11442            3
   11443            2
   11444            4
   11445            6
   11446            5
   11447            4
   11448            3
   11449            2
   11450            7
   11451            4
   11452            3
   11453            4
   11454            4
   11455            4
   11456            2
   11457            4
   11458            5
   11459            3
   11460            4
   11461            2
   11462            3
   11463            4
   11464            3
   11465            2
   11466            2
   11467            1
   11468            5
   11469            4
   11470            2
   11471            2
   11472            7
   11473            0
   11474            2
   11475            0
   11476            5
   11477            3
   11478            1
   11479            2
   11480            4
   11481            2
   11482            6
   11483            3
   11484            5
   11485            1
   11486            4
   11487            5
   11488            2
   11489            3
   11490            3
   11491            3
   11492            2
   11493            2
   11494            4
   11495            6
   11496            4
   11497            3
   11498            4
   11499            3
   11500            2
   11501            7
   11502            4
   11503            2
   11504            3
   11505            4
   11506            5
   11507            3
   11508            5
   11509            4
   11510            3
   11511            3
   11512            2
   11513            4
   11514            6
   11515            0
   11516            3
   11517            4
   11518            5
   11519            4
   11520            1
   11521            6
   11522            4
   11523            4
   11524            4
   11525            6
   11526            1
   11527            7
   11528            4
   11529            3
   11530            8
   11531            3
   11532            5
   11533            2
   11534            5
   11535            5
   11536            3
   11537            5
   11538            5
   11539            3
   11540            2
   11541            4
   11542            2
   11543            8
   11544            5
   11545            2
   11546            4
   11547            6
   11548            6
   11549            4
   11550            0
   11551            0
   11552            1
   11553            6
   11554            4
   11555            6
   11556            4
   11557            5
   11558            5
   11559            1
   11560            3
   11561            4
   11562            5
   11563            5
   11564            5
   11565            6
   11566            4
   11567            3
   11568            4
   11569            3
   11570            4
   11571            4
   11572            2
   11573            4
   11574            3
   11575            2
   11576            4
   11577            3
   11578            4
   11579            2
   11580            3
   11581            5
   11582            4
   11583            6
   11584            1
   11585            8
   11586            5
   11587            4
   11588            4
   11589            4
   11590            7
   11591            2
   11592            4
   11593            3
   11594            3
   11595            2
   11596            3
   11597            2
   11598            3
   11599            1
   11600            3
   11601            4
   11602            2
   11603            1
   11604            0
   11605            5
   11606            3
   11607            4
   11608            3
   11609            0
   11610            2
   11611            2
   11612            3
   11613            1
   11614            1
   11615            3
   11616            2
   11617            0
   11618            3
   11619            1
   11620            3
   11621            1
   11622            3
   11623            1
   11624            8
   11625            2
   11626            3
   11627            6
   11628            7
   11629            4
   11630            2
   11631            2
   11632            2
   11633            3
   11634            0
   11635            5
   11636            4
   11637            3
   11638            3
   11639            4
   11640            4
   11641            3
   11642            2
   11643            2
   11644            4
   11645            5
   11646            8
   11647            4
   11648            4
   11649            6
   11650            0
   11651            7
   11652            3
   11653            2
   11654            1
   11655            4
   11656            5
   11657            1
   11658            3
   11659            2
   11660            5
   11661            6
   11662            6
   11663            3
   11664            3
   11665            8
   11666            6
   11667            5
   11668            3
   11669            2
   11670            5
   11671            6
   11672            2
   11673            4
   11674            3
   11675            3
   11676            2
   11677            4
   11678            1
   11679            2
   11680            4
   11681            5
   11682            4
   11683            1
   11684            7
   11685            6
   11686            4
   11687            5
   11688            5
   11689            3
   11690            3
   11691            4
   11692            3
   11693            1
   11694            5
   11695            3
   11696            6
   11697            6
   11698            5
   11699            1
   11700            2
   11701            3
   11702            1
   11703            6
   11704            3
   11705            3
   11706            3
   11707            2
   11708            1
   11709            3
   11710            3
   11711            3
   11712            5
   11713            4
   11714            3
   11715            6
   11716            4
   11717            1
   11718            2
   11719            4
   11720            2
   11721            1
   11722            3
   11723            1
   11724            2
   11725            3
   11726            1
   11727            4
   11728            4
   11729            2
   11730            4
   11731            7
   11732            5
   11733            1
   11734            2
   11735            3
   11736            2
   11737            2
   11738            1
   11739            2
   11740            3
   11741            5
   11742            5
   11743            2
   11744            4
   11745            5
   11746            2
   11747            0
   11748            3
   11749            4
   11750            2
   11751            1
   11752           10
   11753            5
   11754            4
   11755            3
   11756            3
   11757            6
   11758            7
   11759            2
   11760            3
   11761            3
   11762            2
   11763            2
   11764            6
   11765            2
   11766            4
   11767            2
   11768            1
   11769            2
   11770            3
   11771            5
   11772            4
   11773            3
   11774            3
   11775            2
   11776            2
   11777            4
   11778            4
   11779            4
   11780            3
   11781            2
   11782            3
   11783            4
   11784            2
   11785            4
   11786            4
   11787            5
   11788            4
   11789            5
   11790            4
   11791            4
   11792            2
   11793            5
   11794            4
   11795            1
   11796            3
   11797            3
   11798            5
   11799            2
   11800            3
   11801            3
   11802            2
   11803            3
   11804            1
   11805            4
   11806            2
   11807            3
   11808            5
   11809            4
   11810            1
   11811            5
   11812            7
   11813            4
   11814            4
   11815            4
   11816            4
   11817            2
   11818            4
   11819            3
   11820            2
   11821            2
   11822            1
   11823            1
   11824            1
   11825            2
   11826            3
   11827            3
   11828            0
   11829            1
   11830            2
   11831            4
   11832            0
   11833            4
   11834            1
   11835            1
   11836            2
   11837            2
   11838            6
   11839            3
   11840            2
   11841            3
   11842            3
   11843            3
   11844            5
   11845            2
   11846            4
   11847            5
   11848            1
   11849            2
   11850            3
   11851            5
   11852            2
   11853            2
   11854            2
   11855            6
   11856            5
   11857            2
   11858            4
   11859            4
   11860            4
   11861            5
   11862            2
   11863            4
   11864            4
   11865            9
   11866            6
   11867            2
   11868            0
   11869            3
   11870            4
   11871            2
   11872            4
   11873            2
   11874            1
   11875            2
   11876            7
   11877            3
   11878            5
   11879            3
   11880            3
   11881            4
   11882            1
   11883            3
   11884            3
   11885            0
   11886            4
   11887            2
   11888            2
   11889            2
   11890            1
   11891            4
   11892            2
   11893            3
   11894            2
   11895            3
   11896            3
   11897            0
   11898            3
   11899            1
   11900            3
   11901            1
   11902            1
   11903            2
   11904            3
   11905            2
   11906            4
   11907            5
   11908            5
   11909            1
   11910            5
   11911            2
   11912            4
   11913            5
   11914            5
   11915            1
   11916            6
   11917            2
   11918            4
   11919            3
   11920            5
   11921            6
   11922            3
   11923            4
   11924            3
   11925            3
   11926            6
   11927            5
   11928            6
   11929            4
   11930            3
   11931            2
   11932            6
   11933            3
   11934            3
   11935            7
   11936            2
   11937            2
   11938            3
   11939            3
   11940            2
   11941            5
   11942            3
   11943            2
   11944            6
   11945            2
   11946            2
   11947            4
   11948            2
   11949            3
   11950            1
   11951            2
   11952            3
   11953            2
   11954            4
   11955            3
   11956            1
   11957            3
   11958            7
   11959            4
   11960            4
   11961            5
   11962            2
   11963            4
   11964            3
   11965            2
   11966            5
   11967            4
   11968            6
   11969            3
   11970            5
   11971            5
   11972            4
   11973            2
   11974            3
   11975            2
   11976            5
   11977            0
   11978            2
   11979            0
   11980            1
   11981            2
   11982            0
   11983            2
   11984            1
   11985            2
   11986            2
   11987            5
   11988            1
   11989            6
   11990            3
   11991            2
   11992            2
   11993            1
   11994            4
   11995            4
   11996            4
   11997            7
   11998            5
   11999            4
   12000            5
   12001            3
   12002            4
   12003            3
   12004            3
   12005            1
   12006            2
   12007            5
   12008            1
   12009            2
   12010            4
   12011            2
   12012            2
   12013            2
   12014            4
   12015            3
   12016            4
   12017            4
   12018            4
   12019            7
   12020            3
   12021            3
   12022            7
   12023            2
   12024            4
   12025            3
   12026            6
   12027            2
   12028            3
   12029            7
   12030            4
   12031            2
   12032            3
   12033            3
   12034            3
   12035            4
   12036            3
   12037            6
   12038            3
   12039            2
   12040            2
   12041            4
   12042            1
   12043            2
   12044            3
   12045            4
   12046            5
   12047            5
   12048            4
   12049            2
   12050            5
   12051            1
   12052            3
   12053            4
   12054            2
   12055            2
   12056            4
   12057            1
   12058            2
   12059            2
   12060            4
   12061            5
   12062            3
   12063            0
   12064            4
   12065            4
   12066            3
   12067            6
   12068            2
   12069            3
   12070            4
   12071            2
   12072            4
   12073            6
   12074            3
   12075            2
   12076            3
   12077            2
   12078            3
   12079            3
   12080            3
   12081            0
   12082            3
   12083            2
   12084            1
   12085            3
   12086            0
   12087            3
   12088            5
   12089            4
   12090            2
   12091            2
   12092            3
   12093            0
   12094            3
   12095            3
   12096            5
   12097            0
   12098            4
   12099            4
   12100            3
   12101            3
   12102            3
   12103            5
   12104            5
   12105            1
   12106            4
   12107            5
   12108            7
   12109            4
   12110            2
   12111            5
   12112            3
   12113            4
   12114            4
   12115            1
   12116            5
   12117            2
   12118            3
   12119            4
   12120            5
   12121            5
   12122            3
   12123            4
   12124            4
   12125            2
   12126            5
   12127            3
   12128            2
   12129            4
   12130            2
   12131            2
   12132            2
   12133            4
   12134            3
   12135            6
   12136            1
   12137            5
   12138            7
   12139            1
   12140            4
   12141            1
   12142            1
   12143            7
   12144            2
   12145            3
   12146            3
   12147            3
   12148            0
   12149            4
   12150            3
   12151            1
   12152            3
   12153            4
   12154            3
   12155            6
   12156            6
   12157            4
   12158            2
   12159            3
   12160            3
   12161            3
   12162            3
   12163            3
   12164            4
   12165            1
   12166            1
   12167            1
   12168            3
   12169            4
   12170            4
   12171            2
   12172            4
   12173            4
   12174            3
   12175            3
   12176            3
   12177            3
   12178            4
   12179            3
   12180            2
   12181            6
   12182            1
   12183            2
   12184            2
   12185            0
   12186            1
   12187            3
   12188            5
   12189            4
   12190            1
   12191            5
   12192            5
   12193            2
   12194            2
   12195            4
   12196            2
   12197            5
   12198            1
   12199            7
   12200            3
   12201            5
   12202            4
   12203            5
   12204            4
   12205            3
   12206            2
   12207            2
   12208            3
   12209            2
   12210            7
   12211            4
   12212            5
   12213            4
   12214            7
   12215            5
   12216            4
   12217            5
   12218            8
   12219            6
   12220            5
   12221            2
   12222            4
   12223            3
   12224            4
   12225            4
   12226            1
   12227            1
   12228            4
   12229            2
   12230            5
   12231            2
   12232            0
   12233            1
   12234            3
   12235            4
   12236            2
   12237            2
   12238            3
   12239            5
   12240            7
   12241            4
   12242            3
   12243            7
   12244            6
   12245            5
   12246            4
   12247            4
   12248            2
   12249            3
   12250            2
   12251            3
   12252            7
   12253            4
   12254            4
   12255            5
   12256            4
   12257            4
   12258            4
   12259            5
   12260            1
   12261            4
   12262            6
   12263            3
   12264            7
   12265            3
   12266            5
   12267            3
   12268            4
   12269            6
   12270            5
   12271            3
   12272            3
   12273            6
   12274            1
   12275            4
   12276            5
   12277            2
   12278            3
   12279            4
   12280            2
   12281            3
   12282            1
   12283            2
   12284            2
   12285            5
   12286            3
   12287            3
   12288            3
   12289            3
   12290            3
   12291            2
   12292            3
   12293            1
   12294            4
   12295            2
   12296            6
   12297            4
   12298            0
   12299            4
   12300            6
   12301            5
   12302            4
   12303            2
   12304            3
   12305            5
   12306            4
   12307            6
   12308            3
   12309            1
   12310            4
   12311            4
   12312            3
   12313            2
   12314            1
   12315            3
   12316            4
   12317            4
   12318            3
   12319            6
   12320            5
   12321            4
   12322            8
   12323            7
   12324            3
   12325            3
   12326            7
   12327            4
   12328            3
   12329            3
   12330            3
   12331            3
   12332            8
   12333            4
   12334            5
   12335            4
   12336            5
   12337            2
   12338            5
   12339            2
   12340            6
   12341            2
   12342            2
   12343            2
   12344            0
   12345            3
   12346            4
   12347            5
   12348            2
   12349            3
   12350            3
   12351            4
   12352            3
   12353            4
   12354            2
   12355            3
   12356            2
   12357            7
   12358            2
   12359            3
   12360            2
   12361            6
   12362            2
   12363            2
   12364            3
   12365            2
   12366            1
   12367            1
   12368            2
   12369            3
   12370            4
   12371            3
   12372            4
   12373            1
   12374            3
   12375            5
   12376            4
   12377            4
   12378            3
   12379            1
   12380            6
   12381            3
   12382            3
   12383            4
   12384            3
   12385            6
   12386            4
   12387            3
   12388            3
   12389            5
   12390            3
   12391            7
   12392            5
   12393            4
   12394            4
   12395            3
   12396            5
   12397            3
   12398            2
   12399            3
   12400            3
   12401            1
   12402            4
   12403            1
   12404            2
   12405            4
   12406            0
   12407            4
   12408            3
   12409            3
   12410            5
   12411            4
   12412            3
   12413            2
   12414            2
   12415            2
   12416            1
   12417            1
   12418            2
   12419            5
   12420            2
   12421            3
   12422            3
   12423            2
   12424            4
   12425            7
   12426            3
   12427            5
   12428            5
   12429            3
   12430            2
   12431            3
   12432            4
   12433            2
   12434            5
   12435            2
   12436            5
   12437            4
   12438            5
   12439            5
   12440            4
   12441            2
   12442            4
   12443            5
   12444            7
   12445            2
   12446            3
   12447            1
   12448            5
   12449            2
   12450            4
   12451            5
   12452            5
   12453            2
   12454            4
   12455            5
   12456            6
   12457            5
   12458            8
   12459            2
   12460            7
   12461            6
   12462            5
   12463            0
   12464            3
   12465            4
   12466            0
   12467            2
   12468            2
   12469            5
   12470            2
   12471            3
   12472            9
   12473            3
   12474            2
   12475            4
   12476            3
   12477            2
   12478            4
   12479            2
   12480            1
   12481            3
   12482            3
   12483            3
   12484            4
   12485            6
   12486            2
   12487            1
   12488            7
   12489            0
   12490            4
   12491            1
   12492            3
   12493            1
   12494            2
   12495            6
   12496            2
   12497            2
   12498            6
   12499            5
   12500            1
   12501            5
   12502            4
   12503            4
   12504            5
   12505            1
   12506            2
   12507            2
   12508            4
   12509            5
   12510            5
   12511            3
   12512            4
   12513            1
   12514            4
   12515            5
   12516            2
   12517            4
   12518            6
   12519            3
   12520            4
   12521            2
   12522            3
   12523            2
   12524            3
   12525            5
   12526            4
   12527            1
   12528            5
   12529            3
   12530            3
   12531            3
   12532            8
   12533            1
   12534            2
   12535            3
   12536            3
   12537            4
   12538            1
   12539            8
   12540            1
   12541            5
   12542            4
   12543            3
   12544            4
   12545            4
   12546            3
   12547            6
   12548            5
   12549            2
   12550            3
   12551            5
   12552            6
   12553            0
   12554            4
   12555            2
   12556            3
   12557            3
   12558            1
   12559            5
   12560            3
   12561            1
   12562            3
   12563            3
   12564            3
   12565            5
   12566            4
   12567            2
   12568            3
   12569            5
   12570            4
   12571            4
   12572            2
   12573            8
   12574            2
   12575            4
   12576            4
   12577            4
   12578            5
   12579            4
   12580           10
   12581            6
   12582            6
   12583            4
   12584            5
   12585            4
   12586            1
   12587            2
   12588            1
   12589            5
   12590            4
   12591            5
   12592            0
   12593            7
   12594            4
   12595            1
   12596            2
   12597            5
   12598            3
   12599            1
   12600            4
   12601            1
   12602            4
   12603            7
   12604            4
   12605            1
   12606            3
   12607            3
   12608            3
   12609            4
   12610            6
   12611            2
   12612            5
   12613            7
   12614            5
   12615            4
   12616            6
   12617            3
   12618            3
   12619            2
   12620            2
   12621            1
   12622            1
   12623            2
   12624            6
   12625            2
   12626            1
   12627            2
   12628            7
   12629            4
   12630            3
   12631            3
   12632            4
   12633            4
   12634            1
   12635            2
   12636            2
   12637            2
   12638            7
   12639            3
   12640            9
   12641            3
   12642            4
   12643            3
   12644            2
   12645            3
   12646            5
   12647            7
   12648            2
   12649            6
   12650            4
   12651            1
   12652            3
   12653            3
   12654            4
   12655            3
   12656            8
   12657            5
   12658            6
   12659            4
   12660            3
   12661            3
   12662            3
   12663            2
   12664            5
   12665            5
   12666            7
   12667            2
   12668            4
   12669            5
   12670            3
   12671            6
   12672            3
   12673            4
   12674            2
   12675            0
   12676            4
   12677            3
   12678            3
   12679            3
   12680            2
   12681            2
   12682            2
   12683            5
   12684            1
   12685            4
   12686            2
   12687            4
   12688            3
   12689            3
   12690            6
   12691            4
   12692            3
   12693            6
   12694            3
   12695            7
   12696            3
   12697            3
   12698            5
   12699            3
   12700            1
   12701            4
   12702            3
   12703            3
   12704            1
   12705            4
   12706            3
   12707            3
   12708            7
   12709            4
   12710            5
   12711            7
   12712            1
   12713            5
   12714            2
   12715            4
   12716            2
   12717            4
   12718            1
   12719            3
   12720            4
   12721            4
   12722            4
   12723            2
   12724            1
   12725            4
   12726            2
   12727            2
   12728            3
   12729            2
   12730            3
   12731            1
   12732            1
   12733            5
   12734            6
   12735            2
   12736            7
   12737            4
   12738            2
   12739            5
   12740            3
   12741            3
   12742            5
   12743            2
   12744            3
   12745            4
   12746            5
   12747            6
   12748            1
   12749            3
   12750            2
   12751            5
   12752            5
   12753            8
   12754            1
   12755            4
   12756            3
   12757            4
   12758            5
   12759            8
   12760            5
   12761            3
   12762            5
   12763            3
   12764            8
   12765            8
   12766            4
   12767            2
   12768            4
   12769            5
   12770            2
   12771            4
   12772            2
   12773            7
   12774            3
   12775            6
   12776            4
   12777            4
   12778            4
   12779            1
   12780            1
   12781            4
   12782            1
   12783            2
   12784            5
   12785            4
   12786            8
   12787            5
   12788            4
   12789            3
   12790            5
   12791            3
   12792            4
   12793            2
   12794            5
   12795            4
   12796            5
   12797            1
   12798            6
   12799            3
   12800            5
   12801            2
   12802            7
   12803            5
   12804            4
   12805            5
   12806            5
   12807            3
   12808            3
   12809            5
   12810            2
   12811            6
   12812            5
   12813            2
   12814            4
   12815            3
   12816            6
   12817            4
   12818            2
   12819            3
   12820            7
   12821            6
   12822            4
   12823            2
   12824            1
   12825            2
   12826            7
   12827            3
   12828            2
   12829            5
   12830            4
   12831            4
   12832            0
   12833            2
   12834            5
   12835            3
   12836            2
   12837            6
   12838            4
   12839            2
   12840            3
   12841            4
   12842            5
   12843            6
   12844            2
   12845            5
   12846            2
   12847            3
   12848            5
   12849            5
   12850            2
   12851            5
   12852            3
   12853            6
   12854            2
   12855            1
   12856            5
   12857            2
   12858            4
   12859            1
   12860            7
   12861            6
   12862            4
   12863            2
   12864            4
   12865            6
   12866            6
   12867            1
   12868            1
   12869            4
   12870            8
   12871            3
   12872            3
   12873            1
   12874            3
   12875            3
   12876            4
   12877            5
   12878            3
   12879            3
   12880            1
   12881            2
   12882            4
   12883            6
   12884            3
   12885            2
   12886            1
   12887            5
   12888            4
   12889            4
   12890            2
   12891            2
   12892            6
   12893            1
   12894            2
   12895            3
   12896            5
   12897            2
   12898            5
   12899            4
   12900            3
   12901            4
   12902            8
   12903            2
   12904            4
   12905            3
   12906            3
   12907            2
   12908            3
   12909            3
   12910            2
   12911            4
   12912            4
   12913            6
   12914            2
   12915            1
   12916            2
   12917            3
   12918            5
   12919            5
   12920            5
   12921            1
   12922            4
   12923            4
   12924            4
   12925            7
   12926            3
   12927            5
   12928            6
   12929            4
   12930            4
   12931            2
   12932            3
   12933            3
   12934            2
   12935            3
   12936            2
   12937            5
   12938            3
   12939            2
   12940            2
   12941            3
   12942            3
   12943            2
   12944            6
   12945            2
   12946            4
   12947            1
   12948            1
   12949            4
   12950            4
   12951            3
   12952            2
   12953            2
   12954            3
   12955            2
   12956            2
   12957            4
   12958            1
   12959            5
   12960            1
   12961            4
   12962            4
   12963            5
   12964            4
   12965            5
   12966            6
   12967            5
   12968            3
   12969            3
   12970            4
   12971            2
   12972            4
   12973            2
   12974            5
   12975            3
   12976            3
   12977            0
   12978            0
   12979            2
   12980           10
   12981            4
   12982            1
   12983            3
   12984            4
   12985            2
   12986            1
   12987            4
   12988            5
   12989            5
   12990            1
   12991            5
   12992            5
   12993            4
   12994            1
   12995            4
   12996            2
   12997            0
   12998            1
   12999            2
   13000            2
   13001            1
   13002            0
   13003            2
   13004            3
   13005            2
   13006            1
   13007            2
   13008            5
   13009            6
   13010            2
   13011            2
   13012            2
   13013            6
   13014            2
   13015            1
   13016            4
   13017            5
   13018            2
   13019            2
   13020            1
   13021            3
   13022            2
   13023            3
   13024            5
   13025            3
   13026            5
   13027            2
   13028            2
   13029            6
   13030            4
   13031            3
   13032            5
   13033            4
   13034            4
   13035            6
   13036            3
   13037            1
   13038            7
   13039            3
   13040            4
   13041            6
   13042            6
   13043            5
   13044            5
   13045            1
   13046            4
   13047            4
   13048            2
   13049            4
   13050            5
   13051            6
   13052            3
   13053            3
   13054            4
   13055            0
   13056            7
   13057            6
   13058            4
   13059            3
   13060            3
   13061            3
   13062            2
   13063            7
   13064            8
   13065            4
   13066            4
   13067            8
   13068            6
   13069            5
   13070            6
   13071            7
   13072            6
   13073            6
   13074            5
   13075            2
   13076            3
   13077            2
   13078            6
   13079            5
   13080            4
   13081            8
   13082            3
   13083            6
   13084            8
   13085            5
   13086            6
   13087            9
   13088            2
   13089            3
   13090            6
   13091            4
   13092            5
   13093            4
   13094            2
   13095            4
   13096            4
   13097            7
   13098            6
   13099            6
   13100            5
   13101            4
   13102            2
   13103            4
   13104            2
   13105            3
   13106            2
   13107            2
   13108            2
   13109            0
   13110            2
   13111            2
   13112            8
   13113            6
   13114            2
   13115            4
   13116            5
   13117            4
   13118            5
   13119            5
   13120            5
   13121            2
   13122            7
   13123            5
   13124            4
   13125            2
   13126            4
   13127            1
   13128            5
   13129            3
   13130            7
   13131            3
   13132            9
   13133            5
   13134            5
   13135            5
   13136            7
   13137            5
   13138            4
   13139            6
   13140            1
   13141            1
   13142            2
   13143            3
   13144            3
   13145            3
   13146            0
   13147            2
   13148            4
   13149            4
   13150            2
   13151            4
   13152            3
   13153            1
   13154            3
   13155            3
   13156            4
   13157            2
   13158            2
   13159            4
   13160            4
   13161            6
   13162            3
   13163            2
   13164            4
   13165            2
   13166            3
   13167            5
   13168            7
   13169            4
   13170            1
   13171            6
   13172            5
   13173            4
   13174            2
   13175            4
   13176            4
   13177            5
   13178            5
   13179            1
   13180            2
   13181            3
   13182            4
   13183            3
   13184            2
   13185            3
   13186            2
   13187            3
   13188            3
   13189            6
   13190            6
   13191            6
   13192            1
   13193            6
   13194            3
   13195            2
   13196            4
   13197            6
   13198            3
   13199            6
   13200            4
   13201            5
   13202            6
   13203            4
   13204            5
   13205            2
   13206            2
   13207            5
   13208            7
   13209            3
   13210            6
   13211            2
   13212            6
   13213            5
   13214            5
   13215            5
   13216            4
   13217            3
   13218            5
   13219            6
   13220            5
   13221            8
   13222            6
   13223            5
   13224            7
   13225            5
   13226            5
   13227            1
   13228            5
   13229            6
   13230            5
   13231            3
   13232            5
   13233            2
   13234            4
   13235            6
   13236            5
   13237            5
   13238            2
   13239            5
   13240            2
   13241            0
   13242            2
   13243            5
   13244            5
   13245            4
   13246            5
   13247            2
   13248            2
   13249            4
   13250            6
   13251            4
   13252            7
   13253            3
   13254            2
   13255            5
   13256            1
   13257            3
   13258            2
   13259            5
   13260            3
   13261            4
   13262            5
   13263            3
   13264            3
   13265            6
   13266            5
   13267            3
   13268            4
   13269            0
   13270            3
   13271            2
   13272            5
   13273            2
   13274            2
   13275            2
   13276            1
   13277            5
   13278            3
   13279            4
   13280            4
   13281            4
   13282            4
   13283            5
   13284            4
   13285            7
   13286            4
   13287            3
   13288            3
   13289            3
   13290            6
   13291            3
   13292            5
   13293            4
   13294            5
   13295            6
   13296            7
   13297            5
   13298            4
   13299            6
   13300            5
   13301            4
   13302            6
   13303            2
   13304            5
   13305            2
   13306            1
   13307            2
   13308            0
   13309            4
   13310            1
   13311            3
   13312            2
   13313            4
   13314            3
   13315            2
   13316            3
   13317            5
   13318            2
   13319            6
   13320            3
   13321            2
   13322            3
   13323            0
   13324            0
   13325            3
   13326            3
   13327            5
   13328            3
   13329            3
   13330            1
   13331            6
   13332            1
   13333            3
   13334            4
   13335            2
   13336            6
   13337            5
   13338            3
   13339            0
   13340            3
   13341            4
   13342            2
   13343            2
   13344            4
   13345            2
   13346            2
   13347            3
   13348            4
   13349            1
   13350            1
   13351            6
   13352            2
   13353            4
   13354            4
   13355            5
   13356            2
   13357            1
   13358            1
   13359            2
   13360            4
   13361            2
   13362            3
   13363            2
   13364            2
   13365            2
   13366            3
   13367            3
   13368            6
   13369            4
   13370            4
   13371            3
   13372            3
   13373            2
   13374            4
   13375            1
   13376            4
   13377            1
   13378            3
   13379            4
   13380            1
   13381            4
   13382            4
   13383            1
   13384            2
   13385            3
   13386            1
   13387            3
   13388            4
   13389            5
   13390            5
   13391            3
   13392            6
   13393            2
   13394            3
   13395            2
   13396            2
   13397            4
   13398            3
   13399            4
   13400            3
   13401            3
   13402            3
   13403            4
   13404            5
   13405            2
   13406            3
   13407            3
   13408            5
   13409            2
   13410            4
   13411            7
   13412            2
   13413            1
   13414            4
   13415            5
   13416            5
   13417            3
   13418            6
   13419            5
   13420            6
   13421            3
   13422            3
   13423            2
   13424            4
   13425            4
   13426            4
   13427            3
   13428            2
   13429            5
   13430            3
   13431            6
   13432            5
   13433            2
   13434            3
   13435            4
   13436            4
   13437            4
   13438            3
   13439            4
   13440            5
   13441            5
   13442            2
   13443            0
   13444            5
   13445            2
   13446            5
   13447            4
   13448            5
   13449            3
   13450            4
   13451            4
   13452            3
   13453            6
   13454            4
   13455            3
   13456            7
   13457            1
   13458            3
   13459            1
   13460            3
   13461            6
   13462            4
   13463            4
   13464            1
   13465            5
   13466            3
   13467            3
   13468            4
   13469            4
   13470            3
   13471            5
   13472            7
   13473            2
   13474            4
   13475            3
   13476            4
   13477            4
   13478            3
   13479            4
   13480            3
   13481            5
   13482            6
   13483            3
   13484            3
   13485            5
   13486            6
   13487            8
   13488            4
   13489            4
   13490            4
   13491            6
   13492            5
   13493            0
   13494            4
   13495            3
   13496            4
   13497            4
   13498            3
   13499            3
   13500            1
   13501            5
   13502            4
   13503            2
   13504            3
   13505            3
   13506            7
   13507            2
   13508            4
   13509            4
   13510            6
   13511            3
   13512            5
   13513            3
   13514            4
   13515            4
   13516            3
   13517            6
   13518            7
   13519            3
   13520            2
   13521            6
   13522            3
   13523            7
   13524            3
   13525            3
   13526            2
   13527            2
   13528            3
   13529            5
   13530            3
   13531            3
   13532            7
   13533            4
   13534            3
   13535            3
   13536            7
   13537            4
   13538            3
   13539            3
   13540            4
   13541            2
   13542            3
   13543            2
   13544            5
   13545            4
   13546            3
   13547            4
   13548            1
   13549            3
   13550            3
   13551            7
   13552            2
   13553            7
   13554            2
   13555            5
   13556            5
   13557            6
   13558            5
   13559            7
   13560            3
   13561            3
   13562            3
   13563            3
   13564            5
   13565            3
   13566            2
   13567            3
   13568            1
   13569            4
   13570            3
   13571            0
   13572            4
   13573            4
   13574            4
   13575            2
   13576            3
   13577            5
   13578            4
   13579            4
   13580            5
   13581            4
   13582            2
   13583            4
   13584            4
   13585            1
   13586            4
   13587            2
   13588            3
   13589            2
   13590            5
   13591            4
   13592            7
   13593            5
   13594            4
   13595            2
   13596            5
   13597            2
   13598            2
   13599            2
   13600            7
   13601            2
   13602            4
   13603            3
   13604            5
   13605            3
   13606            6
   13607            6
   13608            6
   13609            5
   13610            4
   13611            5
   13612            3
   13613            2
   13614            4
   13615            5
   13616            5
   13617            3
   13618            4
   13619            4
   13620            3
   13621            3
   13622           12
   13623            3
   13624            2
   13625            3
   13626            2
   13627            3
   13628            2
   13629            3
   13630            2
   13631            3
   13632            4
   13633            3
   13634            5
   13635            7
   13636            5
   13637            6
   13638           10
   13639            5
   13640            6
   13641            4
   13642            5
   13643            6
   13644            5
   13645            5
   13646            4
   13647            3
   13648            6
   13649            3
   13650            2
   13651            1
   13652            6
   13653            8
   13654            6
   13655            5
   13656            4
   13657            5
   13658            5
   13659            3
   13660            5
   13661            4
   13662            2
   13663            7
   13664            2
   13665            5
   13666            1
   13667            6
   13668            3
   13669            2
   13670            0
   13671            3
   13672            3
   13673            2
   13674            2
   13675            4
   13676            3
   13677            2
   13678            3
   13679            5
   13680            3
   13681            3
   13682            4
   13683            4
   13684            3
   13685            9
   13686            6
   13687            4
   13688            5
   13689            6
   13690            4
   13691            3
   13692            3
   13693            3
   13694            2
   13695            6
   13696            5
   13697            3
   13698            7
   13699            4
   13700            7
   13701            3
   13702            2
   13703            2
   13704            3
   13705            9
   13706            3
   13707            1
   13708            2
   13709            1
   13710            2
   13711            4
   13712            8
   13713            4
   13714            5
   13715            4
   13716            4
   13717            6
   13718            5
   13719            5
   13720            4
   13721            7
   13722            4
   13723            5
   13724            2
   13725            4
   13726            5
   13727            5
   13728            2
   13729            5
   13730            2
   13731            3
   13732            3
   13733           10
   13734            4
   13735            4
   13736            1
   13737            5
   13738            6
   13739            5
   13740            4
   13741            2
   13742            7
   13743            3
   13744            4
   13745            5
   13746            3
   13747            4
   13748            5
   13749            3
   13750            7
   13751            4
   13752            3
   13753            4
   13754            5
   13755            4
   13756            6
   13757            5
   13758            4
   13759            5
   13760            1
   13761            1
   13762            6
   13763            6
   13764            5
   13765            2
   13766            5
   13767            5
   13768            6
   13769            3
   13770            3
   13771            1
   13772            5
   13773            1
   13774            5
   13775            5
   13776            5
   13777            6
   13778            4
   13779            3
   13780            3
   13781            2
   13782            2
   13783            2
   13784            7
   13785            3
   13786            3
   13787            5
   13788            4
   13789            4
   13790            2
   13791            3
   13792            5
   13793            5
   13794            1
   13795            4
   13796            3
   13797            6
   13798            4
   13799            4
   13800            5
   13801            0
   13802            3
   13803            4
   13804            2
   13805            2
   13806            3
   13807            5
   13808            4
   13809            6
   13810            4
   13811            5
   13812            8
   13813            4
   13814            5
   13815            3
   13816            4
   13817            7
   13818            2
   13819            5
   13820            8
   13821            4
   13822            4
   13823            5
   13824            2
   13825            6
   13826            3
   13827            6
   13828            3
   13829            3
   13830            6
   13831            6
   13832            4
   13833            4
   13834            1
   13835            5
   13836            2
   13837            6
   13838            7
   13839            4
   13840            4
   13841            4
   13842            5
   13843            3
   13844            5
   13845            4
   13846            4
   13847            5
   13848            3
   13849           10
   13850            3
   13851            4
   13852            3
   13853            3
   13854            3
   13855            6
   13856            6
   13857            6
   13858            9
   13859            5
   13860            6
   13861            4
   13862            5
   13863            2
   13864            8
   13865            6
   13866            4
   13867            4
   13868            7
   13869            2
   13870            3
   13871            4
   13872            4
   13873            3
   13874            8
   13875            5
   13876            5
   13877            6
   13878            4
   13879            5
   13880            4
   13881            2
   13882            1
   13883            6
   13884            4
   13885            2
   13886            4
   13887            3
   13888            5
   13889            4
   13890            5
   13891            4
   13892            4
   13893            0
   13894            1
   13895            6
   13896            3
   13897            6
   13898            5
   13899            6
   13900            3
   13901            2
   13902            4
   13903            4
   13904            2
   13905            2
   13906            5
   13907            2
   13908            3
   13909            5
   13910            4
   13911           11
   13912            7
   13913            3
   13914            1
   13915            4
   13916            2
   13917            8
   13918            2
   13919            3
   13920            3
   13921            4
   13922            6
   13923            4
   13924            3
   13925            4
   13926            3
   13927            5
   13928            1
   13929            4
   13930            2
   13931            5
   13932            5
   13933            8
   13934            3
   13935            2
   13936            1
   13937            3
   13938            6
   13939            2
   13940            5
   13941            2
   13942            3
   13943            7
   13944            6
   13945            3
   13946            4
   13947            8
   13948            5
   13949            5
   13950            4
   13951            4
   13952            5
   13953            2
   13954            5
   13955            6
   13956            4
   13957            3
   13958            4
   13959            2
   13960            1
   13961            4
   13962            6
   13963            4
   13964            5
   13965            2
   13966            4
   13967            5
   13968            2
   13969            5
   13970            4
   13971            4
   13972            2
   13973            5
   13974            2
   13975            6
   13976            5
   13977            5
   13978            7
   13979            5
   13980            5
   13981            7
   13982            3
   13983            5
   13984            5
   13985            6
   13986            5
   13987            5
   13988            4
   13989            4
   13990            8
   13991            3
   13992            2
   13993            4
   13994            5
   13995            2
   13996            6
   13997            4
   13998            3
   13999            3
   14000            2
   14001            5
   14002            3
   14003            3
   14004            4
   14005            3
   14006            3
   14007            3
   14008            5
   14009            5
   14010            3
   14011            6
   14012            6
   14013            1
   14014            5
   14015            6
   14016            3
   14017            4
   14018            3
   14019            2
   14020            6
   14021            8
   14022            3
   14023            3
   14024            6
   14025            6
   14026            8
   14027            5
   14028            7
   14029            3
   14030            6
   14031            5
   14032            6
   14033            6
   14034            5
   14035            3
   14036            4
   14037            4
   14038            2
   14039            7
   14040            5
   14041            5
   14042            6
   14043            4
   14044            8
   14045            2
   14046            3
   14047            2
   14048            6
   14049            3
   14050            3
   14051            3
   14052            3
   14053            2
   14054            3
   14055            5
   14056            6
   14057            4
   14058            3
   14059            4
   14060            6
   14061            4
   14062            5
   14063            4
   14064            8
   14065            5
   14066            2
   14067            3
   14068            3
   14069            2
   14070            6
   14071            2
   14072            6
   14073            3
   14074            2
   14075            6
   14076            8
   14077            1
   14078            4
   14079            3
   14080            5
   14081            5
   14082            4
   14083            2
   14084            3
   14085            6
   14086            5
   14087            5
   14088            3
   14089            4
   14090            7
   14091            5
   14092            1
   14093            4
   14094            3
   14095            2
   14096            4
   14097            5
   14098            1
   14099            5
   14100            6
   14101            4
   14102            3
   14103            1
   14104            2
   14105            4
   14106            6
   14107            8
   14108            4
   14109            2
   14110            3
   14111            6
   14112            4
   14113            3
   14114            6
   14115            5
   14116            7
   14117            3
   14118            6
   14119            5
   14120            6
   14121            7
   14122            5
   14123            4
   14124            3
   14125            1
   14126            5
   14127            2
   14128            4
   14129            2
   14130            2
   14131            4
   14132            2
   14133            7
   14134            7
   14135            6
   14136            6
   14137            7
   14138            3
   14139            4
   14140            5
   14141            5
   14142            4
   14143            7
   14144            4
   14145            4
   14146            2
   14147            5
   14148            7
   14149            6
   14150            5
   14151            4
   14152            2
   14153            2
   14154            5
   14155            5
   14156            6
   14157            3
   14158            2
   14159            3
   14160            3
   14161            5
   14162            3
   14163            2
   14164            5
   14165            3
   14166            4
   14167            3
   14168            3
   14169            3
   14170            2
   14171           10
   14172            3
   14173            6
   14174            2
   14175            4
   14176            2
   14177            4
   14178            6
   14179            8
   14180            6
   14181            3
   14182            3
   14183            8
   14184            5
   14185            4
   14186            8
   14187            4
   14188            6
   14189            8
   14190            1
   14191            7
   14192            4
   14193            5
   14194            5
   14195            3
   14196            4
   14197            5
   14198            3
   14199            2
   14200            2
   14201            4
   14202            2
   14203            2
   14204            5
   14205            4
   14206            3
   14207            3
   14208            2
   14209            1
   14210            3
   14211            6
   14212            4
   14213            3
   14214            2
   14215            2
   14216            6
   14217            6
   14218            3
   14219            3
   14220            3
   14221            8
   14222            1
   14223            5
   14224            2
   14225            1
   14226            6
   14227            3
   14228            8
   14229            4
   14230            4
   14231            4
   14232            5
   14233            2
   14234            2
   14235            3
   14236            3
   14237            1
   14238            3
   14239            5
   14240            4
   14241            4
   14242            8
   14243            3
   14244            4
   14245            5
   14246            3
   14247            8
   14248            6
   14249            2
   14250            7
   14251            2
   14252            4
   14253            4
   14254            3
   14255            3
   14256            5
   14257            3
   14258            5
   14259            2
   14260            4
   14261            6
   14262            3
   14263            3
   14264            1
   14265            3
   14266            2
   14267            4
   14268            2
   14269            3
   14270            2
   14271            5
   14272            4
   14273            4
   14274            3
   14275            4
   14276            5
   14277            4
   14278            5
   14279            3
   14280            4
   14281            3
   14282            4
   14283            3
   14284            3
   14285            5
   14286            2
   14287            3
   14288            5
   14289            7
   14290            5
   14291            7
   14292            4
   14293            3
   14294            2
   14295            3
   14296            5
   14297            3
   14298            5
   14299            5
   14300            5
   14301            7
   14302            2
   14303            2
   14304            3
   14305            3
   14306            6
   14307            4
   14308            3
   14309            6
   14310            4
   14311            3
   14312            4
   14313            4
   14314            3
   14315            2
   14316            4
   14317            4
   14318            2
   14319            1
   14320            4
   14321            4
   14322            5
   14323            4
   14324            2
   14325            4
   14326            5
   14327            3
   14328            6
   14329            6
   14330            3
   14331            2
   14332            7
   14333            5
   14334            4
   14335            2
   14336            4
   14337            8
   14338            5
   14339            4
   14340            4
   14341            4
   14342            4
   14343            2
   14344            2
   14345            2
   14346            0
   14347            5
   14348            3
   14349            1
   14350            4
   14351            5
   14352            4
   14353            2
   14354            0
   14355            3
   14356            4
   14357            6
   14358            4
   14359            1
   14360            4
   14361            4
   14362            5
   14363            5
   14364            6
   14365            3
   14366            3
   14367            3
   14368            3
   14369            3
   14370            3
   14371            3
   14372            4
   14373            1
   14374            4
   14375            5
   14376            4
   14377            4
   14378            5
   14379            3
   14380            4
   14381            7
   14382            3
   14383            2
   14384            3
   14385            6
   14386            3
   14387            1
   14388            2
   14389            4
   14390            5
   14391            4
   14392            4
   14393            6
   14394            3
   14395            1
   14396            2
   14397            4
   14398            4
   14399            4
   14400            3
   14401            1
   14402            3
   14403            3
   14404            2
   14405            4
   14406            2
   14407            3
   14408            1
   14409            6
   14410            4
   14411            5
   14412            3
   14413            3
   14414            3
   14415            5
   14416            4
   14417            5
   14418            4
   14419            2
   14420            4
   14421            6
   14422            2
   14423            3
   14424            1
   14425            5
   14426            3
   14427            2
   14428            2
   14429            2
   14430            4
   14431            2
   14432            2
   14433            5
   14434            4
   14435            3
   14436            2
   14437            5
   14438            7
   14439            4
   14440            3
   14441            4
   14442            3
   14443            6
   14444            3
   14445            6
   14446            3
   14447            6
   14448            4
   14449            4
   14450            3
   14451            4
   14452            3
   14453            5
   14454            4
   14455            4
   14456            4
   14457            5
   14458            4
   14459            4
   14460            6
   14461            3
   14462            2
   14463            2
   14464            1
   14465            2
   14466            2
   14467            5
   14468            0
   14469            8
   14470            3
   14471            5
   14472            3
   14473            2
   14474            1
   14475            3
   14476            5
   14477            3
   14478            3
   14479            5
   14480            5
   14481            3
   14482            4
   14483            3
   14484            5
   14485            2
   14486            4
   14487            1
   14488            5
   14489            3
   14490            2
   14491            3
   14492            6
   14493            3
   14494            4
   14495            4
   14496            4
   14497            4
   14498            5
   14499            4
   14500            6
   14501            4
   14502            4
   14503            4
   14504            4
   14505            2
   14506            1
   14507            5
   14508            3
   14509            4
   14510            2
   14511            3
   14512            7
   14513            5
   14514            1
   14515            1
   14516            4
   14517            6
   14518            6
   14519            5
   14520            2
   14521            5
   14522            3
   14523            4
   14524            5
   14525            2
   14526            3
   14527            1
   14528            6
   14529            3
   14530            4
   14531            5
   14532            3
   14533            3
   14534           10
   14535            3
   14536            4
   14537            3
   14538            3
   14539            5
   14540            7
   14541            4
   14542            4
   14543            6
   14544            1
   14545            4
   14546            6
   14547            4
   14548            3
   14549            5
   14550            6
   14551            5
   14552            4
   14553            3
   14554            4
   14555            6
   14556            3
   14557            4
   14558            3
   14559            2
   14560            2
   14561            4
   14562            6
   14563            6
   14564            3
   14565            4
   14566            4
   14567            6
   14568            6
   14569            4
   14570            3
   14571            2
   14572            5
   14573            9
   14574            5
   14575            2
   14576            4
   14577            3
   14578            1
   14579            5
   14580            1
   14581            5
   14582            4
   14583            5
   14584            5
   14585            5
   14586            3
   14587            7
   14588            4
   14589            2
   14590            4
   14591            4
   14592            5
   14593            1
   14594            5
   14595            7
   14596            2
   14597            4
   14598            8
   14599            5
   14600            4
   14601            3
   14602            1
   14603            3
   14604            4
   14605            3
   14606            5
   14607            6
   14608            6
   14609            6
   14610            7
   14611            4
   14612            4
   14613            5
   14614            4
   14615            4
   14616            2
   14617            4
   14618            2
   14619            2
   14620            3
   14621            6
   14622            2
   14623            4
   14624            4
   14625            3
   14626            2
   14627            1
   14628            4
   14629            4
   14630            3
   14631            3
   14632            3
   14633            7
   14634            5
   14635            1
   14636            7
   14637            4
   14638            4
   14639            3
   14640            4
   14641            2
   14642            2
   14643            5
   14644            4
   14645            5
   14646            7
   14647            4
   14648            5
   14649            2
   14650            7
   14651            2
   14652            3
   14653            3
   14654            5
   14655            4
   14656            3
   14657            3
   14658            1
   14659            2
   14660            0
   14661            1
   14662            3
   14663            1
   14664            1
   14665            2
   14666            3
   14667            1
   14668            7
   14669            7
   14670            9
   14671            3
   14672            6
   14673            4
   14674            5
   14675            2
   14676            4
   14677            5
   14678            0
   14679            5
   14680            2
   14681            4
   14682            9
   14683            4
   14684            4
   14685            1
   14686            3
   14687            5
   14688            4
   14689            6
   14690            8
   14691            5
   14692            4
   14693            8
   14694            3
   14695            6
   14696           10
   14697            6
   14698            5
   14699            4
   14700            4
   14701            3
   14702            5
   14703            7
   14704            4
   14705            2
   14706            3
   14707            3
   14708            3
   14709            4
   14710            6
   14711            5
   14712            4
   14713            5
   14714            2
   14715            7
   14716            5
   14717            1
   14718            4
   14719            5
   14720            4
   14721            3
   14722            2
   14723            1
   14724            4
   14725            5
   14726            6
   14727            4
   14728            3
   14729            4
   14730            4
   14731            6
   14732            7
   14733            4
   14734            5
   14735            3
   14736            7
   14737            3
   14738            4
   14739            6
   14740            5
   14741            7
   14742            5
   14743            4
   14744            5
   14745            5
   14746            6
   14747            1
   14748            5
   14749            6
   14750            4
   14751            6
   14752            5
   14753            4
   14754            4
   14755            7
   14756            5
   14757            2
   14758            4
   14759            3
   14760            5
   14761            3
   14762            3
   14763            3
   14764            6
   14765            5
   14766            1
   14767            4
   14768            4
   14769            1
   14770            1
   14771            4
   14772            4
   14773            5
   14774            4
   14775            5
   14776            6
   14777            2
   14778            5
   14779            6
   14780            6
   14781            5
   14782            4
   14783            4
   14784            3
   14785            2
   14786            0
   14787            1
   14788            8
   14789            4
   14790            3
   14791            4
   14792            3
   14793            3
   14794            3
   14795            4
   14796            2
   14797            2
   14798            3
   14799            5
   14800            6
   14801            4
   14802            4
   14803            3
   14804            5
   14805            3
   14806            4
   14807            3
   14808            6
   14809            0
   14810            4
   14811            6
   14812            5
   14813            3
   14814            3
   14815            6
   14816            3
   14817            5
   14818            6
   14819            1
   14820            6
   14821            6
   14822            1
   14823            4
   14824            5
   14825            4
   14826            7
   14827            7
   14828            5
   14829            7
   14830            3
   14831            5
   14832            4
   14833            3
   14834            3
   14835            7
   14836            0
   14837            2
   14838            4
   14839            4
   14840            3
   14841            5
   14842            3
   14843            2
   14844            4
   14845            4
   14846            8
   14847            4
   14848            2
   14849            4
   14850            2
   14851            5
   14852            3
   14853            5
   14854            8
   14855            4
   14856            5
   14857            3
   14858            4
   14859            3
   14860            7
   14861            5
   14862            6
   14863            5
   14864            6
   14865            3
   14866            5
   14867            2
   14868            5
   14869            4
   14870            1
   14871            4
   14872            4
   14873            4
   14874            3
   14875            2
   14876            6
   14877            7
   14878            5
   14879            4
   14880            4
   14881            3
   14882            1
   14883            2
   14884            6
   14885            1
   14886            2
   14887            4
   14888            4
   14889            7
   14890            2
   14891            1
   14892            4
   14893            3
   14894            4
   14895            3
   14896            1
   14897            3
   14898            2
   14899            9
   14900            4
   14901            5
   14902            4
   14903            5
   14904           12
   14905            4
   14906            2
   14907            2
   14908            5
   14909            3
   14910            5
   14911            2
   14912            3
   14913            1
   14914            7
   14915            3
   14916            3
   14917            2
   14918            4
   14919            3
   14920            5
   14921            3
   14922            3
   14923            6
   14924            4
   14925            5
   14926            3
   14927            5
   14928            1
   14929            3
   14930            4
   14931            2
   14932            5
   14933            5
   14934            4
   14935            3
   14936            1
   14937            2
   14938            4
   14939            3
   14940            3
   14941            6
   14942            8
   14943            3
   14944            6
   14945            5
   14946            6
   14947            3
   14948            2
   14949            3
   14950            2
   14951            5
   14952            4
   14953            5
   14954            3
   14955            4
   14956            5
   14957            5
   14958            4
   14959            2
   14960            3
   14961            2
   14962            3
   14963            1
   14964            0
   14965            4
   14966            8
   14967            3
   14968            9
   14969            4
   14970            4
   14971            5
   14972            3
   14973            4
   14974            6
   14975            2
   14976            9
   14977            6
   14978            8
   14979            3
   14980            7
   14981            6
   14982            3
   14983            6
   14984            4
   14985            4
   14986            4
   14987            3
   14988            2
   14989            4
   14990            6
   14991            2
   14992            4
   14993            5
   14994            3
   14995            2
   14996            4
   14997            1
   14998            5
   14999            5
   15000            5
   15001            4
   15002            4
   15003            3
   15004            0
   15005            3
   15006            6
   15007            1
   15008            6
   15009            5
   15010            7
   15011            3
   15012            5
   15013            4
   15014            6
   15015            2
   15016            5
   15017            5
   15018            6
   15019            3
   15020            4
   15021            3
   15022           11
   15023            7
   15024            2
   15025            3
   15026            2
   15027            2
   15028            5
   15029            3
   15030            3
   15031            3
   15032            3
   15033            7
   15034            5
   15035            1
   15036            3
   15037            4
   15038            1
   15039            3
   15040            6
   15041            2
   15042            7
   15043            4
   15044            2
   15045            3
   15046            3
   15047            3
   15048            4
   15049            6
   15050            4
   15051            2
   15052            5
   15053            3
   15054            3
   15055            6
   15056            5
   15057            4
   15058            9
   15059            5
   15060            2
   15061            6
   15062            4
   15063            2
   15064            3
   15065            4
   15066            3
   15067            5
   15068            2
   15069            2
   15070            4
   15071            3
   15072            3
   15073            4
   15074            6
   15075            4
   15076            5
   15077            4
   15078            2
   15079            4
   15080            2
   15081            3
   15082            5
   15083            3
   15084            5
   15085            4
   15086            6
   15087            3
   15088            5
   15089            3
   15090            4
   15091            4
   15092            3
   15093            2
   15094            4
   15095            4
   15096            6
   15097            4
   15098            4
   15099            5
   15100            4
   15101            5
   15102           10
   15103            4
   15104            4
   15105            7
   15106            7
   15107            4
   15108            5
   15109            3
   15110            3
   15111            7
   15112            7
   15113            7
   15114            2
   15115            3
   15116            3
   15117            7
   15118            4
   15119            4
   15120            3
   15121            5
   15122            6
   15123            5
   15124            8
   15125            4
   15126            5
   15127            6
   15128            8
   15129            7
   15130            4
   15131            5
   15132            8
   15133            3
   15134            1
   15135            7
   15136            7
   15137            2
   15138            2
   15139            3
   15140            2
   15141            3
   15142            4
   15143            4
   15144            5
   15145            6
   15146            6
   15147            4
   15148            9
   15149            5
   15150            4
   15151            6
   15152            4
   15153            4
   15154            4
   15155            1
   15156            2
   15157            4
   15158            2
   15159            2
   15160            8
   15161            4
   15162            4
   15163            6
   15164            3
   15165            6
   15166            2
   15167            4
   15168            5
   15169            3
   15170            6
   15171            4
   15172            7
   15173            5
   15174            5
   15175            5
   15176            6
   15177            5
   15178            6
   15179            0
   15180            7
   15181            3
   15182            6
   15183            5
   15184            3
   15185            4
   15186            7
   15187            3
   15188           11
   15189            6
   15190            6
   15191            3
   15192            6
   15193            4
   15194            1
   15195            3
   15196            2
   15197            3
   15198            3
   15199            4
   15200            5
   15201            5
   15202            6
   15203            5
   15204            5
   15205            3
   15206            1
   15207            3
   15208            3
   15209            2
   15210            5
   15211            6
   15212            4
   15213            6
   15214            2
   15215            5
   15216            4
   15217            3
   15218            3
   15219            8
   15220            4
   15221            8
   15222            4
   15223            4
   15224            3
   15225            3
   15226            3
   15227            5
   15228            3
   15229            3
   15230            3
   15231            3
   15232            4
   15233            6
   15234            5
   15235            8
   15236            3
   15237            2
   15238            2
   15239            7
   15240            3
   15241            2
   15242            1
   15243            7
   15244            8
   15245            2
   15246            6
   15247            2
   15248            5
   15249            3
   15250            4
   15251            4
   15252            2
   15253            2
   15254            4
   15255            4
   15256            3
   15257            5
   15258            5
   15259            8
   15260            4
   15261            4
   15262            3
   15263            7
   15264            2
   15265            5
   15266            3
   15267            5
   15268            6
   15269            2
   15270            6
   15271            2
   15272            5
   15273            5
   15274            5
   15275            4
   15276            7
   15277            3
   15278            4
   15279            5
   15280            4
   15281            4
   15282            3
   15283            5
   15284            4
   15285            4
   15286            2
   15287            1
   15288            5
   15289            2
   15290            3
   15291            6
   15292            6
   15293            3
   15294            1
   15295            8
   15296            3
   15297            2
   15298            4
   15299            8
   15300            6
   15301            9
   15302            6
   15303            5
   15304            7
   15305            3
   15306            2
   15307            5
   15308            5
   15309            3
   15310            4
   15311            2
   15312            8
   15313            4
   15314            3
   15315            7
   15316            3
   15317            4
   15318            1
   15319            2
   15320            3
   15321            4
   15322            4
   15323            1
   15324            2
   15325            2
   15326            4
   15327            4
   15328            4
   15329            4
   15330            5
   15331            5
   15332            6
   15333            4
   15334            7
   15335            9
   15336            6
   15337            3
   15338            1
   15339            4
   15340            5
   15341            6
   15342            4
   15343            4
   15344            4
   15345            4
   15346            3
   15347            4
   15348            5
   15349            2
   15350            4
   15351            2
   15352            4
   15353            6
   15354            2
   15355            8
   15356            3
   15357            5
   15358            2
   15359            4
   15360            3
   15361            8
   15362            3
   15363            5
   15364            9
   15365            4
   15366            3
   15367            4
   15368            4
   15369            5
   15370            2
   15371            5
   15372            7
   15373            6
   15374            2
   15375            7
   15376            7
   15377            5
   15378            3
   15379           10
   15380            5
   15381            5
   15382            6
   15383            4
   15384            1
   15385            2
   15386            1
   15387            1
   15388            3
   15389            5
   15390            4
   15391            1
   15392            8
   15393            4
   15394            2
   15395            7
   15396            5
   15397            2
   15398            3
   15399            3
   15400            3
   15401            2
   15402            4
   15403            4
   15404            4
   15405            2
   15406            3
   15407            3
   15408            4
   15409            3
   15410            0
   15411            3
   15412            4
   15413            4
   15414            1
   15415            4
   15416            5
   15417            0
   15418            8
   15419            6
   15420            3
   15421            3
   15422            4
   15423            3
   15424            1
   15425            5
   15426            1
   15427            1
   15428            8
   15429            5
   15430            4
   15431            3
   15432            6
   15433            3
   15434            4
   15435            9
   15436            6
   15437            4
   15438            3
   15439            2
   15440            6
   15441            2
   15442            2
   15443            6
   15444            6
   15445            4
   15446            9
   15447            3
   15448            3
   15449            7
   15450            3
   15451            2
   15452            2
   15453            2
   15454            3
   15455            5
   15456            3
   15457            1
   15458            3
   15459            5
   15460            7
   15461            2
   15462            4
   15463            4
   15464            5
   15465            5
   15466            2
   15467            4
   15468            6
   15469            5
   15470            6
   15471            7
   15472            6
   15473            4
   15474            8
   15475            3
   15476            3
   15477            5
   15478            2
   15479            6
   15480            4
   15481            2
   15482            3
   15483            8
   15484            3
   15485            3
   15486            6
   15487            5
   15488            6
   15489            5
   15490            4
   15491            2
   15492            3
   15493            4
   15494           11
   15495            4
   15496            3
   15497            2
   15498            5
   15499            6
   15500            1
   15501            5
   15502            3
   15503            4
   15504            2
   15505            3
   15506            4
   15507            3
   15508            2
   15509            3
   15510            5
   15511            4
   15512            5
   15513            4
   15514            2
   15515            2
   15516            5
   15517            6
   15518            3
   15519            4
   15520            2
   15521            1
   15522            3
   15523            3
   15524            1
   15525            1
   15526            2
   15527            4
   15528            4
   15529            2
   15530            4
   15531            1
   15532            4
   15533            6
   15534            1
   15535            3
   15536            3
   15537            1
   15538            2
   15539            3
   15540            3
   15541            3
   15542            1
   15543            2
   15544            1
   15545            1
   15546            3
   15547            4
   15548            2
   15549            3
   15550            4
   15551            3
   15552            3
   15553            2
   15554            2
   15555            2
   15556            4
   15557            6
   15558            0
   15559            2
   15560            4
   15561            3
   15562            4
   15563            5
   15564            4
   15565            7
   15566            1
   15567            1
   15568            4
   15569            3
   15570            3
   15571            4
   15572            4
   15573            3
   15574            5
   15575            3
   15576            2
   15577            2
   15578            2
   15579            8
   15580            0
   15581            0
   15582            3
   15583            2
   15584            1
   15585            3
   15586            5
   15587            3
   15588            2
   15589            2
   15590            2
   15591            5
   15592            4
   15593            2
   15594            4
   15595            0
   15596            2
   15597            3
   15598            1
   15599            3
   15600            2
   15601            0
   15602            3
   15603            4
   15604            4
   15605            5
   15606            3
   15607            1
   15608            1
   15609            7
   15610            4
   15611            5
   15612            3
   15613            3
   15614            1
   15615            3
   15616            3
   15617            5
   15618            1
   15619            0
   15620            2
   15621            7
   15622            0
   15623            5
   15624            3
   15625            3
   15626            2
   15627            1
   15628            3
   15629            1
   15630            3
   15631            3
   15632            2
   15633            1
   15634            2
   15635            4
   15636            6
   15637            3
   15638            2
   15639            3
   15640            4
   15641            3
   15642            1
   15643            4
   15644            2
   15645            5
   15646            3
   15647            6
   15648            1
   15649            4
   15650            6
   15651            6
   15652            2
   15653            2
   15654            1
   15655            5
   15656            6
   15657            6
   15658            4
   15659            1
   15660            4
   15661            6
   15662            1
   15663            2
   15664            1
   15665            2
   15666            0
   15667            3
   15668            3
   15669            2
   15670            2
   15671            2
   15672            2
   15673            4
   15674            4
   15675            2
   15676            1
   15677            4
   15678            3
   15679            3
   15680            4
   15681            4
   15682            4
   15683            2
   15684            5
   15685            7
   15686            4
   15687            3
   15688            6
   15689            1
   15690            5
   15691            1
   15692            0
   15693            6
   15694            4
   15695            2
   15696            6
   15697            3
   15698            2
   15699            2
   15700            2
   15701            6
   15702            1
   15703            5
   15704            3
   15705            4
   15706            2
   15707            5
   15708            2
   15709            1
   15710            3
   15711            2
   15712            5
   15713            7
   15714            3
   15715            3
   15716            2
   15717            2
   15718            2
   15719            3
   15720            3
   15721            4
   15722            1
   15723            3
   15724            3
   15725            4
   15726            3
   15727            3
   15728            7
   15729            2
   15730            4
   15731            7
   15732            4
   15733            5
   15734            2
   15735            1
   15736            4
   15737            2
   15738            3
   15739            4
   15740            2
   15741            4
   15742            2
   15743            2
   15744            5
   15745            4
   15746            3
   15747            2
   15748            4
   15749            1
   15750            3
   15751            4
   15752            5
   15753            3
   15754            2
   15755            3
   15756            2
   15757            4
   15758            4
   15759            2
   15760            2
   15761            1
   15762            3
   15763            4
   15764            1
   15765            3
   15766            4
   15767            8
   15768            8
   15769            4
   15770            1
   15771            4
   15772            4
   15773            4
   15774            4
   15775            6
   15776            5
   15777            1
   15778            6
   15779            5
   15780            4
   15781            2
   15782            4
   15783            3
   15784            5
   15785            1
   15786            3
   15787            3
   15788            5
   15789            4
   15790            2
   15791            4
   15792            4
   15793            3
   15794            1
   15795            7
   15796            3
   15797            6
   15798            5
   15799            3
   15800            5
   15801            4
   15802            2
   15803            4
   15804            1
   15805            4
   15806            4
   15807            3
   15808            6
   15809            8
   15810            9
   15811            4
   15812            4
   15813            6
   15814            4
   15815            2
   15816            3
   15817            4
   15818            4
   15819            2
   15820            3
   15821            5
   15822            1
   15823            2
   15824            2
   15825            1
   15826            3
   15827            2
   15828            7
   15829            2
   15830            2
   15831            3
   15832            4
   15833            4
   15834            4
   15835            4
   15836            2
   15837            2
   15838            0
   15839            3
   15840            7
   15841            4
   15842            2
   15843            4
   15844            4
   15845            2
   15846            1
   15847            2
   15848            2
   15849            3
   15850            2
   15851            1
   15852            2
   15853            2
   15854            1
   15855            4
   15856            4
   15857            1
   15858            0
   15859            1
   15860            1
   15861            1
   15862            1
   15863            4
   15864            3
   15865            4
   15866            5
   15867            0
   15868            2
   15869            1
   15870            5
   15871            5
   15872            4
   15873            4
   15874            2
   15875            6
   15876            3
   15877            6
   15878            5
   15879            3
   15880            3
   15881            4
   15882            4
   15883            2
   15884            3
   15885            3
   15886            1
   15887            4
   15888            1
   15889            2
   15890            4
   15891            2
   15892            3
   15893            6
   15894            4
   15895            5
   15896            5
   15897            6
   15898            2
   15899            3
   15900            3
   15901            2
   15902            5
   15903            4
   15904            1
   15905            2
   15906            4
   15907            5
   15908            3
   15909            6
   15910            3
   15911            7
   15912            1
   15913            2
   15914            4
   15915            4
   15916            5
   15917            5
   15918            5
   15919            3
   15920            3
   15921            6
   15922            1
   15923            1
   15924            1
   15925            0
   15926            3
   15927            1
   15928            6
   15929            4
   15930            3
   15931            1
   15932            1
   15933            4
   15934            3
   15935            2
   15936            3
   15937            1
   15938            4
   15939            1
   15940            4
   15941            3
   15942            2
   15943            2
   15944            3
   15945            2
   15946            1
   15947            0
   15948            4
   15949            3
   15950            5
   15951            3
   15952            2
   15953            2
   15954            4
   15955            4
   15956            3
   15957            3
   15958            6
   15959            3
   15960            4
   15961            5
   15962            5
   15963            5
   15964            2
   15965            2
   15966            2
   15967            4
   15968            5
   15969            2
   15970            4
   15971            3
   15972            1
   15973            2
   15974            2
   15975            2
   15976            2
   15977            1
   15978            3
   15979            6
   15980            6
   15981            6
   15982            6
   15983            2
   15984            2
   15985            4
   15986            4
   15987            7
   15988            6
   15989            5
   15990            4
   15991            4
   15992            5
   15993            3
   15994            5
   15995            1
   15996            3
   15997            2
   15998            6
   15999            3
   16000            4
   16001            6
   16002            5
   16003            2
   16004            2
   16005            3
   16006            6
   16007            4
   16008            5
   16009            0
   16010            5
   16011            2
   16012            8
   16013            4
   16014            5
   16015            3
   16016            2
   16017            3
   16018            6
   16019            2
   16020            4
   16021            3
   16022            3
   16023            3
   16024            4
   16025            4
   16026            5
   16027            4
   16028            4
   16029            4
   16030            4
   16031            3
   16032            1
   16033            3
   16034            6
   16035            4
   16036            2
   16037            6
   16038            3
   16039            1
   16040            2
   16041            2
   16042            3
   16043            6
   16044            2
   16045            3
   16046            4
   16047            4
   16048            3
   16049            2
   16050            5
   16051            3
   16052            3
   16053            2
   16054            1
   16055            4
   16056            2
   16057            4
   16058            2
   16059            3
   16060            7
   16061            3
   16062            6
   16063            4
   16064            2
   16065            3
   16066            3
   16067            6
   16068            5
   16069            5
   16070            2
   16071            3
   16072            2
   16073            4
   16074            1
   16075            5
   16076            5
   16077            4
   16078            0
   16079            2
   16080            4
   16081            2
   16082            4
   16083            1
   16084            5
   16085            7
   16086            5
   16087            5
   16088            2
   16089            2
   16090            5
   16091            3
   16092            6
   16093            5
   16094            3
   16095            5
   16096            2
   16097            2
   16098            3
   16099            3
   16100            5
   16101            5
   16102            2
   16103            2
   16104            2
   16105            2
   16106            1
   16107            5
   16108            3
   16109            3
   16110            2
   16111            3
   16112            4
   16113            5
   16114            4
   16115            7
   16116            3
   16117            8
   16118            2
   16119            3
   16120            5
   16121            2
   16122            2
   16123            3
   16124            5
   16125            4
   16126            4
   16127            2
   16128            3
   16129            3
   16130            2
   16131            3
   16132            3
   16133            2
   16134            5
   16135            4
   16136            4
   16137            4
   16138            1
   16139            4
   16140            5
   16141            3
   16142            7
   16143            3
   16144            1
   16145            5
   16146            4
   16147            5
   16148            3
   16149            3
   16150            3
   16151            3
   16152            2
   16153            3
   16154            4
   16155            6
   16156            4
   16157            3
   16158            2
   16159            5
   16160            5
   16161            1
   16162            1
   16163            6
   16164            4
   16165            6
   16166            5
   16167            4
   16168            6
   16169            2
   16170            3
   16171            4
   16172            6
   16173            5
   16174            5
   16175            5
   16176            5
   16177            3
   16178            4
   16179            1
   16180            3
   16181            6
   16182            1
   16183            3
   16184            4
   16185            6
   16186            2
   16187            2
   16188            4
   16189            1
   16190            3
   16191            3
   16192            2
   16193            2
   16194            1
   16195            2
   16196            5
   16197            0
   16198            4
   16199            3
   16200            2
   16201            3
   16202            4
   16203            1
   16204            2
   16205            2
   16206            1
   16207            4
   16208            2
   16209            2
   16210            2
   16211            6
   16212            3
   16213            6
   16214            2
   16215            2
   16216            3
   16217            3
   16218            3
   16219            1
   16220            0
   16221            4
   16222            5
   16223            4
   16224            4
   16225            3
   16226            3
   16227            3
   16228            3
   16229            1
   16230            0
   16231            2
   16232            6
   16233            3
   16234            5
   16235            3
   16236            4
   16237            2
   16238            2
   16239            3
   16240            1
   16241            4
   16242            2
   16243            3
   16244            1
   16245            9
   16246            2
   16247            1
   16248            3
   16249            0
   16250            3
   16251            2
   16252            4
   16253            3
   16254            3
   16255            0
   16256            2
   16257            2
   16258            2
   16259            2
   16260            3
   16261            2
   16262            3
   16263            5
   16264            2
   16265            0
   16266            1
   16267            3
   16268            5
   16269            2
   16270            2
   16271            3
   16272            2
   16273            4
   16274            4
   16275            5
   16276            2
   16277            6
   16278            5
   16279            1
   16280            3
   16281            9
   16282            3
   16283            5
   16284            2
   16285            4
   16286            6
   16287            0
   16288            3
   16289            4
   16290            4
   16291            3
   16292            5
   16293            4
   16294            2
   16295            3
   16296            2
   16297            2
   16298            5
   16299            3
   16300            2
   16301            1
   16302            3
   16303            2
   16304            5
   16305            3
   16306            3
   16307            4
   16308            2
   16309            4
   16310            1
   16311            1
   16312            1
   16313            2
   16314            3
   16315            3
   16316            3
   16317            2
   16318            3
   16319            2
   16320            4
   16321            3
   16322            2
   16323            1
   16324            1
   16325            5
   16326            3
   16327            2
   16328            2
   16329            5
   16330            3
   16331            4
   16332            4
   16333            2
   16334            3
   16335            1
   16336            2
   16337            4
   16338            2
   16339            3
   16340            1
   16341            4
   16342            6
   16343            0
   16344            1
   16345            3
   16346            2
   16347            1
   16348            5
   16349            4
   16350            3
   16351            4
   16352            5
   16353            3
   16354            2
   16355            1
   16356            4
   16357            2
   16358            4
   16359            1
   16360            2
   16361            4
   16362            2
   16363            2
   16364            2
   16365            3
   16366            1
   16367            1
   16368            4
   16369            2
   16370            3
   16371            2
   16372            2
   16373            2
   16374            1
   16375            4
   16376            2
   16377            1
   16378            4
   16379            2
   16380            3
   16381            3
   16382            1
   16383            2
   16384            1
   16385            3
   16386            2
   16387            3
   16388            2
   16389            2
   16390            4
   16391            4
   16392            2
   16393            5
   16394            3
   16395            3
   16396            3
   16397            4
   16398            2
   16399            4
   16400            1
   16401            5
   16402            6
   16403            4
   16404            2
   16405            2
   16406            2
   16407            2
   16408            4
   16409            2
   16410            5
   16411            7
   16412            2
   16413            4
   16414            3
   16415            4
   16416            3
   16417            3
   16418            5
   16419            4
   16420            3
   16421            5
   16422            5
   16423            4
   16424            5
   16425            4
   16426            2
   16427            2
   16428            2
   16429            6
   16430            3
   16431            3
   16432            7
   16433            6
   16434            1
   16435            3
   16436            1
   16437            4
   16438            1
   16439            1
   16440            1
   16441            6
   16442            2
   16443            3
   16444            1
   16445            3
   16446            4
   16447            3
   16448            4
   16449            3
   16450            6
   16451            3
   16452            1
   16453            3
   16454            2
   16455            3
   16456            5
   16457            2
   16458            4
   16459            5
   16460            4
   16461            4
   16462            1
   16463            4
   16464            5
   16465            3
   16466            2
   16467            3
   16468            1
   16469            3
   16470            2
   16471            1
   16472            1
   16473            4
   16474            4
   16475            2
   16476            5
   16477            6
   16478            4
   16479            0
   16480            3
   16481            3
   16482            4
   16483            2
   16484            4
   16485            4
   16486            6
   16487            3
   16488            1
   16489            2
   16490            3
   16491            2
   16492            5
   16493            3
   16494            4
   16495            2
   16496            1
   16497            3
   16498            6
   16499            2
   16500            3
   16501            6
   16502            2
   16503            3
   16504            2
   16505            1
   16506            1
   16507            1
   16508            6
   16509            2
   16510            3
   16511            1
   16512            1
   16513            1
   16514            1
   16515            4
   16516            2
   16517            2
   16518            2
   16519            3
   16520            3
   16521            1
   16522            4
   16523            3
   16524            3
   16525            1
   16526            3
   16527            4
   16528            2
   16529            5
   16530            2
   16531            6
   16532            4
   16533            3
   16534            8
   16535            5
   16536            3
   16537            2
   16538            2
   16539            3
   16540            2
   16541            3
   16542            2
   16543            4
   16544            3
   16545            7
   16546            4
   16547            3
   16548            2
   16549            2
   16550            4
   16551            2
   16552            3
   16553            2
   16554            1
   16555            3
   16556            2
   16557            1
   16558            3
   16559            7
   16560            6
   16561            1
   16562            2
   16563            1
   16564            3
   16565            6
   16566            4
   16567            2
   16568            6
   16569            3
   16570            4
   16571            6
   16572            3
   16573            3
   16574            3
   16575            2
   16576            3
   16577            2
   16578            8
   16579            2
   16580            1
   16581            3
   16582            3
   16583            1
   16584            2
   16585            3
   16586            0
   16587            3
   16588            2
   16589            3
   16590            2
   16591            1
   16592            1
   16593            2
   16594            4
   16595            7
   16596            3
   16597            1
   16598            3
   16599            1
   16600            1
   16601            1
   16602            2
   16603            4
   16604            3
   16605            1
   16606            2
   16607            2
   16608            1
   16609            0
   16610            3
   16611            3
   16612            3
   16613            2
   16614            5
   16615            3
   16616            3
   16617            4
   16618            3
   16619            1
   16620            3
   16621            2
   16622            7
   16623            4
   16624            2
   16625            2
   16626            5
   16627            5
   16628            4
   16629            2
   16630            2
   16631            3
   16632            2
   16633            4
   16634            2
   16635            3
   16636            4
   16637            4
   16638            3
   16639            1
   16640            1
   16641            4
   16642            3
   16643            3
   16644            2
   16645            3
   16646            1
   16647            3
   16648            4
   16649            3
   16650            5
   16651            0
   16652            2
   16653            1
   16654            3
   16655            5
   16656            4
   16657            3
   16658            1
   16659            2
   16660            3
   16661            4
   16662            1
   16663            0
   16664            2
   16665            3
   16666            1
   16667            1
   16668            7
   16669            2
   16670            1
   16671            2
   16672            5
   16673            3
   16674            4
   16675            1
   16676            1
   16677            5
   16678            0
   16679            1
   16680            3
   16681            3
   16682            3
   16683            0
   16684            4
   16685            2
   16686            1
   16687            4
   16688            2
   16689            3
   16690            7
   16691            5
   16692            1
   16693            0
   16694            4
   16695            4
   16696            5
   16697            2
   16698            3
   16699            2
   16700            4
   16701            4
   16702            7
   16703            2
   16704            3
   16705            1
   16706            4
   16707            0
   16708            4
   16709            1
   16710            0
   16711            3
   16712            3
   16713            2
   16714            2
   16715            1
   16716            1
   16717            2
   16718            1
   16719            1
   16720            7
   16721            9
   16722            3
   16723            2
   16724            3
   16725            5
   16726            3
   16727            2
   16728            1
   16729            1
   16730            4
   16731            2
   16732            1
   16733            2
   16734            3
   16735            3
   16736            6
   16737            6
   16738            6
   16739            3
   16740            2
   16741            3
   16742            1
   16743            1
   16744            3
   16745            2
   16746            4
   16747            3
   16748            3
   16749            5
   16750            4
   16751            1
   16752            4
   16753            1
   16754            5
   16755            2
   16756            3
   16757            4
   16758            0
   16759            1
   16760            0
   16761            4
   16762            2
   16763            3
   16764            5
   16765            0
   16766            7
   16767            2
   16768            1
   16769            0
   16770            4
   16771            3
   16772            8
   16773            7
   16774            1
   16775            2
   16776            3
   16777            2
   16778            9
   16779            2
   16780            1
   16781            2
   16782            4
   16783            3
   16784            3
   16785            2
   16786            1
   16787            2
   16788            1
   16789            3
   16790            5
   16791            6
   16792            3
   16793            3
   16794            3
   16795            5
   16796            5
   16797            1
   16798            2
   16799            2
   16800            3
   16801            3
   16802            0
   16803            2
   16804            5
   16805            1
   16806            5
   16807            6
   16808            5
   16809            8
   16810            3
   16811            5
   16812            3
   16813            4
   16814            1
   16815            6
   16816            1
   16817            3
   16818            1
   16819            4
   16820            2
   16821            2
   16822            3
   16823            4
   16824            6
   16825            7
   16826            3
   16827            4
   16828            2
   16829            2
   16830            6
   16831            0
   16832            4
   16833            5
   16834            1
   16835            3
   16836            8
   16837            4
   16838            2
   16839            3
   16840            5
   16841            3
   16842            3
   16843            2
   16844            4
   16845            3
   16846            3
   16847            2
   16848            3
   16849            3
   16850            3
   16851            1
   16852            0
   16853            5
   16854            0
   16855            5
   16856            1
   16857            2
   16858            4
   16859            2
   16860            2
   16861            4
   16862            5
   16863            4
   16864            3
   16865            1
   16866            4
   16867            5
   16868            3
   16869            2
   16870            1
   16871            3
   16872            2
   16873            0
   16874            2
   16875            3
   16876            5
   16877            4
   16878            4
   16879            2
   16880            4
   16881            3
   16882            3
   16883            1
   16884            3
   16885            2
   16886            4
   16887            4
   16888            3
   16889            3
   16890            4
   16891            2
   16892            3
   16893            1
   16894            5
   16895            2
   16896            0
   16897            2
   16898            2
   16899            3
   16900            1
   16901            3
   16902            2
   16903            1
   16904            3
   16905            2
   16906            2
   16907            0
   16908            3
   16909            2
   16910            3
   16911            2
   16912            5
   16913            4
   16914            5
   16915            3
   16916            2
   16917            2
   16918            1
   16919            2
   16920            4
   16921            2
   16922            2
   16923            2
   16924            3
   16925            4
   16926            3
   16927            2
   16928            1
   16929            0
   16930            4
   16931            1
   16932            4
   16933            4
   16934            5
   16935            4
   16936            0
   16937            0
   16938            2
   16939            6
   16940            2
   16941            2
   16942            1
   16943            3
   16944            3
   16945            2
   16946            4
   16947            3
   16948            1
   16949            6
   16950            0
   16951            4
   16952            1
   16953            1
   16954            3
   16955            2
   16956            3
   16957            4
   16958            2
   16959            3
   16960            1
   16961            0
   16962            3
   16963            2
   16964            2
   16965            2
   16966            4
   16967            2
   16968            5
   16969            6
   16970            0
   16971            3
   16972            4
   16973            1
   16974            4
   16975            2
   16976            2
   16977            3
   16978            2
   16979            2
   16980            4
   16981            1
   16982            1
   16983            1
   16984            1
   16985            3
   16986            1
   16987            5
   16988            5
   16989            4
   16990            4
   16991            1
   16992            3
   16993            1
   16994            3
   16995            2
   16996            3
   16997            2
   16998            2
   16999            2
   17000            2
   17001            1
   17002            2
   17003            2
   17004            0
   17005            0
   17006            3
   17007            2
   17008            4
   17009            5
   17010            3
   17011            0
   17012            2
   17013            3
   17014            2
   17015            2
   17016            4
   17017            4
   17018            5
   17019            5
   17020            4
   17021            2
   17022            2
   17023            1
   17024            4
   17025            3
   17026            3
   17027            2
   17028            1
   17029            1
   17030            0
   17031            5
   17032            4
   17033            2
   17034            6
   17035            1
   17036            6
   17037            0
   17038            1
   17039            2
   17040            3
   17041            1
   17042            3
   17043            1
   17044            3
   17045            1
   17046            3
   17047            4
   17048            2
   17049            4
   17050            2
   17051            2
   17052            1
   17053            1
   17054            1
   17055            3
   17056            3
   17057            7
   17058            2
   17059            2
   17060            3
   17061            2
   17062            1
   17063            2
   17064            2
   17065            3
   17066            2
   17067            1
   17068            2
   17069            2
   17070            3
   17071            2
   17072            5
   17073            2
   17074            2
   17075            1
   17076            7
   17077            2
   17078            3
   17079            4
   17080            0
   17081            0
   17082            1
   17083            2
   17084            1
   17085            3
   17086            2
   17087            2
   17088            6
   17089            1
   17090            2
   17091            2
   17092            2
   17093            4
   17094            4
   17095            2
   17096            3
   17097            2
   17098            4
   17099            2
   17100            4
   17101            2
   17102            4
   17103            2
   17104            2
   17105            4
   17106            4
   17107            4
   17108            3
   17109            3
   17110            4
   17111            2
   17112            4
   17113            1
   17114            3
   17115            2
   17116            3
   17117            2
   17118            3
   17119            4
   17120            2
   17121            7
   17122            2
   17123            0
   17124            1
   17125            2
   17126            1
   17127            4
   17128            4
   17129            1
   17130            5
   17131            3
   17132            1
   17133            2
   17134            2
   17135            2
   17136            2
   17137            1
   17138            1
   17139            2
   17140            3
   17141            2
   17142            5
   17143            2
   17144            7
   17145            5
   17146            1
   17147            5
   17148            2
   17149            4
   17150            3
   17151            3
   17152            1
   17153            2
   17154            2
   17155            4
   17156            2
   17157            1
   17158            4
   17159            3
   17160            4
   17161            2
   17162            3
   17163            4
   17164            3
   17165            4
   17166            2
   17167            1
   17168            6
   17169            5
   17170            2
   17171            2
   17172            3
   17173            6
   17174            2
   17175            2
   17176            4
   17177            3
   17178            4
   17179            3
   17180            1
   17181            2
   17182            5
   17183            1
   17184            2
   17185            2
   17186            2
   17187            6
   17188            2
   17189            4
   17190            3
   17191            3
   17192            1
   17193            1
   17194            3
   17195            2
   17196            2
   17197            3
   17198            2
   17199            6
   17200            1
   17201            3
   17202            1
   17203            2
   17204            3
   17205            2
   17206            1
   17207            2
   17208            1
   17209            2
   17210            5
   17211            4
   17212            4
   17213            2
   17214            3
   17215            3
   17216            3
   17217            8
   17218            1
   17219            1
   17220            4
   17221            3
   17222            4
   17223            5
   17224            2
   17225            0
   17226            6
   17227            3
   17228            3
   17229            2
   17230            4
   17231            4
   17232            1
   17233            3
   17234            4
   17235            2
   17236            1
   17237            4
   17238            1
   17239            2
   17240            2
   17241            2
   17242            3
   17243            2
   17244            2
   17245            4
   17246            0
   17247            2
   17248            1
   17249            2
   17250            4
   17251            4
   17252            3
   17253            2
   17254            5
   17255            4
   17256            3
   17257            2
   17258            0
   17259            1
   17260            2
   17261            6
   17262            2
   17263            5
   17264            3
   17265            5
   17266            4
   17267            4
   17268            2
   17269            0
   17270            1
   17271            3
   17272            3
   17273            2
   17274            2
   17275            4
   17276            3
   17277            4
   17278            5
   17279            3
   17280            3
   17281            4
   17282            2
   17283            4
   17284            2
   17285            3
   17286            2
   17287            4
   17288            1
   17289            3
   17290            4
   17291            2
   17292            5
   17293            6
   17294            2
   17295            5
   17296            3
   17297            1
   17298            4
   17299            3
   17300            4
   17301            4
   17302            3
   17303            3
   17304            4
   17305            3
   17306            3
   17307            1
   17308            2
   17309            2
   17310            3
   17311            3
   17312            2
   17313            3
   17314            4
   17315            3
   17316            2
   17317            2
   17318            3
   17319            1
   17320            1
   17321            3
   17322            2
   17323            4
   17324            6
   17325            2
   17326            5
   17327            4
   17328            2
   17329            2
   17330            3
   17331            4
   17332            4
   17333            1
   17334            2
   17335            3
   17336            2
   17337            2
   17338            5
   17339            3
   17340            6
   17341            3
   17342            6
   17343            1
   17344            7
   17345            3
   17346            4
   17347            3
   17348            3
   17349            1
   17350            3
   17351            2
   17352            3
   17353            3
   17354            2
   17355            2
   17356            2
   17357            4
   17358            1
   17359            5
   17360            3
   17361            2
   17362            2
   17363            3
   17364            2
   17365            2
   17366            4
   17367            1
   17368            5
   17369            1
   17370            1
   17371            4
   17372            3
   17373            5
   17374            2
   17375            3
   17376            4
   17377            3
   17378            4
   17379            2
   17380            4
   17381            4
   17382            4
   17383            3
   17384            2
   17385            4
   17386            3
   17387            5
   17388            2
   17389            5
   17390            4
   17391            4
   17392            2
   17393            7
   17394            2
   17395            1
   17396            5
   17397            4
   17398            2
   17399            4
   17400            1
   17401            2
   17402            2
   17403            3
   17404            1
   17405            1
   17406            1
   17407            3
   17408            5
   17409            3
   17410            5
   17411            4
   17412            2
   17413            2
   17414            2
   17415            3
   17416            4
   17417            5
   17418            2
   17419            2
   17420            6
   17421            4
   17422            1
   17423            3
   17424            7
   17425            2
   17426            2
   17427            4
   17428            5
   17429            1
   17430            2
   17431            4
   17432            4
   17433            3
   17434            3
   17435            1
   17436            3
   17437            5
   17438            5
   17439            2
   17440            3
   17441            4
   17442            3
   17443            5
   17444            1
   17445            5
   17446            7
   17447            3
   17448            6
   17449            1
   17450            3
   17451            2
   17452            4
   17453            2
   17454            2
   17455            2
   17456            3
   17457            6
   17458            5
   17459            4
   17460            1
   17461            2
   17462            3
   17463            3
   17464            6
   17465            4
   17466            4
   17467            3
   17468            3
   17469            2
   17470            3
   17471            2
   17472            3
   17473            4
   17474            2
   17475            5
   17476            2
   17477            2
   17478            2
   17479            4
   17480            6
   17481            3
   17482            1
   17483            2
   17484            3
   17485            5
   17486            2
   17487            3
   17488            2
   17489            3
   17490            4
   17491            3
   17492            3
   17493            2
   17494            6
   17495            2
   17496            2
   17497            1
   17498            5
   17499            3
   17500            2
   17501            4
   17502            4
   17503            1
   17504            5
   17505            0
   17506            2
   17507            6
   17508            1
   17509            4
   17510            1
   17511            4
   17512            2
   17513            4
   17514            3
   17515            4
   17516            3
   17517            2
   17518            3
   17519            2
   17520            3
   17521            3
   17522            1
   17523            3
   17524            4
   17525            2
   17526            3
   17527            0
   17528            1
   17529            3
   17530            4
   17531            2
   17532            1
   17533            1
   17534            1
   17535            1
   17536            2
   17537            5
   17538            2
   17539            4
   17540            2
   17541            1
   17542            4
   17543            1
   17544            3
   17545            4
   17546            0
   17547            1
   17548            4
   17549            1
   17550            4
   17551            4
   17552            2
   17553            2
   17554            1
   17555            4
   17556            2
   17557            1
   17558            2
   17559            2
   17560            3
   17561            0
   17562            1
   17563            5
   17564            3
   17565            3
   17566            2
   17567            2
   17568            2
   17569            2
   17570            1
   17571            2
   17572            2
   17573            3
   17574            2
   17575            1
   17576            1
   17577            2
   17578            2
   17579            2
   17580            2
   17581            2
   17582            7
   17583            4
   17584            2
   17585            3
   17586            2
   17587            1
   17588            2
   17589            3
   17590            4
   17591            2
   17592            2
   17593            0
   17594            1
   17595            4
   17596            3
   17597            2
   17598            1
   17599            3
   17600            0
   17601            3
   17602            2
   17603            2
   17604            2
   17605            0
   17606            4
   17607            5
   17608            1
   17609            4
   17610            1
   17611            2
   17612            3
   17613            4
   17614            3
   17615            1
   17616            0
   17617            2
   17618            3
   17619            2
   17620            4
   17621            2
   17622            2
   17623            3
   17624            6
   17625            1
   17626            3
   17627            4
   17628            3
   17629            3
   17630            3
   17631            3
   17632            4
   17633            2
   17634            1
   17635            3
   17636            3
   17637            0
   17638            5
   17639            1
   17640            6
   17641            3
   17642            2
   17643            1
   17644            2
   17645            2
   17646            6
   17647            4
   17648            3
   17649            5
   17650            4
   17651            2
   17652            3
   17653            1
   17654            4
   17655            3
   17656            3
   17657            1
   17658            5
   17659            4
   17660            7
   17661            4
   17662            5
   17663            5
   17664            2
   17665            0
   17666            2
   17667            3
   17668            5
   17669            2
   17670            2
   17671            2
   17672            2
   17673            2
   17674            3
   17675            1
   17676            4
   17677            2
   17678            2
   17679            4
   17680            4
   17681            1
   17682            3
   17683            4
   17684            2
   17685            6
   17686            5
   17687            2
   17688            1
   17689            3
   17690            3
   17691            3
   17692            2
   17693            4
   17694            4
   17695            2
   17696            4
   17697            6
   17698            6
   17699            2
   17700            1
   17701            0
   17702            1
   17703            4
   17704            4
   17705            1
   17706            3
   17707            2
   17708            5
   17709            2
   17710            3
   17711            3
   17712            1
   17713            3
   17714            2
   17715            0
   17716            3
   17717            2
   17718            3
   17719            4
   17720            4
   17721            3
   17722            3
   17723            3
   17724            3
   17725            1
   17726            3
   17727            4
   17728            2
   17729            3
   17730            2
   17731            1
   17732            5
   17733            5
   17734            1
   17735            1
   17736            2
   17737            2
   17738            1
   17739            4
   17740            2
   17741            1
   17742            2
   17743            7
   17744            6
   17745            2
   17746            2
   17747            2
   17748            1
   17749            5
   17750            0
   17751            0
   17752            2
   17753            1
   17754            5
   17755            1
   17756            3
   17757            5
   17758            3
   17759            2
   17760            3
   17761            1
   17762            0
   17763            2
   17764            2
   17765            3
   17766            2
   17767            5
   17768            4
   17769            3
   17770            5
   17771            1
   17772            1
   17773            2
   17774            1
   17775            5
   17776            3
   17777            0
   17778            3
   17779            1
   17780            3
   17781            4
   17782            2
   17783            3
   17784            3
   17785            3
   17786            2
   17787            3
   17788            2
   17789            4
   17790            4
   17791            1
   17792            4
   17793            3
   17794            4
   17795            3
   17796            5
   17797            3
   17798            0
   17799            5
   17800            2
   17801            2
   17802            0
   17803            2
   17804            5
   17805            2
   17806            3
   17807            2
   17808            3
   17809            4
   17810            2
   17811            3
   17812            2
   17813            6
   17814            1
   17815            3
   17816            2
   17817            1
   17818            3
   17819            1
   17820            4
   17821            0
   17822            2
   17823            4
   17824            2
   17825            1
   17826            3
   17827            3
   17828            6
   17829            3
   17830            3
   17831            3
   17832            2
   17833            3
   17834            1
   17835            3
   17836            2
   17837            5
   17838            2
   17839            2
   17840            2
   17841            1
   17842            1
   17843            3
   17844            2
   17845            1
   17846            3
   17847            2
   17848            2
   17849            2
   17850            1
   17851            2
   17852            2
   17853            1
   17854            2
   17855            5
   17856            3
   17857            3
   17858            5
   17859            4
   17860            2
   17861            4
   17862            1
   17863            5
   17864            2
   17865            2
   17866            3
   17867            5
   17868            9
   17869            3
   17870            3
   17871            2
   17872            2
   17873            4
   17874            0
   17875            6
   17876            8
   17877            3
   17878            1
   17879            3
   17880            3
   17881            3
   17882            2
   17883            3
   17884            3
   17885            4
   17886            4
   17887            4
   17888            3
   17889            2
   17890            2
   17891            2
   17892            5
   17893            5
   17894            2
   17895            0
   17896            4
   17897            1
   17898            2
   17899            3
   17900            2
   17901            4
   17902            2
   17903            3
   17904            1
   17905            5
   17906            7
   17907            3
   17908            3
   17909            1
   17910            3
   17911            0
   17912            1
   17913            4
   17914            0
   17915            3
   17916            2
   17917            4
   17918            3
   17919            4
   17920            2
   17921            0
   17922            6
   17923            2
   17924            3
   17925            1
   17926            3
   17927            3
   17928            2
   17929            2
   17930            2
   17931            5
   17932            4
   17933            3
   17934            4
   17935            1
   17936            1
   17937            3
   17938            4
   17939            3
   17940            5
   17941            5
   17942            2
   17943            3
   17944            2
   17945            2
   17946            1
   17947            5
   17948            3
   17949            4
   17950            2
   17951            5
   17952            5
   17953            4
   17954            1
   17955            3
   17956            2
   17957            2
   17958            3
   17959            2
   17960            1
   17961            2
   17962            1
   17963            2
   17964            2
   17965            3
   17966            5
   17967            5
   17968            5
   17969            4
   17970            1
   17971            5
   17972            3
   17973            0
   17974            2
   17975            2
   17976            1
   17977            5
   17978            6
   17979            2
   17980            2
   17981            4
   17982            5
   17983            5
   17984            2
   17985            3
   17986            2
   17987            4
   17988            3
   17989            6
   17990            3
   17991            3
   17992            3
   17993            8
   17994            3
   17995            6
   17996            0
   17997            2
   17998            5
   17999            1
   18000            5
   18001            1
   18002            1
   18003            0
   18004            2
   18005            3
   18006            5
   18007            3
   18008            4
   18009            2
   18010            3
   18011            2
   18012            5
   18013            2
   18014            4
   18015            2
   18016            4
   18017            4
   18018            3
   18019            3
   18020            1
   18021            1
   18022            5
   18023            2
   18024            1
   18025            1
   18026            2
   18027            1
   18028            1
   18029            2
   18030            4
   18031            1
   18032            2
   18033            1
   18034            2
   18035            1
   18036            1
   18037            2
   18038            2
   18039            2
   18040            1
   18041            6
   18042            3
   18043            1
   18044            2
   18045            4
   18046            4
   18047            5
   18048            2
   18049            5
   18050            2
   18051            5
   18052            3
   18053            2
   18054            2
   18055            3
   18056            5
   18057            3
   18058            1
   18059            3
   18060            1
   18061            1
   18062            2
   18063            3
   18064            3
   18065            3
   18066            3
   18067            4
   18068            3
   18069            5
   18070            2
   18071            4
   18072            4
   18073            2
   18074            4
   18075            4
   18076            1
   18077            1
   18078            1
   18079            1
   18080            3
   18081            3
   18082            4
   18083            3
   18084            0
   18085            5
   18086            2
   18087            2
   18088            5
   18089            2
   18090            2
   18091            4
   18092            2
   18093            3
   18094            2
   18095            1
   18096            2
   18097            2
   18098            4
   18099            2
   18100            2
   18101            2
   18102            3
   18103            4
   18104            4
   18105            2
   18106            2
   18107            0
   18108            6
   18109            5
   18110            3
   18111            4
   18112            1
   18113            2
   18114            4
   18115            0
   18116            5
   18117            6
   18118            0
   18119            3
   18120            3
   18121            3
   18122            3
   18123            2
   18124            2
   18125            3
   18126            4
   18127            5
   18128            2
   18129            5
   18130            0
   18131            3
   18132            3
   18133            4
   18134            2
   18135            2
   18136            4
   18137            2
   18138            2
   18139            2
   18140            2
   18141            3
   18142            2
   18143            4
   18144            5
   18145            2
   18146            4
   18147            3
   18148            2
   18149            4
   18150            1
   18151            1
   18152            4
   18153            5
   18154            0
   18155            4
   18156            5
   18157            3
   18158            5
   18159            4
   18160            2
   18161            4
   18162            4
   18163            5
   18164            4
   18165            6
   18166            0
   18167            3
   18168            1
   18169            2
   18170            3
   18171            5
   18172            0
   18173            2
   18174            2
   18175            3
   18176            5
   18177            4
   18178            2
   18179            1
   18180            6
[truncated: 40,041 more chars]
