# Supplementary material for: In silico evidence implicating novel mechanisms of Prunella vulgaris L. as a potential botanical drug against COVID-19-associated acute kidney injury
Source: Front Pharmacol. 2023 May 18;14:1188086. doi: 10.3389/fphar.2023.1188086 (PMC10232756; doi:10.3389/fphar.2023.1188086)
Supplement: Supplementary file 2 [file DataSheet4.ZIP › Molecular dynamics simulation data/RELA_Quercetin_complex/Hydrogen bond_3.0 cutoff distance - ligand H ligand_protein H receptor.dat]

#Acceptor            DonorH         Donor   Frames         Frac      AvgDist       AvgAng
SER_368@OXT      UNK_369@H9    UNK_369@O5     8408       0.4204       2.6412     164.3353
SER_27@OG        UNK_369@H8    UNK_369@O2     6586       0.3293       2.8061     148.0034
SER_368@O        UNK_369@H9    UNK_369@O5     6538       0.3269       2.6342     164.2762
SER_27@HG        UNK_369@H8    UNK_369@O2      547       0.0273       2.9210     148.7733
LYS_38@O         UNK_369@H6    UNK_369@O6      404       0.0202       2.7331     158.0724
ASN_97@OD1       UNK_369@H9    UNK_369@O5      374       0.0187       2.7045     162.2529
SER_368@C        UNK_369@H9    UNK_369@O5      260       0.0130       2.9499     142.5536
GLN_96@O         UNK_369@H8    UNK_369@O2      117       0.0059       2.7925     151.1038
SER_27@HB2       UNK_369@H8    UNK_369@O2       97       0.0049       2.9065     151.0369
GLN_96@O        UNK_369@H10    UNK_369@O3       93       0.0046       2.8088     144.9335
LYS_38@O         UNK_369@H7    UNK_369@O7       38       0.0019       2.7967     150.5115
THR_37@OG1       UNK_369@H7    UNK_369@O7       38       0.0019       2.8085     143.5875
ASN_97@OD1      UNK_369@H10    UNK_369@O3       33       0.0016       2.6283     159.8878
SER_27@HB3       UNK_369@H8    UNK_369@O2       31       0.0015       2.9243     141.9426
HIE_40@HE1       UNK_369@H3   UNK_369@C17       21       0.0010       2.9397     142.1642
ASN_97@HD21      UNK_369@H2   UNK_369@C18       18       0.0009       2.9133     149.7359
ALA_25@O        UNK_369@H10    UNK_369@O3       16       0.0008       2.7563     141.1664
ASN_97@HB2       UNK_369@H2   UNK_369@C18       15       0.0008       2.9358     139.4410
GLN_96@OE1       UNK_369@H9    UNK_369@O5       11       0.0006       2.7135     154.9223
GLN_96@HE21      UNK_369@H3   UNK_369@C17       11       0.0006       2.9179     147.0072
THR_37@HG1       UNK_369@H7    UNK_369@O7        9       0.0004       2.8962     141.0406
SER_27@HB2      UNK_369@H10    UNK_369@O3        7       0.0003       2.8678     138.9632
SER_27@CB        UNK_369@H8    UNK_369@O2        5       0.0003       2.9652     148.8943
LYS_75@HE3       UNK_369@H2   UNK_369@C18        4       0.0002       2.8707     144.8508
ASN_97@HD22      UNK_369@H2   UNK_369@C18        4       0.0002       2.8981     140.2625
GLY_26@O         UNK_369@H8    UNK_369@O2        3       0.0001       2.7806     142.2008
ASN_97@HD22     UNK_369@H10    UNK_369@O3        3       0.0001       2.8156     143.0534
THR_37@OG1       UNK_369@H6    UNK_369@O6        3       0.0001       2.8347     159.3235
TYR_305@HB2      UNK_369@H8    UNK_369@O2        3       0.0001       2.8688     150.4582
GLY_26@O        UNK_369@H10    UNK_369@O3        3       0.0001       2.9290     136.6143
ASN_97@HB2      UNK_369@H10    UNK_369@O3        2       0.0001       2.8881     140.0149
PRO_312@HB2      UNK_369@H5   UNK_369@C19        2       0.0001       2.9523     136.6117
PRO_312@HB2      UNK_369@H4   UNK_369@C21        2       0.0001       2.9669     139.0647
LYS_38@H         UNK_369@H7    UNK_369@O7        2       0.0001       2.9922     137.0416
LYS_38@H         UNK_369@H6    UNK_369@O6        1       0.0001       2.8012     137.2954
LYS_75@HZ3       UNK_369@H2   UNK_369@C18        1       0.0001       2.8050     135.4312
GLN_96@HE22      UNK_369@H3   UNK_369@C17        1       0.0001       2.8322     150.1600
THR_36@O         UNK_369@H7    UNK_369@O7        1       0.0001       2.8530     140.3785
PHE_367@HZ       UNK_369@H5   UNK_369@C19        1       0.0001       2.8840     143.7803
SER_27@H        UNK_369@H10    UNK_369@O3        1       0.0001       2.9064     136.2912
THR_37@HG1       UNK_369@H6    UNK_369@O6        1       0.0001       2.9253     135.2429
LYS_75@HD2       UNK_369@H2   UNK_369@C18        1       0.0001       2.9308     144.2755
LYS_38@HD3       UNK_369@H4   UNK_369@C21        1       0.0001       2.9310     135.4736
THR_37@HG22      UNK_369@H6    UNK_369@O6        1       0.0001       2.9458     156.1580 
