# Supplementary material for: In silico evidence implicating novel mechanisms of Prunella vulgaris L. as a potential botanical drug against COVID-19-associated acute kidney injury
Source: Front Pharmacol. 2023 May 18;14:1188086. doi: 10.3389/fphar.2023.1188086 (PMC10232756; doi:10.3389/fphar.2023.1188086)
Supplement: Supplementary file 2 [file DataSheet4.ZIP › Molecular dynamics simulation data/RELA_Quercetin_complex/Hydrogen bond_3.0 cutoff distance - Protein H ligand_ligand H receptor.dat]

#Acceptor            DonorH         Donor   Frames         Frac      AvgDist       AvgAng
UNK_369@O2       HIE_40@HE2    HIE_40@NE2     3934       0.1967       2.9087     153.4087
UNK_369@O4        SER_27@HG     SER_27@OG     1512       0.0756       2.7710     154.1795
UNK_369@O3      ASN_97@HD22    ASN_97@ND2      978       0.0489       2.9109     157.9298
UNK_369@O7         LYS_38@H      LYS_38@N      535       0.0267       2.9316     158.4166
UNK_369@H8       HIE_40@HE2    HIE_40@NE2      347       0.0174       2.9224     148.6281
UNK_369@H7         LYS_38@H      LYS_38@N      113       0.0056       2.9188     149.7985
UNK_369@O2       LYS_38@HZ1     LYS_38@NZ      100       0.0050       2.9081     155.4217
UNK_369@H3       HIE_40@HE1    HIE_40@CE1       99       0.0050       2.9403     143.9786
UNK_369@O2       LYS_38@HZ3     LYS_38@NZ       85       0.0043       2.8907     156.2830
UNK_369@H10       ASN_97@HA     ASN_97@CA       73       0.0037       2.9407     141.2986
UNK_369@H8       LYS_38@HZ1     LYS_38@NZ       65       0.0032       2.9256     153.4732
UNK_369@O2       LYS_38@HZ2     LYS_38@NZ       46       0.0023       2.9221     154.8813
UNK_369@H8       LYS_38@HZ2     LYS_38@NZ       42       0.0021       2.9252     156.6702
UNK_369@O4      ASN_97@HD22    ASN_97@ND2       33       0.0016       2.8898     151.0797
UNK_369@H8       LYS_38@HZ3     LYS_38@NZ       33       0.0016       2.9303     153.6775
UNK_369@O5      GLN_96@HE22    GLN_96@NE2       31       0.0015       2.9092     154.1762
UNK_369@H8        SER_27@HG     SER_27@OG       27       0.0014       2.8565     140.4366
UNK_369@C12      HIE_40@HE2    HIE_40@NE2       19       0.0009       2.9482     144.4803
UNK_369@H7       THR_37@HG1    THR_37@OG1       18       0.0009       2.8670     141.3859
UNK_369@H2       ASN_97@HB2     ASN_97@CB       16       0.0008       2.9678     143.5495
UNK_369@H10      SER_27@HB2     SER_27@CB       15       0.0008       2.9249     143.1438
UNK_369@O4         SER_27@H      SER_27@N       14       0.0007       2.8819     153.8348
UNK_369@C13       SER_27@HG     SER_27@OG       13       0.0006       2.9571     141.5270
UNK_369@O2        SER_27@HG     SER_27@OG       12       0.0006       2.8006     154.7014
UNK_369@O3        SER_27@HG     SER_27@OG       11       0.0006       2.8238     158.0989
UNK_369@O7       THR_37@HG1    THR_37@OG1       11       0.0006       2.9172     150.0282
UNK_369@H3      GLN_96@HE21    GLN_96@NE2       10       0.0005       2.8603     137.9330
UNK_369@H2      ASN_97@HD22    ASN_97@ND2        9       0.0004       2.8591     143.0142
UNK_369@H10      ASN_97@HB2     ASN_97@CB        8       0.0004       2.9163     145.3073
UNK_369@O6         LYS_38@H      LYS_38@N        8       0.0004       2.9479     153.4377
UNK_369@O4       LYS_38@HZ3     LYS_38@NZ        7       0.0003       2.9535     163.1568
UNK_369@H8      TYR_305@HB2    TYR_305@CB        7       0.0003       2.9553     142.7853
UNK_369@O4       HIE_40@HE2    HIE_40@NE2        6       0.0003       2.9006     142.9982
UNK_369@O5       SER_368@HG    SER_368@OG        5       0.0003       2.8128     154.9091
UNK_369@H2       LYS_75@HE3     LYS_75@CE        5       0.0003       2.9046     150.9360
UNK_369@O3      ASN_97@HD21    ASN_97@ND2        5       0.0003       2.9187     145.6680
UNK_369@H4       LYS_38@HB3     LYS_38@CB        5       0.0003       2.9193     143.3996
UNK_369@O4       LYS_38@HZ2     LYS_38@NZ        5       0.0003       2.9194     153.4847
UNK_369@H10     ASN_97@HD22    ASN_97@ND2        5       0.0003       2.9219     148.6192
UNK_369@H4      PRO_312@HB2    PRO_312@CB        5       0.0003       2.9753     136.5645
UNK_369@H9      SER_368@HB2    SER_368@CB        4       0.0002       2.9393     138.4204
UNK_369@H8       LYS_38@HE2     LYS_38@CE        4       0.0002       2.9759     149.0720
UNK_369@O3       LYS_75@HZ3     LYS_75@NZ        3       0.0001       2.8309     150.5760
UNK_369@H9      GLN_96@HE22    GLN_96@NE2        3       0.0001       2.8971     148.6356
