# Supplementary material for: In silico evidence implicating novel mechanisms of Prunella vulgaris L. as a potential botanical drug against COVID-19-associated acute kidney injury
Source: Front Pharmacol. 2023 May 18;14:1188086. doi: 10.3389/fphar.2023.1188086 (PMC10232756; doi:10.3389/fphar.2023.1188086)
Supplement: Supplementary file 2 [file DataSheet4.ZIP › Molecular dynamics simulation data/RELA_Quercetin_complex/Hydrogen bond_3.5 cutoff distance - ligand H ligand_protein H receptor.dat]

#Acceptor            DonorH         Donor   Frames         Frac      AvgDist       AvgAng
SER_368@OXT      UNK_369@H9    UNK_369@O5     8604       0.4302       2.6539     164.0381
SER_368@C        UNK_369@H9    UNK_369@O5     8260       0.4130       3.2875     148.0294
SER_27@OG        UNK_369@H8    UNK_369@O2     8167       0.4083       2.8680     147.5835
SER_27@HG        UNK_369@H8    UNK_369@O2     7885       0.3942       3.2403     151.5740
SER_368@O        UNK_369@H9    UNK_369@O5     6722       0.3361       2.6502     163.8601
SER_27@CB        UNK_369@H8    UNK_369@O2     4563       0.2281       3.3639     149.4708
SER_27@HB2       UNK_369@H8    UNK_369@O2     4021       0.2011       3.3281     154.2929
SER_27@HB3       UNK_369@H8    UNK_369@O2     1574       0.0787       3.3296     142.9300
TYR_305@HB2      UNK_369@H5   UNK_369@C19     1115       0.0558       3.3736     149.0732
TYR_305@CD2      UNK_369@H4   UNK_369@C21      956       0.0478       3.4403     147.2523
TYR_305@CE2      UNK_369@H4   UNK_369@C21      615       0.0307       3.4359     146.9683
LYS_38@O         UNK_369@H6    UNK_369@O6      458       0.0229       2.7841     156.9053
ASN_97@HD21      UNK_369@H2   UNK_369@C18      418       0.0209       3.3097     149.3434
ASN_97@OD1       UNK_369@H9    UNK_369@O5      396       0.0198       2.7270     161.8371
TYR_305@CG       UNK_369@H4   UNK_369@C21      390       0.0195       3.4473     147.0384
ASN_97@OD1       UNK_369@H2   UNK_369@C18      231       0.0115       3.3900     146.3212
GLN_96@HE21      UNK_369@H3   UNK_369@C17      204       0.0102       3.2934     150.6449
ASN_97@HD22      UNK_369@H2   UNK_369@C18      203       0.0101       3.3365     150.6157
GLN_96@O        UNK_369@H10    UNK_369@O3      189       0.0095       3.0470     142.1134
GLN_96@O         UNK_369@H8    UNK_369@O2      175       0.0088       2.9308     149.9643
TYR_305@HB2      UNK_369@H4   UNK_369@C21      166       0.0083       3.3382     149.1709
TYR_305@HE2      UNK_369@H4   UNK_369@C21      148       0.0074       3.3830     152.1482
PHE_367@HE1      UNK_369@H5   UNK_369@C19      138       0.0069       3.3535     142.8781
HIE_40@HE1       UNK_369@H3   UNK_369@C17      134       0.0067       3.1861     144.7501
SER_27@HB2      UNK_369@H10    UNK_369@O3      130       0.0065       3.3273     142.1056
TYR_305@HD2      UNK_369@H4   UNK_369@C21      128       0.0064       3.4108     148.8479
ASN_97@HB2       UNK_369@H2   UNK_369@C18      114       0.0057       3.2140     141.8436
THR_37@HG1       UNK_369@H7    UNK_369@O7      110       0.0055       3.2745     145.0782
ASN_97@CG        UNK_369@H9    UNK_369@O5       83       0.0042       3.3633     148.1821
LYS_38@O         UNK_369@H7    UNK_369@O7       78       0.0039       3.0121     147.8162
TYR_305@HB3      UNK_369@H5   UNK_369@C19       74       0.0037       3.4224     146.7482
ASN_97@ND2       UNK_369@H2   UNK_369@C18       74       0.0037       3.4232     144.6562
PHE_367@HZ       UNK_369@H5   UNK_369@C19       72       0.0036       3.3592     146.5066
TYR_305@HB3      UNK_369@H4   UNK_369@C21       68       0.0034       3.3869     143.0893
SER_27@HG       UNK_369@H10    UNK_369@O3       65       0.0032       3.4043     146.3119
TYR_305@CZ       UNK_369@H4   UNK_369@C21       59       0.0029       3.4448     152.0325
THR_37@OG1       UNK_369@H7    UNK_369@O7       53       0.0027       2.9149     142.4338
TYR_305@CD1      UNK_369@H4   UNK_369@C21       51       0.0026       3.4621     146.5940
LYS_38@H         UNK_369@H7    UNK_369@O7       49       0.0024       3.2901     139.6711
SER_27@HB3      UNK_369@H10    UNK_369@O3       40       0.0020       3.3632     143.0359
GLN_96@HE22      UNK_369@H3   UNK_369@C17       36       0.0018       3.3422     146.6309
ASN_97@OD1      UNK_369@H10    UNK_369@O3       35       0.0018       2.6651     159.1005
ALA_25@O        UNK_369@H10    UNK_369@O3       34       0.0017       3.0797     140.7286
GLN_96@OE1       UNK_369@H3   UNK_369@C17       33       0.0016       3.4089     149.7767
GLY_26@HA2      UNK_369@H10    UNK_369@O3       29       0.0014       3.3425     143.0480
LYS_75@HE3       UNK_369@H2   UNK_369@C18       28       0.0014       3.1907     152.9311
PHE_367@CE1      UNK_369@H5   UNK_369@C19       28       0.0014       3.4394     142.7602
ASN_97@HD22     UNK_369@H10    UNK_369@O3       27       0.0014       3.2471     147.7058
PRO_312@HB2      UNK_369@H4   UNK_369@C21       24       0.0012       3.2893     142.9991
LYS_38@H         UNK_369@H6    UNK_369@O6       24       0.0012       3.3219     145.8829
PHE_367@HE2      UNK_369@H8    UNK_369@O2       24       0.0012       3.3655     142.8552
THR_37@HG1       UNK_369@H6    UNK_369@O6       21       0.0010       3.2728     152.4860
LYS_75@HD2       UNK_369@H2   UNK_369@C18       19       0.0009       3.3358     152.3321
SER_27@H        UNK_369@H10    UNK_369@O3       18       0.0009       3.3517     143.3608
LYS_75@HD3       UNK_369@H2   UNK_369@C18       18       0.0009       3.3994     144.8191
ASN_97@HA        UNK_369@H8    UNK_369@O2       17       0.0008       3.3286     149.1662
LYS_75@HZ2       UNK_369@H2   UNK_369@C18       17       0.0008       3.3600     153.8614
LYS_75@HZ1       UNK_369@H2   UNK_369@C18       17       0.0008       3.3853     149.7318
GLN_96@HE21      UNK_369@H6    UNK_369@O6       17       0.0008       3.3904     147.2735
PRO_312@HB2      UNK_369@H5   UNK_369@C19       16       0.0008       3.2009     144.7513
PRO_312@HB3      UNK_369@H5   UNK_369@C19       16       0.0008       3.3253     139.5066
LYS_38@HZ3       UNK_369@H8    UNK_369@O2       16       0.0008       3.3698     139.0735
SER_368@CA       UNK_369@H9    UNK_369@O5       16       0.0008       3.3929     138.9304
LYS_75@HE2       UNK_369@H2   UNK_369@C18       15       0.0008       3.2846     162.5316
LYS_75@HZ3       UNK_369@H2   UNK_369@C18       15       0.0008       3.2907     150.0029
GLN_96@OE1       UNK_369@H9    UNK_369@O5       14       0.0007       2.8284     153.8796
ASN_97@CG       UNK_369@H10    UNK_369@O3       14       0.0007       3.2942     146.3249
PHE_367@CZ       UNK_369@H5   UNK_369@C19       14       0.0007       3.4536     142.8559
THR_37@OG1       UNK_369@H6    UNK_369@O6       13       0.0006       3.1366     154.8722
ASN_97@HA       UNK_369@H10    UNK_369@O3       13       0.0006       3.3434     139.4696
LYS_38@C         UNK_369@H6    UNK_369@O6       13       0.0006       3.4123     146.5479
LYS_38@HZ2       UNK_369@H8    UNK_369@O2       11       0.0006       3.3494     138.4097
SER_368@OXT      UNK_369@H1   UNK_369@C15       11       0.0006       3.3868     140.5954
SER_368@HA       UNK_369@H9    UNK_369@O5       11       0.0006       3.4009     141.4184
ASN_97@CG        UNK_369@H2   UNK_369@C18       11       0.0006       3.4541     141.2703
PHE_367@HD2     UNK_369@H10    UNK_369@O3       10       0.0005       3.3777     138.3744
ASN_97@HD21      UNK_369@H9    UNK_369@O5       10       0.0005       3.3974     147.5755
ASN_97@HB2      UNK_369@H10    UNK_369@O3        9       0.0004       3.1619     139.9029
TYR_305@HB2      UNK_369@H8    UNK_369@O2        9       0.0004       3.2149     149.0553
GLN_96@HE21      UNK_369@H1   UNK_369@C15        9       0.0004       3.3692     138.6911
GLN_96@OE1       UNK_369@H1   UNK_369@C15        9       0.0004       3.4157     141.0390
GLN_96@HE21      UNK_369@H9    UNK_369@O5        8       0.0004       3.2675     140.0618
TYR_305@HH       UNK_369@H4   UNK_369@C21        8       0.0004       3.3859     153.5441
TYR_305@CE1      UNK_369@H4   UNK_369@C21        8       0.0004       3.4519     152.8387
SER_368@O        UNK_369@H1   UNK_369@C15        7       0.0003       3.2988     135.3039
PHE_367@HE2     UNK_369@H10    UNK_369@O3        7       0.0003       3.3228     138.4249
PHE_367@HE2      UNK_369@H5   UNK_369@C19        7       0.0003       3.3609     144.6046
GLN_96@C         UNK_369@H8    UNK_369@O2        7       0.0003       3.4433     148.1387
TYR_305@CG       UNK_369@H5   UNK_369@C19        7       0.0003       3.4493     144.1210
GLN_96@HG3       UNK_369@H3   UNK_369@C17        6       0.0003       3.3358     149.8326
SER_368@HG       UNK_369@H9    UNK_369@O5        6       0.0003       3.3429     146.8900
SER_368@OXT      UNK_369@H2   UNK_369@C18        6       0.0003       3.3458     139.6719
ASN_97@HA        UNK_369@H2   UNK_369@C18        6       0.0003       3.3543     140.0027
SER_368@O        UNK_369@H2   UNK_369@C18        5       0.0003       3.3305     143.5301
LYS_38@HZ1       UNK_369@H8    UNK_369@O2        5       0.0003       3.3404     137.9911
ASN_97@ND2      UNK_369@H10    UNK_369@O3        5       0.0003       3.3608     143.4584
GLN_96@NE2       UNK_369@H3   UNK_369@C17        5       0.0003       3.4004     150.2666
GLN_96@C        UNK_369@H10    UNK_369@O3        5       0.0003       3.4072     142.5769
GLY_26@O         UNK_369@H8    UNK_369@O2        4       0.0002       2.8500     141.3298
ASN_97@ND2       UNK_369@H9    UNK_369@O5        4       0.0002       3.3878     140.0323
PHE_367@CE2      UNK_369@H8    UNK_369@O2        4       0.0002       3.3881     146.4194
GLN_96@HG2       UNK_369@H3   UNK_369@C17        4       0.0002       3.4132     144.5408
LYS_38@C         UNK_369@H7    UNK_369@O7        4       0.0002       3.4338     146.4510
TYR_305@CD2      UNK_369@H5   UNK_369@C19        4       0.0002       3.4640     139.8909
GLY_26@O        UNK_369@H10    UNK_369@O3        3       0.0001       2.9290     136.6143
PRO_312@HB2      UNK_369@H7    UNK_369@O7        3       0.0001       3.3012     146.1112
TYR_305@HE2      UNK_369@H7    UNK_369@O7        3       0.0001       3.3349     141.3667
GLN_96@HB2       UNK_369@H8    UNK_369@O2        3       0.0001       3.3461     139.4554
TYR_305@HH       UNK_369@H7    UNK_369@O7        3       0.0001       3.3689     146.5431
THR_37@HG21      UNK_369@H7    UNK_369@O7        3       0.0001       3.3925     145.2862
PHE_367@CE2      UNK_369@H5   UNK_369@C19        3       0.0001       3.4151     150.5511
PHE_367@CZ       UNK_369@H8    UNK_369@O2        3       0.0001       3.4176     141.9569
LYS_75@HZ3       UNK_369@H9    UNK_369@O5        3       0.0001       3.4273     148.9421
PHE_367@HZ       UNK_369@H8    UNK_369@O2        3       0.0001       3.4887     137.1920
TYR_305@CE2      UNK_369@H7    UNK_369@O7        2       0.0001       3.1012     153.9987
THR_37@HG22      UNK_369@H7    UNK_369@O7        2       0.0001       3.1210     137.1408
GLN_96@HE22      UNK_369@H6    UNK_369@O6        2       0.0001       3.2653     139.6402
ASN_97@HD21     UNK_369@H10    UNK_369@O3        2       0.0001       3.2670     145.4696
THR_37@HA        UNK_369@H7    UNK_369@O7        2       0.0001       3.2813     136.1888
THR_37@HG21      UNK_369@H6    UNK_369@O6        2       0.0001       3.3064     161.6012
PRO_312@HG3      UNK_369@H1   UNK_369@C15        2       0.0001       3.3173     136.5890
GLN_96@CD        UNK_369@H9    UNK_369@O5        2       0.0001       3.3416     142.0480
SER_368@HG       UNK_369@H1   UNK_369@C15        2       0.0001       3.3614     137.6087
TYR_305@HD2      UNK_369@H5   UNK_369@C19        2       0.0001       3.3794     141.5897
PHE_367@CE2     UNK_369@H10    UNK_369@O3        2       0.0001       3.3881     135.9618
THR_37@HA        UNK_369@H4   UNK_369@C21        2       0.0001       3.3882     137.3082
HIE_40@HE1       UNK_369@H6    UNK_369@O6        2       0.0001       3.3932     139.4616
TYR_305@OH       UNK_369@H4   UNK_369@C21        2       0.0001       3.4242     139.4629
PRO_312@HG2      UNK_369@H5   UNK_369@C19        2       0.0001       3.4285     141.3375
PHE_367@CG       UNK_369@H5   UNK_369@C19        2       0.0001       3.4467     139.4838
SER_368@C        UNK_369@H2   UNK_369@C18        2       0.0001       3.4804     143.6878
GLN_96@HB2       UNK_369@H3   UNK_369@C17        2       0.0001       3.4832     146.5360
LYS_75@HZ1       UNK_369@H9    UNK_369@O5        2       0.0001       3.4949     150.3073
THR_36@O         UNK_369@H7    UNK_369@O7        1       0.0001       2.8530     140.3785
LYS_38@HD3       UNK_369@H4   UNK_369@C21        1       0.0001       2.9310     135.4736 
