# Supplementary material for: In silico evidence implicating novel mechanisms of Prunella vulgaris L. as a potential botanical drug against COVID-19-associated acute kidney injury
Source: Front Pharmacol. 2023 May 18;14:1188086. doi: 10.3389/fphar.2023.1188086 (PMC10232756; doi:10.3389/fphar.2023.1188086)
Supplement: Supplementary file 2 [file DataSheet4.ZIP › Molecular dynamics simulation data/RELA_Quercetin_complex/Hydrogen bond_3.5 cutoff distance - protein H ligand_ligand H receptor.dat]

#Acceptor            DonorH         Donor   Frames         Frac      AvgDist       AvgAng
UNK_369@O2       HIE_40@HE2    HIE_40@NE2    12139       0.6069       3.0949     153.2802
UNK_369@H8       HIE_40@HE2    HIE_40@NE2     6073       0.3036       3.2726     150.5878
UNK_369@O7         LYS_38@H      LYS_38@N     5355       0.2677       3.2296     155.2125
UNK_369@H10       ASN_97@HA     ASN_97@CA     3878       0.1939       3.3200     145.8683
UNK_369@O3      ASN_97@HD22    ASN_97@ND2     3600       0.1800       3.1321     156.3410
UNK_369@H3       HIE_40@HE1    HIE_40@CE1     3563       0.1782       3.3142     151.1171
UNK_369@H7         LYS_38@H      LYS_38@N     3379       0.1689       3.3162     152.4670
UNK_369@C12      HIE_40@HE2    HIE_40@NE2     2799       0.1399       3.3407     144.1998
UNK_369@O4        SER_27@HG     SER_27@OG     1761       0.0881       2.8231     153.5602
UNK_369@O3        ASN_97@HA     ASN_97@CA     1311       0.0655       3.3791     143.0104
UNK_369@C17      HIE_40@HE1    HIE_40@CE1     1157       0.0578       3.4228     147.4808
UNK_369@H10     ASN_97@HD22    ASN_97@ND2     1156       0.0578       3.3647     151.7734
UNK_369@H8       LYS_38@HE2     LYS_38@CE     1095       0.0548       3.3794     150.7185
UNK_369@O2       LYS_38@HD3     LYS_38@CD     1092       0.0546       3.4200     145.2290
UNK_369@H4       LYS_38@HB3     LYS_38@CB     1056       0.0528       3.3511     147.4510
UNK_369@H4      PRO_312@HB2    PRO_312@CB      793       0.0396       3.3457     142.7898
UNK_369@H8       LYS_38@HZ1     LYS_38@NZ      711       0.0355       3.2578     152.5288
UNK_369@H2       ASN_97@HB2     ASN_97@CB      711       0.0355       3.3152     151.1512
UNK_369@H8       LYS_38@HZ3     LYS_38@NZ      662       0.0331       3.2784     152.1256
UNK_369@O2       LYS_38@HE2     LYS_38@CE      638       0.0319       3.3817     143.1735
UNK_369@H8       LYS_38@HZ2     LYS_38@NZ      604       0.0302       3.2761     151.9076
UNK_369@C21      LYS_38@HB3     LYS_38@CB      547       0.0273       3.4349     144.7675
UNK_369@C14     PHE_367@HB2    PHE_367@CB      522       0.0261       3.4329     141.2730
UNK_369@C13       SER_27@HG     SER_27@OG      501       0.0250       3.2937     144.2239
UNK_369@O7       LYS_38@HB3     LYS_38@CB      466       0.0233       3.4206     144.6681
UNK_369@C22      LYS_38@HB3     LYS_38@CB      429       0.0215       3.4433     144.5528
UNK_369@O2       LYS_38@HZ1     LYS_38@NZ      405       0.0203       3.1706     151.5135
UNK_369@O2       LYS_38@HZ3     LYS_38@NZ      379       0.0190       3.1623     152.2176
UNK_369@H5      PRO_312@HB3    PRO_312@CB      334       0.0167       3.3794     141.0350
UNK_369@C11      HIE_40@HE2    HIE_40@NE2      313       0.0157       3.3808     144.0061
UNK_369@H10      GLN_96@HG3     GLN_96@CG      277       0.0138       3.3829     153.1065
UNK_369@O2       LYS_38@HZ2     LYS_38@NZ      270       0.0135       3.2175     150.1122
UNK_369@C18     PHE_367@HB2    PHE_367@CB      269       0.0135       3.4334     142.7871
UNK_369@H2        ASN_97@HA     ASN_97@CA      267       0.0134       3.3240     148.8524
UNK_369@O5      SER_368@HB2    SER_368@CB      250       0.0125       3.4042     143.4886
UNK_369@H5      TYR_305@HB2    TYR_305@CB      245       0.0123       3.3436     140.4303
UNK_369@C22        LYS_38@H      LYS_38@N      234       0.0117       3.4137     151.8695
UNK_369@O4       SER_27@HB2     SER_27@CB      228       0.0114       3.3286     139.8261
UNK_369@O3       ASN_97@HB2     ASN_97@CB      225       0.0112       3.4021     141.6835
UNK_369@O3      PHE_367@HB2    PHE_367@CB      212       0.0106       3.4290     141.7658
UNK_369@H5       LYS_38@HD3     LYS_38@CD      210       0.0105       3.3969     148.1593
UNK_369@H10      SER_27@HB2     SER_27@CB      209       0.0104       3.2887     145.2299
UNK_369@O7        THR_37@HA     THR_37@CA      204       0.0102       3.4106     142.4595
UNK_369@H7       LYS_38@HB3     LYS_38@CB      188       0.0094       3.3710     145.7648
UNK_369@O3       GLN_96@HG3     GLN_96@CG      180       0.0090       3.4358     149.5288
UNK_369@H8      TYR_305@HB2    TYR_305@CB      175       0.0088       3.3467     149.8238
UNK_369@C10      HIE_40@HE2    HIE_40@NE2      167       0.0083       3.4069     143.7837
UNK_369@H5      PRO_312@HB2    PRO_312@CB      163       0.0081       3.3221     142.1497
UNK_369@H2      ASN_97@HD22    ASN_97@ND2      162       0.0081       3.3155     146.3935
UNK_369@C10      HIE_40@HE1    HIE_40@CE1      158       0.0079       3.4400     145.1932
UNK_369@O5      GLN_96@HE22    GLN_96@NE2      142       0.0071       3.1766     156.0811
UNK_369@H10     PHE_367@HD2   PHE_367@CD2      141       0.0070       3.3686     141.2755
UNK_369@H8       LYS_38@HD3     LYS_38@CD      140       0.0070       3.3924     148.6161
UNK_369@H6       HIE_40@HE1    HIE_40@CE1      129       0.0065       3.3874     155.4210
UNK_369@H7        THR_37@HA     THR_37@CA      128       0.0064       3.3830     151.4401
UNK_369@C11      HIE_40@HE1    HIE_40@CE1      125       0.0063       3.4435     144.9951
UNK_369@H8        SER_27@HG     SER_27@OG      124       0.0062       3.1723     142.4269
UNK_369@H10      ASN_97@HB2     ASN_97@CB      119       0.0060       3.2712     147.1342
UNK_369@O5       SER_368@HA    SER_368@CA      107       0.0053       3.3770     140.8957
UNK_369@O4       HIE_40@HE2    HIE_40@NE2      104       0.0052       3.2982     144.2875
UNK_369@H10       SER_27@HG     SER_27@OG      104       0.0052       3.3891     145.7493
UNK_369@H2      PHE_367@HB2    PHE_367@CB       99       0.0050       3.3782     142.4313
UNK_369@H7       THR_37@HG1    THR_37@OG1       98       0.0049       3.2078     142.9989
UNK_369@H4       LYS_38@HD3     LYS_38@CD       96       0.0048       3.3778     144.7886
UNK_369@C8      PHE_367@HB2    PHE_367@CB       93       0.0046       3.4339     139.0467
UNK_369@O4       GLY_26@HA2     GLY_26@CA       91       0.0046       3.3663     145.2399
UNK_369@C16     GLN_96@HE22    GLN_96@NE2       88       0.0044       3.3395     153.2494
UNK_369@H10      SER_27@HB3     SER_27@CB       81       0.0040       3.3498     145.6907
UNK_369@O4      ASN_97@HD22    ASN_97@ND2       79       0.0040       3.0801     151.7953
UNK_369@O4       GLN_96@HB2     GLN_96@CB       79       0.0040       3.4296     142.7182
UNK_369@H4      PRO_312@HB3    PRO_312@CB       69       0.0034       3.3398     142.3208
UNK_369@H10     PHE_367@HB2    PHE_367@CB       69       0.0034       3.3940     146.5693
UNK_369@C14      GLN_96@HG3     GLN_96@CG       67       0.0034       3.4532     142.0399
UNK_369@C20      HIE_40@HE1    HIE_40@CE1       64       0.0032       3.4269     146.3575
UNK_369@O1       HIE_40@HE1    HIE_40@CE1       62       0.0031       3.3995     148.4569
UNK_369@O4        ASN_97@HA     ASN_97@CA       58       0.0029       3.3665     144.6252
UNK_369@C16     PHE_367@HB2    PHE_367@CB       56       0.0028       3.4484     140.7217
UNK_369@O4       SER_27@HB3     SER_27@CB       55       0.0027       3.3203     138.7201
UNK_369@C21     PRO_312@HB2    PRO_312@CB       54       0.0027       3.4496     139.4857
UNK_369@H2      ASN_97@HD21    ASN_97@ND2       53       0.0027       3.2724     141.9211
UNK_369@H9      SER_368@HB2    SER_368@CB       53       0.0027       3.2776     138.3948
UNK_369@H6         LYS_38@H      LYS_38@N       50       0.0025       3.3530     149.3392
UNK_369@O4         SER_27@H      SER_27@N       48       0.0024       3.1270     152.2778
UNK_369@O6         LYS_38@H      LYS_38@N       48       0.0024       3.2163     152.7675
UNK_369@O2      TYR_305@HB2    TYR_305@CB       44       0.0022       3.4285     143.5074
UNK_369@O4       GLN_96@HB3     GLN_96@CB       44       0.0022       3.4332     146.5393
UNK_369@C17     PRO_312@HG2    PRO_312@CG       43       0.0022       3.4396     140.4466
UNK_369@C15     PHE_367@HB3    PHE_367@CB       43       0.0022       3.4520     138.1852
UNK_369@H2      GLN_96@HE22    GLN_96@NE2       42       0.0021       3.3859     149.6036
UNK_369@C12      HIE_40@HE1    HIE_40@CE1       41       0.0021       3.4236     140.8525
UNK_369@C18     GLN_96@HE22    GLN_96@NE2       40       0.0020       3.3661     148.7965
UNK_369@H1       GLN_96@HB3     GLN_96@CB       40       0.0020       3.3940     146.0453
UNK_369@C18     PHE_367@HB3    PHE_367@CB       40       0.0020       3.4307     140.4467
UNK_369@O1      PRO_312@HG3    PRO_312@CG       38       0.0019       3.4220     145.9874
UNK_369@O3       GLN_96@HG2     GLN_96@CG       38       0.0019       3.4260     144.9849
UNK_369@C16     PHE_367@HB3    PHE_367@CB       38       0.0019       3.4666     140.7904
UNK_369@H4         LYS_38@H      LYS_38@N       37       0.0019       3.3126     145.5877
UNK_369@O6       HIE_40@HE1    HIE_40@CE1       37       0.0019       3.4144     153.2454
UNK_369@H3      GLN_96@HE21    GLN_96@NE2       36       0.0018       3.1285     140.1300
UNK_369@C19      LYS_38@HD3     LYS_38@CD       36       0.0018       3.4500     141.5058
UNK_369@O3       SER_27@HB2     SER_27@CB       34       0.0017       3.4162     143.7590
UNK_369@C14      GLN_96@HG2     GLN_96@CG       33       0.0016       3.4361     141.7990
UNK_369@O4       GLN_96@HG3     GLN_96@CG       32       0.0016       3.4174     142.2073
UNK_369@O3      PHE_367@HD2   PHE_367@CD2       32       0.0016       3.4221     139.7756
UNK_369@H2       LYS_75@HE3     LYS_75@CE       31       0.0015       3.1720     151.8249
UNK_369@H10      GLN_96@HB3     GLN_96@CB       31       0.0015       3.3359     142.5332
UNK_369@O1      PRO_312@HG2    PRO_312@CG       31       0.0015       3.3871     141.6428
UNK_369@H4       LYS_38@HB2     LYS_38@CB       30       0.0015       3.3022     138.8495
UNK_369@C13      HIE_40@HE2    HIE_40@NE2       29       0.0014       3.4006     142.7724
UNK_369@O7       THR_37@HG1    THR_37@OG1       28       0.0014       3.1298     147.0885
UNK_369@H7        THR_37@HB     THR_37@CB       28       0.0014       3.3361     146.3107
UNK_369@H7      THR_37@HG22    THR_37@CG2       28       0.0014       3.3381     152.3594
UNK_369@H10      GLN_96@HG2     GLN_96@CG       27       0.0014       3.3632     148.8133
UNK_369@H4      TYR_305@HB2    TYR_305@CB       26       0.0013       3.2616     140.6541
UNK_369@C9      PHE_367@HB3    PHE_367@CB       25       0.0013       3.4585     137.1052
UNK_369@O2        SER_27@HG     SER_27@OG       24       0.0012       3.0556     150.2629
UNK_369@C20        LYS_38@H      LYS_38@N       23       0.0011       3.3768     153.5748
UNK_369@C15     GLN_96@HE21    GLN_96@NE2       22       0.0011       3.3353     141.6142
UNK_369@H7      THR_37@HG21    THR_37@CG2       22       0.0011       3.3384     148.7651
UNK_369@H4       LYS_38@HD2     LYS_38@CD       22       0.0011       3.3932     139.6940
UNK_369@H9      GLN_96@HE22    GLN_96@NE2       21       0.0010       3.2584     149.9612
UNK_369@C13      GLN_96@HB3     GLN_96@CB       21       0.0010       3.4433     144.1865
UNK_369@O4       LYS_38@HZ1     LYS_38@NZ       20       0.0010       3.2509     154.3178
UNK_369@C17      HIE_40@HE2    HIE_40@NE2       19       0.0009       3.3779     144.8523
UNK_369@C15     PHE_367@HB2    PHE_367@CB       19       0.0009       3.4260     139.5146
UNK_369@H6      PRO_312@HG3    PRO_312@CG       18       0.0009       3.3758     146.6151
UNK_369@H7      PRO_312@HG2    PRO_312@CG       18       0.0009       3.3851     142.9898
UNK_369@O3       SER_27@HB3     SER_27@CB       18       0.0009       3.4206     143.8008
UNK_369@C19     PRO_312@HB3    PRO_312@CB       18       0.0009       3.4307     137.4509
UNK_369@C20     PRO_312@HG2    PRO_312@CG       18       0.0009       3.4550     143.5188
UNK_369@O4       LYS_38@HZ3     LYS_38@NZ       17       0.0008       3.1666     157.9682
UNK_369@H2      PHE_367@HB3    PHE_367@CB       17       0.0008       3.3597     144.7751
UNK_369@H3      PRO_312@HG2    PRO_312@CG       17       0.0008       3.3826     147.8534
UNK_369@C17     PRO_312@HG3    PRO_312@CG       17       0.0008       3.4340     139.5906
UNK_369@C21        LYS_38@H      LYS_38@N       16       0.0008       3.3704     146.0838
UNK_369@C20     PRO_312@HG3    PRO_312@CG       16       0.0008       3.4429     138.0956
UNK_369@C8       GLN_96@HB3     GLN_96@CB       16       0.0008       3.4451     142.7523
UNK_369@O5      ASN_97@HD21    ASN_97@ND2       15       0.0008       3.2602     145.2325
UNK_369@H8       GLN_96@HB3     GLN_96@CB       15       0.0008       3.3217     141.7583
UNK_369@H10      GLN_96@HB2     GLN_96@CB       15       0.0008       3.3652     140.4427
UNK_369@C16      GLN_96@HG3     GLN_96@CG       15       0.0008       3.4434     143.6940
UNK_369@O3        SER_27@HG     SER_27@OG       14       0.0007       2.9172     157.7974
UNK_369@H8        ASN_97@HA     ASN_97@CA       14       0.0007       3.3592     149.4902
UNK_369@O2       HIE_40@HE1    HIE_40@CE1       14       0.0007       3.3910     142.1416
UNK_369@C18      GLN_96@HG2     GLN_96@CG       14       0.0007       3.4079     138.5192
UNK_369@C15      GLN_96@HB3     GLN_96@CB       14       0.0007       3.4400     143.7606
UNK_369@H9       SER_368@HG    SER_368@OG       13       0.0006       3.1834     153.6875
UNK_369@C15     GLN_96@HE22    GLN_96@NE2       13       0.0006       3.2927     145.0620
UNK_369@H2       GLN_96@HG2     GLN_96@CG       13       0.0006       3.3472     142.3865
UNK_369@H6      GLN_96@HE21    GLN_96@NE2       13       0.0006       3.3525     145.1122
UNK_369@C18       ASN_97@HA     ASN_97@CA       13       0.0006       3.4442     147.6926
UNK_369@O3      ASN_97@HD21    ASN_97@ND2       12       0.0006       3.0165     144.8205
UNK_369@H8       SER_27@HB3     SER_27@CB       12       0.0006       3.3103     141.8928
UNK_369@H5      PHE_367@HE1   PHE_367@CE1       12       0.0006       3.3257     143.1671
UNK_369@H10      ALA_25@HB2     ALA_25@CB       12       0.0006       3.3510     141.9777
UNK_369@H8       GLN_96@HB2     GLN_96@CB       12       0.0006       3.3516     152.0924
UNK_369@H6      PRO_312@HG2    PRO_312@CG       12       0.0006       3.3735     161.2404
UNK_369@H2       GLN_96@HG3     GLN_96@CG       12       0.0006       3.4016     145.4800
UNK_369@O4       LYS_38@HZ2     LYS_38@NZ       11       0.0006       3.1588     153.5528
UNK_369@H2       LYS_75@HE2     LYS_75@CE       11       0.0006       3.2366     146.7170
UNK_369@C14       SER_27@HG     SER_27@OG       11       0.0006       3.3555     144.0216
UNK_369@H7      THR_37@HG23    THR_37@CG2       11       0.0006       3.3812     152.6311
UNK_369@H9       SER_368@HA    SER_368@CA       11       0.0006       3.4007     144.1414
UNK_369@H1      PHE_367@HB3    PHE_367@CB       11       0.0006       3.4157     138.6351
UNK_369@C8       GLN_96@HG3     GLN_96@CG       11       0.0006       3.4408     142.6930
UNK_369@C14      GLN_96@HB3     GLN_96@CB       11       0.0006       3.4509     141.3912
UNK_369@C14      GLN_96@HB2     GLN_96@CB       11       0.0006       3.4530     139.0161
UNK_369@O3       GLN_96@HB2     GLN_96@CB       11       0.0006       3.4540     142.2365
UNK_369@C11     PRO_312@HG2    PRO_312@CG       11       0.0006       3.4551     139.2726
UNK_369@H10      ASN_97@HB3     ASN_97@CB       10       0.0005       3.2515     144.3943
UNK_369@C9      GLN_96@HE22    GLN_96@NE2       10       0.0005       3.3481     146.7807
UNK_369@C14     GLN_96@HE22    GLN_96@NE2       10       0.0005       3.3606     154.7627
UNK_369@O3       ASN_97@HB3     ASN_97@CB       10       0.0005       3.4025     143.2300
UNK_369@H1      GLN_96@HE21    GLN_96@NE2       10       0.0005       3.4053     141.2964
UNK_369@C21     PRO_312@HB3    PRO_312@CB       10       0.0005       3.4440     137.3015
UNK_369@C12      LYS_38@HZ1     LYS_38@NZ       10       0.0005       3.4457     156.7305
UNK_369@O5      GLN_96@HE21    GLN_96@NE2        9       0.0004       3.3233     141.1496
UNK_369@O2       LYS_38@HD2     LYS_38@CD        9       0.0004       3.4082     145.0618
UNK_369@C19     PRO_312@HB2    PRO_312@CB        9       0.0004       3.4550     137.0045
UNK_369@O7       TYR_305@HH    TYR_305@OH        8       0.0004       3.2621     139.3474
UNK_369@O7        THR_37@HB     THR_37@CB        8       0.0004       3.3758     140.6485
UNK_369@H9       GLN_96@HG3     GLN_96@CG        8       0.0004       3.3942     150.7309
UNK_369@H1       GLN_96@HG3     GLN_96@CG        8       0.0004       3.4032     143.5092
UNK_369@H3      PRO_312@HG3    PRO_312@CG        8       0.0004       3.4252     142.8254
UNK_369@C14     ASN_97@HD22    ASN_97@ND2        8       0.0004       3.4321     144.9724
UNK_369@C20      LYS_38@HB3     LYS_38@CB        8       0.0004       3.4379     144.9983
UNK_369@C22     PRO_312@HG2    PRO_312@CG        8       0.0004       3.4548     138.3520
UNK_369@O5       SER_368@HG    SER_368@OG        7       0.0003       2.9506     150.6765
UNK_369@O3       LYS_75@HZ3     LYS_75@NZ        7       0.0003       3.1286     150.1213
UNK_369@H6       LYS_38@HB3     LYS_38@CB        7       0.0003       3.2585     140.6971
UNK_369@H8       SER_27@HB2     SER_27@CB        7       0.0003       3.2713     140.7364
UNK_369@H4       LYS_38@HG2     LYS_38@CG        7       0.0003       3.3450     143.3617
UNK_369@H7      PRO_312@HG3    PRO_312@CG        7       0.0003       3.4054     139.5404
UNK_369@O7       LYS_38@HD3     LYS_38@CD        7       0.0003       3.4056     144.3469
UNK_369@O4      PHE_367@HD2   PHE_367@CD2        7       0.0003       3.4196     138.9359
UNK_369@O7      THR_37@HG21    THR_37@CG2        7       0.0003       3.4236     144.5523
UNK_369@C9       HIE_40@HE1    HIE_40@CE1        7       0.0003       3.4420     147.1234
UNK_369@C18      GLN_96@HG3     GLN_96@CG        7       0.0003       3.4479     141.0693
UNK_369@H7      PRO_312@HB2    PRO_312@CB        7       0.0003       3.4487     140.3840
UNK_369@C12      LYS_38@HZ3     LYS_38@NZ        7       0.0003       3.4589     159.1939
UNK_369@O7      PRO_312@HB2    PRO_312@CB        7       0.0003       3.4741     140.1279
UNK_369@H2       LYS_75@HZ2     LYS_75@NZ        6       0.0003       3.2706     140.9443
UNK_369@H3      GLN_96@HE22    GLN_96@NE2        6       0.0003       3.3089     138.3782
UNK_369@O5       ASN_97@HB2     ASN_97@CB        6       0.0003       3.3941     145.9756
UNK_369@H5       LYS_38@HD2     LYS_38@CD        6       0.0003       3.4071     141.3412
UNK_369@O5       GLN_96@HG3     GLN_96@CG        6       0.0003       3.4146     142.3894
UNK_369@O7      THR_37@HG23    THR_37@CG2        6       0.0003       3.4275     145.6146
UNK_369@O3       ALA_25@HB1     ALA_25@CB        6       0.0003       3.4299     140.1508
UNK_369@C19      HIE_40@HE2    HIE_40@NE2        6       0.0003       3.4300     149.6025
UNK_369@C9       GLN_96@HB3     GLN_96@CB        6       0.0003       3.4354     143.3551
UNK_369@O6      PRO_312@HG3    PRO_312@CG        6       0.0003       3.4541     137.9542
UNK_369@C11     PRO_312@HG3    PRO_312@CG        6       0.0003       3.4543     138.1950
UNK_369@C21      LYS_38@HD3     LYS_38@CD        6       0.0003       3.4641     142.4657
UNK_369@H2       LYS_75@HZ1     LYS_75@NZ        5       0.0003       3.0680     153.5942
UNK_369@H10        SER_27@H      SER_27@N        5       0.0003       3.2820     144.8688
UNK_369@C12       SER_27@HG     SER_27@OG        5       0.0003       3.3338     136.1352
UNK_369@H9       GLN_96@HB2     GLN_96@CB        5       0.0003       3.3466     143.5969
UNK_369@H1      GLN_96@HE22    GLN_96@NE2        5       0.0003       3.3549     144.3865
UNK_369@H1      PRO_312@HG3    PRO_312@CG        5       0.0003       3.3668     146.2029
UNK_369@O4       ASN_97@HB2     ASN_97@CB        5       0.0003       3.3855     140.7079
UNK_369@H2       GLN_96@HB2     GLN_96@CB        5       0.0003       3.3976     141.6362
UNK_369@O4      PHE_367@HE2   PHE_367@CE2        5       0.0003       3.4020     138.7765
UNK_369@O3       ALA_25@HB2     ALA_25@CB        5       0.0003       3.4052     140.3168
UNK_369@O1      PHE_367@HB3    PHE_367@CB        5       0.0003       3.4184     138.4856
UNK_369@O7      THR_37@HG22    THR_37@CG2        5       0.0003       3.4212     149.6102
UNK_369@C20      HIE_40@HE2    HIE_40@NE2        5       0.0003       3.4342     149.9030
UNK_369@O2       LYS_38@HG2     LYS_38@CG        5       0.0003       3.4457     151.7131
UNK_369@C9      PHE_367@HB2    PHE_367@CB        5       0.0003       3.4493     141.6306
UNK_369@O3       LYS_75@HE3     LYS_75@CE        5       0.0003       3.4529     141.6586
UNK_369@C18      ASN_97@HB2     ASN_97@CB        5       0.0003       3.4531     142.9403
UNK_369@O3       LYS_75@HZ1     LYS_75@NZ        4       0.0002       2.9730     150.4881
UNK_369@H2       LYS_75@HZ3     LYS_75@NZ        4       0.0002       3.1612     146.9262
UNK_369@O1      GLN_96@HE22    GLN_96@NE2        4       0.0002       3.2135     145.3829
UNK_369@O3       LYS_75@HZ2     LYS_75@NZ        4       0.0002       3.2166     140.3104
UNK_369@H9       GLN_96@HB3     GLN_96@CB        4       0.0002       3.2460     147.0471
UNK_369@H3       GLN_96@HG3     GLN_96@CG        4       0.0002       3.3065     141.6905
UNK_369@H9      PHE_367@HB2    PHE_367@CB        4       0.0002       3.3110     147.7870
UNK_369@C16     GLN_96@HE21    GLN_96@NE2        4       0.0002       3.3612     138.0208
UNK_369@H9      PHE_367@HB3    PHE_367@CB        4       0.0002       3.3886     138.7240
UNK_369@H1      PHE_367@HB2    PHE_367@CB        4       0.0002       3.4021     143.9945
UNK_369@C8      GLN_96@HE22    GLN_96@NE2        4       0.0002       3.4237     148.6243
UNK_369@O6       LYS_38@HB3     LYS_38@CB        4       0.0002       3.4246     143.6149
UNK_369@C13      LYS_38@HZ3     LYS_38@NZ        4       0.0002       3.4293     159.4449
UNK_369@C21     PRO_312@HG2    PRO_312@CG        4       0.0002       3.4435     136.6860
UNK_369@O6      PRO_312@HG2    PRO_312@CG        4       0.0002       3.4512     146.2471
UNK_369@H10      ALA_25@HB3     ALA_25@CB        4       0.0002       3.4539     140.2469
UNK_369@H1       GLN_96@HG2     GLN_96@CG        4       0.0002       3.4613     140.5041
UNK_369@O2       GLN_96@HB3     GLN_96@CB        4       0.0002       3.4621     143.4338
UNK_369@C18      GLN_96@HB2     GLN_96@CB        4       0.0002       3.4646     136.8437
UNK_369@O4      ASN_97@HD21    ASN_97@ND2        3       0.0001       2.9704     141.8886
UNK_369@C9       HIE_40@HE2    HIE_40@NE2        3       0.0001       3.2173     143.4930
UNK_369@H9       GLN_96@HG2     GLN_96@CG        3       0.0001       3.2983     144.0744
UNK_369@H2       LYS_75@HD2     LYS_75@CD        3       0.0001       3.3026     141.8664
UNK_369@H10      LYS_75@HZ1     LYS_75@NZ        3       0.0001       3.3362     151.3813
UNK_369@C18     ASN_97@HD22    ASN_97@ND2        3       0.0001       3.3405     145.4244
UNK_369@H10     PHE_367@HE2   PHE_367@CE2        3       0.0001       3.3427     137.8081
UNK_369@C8       HIE_40@HE2    HIE_40@NE2        3       0.0001       3.3441     141.0907
UNK_369@C22     PRO_312@HG3    PRO_312@CG        3       0.0001       3.3777     139.8146
UNK_369@C14     PHE_367@HB3    PHE_367@CB        3       0.0001       3.3972     140.5833
UNK_369@O6        THR_37@HA     THR_37@CA        3       0.0001       3.3979     157.1722
UNK_369@C14     PHE_367@HD2   PHE_367@CD2        3       0.0001       3.4111     141.6876
UNK_369@O5      SER_368@HB3    SER_368@CB        3       0.0001       3.4130     143.2832
UNK_369@H9      ASN_97@HD21    ASN_97@ND2        3       0.0001       3.4187     136.3657
UNK_369@H1       HIE_40@HE1    HIE_40@CE1        3       0.0001       3.4218     148.8857
UNK_369@C22      HIE_40@HE1    HIE_40@CE1        3       0.0001       3.4338     149.6598
UNK_369@O3       GLN_96@HB3     GLN_96@CB        3       0.0001       3.4353     142.1470
UNK_369@C13      GLN_96@HG3     GLN_96@CG        3       0.0001       3.4373     143.6101
UNK_369@O3       ALA_25@HB3     ALA_25@CB        3       0.0001       3.4430     142.4666
UNK_369@C13      SER_27@HB2     SER_27@CB        3       0.0001       3.4551     141.2945
UNK_369@C15      GLN_96@HG3     GLN_96@CG        3       0.0001       3.4592     136.8664
UNK_369@O5       GLN_96@HB2     GLN_96@CB        3       0.0001       3.4636     139.7868
UNK_369@O5      ASN_97@HD22    ASN_97@ND2        2       0.0001       2.8974     153.5965
UNK_369@H3       HIE_40@HE2    HIE_40@NE2        2       0.0001       3.0063     151.5532
UNK_369@O6       HIE_40@HE2    HIE_40@NE2        2       0.0001       3.1166     153.6930
UNK_369@H8       HIE_40@HE1    HIE_40@CE1        2       0.0001       3.2229     138.8291
UNK_369@H6       THR_37@HG1    THR_37@OG1        2       0.0001       3.2546     143.3111
UNK_369@H6      THR_37@HG21    THR_37@CG2        2       0.0001       3.2695     138.7416
UNK_369@C8        SER_27@HG     SER_27@OG        2       0.0001       3.2843     143.2010
UNK_369@H8      TYR_305@HD1   TYR_305@CD1        2       0.0001       3.2872     140.6913
UNK_369@H9      SER_368@HB3    SER_368@CB        2       0.0001       3.3058     136.7331
UNK_369@H5        SER_27@HG     SER_27@OG        2       0.0001       3.3061     138.3885
UNK_369@C21      LYS_38@HG2     LYS_38@CG        2       0.0001       3.3370     142.4556
UNK_369@C16      SER_368@HG    SER_368@OG        2       0.0001       3.3554     146.5524
UNK_369@H2       ASN_97@HB3     ASN_97@CB        2       0.0001       3.3736     151.7995
UNK_369@H2       LYS_75@HD3     LYS_75@CD        2       0.0001       3.3863     144.2440
UNK_369@O1       HIE_40@HE2    HIE_40@NE2        2       0.0001       3.3903     148.1031
UNK_369@H1      PRO_312@HD3    PRO_312@CD        2       0.0001       3.3921     147.5913
UNK_369@O3       LYS_75@HD2     LYS_75@CD        2       0.0001       3.4015     151.7769
UNK_369@H9       ASN_97@HB2     ASN_97@CB        2       0.0001       3.4071     151.0325
UNK_369@H3       GLN_96@HG2     GLN_96@CG        2       0.0001       3.4094     148.9446
UNK_369@C16      SER_368@HA    SER_368@CA        2       0.0001       3.4171     138.0669
UNK_369@C8       GLN_96@HG2     GLN_96@CG        2       0.0001       3.4197     140.9593
UNK_369@H10      ALA_25@HB1     ALA_25@CB        2       0.0001       3.4311     139.5972
UNK_369@C12      LYS_38@HZ2     LYS_38@NZ        2       0.0001       3.4367     161.2392
UNK_369@O5       GLN_96@HG2     GLN_96@CG        2       0.0001       3.4406     140.0571
UNK_369@H5       LYS_38@HB3     LYS_38@CB        2       0.0001       3.4415     155.6936
UNK_369@C19      LYS_38@HB3     LYS_38@CB        2       0.0001       3.4425     138.2936
UNK_369@C10     PRO_312@HG2    PRO_312@CG        2       0.0001       3.4499     138.6301
UNK_369@O5       GLN_96@HB3     GLN_96@CB        2       0.0001       3.4522     152.7372
UNK_369@C21      HIE_40@HE2    HIE_40@NE2        2       0.0001       3.4593     162.2451
UNK_369@C19     PRO_312@HG2    PRO_312@CG        2       0.0001       3.4693     137.2753
UNK_369@O5      PHE_367@HB2    PHE_367@CB        2       0.0001       3.4720     146.9811
UNK_369@C12      LYS_38@HD3     LYS_38@CD        2       0.0001       3.4764     145.3761
UNK_369@C13      HIE_40@HE1    HIE_40@CE1        2       0.0001       3.4825     146.9238
UNK_369@H6        THR_37@HB     THR_37@CB        2       0.0001       3.4832     139.6387
UNK_369@H8      PHE_367@HE2   PHE_367@CE2        2       0.0001       3.4937     136.2713
UNK_369@H9      ASN_97@HD22    ASN_97@ND2        1       0.0001       2.9080     135.2557
UNK_369@O6       THR_37@HG1    THR_37@OG1        1       0.0001       2.9873     139.4614
UNK_369@O3       LYS_75@HE2     LYS_75@CE        1       0.0001       3.0532     140.6086
UNK_369@H9        ASN_97@HA     ASN_97@CA        1       0.0001       3.0874     137.7944
UNK_369@H5       PHE_367@HZ    PHE_367@CZ        1       0.0001       3.1308     135.1225
UNK_369@H8       GLN_96@HG2     GLN_96@CG        1       0.0001       3.1767     152.7856
UNK_369@O4       GLN_96@HG2     GLN_96@CG        1       0.0001       3.2467     146.1722
UNK_369@H4      TYR_305@HE2   TYR_305@CE2        1       0.0001       3.2593     136.2392
UNK_369@C18      SER_368@HA    SER_368@CA        1       0.0001       3.2666     140.9500
UNK_369@H7       HIE_40@HE1    HIE_40@CE1        1       0.0001       3.2696     146.6135
UNK_369@O3      PHE_367@HB3    PHE_367@CB        1       0.0001       3.2819     140.7326
UNK_369@H8       LYS_38@HE3     LYS_38@CE        1       0.0001       3.2947     159.3409
UNK_369@C18     ASN_97@HD21    ASN_97@ND2        1       0.0001       3.2960     139.7437
UNK_369@C13     PHE_367@HB2    PHE_367@CB        1       0.0001       3.3232     141.5046
UNK_369@H7       TYR_305@HH    TYR_305@OH        1       0.0001       3.3279     156.3875
UNK_369@H3       GLN_96@HB3     GLN_96@CB        1       0.0001       3.3444     137.8604
UNK_369@H2       GLN_96@HB3     GLN_96@CB        1       0.0001       3.3455     139.0275
UNK_369@H9      GLN_96@HE21    GLN_96@NE2        1       0.0001       3.3527     141.4998
UNK_369@O3      GLN_96@HE22    GLN_96@NE2        1       0.0001       3.3595     145.3889
UNK_369@O2       LYS_38@HG3     LYS_38@CG        1       0.0001       3.3671     159.6283
UNK_369@H7       LYS_38@HB2     LYS_38@CB        1       0.0001       3.3727     152.6027
UNK_369@H1      PRO_312@HG2    PRO_312@CG        1       0.0001       3.3751     144.1596
UNK_369@H5       LYS_38@HG2     LYS_38@CG        1       0.0001       3.3863     162.1219
UNK_369@O4       ASN_97@HB3     ASN_97@CB        1       0.0001       3.3891     137.8564
UNK_369@C18      GLN_96@HB3     GLN_96@CB        1       0.0001       3.3893     140.0599
UNK_369@H8       LYS_38@HD2     LYS_38@CD        1       0.0001       3.3903     136.8644
UNK_369@C17      LYS_38@HB3     LYS_38@CB        1       0.0001       3.3919     139.0554
UNK_369@C15      GLN_96@HG2     GLN_96@CG        1       0.0001       3.3962     148.1718
UNK_369@H5      PRO_312@HG2    PRO_312@CG        1       0.0001       3.3999     135.4607
UNK_369@C13      GLN_96@HB2     GLN_96@CB        1       0.0001       3.4059     135.2916
UNK_369@C18     PHE_367@HD2   PHE_367@CD2        1       0.0001       3.4139     138.7475
UNK_369@H9       LYS_75@HZ3     LYS_75@NZ        1       0.0001       3.4201     148.6139
UNK_369@O5        ASN_97@HA     ASN_97@CA        1       0.0001       3.4203     142.7969
UNK_369@H6      GLN_96@HE22    GLN_96@NE2        1       0.0001       3.4204     136.3579
UNK_369@C16      GLN_96@HG2     GLN_96@CG        1       0.0001       3.4218     135.3321
UNK_369@C12      GLN_96@HG3     GLN_96@CG        1       0.0001       3.4244     144.6339
UNK_369@C8       HIE_40@HE1    HIE_40@CE1        1       0.0001       3.4294     140.2166
UNK_369@O2       GLN_96@HB2     GLN_96@CB        1       0.0001       3.4309     159.6091
UNK_369@C11      LYS_38@HD3     LYS_38@CD        1       0.0001       3.4356     137.9002
UNK_369@H6       LYS_38@HG2     LYS_38@CG        1       0.0001       3.4362     145.4908
UNK_369@C15      GLN_96@HB2     GLN_96@CB        1       0.0001       3.4382     136.7966
UNK_369@C22      HIE_40@HE2    HIE_40@NE2        1       0.0001       3.4460     138.7140
UNK_369@H2       SER_368@HA    SER_368@CA        1       0.0001       3.4518     147.7580
UNK_369@O3       LYS_75@HB2     LYS_75@CB        1       0.0001       3.4522     136.7996
UNK_369@H8         SER_27@H      SER_27@N        1       0.0001       3.4546     142.5850
UNK_369@H3       GLN_96@HB2     GLN_96@CB        1       0.0001       3.4570     144.7177
UNK_369@C13      GLN_96@HG2     GLN_96@CG        1       0.0001       3.4581     138.8815
UNK_369@C13      LYS_38@HZ2     LYS_38@NZ        1       0.0001       3.4592     162.9920
UNK_369@O4       LYS_38@HD3     LYS_38@CD        1       0.0001       3.4598     138.2962
UNK_369@C18      LYS_75@HZ1     LYS_75@NZ        1       0.0001       3.4661     146.4394
UNK_369@O6       LYS_38@HG2     LYS_38@CG        1       0.0001       3.4663     137.8508
UNK_369@C19      HIE_40@HE1    HIE_40@CE1        1       0.0001       3.4668     146.1151
UNK_369@H4      PRO_312@HG2    PRO_312@CG        1       0.0001       3.4671     143.2732
UNK_369@H10      LYS_75@HE3     LYS_75@CE        1       0.0001       3.4679     139.3443
UNK_369@C14      ASN_97@HB2     ASN_97@CB        1       0.0001       3.4712     136.3558
UNK_369@O6      THR_37@HG23    THR_37@CG2        1       0.0001       3.4738     151.5918
UNK_369@O2       SER_27@HB3     SER_27@CB        1       0.0001       3.4749     139.3215
