# Supplementary material for: In silico evidence implicating novel mechanisms of Prunella vulgaris L. as a potential botanical drug against COVID-19-associated acute kidney injury
Source: Front Pharmacol. 2023 May 18;14:1188086. doi: 10.3389/fphar.2023.1188086 (PMC10232756; doi:10.3389/fphar.2023.1188086)
Supplement: Supplementary file 2 [file DataSheet4.ZIP › Molecular dynamics simulation data/RELA_Quercetin_complex/Q-PCA.dat]

#Frame      Mode1    Mode2    Mode3
       1  -10.211   -0.478    2.067
       2  -10.174   -4.688    4.596
       3   -9.469   -0.319    0.537
       4  -11.649   -2.517    1.558
       5   -9.976   -0.121    0.857
       6   -6.839   -0.484    2.026
       7   -7.891   -6.734    3.250
       8   -8.244   -5.500    3.261
       9   -9.288   -3.583    1.398
      10  -11.117   -5.973    1.675
      11   -9.007   -2.232    1.193
      12   -9.587   -0.491    2.490
      13   -8.902   -4.033    3.896
      14  -10.583   -3.876   -2.973
      15  -11.239   -5.127   -2.134
      16   -9.950   -4.264   -0.417
      17  -12.087   -3.484   -2.152
      18  -13.764   -6.553   -0.362
      19  -11.559   -4.794   -3.478
      20  -14.425   -6.515   -1.940
      21  -11.031   -6.987   -0.895
      22  -11.888   -8.201   -1.907
      23  -10.160   -7.329   -2.469
      24   -8.746   -9.426    2.128
      25   -7.495   -5.093   -1.369
      26   -7.168   -6.057   -1.435
      27   -6.452   -6.619   -3.752
      28   -8.025   -6.979   -3.229
      29   -7.820   -7.020   -4.338
      30   -5.387   -5.553   -7.608
      31   -4.942   -6.005   -7.837
      32   -0.033   -6.776   -5.736
      33   -1.742   -8.382   -1.370
      34   -1.933   -5.750   -4.190
      35   -1.699   -7.937   -3.534
      36   -5.840   -9.520   -4.384
      37   -7.914   -6.797   -4.358
      38   -7.897   -6.243   -7.618
      39   -7.490   -4.955   -5.815
      40   -5.541   -4.224   -7.312
      41   -5.597   -2.825   -5.673
      42   -5.417   -4.837   -7.205
      43   -6.312   -6.741   -7.777
      44   -6.188   -2.783   -7.251
      45   -7.769   -5.551   -9.772
      46   -8.410   -8.010   -8.360
      47   -9.245  -10.158   -9.447
      48   -7.525   -8.437   -6.251
      49   -9.508   -9.550   -8.161
      50   -9.917   -9.436  -11.069
      51  -10.317   -8.380   -8.762
      52   -8.246   -8.892   -6.888
      53  -11.970  -10.259   -6.599
      54  -13.054   -8.078   -8.550
      55  -13.247   -7.868  -10.323
      56  -11.804   -5.223  -10.087
      57   -9.990   -5.510  -12.784
      58  -10.952   -5.748  -12.344
      59  -10.018   -5.464  -13.090
      60  -10.350   -9.400  -10.473
      61   -9.115   -9.906  -10.561
      62  -11.015  -11.378  -11.214
      63  -11.104   -9.232  -10.442
      64   -9.716   -9.113  -10.848
      65  -10.384   -9.459   -9.210
      66   -7.645   -8.427  -10.069
      67   -9.768  -11.705  -10.557
      68   -8.879   -8.588  -10.403
      69   -8.537   -7.213  -10.203
      70   -9.425   -7.931  -10.099
      71  -10.374   -7.668   -9.408
      72   -9.368   -8.105  -11.257
      73  -11.769   -3.540  -12.819
      74  -11.992   -8.102  -11.260
      75  -11.956   -6.538  -15.564
      76  -12.432   -3.560  -16.415
      77  -15.715   -8.131  -17.813
      78  -17.937  -12.691  -16.912
      79  -20.416  -10.499  -17.412
      80  -16.216   -9.890  -14.808
      81  -17.316   -7.537  -18.747
      82  -14.671  -12.306  -17.957
      83  -17.283  -11.568  -18.014
      84  -15.911   -9.811  -18.206
      85  -16.931  -12.311  -15.088
      86  -13.369  -10.934  -15.233
      87  -16.581  -16.448  -17.881
      88  -13.680  -12.980  -17.828
      89  -10.935   -9.370  -18.232
      90  -15.793  -11.674  -15.733
      91  -14.389   -8.664  -14.830
      92  -14.982   -9.718  -15.061
      93  -11.979   -8.595  -13.958
      94   -9.920   -3.016  -11.642
      95  -10.306   -6.790   -9.844
      96  -11.558  -10.586   -8.424
      97   -8.954   -9.673  -11.568
      98  -13.352  -12.000  -16.175
      99  -13.489  -15.787  -13.671
     100  -13.150  -14.162  -17.565
     101  -13.993  -13.778  -15.323
     102  -12.712   -8.976  -14.216
     103  -11.847   -9.993  -14.658
     104  -14.627   -6.243  -16.382
     105  -16.190  -12.122  -14.324
     106  -18.966  -16.698  -13.363
     107  -16.278  -15.312  -15.263
     108  -16.590  -19.053  -15.916
     109  -14.696  -14.444  -15.916
     110  -13.333  -11.884  -14.296
     111  -14.171  -10.419  -16.383
     112  -16.693   -8.827  -16.549
     113  -13.482   -5.322  -18.672
     114  -15.966   -7.918  -20.566
     115  -16.415   -6.199  -16.112
     116  -17.733   -8.543  -16.042
     117  -12.154   -4.072  -16.916
     118  -12.854   -4.349  -14.184
     119  -13.906   -5.012  -16.582
     120  -16.164    1.443  -16.084
     121  -13.169    0.249  -13.327
     122  -15.527   -3.080  -14.765
     123  -14.529    1.564  -17.734
     124  -14.201    3.569  -16.458
     125  -14.995    4.388  -16.769
     126  -16.267    4.935  -16.746
     127  -14.601    3.127  -16.230
     128  -16.662    0.156  -10.184
     129  -16.491    2.036  -14.614
     130  -10.645    3.029  -15.154
     131  -13.956    3.688  -13.670
     132  -11.980    5.272  -13.364
     133  -12.444    4.647  -14.333
     134  -11.931    3.568  -15.071
     135  -10.255    3.502  -14.768
     136  -12.289    0.112  -12.084
     137   -9.781   -3.791   -8.614
     138  -13.111   -0.198  -10.820
     139  -13.319    1.797   -6.301
     140  -12.293    5.225   -9.392
     141  -13.067    1.260   -9.232
     142  -15.789   -1.165  -12.704
     143  -18.223    0.248  -15.000
     144  -17.333   -2.563  -14.690
     145  -16.237   -1.359  -11.998
     146  -16.844    0.659  -13.524
     147  -15.159    1.847  -13.052
     148  -15.845    3.412  -15.275
     149  -17.095    1.985  -15.355
     150  -17.749    0.096  -18.582
     151  -20.019   -5.104  -15.980
     152  -17.810   -0.521  -14.309
     153  -15.336    0.402  -12.781
     154  -17.209    2.713  -14.598
     155  -16.509    0.605  -17.484
     156  -20.252   -1.545  -17.213
     157  -21.274   -5.365  -17.779
     158  -22.536   -1.830  -18.819
     159  -17.742   -0.032  -15.660
     160  -14.572   -0.517  -15.426
     161  -15.026   -0.431  -13.032
     162  -14.189    2.431  -14.361
     163  -14.764    2.888  -15.471
     164  -17.646    2.485  -12.948
     165  -18.556    2.459  -15.153
     166  -19.614    3.114  -15.128
     167  -21.730    2.370  -16.100
     168  -24.179   -4.040  -15.965
     169  -22.306    0.118  -17.712
     170  -20.687   -3.313  -16.633
     171  -23.088   -4.351  -16.858
     172  -23.548   -3.170  -18.418
     173  -22.857   -3.898  -19.211
     174  -21.079   -6.174  -15.942
     175  -20.793   -3.582  -16.230
     176  -19.481   -1.294  -15.130
     177  -17.224    2.326  -13.007
     178  -18.183    1.237  -12.994
     179  -20.383   -1.188  -14.136
     180  -20.709   -2.072  -15.992
     181  -19.964   -0.761  -12.535
     182  -19.051   -0.135  -14.271
     183  -19.588    1.714  -16.667
     184  -21.598    1.517  -17.742
     185  -22.193    0.978  -20.723
     186  -22.232   -1.629  -16.878
     187  -22.701   -0.525  -17.409
     188  -21.597    0.107  -17.033
     189  -20.904    1.046  -16.741
     190  -19.015    2.210  -14.553
     191  -18.762    4.787  -17.058
     192  -15.641    9.986  -16.803
     193  -16.533    7.046  -15.267
     194  -13.951    6.400  -12.273
     195  -18.863    4.802  -15.793
     196  -23.139    0.926  -17.065
     197  -19.008    2.588  -13.633
     198  -17.546    1.831  -13.997
     199  -14.493    4.310  -10.613
     200  -15.057    5.410  -12.558
     201  -16.200    2.809  -13.382
     202  -16.202    0.363  -14.398
     203  -18.681    2.006  -14.513
     204  -19.107    4.870  -14.573
     205  -20.059    2.393  -14.735
     206  -19.098    0.993  -13.990
     207  -20.715    2.917  -16.345
     208  -22.573   -0.793  -15.237
     209  -18.404   -0.877  -13.307
     210  -22.746   -1.785  -17.135
     211  -13.566    3.746  -13.225
     212  -14.924    3.195  -14.798
     213  -17.634    5.350  -14.969
     214  -16.642    4.889  -15.858
     215  -17.196    4.143  -19.348
     216  -17.295    0.729  -20.850
     217  -16.283    3.265  -19.468
     218  -13.746    4.132  -16.821
     219  -15.508    1.992  -18.008
     220  -18.540   -0.307  -17.125
     221  -18.889   -2.073  -20.498
     222  -16.073    2.395  -18.415
     223  -21.415    2.229  -19.698
     224  -22.795   -1.127  -20.980
     225  -20.338    2.526  -21.411
     226  -18.990    6.340  -17.848
     227  -17.778    2.047  -16.323
     228  -20.421    0.472  -18.871
     229  -20.812    1.106  -18.915
     230  -19.764    4.158  -18.326
     231  -18.279    4.206  -19.952
     232  -16.910    2.273  -16.000
     233  -21.096    2.216  -17.122
     234  -18.149    3.352  -16.930
     235  -18.519    3.562  -15.920
     236  -17.867    5.140  -15.955
     237  -19.269    0.812  -15.503
     238  -17.458    1.635  -11.554
     239  -16.837    5.544  -15.824
     240  -17.513    8.324  -15.647
     241  -19.012    5.032  -14.540
     242  -19.175    5.037  -14.607
     243  -16.417    6.362  -15.095
     244  -15.796    7.928  -13.291
     245  -17.971    3.516  -11.122
     246  -17.919    6.555  -11.405
     247  -15.387    5.644  -10.736
     248  -16.555    0.776  -11.661
     249  -17.401    3.725  -12.914
     250  -19.095    1.561  -13.692
     251  -16.946    3.587  -14.564
     252  -17.310    3.964  -13.744
     253  -18.159    5.641   -9.402
     254  -16.197    7.130   -9.588
     255  -13.676    6.202   -8.906
     256  -13.550    4.571   -9.553
     257  -13.780    4.057  -10.922
     258  -13.816    6.022   -9.527
     259  -10.711    5.190   -5.397
     260  -13.748    5.624   -8.387
     261  -13.009    6.164   -7.553
     262  -13.285    5.227   -5.542
     263  -11.932    2.965   -5.289
     264  -11.996    2.687   -7.652
     265  -14.249    3.185   -9.246
     266  -15.142    1.277  -10.241
     267  -15.021    2.636   -8.067
     268  -18.248    0.155   -6.072
     269  -17.230    2.026   -7.075
     270  -16.673   -1.393   -5.571
     271  -17.746   -0.068   -8.838
     272  -17.178    1.614   -7.636
     273  -13.055    3.363   -5.198
     274  -12.025    7.822   -6.466
     275  -11.129    5.905   -3.008
     276  -11.156    6.973   -2.863
     277  -12.737    3.734   -4.812
     278  -14.740    2.770   -8.306
     279  -15.859    3.117   -9.822
     280  -15.674    3.439   -9.808
     281  -14.102    5.045   -9.288
     282  -13.285    5.098  -10.833
     283  -15.676    2.939  -14.818
     284  -15.027    2.650  -10.903
     285  -16.700    0.569  -10.387
     286  -15.206    1.320   -8.668
     287  -14.357    3.867   -7.166
     288  -13.314    4.374   -7.312
     289  -16.012    6.030   -8.659
     290  -17.284    2.772   -6.278
     291  -22.338    2.649   -9.475
     292  -19.183    3.464  -13.075
     293  -18.151    3.608   -8.474
     294  -17.758    5.878  -11.135
     295  -21.316    0.391  -11.089
     296  -19.820    0.045  -12.205
     297  -24.031   -2.072  -12.950
     298  -20.028   -0.133  -10.378
     299  -20.760    4.334  -11.005
     300  -18.039    3.228  -10.061
     301  -20.010    1.454  -11.148
     302  -19.661   -0.239  -10.548
     303  -19.382   -0.896  -10.897
     304  -17.696    3.207  -17.398
     305  -18.307    3.371  -13.396
     306  -19.438    1.647  -11.158
     307  -20.886    0.441  -15.001
     308  -20.692   -0.615  -12.177
     309  -17.841    3.772  -13.448
     310  -18.814    4.507  -12.938
     311  -20.495    2.452  -11.675
     312  -20.543    2.266  -11.302
     313  -24.216   -4.059  -11.869
     314  -23.254   -3.236   -8.713
     315  -24.482   -2.627   -9.693
     316  -24.816   -1.623   -9.366
     317  -24.522   -5.203   -8.476
     318  -22.569   -0.471  -11.017
     319  -23.613    0.735  -13.420
     320  -20.024    4.983  -11.135
     321  -22.234    1.661   -9.238
     322  -18.383    5.747   -9.111
     323  -21.759    4.692  -12.882
     324  -16.692    5.375  -14.950
     325  -19.982    4.894  -16.728
     326  -19.720    4.069  -14.385
     327  -21.518    4.565  -18.119
     328  -20.092    2.447  -14.756
     329  -21.968    3.138  -14.856
     330  -21.122    5.281  -16.294
     331  -18.627    5.899  -12.640
     332  -19.336    2.602  -13.764
     333  -20.113    1.002  -14.182
     334  -20.046    2.099  -17.057
     335  -15.874    3.910  -14.330
     336  -17.802    3.960  -11.454
     337  -21.211   -1.927   -9.803
     338  -16.290    1.231   -7.647
     339  -16.345   -0.817   -7.130
     340  -15.313   -1.009   -9.565
     341  -15.627   -0.883  -10.028
     342  -12.999    2.275   -8.762
     343  -13.763    3.943   -9.230
     344  -14.332    4.158   -7.592
     345  -16.047    5.970  -10.631
     346  -21.112    3.527  -11.762
     347  -21.781    1.995  -12.784
     348  -19.991   -1.669  -13.123
     349  -18.974   -3.201  -12.035
     350  -16.421    0.932  -13.909
     351  -15.781    3.346  -13.399
     352  -16.094    0.494  -11.790
     353  -17.191    2.824   -9.742
     354  -15.279    1.213   -6.845
     355  -17.248    1.252   -6.062
     356  -19.557    0.204  -11.526
     357  -20.445    2.400  -12.815
     358  -21.588    0.794  -14.031
     359  -19.834    1.885  -14.496
     360  -19.082    3.742  -13.892
     361  -18.289    1.038  -12.324
     362  -17.526   -0.526   -8.273
     363  -16.425   -0.241   -6.515
     364  -14.223    0.897   -7.243
     365  -19.009    4.241  -11.135
     366  -22.706    1.540   -9.013
     367  -22.894    0.775  -13.679
     368  -24.139   -1.783  -13.968
     369  -19.520    2.472  -14.046
     370  -18.451    3.107  -12.512
     371  -13.860    9.515   -8.765
     372  -16.261    7.341   -7.514
     373  -18.113    7.642  -10.767
     374  -20.786    6.642  -11.384
     375  -20.182    5.772  -13.624
     376  -18.066    3.423  -10.505
     377  -15.767    6.997  -10.377
     378  -14.275    4.037  -10.047
     379  -16.541    2.493   -9.492
     380  -20.095    6.132  -12.259
     381  -17.208    6.281  -12.072
     382  -19.513    7.254  -11.972
     383  -20.957    8.173  -11.865
     384  -19.683    5.717  -14.724
     385  -19.610   -0.694  -19.321
     386  -19.529   -0.765  -15.058
     387  -23.868   -1.225  -17.212
     388  -23.773   -0.509  -15.972
     389  -22.390    3.021  -14.331
     390  -22.814    2.771  -15.313
     391  -21.020    0.217  -15.591
     392  -20.017   -2.857  -14.884
     393  -21.379   -2.074  -12.832
     394  -22.598   -4.363  -14.197
     395  -23.456   -3.400  -11.870
     396  -20.176   -2.172  -12.796
     397  -18.028   -2.162  -10.848
     398  -17.212    0.250  -10.121
     399  -17.582   -0.588   -9.777
     400  -20.176   -1.578   -9.129
     401  -20.678   -3.219   -6.978
     402  -16.954   -0.683   -8.339
     403  -15.852    0.202   -8.248
     404  -15.458    0.904   -9.939
     405  -16.783   -0.949  -11.987
     406  -14.973    0.905  -11.628
     407  -14.353   -2.836   -5.525
     408  -17.389   -7.326   -8.328
     409  -17.335   -6.394  -10.692
     410  -18.403   -5.370   -8.663
     411  -17.155   -7.351  -10.917
     412  -16.384   -7.037   -9.938
     413  -15.294   -7.025  -10.567
     414  -19.067   -5.278  -13.955
     415  -19.380   -8.756  -12.790
     416  -21.386   -9.477  -13.376
     417  -20.027   -6.819  -14.045
     418  -18.547   -6.921  -14.759
     419  -20.501   -8.659  -15.609
     420  -17.881   -4.722  -15.802
     421  -14.284   -1.617  -13.387
     422  -14.177   -2.679  -10.254
     423  -12.310    0.677   -5.254
     424  -15.688   -1.904   -7.915
     425  -12.890   -5.487   -7.986
     426  -14.917   -0.697   -5.965
     427  -18.636   -1.700   -7.338
     428  -18.819   -1.045  -12.499
     429  -21.644   -5.035  -13.468
     430  -18.929   -3.575  -12.575
     431  -19.893   -1.199  -12.153
     432  -19.547    0.062  -15.232
     433  -17.852    1.697  -13.265
     434  -18.077    4.614  -16.471
     435  -17.092    3.246  -17.946
     436  -19.496    0.397  -15.977
     437  -19.745   -4.457  -17.221
     438  -19.680    0.678  -15.454
     439  -18.576    0.401  -17.070
     440  -18.926   -1.010  -17.389
     441  -21.084   -0.260  -17.321
     442  -20.053    2.448  -16.450
     443  -20.737    3.717  -20.196
     444  -18.543    5.272  -18.468
     445  -15.928    4.257  -15.589
     446  -16.523    3.324  -16.190
     447  -19.809    3.589  -13.144
     448  -18.941    1.676  -12.783
     449  -22.425    3.373  -19.845
     450  -20.236    2.046  -18.424
     451  -21.591    4.219  -18.757
     452  -19.294    7.436  -18.649
     453  -17.180   12.502  -17.529
     454  -16.903   10.843  -17.399
     455  -18.598    8.495  -17.053
     456  -19.484    4.536  -19.314
     457  -18.001    5.167  -17.066
     458  -18.466    3.655  -11.550
     459  -22.087    1.514  -13.534
     460  -19.425    0.212   -9.886
     461  -20.062   -2.755  -11.976
     462  -19.485   -3.382  -11.640
     463  -22.839   -1.873  -12.429
     464  -18.366    0.453  -14.459
     465  -18.175   -1.710  -15.500
     466  -17.977   -2.331  -12.979
     467  -17.951   -4.296  -11.489
     468  -19.639   -4.993  -14.966
     469  -18.328   -5.529  -10.488
     470  -19.323   -4.337  -14.033
     471  -17.534   -2.351  -12.196
     472  -19.891   -4.224  -10.553
     473  -17.399   -2.946  -13.244
     474  -18.616   -3.287  -13.504
     475  -19.427   -0.842  -12.115
     476  -19.961   -0.561   -9.934
     477  -16.628    0.809  -13.855
     478  -18.437   -2.710  -12.301
     479  -16.860   -0.778  -10.464
     480  -17.097    2.419  -11.260
     481  -14.989    4.073  -11.947
     482  -15.761    2.892  -10.265
     483  -18.729    1.846  -11.885
     484  -18.750    3.236  -10.799
     485  -17.504    3.597  -13.209
     486  -16.479    5.480  -13.036
     487  -19.077    4.164  -13.936
     488  -18.133    4.669  -12.194
     489  -20.432    4.053  -14.027
     490  -17.172    3.659  -16.715
     491  -17.721    3.298  -14.583
     492  -16.159    4.122  -10.778
     493  -16.653    3.827  -12.864
     494  -19.161    3.428  -12.805
     495  -21.417    2.016  -15.638
     496  -23.928    0.194  -13.532
     497  -21.237    0.628  -16.263
     498  -20.953    0.227  -13.914
     499  -17.518    1.765  -11.648
     500  -18.937    0.354  -12.608
     501  -14.907    2.041  -11.240
     502  -16.348    3.394  -12.349
     503  -16.660    7.031  -12.260
     504  -17.280    4.320  -15.036
     505  -20.929    0.315  -16.060
     506  -17.917    2.278  -14.006
     507  -19.309    2.707  -15.491
     508  -17.643    3.076  -15.727
     509  -18.285    3.115  -14.066
     510  -18.127    2.403  -12.303
     511  -16.551    5.810  -14.686
     512  -16.589    6.578  -11.550
     513  -16.200    8.515  -13.905
     514  -12.383    4.803   -9.080
     515  -14.135    3.456   -7.097
     516  -14.421    3.842   -9.294
     517  -13.762    3.723   -8.582
     518  -16.353    1.714  -11.280
     519  -16.155    4.204  -13.569
     520  -17.463    3.371  -13.737
     521  -15.016    3.967  -10.830
     522  -14.962    3.206  -12.363
     523  -16.618   -0.960  -15.214
     524  -16.254   -4.079  -11.174
     525  -16.364   -1.383  -12.336
     526  -17.311    1.533  -13.354
     527  -18.066   -0.252  -10.657
     528  -20.906    0.428  -12.277
     529  -17.191    2.397  -10.160
     530  -17.594    7.795  -14.461
     531  -16.666    5.938  -16.844
     532  -16.858    6.322  -17.795
     533  -16.893    7.477  -17.603
     534  -15.181    8.655  -13.506
     535  -16.004    6.893  -14.362
     536  -14.887    5.906  -11.296
     537  -14.683    8.707  -12.719
     538  -12.742   11.408  -10.436
     539  -16.043    5.665  -12.759
     540  -12.866    4.172  -10.648
     541  -15.999    4.439  -10.673
     542  -16.639    2.542  -13.605
     543  -13.050    7.449  -12.613
     544  -11.931    9.798  -12.221
     545  -11.746   13.999  -10.223
     546  -11.949   15.339  -10.813
     547  -12.985   12.478  -14.725
     548  -12.348   11.384  -11.854
     549  -10.068   10.884   -9.719
     550   -7.834   10.818  -10.774
     551  -12.794    8.061  -11.018
     552  -11.129    5.038  -11.211
     553  -12.729    3.342  -10.329
     554  -13.199    3.902  -11.499
     555  -18.017    0.262  -11.871
     556  -19.215    1.784  -14.275
     557  -17.624    4.432  -15.722
     558  -20.544    2.695  -17.074
     559  -20.141    5.100  -18.372
     560  -18.595    4.581  -16.566
     561  -16.389    3.223  -12.343
     562  -17.897    3.076  -15.055
     563  -18.651    3.206  -13.124
     564  -15.185    4.336  -14.327
     565  -15.934    5.208  -14.048
     566  -14.417    1.625  -10.935
     567  -16.040    3.184  -11.747
     568  -14.024    3.817  -12.210
     569  -15.474    1.583  -13.874
     570  -19.868    0.394  -17.546
     571  -16.436    4.920  -15.588
     572  -17.083    7.898  -13.039
     573  -15.590    7.812  -16.978
     574  -14.432    7.955  -12.971
     575  -19.722    5.594  -16.386
     576  -18.637    5.317  -15.023
     577  -15.612    9.210  -16.609
     578  -17.331    5.618  -10.735
     579  -16.688    5.133  -11.009
     580  -17.662    7.114  -11.979
     581  -15.084    5.641   -8.361
     582  -14.695    7.336  -11.265
     583  -14.824    6.224  -13.667
     584  -16.632    8.862  -13.412
     585  -14.768    9.231  -10.874
     586  -12.346    7.542  -11.984
     587  -10.527    9.982  -10.652
     588   -9.533   10.731  -10.210
     589  -11.120   13.248   -9.842
     590  -13.242    7.066  -15.109
     591  -14.674    6.119  -14.869
     592  -16.021    5.069  -12.638
     593  -14.280    2.932  -10.668
     594  -13.939    5.005  -11.219
     595  -14.130    3.651  -11.697
     596  -12.660    3.953  -11.731
     597   -9.450    6.428   -9.972
     598   -8.288    8.026  -10.243
     599   -7.967    9.721  -11.783
     600   -7.614    3.683   -7.908
     601   -5.711    6.171   -9.179
     602   -8.458    5.875   -7.822
     603   -6.810   11.601   -9.254
     604   -7.377   12.245  -10.124
     605   -6.847    9.350   -7.561
     606   -7.433    7.884   -6.837
     607   -8.479    8.723   -6.450
     608   -8.312   13.509   -6.242
     609   -9.777   10.861   -5.964
     610   -9.203   12.660   -7.130
     611  -12.503   10.218   -8.414
     612  -11.427   10.775  -11.877
     613  -13.285    9.644  -13.266
     614  -11.050    8.900  -11.693
     615  -14.100    8.934   -9.249
     616  -12.575    9.531   -9.550
     617  -14.580    7.847   -8.388
     618  -17.238    6.956   -9.582
     619  -15.891    6.289   -9.598
     620  -12.041    5.446   -6.140
     621  -11.830    8.138   -5.981
     622  -11.275    7.928   -6.413
     623   -9.462    8.940   -6.779
     624  -10.557   10.720   -9.959
     625  -11.858    8.424   -6.832
     626  -12.838    6.541   -6.092
     627  -12.617    7.486   -6.856
     628  -12.629    8.068   -9.057
     629  -13.916   10.828  -12.650
     630  -12.519    8.784  -10.006
     631   -8.828    5.359   -7.636
     632  -11.823    6.398   -9.276
     633  -12.110    8.943   -9.316
     634  -10.259   10.575   -7.953
     635  -11.483    8.552   -8.118
     636   -8.466   12.229   -7.229
     637  -11.534    9.324   -8.390
     638   -8.522    6.384   -7.434
     639  -10.195    8.521   -3.870
     640  -10.743    5.731   -5.443
     641   -8.933    8.977   -7.788
     642  -10.017   10.189   -7.887
     643   -9.263    9.103   -6.457
     644   -8.912   12.692   -9.858
     645  -10.929   12.324  -10.975
     646  -10.989   11.923   -8.661
     647  -11.644    8.027   -9.341
     648  -12.630   10.244  -11.250
     649  -11.598    8.182   -9.697
     650  -11.348    9.096  -11.843
     651  -10.390   10.110  -10.078
     652   -8.071    7.502   -7.540
     653  -11.454    6.881   -6.269
     654  -11.051    6.969   -6.305
     655   -9.996    9.079   -6.366
     656  -11.195    6.405   -6.464
     657  -10.666    9.133   -9.763
     658   -8.814    8.372   -8.317
     659  -10.625    5.546  -10.175
     660  -12.073    7.325   -9.731
     661  -14.904    6.473  -10.623
     662  -15.998    5.661  -12.501
     663  -14.735    6.704  -13.069
     664  -14.889    4.656  -10.041
     665  -16.704    4.118  -10.130
     666  -16.596    3.571  -10.183
     667  -12.682    3.135   -5.322
     668  -12.375    2.098   -4.534
     669  -11.861    4.901   -7.773
     670  -12.675    4.308   -8.493
     671  -12.594    1.287   -4.803
     672  -13.715    0.505   -5.237
     673  -13.653    2.051   -9.472
     674  -18.975    1.780  -10.029
     675  -13.546    0.614   -8.689
     676  -14.295    3.612   -9.143
     677  -19.417    2.499  -11.923
     678  -16.990    3.343  -12.923
     679  -19.177    1.410  -13.990
     680  -14.106    2.666  -10.709
     681  -13.775    3.864   -6.583
     682  -14.043    3.678   -5.926
     683  -13.092    5.178   -6.926
     684  -12.184    5.693   -5.916
     685   -9.624    6.785   -5.921
     686   -9.039    8.575   -6.963
     687   -8.441    6.523   -3.540
     688   -8.746    4.937   -2.916
     689   -8.174    5.625   -3.298
     690   -8.214    4.871   -4.915
     691   -8.866    4.854   -5.164
     692  -10.624    3.909   -5.073
     693   -8.770    4.341   -2.225
     694   -8.077    1.291    2.117
     695   -8.629   -0.549    1.031
     696   -7.140    0.529    3.316
     697   -6.385    1.508    2.908
     698   -5.181    3.131    1.677
     699   -3.295    3.262    3.562
     700   -3.377    2.634    4.710
     701   -5.183    1.060    5.276
     702   -7.357   -1.453    3.491
     703   -5.798    5.268   -0.283
     704   -6.533    6.006   -2.491
     705   -4.303   10.688   -0.450
     706   -5.313    8.579   -2.221
     707   -9.810    7.381   -2.886
     708  -10.405    3.705   -3.223
     709  -12.278    3.668   -4.594
     710  -12.012    4.746   -1.836
     711   -9.707    5.567   -3.052
     712  -11.055    2.120   -4.483
     713  -12.363    0.247   -2.972
     714  -13.024    2.365   -6.632
     715   -9.710    5.591   -4.176
     716   -7.783    7.806   -4.195
     717   -7.868    7.433   -4.443
     718   -5.159    8.978   -2.777
     719   -5.786   12.043   -3.274
     720   -5.812    8.799   -0.573
     721   -9.971    6.716   -2.098
     722   -6.969   10.396   -5.074
     723   -7.759    9.195   -4.718
     724   -8.299    6.980   -6.222
     725   -7.949    6.061   -4.556
     726   -6.739    7.915   -3.852
     727   -7.005    6.868   -2.768
     728   -7.021    5.735   -3.559
     729   -7.612    6.047   -4.099
     730   -9.372    3.844   -2.933
     731   -9.174    3.276   -2.988
     732   -8.837    2.648   -2.345
     733   -6.661    1.206   -2.195
     734   -6.319    1.248    1.084
     735   -6.872    1.668    4.101
     736   -9.296    0.871   -0.034
     737   -9.983   -2.297    1.012
     738   -9.794   -5.033   -0.286
     739  -12.145   -1.487   -3.068
     740   -9.712    1.359   -3.794
     741  -10.996    4.673   -1.859
     742   -8.033    7.243   -3.512
     743   -6.591    6.024   -1.085
     744   -3.491    6.739    0.370
     745   -4.182    9.307    0.487
     746   -4.998    8.543    3.314
     747   -4.785    6.052    4.195
     748   -5.064    1.423    5.172
     749   -5.736    6.813    0.840
     750   -6.789    7.828    2.983
     751   -7.613    4.718   -1.856
     752   -7.155    3.296   -0.286
     753   -4.625    4.500    3.274
     754   -7.002    3.732    2.679
     755   -7.851    1.929    0.183
     756   -4.544    4.890   -0.046
     757   -6.663    7.043   -1.137
     758   -6.417    7.527   -0.101
     759   -7.615    8.803   -0.611
     760   -9.446    4.702   -2.833
     761   -5.976    4.737   -3.731
     762   -3.129    8.681   -2.654
     763   -2.734    8.431   -0.745
     764   -4.933    8.415   -0.399
     765   -2.904   14.165    1.196
     766   -2.746   12.283    4.385
     767   -1.753   13.310    4.059
     768   -2.691   12.326    2.162
     769   -4.156   10.858    4.575
     770   -1.241    9.698    4.985
     771   -3.589    7.408    1.488
     772   -6.052    9.501   -0.089
     773   -7.950    8.886   -1.473
     774   -9.340    9.252   -1.493
     775   -9.552    6.985   -0.198
     776   -8.421    7.159    0.773
     777   -5.338    5.538    0.217
     778   -5.215    4.258    3.284
     779   -7.913    5.377    0.741
     780   -7.278    3.502    0.700
     781   -8.617    5.105    0.990
     782   -9.714    4.977   -0.235
     783   -8.964    8.385    0.326
     784   -9.144    5.401   -2.470
     785   -7.977    3.507   -1.214
     786   -8.439    2.105    1.540
     787   -5.706    4.844    3.190
     788   -4.305    5.668    0.435
     789   -5.772    6.342   -1.856
     790   -8.538    3.396   -1.813
     791  -11.987    3.494   -3.841
     792  -11.040    4.609   -5.817
     793   -7.999    4.895   -1.831
     794  -10.167    5.697   -4.992
     795  -10.233    5.274   -7.635
     796  -11.295    1.195   -5.345
     797  -12.056   -0.511   -7.938
     798  -12.474    0.736   -5.499
     799  -11.984   -0.135   -3.652
     800  -11.538   -1.684   -3.471
     801  -12.274    2.005   -4.375
     802   -9.089    2.811   -2.625
     803   -8.888    0.786   -4.870
     804   -8.413    0.699   -4.841
     805   -8.966   -4.671   -6.909
     806   -9.502   -4.504   -5.565
     807   -9.727   -4.038   -3.777
     808   -8.615   -4.074   -3.496
     809   -8.785   -6.064   -2.961
     810   -7.120   -1.899   -3.717
     811   -5.913   -0.467   -4.997
     812   -7.251   -0.205   -6.577
     813  -11.972   -1.749   -5.374
     814  -10.329   -2.098   -3.540
     815   -9.804   -0.203   -5.368
     816   -4.582    0.601   -2.577
     817   -6.315   -0.339   -1.595
     818   -6.735   -2.925    3.311
     819   -5.372   -0.157    0.943
     820   -8.005    0.210    1.154
     821  -11.900   -2.168   -2.443
     822  -12.976   -1.218   -0.291
     823  -12.920    0.153   -2.195
     824  -12.417   -2.118   -3.416
     825  -11.881    1.128   -4.324
     826  -12.400    0.967   -5.225
     827  -11.719    3.163   -5.297
     828  -12.714   -3.897   -3.054
     829  -12.541   -3.071   -1.940
     830  -10.457   -3.407   -1.297
     831  -10.617   -3.978   -1.877
     832   -8.848   -0.094   -1.137
     833   -6.114    2.512   -0.409
     834   -3.238    3.055   -0.970
     835   -7.665    3.944    0.158
     836   -6.986    3.382   -2.105
     837   -6.581    0.644    2.385
     838   -8.487   -0.618   -1.892
     839   -7.616   -0.272   -0.038
     840  -11.920   -5.007   -1.323
     841  -14.558   -6.802   -4.470
     842  -13.945   -3.808   -5.275
     843  -14.174    1.260   -5.479
     844  -12.235   -4.485   -3.097
     845  -10.978   -1.192   -1.221
     846  -13.629   -5.057   -4.549
     847  -12.442   -5.510   -4.416
     848  -16.064   -7.790   -4.231
     849  -11.811   -2.789   -3.656
     850  -10.530   -5.684   -2.582
     851  -13.577   -5.907   -4.217
     852  -14.594   -7.411   -4.462
     853  -11.896   -6.626   -2.941
     854  -10.856   -7.883   -0.443
     855   -7.705   -6.385    4.204
     856   -9.239  -10.312   -1.494
     857   -9.872   -4.094   -1.162
     858  -11.835   -7.481    3.589
     859   -8.287   -5.888    2.923
     860  -10.302   -5.690    3.602
     861   -6.362   -5.520    3.465
     862   -8.879   -6.479    3.880
     863  -10.017   -8.494    3.754
     864   -9.371   -8.899    2.021
     865   -8.990   -7.331    4.421
     866   -6.442   -8.010    5.331
     867   -9.178   -9.385    4.904
     868   -9.565   -8.362    1.467
     869   -8.526   -8.071    7.851
     870  -10.145   -9.921    5.019
     871  -10.760   -6.121    1.651
     872  -12.559   -6.391   -0.133
     873  -12.099   -4.331   -1.386
     874  -12.885   -9.704   -0.466
     875  -16.061  -10.815   -1.361
     876  -13.259  -10.521    3.101
     877  -13.420   -9.673   -1.866
     878  -16.752  -12.559   -6.749
     879  -17.716  -13.347   -8.005
     880  -13.193   -9.085   -0.088
     881  -11.621  -10.541    2.525
     882  -15.052  -10.127    2.640
     883  -15.042   -9.758   -0.883
     884  -11.721   -8.587    0.181
     885  -12.364   -8.577   -0.651
     886  -12.250  -10.624    2.769
     887  -10.134  -10.699    4.867
     888  -12.723   -6.084    5.600
     889  -10.354   -9.633    4.343
     890   -9.366   -9.770    4.781
     891  -12.585   -9.215    1.119
     892  -10.836   -7.121    4.196
     893   -7.892   -6.562    2.768
     894   -8.155   -8.995    4.246
     895   -5.974   -8.643    9.385
     896   -9.018   -7.659    8.713
     897  -11.021   -7.283    7.564
     898   -7.353   -6.547    6.751
     899   -7.664   -6.577    6.649
     900   -8.951   -7.619    5.101
     901   -8.186   -7.384    2.754
     902   -4.590   -4.097    8.818
     903   -4.634   -1.680    5.473
     904   -2.864   -3.539    7.021
     905   -3.103   -4.377    6.843
     906   -1.859   -3.084    7.688
     907   -0.936   -2.054    8.182
     908   -3.653    0.210    7.189
     909   -3.068    0.599    8.873
     910   -2.656    2.820    7.550
     911   -4.910   -1.655    7.011
     912   -5.623   -4.340    5.916
     913   -8.065   -5.282    7.500
     914   -7.559   -4.720    6.756
     915   -7.715   -5.334    2.676
     916   -9.172   -5.794   -0.715
     917  -10.242   -9.591    1.802
     918  -14.491  -12.332   -1.628
     919  -10.514  -10.446    1.706
     920  -12.092   -8.668    2.804
     921  -13.966   -8.192    3.633
     922   -9.798   -5.146    5.491
     923  -11.273   -4.334    4.744
     924   -9.955   -5.253    5.680
     925  -10.918   -8.554    4.790
     926  -13.150   -8.648    2.594
     927  -15.106  -12.879    2.203
     928  -12.220   -9.723    4.520
     929  -13.607  -12.737    4.314
     930   -8.843  -10.775    3.656
     931   -8.808   -7.641    4.161
     932  -11.185  -11.448    2.291
     933  -11.174  -11.053    2.300
     934  -10.484  -10.124    2.305
     935   -9.560   -9.652    1.149
     936  -10.482   -6.962    2.823
     937  -11.222  -11.043    0.524
     938  -13.362  -10.740   -0.995
     939  -10.283   -7.216   -0.175
     940  -11.635   -7.215    0.317
     941  -11.565   -8.456    1.377
     942   -9.307   -3.062    1.709
     943   -8.808   -1.320    3.560
     944   -8.137    1.448   -0.656
     945   -6.909   -1.943    0.795
     946   -9.735   -5.944    2.374
     947   -9.699   -4.726    2.092
     948   -9.196   -4.817    3.024
     949   -4.876   -3.439    4.323
     950   -6.442   -4.111    5.106
     951   -6.369   -4.727    4.195
     952   -8.879   -7.402    4.407
     953   -4.544   -1.065    6.409
     954   -5.555   -1.209    4.331
     955   -7.885   -1.217    2.942
     956   -5.086   -0.529    5.022
     957   -9.290   -4.606    1.625
     958   -7.137   -4.835    0.470
     959   -7.922   -3.810    0.454
     960   -6.510   -3.544    1.948
     961   -6.075    0.263    2.760
     962   -6.434   -2.351    6.354
     963   -7.632   -3.580    6.027
     964   -4.078   -0.927    5.494
     965   -4.079   -0.493    7.354
     966   -4.866    0.275    6.021
     967   -4.086    3.057    6.139
     968   -3.066    3.298    4.747
     969   -8.089   -3.412    4.320
     970   -7.920   -6.001    4.447
     971   -7.994   -7.337    5.780
     972   -4.717   -3.414    4.703
     973   -6.268   -0.081    4.402
     974   -7.795    1.318    2.827
     975   -7.402   -0.706    1.024
     976   -4.081   -3.511    6.144
     977   -3.433   -1.330    6.043
     978   -6.574   -4.513    8.582
     979   -6.591   -3.217    7.891
     980   -7.809   -2.703    6.916
     981   -6.119   -2.184    5.197
     982   -7.053   -2.862    3.036
     983   -7.529   -0.262    4.262
     984   -7.070   -1.321    4.766
     985   -8.194    0.316    3.899
     986   -9.408   -2.271    5.574
     987  -10.473   -1.559    4.116
     988   -6.929   -2.658    4.966
     989   -3.222    2.172    6.596
     990   -3.572    0.789    7.976
     991   -3.175    2.927    8.879
     992   -5.459    3.939    6.426
     993   -3.398    5.027    5.199
     994   -6.470    4.638    2.893
     995   -5.661    1.677    5.155
     996   -7.402   -1.424    6.313
     997   -8.320    0.631    5.828
     998  -12.480   -5.072    2.053
     999  -10.645   -3.506    3.740
    1000   -8.759   -4.975    7.237
    1001   -9.865   -4.933    8.587
    1002  -10.309   -2.486    7.569
    1003   -8.841   -6.040    7.617
    1004   -8.607   -5.455    7.326
    1005  -10.376   -6.795    2.962
    1006  -10.922   -7.503    2.633
    1007  -10.239   -8.507    3.338
    1008   -9.205   -4.386    2.186
    1009  -13.776    2.536    1.126
    1010  -13.091    0.101    3.861
    1011  -11.864    0.432    0.913
    1012  -12.203    1.553    3.297
    1013  -11.245    1.221    3.007
    1014   -9.533    1.958    5.777
    1015  -10.565   -1.299    4.739
    1016   -9.240   -3.243    7.398
    1017   -8.447   -3.565    9.767
    1018  -11.446   -7.369    8.821
    1019   -8.337   -4.216    8.870
    1020   -8.311   -5.218   10.192
    1021   -6.282   -1.209    6.085
    1022   -5.261   -1.667    5.036
    1023   -4.352    0.009    6.071
    1024   -4.758   -1.273    5.109
    1025   -3.337   -3.763    8.234
    1026   -6.085   -3.108    5.208
    1027   -7.180   -5.834    4.098
    1028   -5.657   -3.806    4.792
    1029   -9.334   -4.477    2.737
    1030   -8.645   -5.924    5.788
    1031   -9.910   -4.399    3.433
    1032  -12.358   -2.859    0.025
    1033  -11.019   -2.367   -0.772
    1034   -7.945   -3.110    3.407
    1035   -7.332   -1.198    0.032
    1036   -7.298   -1.070    0.704
    1037   -5.872   -0.693    1.823
    1038   -8.528   -3.062   -0.251
    1039   -8.436   -3.339    3.770
    1040   -6.672   -3.337    4.895
    1041   -4.276   -2.947    4.534
    1042   -2.041   -4.239    8.280
    1043   -6.707   -5.818    3.916
    1044   -6.067   -6.442    2.962
    1045   -9.233   -2.262    2.059
    1046   -6.135   -2.805    4.737
    1047   -4.241   -0.005    7.007
    1048   -4.340   -0.623    5.718
    1049   -5.666   -0.246    3.485
    1050   -6.110   -0.768    3.127
    1051   -6.519   -0.076   -0.373
    1052   -7.890   -4.872   -2.129
    1053   -8.205   -7.000    0.658
    1054  -10.185   -4.754   -0.894
    1055  -11.362   -5.703    0.165
    1056   -7.950   -1.178   -0.820
    1057   -8.736   -3.963    2.533
    1058   -7.853   -0.543    0.139
    1059   -9.337   -2.123    0.642
    1060  -10.757   -2.927    2.097
    1061  -12.384   -1.844   -0.701
    1062  -12.847   -3.929   -1.770
    1063  -12.294   -1.480   -1.941
    1064   -9.848   -1.069   -3.542
    1065   -8.896   -3.080    1.140
    1066  -11.475   -2.408   -3.482
    1067  -10.995    0.068   -4.851
    1068  -10.876    2.558   -5.735
    1069  -10.635    1.819   -0.302
    1070   -7.165    0.940    1.760
    1071   -8.317   -0.523    3.482
    1072   -6.773    2.055    1.958
    1073  -10.849    1.084   -0.722
    1074  -11.528   -3.074    3.312
    1075   -9.942   -2.656    1.855
    1076   -7.500   -1.251    4.266
    1077   -7.497    0.075    2.348
    1078   -8.472    0.184    3.368
    1079   -7.950   -0.449    0.660
    1080   -6.802    2.765    3.680
    1081   -9.396   -0.139    0.050
    1082   -5.913    0.853    4.254
    1083   -8.360   -1.230    3.369
    1084  -10.571   -0.983    2.354
    1085   -8.942   -2.701    2.405
    1086   -7.768   -2.208    3.585
    1087   -6.126   -0.986    1.225
    1088   -3.878    1.718    3.749
    1089   -6.753    2.426    4.911
    1090   -6.829    0.564    4.400
    1091   -9.487   -2.899    5.700
    1092   -9.037   -3.480    4.317
    1093  -11.096   -1.784    2.451
    1094   -9.513   -5.137    1.210
    1095  -12.566   -6.463    2.082
    1096  -14.830   -7.080    1.703
    1097  -11.317   -6.933    0.093
    1098   -9.397   -5.464    3.598
    1099   -9.517   -5.345   -1.457
    1100   -8.613   -3.087   -0.941
    1101   -7.736   -4.393   -0.269
    1102   -8.109    0.171    0.618
    1103   -5.988    0.528    3.648
    1104   -9.005   -1.387    3.080
    1105   -6.845    1.930    1.928
    1106   -8.257    0.434    1.594
    1107   -8.834   -0.997    0.834
    1108   -9.713   -1.833    2.118
    1109   -6.745   -2.012   -0.312
    1110   -8.033    1.404   -0.973
    1111   -8.450   -0.923   -2.555
    1112   -7.577    1.873    0.810
    1113   -5.705    1.430    2.369
    1114   -7.669   -2.467    2.902
    1115   -5.256    1.686    4.528
    1116   -3.981    3.778    4.348
    1117   -6.376    3.346    2.419
    1118   -7.342   -0.190    3.673
    1119   -7.248   -1.872    4.118
    1120   -4.879    2.816    0.672
    1121   -4.951   -1.921    5.551
    1122   -7.071   -0.770    4.554
    1123   -5.628    0.265    5.451
    1124   -5.596   -3.649    7.392
    1125   -5.113   -0.893    3.051
    1126   -4.858   -1.604    6.514
    1127   -5.734   -2.237    6.643
    1128   -7.059   -2.763    3.442
    1129   -4.181    0.272    3.658
    1130   -4.240   -1.412    4.129
    1131   -2.591    0.815    4.045
    1132   -3.224    1.828    4.863
    1133   -1.326    3.017    6.601
    1134   -3.543    1.769    6.025
    1135   -2.514    2.100    5.101
    1136   -4.888   -3.930    5.574
    1137   -7.835   -3.184    6.108
    1138   -6.365    0.897    2.569
    1139   -8.132   -1.031    4.974
    1140   -9.515   -3.997    1.004
    1141  -13.117   -2.603   -0.365
    1142  -10.637   -4.264    1.628
    1143   -9.948   -7.894    5.958
    1144  -11.216   -5.726    0.313
    1145   -9.985   -8.367    0.781
    1146  -10.598   -6.175   -1.524
    1147  -11.183   -2.267    0.982
    1148   -8.106    0.299    1.437
    1149   -9.098   -2.195    1.374
    1150   -9.484   -0.102    1.580
    1151   -7.926   -0.208    2.112
    1152   -9.997   -0.705    1.041
    1153  -10.811   -4.322    1.431
    1154  -10.986   -5.029   -0.177
    1155  -12.848   -5.776   -1.943
    1156   -9.876   -4.691    0.866
    1157   -8.117   -1.859   -0.262
    1158  -12.549   -3.857   -0.863
    1159  -13.278   -8.157    1.860
    1160   -9.762   -3.794    4.093
    1161  -11.016   -4.177   -0.166
    1162   -7.454   -2.723    2.821
    1163   -9.270    1.860   -2.827
    1164   -9.181    3.384   -0.461
    1165   -8.664    2.772    0.260
    1166   -8.176    2.402   -0.441
    1167   -8.743    5.379   -0.422
    1168  -12.236    4.325   -3.621
    1169   -9.081    3.117   -0.968
    1170  -10.776    1.732   -2.235
    1171   -9.941    0.389   -0.503
    1172   -7.052    5.733    2.978
    1173   -7.687    3.584   -0.062
    1174   -7.823    0.863    2.468
    1175   -8.817    2.931    0.274
    1176   -9.322   -1.382    0.917
    1177  -12.233   -2.491   -3.949
    1178   -9.654   -3.773    0.095
    1179  -10.720    0.134   -0.349
    1180  -11.175   -2.009   -1.838
    1181  -13.381   -1.243   -3.558
    1182  -11.153    0.661    0.223
    1183  -10.446    1.873    1.109
    1184  -12.142    0.362   -0.465
    1185  -11.663    2.511    0.247
    1186  -12.347    3.788   -0.579
    1187  -12.595    0.376   -0.508
    1188   -8.030    0.466    0.619
    1189   -9.626    4.417    0.683
    1190   -7.207    4.877    3.468
    1191   -8.597    5.657    1.124
    1192   -8.568    2.779    3.416
    1193   -9.112    2.222    3.288
    1194   -7.879    2.509    2.201
    1195   -7.930    0.950    3.185
    1196   -6.974   -0.782    4.283
    1197   -9.408   -4.490    4.823
    1198   -8.556   -6.420    6.558
    1199   -7.303   -6.583    4.546
    1200   -8.923   -7.444    7.764
    1201   -7.918   -3.294    4.496
    1202   -8.880   -2.609    5.183
    1203   -9.152   -1.736    5.082
    1204  -11.473   -4.199    2.431
    1205  -10.233   -2.943    5.315
    1206   -8.362   -1.689    5.725
    1207   -9.063    1.205    5.343
    1208   -6.167    2.935    4.782
    1209   -6.745   -2.446    6.495
    1210   -8.806   -3.526    3.175
    1211   -8.312   -3.183    4.119
    1212   -9.664   -0.373   -0.341
    1213  -10.155   -1.266   -0.594
    1214   -9.178    0.039   -4.006
    1215  -10.880    1.133   -5.451
    1216  -14.186   -2.805   -5.809
    1217  -11.275   -0.308   -6.066
    1218   -9.607   -1.536   -3.919
    1219   -9.580    1.284   -0.229
    1220  -10.802   -0.109   -2.794
    1221  -10.119   -0.735   -1.796
    1222   -9.046    1.084   -0.858
    1223   -7.629   -1.583   -0.479
    1224  -11.008   -1.769   -0.714
    1225   -9.154   -1.052    2.254
    1226   -9.690   -4.461    5.063
    1227   -8.554   -4.831    6.572
    1228   -7.337   -4.513    5.636
    1229   -4.323   -1.913    5.641
    1230   -5.713   -3.594    5.799
    1231   -6.688   -1.838    6.942
    1232   -5.491   -2.245    5.276
    1233   -7.162   -2.739    5.015
    1234   -4.764    3.061    3.419
    1235   -3.791    2.379    3.754
    1236   -3.580    0.792    5.551
    1237   -4.698    2.838    1.383
    1238   -7.235    1.696    0.652
    1239   -5.152    1.869    3.550
    1240   -7.808    0.376    0.345
    1241   -8.563   -3.673    0.447
    1242   -4.838   -4.202    5.064
    1243   -5.227   -6.018    5.786
    1244   -3.635   -5.672   10.259
    1245   -4.282   -6.237    6.527
    1246   -5.029   -3.597    5.881
    1247   -7.068   -6.306    7.130
    1248   -4.372   -3.239    6.932
    1249   -6.475   -3.618    4.871
    1250   -7.476    0.374    4.131
    1251   -7.651   -1.676    5.799
    1252   -7.341   -0.613    5.562
    1253   -6.819   -1.907    4.197
    1254   -7.577   -1.953    4.820
    1255   -6.019   -2.594    6.482
    1256   -5.827   -3.668    5.136
    1257   -6.392   -3.451    5.692
    1258   -8.004   -6.529    3.481
    1259   -9.241   -6.648    4.631
    1260   -9.174   -5.308    4.571
    1261   -9.975   -5.034    6.663
    1262   -9.130   -5.095    5.725
    1263   -9.488   -7.967    6.879
    1264   -7.799   -0.649    3.855
    1265   -6.737   -3.272    4.107
    1266   -7.829    0.386    1.492
    1267   -7.892   -0.735    1.719
    1268  -11.353   -1.111   -0.094
    1269  -10.377    0.083    2.063
    1270  -13.036   -1.895    0.629
    1271  -12.148   -1.884   -0.386
    1272   -9.400   -4.220    0.810
    1273   -9.777   -8.521    6.013
    1274   -9.607   -5.935    7.192
    1275   -9.173   -2.497    5.337
    1276  -10.350   -0.942    2.608
    1277   -9.950   -0.435    6.414
    1278   -8.306   -2.293    4.218
    1279   -9.135   -0.184    3.199
    1280   -9.470   -3.604    5.001
    1281  -10.160   -5.015    3.545
    1282   -5.946   -0.865    5.559
    1283   -7.162   -1.232    2.519
    1284   -8.403   -4.528    6.058
    1285   -7.613   -6.673    7.334
    1286   -6.952   -4.804    6.908
    1287   -6.503   -4.779    5.224
    1288   -5.536   -3.221    6.570
    1289   -5.389   -5.783    6.221
    1290   -4.269   -0.287    5.288
    1291   -2.552   -0.994    7.080
    1292   -3.009    0.041    9.371
    1293   -6.144   -1.297    8.840
    1294   -7.044   -1.655    9.813
    1295   -2.108   -5.233   11.748
    1296   -0.711   -1.163   11.370
    1297   -1.350   -2.600   13.814
    1298   -3.218   -4.994   12.570
    1299   -4.941   -6.356   11.499
    1300   -6.494   -5.159    8.172
    1301   -6.836   -4.363    7.679
    1302   -3.525   -2.939    7.930
    1303   -5.519   -4.962    7.680
    1304   -7.940   -3.989    4.426
    1305   -6.208   -1.446    3.865
    1306   -3.731    1.654    6.515
    1307   -6.868   -2.226    6.356
    1308   -4.741    0.733    8.093
    1309   -3.808   -1.500    8.953
    1310   -6.005   -4.139    8.393
    1311   -5.739   -6.382    6.412
    1312   -5.849   -8.525    8.329
    1313   -5.999   -4.035    7.926
    1314   -4.571   -0.565    7.881
    1315   -5.620   -2.257    7.490
    1316   -4.642   -3.796    7.923
    1317   -7.497   -5.723    4.933
    1318   -5.468   -3.021    5.811
    1319   -5.288   -2.873    4.122
    1320   -8.993   -7.348    5.292
    1321   -9.516   -9.484    6.822
    1322   -7.997   -9.849    6.729
    1323   -8.424   -7.633    3.976
    1324   -9.014   -8.256    6.859
    1325   -8.103   -7.619    5.267
    1326   -7.582   -6.217    4.228
    1327   -9.328   -7.219    5.208
    1328  -13.407  -11.228    5.022
    1329  -11.319   -9.900    5.157
    1330   -9.416   -6.652    6.812
    1331   -8.801   -5.858    5.328
    1332   -8.736   -2.183    2.907
    1333   -7.717   -4.946    4.188
    1334  -11.372   -5.583    3.886
    1335   -8.396   -3.242    5.643
    1336   -9.725   -3.582    3.136
    1337   -9.389   -2.461    2.867
    1338   -4.456   -2.638    5.290
    1339   -3.424   -2.132    5.964
    1340   -1.513   -3.416    8.118
    1341   -3.182   -5.969    8.463
    1342   -4.677   -6.801    6.287
    1343   -6.326   -7.088    7.004
    1344   -4.931   -4.651    8.279
    1345   -6.020   -6.714    7.339
    1346   -7.380   -7.993    6.564
    1347   -6.416   -6.208    4.619
    1348   -5.762   -8.770    5.932
    1349   -6.857   -7.778    3.600
    1350   -5.597   -7.523    4.881
    1351   -6.843   -6.878    1.199
    1352   -5.308   -6.037    2.508
    1353   -4.037   -5.888    2.257
    1354   -4.724   -3.495    6.150
    1355   -6.847   -5.682    6.842
    1356   -4.708   -5.706    7.524
    1357   -6.766   -7.245    7.786
    1358   -6.627   -6.893    6.884
    1359   -3.206   -4.824   10.313
    1360   -3.612   -6.581    9.643
    1361   -4.788   -7.074    9.159
    1362   -6.883   -7.833    8.636
    1363   -6.751   -6.386    7.983
    1364   -9.909  -10.015    6.004
    1365  -12.499   -6.854    5.757
    1366   -7.728   -8.167    7.333
    1367   -6.422   -4.812    6.582
    1368   -5.469   -6.128    8.115
    1369   -4.477   -5.398    9.977
    1370   -3.790   -2.371    8.138
    1371   -6.387   -3.029    6.162
    1372   -5.883    0.702    8.231
    1373   -6.291   -1.530    8.999
    1374   -5.637   -0.113   10.143
    1375   -7.308   -0.409    8.207
    1376   -6.736    1.748    8.285
    1377   -5.942    0.567    7.511
    1378   -6.192   -2.016    7.394
    1379   -5.300   -4.882    9.799
    1380   -7.342   -4.804    7.445
    1381   -5.719   -6.847    7.910
    1382   -4.041   -5.675    8.804
    1383   -4.415   -6.967   11.554
    1384   -7.791   -9.083    9.415
    1385   -5.930   -5.784    9.581
    1386   -7.169   -6.657    7.071
    1387   -6.678   -9.831    9.195
    1388   -9.970   -8.822    4.088
    1389   -9.404   -8.617    5.647
    1390   -9.825   -6.865    8.288
    1391   -6.925   -2.913    9.187
    1392   -6.281   -2.569    8.575
    1393   -3.454   -1.934    8.996
    1394   -6.306   -4.521    9.240
    1395   -2.277   -2.371    8.542
    1396   -3.275   -3.843    7.707
    1397   -5.886   -4.761    6.403
    1398   -5.390   -3.971    9.531
    1399   -4.289   -2.118    7.481
    1400   -6.258   -5.435    7.780
    1401   -6.327   -3.976    8.859
    1402   -5.474   -5.663    7.913
    1403   -3.542   -2.235    5.997
    1404   -2.441   -2.628    9.273
    1405   -5.381   -2.589    8.690
    1406   -6.873   -7.006   12.185
    1407   -8.272   -7.900    6.776
    1408   -7.765   -2.541    5.057
    1409   -8.811   -2.998    3.168
    1410   -8.687   -2.777    4.202
    1411   -7.138   -3.025    7.804
    1412   -5.742   -2.500    8.035
    1413   -5.037   -1.838    7.110
    1414   -8.863   -2.468    5.873
    1415   -6.579   -0.505    7.646
    1416   -6.198   -2.587    5.957
    1417   -7.332   -0.194    2.944
    1418   -6.099   -1.426    4.152
    1419   -7.041   -2.662    3.836
    1420   -5.571   -0.820    3.740
    1421   -6.639    1.329    2.425
    1422   -3.194   -0.041    2.580
    1423   -6.062   -2.826    5.579
    1424   -2.865   -1.285    7.757
    1425   -4.919    2.022    6.933
    1426   -2.873   -1.319    7.308
    1427   -3.205   -0.042    7.875
    1428   -2.730   -1.409    8.196
    1429   -3.484    0.994    6.230
    1430   -5.807   -4.471    8.004
    1431   -5.808   -0.476    5.496
    1432   -3.070    0.537    5.398
    1433   -4.880    3.463    4.203
    1434   -6.863    1.512    4.219
    1435   -3.309    0.439    9.081
    1436   -3.837    2.162    6.585
    1437   -3.381    3.018    9.049
    1438   -2.029    2.365    9.895
    1439   -2.908    2.948    6.376
    1440   -0.583    6.453    4.500
    1441   -3.695    2.040   -0.351
    1442   -6.097    1.049    2.090
    1443   -6.767   -0.143    1.823
    1444   -7.809    1.747    3.096
    1445   -6.603   -0.539    2.498
    1446   -6.345    1.372    4.276
    1447   -3.321   -1.369    9.241
    1448   -7.269   -3.033    7.555
    1449   -7.400   -3.355    8.124
    1450   -5.862    2.926    6.491
    1451   -5.456   -0.762    7.146
    1452   -5.292   -0.512    4.662
    1453   -4.526    0.208    7.194
    1454   -5.648   -1.484    6.752
    1455   -4.922   -1.447    4.909
    1456   -4.301    2.858    4.013
    1457   -2.616    4.599    8.940
    1458   -6.982   -0.616    4.334
    1459   -7.741   -1.525    3.685
    1460   -8.312   -1.501    4.790
    1461   -6.022   -0.576    6.305
    1462   -5.624   -3.384    6.860
    1463   -7.353   -5.177    5.339
    1464   -6.617   -3.227    3.393
    1465   -7.257   -4.581    2.108
    1466   -4.096   -6.433    1.707
    1467   -7.354   -4.720    1.509
    1468  -11.783   -9.581    4.141
    1469  -12.429   -4.365    0.868
    1470   -8.218   -3.140    3.887
    1471   -6.478   -4.231    6.187
    1472  -10.558   -6.410    4.024
    1473  -10.416   -3.031    8.073
    1474   -8.853   -7.453    4.361
    1475   -7.525   -6.840    7.369
    1476   -9.626   -5.919    1.989
    1477  -10.469   -3.779    6.333
    1478  -13.544   -5.821    1.760
    1479  -10.011   -4.604   -0.818
    1480  -12.218   -2.664    0.032
    1481  -12.562   -7.024   -0.610
    1482  -14.624   -6.179   -0.114
    1483  -11.684   -9.566    0.850
    1484  -10.023  -10.728    2.183
    1485  -10.034   -7.503    4.491
    1486   -9.373  -10.104    7.607
    1487  -11.376  -10.554    4.147
    1488  -11.168  -10.058    4.693
    1489  -11.700  -10.311    2.772
    1490  -11.680   -9.508    6.767
    1491   -8.160   -5.740    4.565
    1492   -8.449   -5.659    6.371
    1493  -11.324   -5.831    3.367
    1494  -12.802   -5.303    0.366
    1495  -14.703   -6.696   -0.215
    1496  -11.413   -6.177    2.036
    1497   -9.487   -3.715    3.024
    1498  -10.072   -5.325    0.928
    1499  -14.148   -7.843    0.293
    1500  -12.689   -7.911   -0.497
    1501   -9.717   -9.466   -1.097
    1502  -11.091   -9.350    1.176
    1503  -10.981   -9.504    4.360
    1504  -12.261  -10.572    4.068
    1505  -13.412   -9.016    4.339
    1506  -12.318  -10.908    5.802
    1507  -13.293  -11.476    7.440
    1508  -12.673  -13.661    4.818
    1509  -16.055  -13.034    2.328
    1510  -13.556  -10.463    2.342
    1511  -14.055  -10.327    2.283
    1512  -13.446   -6.933   -1.416
    1513  -12.634   -9.253    2.303
    1514  -13.262  -10.940    1.833
    1515   -8.798  -10.931    2.854
    1516   -8.468   -8.579    3.461
    1517  -10.308  -11.842    3.089
    1518  -14.441  -12.683   -1.221
    1519  -16.424  -15.787   -3.086
    1520  -14.951  -12.061   -1.608
    1521  -14.427  -12.523   -1.938
    1522  -12.350  -15.059    1.981
    1523  -13.299  -14.327   -1.603
    1524  -14.671  -13.204   -2.373
    1525  -12.697  -11.508   -1.039
    1526  -12.348  -11.197    0.589
    1527  -13.043  -11.529   -0.477
    1528   -9.762  -10.761    3.946
    1529   -5.546  -10.959    4.465
    1530   -5.848  -12.799    5.126
    1531   -6.965  -15.848    6.797
    1532  -10.146  -13.336    3.943
    1533   -8.207  -14.258    4.065
    1534   -8.771   -9.642    4.540
    1535  -12.801  -12.630   -0.151
    1536   -8.961   -8.719   -0.133
    1537   -6.175   -4.687    3.291
    1538   -7.861   -4.338    3.415
    1539   -9.091   -5.306    1.421
    1540   -7.682   -5.010    3.325
    1541  -11.587   -7.542    5.718
    1542   -5.727   -5.751    4.973
    1543   -7.629   -4.989    5.207
    1544   -6.199   -5.598    5.392
    1545  -10.027   -8.763    3.492
    1546   -9.804   -5.729    3.460
    1547   -7.246   -5.131    5.361
    1548  -12.494   -8.218    3.485
    1549  -11.048   -9.360    3.174
    1550   -8.436  -11.839    3.871
    1551   -6.321   -9.318    2.680
    1552   -8.469   -7.402   -1.104
    1553   -7.198   -6.769    2.437
    1554   -7.271   -8.332    0.687
    1555  -10.523   -6.543    1.700
    1556  -10.347   -5.955   -1.488
    1557  -10.440   -4.665   -1.026
    1558   -9.464   -3.357   -0.894
    1559   -9.327   -1.381   -0.136
    1560   -9.807   -3.923    0.889
    1561  -10.843   -8.053    1.911
    1562   -9.853   -3.264   -1.408
    1563  -10.533   -6.616   -1.125
    1564  -10.855   -9.524    1.155
    1565  -10.239   -9.280    3.509
    1566   -9.071   -4.535    5.700
    1567   -9.180   -6.459    3.793
    1568   -6.274   -5.620    6.683
    1569   -4.237   -9.585    5.588
    1570   -6.695  -12.183    4.046
    1571   -6.750   -7.723    2.161
    1572   -7.960   -5.772    3.665
    1573   -3.828   -1.956    7.279
    1574   -4.360   -1.242    7.136
    1575   -1.572   -2.940    7.915
    1576   -3.000   -5.571    5.913
    1577   -8.125   -3.238    7.297
    1578   -6.734   -5.050    6.209
    1579   -5.543   -4.750    8.175
    1580   -4.748   -1.037    9.368
    1581   -3.370    0.058   11.707
    1582   -0.534    2.039   12.344
    1583    0.432   -0.259   10.789
    1584   -2.055   -1.551    9.429
    1585    0.140   -0.408    9.777
    1586   -0.459   -3.480    7.372
    1587   -2.279   -4.554    5.995
    1588   -2.408   -3.686    6.133
    1589   -1.139   -0.183    7.334
    1590   -2.715   -3.779    3.830
    1591   -4.034   -3.705    4.994
    1592   -7.726   -7.530    3.731
    1593   -7.705   -2.755    0.153
    1594   -6.172   -2.802   -0.297
    1595   -6.072   -7.265    1.682
    1596   -6.563   -7.408    5.526
    1597   -4.569   -6.071    7.523
    1598   -6.661   -8.464    1.966
    1599   -8.119   -9.159    4.291
    1600   -8.683   -7.564    4.180
    1601   -5.663   -5.927    6.948
    1602   -7.718   -4.407    0.819
    1603   -5.825   -5.129    3.221
    1604   -5.095   -2.060    3.535
    1605   -7.225   -3.383    1.335
    1606   -8.678   -6.748    0.438
    1607   -4.369   -6.730    2.814
    1608   -4.865   -6.373    3.661
    1609   -5.463   -6.607    2.338
    1610   -7.455   -5.119    3.228
    1611   -7.016   -3.786    4.833
    1612  -11.132   -5.834    1.592
    1613   -8.026   -6.363    0.879
    1614   -5.208   -3.324    2.340
    1615   -7.222   -5.278    1.806
    1616   -5.691   -6.011    1.580
    1617   -6.878   -4.958    2.564
    1618   -6.633   -6.669    6.124
    1619   -6.267  -10.581    6.103
    1620   -7.538   -8.906    8.434
    1621   -5.257   -6.958    8.313
    1622   -6.666   -6.038    7.036
    1623   -5.488   -6.251    7.026
    1624   -8.571   -9.276    5.733
    1625  -11.084   -9.888    4.758
    1626   -9.686   -5.893    4.654
    1627  -10.003   -6.912    3.026
    1628  -12.946   -5.444    3.780
    1629  -10.873   -9.261    3.405
    1630  -10.392   -8.005    3.883
    1631  -11.124   -7.315    6.409
    1632  -11.833  -11.427    6.504
    1633  -10.609  -14.776   10.885
    1634   -8.002  -18.297   11.054
    1635   -7.425  -19.222   10.384
    1636   -4.858  -18.414    7.082
    1637   -5.937  -16.903    9.179
    1638   -4.999  -19.475    9.642
    1639   -3.777  -15.795    8.401
    1640   -2.260  -13.892    8.811
    1641   -4.338  -14.503    8.784
    1642   -3.190  -17.584   13.089
    1643   -5.032  -17.880   11.851
    1644   -5.173  -17.292    8.921
    1645   -5.573  -13.604    8.366
    1646   -9.052  -11.554    7.404
    1647   -6.172  -10.033    4.844
    1648   -2.471  -11.260    8.394
    1649   -2.655  -11.993    6.221
    1650   -5.258  -11.218    6.705
    1651   -7.556  -11.836    1.229
    1652   -9.314   -9.505    2.730
    1653   -6.425  -12.975    4.348
    1654   -5.667  -11.532    1.669
    1655   -3.501   -7.317    5.321
    1656   -0.099   -8.316    9.873
    1657   -4.611   -7.835    7.834
    1658   -6.406   -9.031    4.036
    1659   -3.233   -9.016    7.257
    1660   -5.084   -8.183    7.461
    1661   -7.851   -7.271    6.164
    1662   -6.552   -5.769    3.660
    1663   -6.924   -5.384    3.030
    1664   -7.566   -8.443    3.854
    1665   -8.055   -9.090    4.697
    1666   -4.842  -10.498    5.636
    1667   -7.173   -7.500    5.128
    1668   -6.436   -9.207    3.914
    1669   -2.562   -5.326    5.011
    1670   -5.875   -9.115    6.773
    1671   -3.785   -8.399    8.796
    1672   -5.261  -12.778    7.104
    1673   -6.371   -9.912    6.761
    1674   -8.707  -14.755    7.059
    1675   -6.692  -10.524    6.736
    1676   -8.433   -9.872    5.809
    1677   -8.040  -12.559    8.429
    1678   -6.945  -10.709    5.604
    1679   -7.278  -10.361    4.607
    1680   -4.864   -8.087    8.420
    1681   -4.792   -6.832    7.311
    1682   -2.980   -6.794   10.166
    1683   -4.648   -5.071    1.989
    1684   -2.720   -4.569    6.287
    1685   -0.865   -5.879    6.141
    1686   -0.369   -3.697    8.862
    1687   -0.869   -1.775    7.573
    1688   -4.828   -6.437    5.008
    1689   -6.862   -7.795    4.201
    1690   -3.991   -7.909    5.859
    1691   -3.395   -5.401    8.884
    1692    0.125   -5.450    7.593
    1693    2.384   -1.772    6.455
    1694    3.456   -1.050    3.931
    1695    0.917   -2.278    2.331
    1696   -2.672   -2.949    2.029
    1697    0.550   -1.878    5.101
    1698   -0.765   -4.290    4.706
    1699   -2.700   -6.066    4.511
    1700   -3.297   -4.468    3.302
    1701   -4.888   -4.480    0.407
    1702   -2.373   -4.078    3.899
    1703   -3.036   -6.526    5.048
    1704   -1.793   -4.271    4.244
    1705   -3.016   -4.393    3.241
    1706   -5.790   -4.348    1.210
    1707   -5.572   -5.226   -0.251
    1708   -5.896   -2.229    3.662
    1709   -5.756   -0.001    5.225
    1710   -7.572   -2.036    4.128
    1711   -4.615   -2.745    2.606
    1712   -3.925   -3.546    6.403
    1713   -1.585    1.501   10.128
    1714   -3.672    5.393    4.600
    1715   -3.520    6.807    2.460
    1716   -2.830    2.367    5.099
    1717   -3.992    4.428    5.757
    1718   -4.637    0.601   10.712
    1719   -0.965    2.591   12.083
    1720   -2.439    0.599    6.963
    1721   -5.016   -2.975    9.184
    1722   -3.869   -3.032    8.811
    1723   -5.174   -3.883    9.331
    1724   -2.604   -2.500    6.082
    1725   -6.661    0.945    4.545
    1726   -4.610    3.177    5.325
    1727   -3.748    2.595    8.276
    1728   -4.254    3.069    8.901
    1729   -1.542    2.420   10.433
    1730   -0.606    6.627   13.933
    1731    0.742    7.641   11.237
    1732   -6.767    3.167   12.372
    1733   -6.375    2.651   12.133
    1734   -3.079    0.094   12.513
    1735   -4.694    1.773   12.185
    1736   -2.610    0.591    7.563
    1737   -5.702    5.289    6.725
    1738   -1.078    4.237    9.046
    1739   -1.111    4.729   12.353
    1740   -0.799    3.692   10.717
    1741   -0.154    5.873   11.881
    1742    3.283    7.350   12.517
    1743    3.310    8.008    8.938
    1744    0.014    9.449    7.811
    1745   -2.512    8.624    7.622
    1746   -2.344    4.151    7.015
    1747   -1.934    2.908    9.786
    1748   -2.449    3.257    5.688
    1749   -1.191    3.079    9.851
    1750   -2.581    2.549    6.365
    1751   -0.123   -0.134    7.037
    1752    2.223   -0.748   12.753
    1753    1.724   -2.510   11.885
    1754    0.178   -2.702   11.592
    1755   -1.773   -2.404   10.369
    1756   -1.215   -5.713   12.104
    1757   -0.228   -3.113    8.698
    1758   -4.024   -6.395   10.489
    1759   -4.146   -5.805    8.289
    1760   -3.735   -1.714   12.450
    1761   -4.989   -1.671    8.861
    1762   -2.497   -1.608   11.653
    1763   -6.178   -5.095    8.554
    1764   -5.944   -5.472    8.727
    1765   -4.056   -1.956    5.817
    1766   -4.476   -3.263    5.732
    1767   -4.179   -5.143    6.384
    1768   -3.737   -4.100    8.223
    1769   -3.203   -5.122    9.435
    1770   -4.727   -2.599    7.203
    1771   -4.979   -2.739    6.948
    1772   -2.811   -1.867    6.142
    1773   -1.143    2.531    5.169
    1774   -4.045    1.533    7.469
    1775   -2.128   -4.011    8.658
    1776   -2.779   -3.238   10.309
    1777   -5.202   -5.374   10.806
    1778   -6.447    0.038    6.274
    1779   -5.564    0.589    9.126
    1780   -4.331    1.486    7.589
    1781   -5.918    0.079    7.225
    1782   -7.208   -0.402    4.376
    1783   -4.820   -1.207    6.005
    1784   -6.569   -2.245    3.888
    1785   -9.154   -2.965    4.615
    1786   -9.968   -1.541    3.995
    1787   -9.674   -0.161    4.918
    1788  -12.171   -3.276    0.375
    1789  -12.371   -5.384   -1.171
    1790  -10.979   -5.230    2.056
    1791   -9.640   -7.044    4.647
    1792   -6.210   -2.807    3.719
    1793   -8.962   -4.106    3.834
    1794   -5.809   -3.954    2.527
    1795   -4.422   -2.187    2.666
    1796   -4.606   -0.695    7.323
    1797   -5.271   -2.554    6.017
    1798   -5.364    1.237    2.596
    1799   -8.228   -2.610    5.874
    1800   -3.721   -5.038    3.796
    1801   -4.922   -4.615    2.261
    1802   -2.910   -0.018    6.450
    1803   -4.584    0.719    7.188
    1804   -5.782    0.279    6.779
    1805   -3.919   -1.285    6.684
    1806   -6.299    1.803    3.691
    1807   -7.758    1.006    2.823
    1808   -7.789    0.470    3.584
    1809   -8.508   -0.398    1.401
    1810   -3.961    0.730    2.442
    1811   -4.541   -2.017    2.869
    1812   -2.960    1.933    2.260
    1813   -3.468    2.086    3.931
    1814   -3.533    0.805    0.393
    1815   -4.045    0.610    6.608
    1816   -6.416   -0.659    2.039
    1817   -4.763   -0.861    3.571
    1818   -1.568    1.112    2.705
    1819   -0.750    3.182    4.181
    1820   -3.631    0.499    2.622
    1821   -4.344    0.500    4.675
    1822   -4.843    1.086    4.136
    1823   -2.664    0.007    8.013
    1824   -3.828    1.003    5.766
    1825   -5.602    0.403    3.979
    1826   -5.314    0.905    4.110
    1827   -6.163   -1.067    2.376
    1828   -4.174    3.060    4.202
    1829   -3.327    4.709    1.742
    1830   -5.434   -1.029    3.280
    1831   -8.255   -5.370    5.429
    1832   -9.767   -7.316    5.268
    1833   -3.733   -5.340    4.989
    1834   -5.807   -5.596    3.048
    1835   -3.528   -0.327    2.542
    1836   -4.964    0.726    4.540
    1837   -8.745    0.238    2.320
    1838   -6.776    1.441    2.623
    1839   -5.049    4.017   -1.838
    1840   -1.569    7.532    2.242
    1841   -0.769    9.951    1.907
    1842   -2.962    7.898    1.847
    1843   -0.948    4.936    4.918
    1844   -1.110    3.963    3.954
    1845   -4.739    4.960    1.622
    1846   -1.632    3.662    3.631
    1847   -0.722    4.700    2.482
    1848   -2.459    1.084    2.514
    1849   -3.971    4.045    1.773
    1850   -1.578    6.316   -0.306
    1851   -4.147    3.440   -0.503
    1852   -6.613    0.257    0.171
    1853   -7.248    2.226    1.032
    1854   -7.239   -1.276    1.584
    1855   -5.609   -1.645    1.892
    1856   -4.305    1.888    0.179
    1857   -1.794   -1.148    3.188
    1858   -6.762   -3.337    2.230
    1859   -6.739   -5.160    0.213
    1860   -4.231   -3.805    2.339
    1861   -3.397   -4.821    4.547
    1862   -2.896   -2.887    3.804
    1863   -1.383   -1.044    5.037
    1864   -2.425   -4.791    3.909
    1865   -6.217   -4.359    6.787
    1866   -4.390   -3.734    8.574
    1867   -3.430   -3.739    6.169
    1868   -3.782   -5.508    4.745
    1869   -2.149   -7.289    6.180
    1870   -4.350   -7.292    2.787
    1871   -4.016   -7.161    7.990
    1872   -2.603   -3.435    7.896
    1873   -2.617   -2.195    9.302
    1874   -3.782   -2.317    8.937
    1875   -4.418   -2.683    7.936
    1876   -3.050    1.223    6.514
    1877   -2.931    4.680    7.231
    1878   -2.340    1.232    5.532
    1879   -2.457    0.374    4.056
    1880   -2.317    2.299    7.422
    1881    2.604    2.120   11.802
    1882    1.971    1.024   12.598
    1883    1.312    2.523   12.383
    1884    1.626    3.739   11.721
    1885   -1.110    1.819   10.705
    1886    1.857    1.168   13.001
    1887    3.042    4.351    9.809
    1888   -0.281    6.345    8.604
    1889   -2.072    5.292    8.165
    1890   -0.823    3.034    9.899
    1891   -0.978    0.816   10.206
    1892   -2.300   -0.552   11.712
    1893   -3.433   -2.405    9.766
    1894   -3.367   -2.308    9.722
    1895   -1.613   -2.012    8.579
    1896   -2.931   -3.972    6.337
    1897   -2.685   -2.860    9.922
    1898   -2.580    1.089    4.872
    1899   -1.948   -0.451   10.232
    1900    0.316    0.621    9.161
    1901   -1.433   -2.403    5.697
    1902   -3.756   -4.255    4.825
    1903   -4.027   -2.918    5.638
    1904   -6.053   -2.674    8.858
    1905   -4.083   -3.254    7.407
    1906   -1.116    0.214    9.491
    1907   -0.190    1.783    6.680
    1908   -3.991   -1.605   10.191
    1909    0.716   -3.431   11.700
    1910   -0.089   -2.042   10.008
    1911    2.358   -0.482    8.024
    1912   -1.063   -0.562    8.589
    1913   -2.089   -0.072    7.019
    1914   -2.381    1.331    7.694
    1915   -3.684   -1.808    8.290
    1916   -2.646   -0.990    6.330
    1917   -4.552   -1.098    6.214
    1918   -3.879   -2.799    7.290
    1919   -0.399   -0.795    9.516
    1920   -6.943   -3.853    7.370
    1921   -4.991   -3.299    6.135
    1922   -6.638   -4.525    6.195
    1923   -5.018   -1.822    6.592
    1924   -5.037   -3.663    4.846
    1925   -5.607   -6.416    8.442
    1926   -2.998   -5.531    6.543
    1927   -6.087   -2.765    5.429
    1928   -3.704   -0.330    2.325
    1929   -4.770   -0.434    5.174
    1930   -5.314   -3.294    5.227
    1931   -5.351   -0.852    9.382
    1932   -7.040   -3.518    7.850
    1933   -4.973    2.995    3.523
    1934   -6.101    1.747    4.446
    1935   -4.963    3.102    4.729
    1936   -4.692    1.844    5.269
    1937   -7.840   -2.782    4.658
    1938   -8.886   -1.310    4.163
    1939   -6.469    0.348    2.890
    1940   -5.213    0.791    2.480
    1941   -4.543    0.686    2.402
    1942   -2.498    1.420    3.494
    1943   -4.792    2.768    0.730
    1944   -3.122    0.234    6.773
    1945   -1.973    1.596    3.193
    1946   -3.144   -0.085    1.728
    1947   -6.956   -1.686    0.635
    1948   -6.392   -1.875    5.530
    1949   -4.983   -2.345    6.192
    1950   -3.833   -0.886    6.082
    1951   -3.220    1.291    6.700
    1952   -3.508    0.920    8.916
    1953   -4.763   -4.809    6.359
    1954   -2.522   -4.467    8.933
    1955   -5.910   -5.252    6.508
    1956   -3.636   -3.698    7.531
    1957   -2.292   -3.367    4.655
    1958   -6.608   -4.401    6.471
    1959  -10.817   -6.779    7.571
    1960   -6.512   -2.543    9.905
    1961   -7.838   -3.360    8.302
    1962   -7.544   -2.136    6.648
    1963   -7.144    1.579    6.701
    1964   -8.006    3.533    4.767
    1965   -5.471   -0.640    5.324
    1966   -6.954   -1.749    4.813
    1967   -4.777    0.236    5.250
    1968   -3.791    1.909    4.268
    1969   -1.408    1.167    3.625
    1970   -4.550   -2.344    6.178
    1971   -3.471   -0.675    4.781
    1972   -4.041   -5.179    4.637
    1973   -3.748   -1.628    2.213
    1974   -2.896   -1.119    1.499
    1975   -3.021   -1.395    1.739
    1976   -2.729    0.921    2.302
    1977   -4.899    1.726    2.164
    1978   -6.031   -1.531    2.604
    1979   -6.394   -1.072    4.427
    1980   -6.436    1.169    2.498
    1981   -6.781    0.232    0.797
    1982   -5.934    0.375    1.356
    1983   -4.334   -0.020    3.650
    1984   -4.159    4.341    4.283
    1985   -6.389    4.381    2.154
    1986   -7.403   -0.101    3.081
    1987   -4.072    1.668    4.715
    1988    0.492    2.265    9.010
    1989   -0.477    1.773   13.359
    1990   -3.740    2.155   12.789
    1991   -1.748    1.088   15.644
    1992   -4.166    1.437   11.663
    1993   -3.355    1.637   16.640
    1994   -4.409   -1.423   14.061
    1995   -4.149   -3.380   15.074
    1996   -4.894   -1.367   11.452
    1997   -5.499    1.070   11.551
    1998   -6.408    0.054    8.623
    1999   -3.985   -1.344   10.168
    2000   -3.590    1.297    7.996
    2001   -5.407    0.808    8.855
    2002   -2.256    1.337   10.028
    2003   -3.434   -0.779    5.665
    2004   -8.358   -4.118    6.787
    2005   -7.120   -3.572    8.294
    2006   -8.453   -3.666    7.242
    2007   -6.152   -0.045    8.234
    2008   -6.979   -4.407    7.821
    2009   -6.964   -3.285    5.039
    2010   -6.529   -3.675    7.765
    2011   -3.150   -1.300    6.990
    2012   -1.925   -2.411    8.069
    2013   -4.378    0.075    9.512
    2014   -4.949   -0.298    4.378
    2015   -6.752   -0.592    2.912
    2016   -6.381    0.156    4.739
    2017   -5.755   -2.352    5.043
    2018   -5.923   -0.754    6.514
    2019   -7.754   -0.972    3.387
    2020   -6.987   -0.872    4.034
    2021  -10.918   -2.204    6.133
    2022   -8.664   -1.128    6.286
    2023   -6.385   -1.453    2.832
    2024   -7.130   -3.553    4.054
    2025   -7.881  -10.012    6.772
    2026   -6.625   -5.917    7.196
    2027   -5.086   -5.324    4.326
    2028   -4.656   -7.489    2.589
    2029   -8.614   -6.884    2.152
    2030  -10.941   -4.657   -1.576
    2031   -9.357   -4.553   -1.243
    2032  -10.671   -8.780    0.346
    2033  -11.462   -7.397    0.523
    2034   -9.923   -5.527    2.615
    2035  -10.020   -7.303   -0.455
    2036   -9.075   -7.716    2.609
    2037  -10.511   -5.592    2.741
    2038   -9.763   -6.096    0.798
    2039  -11.239   -4.167   -1.072
    2040   -7.893   -3.790    1.267
    2041   -7.996   -3.699    4.104
    2042   -9.460   -5.954    1.014
    2043   -5.725   -3.953   -0.600
    2044   -3.520   -5.990    6.454
    2045   -1.532   -1.571    7.911
    2046   -4.595   -6.339    7.053
    2047   -3.271   -2.376    6.760
    2048   -3.857   -1.712    7.660
    2049   -5.563   -1.005    7.538
    2050   -5.460   -2.836    9.168
    2051   -7.613   -0.487    8.226
    2052   -7.992   -0.830    5.009
    2053   -7.876   -1.142    8.106
    2054   -8.105   -3.578    9.329
    2055   -7.009   -0.660    7.090
    2056   -7.191    1.149    7.828
    2057   -6.614    0.091    7.349
    2058   -5.564    3.811    7.515
    2059   -3.591    5.130    8.428
    2060   -5.368    2.381    5.888
    2061   -2.589    4.665    7.184
    2062   -3.116    3.913    8.061
    2063   -3.880    4.780    5.863
    2064   -7.665   -1.573    2.703
    2065   -6.077    0.980    2.959
    2066   -6.293   -0.398    4.826
    2067   -6.031   -1.276    3.556
    2068   -4.350   -1.115    6.627
    2069   -3.778   -0.477    9.507
    2070   -5.116   -1.028    5.686
    2071   -3.864    1.159    6.996
    2072   -5.436   -0.396    7.377
    2073   -4.388   -0.428    5.848
    2074   -0.955   -0.910    7.541
    2075   -1.949   -4.302    7.507
    2076   -2.682   -5.441   10.254
    2077   -5.255   -4.131   11.085
    2078   -7.113   -7.211   10.454
    2079   -6.663   -5.274   10.303
    2080   -3.902   -3.623    8.002
    2081   -3.092   -1.962    8.148
    2082   -3.745    2.319    6.464
    2083   -1.548    1.631    7.156
    2084   -4.323    0.417    9.770
    2085    0.183    3.718    7.722
    2086   -1.735    1.511    9.686
    2087   -1.223    0.113   12.724
    2088    1.508    0.164    6.668
    2089   -0.225   -4.198    7.020
    2090   -0.266   -2.185    8.160
    2091   -1.809   -5.383    8.401
    2092   -2.192   -4.319    8.600
    2093   -3.905   -4.265    7.638
    2094   -3.838   -5.603    6.573
    2095   -3.344   -1.865    6.407
    2096   -4.865   -1.273    7.473
    2097   -6.238   -3.042    6.835
    2098   -3.709   -1.028   12.735
    2099   -3.604    1.296   10.676
    2100   -2.174    2.498    9.575
    2101   -0.704    1.688    9.511
    2102   -3.196    1.736    9.368
    2103   -2.406    1.293   10.601
    2104   -3.168   -0.301    7.851
    2105   -2.036   -1.004    6.622
    2106   -2.946   -2.828    9.367
    2107   -2.161    0.537   10.302
    2108   -4.625   -0.823    7.662
    2109   -4.720    1.279    7.736
    2110   -4.055    2.086    4.629
    2111   -4.858   -0.632    3.074
    2112   -6.459    2.429    1.546
    2113   -2.944    1.503    5.650
    2114   -3.320    3.950    4.734
    2115   -4.660   -1.268    1.040
    2116   -6.204   -0.305    4.329
    2117   -8.111   -0.828    0.504
    2118   -7.149   -3.250    5.547
    2119   -7.095    2.136    0.333
    2120   -5.924   -0.759    1.532
    2121   -2.618   -3.479    1.892
    2122   -4.556   -2.743    2.787
    2123   -7.362   -2.610    0.637
    2124   -4.581    0.615    0.740
    2125   -5.306    1.211    2.712
    2126   -4.859   -1.083    2.374
    2127   -6.036    0.980    4.576
    2128   -5.796   -0.329    4.416
    2129   -7.090   -2.536    2.008
    2130   -9.707   -1.608   -0.853
    2131  -11.088   -4.718    1.447
    2132   -8.785   -3.610    1.238
    2133  -12.207   -0.756   -0.724
    2134   -9.394    0.955    1.329
    2135   -7.376   -1.103    2.251
    2136   -6.935   -0.806    0.871
    2137   -6.495    1.011    0.414
    2138   -8.357   -1.629   -0.106
    2139  -13.201   -4.024   -1.773
    2140  -12.534   -4.010    0.206
    2141  -12.890   -2.791    0.273
    2142   -9.887    1.214   -0.283
    2143  -12.770   -0.695   -1.761
    2144  -14.624   -0.769   -2.097
    2145  -12.894   -2.206   -5.151
    2146  -16.520   -1.008   -5.636
    2147  -12.483   -1.771   -2.966
    2148  -10.201   -1.059   -3.951
    2149   -9.746   -2.019   -1.473
    2150   -5.455   -0.012    1.420
    2151   -6.190    1.783   -0.656
    2152   -3.550    4.700    0.693
    2153   -4.806    0.649    2.628
    2154   -3.703   -0.288    2.224
    2155   -5.829   -0.747   -0.379
    2156   -8.866   -1.097   -0.654
    2157   -5.861   -3.595   -2.845
    2158   -6.799   -4.307   -0.940
    2159   -7.059   -1.176    0.215
    2160   -7.521    2.902   -4.187
    2161  -10.342    1.129   -1.634
    2162   -5.425    6.175   -2.589
    2163   -4.561   -0.151    0.233
    2164   -4.653    1.847   -2.262
    2165   -1.382    4.708    1.677
    2166   -2.074    2.532    3.626
    2167   -3.148    4.084    1.016
    2168   -8.820   -0.803    2.123
    2169   -5.536    0.400    0.610
    2170   -5.056    0.541    0.423
    2171   -5.228    4.461    1.057
    2172   -4.396    5.101    0.070
    2173   -3.661    6.311    1.269
    2174   -5.550    2.497    1.096
    2175   -9.094   -3.262    2.409
    2176  -12.537   -1.118   -1.644
    2177  -13.165   -0.595   -1.801
    2178  -10.989   -1.724   -0.963
    2179   -9.721    0.177   -2.358
    2180   -9.921   -1.763   -0.247
    2181   -4.799   -4.888    2.887
    2182   -6.044   -7.889    2.372
    2183   -9.735   -7.852    1.127
    2184   -9.134   -1.668    0.725
    2185   -8.344   -3.652   -0.014
    2186  -10.166   -3.641    0.857
    2187   -6.614   -2.982    3.053
    2188   -7.285   -1.367    0.108
    2189   -7.296   -0.727    1.767
    2190  -10.392    0.852    1.932
    2191   -7.802    1.013    0.884
    2192  -11.136   -2.003   -0.780
    2193  -10.048   -5.271    1.153
    2194  -11.161   -2.746   -0.156
    2195   -8.735   -6.474    1.834
    2196   -5.435   -5.247    3.476
    2197   -5.384   -6.434    6.154
    2198   -5.775   -8.225    4.219
    2199   -2.673  -10.625    5.962
    2200   -1.782   -6.536    4.938
    2201   -2.675   -5.557    6.132
    2202   -8.078   -8.318    4.034
    2203  -10.375   -5.625    3.708
    2204   -7.316   -3.598    2.332
    2205   -5.610   -4.706   -1.506
    2206   -6.385   -5.568   -1.321
    2207   -7.142   -3.990   -3.794
    2208  -10.523   -3.070   -2.438
    2209  -10.300   -3.817   -2.011
    2210  -11.341   -6.608   -4.522
    2211  -11.643   -7.232   -2.865
    2212  -15.339   -3.284   -2.986
    2213  -15.395   -2.947   -6.780
    2214  -12.430   -0.891   -7.660
    2215  -10.464   -1.829   -9.087
    2216  -12.188    0.528   -9.897
    2217  -12.419   -1.764   -9.393
    2218  -11.446    2.261   -7.357
    2219  -10.158    2.939   -6.163
    2220   -7.275    2.979   -3.398
    2221   -4.729    2.925   -5.076
    2222   -4.196    3.941   -3.338
    2223   -7.706    4.671   -4.488
    2224   -9.309    1.380   -1.278
    2225   -8.373    5.737   -2.637
    2226   -5.889    3.965   -1.203
    2227   -5.102   -0.899    1.369
    2228   -4.947    2.451    2.767
    2229   -4.289    4.430    1.746
    2230   -4.810    4.634   -1.059
    2231   -6.404    4.083    1.547
    2232   -8.594   -0.907    1.125
    2233   -6.558   -1.307    3.350
    2234   -7.161   -2.176    3.112
    2235   -6.434   -1.330    3.857
    2236   -4.265   -2.625    4.321
    2237   -4.351    0.265    3.232
    2238   -7.391   -3.100    2.089
    2239   -5.418   -3.736    4.764
    2240   -6.687   -1.439    3.882
    2241   -6.275   -0.463    3.252
    2242   -6.393   -3.904    5.370
    2243   -5.811   -0.719    4.054
    2244   -5.497    0.664    0.854
    2245   -2.431    0.848    1.715
    2246   -0.216   -1.394    4.211
    2247   -1.343   -2.579    6.473
    2248   -0.647   -1.294    8.909
    2249   -0.526   -6.436   11.668
    2250   -4.795   -5.670    9.313
    2251   -4.414   -5.803   11.595
    2252   -3.939   -3.877    9.892
    2253   -2.187   -3.375    9.399
    2254   -2.631   -6.709    8.786
    2255   -1.985   -3.022    5.803
    2256    2.891    0.502    6.668
    2257    1.726    0.802    7.025
    2258    0.294    1.690    8.289
    2259    0.687    2.461    6.766
    2260    2.447    0.414    6.170
    2261   -0.021   -1.012    3.800
    2262    1.160   -0.862    5.780
    2263    0.043    0.727    6.624
    2264   -3.083   -3.172    5.574
    2265   -5.780   -6.416    4.963
    2266   -1.472   -7.043   10.405
    2267   -2.400   -5.513   10.971
    2268    0.430    0.511   11.795
    2269   -2.866    0.227    9.141
    2270   -2.224    3.089    7.640
    2271   -4.525   -2.240    8.367
    2272   -5.812   -3.719   10.685
    2273   -6.144   -0.745    9.864
    2274   -7.243   -4.040    7.491
    2275   -6.129   -2.171    4.406
    2276   -5.903    4.960    4.814
    2277    0.299    7.318    9.558
    2278   -0.113    4.152   10.925
    2279   -1.107    4.853    7.874
    2280    0.449    6.994    9.479
    2281   -1.899    2.770    8.066
    2282   -4.122    1.623    4.933
    2283   -5.537    0.856    5.620
    2284   -4.310   -1.217    6.222
    2285   -4.854   -2.693    3.709
    2286   -5.353    1.520    7.526
    2287   -2.672    2.672    5.970
    2288   -4.606    1.994    3.402
    2289   -0.417    5.057    6.895
    2290   -4.235    6.635    3.174
    2291   -0.383    9.476    1.483
    2292   -3.796    5.709    1.692
    2293   -2.354    0.407    4.112
    2294   -3.239    1.460    3.183
    2295   -2.451    2.514    5.543
    2296   -5.488    2.618    1.421
    2297   -4.760    5.328    3.337
    2298   -3.217    5.606    2.569
    2299   -6.174    3.008    4.375
    2300   -3.695    7.124    4.746
    2301   -1.912    8.715    4.619
    2302   -1.114    6.092    4.642
    2303   -2.655    6.992    5.927
    2304   -2.139    4.796    6.069
    2305   -3.017    4.663    7.308
    2306   -4.375    5.382    3.996
    2307   -4.835    1.663    2.347
    2308   -2.345    4.994    5.521
    2309   -3.186    6.107    5.033
    2310   -4.818    6.161    2.183
    2311   -1.133    8.376    4.569
    2312   -2.516    7.216    3.057
    2313   -2.041    5.149    1.404
    2314   -2.522    4.850    5.120
    2315   -5.309    4.889    6.607
    2316   -5.546    2.295    1.912
    2317   -5.169    3.010    3.326
    2318   -6.287    1.796    1.037
    2319   -6.238    3.253   -0.981
    2320   -7.467    3.021    4.121
    2321   -8.521    5.624    2.872
    2322   -7.653    6.236    2.655
    2323   -9.493    5.292    3.777
    2324  -11.840    2.832    2.719
    2325  -10.582    2.207    2.495
    2326  -12.750    7.680   -1.994
    2327   -9.070    6.771   -1.207
    2328   -9.160    1.753    1.355
    2329   -7.916    2.791   -0.138
    2330   -8.726    1.762    0.730
    2331   -7.536    1.511    0.875
    2332   -9.403    0.582   -2.538
    2333  -10.851    0.884   -1.067
    2334   -6.096    5.586    3.132
    2335   -6.479    5.008    2.722
    2336   -6.682    9.460    3.525
    2337   -6.220    5.170    2.617
    2338   -3.141    4.971    5.133
    2339   -2.243    7.461    5.056
    2340   -2.382    3.573    6.984
    2341   -2.661    3.818    3.464
    2342   -4.230    6.798    4.121
    2343   -4.668    7.611    0.573
    2344   -2.740    8.381    3.498
    2345   -0.765    6.233    7.676
    2346   -2.742    6.066    1.999
    2347   -0.419    8.502   -0.035
    2348   -2.508    7.473    2.003
    2349   -1.662    7.501    3.685
    2350   -4.254    8.158    0.500
    2351   -4.145    8.441   -2.214
    2352   -5.493    6.045    2.764
    2353   -4.183    5.718    4.375
    2354   -5.598    5.067    1.519
    2355   -3.552    6.288    5.589
    2356   -4.075    4.471    4.274
    2357   -2.184    6.649    2.961
    2358    0.914    4.903    3.280
    2359    0.604    2.787    4.627
    2360    0.565    3.634    6.874
    2361    1.519    4.855    5.710
    2362    4.631    4.255    6.403
    2363   -1.118    1.354    6.785
    2364   -3.699   -4.147    8.465
    2365   -3.357   -3.490    3.607
    2366   -3.877   -3.791    4.499
    2367   -4.642   -2.897    3.936
    2368   -3.687   -2.718    4.974
    2369   -2.272    3.102    3.325
    2370   -3.776    5.120    4.547
    2371   -5.254    4.705    5.733
    2372   -2.032    6.683    5.128
    2373   -0.102    6.232    7.603
    2374   -2.098    2.734    7.995
    2375   -0.207    3.980    8.300
    2376   -3.871    4.533   11.834
    2377   -3.187    3.562    6.643
    2378   -2.495    4.357    8.625
    2379   -0.436   -0.140   10.834
    2380    2.381    2.422   11.497
    2381    2.784    5.170    8.424
    2382    3.290    4.520   10.373
    2383   -0.584    2.620    6.584
    2384   -2.873   -0.854    0.222
    2385   -4.943   -2.579    1.461
    2386   -3.691    2.649    1.349
    2387   -4.144    2.314    1.899
    2388   -0.076    2.911    2.432
    2389   -4.650    3.774    1.399
    2390   -4.786    3.969    2.068
    2391   -2.575    1.315    3.951
    2392   -3.912   -0.425    4.977
    2393   -2.262    3.126    5.349
    2394   -5.013    2.696    3.684
    2395   -2.425    2.090    5.968
    2396    0.073    2.784    6.861
    2397   -0.235    3.884    3.629
    2398   -1.223    3.618    2.598
    2399   -4.596    0.431   -1.444
    2400   -4.498   -0.870    0.744
    2401   -3.586   -4.613    3.168
    2402   -4.744   -0.904    4.483
    2403   -7.895    0.088    1.746
    2404   -7.780   -1.537   -1.578
    2405  -10.003   -4.777    0.752
    2406   -8.111   -1.538   -5.294
    2407   -5.385   -2.244   -1.608
    2408   -7.121   -2.543   -0.710
    2409   -6.259   -1.444   -0.914
    2410   -3.015    3.961    1.149
    2411   -5.672    1.668    0.355
    2412   -4.180    5.065   -2.796
    2413   -6.523    0.953   -5.123
    2414   -9.385    1.718   -6.501
    2415   -6.473    1.719   -5.385
    2416   -7.973    1.618   -2.234
    2417   -6.091    0.413   -3.659
    2418   -9.070    0.578   -2.861
    2419   -7.463   -4.083    0.390
    2420   -3.011   -2.452    2.581
    2421   -6.094   -0.310    1.782
    2422   -2.246    1.760    2.741
    2423   -4.049    4.125    0.887
    2424   -7.168    3.390    0.884
    2425   -5.227    6.363   -0.537
    2426   -6.806    4.825   -0.359
    2427   -5.468    2.241    0.284
    2428   -7.063    0.072   -0.409
    2429   -6.922    1.188    3.825
    2430   -7.233    0.982    2.170
    2431   -5.001    1.524    0.264
    2432   -4.213    2.869   -0.805
    2433   -7.832   -0.190   -2.096
    2434   -9.948   -3.638   -1.319
    2435   -9.032   -2.446   -2.444
    2436  -10.181   -0.605   -3.819
    2437  -13.602   -1.786   -6.871
    2438  -12.550   -5.963   -5.566
    2439  -13.738   -5.840   -5.035
    2440  -10.671   -8.606   -0.840
    2441  -12.372   -5.987   -1.321
    2442  -13.758   -3.823    1.090
    2443   -9.998   -1.797   -0.670
    2444   -7.567    0.197    0.220
    2445   -7.912   -1.452    0.406
    2446   -4.628   -0.230    4.902
    2447   -6.425   -0.708    4.430
    2448   -4.928    0.546    5.581
    2449   -6.658    2.562    3.351
    2450   -6.537   -0.594    2.258
    2451   -4.823   -4.891    4.221
    2452    0.743   -3.433    5.822
    2453   -1.895   -6.701    6.220
    2454   -3.184   -6.054    3.959
    2455   -6.033   -8.300    4.570
    2456   -6.661   -4.485    0.478
    2457   -8.742   -9.842   -0.536
    2458   -8.206   -6.893    1.418
    2459   -3.395   -2.901    1.905
    2460   -3.483   -2.933    1.942
    2461   -4.790   -6.668    1.296
    2462   -6.034   -2.827   -2.555
    2463   -5.409   -1.210   -2.286
    2464   -7.667   -2.751   -1.093
    2465   -8.442   -4.607    2.613
    2466  -10.455   -5.560    3.791
    2467  -10.408   -4.617    0.873
    2468   -9.349   -3.324    0.853
    2469  -10.505   -2.332   -0.870
    2470   -8.070    0.236   -0.851
    2471   -9.267   -0.634   -0.606
    2472   -9.839   -1.203   -2.974
    2473   -7.373   -2.896   -1.686
    2474   -7.232   -3.429   -0.571
    2475   -6.438    0.051   -0.362
    2476   -6.060   -4.286    2.732
    2477   -5.775   -5.943    3.494
    2478   -9.173   -5.929    2.184
    2479   -8.324   -7.377   -0.437
    2480   -5.353   -4.058    3.856
    2481   -4.173   -0.406   -0.184
    2482   -4.376   -2.901   -1.119
    2483   -6.033   -3.583   -0.617
    2484   -8.627   -4.155   -1.560
    2485   -8.669   -1.466    0.588
    2486   -8.226   -2.622    2.398
    2487   -9.783   -5.185   -0.767
    2488   -9.906   -7.835   -4.105
    2489   -7.313   -6.869   -1.730
    2490   -4.594   -3.644    1.110
    2491   -3.613   -0.113    1.859
    2492   -4.129    3.176   -0.562
    2493   -4.661    1.470    1.342
    2494   -8.117   -2.434   -0.209
    2495   -8.374   -2.319    0.467
    2496  -10.372   -4.947    3.717
    2497  -14.976   -2.716   -1.673
    2498  -12.486   -0.728   -2.837
    2499  -15.047   -3.928   -3.593
    2500  -11.964   -5.091   -4.158
    2501   -9.073   -1.161   -4.690
    2502  -10.527   -0.322   -3.989
    2503  -10.805   -1.842   -3.062
    2504   -6.492   -3.122   -3.907
    2505   -8.512   -5.032   -4.516
    2506  -10.040   -1.820   -0.374
    2507  -10.438   -0.162   -1.627
    2508  -11.785   -2.038   -7.159
    2509  -11.600   -4.442   -2.423
    2510   -8.569   -3.944   -2.110
    2511  -10.372   -7.454   -2.274
    2512   -9.851   -6.925   -3.926
    2513   -9.625   -4.751   -3.611
    2514  -12.399   -2.381   -5.369
    2515  -13.388   -3.847   -8.216
    2516  -12.352   -3.771   -3.006
    2517  -10.085   -1.716   -4.371
    2518  -10.907   -6.122   -3.912
    2519   -9.773   -4.147   -3.714
    2520  -10.266   -5.864   -3.864
    2521  -13.906   -6.804   -6.884
    2522  -12.406   -7.084   -6.102
    2523  -11.250   -2.414   -7.084
    2524  -10.922   -4.892   -6.684
    2525  -10.806   -5.906   -4.033
    2526  -10.625   -2.999   -2.037
    2527  -11.330   -3.242   -3.947
    2528  -11.820   -7.101   -4.808
    2529  -11.042   -4.930   -5.426
    2530   -8.802   -6.060   -1.381
    2531   -8.457   -5.700   -1.624
    2532  -11.874   -2.792   -5.509
    2533  -10.998   -4.908   -3.347
    2534  -14.268   -4.419   -3.986
    2535  -14.846   -5.446   -4.453
    2536  -11.668   -2.095   -4.031
    2537   -8.740   -0.540   -3.459
    2538  -10.745   -2.540   -4.367
    2539   -9.743   -4.814   -0.731
    2540   -9.975   -5.132   -0.237
    2541  -11.587   -3.094    0.050
    2542  -10.341   -5.745    1.852
    2543   -5.619   -1.563    2.128
    2544   -7.493   -1.491    3.601
    2545   -5.720   -2.939    0.756
    2546   -5.093   -0.850    0.943
    2547   -6.825   -4.440    0.311
    2548   -6.096   -2.634    1.090
    2549   -5.781   -4.517    1.690
    2550   -4.615   -3.476    0.298
    2551   -2.749   -3.698    2.463
    2552   -3.443   -1.157   -0.252
    2553   -2.895   -0.329    2.155
    2554   -5.393    2.155   -0.034
    2555   -1.311   -0.572    1.697
    2556   -3.981    0.290    1.853
    2557   -3.887    1.249   -0.915
    2558   -4.891   -0.367   -4.162
    2559   -5.089   -2.091   -3.293
    2560   -6.217   -4.694   -1.748
    2561   -6.848   -6.796   -0.780
    2562   -8.434   -5.657   -2.760
    2563   -6.102   -5.013   -2.961
    2564   -5.010   -2.135   -3.661
    2565   -3.505   -3.907   -3.627
    2566   -5.921   -4.835   -4.209
    2567   -7.493   -5.945   -5.447
    2568   -5.337   -4.478    0.417
    2569  -10.884   -3.910   -2.830
    2570  -11.228   -1.866   -4.474
    2571  -10.038   -0.833   -1.727
    2572   -7.176   -1.034   -0.068
    2573   -4.391   -3.357    1.671
    2574   -4.171    0.092   -1.987
    2575   -7.394    1.803   -1.252
    2576   -7.375    0.751   -3.204
    2577   -9.352   -1.138   -2.271
    2578   -6.949   -2.286   -4.936
    2579   -7.720    1.890   -3.734
    2580   -9.026    0.623   -3.270
    2581   -6.240   -0.712   -2.569
    2582   -8.774   -1.088    0.783
    2583   -7.578   -0.135   -1.940
    2584   -8.969   -0.011   -2.519
    2585   -7.231   -1.709   -4.393
    2586   -6.206   -0.667   -7.594
    2587   -6.712   -1.360   -1.848
    2588   -7.697   -1.062   -5.017
    2589   -9.782    0.773   -5.733
    2590   -6.744    2.820   -4.108
    2591   -7.590    0.276   -3.164
    2592   -8.584    2.726   -3.162
    2593   -7.138    0.560   -2.766
    2594   -5.099   -2.514   -4.021
    2595   -5.060   -0.930   -2.651
    2596   -5.681    1.687   -3.121
    2597   -5.425    4.708   -2.082
    2598   -6.554    4.478   -2.563
    2599   -3.804    3.383   -3.185
    2600   -5.400    4.381   -2.861
    2601   -7.238    4.644   -4.082
    2602   -8.110    3.680   -0.129
    2603  -10.267    3.346   -2.277
    2604   -7.663    0.086    1.139
    2605  -10.121    1.894    2.261
    2606   -8.360    6.356    0.519
    2607   -7.032    4.275   -0.311
    2608   -5.613    3.003   -0.234
    2609   -5.244    3.064    3.540
    2610   -8.306    2.760    1.675
    2611   -9.448    1.668    3.081
    2612  -10.036    3.727    0.651
    2613   -9.523   -0.158    0.265
    2614   -8.603    0.122   -2.491
    2615   -8.961   -0.316   -0.043
    2616   -7.874    0.122   -0.529
    2617  -10.466   -0.199   -1.345
    2618   -8.676   -0.491    0.266
    2619   -9.991   -1.074   -2.108
    2620  -11.565   -3.487    0.891
    2621  -12.627   -3.441   -0.028
    2622  -11.319   -4.896   -2.474
    2623  -10.745   -2.501   -3.169
    2624   -8.751   -1.189   -0.300
    2625   -7.459   -2.663    0.138
    2626   -8.332   -4.203   -2.574
    2627   -8.661   -2.634   -4.763
    2628   -8.435   -0.288   -3.614
    2629   -9.499    2.603   -6.101
    2630  -10.637   -0.237   -4.431
    2631   -9.228   -0.308   -6.217
    2632   -8.623   -1.564   -5.631
    2633   -7.900   -0.678   -2.762
    2634   -7.742    0.248   -0.454
    2635   -8.848   -0.022   -4.103
    2636   -5.987    5.762   -3.094
    2637   -6.957    4.672   -3.826
    2638   -6.326    4.424   -4.302
    2639   -4.719    4.542   -2.828
    2640   -3.419    4.461   -3.573
    2641   -5.539    3.417   -2.344
    2642   -8.006    8.660   -2.799
    2643   -9.592    5.329   -2.521
    2644   -8.901    6.228   -3.312
    2645   -7.477    1.865   -4.731
    2646   -8.632    1.243   -3.172
    2647   -8.338    1.708   -4.461
    2648   -9.111    2.677   -9.061
    2649  -10.038    4.821   -5.479
    2650  -11.591    1.727   -7.831
    2651  -14.704    0.444   -6.560
    2652  -10.933    0.990   -4.498
    2653   -5.768    3.846    0.460
    2654   -5.481    4.620    1.905
    2655   -5.710    1.066    1.566
    2656   -8.855   -1.449   -2.207
    2657   -8.583    0.349   -4.325
    2658   -6.038   -2.441   -0.687
    2659   -4.514   -1.231    0.263
    2660   -6.148   -1.790    1.683
    2661  -10.421   -2.130   -0.131
    2662   -6.083   -3.460   -2.145
    2663   -4.371   -1.752    1.319
    2664   -4.576    1.549   -1.961
    2665   -5.973    4.838   -3.212
    2666   -6.582    2.521    0.527
    2667   -6.026    2.845   -2.400
    2668   -9.921   -1.542   -1.587
    2669   -7.608    0.669    0.213
    2670   -9.497   -0.061   -3.601
    2671   -9.997    1.315    0.049
    2672  -11.537    1.132   -1.933
    2673   -9.839    2.476   -3.560
    2674   -7.905    1.961   -0.410
    2675   -7.292   -2.857    0.732
    2676   -7.880   -1.679   -0.040
    2677   -8.799    0.151   -0.037
    2678   -8.837   -1.642   -0.193
    2679   -8.266   -2.252   -1.830
    2680   -7.976   -1.917   -1.650
    2681   -6.149   -1.461   -3.627
    2682  -10.593   -2.376   -3.093
    2683   -8.825   -1.172   -2.168
    2684   -7.615   -0.500    1.141
    2685  -11.699   -3.500   -0.643
    2686  -11.898   -7.131   -1.167
    2687  -11.757   -8.147   -1.058
    2688  -10.144   -5.757   -2.490
    2689   -6.585   -3.801    1.881
    2690  -11.382   -6.582   -0.477
    2691   -9.929   -5.748   -2.430
    2692  -12.288   -6.565   -2.635
    2693  -11.291   -4.961   -1.187
    2694  -13.203   -7.385   -5.600
    2695  -16.238  -10.244   -6.550
    2696  -14.359   -7.656   -8.396
    2697  -15.092   -9.574   -4.668
    2698  -13.900   -9.457   -3.078
    2699  -12.880  -10.212   -3.568
    2700  -12.487  -10.313   -0.208
    2701  -10.807  -10.699   -0.363
    2702  -11.578  -10.790    0.297
    2703  -11.922   -9.364   -0.491
    2704   -9.880   -8.453    0.261
    2705   -9.626   -7.175   -0.349
    2706  -11.690   -9.593    1.010
    2707   -8.368  -10.515    2.270
    2708  -10.535  -10.448    1.147
    2709   -8.123   -5.912    0.339
    2710   -9.882   -4.194    1.925
    2711  -11.903   -6.288   -0.532
    2712  -10.311   -5.479    1.493
    2713   -9.615   -6.113    1.874
    2714   -6.779   -5.740    0.913
    2715   -9.707   -3.314   -1.113
    2716   -6.163   -1.800   -0.785
    2717   -4.299    1.230   -0.806
    2718   -5.916   -2.378   -1.302
    2719   -7.638   -2.814    0.790
    2720   -5.173   -0.788    2.014
    2721   -6.514   -2.609   -0.938
    2722   -7.254   -4.223    2.942
    2723   -6.494   -3.806    3.279
    2724   -3.861   -3.424    0.630
    2725   -5.664   -2.641    3.060
    2726   -7.500   -1.132   -0.351
    2727   -6.225    1.509    0.803
    2728   -9.970   -1.501    4.304
    2729   -7.425   -4.528    7.742
    2730   -9.710   -5.009    7.053
    2731   -7.156   -7.916   11.661
    2732   -4.555   -6.028   11.412
    2733   -7.931   -3.899    8.067
    2734   -7.637    1.072    7.574
    2735   -3.882    0.690    7.490
    2736   -5.168   -0.814    7.199
    2737   -9.051   -1.473    5.671
    2738  -11.003   -2.006    3.965
    2739   -7.915   -0.322    3.013
    2740  -10.583    0.783    3.216
    2741   -7.696    1.605    3.723
    2742  -10.132   -1.681    2.129
    2743   -9.078    0.117   -0.839
    2744  -12.616   -0.710   -3.792
    2745   -9.542   -4.370   -1.639
    2746   -9.963   -1.450   -1.026
    2747  -11.380   -4.823    0.536
    2748   -9.299   -3.601    1.555
    2749   -8.247    0.652    1.625
    2750   -6.244    0.119    1.972
    2751   -7.561   -1.966   -0.009
    2752   -8.801   -0.792   -3.868
    2753   -7.081   -1.232    0.322
    2754   -5.899    0.714   -0.298
    2755   -5.745   -2.269    2.199
    2756   -4.712   -0.133    0.282
    2757   -6.641   -2.204    2.825
    2758   -5.257   -2.456    4.192
    2759  -10.036   -7.477    0.001
    2760   -8.443   -7.203   -0.422
    2761   -8.275   -1.981    2.591
    2762   -9.105   -4.797   -0.517
    2763  -11.941   -4.419   -4.993
    2764  -12.465   -7.737   -4.270
    2765   -9.859   -7.146   -1.371
    2766   -7.725   -4.672    0.089
    2767   -6.094   -2.398    1.117
    2768   -5.261   -1.400    2.597
    2769   -6.687   -1.610    1.801
    2770   -6.677   -1.075    1.655
    2771   -8.155   -1.987   -1.232
    2772   -6.746    0.552   -2.917
    2773   -8.272   -3.438    0.033
    2774   -9.308   -4.954    2.389
    2775   -8.670   -4.536    2.172
    2776   -7.142   -3.121    2.869
    2777   -8.471   -3.192    3.488
    2778   -5.695   -3.008    3.124
    2779   -6.763   -4.121    7.984
    2780   -7.177   -2.645    6.705
    2781   -7.793   -5.983    7.924
    2782   -7.826   -4.278    2.925
    2783   -5.531   -2.478    4.027
    2784   -7.441   -5.203    2.033
    2785   -5.429   -4.782   -0.281
    2786   -8.618   -4.639    0.588
    2787   -5.873   -0.622   -1.000
    2788   -4.193   -0.812   -0.523
    2789   -3.900   -2.562    1.545
    2790   -4.964   -3.064    2.703
    2791   -1.459   -4.659    3.213
    2792   -3.025   -5.087    6.017
    2793   -3.875   -5.587    2.458
    2794   -1.801   -5.113    5.735
    2795   -4.253   -6.605    5.123
    2796   -3.594   -4.669    8.386
    2797   -3.139   -6.123    6.484
    2798   -5.112   -5.221    6.324
    2799   -7.369   -3.306    6.016
    2800   -7.222   -4.543    4.127
    2801   -5.334   -4.905    2.053
    2802   -5.505   -5.637    3.755
    2803   -6.603   -4.770    5.586
    2804   -8.031   -3.443    3.227
    2805   -9.715   -2.758    3.143
    2806   -6.422   -2.231    3.473
    2807   -5.195    0.122    4.350
    2808   -1.833    2.496    5.120
    2809   -5.500    4.899    3.373
    2810   -2.760    3.971    4.627
    2811   -3.371    2.549    4.427
    2812   -3.510    3.704    3.651
    2813   -4.507    3.374    4.707
    2814   -5.224    5.320   -0.107
    2815   -7.062    3.657   -2.695
    2816  -10.599    1.369   -3.130
    2817   -8.771   -1.116    2.104
    2818  -10.640   -1.093    0.780
    2819  -10.451    0.807    0.831
    2820  -10.539   -1.716   -2.728
    2821  -10.356    0.561   -1.587
    2822  -12.278   -1.283   -1.749
    2823   -7.377    0.967   -0.893
    2824  -11.551   -3.304    0.864
    2825  -10.449   -5.327   -1.851
    2826  -11.442   -3.597   -3.501
    2827   -9.133   -2.783   -2.346
    2828  -11.102   -4.061   -0.698
    2829   -6.012   -0.072    1.610
    2830   -8.774    1.274    1.933
    2831  -10.981   -0.264    0.481
    2832  -10.976   -3.919    0.075
    2833   -9.042   -3.809   -0.998
    2834   -6.959   -0.477    0.464
    2835   -6.521   -0.552    4.577
    2836   -8.654    1.404    2.324
    2837   -9.081    1.938   -1.453
    2838   -9.176    2.924   -0.381
    2839  -13.098   -0.693   -2.621
    2840  -11.629    0.390    1.429
    2841  -10.622   -0.115    2.707
    2842  -11.508   -4.519    2.170
    2843  -10.157   -3.410    3.144
    2844  -11.934   -4.045    3.901
    2845   -6.501   -0.294    0.883
    2846   -7.331   -5.893    2.319
    2847   -5.112   -4.109    2.369
    2848   -6.291   -5.694    3.657
    2849   -7.162   -3.424   -0.710
    2850   -6.903   -4.082    3.848
    2851   -7.759   -3.999   -1.307
    2852   -6.833   -3.283    0.038
    2853   -3.251   -0.344    2.235
    2854   -7.348   -2.590   -1.230
    2855   -7.350   -3.990    1.573
    2856   -7.430   -3.671    5.156
    2857   -7.382   -1.686    3.507
    2858   -9.104   -1.518    1.348
    2859   -7.787   -2.180   -1.021
    2860  -10.051    1.811   -1.369
    2861  -10.869    3.549   -4.942
    2862   -8.534    1.538   -2.975
    2863   -9.092    0.114   -3.163
    2864   -9.300    1.767   -3.043
    2865   -8.500    0.286    0.487
    2866   -9.400    0.197   -1.915
    2867  -12.896   -1.087   -2.953
    2868  -11.929    1.450   -0.675
    2869   -9.698    2.114    0.507
    2870  -11.231    3.699   -2.496
    2871   -9.362    2.928    1.343
    2872   -9.692   -0.502    4.704
    2873  -11.825   -5.891    1.218
    2874  -11.396   -4.808    4.279
    2875   -9.990   -7.106    5.110
    2876   -9.356   -8.008    5.279
    2877   -9.032   -6.178    6.234
    2878  -12.596   -9.618    6.230
    2879   -9.332   -5.811    7.884
    2880   -8.907   -5.300    6.755
    2881   -8.373   -3.975    5.927
    2882   -7.076   -1.248    3.612
    2883   -9.273   -5.922   11.115
    2884   -7.316   -6.276   11.246
    2885   -8.547   -6.324    5.992
    2886  -12.041   -4.852    4.267
    2887  -12.287   -6.090    0.213
    2888   -9.975   -5.565    2.123
    2889   -4.000   -1.109    0.095
    2890   -7.825   -2.754    0.327
    2891   -8.553   -1.262    0.920
    2892   -7.007   -4.244   -1.224
    2893   -8.261   -4.004   -1.430
    2894   -7.774   -2.451    1.011
    2895   -7.179   -5.878    0.405
    2896   -7.650   -6.921    4.097
    2897   -7.878   -8.284    5.806
    2898   -8.913   -7.839    1.262
    2899  -11.052   -7.955    2.279
    2900  -12.386   -7.185    4.006
    2901  -10.838   -4.317    4.896
    2902  -14.140   -8.746    1.965
    2903   -9.382   -6.087    2.399
    2904   -9.609   -4.250    0.670
    2905   -7.812   -5.279    0.458
    2906   -9.049   -8.983   -1.520
    2907   -8.189   -9.069    1.028
    2908   -6.392   -1.599    3.044
    2909   -6.827   -0.491    5.039
    2910  -10.667    1.462    3.997
    2911  -12.323    0.589   -0.189
    2912  -10.378    0.527    2.138
    2913  -10.588    0.634    0.161
    2914   -9.696    3.609   -2.492
    2915   -7.331    3.189   -0.263
    2916   -7.939   -0.690   -0.975
    2917   -9.069   -0.926    1.943
    2918   -7.180   -2.832    1.427
    2919   -6.828   -2.947    5.380
    2920   -7.142   -2.300    5.612
    2921   -9.522   -3.679    3.026
    2922  -10.301   -5.129    2.603
    2923   -7.050   -2.700    3.069
    2924   -5.035   -0.975    3.177
    2925   -6.652   -3.774    4.488
    2926   -4.679   -5.263    5.614
    2927   -1.669   -5.259    5.733
    2928   -7.223   -7.091    5.410
    2929   -6.204   -7.882    5.762
    2930   -7.194   -9.606    2.702
    2931   -7.401   -9.163    1.080
    2932  -10.197   -6.411    4.040
    2933   -6.928   -6.502    3.076
    2934   -7.628   -5.380    3.779
    2935   -5.654   -0.981    5.100
    2936   -1.781   -1.742    6.831
    2937   -3.618   -0.303    6.197
    2938   -4.045   -2.021    4.876
    2939   -2.940   -2.468    5.619
    2940   -4.543   -3.150    5.618
    2941   -5.325   -2.912    5.712
    2942   -4.274   -3.065    3.963
    2943   -5.585   -2.579    2.845
    2944   -6.925   -5.617    2.897
    2945   -9.924  -10.047    1.855
    2946   -8.884  -11.056    3.141
    2947   -7.350   -6.911    1.746
    2948   -8.704   -7.207    1.516
    2949  -10.314   -7.274    2.494
    2950  -11.576   -6.167    2.844
    2951   -7.320   -6.780    4.912
    2952   -8.632   -6.661    7.951
    2953   -6.954   -5.518    7.611
    2954   -7.629   -5.718    7.031
    2955   -8.408   -7.667    4.958
    2956   -5.866   -5.901    4.546
    2957   -7.642   -4.753    5.332
    2958   -8.089   -7.176    7.438
    2959   -6.416   -3.605    9.520
    2960   -8.148   -2.916    7.448
    2961   -3.904   -3.281   11.644
    2962   -7.491   -4.709    7.483
    2963   -6.552   -4.161    8.067
    2964   -9.110   -7.057    8.981
    2965   -9.164   -8.621   10.991
    2966   -7.556   -6.006    8.468
    2967   -4.334   -4.936    9.059
    2968   -8.023   -4.724    5.286
    2969   -7.221   -2.734    2.128
    2970   -5.156   -0.121    4.753
    2971   -6.923    0.089    6.339
    2972   -6.151    0.110    6.044
    2973   -4.617    6.139    6.478
    2974   -3.856    6.168    4.492
    2975   -4.918    9.700    0.475
    2976   -6.480    5.190   -2.160
    2977   -8.972    2.180    3.791
    2978   -8.668    1.878    3.794
    2979   -7.910    3.470    2.363
    2980   -6.560    3.827    3.521
    2981   -5.031    2.350    2.485
    2982   -5.047    0.119    0.060
    2983   -4.667    1.091   -1.195
    2984   -7.289   -3.016    2.372
    2985   -3.428   -4.466    7.067
    2986   -6.977   -5.111    0.763
    2987   -6.682   -3.886    1.007
    2988   -7.794   -4.300   -0.226
    2989   -7.404   -4.171    4.627
    2990   -7.829   -3.974    2.378
    2991   -4.509   -2.314    2.799
    2992   -8.675   -5.101   -0.750
    2993   -6.190   -3.563   -1.150
    2994   -8.088   -3.251   -1.182
    2995   -8.306   -5.590   -0.121
    2996   -3.736   -4.117    1.853
    2997   -5.417   -6.586   -0.316
    2998   -6.716   -7.770    1.691
    2999   -5.578   -5.611    1.908
    3000   -5.483   -5.469    1.849
    3001   -6.462   -4.446    2.841
    3002   -4.504   -1.634    2.957
    3003   -6.685   -2.279    1.541
    3004   -7.486   -1.355    4.470
    3005   -7.010    0.883    3.921
    3006   -7.004    2.459    2.858
    3007   -8.630   -2.655   -0.485
    3008   -5.500   -1.195    2.216
    3009   -5.623   -1.739    0.527
    3010   -4.861    1.012    6.108
    3011   -4.961    3.320    6.342
    3012   -1.430    0.884    7.801
    3013   -2.414   -2.442    8.625
    3014   -6.649   -2.996    7.560
    3015   -6.089   -2.849    5.847
    3016   -7.606   -1.668    5.740
    3017   -5.698   -2.649    3.741
    3018   -4.451    0.146    3.414
    3019   -6.293   -0.917    4.317
    3020   -7.420   -1.280    4.261
    3021   -7.124    0.557    4.814
    3022   -6.706   -1.280    6.037
    3023   -6.810   -2.861    5.565
    3024   -6.802   -2.974    6.952
    3025   -7.550   -1.695    8.714
    3026   -5.218   -2.912    7.084
    3027   -2.531    0.571    7.817
    3028   -5.304   -1.090    5.442
    3029   -7.042   -3.528    4.223
    3030   -7.338   -3.018    4.097
    3031   -7.324   -4.461    5.850
    3032   -9.250   -4.554    3.672
    3033   -6.943   -2.700    3.452
    3034   -6.532   -3.998    2.541
    3035   -8.044   -6.834    0.574
    3036  -10.068   -6.156   -1.385
    3037   -5.728   -6.591    5.664
    3038   -7.426   -7.122    6.594
    3039   -4.710   -6.731    8.891
    3040   -7.187   -5.508    6.811
    3041   -7.822   -6.057    8.749
    3042   -6.611   -5.627    4.754
    3043   -6.272   -1.489    3.713
    3044   -6.895   -4.049    8.648
    3045   -9.951   -5.752    6.239
    3046   -7.939   -5.572    3.530
    3047   -7.533   -4.527    2.515
    3048   -5.933   -6.548    6.093
    3049   -8.320   -8.025    7.635
    3050   -7.437  -10.492    8.219
    3051   -9.001   -6.425    5.915
    3052   -6.014   -6.249    7.849
    3053   -6.547   -1.524    6.333
    3054   -6.991   -4.416    4.542
    3055   -5.037   -3.084    7.272
    3056   -5.928   -4.534    9.316
    3057   -6.385   -2.688    8.528
    3058   -6.653   -6.148    6.071
    3059   -7.609   -6.671    7.152
    3060   -6.360   -9.484    6.339
    3061   -7.379   -5.528    6.722
    3062   -8.243   -4.151    7.481
    3063   -4.100   -3.392    5.795
    3064   -6.895   -7.459    3.380
    3065  -11.050   -7.012    3.321
    3066   -9.834   -7.984    3.431
    3067   -8.735   -6.615    5.810
    3068   -9.265   -6.652    6.382
    3069   -9.326   -9.145    6.559
    3070   -8.496   -6.255    9.984
    3071   -9.617   -3.611    4.001
    3072   -7.373    0.124    5.059
    3073   -4.603    1.838    6.020
    3074   -5.849    2.164    8.478
    3075   -6.498    1.718    6.112
    3076   -6.025    1.714    9.012
    3077   -2.779    1.286    8.387
    3078   -3.462   -0.575   12.844
    3079   -4.254   -0.867    8.574
    3080   -8.536   -1.350    8.395
    3081   -8.341   -1.963    5.715
    3082   -7.365   -1.585    6.117
    3083   -7.078   -1.193    8.324
    3084   -5.907    0.947    7.307
    3085   -7.384   -1.113   10.001
    3086   -6.233   -1.287    7.036
    3087   -7.411   -1.235    6.640
    3088   -6.188    0.785    2.054
    3089   -7.180   -2.492    4.129
    3090   -7.498   -2.473    5.344
    3091   -5.011   -0.667    5.319
    3092   -6.001   -0.069    5.829
    3093   -7.190   -2.721    5.630
    3094   -9.553   -2.683    4.988
    3095   -9.314   -2.642    8.889
    3096  -10.027   -3.337    7.601
    3097   -8.273   -4.275    6.643
    3098   -6.657   -3.046    6.920
    3099   -5.512   -4.919   10.366
    3100   -4.834   -4.267   10.684
    3101   -4.445   -2.455   11.129
    3102   -3.885   -5.223    9.352
    3103   -5.732   -7.319    4.571
    3104   -5.730   -9.248    8.136
    3105   -5.416  -10.810    7.317
    3106   -6.664   -9.153    7.561
    3107   -7.341   -9.451    8.775
    3108   -7.991   -6.342    5.944
    3109   -5.207   -4.054    5.854
    3110   -6.530   -6.225    1.684
    3111   -7.338   -5.650    4.335
    3112   -6.908   -6.634    6.510
    3113  -10.222   -6.976    2.848
    3114   -9.332   -4.480    6.286
    3115   -8.595   -4.405    8.286
    3116   -6.553   -5.769   10.616
    3117   -6.149   -6.928    8.989
    3118   -6.968   -5.907    9.087
    3119   -6.583   -3.715   12.226
    3120   -5.393   -1.162   11.252
    3121   -7.794   -2.178    8.623
    3122   -7.221   -2.043    7.118
    3123   -6.275    0.059    8.285
    3124   -5.984   -1.186    9.557
    3125   -3.858   -2.803   13.539
    3126   -1.282   -2.126   10.811
    3127   -5.582   -1.586    7.372
    3128   -3.803    0.027    8.194
    3129   -5.747   -1.504    6.974
    3130   -5.669   -3.958    9.300
    3131   -6.426   -0.713    7.138
    3132   -6.381   -0.248    7.390
    3133   -7.722    0.397    7.250
    3134   -7.512   -1.694    5.749
    3135  -10.289   -3.122    1.086
    3136   -9.209   -2.304    0.562
    3137   -7.065   -2.642    1.652
    3138   -9.356   -1.669    0.057
    3139  -10.948   -4.705    1.654
    3140   -8.631   -5.186    3.273
    3141   -9.810   -4.070    3.008
    3142   -9.245   -3.022    3.691
    3143  -10.912   -4.581    6.228
    3144   -6.822   -2.062    4.703
    3145   -7.074   -1.496    2.470
    3146   -6.820   -1.940    0.876
    3147   -4.018   -1.799    1.105
    3148   -4.521   -0.292    1.553
    3149   -5.999    1.619    1.604
    3150   -6.317    0.801   -0.025
    3151   -5.968   -0.910   -0.399
    3152   -6.798   -1.268    3.069
    3153   -5.643    2.974    3.271
    3154   -7.774    0.535    0.879
    3155   -4.394    2.108    4.462
    3156   -2.832    0.068    6.607
    3157   -1.421    0.070   11.042
    3158   -1.107    2.414    8.929
    3159    0.064    3.357    7.208
    3160   -1.073    4.523    5.746
    3161   -1.163    1.624    7.512
    3162    0.153   -0.580   11.638
    3163   -2.454    0.155    7.574
    3164   -0.259    0.809    8.329
    3165   -3.626    0.344    6.992
    3166   -3.161   -1.377    9.265
    3167   -3.539   -1.431    4.197
    3168   -6.512    1.452   -0.373
    3169   -5.774   -2.002    1.962
    3170   -3.389   -1.417    2.873
    3171   -3.676   -1.140    0.483
    3172  -10.209    1.197   -4.185
    3173  -12.409   -1.435   -5.092
    3174  -12.579   -2.371   -4.475
    3175  -11.219    0.412   -4.889
    3176  -11.114   -2.635   -5.448
    3177   -9.801   -5.809   -4.814
    3178   -7.727   -5.044   -2.040
    3179  -10.156   -7.159   -3.107
    3180  -11.527  -12.599    0.505
    3181   -9.443   -9.823   -0.128
    3182   -9.223  -11.252   -1.607
    3183   -8.866   -7.978    0.892
    3184  -12.548   -7.053   -3.243
    3185   -9.391   -7.510    0.250
    3186   -8.357   -5.446   -2.128
    3187   -9.268   -4.487   -1.842
    3188  -14.390  -10.020   -4.862
    3189  -13.503  -11.067   -3.739
    3190  -10.792   -9.529   -2.493
    3191  -12.667   -8.495   -5.539
    3192   -9.400   -7.324   -0.102
    3193   -7.824   -6.142    4.155
    3194   -7.536   -5.450    7.923
    3195   -9.935   -6.123    6.695
    3196   -6.986   -5.576    7.022
    3197   -7.072   -6.140    7.114
    3198   -7.294   -8.190    6.222
    3199   -6.223   -8.678    3.797
    3200   -7.994   -7.669    3.443
    3201   -7.011   -4.140    4.473
    3202   -9.352   -3.292    5.901
    3203   -8.509   -4.058    2.745
    3204  -10.744   -7.396    3.829
    3205   -7.716   -5.302    3.797
    3206   -7.208   -3.795    0.707
    3207   -6.941   -4.377    2.026
    3208   -6.489   -5.386    5.860
    3209   -8.985   -4.041    5.975
    3210   -5.996   -3.102    3.246
    3211   -4.948   -1.935    6.727
    3212   -3.104   -3.399    7.880
    3213   -7.639   -3.438    4.644
    3214   -6.334   -2.312    4.755
    3215  -10.851   -3.537    1.387
    3216  -10.737   -6.214    4.970
    3217  -11.710   -2.801    1.945
    3218   -7.999   -3.620    2.437
    3219  -10.984   -1.936   -0.572
    3220   -9.353   -3.064   -1.019
    3221   -5.944    0.765    0.487
    3222   -8.849   -5.338    3.987
    3223   -8.348   -4.386    2.095
    3224   -7.797   -1.768    3.990
    3225   -8.489   -0.881    3.980
    3226   -7.898   -0.748    1.267
    3227   -7.517    0.662    1.656
    3228   -8.088   -0.702    2.221
    3229   -9.738   -0.669    0.503
    3230   -8.674    0.546    2.267
    3231   -6.246   -1.027    6.094
    3232   -6.759   -0.950    5.450
    3233   -8.460   -3.447    0.648
    3234   -7.410   -2.978    0.241
    3235  -10.912   -2.081   -2.091
    3236   -9.972   -3.640    0.123
    3237   -8.825   -1.487    4.153
    3238   -9.771   -0.276    1.946
    3239  -11.099   -2.034   -0.952
    3240  -11.700   -2.376   -0.605
    3241   -6.480   -1.763    4.021
    3242   -8.728   -2.560    3.839
    3243   -9.547   -1.638    0.864
    3244   -8.086   -1.401   -1.340
    3245   -9.520    1.298    0.630
    3246  -10.192   -0.872    0.249
    3247   -8.675   -2.351    5.528
    3248   -7.507    0.061    5.555
    3249   -8.106   -3.033    5.600
    3250  -10.913   -4.873    3.922
    3251  -10.794   -4.850    2.515
    3252   -9.004   -5.181    2.127
    3253  -11.554   -6.592    1.108
    3254  -11.140   -5.230    2.521
    3255  -11.942   -3.260    0.847
    3256  -13.627   -2.947    1.084
    3257  -11.408   -6.348    2.305
    3258  -10.151   -6.856    2.128
    3259  -11.775   -9.558    2.175
    3260  -11.799   -2.568   -2.442
    3261  -11.863   -2.925   -3.275
    3262  -12.450   -4.097    0.723
    3263  -10.212   -5.482    0.836
    3264  -10.946   -7.480    1.762
    3265   -9.775   -6.493    1.329
    3266  -12.438   -9.458    0.941
    3267   -8.776   -5.121   -0.581
    3268   -9.312   -3.795    1.972
    3269   -8.199   -6.003    2.215
    3270   -8.774   -8.048    4.322
    3271   -8.414   -8.689    5.630
    3272  -11.563   -9.585    1.059
    3273  -12.938   -8.341   -1.099
    3274   -8.915  -11.866    1.258
    3275   -8.079  -11.138    2.811
    3276   -8.880   -9.577    2.665
    3277  -12.361   -9.362    1.220
    3278   -8.942   -5.520    3.860
    3279   -8.392   -3.070    4.395
    3280  -11.132   -3.121    2.269
    3281   -9.557   -4.521    4.426
    3282   -7.088    0.379    0.890
    3283   -8.817    0.796    2.457
    3284  -10.744   -1.094   -0.320
    3285   -9.557   -0.369   -3.124
    3286  -10.942    0.103   -2.161
    3287  -11.427    2.076   -4.656
    3288   -9.832   -0.421   -1.640
    3289  -10.716   -1.631   -6.124
    3290  -12.217   -7.934   -2.020
    3291  -13.416   -5.120   -4.154
    3292  -12.331   -3.256   -5.727
    3293  -12.165   -3.122   -6.164
    3294   -9.635    1.662   -5.487
    3295  -10.573   -2.541   -2.074
    3296   -9.513   -3.064   -4.108
    3297  -13.213    0.360   -4.118
    3298  -12.212    1.650   -1.632
    3299   -6.097    2.926   -0.098
    3300   -7.835    1.430   -2.206
    3301  -10.605   -0.319   -2.736
    3302   -8.649   -0.736   -1.297
    3303   -5.664    0.430   -2.194
    3304   -5.157    1.475   -2.454
    3305   -6.844    0.344   -0.421
    3306   -7.648   -0.696   -2.623
    3307   -8.306   -1.842   -3.895
    3308   -8.171   -0.529   -1.878
    3309   -7.888   -0.671    1.964
    3310   -7.586   -4.054   -0.376
    3311   -7.771   -1.439   -4.845
    3312   -9.848   -5.467   -4.700
    3313  -12.143   -4.300   -5.792
    3314  -11.236   -3.540   -3.809
    3315   -6.804   -0.275   -0.218
    3316   -4.949   -0.706    0.031
    3317   -7.660   -2.192    2.275
    3318  -11.539   -2.394   -0.227
    3319  -11.895   -0.162   -0.348
    3320   -9.546    1.852   -0.070
    3321   -7.131    1.531    1.559
    3322   -9.451   -2.996    3.033
    3323   -9.109   -5.880    3.091
    3324   -7.473   -2.417    4.272
    3325   -8.218   -2.140    2.266
    3326   -9.659   -1.109    3.519
    3327   -7.045    0.198    6.054
    3328   -6.137    4.780    3.312
    3329   -5.120    3.631    7.675
    3330   -5.679    5.289    6.189
    3331   -6.206    4.060    5.831
    3332   -7.938    1.818    5.165
    3333  -10.730    0.051    4.001
    3334   -9.342   -1.185    1.103
    3335  -12.995   -3.527    2.488
    3336  -12.247   -3.077    1.462
    3337   -9.454   -2.671    3.387
    3338   -7.117   -2.107    3.599
    3339   -7.023   -1.769    3.705
    3340  -11.731   -4.078    1.710
    3341  -10.933   -0.432   -0.031
    3342   -7.252   -1.186    2.191
    3343   -9.249   -2.601    2.415
    3344   -8.145   -2.851    1.029
    3345   -7.687   -1.987    0.013
    3346   -6.898   -4.405    3.216
    3347   -4.818   -7.254    7.848
    3348   -6.735   -9.193    7.240
    3349   -7.810   -6.393    3.092
    3350   -8.643   -7.000   -0.151
    3351   -5.127   -5.052    3.223
    3352   -9.640   -4.133    1.238
    3353   -9.605   -3.004    3.719
    3354  -10.477   -4.504    2.262
    3355  -11.814   -6.307    1.808
    3356  -11.487   -2.209    4.066
    3357  -11.032   -1.711    1.915
    3358  -11.281   -1.355    3.457
    3359  -11.408   -3.079    3.530
    3360  -10.304   -0.174   -1.039
    3361   -7.997    0.873   -0.248
    3362   -8.999   -3.436    0.896
    3363   -8.460   -3.928   -0.987
    3364   -6.802   -2.003    2.077
    3365   -8.675   -1.173    1.550
    3366   -8.222   -3.450    3.759
    3367   -8.649   -2.938    5.494
    3368   -7.883   -0.557   -0.551
    3369   -8.894   -0.803    2.526
    3370   -5.728   -0.228    4.919
    3371   -7.578   -1.066    3.627
    3372   -8.395   -3.464    3.062
    3373   -5.620   -0.602    4.703
    3374   -7.981    1.497    5.405
    3375   -6.124   -3.822    5.182
    3376   -7.047   -3.710    5.141
    3377   -5.387   -1.639    7.502
    3378   -7.039   -3.594    7.067
    3379   -4.052   -4.470    9.367
    3380   -4.226   -4.232    5.210
    3381   -6.307   -4.647    1.319
    3382   -3.210   -3.521    5.797
    3383   -3.537    2.156    6.557
    3384   -5.442    4.321    3.018
    3385   -6.727    0.639    1.560
    3386   -5.209   -1.078    0.044
    3387   -8.456   -1.599   -1.747
    3388   -9.867   -2.239   -3.175
    3389  -12.359   -2.950   -2.407
    3390  -14.080   -5.027   -4.137
    3391   -9.483   -4.150   -1.361
    3392  -11.140   -3.982   -4.900
    3393   -9.304   -3.261   -3.804
    3394   -9.868   -6.051   -2.530
    3395  -11.302   -3.987   -2.649
    3396   -9.806   -4.875   -4.235
    3397  -11.091   -5.675   -5.801
    3398  -11.003   -6.332   -1.483
    3399  -11.900  -10.196    0.122
    3400  -11.383  -12.733    2.170
    3401  -11.747  -11.639    3.202
    3402  -13.304  -11.295    2.712
    3403  -11.053  -11.827    3.395
    3404   -9.499  -12.188    0.581
    3405  -12.425  -13.200    4.699
    3406  -10.676  -11.680    3.384
    3407  -10.184   -9.946    3.527
    3408   -7.737  -12.436    8.664
    3409   -6.743   -8.618    7.608
    3410   -5.239   -6.329    7.264
    3411   -4.908   -5.893    8.256
    3412   -5.848   -2.168    8.335
    3413   -6.115    0.062    4.977
    3414   -8.498   -7.557    0.873
    3415   -8.697  -11.297    0.658
    3416   -7.765   -9.533    3.052
    3417   -7.806   -9.112    4.133
    3418   -9.483   -8.700    4.752
    3419  -11.113  -12.034    2.921
    3420  -10.520   -7.120    0.878
    3421  -11.928   -9.868    1.048
    3422   -8.759   -8.123    2.978
    3423   -8.461   -6.508    3.684
    3424   -8.418   -7.555    6.071
    3425   -5.969   -8.221   10.108
    3426   -6.781   -4.789   10.533
    3427   -9.409   -6.574    7.066
    3428   -6.514   -6.155    9.792
    3429   -5.942   -7.044   10.084
    3430   -7.301   -5.675   10.325
    3431   -6.163   -2.936    6.207
    3432   -6.578   -2.918    4.627
    3433   -6.913   -7.935    2.626
    3434   -7.485   -7.729    0.159
    3435   -7.387  -12.968    4.985
    3436   -7.222  -13.147    7.548
    3437   -4.756  -12.567    7.284
    3438   -7.143  -12.664   10.288
    3439  -10.641  -15.575    6.009
    3440  -12.142  -13.700    5.967
    3441   -9.201  -12.110    6.736
    3442   -5.871  -11.733    8.062
    3443   -5.123  -11.260    8.540
    3444   -4.686  -12.741    6.535
    3445   -1.879   -7.935    6.761
    3446   -6.650  -10.626    6.573
    3447   -4.918  -12.461    4.559
    3448   -4.751  -10.137    8.900
    3449   -6.515  -11.765    8.267
    3450   -5.073   -8.869    8.744
    3451   -6.949  -10.640    6.263
    3452   -5.006  -10.279    7.175
    3453   -6.294   -9.239    4.986
    3454   -5.633  -11.040    6.812
    3455   -1.844   -9.546   10.329
    3456   -2.884  -12.702    8.636
    3457   -2.534   -7.321    9.153
    3458   -3.963   -9.421    9.527
    3459   -3.948   -8.583    6.177
    3460   -2.475   -9.015    9.463
    3461   -2.642   -5.637    5.111
    3462   -3.876   -5.864    5.569
    3463   -3.030   -5.871    5.211
    3464   -4.196   -4.735    9.401
    3465   -6.648   -4.732    6.808
    3466   -5.339   -4.264    8.418
    3467   -3.765   -4.491    5.765
    3468   -3.537   -4.843    8.308
    3469   -3.302   -6.841    8.341
    3470   -4.343   -6.922    8.303
    3471   -3.170   -5.749   10.105
    3472   -4.896   -7.256    9.725
    3473   -7.772   -7.852    7.707
    3474   -3.479   -8.506    9.430
    3475   -1.278   -5.571   12.174
    3476   -2.907   -5.707   11.350
    3477   -1.037   -5.689   13.737
    3478   -3.833   -6.582    9.435
    3479   -4.919   -5.365    7.452
    3480   -5.111   -6.835    6.918
    3481   -3.810   -9.277    8.874
    3482   -3.792   -4.774    6.299
    3483   -3.995   -4.270    7.207
    3484   -5.341   -3.612    5.119
    3485   -2.545   -4.652    7.736
    3486   -3.410   -2.934    6.040
    3487   -5.134   -5.580    3.900
    3488   -5.326   -5.047    3.718
    3489   -4.160   -3.707    3.226
    3490   -4.604   -3.878    3.406
    3491   -5.401   -5.341    2.848
    3492   -4.959   -7.944    4.156
    3493   -4.561   -5.969    7.333
    3494   -7.965   -7.285    5.385
    3495   -5.464   -4.432    5.410
    3496   -8.891   -7.673    4.430
    3497   -9.051   -9.649    4.962
    3498   -7.765   -7.296    3.997
    3499   -6.033   -8.025    5.524
    3500   -6.785   -3.989    2.082
    3501   -2.991   -4.094    5.117
    3502   -2.264   -6.447    7.163
    3503   -5.226   -4.143    3.574
    3504   -4.078   -7.636    5.951
    3505   -8.243   -6.541    4.276
    3506   -6.205   -6.400    2.941
    3507   -4.310   -9.076    4.478
    3508   -3.452   -8.788    7.404
    3509   -0.985   -6.839   10.718
    3510   -4.330   -3.946    7.923
    3511   -5.416   -1.054    8.538
    3512   -7.465   -4.579    4.423
    3513   -6.642   -5.380    6.735
    3514   -6.464   -4.275    6.261
    3515   -7.442   -5.227    2.425
    3516   -8.181   -6.586    4.423
    3517   -6.453   -1.424    4.602
    3518   -6.134   -1.668    5.948
    3519   -6.651   -5.196    4.438
    3520   -6.516   -3.265    6.124
    3521   -9.370   -1.447    3.744
    3522   -8.749   -3.509    0.221
    3523   -5.108   -3.100    1.722
    3524   -6.332   -7.053    1.453
    3525   -7.985   -8.463    2.452
    3526   -7.050   -7.825    3.380
    3527   -6.728   -7.306    5.003
    3528   -1.420   -4.636    3.275
    3529   -6.272   -5.382    4.148
    3530   -1.389   -0.720    7.543
    3531   -1.892    2.022    7.153
    3532   -1.117    2.430    6.303
    3533    0.451   -1.779    8.420
    3534   -0.070   -0.706    7.803
    3535    0.591   -0.689    8.433
    3536   -1.739    0.821    4.410
    3537   -1.590   -2.620    5.781
    3538   -3.972   -4.892    6.786
    3539   -4.147   -2.941    6.055
    3540   -4.972   -0.921    0.375
    3541   -4.488   -0.562    5.421
    3542   -5.245   -1.277    5.254
    3543   -4.178   -0.216    4.078
    3544   -2.716    0.973    7.915
    3545   -2.164   -0.584    4.936
    3546   -3.509   -2.249    6.322
    3547   -2.374   -4.124    5.732
    3548   -4.089   -4.169    5.763
    3549   -3.701   -2.023    6.746
    3550   -3.261   -1.273    5.898
    3551    0.195    0.227    6.658
    3552   -2.958   -2.112    6.895
    3553   -1.472   -1.884    8.556
    3554   -0.338   -1.497    9.354
    3555   -4.084   -3.021    7.758
    3556   -5.039   -4.818    5.876
    3557   -5.565   -6.338    5.111
    3558   -2.388   -7.378    7.963
    3559   -3.055   -5.261    5.667
    3560   -2.429   -2.239    7.260
    3561   -3.206   -0.509    9.304
    3562   -3.157    0.894    8.974
    3563   -1.662   -0.912    8.584
    3564   -2.555    0.897    9.035
    3565   -1.125    3.616   10.902
    3566    0.397    3.088   10.059
    3567   -2.306    2.454    9.748
    3568   -2.609   -0.433    8.626
    3569   -0.876    0.475    7.725
    3570    1.120    1.360    7.531
    3571    0.236    0.416   11.788
    3572    0.083    0.786    8.883
    3573   -1.573   -0.124    8.939
    3574   -2.146   -0.022   10.510
    3575   -1.098   -0.438    5.676
    3576    1.357    0.756    9.416
    3577    1.628   -3.146    9.261
    3578    0.553   -0.524   10.425
    3579    3.371    2.953   11.512
    3580   -0.169    1.818    8.922
    3581    2.316    5.852    7.027
    3582    0.801    4.943    6.923
    3583   -0.488    3.813    6.425
    3584   -0.849    0.306    4.010
    3585    0.266   -1.487    2.790
    3586   -0.893   -0.975    6.189
    3587   -2.616   -1.455    4.149
    3588   -2.099   -0.917    6.202
    3589   -3.382   -0.402    6.818
    3590   -4.083   -1.017    4.338
    3591   -2.049    3.800    4.523
    3592   -0.283    3.752    8.459
    3593    1.084    4.822    6.983
    3594    0.380    5.808    8.273
    3595    2.966    5.990    8.484
    3596    0.068    1.808    8.295
    3597   -0.933   -2.626   11.479
    3598   -1.495   -3.462    9.262
    3599    1.147   -2.057    6.444
    3600   -0.431   -3.300    9.448
    3601    0.537   -1.701    8.724
    3602    0.337   -5.318    8.837
    3603   -0.651   -4.114   10.349
    3604    1.139   -2.145   11.281
    3605   -1.882   -1.663    7.824
    3606    0.515   -0.102    5.212
    3607   -1.406   -0.055    1.755
    3608   -3.869    0.188    6.638
    3609   -6.570   -6.293    9.676
    3610   -4.530   -2.714    8.360
    3611   -4.855   -1.495    6.224
    3612   -5.891   -0.794    8.408
    3613   -5.431   -2.021    2.002
    3614   -5.851   -3.754    2.687
    3615   -4.442   -1.545    6.123
    3616   -4.649   -3.856    4.187
    3617   -4.769   -2.467    6.093
    3618    0.231   -1.048   11.826
    3619   -3.453    0.463   10.263
    3620   -3.109   -1.469    9.788
    3621   -3.673   -0.569    8.054
    3622   -1.736    2.266    8.378
    3623    0.127    4.705    9.165
    3624   -2.001    4.179    7.671
    3625   -0.279    3.284    8.172
    3626    0.873    2.913   13.451
    3627    1.641    1.726   13.768
    3628    0.238    2.199   11.449
    3629   -0.626    5.220   10.119
    3630   -0.843    2.921    8.163
    3631   -4.698    2.902    5.708
    3632   -3.202   -1.449    7.794
    3633   -2.703    1.251    4.861
    3634   -2.871    0.691    8.380
    3635   -2.190    3.409   10.375
    3636   -2.219    1.288    9.522
    3637   -3.109    0.871    6.735
    3638   -0.623   -1.769    8.661
    3639   -4.928   -1.899    3.954
    3640   -3.753   -0.827    5.145
    3641   -6.126   -0.211    3.983
    3642   -6.302   -3.440    4.479
    3643   -6.461   -4.433    3.640
    3644   -7.834   -3.325    3.685
    3645   -7.042   -1.158    2.728
    3646   -9.547   -5.396   -0.448
    3647   -7.258   -7.431   -0.387
    3648   -7.290   -5.025    1.420
    3649   -4.000   -2.999    1.192
    3650   -5.201   -1.909   -1.080
    3651   -4.173   -4.845    0.773
    3652   -4.784   -4.921    2.536
    3653   -4.706   -2.315    3.081
    3654   -1.895    0.363    2.528
    3655   -1.577    0.838    5.224
    3656   -4.564   -0.837    8.214
    3657   -3.041   -3.674    5.612
    3658   -0.720   -0.804    7.382
    3659   -3.636   -1.613    7.201
    3660   -3.582   -2.064    7.393
    3661   -5.187   -4.136    6.565
    3662   -1.892   -1.329    7.907
    3663   -4.056   -1.707    5.424
    3664   -5.423   -4.707    5.684
    3665   -6.264   -5.299    8.512
    3666   -2.576   -7.545   10.811
    3667   -1.658   -4.802    9.384
    3668   -7.563   -5.190    8.199
    3669   -8.437   -6.498    7.839
    3670   -2.108   -2.536   11.215
    3671   -2.701   -0.865    7.678
    3672   -4.669   -3.291    7.913
    3673   -1.682   -0.895    7.960
    3674   -0.076   -1.357    9.669
    3675   -2.339   -0.097    9.353
    3676   -1.521    2.719    8.552
    3677   -3.616   -1.971    6.329
    3678   -1.842   -0.265    6.523
    3679    0.488    0.206    7.001
    3680   -1.795   -1.427    4.369
    3681   -5.068   -2.034    3.449
    3682   -5.906   -2.799    3.468
    3683  -10.077   -7.254    3.954
    3684  -10.584   -7.927    1.526
    3685  -11.290   -8.142    2.040
    3686   -8.296   -6.242    2.856
    3687   -6.705   -5.028    4.186
    3688   -7.223   -6.468    8.220
    3689   -6.077   -3.737    6.062
    3690   -5.997   -9.733    6.851
    3691   -5.806   -7.812    7.920
    3692   -6.894   -9.574    7.409
    3693   -5.101   -8.127    5.884
    3694   -4.196  -11.668    9.053
    3695   -4.776  -11.723    8.942
    3696   -4.295  -10.438    8.561
    3697   -4.504   -6.588    4.623
    3698   -5.315   -8.963    3.664
    3699   -2.964   -8.662    4.624
    3700   -3.498   -8.743    9.279
    3701   -3.856   -9.588    5.791
    3702   -1.328   -4.638    8.209
    3703   -1.255   -2.595    8.209
    3704   -3.603   -1.247    6.323
    3705   -3.229   -5.298    4.688
    3706   -5.986   -8.114    7.167
    3707   -6.386   -8.445    6.410
    3708   -8.497   -7.956    0.309
    3709   -8.246   -5.566    3.782
    3710   -4.145   -2.878    3.170
    3711   -4.656   -3.489    4.991
    3712   -7.105   -3.433    1.072
    3713   -7.347   -4.407   -1.448
    3714   -8.123   -3.111    1.095
    3715   -5.529   -1.528    2.479
    3716   -3.545    0.079    6.612
    3717   -2.846   -0.903    7.939
    3718   -3.606   -0.555    3.597
    3719   -4.176    2.202    6.455
    3720   -4.767    0.605    0.709
    3721   -2.610    0.575    2.968
    3722   -0.716   -0.440    6.309
    3723   -2.953    0.615    5.865
    3724   -5.954   -2.172    7.740
    3725   -7.342   -3.905    7.407
    3726   -3.961   -4.403    7.189
    3727   -2.768   -2.085    6.174
    3728   -1.474   -3.294    5.890
    3729   -1.303   -1.343    6.207
    3730   -1.867   -1.222    7.633
    3731   -3.387   -0.210    6.632
    3732   -0.599    0.214    9.933
    3733   -2.952   -1.840   10.556
    3734   -3.354   -3.452    9.863
    3735   -1.206   -0.377    9.146
    3736   -4.256   -3.641    6.104
    3737   -2.174   -3.510    8.540
    3738   -3.759   -5.389    9.036
    3739   -4.548   -4.666   10.727
    3740   -2.655   -1.859    8.148
    3741   -0.525   -0.860   12.176
    3742   -2.907    1.515    8.829
    3743   -4.306   -1.315    7.606
    3744   -4.186   -3.350    4.560
    3745   -0.466    4.212    6.402
    3746   -1.134   -0.258    8.109
    3747    0.417    1.116    9.467
    3748   -4.994    2.391    6.518
    3749   -5.702    4.456    4.279
    3750   -5.225    5.573    4.962
    3751   -4.591    1.439    9.021
    3752   -5.418   -0.592    5.101
    3753   -6.637   -1.099    8.732
    3754   -6.760   -4.636    7.449
    3755   -3.954   -1.163    7.573
    3756   -7.823   -4.562    6.062
    3757   -6.061   -4.528    7.799
    3758   -6.310   -2.535    6.745
    3759   -5.651   -3.104    6.663
    3760   -4.886   -3.235    8.926
    3761   -2.885   -3.142    6.404
    3762   -1.777    1.935    5.883
    3763    0.691    1.446    5.173
    3764    1.421   -1.125    4.710
    3765    1.793   -3.235    2.572
    3766    3.729   -2.112    6.707
    3767    6.066   -2.958    9.645
    3768    7.309   -2.686    9.658
    3769    4.793   -1.107    8.610
    3770    2.270   -1.755    8.264
    3771    3.379   -3.924    5.449
    3772    3.685   -6.349    7.555
    3773    6.042   -5.585   10.081
    3774    5.855   -2.919    9.851
    3775    8.581    2.678    7.260
    3776    7.556    3.510    7.201
    3777    8.838    2.338    5.591
    3778    5.971    1.542    6.581
    3779    3.382   -0.876   10.900
    3780    4.527   -0.874   10.785
    3781    3.479   -3.505   11.171
    3782    2.480   -4.335   13.920
    3783    3.359   -5.104   14.030
    3784   -1.371   -8.199    9.714
    3785    0.505   -6.381   11.370
    3786    3.519   -0.265   11.053
    3787    5.349    1.019   12.409
    3788    0.982    0.755   12.379
    3789    0.195   -1.540   11.092
    3790   -0.659   -2.439   10.465
    3791   -0.949   -3.747   10.839
    3792   -3.134   -3.258    8.548
    3793   -0.756   -3.872   13.293
    3794   -3.142   -4.468   11.315
    3795   -3.892   -5.906   11.363
    3796   -2.253   -1.797    8.161
    3797   -0.538    0.086   10.312
    3798    3.050    0.871   12.732
    3799    3.004    3.105   14.587
    3800    0.824    3.470   14.090
    3801   -1.028   -0.192   15.297
    3802   -2.440   -2.806    9.946
    3803   -4.500   -0.156    9.260
    3804   -3.937   -4.820   13.009
    3805   -2.750   -3.976   11.280
    3806   -2.369   -3.216    9.389
    3807    0.219   -2.792   13.616
    3808    1.995   -1.467   15.557
    3809    2.553   -3.121   17.150
    3810    2.965   -3.077   20.112
    3811    0.757   -3.079   18.115
    3812    5.235   -2.754   18.298
    3813    1.222   -6.316   17.577
    3814    1.571   -5.254   15.013
    3815    1.717   -1.501   13.742
    3816   -1.078   -3.987   10.556
    3817    1.732   -0.462   11.367
    3818    1.979   -0.335   14.230
    3819    2.193   -0.766   10.320
    3820    1.275   -0.265   10.298
    3821    0.250    0.245    7.157
    3822   -1.934    4.490    2.844
    3823   -0.212    1.005    5.003
    3824    1.430   -1.414    7.070
    3825   -1.108   -4.516    8.198
    3826    0.026   -3.463   11.013
    3827   -3.319   -4.841    8.380
    3828    0.937   -2.455   10.732
    3829    1.593    1.444   11.736
    3830    1.677    3.628    9.481
    3831    1.962    2.136   11.496
    3832    2.045    4.945   11.129
    3833    2.939    3.097   10.672
    3834    4.143   -1.938   12.495
    3835    2.582   -2.891    9.402
    3836    3.344    1.332   12.014
    3837    0.983    2.927    9.714
    3838   -1.643    1.205    9.342
    3839   -1.564   -1.544    9.090
    3840   -1.126    0.034    8.517
    3841   -1.792   -0.596    8.860
    3842   -1.934   -3.248    7.364
    3843   -2.286    0.267    9.092
    3844   -4.262   -1.970    5.452
    3845   -2.257    3.455    5.378
    3846   -2.160    1.156    5.830
    3847   -4.802    0.830    1.033
    3848   -8.073   -0.782   -0.662
    3849   -4.718    0.342    3.094
    3850   -5.579   -1.928    4.674
    3851   -9.322    3.369   -0.504
    3852   -9.884    2.278   -1.024
    3853  -10.003   -1.101    0.878
    3854   -6.122   -0.100    1.729
    3855   -2.729    2.607    0.149
    3856   -1.779    2.446    1.868
    3857   -0.526    3.086    2.666
    3858   -2.075    2.485    5.509
    3859   -3.884   -2.410    2.699
    3860   -2.868   -2.717    3.347
    3861   -1.116   -1.803    4.111
    3862   -0.517   -1.885    4.650
    3863   -1.372   -3.293    2.364
    3864   -1.666   -1.993    0.729
    3865   -3.842   -1.628    2.045
    3866   -3.337   -1.846   -1.148
    3867   -1.796   -4.750    3.240
    3868   -2.558   -3.383    3.798
    3869   -4.250   -3.760    1.295
    3870   -1.516   -0.604    2.446
    3871   -2.536   -0.823    2.866
    3872   -3.997   -0.128    3.077
    3873   -4.927    5.699    0.399
    3874   -3.152    1.695    4.918
    3875   -5.117    0.472    1.463
    3876   -7.231   -0.442    1.952
    3877   -6.238   -0.911   -0.252
    3878   -8.469   -0.707   -1.640
    3879   -5.039    1.740    2.259
    3880   -4.052    4.733    2.180
    3881   -3.141    4.108    2.287
    3882   -4.498    4.331    0.609
    3883   -3.305    5.383    2.313
    3884   -5.265    2.876    1.334
    3885   -3.737    4.855    1.643
    3886   -4.546    2.454    1.290
    3887   -6.325    1.117   -2.198
    3888   -6.088    1.073   -2.039
    3889   -5.186    0.886   -1.104
    3890   -4.452   -2.954    0.532
    3891   -3.644   -3.074   -1.213
    3892   -3.355   -3.646   -0.854
    3893   -5.516    0.342   -1.822
    3894   -0.124    2.060    2.439
    3895    0.648    3.904    0.897
    3896    0.040    1.121    0.165
    3897    0.451   -0.457    4.212
    3898   -4.019   -1.191    2.083
    3899   -7.167   -4.509    4.996
    3900   -8.202   -5.977    2.253
    3901   -7.128   -5.748    1.208
    3902   -8.964   -4.993    0.227
    3903   -6.794   -2.180   -0.349
    3904   -6.355    1.808    2.454
    3905   -5.227    3.151    1.989
    3906   -2.595    6.620    3.848
    3907   -3.835    5.921    2.853
    3908   -3.911    3.097    5.141
    3909   -6.665    0.944    1.443
    3910   -5.036   -1.732    4.117
    3911   -2.632    2.439    2.955
    3912   -2.153   -0.737    6.063
    3913   -0.560   -5.303    8.394
    3914   -0.304   -1.694    6.438
    3915    0.085    0.131    3.224
    3916   -0.488   -4.285    4.573
    3917   -0.127   -2.921    5.613
    3918   -0.521   -4.478   10.228
    3919    1.468   -2.888    7.476
    3920   -0.203   -0.427    4.028
    3921   -3.148   -2.509    3.400
    3922   -2.265    4.197    4.381
    3923   -2.211    8.228    4.389
    3924   -0.800    6.072   -0.808
    3925   -3.246    0.055   -0.303
    3926   -2.628    0.503    2.338
    3927   -2.855   -0.337    2.041
    3928   -5.863   -2.984    1.191
    3929   -5.766   -4.734    1.657
    3930   -6.738   -5.514    3.994
    3931   -7.383   -9.762    5.272
    3932   -8.872  -12.917    9.243
    3933   -5.012  -10.789   12.080
    3934   -5.153   -6.580   10.010
    3935   -3.842   -7.881    7.718
    3936   -4.471   -5.685    7.242
    3937   -5.211   -6.094    6.544
    3938   -4.157   -6.493    7.850
    3939   -4.432   -9.708    5.884
    3940   -3.811   -7.870    7.045
    3941   -3.082  -11.080    5.330
    3942   -5.735  -13.833    7.527
    3943   -2.841   -9.961    7.912
    3944   -5.015   -9.779    6.043
    3945   -3.527   -7.677    3.356
    3946   -4.834   -4.151   -0.112
    3947   -5.238   -7.392    2.195
    3948   -5.968   -9.598    2.899
    3949   -5.518   -7.704    3.683
    3950   -5.052   -8.378    2.014
    3951   -6.750   -7.921    0.255
    3952   -5.241   -6.096    1.410
    3953   -4.208   -3.407   -0.546
    3954   -7.950   -1.903   -2.267
    3955   -7.299   -3.006   -1.033
    3956   -9.189   -2.989    1.486
    3957   -7.931   -3.394    1.942
    3958   -7.022   -2.500    1.729
    3959   -3.255   -2.611    3.776
    3960   -2.162   -4.774    3.552
    3961   -1.788   -3.679    1.487
    3962   -2.522   -4.631    0.849
    3963   -3.328   -2.017    1.644
    3964   -3.293   -3.078    0.789
    3965   -1.238    4.846   -1.350
    3966   -3.735    6.369    2.870
    3967   -1.834    0.341    5.044
    3968   -2.643    2.187   -0.135
    3969   -4.725    1.471    0.132
    3970   -4.896    0.889    0.948
    3971   -3.687    2.627   -1.688
    3972   -3.344    3.813    2.982
    3973   -2.347    0.136    5.389
    3974   -2.575    0.284    9.594
    3975   -4.717    1.481    7.367
    3976   -2.287    0.639    9.381
    3977   -3.032    4.707    6.326
    3978   -3.697    2.592    6.089
    3979   -5.452    1.340    5.071
    3980   -3.713    1.367    4.235
    3981    0.215    2.078    7.136
    3982   -2.592    4.858    5.625
    3983   -7.199    4.771    1.880
    3984   -9.043    6.224    0.940
    3985   -9.556    5.381   -2.785
    3986   -8.113    7.416   -6.619
    3987  -10.007    5.185   -7.130
    3988  -10.848    4.733   -5.184
    3989   -9.392    4.464   -8.558
    3990  -11.030    3.742   -8.721
    3991  -10.305    0.085   -3.489
    3992  -11.947    1.779   -5.807
    3993  -11.013   -0.584   -4.484
    3994   -9.572    4.292   -0.732
    3995   -7.682    5.608   -0.533
    3996   -6.311    8.329   -1.659
    3997   -5.245    7.334   -2.530
    3998   -7.163    6.829   -7.078
    3999   -6.387    6.885   -4.701
    4000   -9.599    2.538   -3.864
    4001   -9.938    4.350   -2.073
    4002  -11.019    4.144    0.004
    4003  -10.767    3.063   -3.363
    4004   -9.049    7.673   -3.088
    4005  -10.811    6.624   -4.208
    4006   -9.176    4.972   -8.196
    4007   -8.294    4.038   -3.264
    4008  -10.289    0.587   -1.218
    4009   -7.126   -0.783    0.508
    4010   -6.601    2.898   -1.265
    4011   -4.363    3.501   -1.955
    4012   -2.519    5.075    0.665
    4013   -4.100    3.822    1.781
    4014   -6.364    1.242    1.840
    4015   -8.447   -0.596    3.222
    4016  -10.977   -1.431    0.688
    4017   -6.748    3.627    4.537
    4018   -3.796    7.082    3.908
    4019   -8.338    3.586   -0.521
    4020   -6.371    4.419    0.225
    4021   -6.246    5.124   -1.053
    4022   -8.793    6.752   -1.153
    4023   -7.022    6.873    1.649
    4024   -5.460    5.583    2.718
    4025   -5.275    6.002    5.121
    4026   -2.327    7.568    4.580
    4027    0.146    9.373    6.836
    4028    1.094    7.798    8.991
    4029   -0.611    8.718    6.061
    4030   -1.973    9.902   10.602
    4031   -1.556   11.210    8.516
    4032   -0.847    9.291    6.550
    4033   -1.494   10.170    5.804
    4034   -1.128   11.038    7.356
    4035   -4.311    8.779    7.978
    4036   -8.333    4.479    6.958
    4037   -7.329    7.788    6.159
    4038   -7.518   10.878    7.220
    4039   -6.514    9.794    4.626
    4040   -5.442   14.187    3.766
    4041   -6.497   14.501    4.217
    4042   -5.058   12.839    2.857
    4043   -6.204   11.747    1.681
    4044  -10.886    9.656    4.511
    4045   -8.781    7.134    3.600
    4046   -6.281   10.165    4.784
    4047   -3.883    9.022    5.079
    4048   -5.170    9.024    5.264
    4049   -5.665    9.880    8.549
    4050   -5.853    8.048    5.621
    4051   -6.725    5.600    3.176
    4052   -6.146    1.984    4.121
    4053   -6.710    6.576    2.612
    4054   -5.656    4.538    1.178
    4055   -8.394    5.797   -0.726
    4056   -8.668    6.399   -2.195
    4057   -7.929    6.508    0.173
    4058   -8.717    7.299    2.477
    4059   -7.052    8.279    4.008
    4060   -8.533    6.642    2.872
    4061  -10.168    8.032    1.675
    4062  -11.313    7.545   -1.148
    4063  -11.702    3.884    1.023
    4064  -10.835    2.141    0.983
    4065  -10.245    6.049    2.970
    4066  -13.188    3.425    1.374
    4067  -14.392    2.363    1.323
    4068   -8.200    5.908    1.320
    4069   -9.251    6.028    0.667
    4070   -4.771    8.573    4.374
    4071   -5.561    4.027    5.328
    4072   -5.248    0.136    2.450
    4073   -5.171    1.024    4.312
    4074   -6.787    3.470    2.982
    4075   -5.066    5.229   -1.225
    4076   -6.377    7.537    2.356
    4077   -6.323    9.168   -1.525
    4078   -6.491    7.034    0.622
    4079   -9.583    7.430   -1.528
    4080   -9.160    8.451   -0.140
    4081   -6.483    7.613   -3.266
    4082   -7.853    6.374   -3.840
    4083   -8.329    8.153   -3.476
    4084   -7.666    7.580   -3.450
    4085   -7.598    6.618   -1.892
    4086   -5.599    7.668   -0.144
    4087   -4.118   10.929    0.226
    4088   -6.363   10.545   -4.345
    4089   -1.981   10.235    0.351
    4090   -4.066    9.495   -0.474
    4091   -7.108   10.700   -2.313
    4092   -7.738   12.382   -2.446
    4093   -7.446   10.787   -2.302
    4094   -7.040    9.924   -5.022
    4095   -5.953   11.218   -1.776
    4096   -4.669   10.956   -2.076
    4097   -5.640   11.435    1.478
    4098   -5.772    9.381    0.341
    4099   -5.394    9.773   -0.815
    4100   -8.959    7.406   -2.212
    4101   -4.835   12.929   -3.062
    4102   -6.876   10.698   -1.795
    4103   -4.675   10.807   -1.944
    4104   -5.240    9.688    0.933
    4105   -4.081   11.404    1.957
    4106   -6.900   10.384    2.634
    4107   -7.615    8.418    3.790
    4108   -7.234   11.286   -1.097
    4109   -8.552    7.876   -2.328
    4110  -12.052    3.224   -6.297
    4111  -11.106    5.141   -6.076
    4112  -12.323    4.170   -3.322
    4113   -7.513    6.647   -4.065
    4114   -9.239    6.417   -4.137
    4115  -10.500    7.861   -6.655
    4116  -10.866    7.288   -7.018
    4117  -12.145    9.018   -8.739
    4118  -12.162    9.439   -9.099
    4119  -10.458    9.429   -8.461
    4120   -9.855    9.520   -6.992
    4121   -8.690   12.742   -6.680
    4122  -10.014   11.489   -7.661
    4123  -10.723    8.402   -6.494
    4124  -11.110    2.985   -2.844
    4125   -9.996    5.552   -3.462
    4126   -9.366    5.163   -3.842
    4127  -11.750   -1.669   -3.445
    4128   -8.778    0.320   -1.725
    4129  -10.282    0.301   -3.036
    4130   -9.077   -1.444   -1.455
    4131   -7.995   -2.787    0.157
    4132   -7.952    3.131   -2.664
    4133  -11.693   -0.759   -4.526
    4134   -8.724    1.750   -3.394
    4135   -7.709    5.336   -0.958
    4136   -4.802    4.770    1.847
    4137   -4.349    4.667    0.923
    4138   -2.616    7.386    1.382
    4139   -3.434    7.152   -1.063
    4140   -6.623    5.744   -0.813
    4141   -7.922    2.013   -2.805
    4142   -3.801    7.571   -2.016
    4143   -3.932    9.987   -2.478
    4144   -3.966    6.949   -0.347
    4145   -2.774   11.710    0.975
    4146   -0.789   10.338    0.592
    4147   -3.594    9.685   -1.643
    4148   -6.524    6.370    2.633
    4149   -6.595    4.395    1.010
    4150   -3.966    4.821    3.064
    4151   -7.803    4.324    2.207
    4152   -8.433    6.023    0.982
    4153  -11.245    5.835   -1.451
    4154   -8.956    5.603   -2.696
    4155   -9.666    3.730   -0.977
    4156   -8.744    5.094   -1.804
    4157   -6.873    3.867   -1.028
    4158   -6.682    1.178    0.009
    4159   -9.759   -0.706   -1.684
    4160  -10.374   -0.868   -5.241
    4161  -10.439    2.542   -8.172
    4162   -7.033    5.633   -5.013
    4163   -9.937    5.578   -7.191
    4164   -9.866    2.222   -5.433
    4165   -5.642    3.356   -2.223
    4166   -6.042    6.443   -3.143
    4167   -8.402    5.282   -4.601
    4168   -7.562    4.824   -4.749
    4169   -8.016    4.310   -3.659
    4170   -8.336    0.835   -2.479
    4171   -5.392    2.570    1.811
    4172   -3.861    0.860    2.545
    4173   -4.765    4.155   -4.090
    4174   -6.997    2.371   -5.067
    4175   -8.460    0.255   -4.864
    4176   -6.351    1.382   -5.378
    4177   -5.646   -0.448   -1.340
    4178   -9.541    3.576   -3.137
    4179   -7.209    4.073   -3.493
    4180   -8.903    1.211   -4.772
    4181   -9.529    0.366   -8.042
    4182  -10.000    3.264   -9.848
    4183  -12.812    4.151   -6.576
    4184  -11.104    3.972   -5.537
    4185  -11.937    4.301   -5.591
    4186   -9.973    2.712   -3.240
    4187   -9.012    0.777   -2.544
    4188  -10.299    2.207   -5.554
    4189   -8.460    4.573   -3.448
    4190   -7.069    6.187   -4.239
    4191   -9.787    7.075   -7.921
    4192   -9.918    5.720   -4.839
    4193   -9.616    5.323   -5.845
    4194   -8.757    6.156   -3.421
    4195  -14.224    1.322   -2.519
    4196  -16.448   -0.212   -1.830
    4197  -13.808    3.209   -1.427
    4198  -10.504    1.618    0.866
    4199   -8.437    1.368   -2.107
    4200   -7.177    3.558    2.706
    4201   -9.151    0.761    1.690
    4202  -10.960    1.727    0.199
    4203   -9.349    4.819   -3.805
    4204  -10.060    5.081   -5.631
    4205  -10.139    7.642   -4.185
    4206   -8.194    9.231   -3.334
    4207  -10.819    8.255   -4.341
    4208  -10.555    8.754   -0.196
    4209  -14.824    6.970   -2.851
    4210  -14.638    6.508   -0.839
    4211  -14.884    7.269   -0.734
    4212  -10.696   12.507   -1.585
    4213   -8.823   10.387    0.734
    4214   -9.763    8.748    0.780
    4215  -13.841    4.688    1.982
    4216  -13.747    3.411   -1.177
    4217  -13.681    4.056    0.137
    4218   -9.807    5.193    1.352
    4219  -10.804    5.602   -0.488
    4220  -11.609    3.607   -2.276
    4221  -12.339    3.034   -2.649
    4222  -10.509    4.691   -2.189
    4223  -10.287    2.258    0.234
    4224  -10.401    2.516   -1.640
    4225  -11.796    3.900    3.044
    4226  -11.580    1.717    6.071
    4227   -9.873    2.281    3.817
    4228   -8.799    2.696    4.298
    4229  -12.471    0.424    3.647
    4230  -12.229    0.573    2.224
    4231  -13.732    2.494   -0.591
    4232  -14.516   -0.238    0.504
    4233  -18.012   -1.847   -3.313
    4234  -15.020    0.289    2.006
    4235  -14.791   -0.303   -1.217
    4236  -10.761    3.266   -1.783
    4237   -7.369    3.482    0.356
    4238  -12.174    2.729   -2.045
    4239   -8.125    6.489    0.211
    4240   -6.826    6.457   -0.342
    4241   -9.765    2.785   -2.437
    4242   -6.993    3.244   -3.440
    4243   -7.973    4.938    0.469
    4244   -6.441    5.638   -0.765
    4245   -5.675    6.327    0.932
    4246   -6.516    4.651   -2.951
    4247   -4.063    2.950   -0.788
    4248   -2.358    4.109    4.893
    4249   -6.294    4.305    1.949
    4250   -8.585    1.967    0.324
    4251  -10.230    1.535   -0.834
    4252  -10.237   -0.423   -1.123
    4253  -15.103   -4.472   -3.624
    4254  -14.086   -4.389   -2.315
    4255  -14.655   -1.304   -3.428
    4256  -13.960   -0.780   -5.989
    4257  -12.084    0.776   -5.784
    4258  -10.239    3.424   -6.777
    4259  -12.598    2.202   -4.037
    4260  -12.074    1.560   -7.131
    4261   -8.671    2.935   -4.497
    4262   -9.939    4.104   -4.022
    4263   -5.599    2.959   -4.253
    4264   -7.417    4.146   -4.674
    4265   -9.517    4.588   -2.345
    4266   -8.128    7.112   -1.506
    4267   -5.696    8.930   -3.104
    4268   -5.727    6.889   -2.052
    4269   -5.923    6.483    3.177
    4270   -7.137    4.308   -0.785
    4271   -7.530    0.758    0.321
    4272  -10.573    2.065   -2.315
    4273  -11.290   -0.431   -3.423
    4274   -8.104    3.877   -4.542
    4275   -5.411    1.102    0.731
    4276   -7.759    4.774   -1.864
    4277   -8.728    1.575   -0.466
    4278  -10.029    2.280   -2.370
    4279   -7.175    4.617    0.989
    4280   -3.398    7.593    1.013
    4281   -3.563    6.251    1.650
    4282   -3.135    6.566    3.204
    4283   -3.572   11.388   -1.149
    4284   -3.797    9.337    2.342
    4285   -3.063   11.166    2.084
    4286   -0.512    9.214    4.549
    4287   -4.225    4.327    4.058
    4288   -5.390    9.597   -1.066
    4289   -6.403    8.952   -1.211
    4290   -7.176    7.779    1.270
    4291   -6.458    4.863    4.688
    4292   -6.389    2.216    3.921
    4293   -8.644   -0.149    1.104
    4294   -7.444    2.670    1.828
    4295   -5.453    3.366    1.667
    4296   -5.899    4.067   -2.584
    4297   -5.970    3.623    0.127
    4298   -7.084    3.337   -0.126
    4299   -5.373    1.635    2.327
    4300   -6.569    1.713    3.093
    4301   -4.386    1.891    4.750
    4302   -4.258    3.721    3.229
    4303   -5.819    3.818   -0.174
    4304   -6.696    5.045   -0.880
    4305   -5.241    5.926    0.569
    4306   -6.087    6.534   -0.563
    4307   -5.029    3.658    0.325
    4308   -6.971    3.671   -2.850
    4309   -8.650    5.043   -2.517
    4310   -9.448    5.003   -0.931
    4311   -8.528    6.538   -0.846
    4312   -5.133    9.002    1.559
    4313   -5.462    9.670    1.085
    4314   -5.537   10.960    1.412
    4315   -8.025   11.769    0.431
    4316   -8.902    8.377    4.399
    4317   -7.300    4.630    3.631
    4318   -9.849    1.754    2.814
    4319  -10.945    5.504    1.249
    4320  -10.173    1.097    0.331
    4321  -10.895    5.139   -2.755
    4322  -12.099    6.125   -3.544
    4323  -11.805    2.685   -2.975
    4324  -11.911    5.405   -3.572
    4325  -11.581    3.312   -2.819
    4326   -6.647    3.866   -2.735
    4327   -7.023    3.878   -1.338
    4328   -6.605    2.732    1.792
    4329   -4.772    5.562   -0.558
    4330   -5.401    5.320   -0.549
    4331   -3.732    6.060    1.222
    4332   -4.152    4.862    3.804
    4333   -0.928    7.281    1.228
    4334   -1.979    6.111    3.317
    4335   -5.855    4.082    3.990
    4336   -8.121    5.897    0.702
    4337   -8.692    6.078   -0.993
    4338   -9.315    5.291   -2.262
    4339   -8.593    7.310   -3.310
    4340   -8.553    6.337   -4.679
    4341  -10.510    5.691   -7.230
    4342   -8.311    3.720   -4.631
    4343  -10.440    5.754   -7.478
    4344  -13.067    7.338   -9.918
    4345  -11.532    4.653   -7.500
    4346  -11.097    7.119   -8.543
    4347  -11.027    4.445   -9.275
    4348  -12.096    4.113   -8.489
    4349   -9.732    5.536   -7.458
    4350  -11.693    4.073   -8.014
    4351  -10.444    3.395   -5.499
    4352  -11.149    4.621   -6.352
    4353   -9.884    3.660   -2.518
    4354   -9.012    0.787   -4.687
    4355   -8.552    3.877   -2.685
    4356   -8.982    3.511   -2.344
    4357   -6.869    4.111   -2.491
    4358   -8.237    4.440   -2.007
    4359  -10.612    3.346   -4.086
    4360   -8.624    7.579   -4.968
    4361   -9.574    4.225   -3.628
    4362   -9.769    4.147   -2.672
    4363  -10.434    8.773   -3.424
    4364   -9.984    6.485   -4.233
    4365  -11.067    9.504   -7.336
    4366  -10.170    6.310   -3.491
    4367  -10.395    9.458   -2.846
    4368   -9.111    7.792   -3.061
    4369   -5.890    9.064   -1.058
    4370   -8.311    8.670   -1.792
    4371  -10.455    6.997   -5.169
    4372  -10.880    7.748   -3.473
    4373  -11.756    8.607   -1.578
    4374  -10.721    8.796   -0.844
    4375   -8.966    9.950    0.957
    4376   -7.352   10.615   -1.109
    4377   -6.104   10.451    0.529
    4378   -9.564    7.547    0.113
    4379   -8.852    3.335    3.812
    4380   -8.508    4.683    1.833
    4381   -9.729    3.404    3.597
    4382  -10.798    6.040   -0.388
    4383  -10.795    5.313   -2.621
    4384  -13.366    5.517   -5.568
    4385  -11.753    5.791   -3.069
    4386  -10.535    6.659   -5.883
    4387  -15.956    5.154   -3.047
    4388  -12.989    6.373    0.614
    4389  -11.995    5.790    0.358
    4390  -10.380    6.135    0.301
    4391  -12.802    5.924   -0.827
    4392   -8.224    9.317   -1.016
    4393   -7.753    8.462   -4.369
    4394  -13.324    9.515   -2.352
    4395  -12.823   10.513   -2.435
    4396  -12.287    8.968    0.436
    4397  -13.899   11.609    1.218
    4398  -13.604   13.159   -3.153
    4399  -12.672   13.614   -3.922
    4400  -13.646   12.730   -5.654
    4401  -13.349   10.921   -3.775
    4402  -12.585    9.118   -1.303
    4403  -12.918    8.981   -3.079
    4404  -12.842   11.325   -2.389
    4405  -12.144   10.520   -2.106
    4406  -14.782   10.722   -3.682
    4407  -13.116   11.174   -5.081
    4408  -14.655    9.470   -3.844
    4409  -13.151    9.555   -0.824
    4410  -12.695   11.374   -0.799
    4411  -11.977   11.986   -2.726
    4412  -11.394   10.899    0.268
    4413  -13.021    7.012   -1.907
    4414  -13.941    5.336   -4.097
    4415  -14.019    6.657   -2.299
    4416  -11.979   10.164    0.173
    4417  -12.098    5.538   -2.372
    4418  -10.665    8.958   -0.505
    4419   -9.438   10.514    0.026
    4420   -4.920   11.479    2.867
    4421   -7.429   11.952   -0.114
    4422  -10.033   10.152   -0.910
    4423  -10.043   10.155    1.895
    4424  -10.817    8.648    2.412
    4425   -9.600   14.135   -0.128
    4426   -6.878   10.411   -1.416
    4427   -8.111    4.527   -3.893
    4428   -7.899    6.333    0.310
    4429   -8.891    6.613   -2.414
    4430   -9.341    6.691   -3.676
    4431   -9.323    4.785   -2.019
    4432   -9.547    7.432   -6.768
    4433   -6.858    3.657   -0.294
    4434   -8.809    5.998   -4.188
    4435   -9.896    4.287   -3.870
    4436   -6.133    3.528    0.422
    4437   -8.279    0.065   -0.077
    4438   -9.129    1.311    0.854
    4439  -11.795   -1.074   -1.832
    4440   -8.903    3.214   -1.366
    4441  -11.329    7.219   -4.235
    4442  -10.445    3.530   -2.829
    4443   -8.695    6.701   -0.704
    4444   -7.465    5.264    1.661
    4445   -4.308    6.437    2.312
    4446   -3.901    7.041    2.469
    4447   -3.638    6.456    3.159
    4448   -5.424    2.032    1.983
    4449   -6.768   -1.229    2.010
    4450   -5.604    0.693   -0.333
    4451   -6.652    3.395   -2.256
    4452   -5.834    6.754   -1.100
    4453   -7.437    8.217    0.594
    4454   -7.360    7.036   -0.585
    4455   -4.468   10.902   -1.141
    4456   -7.721    8.143    1.061
    4457   -8.157    9.776   -3.126
    4458   -5.147    8.492   -0.172
    4459   -4.909    6.355    0.529
    4460   -7.680   -0.160    1.200
    4461   -9.098   -0.788    0.857
    4462   -8.107    1.354    0.281
    4463  -10.826   -0.438   -1.139
    4464   -5.990   -3.079    0.588
    4465   -5.917   -0.793    4.427
    4466   -9.623   -2.173    1.620
    4467  -11.194    1.297   -2.259
    4468   -8.213    1.144   -2.880
    4469  -11.217    1.173   -3.537
    4470  -10.752    0.998   -4.232
    4471  -13.713   -0.325   -2.110
    4472  -13.861   -0.053   -3.701
    4473  -11.792    1.063   -3.076
    4474  -14.570    0.703   -4.015
    4475  -13.281   -1.475   -3.312
    4476  -12.018   -2.203   -0.351
    4477  -14.363   -6.363    0.557
    4478  -13.129   -2.078   -0.365
    4479  -10.629   -1.197   -2.318
    4480  -10.675    0.645   -1.655
    4481   -9.549   -0.916   -1.361
    4482   -9.386    0.888   -3.731
    4483  -10.971   -1.318   -0.765
    4484  -10.311    0.416   -0.779
    4485   -8.235    1.865   -3.369
    4486  -11.781   -0.924   -1.495
    4487   -8.212    0.565    1.266
    4488  -12.560   -1.725   -2.343
    4489  -13.916   -1.016   -4.517
    4490  -12.907   -1.051   -4.853
    4491  -12.671   -4.007   -3.751
    4492  -13.494   -2.999   -2.626
    4493  -14.087   -2.918   -4.394
    4494  -13.476   -6.047   -1.133
    4495  -14.448   -3.955   -1.338
    4496  -13.171   -3.525   -0.659
    4497  -11.016   -2.197   -3.187
    4498  -12.600   -3.843   -3.222
    4499  -14.219   -2.517   -4.866
    4500  -11.112    0.050   -5.073
    4501   -9.123    0.164   -2.369
    4502  -11.501    0.758   -3.400
    4503   -8.722    2.445   -3.189
    4504  -13.303    0.363   -3.843
    4505  -13.258   -6.119   -3.179
    4506  -12.456   -6.926   -4.304
    4507   -9.550   -5.046   -5.907
    4508  -10.046   -4.308   -4.863
    4509  -11.166   -3.247   -5.624
    4510   -8.738   -1.457   -5.813
    4511   -9.861    0.975   -7.397
    4512   -9.322    0.772   -4.230
    4513   -6.329    0.783    0.071
    4514   -8.561    0.818   -1.177
    4515   -9.727    1.246   -3.455
    4516  -14.014   -4.069   -1.836
    4517  -11.258   -1.002   -2.043
    4518  -13.585   -2.060   -1.722
    4519  -16.388   -3.999   -5.939
    4520  -12.096    1.313   -6.647
    4521  -13.533   -4.646   -8.671
    4522  -15.980   -4.569  -10.063
    4523  -11.121   -2.031   -6.443
    4524  -10.893    2.071   -5.831
    4525   -7.835    3.641   -3.903
    4526   -7.181    5.174   -3.972
    4527   -5.618    5.461   -2.774
    4528   -4.057    4.258   -0.765
    4529   -7.184    4.298   -2.637
    4530   -8.553    3.393   -0.337
    4531   -7.328    0.504    2.760
    4532   -6.689    4.041    0.873
    4533   -6.680    7.097   -0.998
    4534   -6.881    8.987   -0.309
    4535   -6.827    5.462   -1.708
    4536   -9.707    1.974   -2.343
    4537  -10.977    3.711   -2.310
    4538   -8.738    3.462   -6.703
    4539   -9.177    4.872   -4.392
    4540  -11.100    1.974   -4.660
    4541  -11.535    0.512   -5.039
    4542  -11.587    0.885   -2.507
    4543  -12.983   -3.097    0.606
    4544   -8.634    2.550    0.777
    4545   -9.460    2.885   -0.666
    4546   -7.579   -1.144   -3.155
    4547  -12.385   -0.631   -4.156
    4548  -11.721   -3.963   -3.753
    4549  -14.572   -4.675   -4.595
    4550  -14.224   -3.748   -4.851
    4551  -14.278    0.047   -4.969
    4552  -13.135   -1.367   -5.523
    4553  -13.986   -1.174    0.309
    4554  -10.902    3.834   -1.489
    4555  -14.117    0.577   -3.942
    4556  -13.843    0.195   -1.317
    4557  -13.978   -1.380    1.641
    4558  -17.891   -1.103   -2.676
    4559  -19.341   -1.693   -5.899
    4560  -19.019   -1.643   -5.390
    4561  -16.716   -1.003   -6.565
    4562  -14.940   -0.890   -4.904
    4563  -14.861   -2.244   -4.649
    4564  -12.889    0.586   -5.157
    4565  -13.581   -2.349   -4.741
    4566  -11.452    0.315   -2.351
    4567  -12.782    1.397   -5.678
    4568  -12.839    1.189   -5.363
    4569  -16.154   -4.786   -3.196
    4570  -15.197   -3.250   -1.969
    4571  -16.577   -5.074   -6.074
    4572  -15.478   -2.030   -6.007
    4573  -19.237   -4.277   -7.353
    4574  -19.585    1.397   -8.723
    4575  -19.143   -0.211   -8.025
    4576  -16.866   -0.998   -7.720
    4577  -15.776    0.723   -5.311
    4578  -15.604    1.016   -4.649
    4579  -17.445    4.231   -6.794
    4580  -19.152    0.648   -7.432
    4581  -19.242   -0.903   -4.951
    4582  -17.440   -2.267   -5.050
    4583  -14.355   -0.960   -7.568
    4584  -16.239    1.493   -6.261
    4585  -15.899    0.789   -7.025
    4586  -16.270   -0.448   -8.967
    4587  -18.954   -0.368   -9.674
    4588  -17.043    2.323  -11.550
    4589  -19.506   -0.538  -10.195
    4590  -17.656    0.306   -9.331
    4591  -17.207   -1.972   -6.448
    4592  -15.623   -0.447   -6.327
    4593  -12.161    1.402   -5.072
    4594  -11.969   -1.101   -0.104
    4595  -14.441   -2.174    0.924
    4596  -14.402   -1.974   -0.095
    4597  -14.717   -3.572    0.760
    4598  -17.266   -0.912   -4.009
    4599  -18.528   -1.339   -4.957
    4600  -15.818   -0.196   -1.588
    4601  -16.896   -2.501   -2.240
    4602  -15.318   -0.480   -4.066
    4603  -13.645   -0.112   -1.992
    4604  -13.792    1.527   -1.371
    4605  -11.415    2.050   -0.880
    4606   -9.889    5.342   -1.250
    4607  -12.446    1.795   -3.837
    4608  -12.589    3.315   -2.753
    4609  -11.711    5.809   -3.482
    4610  -10.637    5.905   -3.312
    4611  -12.009    6.674    0.202
    4612  -12.943    6.650   -3.830
    4613  -13.761    4.347   -2.170
    4614  -11.559    4.774   -1.191
    4615   -9.429    5.089    1.858
    4616  -14.015    4.399   -1.398
    4617  -15.978    0.765   -2.060
    4618  -17.519   -0.996   -3.383
    4619  -16.364   -0.690   -3.496
    4620  -17.934    1.679   -3.731
    4621  -17.340    0.255   -4.057
    4622  -15.575    0.522   -7.713
    4623  -14.992    2.804   -5.597
    4624  -15.938    3.614   -7.261
    4625  -14.977    0.743   -6.467
    4626  -13.668    2.077   -9.334
    4627  -14.123    1.390  -10.197
    4628  -11.839    2.000   -5.022
    4629  -11.770    3.533   -2.712
    4630  -12.625   -0.259   -5.916
    4631  -16.547    0.081   -6.760
    4632  -14.269   -0.296   -5.507
    4633  -14.363    1.210   -4.393
    4634  -15.312    1.769   -5.690
    4635  -16.184   -1.094   -3.372
    4636  -16.193   -3.713   -7.193
    4637  -16.371   -0.198   -7.900
    4638  -15.960   -0.538   -6.080
    4639  -12.836   -0.243   -6.501
    4640  -11.406   -0.158   -5.839
    4641  -12.145    2.123   -3.548
    4642  -10.707    6.810   -5.363
    4643   -9.569    6.018   -5.090
    4644  -12.400    2.587   -5.738
    4645  -11.729    1.292   -5.345
    4646  -11.432    2.056   -7.155
    4647  -13.590    0.867   -6.197
    4648  -12.232   -0.878   -4.702
    4649  -16.683    1.881   -6.864
    4650  -13.873    3.531   -7.031
    4651  -14.370    1.475   -6.808
    4652  -18.537   -0.015   -8.098
    4653  -18.130    1.310   -5.139
    4654  -16.017    3.643  -13.296
    4655  -13.180    1.630  -10.014
    4656  -14.453    1.807   -8.640
    4657  -14.527    2.275   -8.135
    4658  -15.301    0.727  -10.075
    4659  -16.772   -0.588   -6.766
    4660  -18.718   -0.799   -8.529
    4661  -17.215   -0.787   -5.379
    4662  -19.990   -3.250   -7.160
    4663  -21.290   -4.253   -4.480
    4664  -15.333   -3.240   -4.727
    4665  -17.241   -3.241   -8.499
    4666  -17.230   -3.042   -7.221
    4667  -17.709    1.160  -10.669
    4668  -14.331   -0.788   -6.156
    4669  -16.848    1.391   -9.350
    4670  -18.392    2.897   -9.706
    4671  -18.059   -0.860  -11.193
    4672  -19.486   -1.282  -10.941
    4673  -16.359    2.419  -10.847
    4674  -18.202    0.638  -11.811
    4675  -18.090    1.174  -11.799
    4676  -18.096    0.572  -10.411
    4677  -18.439   -0.102  -10.805
    4678  -18.709   -2.329   -8.568
    4679  -17.651   -3.280   -6.642
    4680  -15.956   -3.882   -5.984
    4681  -14.739   -2.267   -1.962
    4682  -15.487    0.128   -5.178
    4683  -13.905   -0.234   -4.901
    4684  -11.842    3.725   -3.623
    4685  -10.565    4.477   -1.484
    4686  -13.373    1.844   -1.257
    4687  -12.895    4.124   -2.198
    4688  -16.771    4.245   -8.412
    4689  -16.311    3.589   -7.348
    4690  -16.475    0.688   -8.255
    4691  -15.847    1.218   -8.671
    4692  -16.301   -0.120   -7.508
    4693  -19.468   -0.950  -11.834
    4694  -17.104    0.133   -9.096
    4695  -17.472    1.555   -8.238
    4696  -14.187    2.332   -6.438
    4697  -17.267    1.277   -7.013
    4698  -17.865    0.342   -5.714
    4699  -20.569    0.090   -7.560
    4700  -22.603    1.466  -10.588
    4701  -22.119    2.486   -9.314
    4702  -24.366   -1.043  -10.810
    4703  -24.290   -1.002  -10.790
    4704  -21.009   -0.964   -9.722
    4705  -20.575    3.991  -10.039
    4706  -21.471    4.386  -10.149
    4707  -19.231    8.303  -13.098
    4708  -16.946    5.716   -7.912
    4709  -18.929    3.785  -10.152
    4710  -17.894    4.125   -7.736
    4711  -20.846    2.326   -8.434
    4712  -18.476    3.745  -10.820
    4713  -19.171    7.119  -10.111
    4714  -18.921    6.956  -15.448
    4715  -19.366    5.559  -12.417
    4716  -15.944    4.881   -9.259
    4717  -16.838    5.066   -9.959
    4718  -21.681   -0.678  -11.133
    4719  -20.380    0.941   -9.240
    4720  -17.550    4.183   -6.880
    4721  -16.493    5.467   -7.404
    4722  -19.671    2.319   -8.072
    4723  -19.386    4.119   -9.763
    4724  -19.300    3.685  -12.040
    4725  -19.799    3.705  -12.612
    4726  -19.969    4.014  -13.873
    4727  -18.495    3.887  -11.084
    4728  -18.682    0.778   -8.758
    4729  -17.308    4.540   -6.492
    4730  -18.238    2.542   -8.870
    4731  -17.244    3.751   -6.466
    4732  -17.664    3.614   -3.958
    4733  -17.167    2.486   -2.137
    4734  -19.455    0.338   -6.331
    4735  -17.977    2.157   -3.701
    4736  -15.693    4.420   -3.180
    4737  -15.164    2.308   -3.589
    4738  -16.612    1.923   -4.299
    4739  -19.051   -0.393   -4.781
    4740  -17.668    3.246   -9.136
    4741  -19.379    0.580   -7.567
    4742  -21.289    1.327  -10.518
    4743  -16.166    3.220   -8.902
    4744  -15.743    2.659   -9.050
    4745  -19.185    3.985   -5.720
    4746  -16.473    2.794   -3.726
    4747  -15.591    0.255   -2.742
    4748  -15.120    1.967   -3.680
    4749  -18.654   -0.453   -4.926
    4750  -16.740    1.007   -2.516
    4751  -15.289   -0.511   -2.283
    4752  -14.937    3.298   -0.754
    4753  -12.722    6.336   -1.239
    4754  -12.617    3.468    0.482
    4755  -14.048    7.014   -0.162
    4756  -10.954    6.091    0.301
    4757  -14.487    7.241   -2.055
    4758  -12.764    8.348   -3.720
    4759  -13.708    4.912   -5.892
    4760  -13.194    6.584   -4.782
    4761  -18.013    0.711   -2.262
    4762  -15.848   -0.595   -2.379
    4763  -16.898    0.763   -3.174
    4764  -16.145    1.904   -1.111
    4765  -15.319    3.971   -2.976
    4766  -15.827    2.435   -4.159
    4767  -17.936    2.970   -5.974
    4768  -19.101    0.536   -7.388
    4769  -18.242    4.139   -4.524
    4770  -18.541    5.078   -4.422
    4771  -15.599    3.462   -4.178
    4772  -16.196    3.759   -5.951
    4773  -13.064    3.003   -3.887
    4774  -13.320    6.391   -2.694
    4775  -14.554    4.276   -2.081
    4776  -17.586    1.635   -5.560
    4777  -20.083    0.463   -7.190
    4778  -19.592   -0.045   -5.306
    4779  -19.073   -1.151   -2.174
    4780  -18.571    0.318   -6.187
    4781  -16.676    5.317   -2.118
    4782  -13.919    6.175   -4.300
    4783  -11.876    7.861   -4.436
    4784  -13.096   11.298   -4.511
    4785  -12.790   11.195   -4.463
    4786  -11.640   12.833   -7.802
    4787  -15.143   11.522   -8.087
    4788  -15.381   11.023   -9.475
    4789  -17.695    4.855  -10.103
    4790  -17.606    5.591   -8.267
    4791  -18.668    4.790   -9.035
    4792  -17.398    8.389  -11.015
    4793  -15.985    4.722   -8.239
    4794  -15.487    6.255   -6.350
    4795  -19.660    4.493  -10.116
    4796  -18.511    3.880   -9.247
    4797  -17.617    1.120   -7.076
    4798  -17.324    2.335   -4.339
    4799  -17.465    3.378   -3.880
    4800  -14.892    7.959   -3.458
    4801  -12.494    7.394   -2.461
    4802  -14.107    2.366   -3.891
    4803  -15.929    4.506   -5.870
    4804  -16.003    3.297   -4.317
    4805  -15.548    1.930   -2.297
    4806  -15.056    3.730   -1.531
    4807  -12.099   -0.029    0.458
    4808  -11.679    4.387    1.305
    4809  -12.536    4.724   -1.303
    4810  -16.010    1.341   -2.272
    4811  -18.090    2.287   -2.875
    4812  -21.088   -5.190   -4.339
    4813  -18.223   -2.114   -0.886
    4814  -16.952   -1.263   -2.139
    4815  -16.234    0.752   -2.887
    4816  -16.642    3.047   -3.827
    4817  -17.578    3.910   -2.556
    4818  -15.230    3.522   -0.624
    4819  -19.899    1.514   -4.519
    4820  -19.979    0.302   -6.764
    4821  -22.522   -3.613   -4.204
    4822  -21.059   -3.146   -7.239
    4823  -18.812   -0.788   -4.307
    4824  -18.704   -3.588   -2.925
    4825  -23.680   -5.177   -1.965
    4826  -21.310   -4.190   -0.547
    4827  -19.046   -5.223   -0.464
    4828  -17.479   -8.357   -0.536
    4829  -16.647   -7.158    1.222
    4830  -17.512   -5.644    1.432
    4831  -17.996   -5.721   -0.827
    4832  -19.218   -1.648   -1.238
    4833  -15.235   -1.721   -0.076
    4834  -17.371    0.839   -3.357
    4835  -15.186    2.989   -4.760
    4836  -14.795    0.604   -1.552
    4837  -12.832   -2.729    0.085
    4838  -14.221    1.465    0.413
    4839  -14.180   -1.922   -1.378
    4840  -11.783    1.812   -0.553
    4841  -16.087   -0.722   -3.187
    4842  -15.459   -0.948   -3.508
    4843  -17.948   -2.153   -4.474
    4844  -16.890   -2.934   -3.696
    4845  -15.560   -0.319   -1.843
    4846  -12.502    0.424   -3.467
    4847  -15.941   -1.595   -4.853
    4848  -15.015   -2.807    1.470
    4849  -14.109   -2.074    3.244
    4850  -13.719    2.456   -0.327
    4851  -11.301    5.156   -3.402
    4852  -12.510    6.781   -4.616
    4853  -13.977    4.997   -5.038
    4854  -11.545    7.955   -3.811
    4855   -7.868    7.988    0.633
    4856  -11.047    6.159    0.438
    4857  -13.996    3.395   -1.613
    4858  -11.161    3.171   -3.065
    4859  -12.276    6.072   -3.032
    4860  -12.940    4.539   -1.208
    4861  -12.993    3.435    0.547
    4862  -14.903    3.225    1.604
    4863  -13.945    5.085   -0.778
    4864  -12.233    5.028   -0.147
    4865  -14.077    2.942   -3.387
    4866  -15.404    1.854   -0.981
    4867  -11.461    6.906   -0.975
    4868  -17.332    2.956   -3.714
    4869  -14.370    6.379   -6.051
    4870  -16.732    4.322   -5.689
    4871  -16.211    6.766   -7.448
    4872  -15.886    2.231   -6.875
    4873  -17.824    4.180   -6.765
    4874  -15.072    4.494   -4.584
    4875  -12.554    6.944   -6.071
    4876  -14.353    5.162   -4.959
    4877  -13.345    6.933   -6.500
    4878  -15.582    5.329   -4.533
    4879  -15.928    8.177   -9.165
    4880  -15.760    4.024   -6.203
    4881  -16.933    1.651   -6.904
    4882  -17.203    1.448   -5.886
    4883  -20.145   -2.627   -7.035
    4884  -18.797   -3.464   -6.304
    4885  -19.822   -3.572   -5.158
    4886  -18.994   -1.125   -6.722
    4887  -19.904   -5.159   -5.488
    4888  -20.786   -7.777   -3.392
    4889  -20.308   -5.894   -7.103
    4890  -18.394   -4.053   -7.535
    4891  -16.145   -3.315   -4.691
    4892  -17.907   -3.332   -4.835
    4893  -19.356   -3.470   -3.649
    4894  -17.618   -3.704   -5.193
    4895  -19.901   -4.609   -8.455
    4896  -20.708   -5.142   -8.706
    4897  -21.584   -4.825   -8.268
    4898  -21.302   -4.595   -7.075
    4899  -17.403   -4.976   -4.288
    4900  -17.990   -3.001   -5.628
    4901  -15.748   -2.376   -5.652
    4902  -13.656   -2.508   -0.695
    4903  -14.447   -5.189   -0.001
    4904  -16.351   -4.804   -1.429
    4905  -15.426   -3.814   -1.715
    4906  -17.234   -5.445   -4.230
    4907  -18.533   -4.177   -0.093
    4908  -16.461   -3.014   -1.183
    4909  -15.331   -2.415   -2.988
    4910  -16.860   -2.451   -3.737
    4911  -15.438   -2.676   -4.465
    4912  -15.855   -0.870   -4.764
    4913  -17.211   -3.525   -3.493
    4914  -16.246   -4.089   -1.123
    4915  -16.409   -4.207   -2.593
    4916  -17.148   -2.130   -2.617
    4917  -15.580   -3.807    0.162
    4918  -19.566   -2.942   -3.214
    4919  -18.853   -2.355   -5.661
    4920  -17.999   -3.381   -4.455
    4921  -16.177   -0.281   -4.034
    4922  -16.167   -0.535   -3.451
    4923  -15.101    2.025   -3.293
    4924  -13.872    4.399   -3.952
    4925  -13.242    0.197   -3.086
    4926  -12.249    3.354   -2.715
    4927  -14.372    1.201   -3.290
    4928  -15.738    4.344   -6.125
    4929  -13.132    1.164   -4.164
    4930  -15.002    1.829   -2.482
    4931  -11.555    1.175   -2.340
    4932  -14.820   -0.870   -4.204
    4933  -13.103    0.689   -3.547
    4934  -11.056   -0.094   -3.334
    4935  -13.631    1.543   -6.879
    4936  -14.741    1.720   -5.595
    4937  -16.514    2.051   -6.108
    4938  -17.085   -0.713   -1.301
    4939  -13.934    2.287    2.036
    4940  -11.692    4.034   -0.505
    4941  -12.589    4.925   -2.996
    4942  -12.553    1.866   -3.715
    4943  -11.855    4.141   -1.944
    4944  -12.059    1.207    0.059
    4945  -12.805   -0.026    1.811
    4946  -13.974    0.491   -2.077
    4947  -16.639   -0.941   -1.646
    4948  -16.148    0.461   -5.663
    4949  -14.050    0.089   -3.847
    4950  -14.608    0.646   -5.408
    4951  -16.550   -3.125   -2.992
    4952  -15.641   -0.089   -5.236
    4953  -17.242    1.829   -6.996
    4954  -16.264    2.244   -6.592
    4955  -14.959    1.725   -5.305
    4956  -14.394   -0.736   -0.997
    4957  -12.344    1.629   -3.808
    4958  -13.325    0.123   -2.349
    4959  -12.328    1.592   -0.899
    4960  -11.182    2.821   -0.743
    4961  -13.795    1.381    0.452
    4962  -15.548   -3.453    1.272
    4963  -14.677   -0.510    1.075
    4964  -12.901   -0.901    2.671
    4965  -11.352   -2.582    4.531
    4966  -12.360   -2.351    0.278
    4967  -12.602   -3.194    2.318
    4968  -13.671   -2.685   -0.350
    4969  -12.596   -2.714    0.339
    4970  -11.789   -3.515    0.633
    4971  -12.837   -1.766   -0.548
    4972  -10.794    0.053   -4.370
    4973  -14.589   -1.318   -2.203
    4974  -14.594    0.660   -2.878
    4975  -13.406    3.059   -3.613
    4976  -13.314   -0.827   -2.032
    4977  -13.497    0.423   -0.849
    4978  -12.615    1.258   -4.183
    4979  -15.668   -2.228   -3.924
    4980  -17.785   -3.432   -7.490
    4981  -16.631   -5.187   -5.406
    4982  -14.150   -2.688   -6.624
    4983  -14.251   -6.169   -5.497
    4984  -15.541   -5.432   -6.178
    4985  -16.215   -3.598   -7.597
    4986  -15.825   -2.663   -5.467
    4987  -13.643   -1.260   -3.593
    4988  -12.359   -2.726   -1.401
    4989   -9.156   -1.881   -0.229
    4990   -9.590    0.503   -3.524
    4991  -12.573    2.591   -5.046
    4992  -15.152   -2.966   -4.604
    4993  -15.164    1.307   -6.763
    4994  -13.370    1.233   -7.311
    4995  -16.065   -2.575   -5.757
    4996  -12.661   -1.397   -4.832
    4997  -15.146    0.383   -8.002
    4998  -17.800   -1.359   -6.839
    4999  -14.309    0.909   -5.791
    5000  -12.067    1.853   -2.773
    5001  -13.502    4.255   -3.289
    5002  -14.166    0.956   -3.152
    5003  -13.220   -4.105   -1.043
    5004  -15.871   -6.777    1.123
    5005  -15.627   -5.099    0.265
    5006  -16.451   -0.855   -2.869
    5007  -15.749   -2.005   -5.598
    5008  -12.663    0.981   -5.865
    5009  -15.963   -1.118   -4.968
    5010  -14.676   -2.468   -5.056
    5011  -16.407   -6.290   -5.944
    5012  -16.382   -3.816   -5.860
    5013  -14.511   -3.167   -6.861
    5014  -14.251   -1.688   -5.814
    5015  -13.823   -2.397   -5.572
    5016  -17.059   -2.348   -6.149
    5017  -17.725   -1.355   -2.934
    5018  -18.960   -5.482   -4.978
    5019  -17.242   -4.252   -5.253
    5020  -17.627   -7.296   -3.584
    5021  -16.625   -4.161   -5.347
    5022  -18.552   -4.473   -6.296
    5023  -17.152   -3.922   -4.655
    5024  -15.659   -2.473   -3.899
    5025  -17.146   -3.907   -2.490
    5026  -17.274   -3.172   -3.652
    5027  -15.062   -4.078   -3.647
    5028  -14.921   -3.092    2.211
    5029  -16.206   -3.628   -3.403
    5030  -18.850   -3.038   -4.410
    5031  -18.796   -5.149   -3.178
    5032  -16.530   -5.966   -3.655
    5033  -16.336   -1.820   -5.931
    5034  -14.533   -2.570   -4.475
    5035  -16.515   -3.679   -5.164
    5036  -15.735   -2.100   -5.748
    5037  -17.915   -5.982   -5.769
    5038  -19.227   -7.534   -8.078
    5039  -18.609   -7.175   -4.639
    5040  -17.893   -2.510   -5.675
    5041  -17.410    0.310   -6.987
    5042  -20.648   -0.789   -7.881
    5043  -18.703   -1.755   -6.665
    5044  -16.615   -1.523   -5.158
    5045  -15.620    0.196   -5.869
    5046  -18.400   -1.388   -4.966
    5047  -14.681    2.850   -4.866
    5048  -16.068    5.085   -8.806
    5049  -17.547    2.317   -6.514
    5050  -18.518   -1.274   -9.213
    5051  -17.004    0.435   -7.515
    5052  -17.917    3.032   -5.990
    5053  -16.850    5.020   -7.296
    5054  -15.925    2.978   -4.927
    5055  -13.723    2.428    0.671
    5056  -17.510    1.506   -2.410
    5057  -14.720    3.452    0.005
    5058  -15.394   -1.000   -3.190
    5059  -16.093   -2.278   -4.104
    5060  -18.039   -3.758   -5.709
    5061  -17.896   -0.912   -5.407
    5062  -17.742   -2.811   -9.296
    5063  -19.534   -6.363   -4.506
    5064  -17.711   -3.891   -5.004
    5065  -17.407    0.260   -7.685
    5066  -17.900   -2.239   -7.426
    5067  -19.208   -2.766  -10.023
    5068  -22.855   -5.074   -7.116
    5069  -17.608    1.316   -5.574
    5070  -16.372    0.984   -5.821
    5071  -14.073    3.163   -6.151
    5072  -16.217    3.976   -6.200
    5073  -14.452    7.295   -6.942
    5074  -13.882    5.245   -6.687
    5075  -15.318    4.967   -4.722
    5076  -16.725   -0.942   -2.505
    5077  -18.442   -3.349   -3.789
    5078  -18.463   -1.334   -2.189
    5079  -18.027    0.285   -2.933
    5080  -15.541    2.527   -2.168
    5081  -15.089    1.337   -0.915
    5082  -14.699   -0.466    0.530
    5083  -13.723    0.595    0.784
    5084  -13.451    2.298    2.006
    5085  -14.733   -0.580    1.574
    5086  -17.692   -0.615   -0.151
    5087  -19.584   -0.532   -3.002
    5088  -17.230    1.016   -1.503
    5089  -18.011   -3.399   -1.531
    5090  -19.523   -4.971   -3.004
    5091  -21.398   -7.498   -2.406
    5092  -19.718   -7.221   -0.919
    5093  -20.850   -3.906   -2.736
    5094  -21.911   -5.564   -3.101
    5095  -20.528   -4.454   -1.787
    5096  -20.510   -5.112   -1.554
    5097  -15.969    0.631   -3.144
    5098  -20.135   -2.662   -4.806
    5099  -20.549   -5.897   -5.011
    5100  -19.701   -4.938   -2.471
    5101  -18.873   -5.152   -1.793
    5102  -16.887   -1.427   -3.375
    5103  -17.624   -1.408   -3.426
    5104  -19.719   -2.988   -8.061
    5105  -18.494   -0.475   -6.622
    5106  -18.796    1.735   -6.148
    5107  -17.362    1.343   -6.517
    5108  -16.345   -1.339   -1.730
    5109  -12.397   -1.058   -0.854
    5110  -14.383    2.743   -1.975
    5111  -16.915   -1.123   -3.350
    5112  -15.753    0.844   -2.669
    5113  -15.288    1.745   -0.142
    5114  -16.227    5.787   -2.753
    5115  -14.679    2.611   -0.363
    5116  -12.231    5.048   -0.571
    5117  -14.820    4.551   -3.419
    5118  -16.132    1.183   -3.941
    5119  -14.445    4.175   -2.334
    5120  -14.717    4.616   -5.195
    5121  -13.106    2.693   -5.783
    5122  -15.153    5.609   -3.082
    5123  -16.641    2.207   -3.056
    5124  -15.255    0.235    0.358
    5125  -17.596   -0.269   -4.031
    5126  -17.627   -1.003   -3.142
    5127  -16.022   -1.501   -1.887
    5128  -16.225   -2.608   -4.761
    5129  -17.454   -2.694   -3.680
    5130  -17.461   -1.676   -1.414
    5131  -13.310    3.219   -2.290
    5132  -16.685    1.839   -3.886
    5133  -17.039    1.055   -3.651
    5134  -16.174    1.711   -3.502
    5135  -17.354    0.066   -5.712
    5136  -16.066    3.699   -5.278
    5137  -15.075    5.107   -6.301
    5138  -13.018    6.644   -6.697
    5139  -12.504    5.244   -4.547
    5140   -9.767    5.817   -0.686
    5141  -13.327    6.901   -4.430
    5142  -15.585    6.862   -3.886
    5143  -12.753    2.214    1.640
    5144   -8.514    6.464    2.991
    5145   -9.155    8.539    0.430
    5146  -11.436    1.873    4.099
    5147  -10.385    1.844    6.324
    5148   -8.997    2.698    2.180
    5149  -14.730    0.411   -0.086
    5150  -13.546   -2.849   -2.650
    5151  -14.886   -0.488   -2.383
    5152  -15.418    2.141   -2.788
    5153  -10.899    2.107    2.116
    5154  -12.175    4.673    0.096
    5155  -16.354    3.248   -3.394
    5156  -14.517    6.610   -1.532
    5157  -13.766    8.417   -2.866
    5158  -14.634    9.376   -6.097
    5159  -12.039   10.762   -2.386
    5160  -12.302   10.146   -3.326
    5161  -11.810   10.253   -1.832
    5162  -13.859   12.344   -6.839
    5163  -16.251   10.386   -6.216
    5164  -15.062    9.648   -1.549
    5165  -14.428    7.344   -1.818
    5166  -18.142    5.097   -4.566
    5167  -16.712    5.834   -2.959
    5168  -18.209    2.865   -3.928
    5169  -15.576    1.033   -1.984
    5170  -20.916   -1.772   -4.079
    5171  -17.829    0.846   -0.217
    5172  -15.100    2.658    2.713
    5173  -16.760    2.091    2.739
    5174  -17.632    3.576   -1.574
    5175  -15.877    2.369   -4.408
    5176  -14.194    2.045   -3.817
    5177  -12.480    3.675   -3.615
    5178  -13.978    5.696   -3.378
    5179  -11.983    5.434   -2.045
    5180  -14.383    1.137   -4.683
    5181  -16.598    1.549   -4.350
    5182  -16.211    1.735   -3.249
    5183  -13.921    4.892   -1.829
    5184  -12.099    6.999   -1.090
    5185  -10.892    3.174    2.976
    5186  -12.002    0.751    1.596
    5187  -11.720    2.000    0.679
    5188  -12.873    4.586   -0.088
    5189  -14.617    5.856   -0.604
    5190  -12.710    2.747    0.777
    5191  -14.475    3.167   -4.934
    5192  -10.719    3.920   -2.843
    5193  -13.791    1.647   -3.611
    5194  -10.913    0.879   -2.872
    5195   -9.962    1.220    0.134
    5196  -10.620    1.811   -0.828
    5197  -12.770    2.252   -1.628
    5198  -12.790   -0.829    2.861
    5199  -14.761   -2.040    2.492
    5200  -13.327   -2.209    1.243
    5201   -9.969    0.815    3.023
    5202   -9.316    1.594    1.473
    5203   -7.395    4.773    2.544
    5204  -10.202    3.930    0.902
    5205  -11.393    1.009   -0.208
    5206  -12.721    0.372   -1.612
    5207  -16.337   -1.479   -3.377
    5208  -13.506   -0.474   -2.719
    5209  -13.213   -0.278   -3.298
    5210  -13.588   -0.894   -3.435
    5211  -16.287    1.373   -6.822
    5212  -16.499    3.760   -5.892
    5213  -13.341    1.963   -5.634
    5214  -13.779    0.476   -4.687
    5215  -13.741    0.127   -0.088
    5216  -16.109   -2.881   -0.559
    5217  -12.522   -0.364   -0.833
    5218  -12.231   -1.668    0.187
    5219  -10.891    0.955   -2.039
    5220  -11.218    1.944   -1.628
    5221   -9.065    3.718    1.003
    5222  -11.380    4.792   -2.272
    5223  -14.279    1.872   -3.463
    5224  -12.341    2.078   -2.857
    5225  -12.174    6.293   -5.011
    5226  -12.337    1.446   -2.850
    5227  -13.214   -0.658   -5.467
    5228  -14.750   -0.763   -6.221
    5229  -14.853   -1.913   -4.758
    5230  -14.185   -1.431    0.072
    5231  -17.054    1.199   -4.137
    5232  -14.309    0.747   -0.684
    5233  -13.211    4.714   -5.452
    5234  -13.479    5.510   -3.058
    5235  -17.597   -0.708   -2.980
    5236  -14.218   -0.837   -6.211
    5237  -15.803   -1.489   -7.663
    5238  -16.385    1.473   -5.779
    5239  -14.075    0.770   -3.235
    5240  -10.125    2.994   -2.198
    5241  -12.987    3.768   -4.378
    5242  -10.098   -2.351    1.643
    5243   -8.799   -1.950    4.927
    5244   -5.974   -1.265    5.559
    5245  -10.926   -2.850    1.227
    5246   -9.482   -2.634    2.929
    5247  -11.830   -1.263    1.190
    5248  -15.368   -2.848   -1.624
    5249  -15.911   -0.620   -5.236
    5250  -15.020    1.186   -1.673
    5251  -14.988    1.023   -7.782
    5252  -13.466    2.174   -5.780
    5253  -15.920    0.782   -5.375
    5254  -14.162   -2.453   -2.264
    5255  -14.353   -2.453   -0.055
    5256  -13.431   -2.338   -2.513
    5257  -16.463   -0.966   -3.072
    5258  -14.560    0.273   -1.156
    5259  -14.921   -0.102   -2.233
    5260  -15.397   -4.836    0.371
    5261  -15.796   -3.670   -2.811
    5262  -14.343   -3.516   -1.721
    5263  -16.732   -3.660   -5.292
    5264  -15.977   -3.102   -3.114
    5265  -14.233   -0.193   -2.120
    5266  -10.849    4.383   -4.321
    5267  -11.515    4.651   -3.045
    5268  -14.799    0.293   -4.032
    5269  -13.455   -0.064   -4.186
    5270   -9.016   -2.236    2.186
    5271  -10.998   -1.101    4.007
    5272  -12.867   -1.198    2.077
    5273  -14.634   -0.160   -1.873
    5274  -14.270   -0.647   -6.167
    5275  -11.742    0.307   -4.069
    5276  -13.386    1.512   -2.787
    5277  -12.402    2.574   -2.237
    5278  -13.655    4.944   -6.180
    5279  -13.939    7.881   -5.847
    5280  -11.806    5.653   -3.134
    5281  -12.871    7.175   -4.915
    5282  -14.192    4.452   -5.629
    5283  -15.366    9.936   -7.991
    5284  -14.141   11.365   -4.888
    5285  -15.627    7.421   -6.654
    5286  -12.891    7.556   -6.417
    5287  -15.218    1.915   -3.482
    5288  -11.642    5.525   -0.901
    5289  -11.538    5.409   -3.026
    5290  -11.661    5.517   -3.728
    5291  -14.606    2.747   -2.413
    5292  -16.674    3.673   -6.763
    5293  -14.280    4.160   -1.578
    5294  -15.311    3.301   -2.635
    5295  -16.414   -0.635   -3.449
    5296  -15.099    2.286   -2.896
    5297  -16.017    1.838   -6.260
    5298  -18.202   -1.904   -5.565
    5299  -15.935   -1.042   -4.238
    5300  -16.521    1.104   -3.339
    5301  -14.863    2.098   -1.840
    5302  -14.220    1.770   -4.950
    5303  -13.221    1.491   -3.914
    5304  -14.376   -1.018   -2.330
    5305  -12.671    1.268   -4.126
    5306  -15.212    3.588   -9.298
    5307  -13.409    2.814   -7.053
    5308  -14.150    2.489   -3.854
    5309  -12.278    4.769   -3.208
    5310  -12.563    2.946   -1.651
    5311  -10.759    4.033   -2.264
    5312  -11.468    4.768   -2.466
    5313  -10.444    8.090   -2.039
    5314  -13.198    7.478   -4.654
    5315  -15.275    3.680   -7.177
    5316  -14.498    3.894   -4.313
    5317  -14.785    3.435   -4.775
    5318  -15.660    4.386   -4.833
    5319  -13.658    4.810   -6.813
    5320  -14.821    7.234   -4.953
    5321  -13.862    3.386   -3.113
    5322  -11.837    5.364   -2.234
    5323  -13.796    4.287   -2.662
    5324  -12.287    5.891   -1.245
    5325  -10.171    6.770   -3.750
    5326  -10.818    7.214   -3.595
    5327  -11.991    7.929   -1.769
    5328  -10.175    7.546   -1.722
    5329  -12.531   10.168   -1.674
    5330  -14.269    9.203   -2.119
    5331  -13.508   10.402   -1.688
    5332  -14.812   10.232   -3.755
    5333  -14.763   10.020   -2.455
    5334  -13.043   11.173   -2.648
    5335  -15.629    7.477   -6.576
    5336  -16.036    5.433   -4.842
    5337  -17.384    6.587   -5.477
    5338  -12.681    6.546   -2.620
    5339  -12.585    5.911   -2.947
    5340  -11.997    7.706   -2.794
    5341  -12.583    7.456   -1.900
    5342  -10.800    7.843    2.999
    5343   -9.743    5.443    3.898
    5344  -10.215    6.669    0.284
    5345   -7.091    9.703    4.061
    5346  -10.072    8.246    0.493
    5347  -11.169    8.338   -0.301
    5348  -10.412    6.151   -1.686
    5349  -10.337    8.761   -0.672
    5350   -7.789    5.430    1.683
    5351   -9.382    3.788    2.123
    5352   -8.336    2.201    1.091
    5353  -11.755    3.263    1.419
    5354   -9.813    4.613   -0.168
    5355   -6.456    8.119    1.079
    5356   -7.115   10.579   -1.030
    5357   -6.258   10.162   -1.338
    5358  -11.072    9.374   -0.974
    5359  -10.596    6.968   -1.829
    5360  -13.275    3.410   -2.550
    5361  -12.985    1.806   -4.299
    5362  -13.894   -0.126   -2.295
    5363  -12.205    3.816   -4.207
    5364  -15.206    2.402   -3.605
    5365  -13.056    2.806   -3.611
    5366  -14.897   -1.316   -1.068
    5367  -14.730   -3.838   -0.438
    5368  -14.127   -1.893   -1.844
    5369  -14.495   -2.445    0.412
    5370  -12.441   -0.227   -0.193
    5371  -12.583    0.983   -1.485
    5372  -13.145   -0.402    0.283
    5373  -13.745   -0.133    3.201
    5374  -13.170   -3.200    1.319
    5375  -11.823   -0.691    1.951
    5376  -11.807   -0.567   -0.884
    5377  -12.283    0.622    1.297
    5378  -12.410   -0.921   -1.328
    5379   -8.957    5.873    0.863
    5380   -8.548    7.068    2.680
    5381   -7.514   10.285    2.332
    5382   -8.962    9.991   -1.959
    5383   -9.827    8.779    0.519
    5384  -11.175    6.296    3.832
    5385  -10.324    4.447    0.640
    5386  -10.504    5.800    2.303
    5387   -7.958    8.165    3.093
    5388  -10.528    6.441    4.497
    5389  -11.671    2.040    1.841
    5390   -8.751    0.256    5.900
    5391   -7.375    2.691    4.491
    5392   -9.787    1.780    5.429
    5393   -9.234    4.039    3.252
    5394   -9.935   -0.877    4.746
    5395  -10.048    0.170    3.643
    5396  -11.345    0.564    4.098
    5397  -11.458    1.827    2.412
    5398  -11.446   -0.141    0.603
    5399  -16.680   -0.902   -3.085
    5400  -17.009   -2.808   -0.714
    5401  -15.494   -4.330    2.160
    5402  -14.289   -2.205    1.318
    5403  -16.118   -1.892    0.471
    5404  -15.236   -5.789    1.180
    5405  -14.522   -3.236    2.348
    5406  -15.415   -3.731    0.518
    5407  -12.364   -0.105    0.237
    5408  -10.717    3.746    3.414
    5409  -12.293   -0.240    0.007
    5410  -10.870    1.305    2.396
    5411  -13.093    0.492   -1.232
    5412  -11.832    3.365   -0.985
    5413  -13.452    2.618    1.319
    5414   -9.274    1.491    1.762
    5415  -10.783    4.896    0.262
    5416  -11.721    2.450    0.193
    5417  -11.794    2.872   -1.599
    5418  -14.996    3.900   -0.741
    5419  -12.612    4.318    0.283
    5420  -13.009    3.186    0.437
    5421  -13.391    2.947   -0.950
    5422  -15.018    1.966    1.255
    5423  -14.466    1.179   -1.461
    5424  -13.387    1.602   -0.376
    5425  -16.473   -1.427   -1.894
    5426  -17.575    1.574   -1.647
    5427  -14.531    2.887   -1.981
    5428  -19.103   -1.220   -3.770
    5429  -19.267   -1.756   -5.946
    5430  -17.620   -1.775   -6.086
    5431  -15.919   -0.180   -7.581
    5432  -20.400   -1.360   -6.326
    5433  -20.278   -0.181   -6.521
    5434  -20.784   -1.467   -5.001
    5435  -19.052   -0.890   -2.597
    5436  -16.429    1.208   -3.011
    5437  -14.958    0.160   -2.192
    5438  -14.657    1.222   -2.627
    5439   -9.951    3.430   -2.333
    5440  -11.934    4.229   -2.115
    5441  -11.170    7.008   -3.904
    5442  -10.189    8.320   -1.509
    5443  -12.639    4.156   -0.626
    5444  -11.163    2.519   -1.402
    5445  -13.823    1.947   -4.603
    5446  -13.819    0.475   -5.366
    5447  -11.062    0.719   -2.948
    5448  -10.689    2.106   -0.850
    5449   -7.518    5.958    3.636
    5450   -6.989    5.523    0.818
    5451  -10.593    7.117    0.279
    5452  -10.420    5.425    0.730
    5453   -9.347    3.288    2.904
    5454   -8.094    5.104    2.806
    5455   -8.427    7.703    1.138
    5456  -10.028    7.089    0.139
    5457  -10.341    7.816    0.025
    5458   -9.998    5.430   -0.120
    5459  -11.433    6.486   -2.289
    5460  -12.142    3.812    0.257
    5461  -11.588    5.737   -0.261
    5462   -7.809    6.823    1.567
    5463   -6.912    2.521    3.848
    5464   -7.174    6.138    1.811
    5465   -9.244    5.585    0.660
    5466   -8.274    3.954    3.036
    5467   -8.413    4.764    0.317
    5468   -8.845    2.422   -2.781
    5469   -6.469    0.383    2.838
    5470   -7.547    0.012    2.347
    5471   -7.084    0.516    3.187
    5472   -9.919    1.135    2.989
    5473   -8.486    1.126    1.305
    5474   -9.359    2.118    1.661
    5475   -8.736   -1.369    4.804
    5476  -10.686   -2.088    0.238
    5477   -9.527   -2.562    0.574
    5478   -6.571   -1.559    4.853
    5479   -5.691   -0.405    6.365
    5480   -6.051   -0.767    3.695
    5481   -8.472    1.324    0.933
    5482   -8.654    2.904    0.247
    5483   -8.575    6.815    1.274
    5484   -8.253    7.505    0.189
    5485   -8.409    6.654   -2.446
    5486   -7.151    7.395   -0.615
    5487   -9.491    4.120    0.900
    5488   -5.598    2.041    1.673
    5489   -6.841    1.937    0.437
    5490   -8.275    2.680   -0.803
    5491   -8.227    1.342   -0.373
    5492  -10.107    0.717    0.544
    5493   -9.019   -0.481    5.303
    5494   -9.470    0.760    4.129
    5495   -9.582    1.253    3.609
    5496   -8.772    0.887    4.195
    5497  -12.350   -1.652    2.583
    5498  -11.894   -0.800    1.731
    5499  -12.000   -0.273    0.867
    5500  -13.862    1.134   -1.681
    5501  -12.503   -3.273   -0.557
    5502  -10.052   -2.755    2.960
    5503   -9.363   -2.933    6.255
    5504  -10.748   -4.714    2.939
    5505   -9.494   -3.738    1.932
    5506   -9.529   -7.440    6.561
    5507  -12.250   -9.603    1.290
    5508  -12.094   -7.065    3.763
    5509  -12.332   -4.650    0.896
    5510  -14.504   -1.026   -0.089
    5511  -14.298   -2.687   -0.952
    5512  -11.061   -0.739   -0.895
    5513  -10.620   -0.572    0.734
    5514  -12.152   -0.752    0.297
    5515  -14.641    0.048   -2.968
    5516  -13.759    2.773   -5.221
    5517  -11.585    3.649   -8.060
    5518  -11.613    1.024   -5.836
    5519  -13.588    2.030   -7.915
    5520  -12.415    2.025   -3.591
    5521  -17.111   -3.742   -5.085
    5522  -14.320   -4.489   -2.564
    5523  -15.406   -4.434    0.905
    5524  -13.374   -4.260    0.177
    5525  -15.038   -6.138   -2.726
    5526  -14.705   -3.996   -1.162
    5527  -10.707   -2.125   -1.315
    5528   -7.475    0.886   -0.338
    5529  -12.021    1.268    1.462
    5530  -11.500    0.951   -1.170
    5531  -12.430   -0.293   -3.225
    5532  -11.652   -0.283    0.731
    5533  -10.430   -0.055    1.145
    5534  -11.512    0.398    3.283
    5535   -8.045    1.507    0.653
    5536   -7.682    0.484    4.841
    5537   -5.776    4.516    2.930
    5538   -5.732    6.171    2.696
    5539   -7.765    1.403    2.303
    5540   -9.448    0.776    5.558
    5541   -6.599    3.164    4.197
    5542   -7.944    0.748    4.857
    5543   -6.659    1.694    7.206
    5544  -12.244   -0.761   -1.656
    5545   -9.096   -0.269    0.506
    5546  -11.183   -2.135    1.957
    5547  -15.266   -4.913   -0.048
    5548  -13.558   -4.612    2.385
    5549   -9.126   -6.154    2.834
    5550  -13.562   -5.062    1.624
    5551  -13.676   -3.332    1.393
    5552   -9.940    1.736    2.962
    5553   -8.261    4.162    3.480
    5554   -8.394    1.136    3.361
    5555   -8.528   -0.343    0.890
    5556   -8.929    4.057    1.341
    5557   -9.767    1.841   -0.937
    5558  -12.277    0.722   -1.200
    5559  -11.879   -0.341   -0.766
    5560  -12.810   -2.376   -0.275
    5561  -14.242   -2.782    0.215
    5562  -14.025   -2.004   -0.518
    5563  -14.896   -3.752    1.805
    5564  -15.730   -3.524   -1.438
    5565  -14.422   -1.024   -3.043
    5566  -17.117   -1.404   -2.590
    5567  -17.279   -3.529   -2.410
    5568  -18.994   -3.172   -3.652
    5569  -17.959    2.245   -5.258
    5570  -15.037    1.120   -3.583
    5571  -18.825   -2.365   -6.191
    5572  -18.926    0.498   -3.786
    5573  -18.624    2.021   -4.287
    5574  -13.654   -0.316   -2.759
    5575  -14.646   -2.870   -1.905
    5576  -15.452   -3.396   -0.816
    5577  -15.383   -1.999   -2.624
    5578   -8.554    1.915    1.331
    5579  -11.320    2.043    1.846
    5580  -13.086    1.665    1.777
    5581  -13.689   -0.914    1.544
    5582   -8.458    1.386    2.036
    5583   -7.175   -1.163    6.041
    5584   -9.035   -0.841    5.749
    5585  -11.382   -1.579    6.472
    5586   -9.819   -3.272    5.926
    5587  -11.811   -1.632    2.734
    5588  -15.458   -2.076   -2.340
    5589  -10.778    2.671   -0.583
    5590  -12.388    3.463   -1.148
    5591  -10.774    2.337   -0.021
    5592   -9.952    2.966    0.490
    5593  -11.537    4.946    0.791
    5594  -12.093    1.174    0.512
    5595  -10.013    4.844    2.880
    5596  -11.270    2.831    3.058
    5597  -10.974    2.590    3.080
    5598  -10.487    2.496    4.084
    5599  -10.617    3.085    4.876
    5600   -7.304    2.368    2.962
    5601   -5.369    5.363    7.505
    5602   -5.619    3.476    7.775
    5603   -6.290    5.383    5.581
    5604   -8.951    2.532    5.336
    5605  -10.550    3.046    2.713
    5606  -12.731    0.934    0.699
    5607  -13.574   -0.842   -2.970
    5608  -13.956    1.723   -4.779
    5609  -11.158   -0.284    1.788
    5610   -9.442    3.049    3.623
    5611   -7.701    7.550    0.713
    5612   -8.589    4.910    4.488
    5613  -11.158    2.127   -1.793
    5614  -12.748    0.078   -0.059
    5615  -12.132    1.695    3.937
    5616  -13.068    1.394    1.742
    5617  -12.109    3.670   -1.086
    5618  -12.644    2.695   -0.251
    5619  -10.082    2.900    2.434
    5620  -10.006   -0.366   -0.317
    5621  -10.707    2.076   -1.823
    5622  -11.935    1.173   -2.940
    5623  -11.203   -1.380   -1.518
    5624   -9.804   -0.673   -0.195
    5625  -10.720    0.385    0.675
    5626  -11.607    4.574   -2.931
    5627  -12.617    3.775   -1.199
    5628  -10.048    3.513   -2.994
    5629  -13.079    1.964   -3.859
    5630  -17.069   -1.875   -2.511
    5631  -17.434   -3.427   -4.641
    5632  -19.232   -3.234   -2.857
    5633  -17.769   -1.738   -3.478
    5634  -16.148   -1.416   -6.347
    5635  -15.057   -0.313   -5.421
    5636  -14.509    2.286   -5.113
    5637  -14.722    1.570   -8.654
    5638  -14.434    4.278   -7.686
    5639  -17.251    5.904   -4.649
    5640  -15.170    2.573   -4.460
    5641  -15.598   -0.377   -4.000
    5642  -17.071    5.719   -5.268
    5643  -16.589    4.076   -3.096
    5644  -13.038    6.274    1.180
    5645  -11.038    7.418    0.442
    5646  -11.509    8.579   -1.270
    5647  -10.569    9.047   -1.187
    5648   -8.631    9.414    1.962
    5649  -11.678    8.415    3.313
    5650  -11.204    7.520   -0.669
    5651  -12.794    7.060   -4.498
    5652  -12.542    6.455   -1.280
    5653  -13.303    5.725   -0.778
    5654  -14.614    4.279    1.002
    5655  -13.391    3.134    5.448
    5656  -13.179    2.397    4.805
    5657  -15.007    6.266    2.031
    5658  -13.562    3.349   -3.692
    5659  -11.880    2.030   -1.005
    5660  -12.900    1.847   -2.523
    5661  -12.257    0.140    0.205
    5662  -14.143    4.157   -2.108
    5663  -17.198    0.636   -2.276
    5664  -14.574    5.713   -3.698
    5665  -18.786    2.801   -5.113
    5666  -18.843    0.172   -6.198
    5667  -18.798    0.776   -4.008
    5668  -17.036   -2.230   -2.897
    5669  -16.427   -2.638   -2.512
    5670  -17.149    0.852   -1.212
    5671  -13.941   -0.392    4.113
    5672  -12.698    2.086    3.296
    5673  -11.978    2.369    4.869
    5674  -10.825    2.218    2.504
    5675  -10.917    4.206    0.189
    5676  -10.055    2.862    1.671
    5677   -9.972    2.841    2.990
    5678  -13.133   -0.630    0.272
    5679  -14.229   -1.224   -0.593
    5680  -14.673   -2.514   -0.330
    5681  -17.141   -1.215   -1.556
    5682  -17.146    1.524   -5.923
    5683  -16.578    2.308   -4.935
    5684  -15.905    0.719   -4.291
    5685  -16.482   -3.537   -3.850
    5686  -15.082   -3.518   -3.025
    5687  -14.027   -0.985   -3.107
    5688  -12.180    0.266   -0.342
    5689  -12.507   -2.068   -1.742
    5690  -12.198    0.419   -2.223
    5691  -10.508    0.446    1.448
    5692  -14.013   -2.532   -2.700
    5693  -13.560   -0.042   -3.486
    5694  -12.461   -0.520   -1.078
    5695  -11.555    2.134    2.209
    5696   -8.711    3.016    3.006
    5697   -7.488    3.783   -0.426
    5698   -8.601    5.624   -1.591
    5699   -9.815    0.792    3.915
    5700  -10.230    1.139   -0.691
    5701  -11.323   -1.240   -2.353
    5702  -14.163    1.144   -2.867
    5703  -11.057   -0.191   -0.599
    5704  -11.034    3.052   -1.365
    5705  -11.534    4.139   -1.093
    5706  -11.044    0.122   -1.708
    5707  -10.475    2.314   -1.628
    5708  -12.368    0.504   -0.423
    5709  -13.771   -2.321    2.764
    5710   -9.719   -1.809    5.568
    5711  -10.976   -2.790    3.748
    5712  -11.925   -1.006   -1.469
    5713  -11.111   -1.522    0.147
    5714  -11.796    1.275   -2.147
    5715  -11.971    0.466    0.237
    5716  -13.215   -0.500   -2.666
    5717  -12.395   -0.400   -0.232
    5718  -12.123   -0.035   -0.088
    5719  -14.908   -1.377   -0.386
    5720  -13.795    0.818   -0.363
    5721  -14.589   -1.315    2.393
    5722  -11.539    1.783    0.800
    5723  -11.848    0.410    1.962
    5724  -12.843   -0.125    0.825
    5725  -10.352    2.095    1.306
    5726   -9.513    6.639    2.856
    5727   -9.313    5.122    4.284
    5728  -10.661    6.260   -1.125
    5729   -9.200    5.551    0.043
    5730   -9.016    5.666    0.550
    5731   -8.333    5.926    2.849
    5732   -8.869    4.848    2.529
    5733   -9.945    6.459   -2.784
    5734  -11.025    3.726   -0.093
    5735  -10.602    2.073    1.462
    5736   -9.410    1.044    1.926
    5737   -7.063    2.564    2.120
    5738   -8.906   -0.170    3.840
    5739   -9.501   -2.549    5.919
    5740  -10.121   -1.969    2.662
    5741  -11.146   -3.018    3.769
    5742  -12.085   -2.112    1.365
    5743   -8.821    0.169   -1.075
    5744  -10.511    1.737    1.778
    5745  -10.275    1.285   -0.309
    5746  -12.428   -2.198    1.600
    5747  -11.986    0.408   -1.337
    5748   -8.407    3.424   -1.021
    5749   -7.069    7.059   -0.773
    5750   -7.777    5.946   -0.767
    5751  -10.955    4.486   -4.372
    5752  -11.967    1.299   -3.805
    5753  -12.250    3.080   -7.233
    5754  -15.301    1.970   -6.791
    5755  -14.143    1.150   -5.262
    5756  -14.605   -0.905   -2.631
    5757  -14.965    1.392   -3.724
    5758  -14.512    2.590   -4.884
    5759  -14.814   -1.182   -5.577
    5760   -9.752    2.094   -4.272
    5761  -10.514    5.011   -2.491
    5762  -12.260    3.484   -2.937
    5763   -8.465    5.981   -1.361
    5764  -11.403   10.114   -2.370
    5765  -13.172    7.766   -0.744
    5766  -10.610    6.394    1.463
    5767   -9.530    9.845    1.621
    5768  -10.352    4.951    0.778
    5769  -10.230    4.111    2.589
    5770   -8.755    4.253    3.319
    5771   -7.494    0.052    7.875
    5772   -7.890    2.084    5.050
    5773   -7.944    5.114    1.618
    5774   -6.166    1.270    2.587
    5775   -5.868    0.845    2.121
    5776   -7.363    2.754    2.996
    5777   -9.031    3.822    2.682
    5778   -9.909    0.135    3.465
    5779   -8.574    2.561    1.061
    5780  -11.002    1.429    1.501
    5781  -11.858    2.266   -3.546
    5782  -11.378    1.847   -0.113
    5783   -9.234    5.676   -1.597
    5784   -8.859    2.223    1.520
    5785  -11.747    1.961    0.162
    5786  -13.877    2.754    0.056
    5787  -10.852    3.120   -1.349
    5788  -14.403    2.664   -5.464
    5789  -14.391    4.318   -9.290
    5790  -15.706    3.542   -8.372
    5791  -16.880   -0.843   -8.791
    5792  -15.555    1.251   -3.475
    5793  -11.056    4.245   -2.838
    5794  -15.362    3.696   -4.767
    5795  -14.491    3.243   -2.866
    5796  -14.662    3.707   -2.908
    5797  -17.358    3.569   -5.132
    5798  -15.465    1.725   -2.130
    5799  -13.761    4.833   -3.764
    5800  -12.552    3.537    1.290
    5801  -11.025    4.856    0.658
    5802  -10.337    5.247   -1.947
    5803  -12.171    0.608   -2.872
    5804  -10.876    4.678   -1.925
    5805  -13.470    1.070   -3.975
    5806  -12.469    3.770   -2.265
    5807  -13.502    0.706   -3.530
    5808  -14.143    0.776   -1.463
    5809  -17.927   -1.098   -2.276
    5810  -15.467   -1.174    0.208
    5811  -14.700   -0.271   -0.289
    5812  -12.578    4.123   -1.918
    5813  -15.147    2.784   -1.722
    5814  -13.389    4.573    1.557
    5815  -13.157    5.237   -0.204
    5816  -13.629    3.600   -2.124
    5817  -12.219    4.890   -4.546
    5818  -12.348    5.683   -4.895
    5819  -10.211    6.034   -5.064
    5820  -14.045    0.676   -4.200
    5821  -12.905   -0.468   -3.600
    5822  -15.508   -3.779   -2.064
    5823  -13.880   -1.513   -1.945
    5824  -13.847   -5.151    0.315
    5825  -17.412   -5.976   -3.866
    5826  -15.339   -1.588   -4.407
    5827  -18.631   -2.881   -3.831
    5828  -17.631   -5.122   -2.901
    5829  -16.890   -3.586   -2.016
    5830  -18.358   -3.081   -6.393
    5831  -20.412   -3.244   -6.053
    5832  -23.462   -5.532   -7.718
    5833  -20.712   -2.614   -6.095
    5834  -18.011   -3.629   -2.687
    5835  -15.139   -0.478   -2.319
    5836  -15.653    2.026   -2.600
    5837  -16.755    3.022   -1.019
    5838  -14.834    2.624   -0.038
    5839  -16.214    0.990    0.285
    5840  -13.851    1.413    0.560
    5841  -13.356   -3.749    0.518
    5842  -14.023   -2.110    0.040
    5843  -14.566   -0.660   -0.648
    5844  -14.249    1.436    0.804
    5845  -12.042    2.009    0.382
    5846  -10.086   -0.718    1.088
    5847  -13.521   -2.705    2.940
    5848  -16.027   -0.387   -0.295
    5849  -14.671   -1.070   -0.586
    5850  -17.510   -1.256   -3.231
    5851  -15.412   -3.597    1.323
    5852  -16.031   -0.540    1.519
    5853  -13.365   -2.051   -1.115
    5854  -14.833   -2.518   -1.709
    5855  -15.385   -4.772   -2.530
    5856  -13.604   -3.262   -1.302
    5857  -15.809   -5.460   -0.194
    5858  -13.962   -4.138   -0.270
    5859  -16.917   -2.611   -3.367
    5860  -15.445   -4.817    3.022
    5861  -15.500   -2.769    0.030
    5862  -17.621   -5.992   -5.247
    5863  -16.943   -8.385   -5.405
    5864  -17.269   -6.938   -2.753
    5865  -14.749   -7.561   -3.537
    5866  -16.286   -6.572   -5.261
    5867  -19.691   -7.911   -8.723
    5868  -17.342   -2.082   -4.783
    5869  -18.470   -3.234   -4.517
    5870  -18.313   -1.954   -5.476
    5871  -19.140   -3.192   -3.624
    5872  -17.529   -1.959   -6.545
    5873  -18.953   -3.911   -4.689
    5874  -17.299   -7.481   -2.236
    5875  -19.817   -5.598   -8.174
    5876  -18.288   -8.671   -8.035
    5877  -14.218   -5.941   -4.858
    5878  -14.402   -5.115   -0.890
    5879  -14.877   -4.723   -4.095
    5880  -10.918   -2.631   -4.270
    5881  -10.620   -2.655    2.194
    5882  -10.075   -2.168    1.920
    5883  -10.066   -3.153    1.959
    5884  -13.118   -5.294    1.855
    5885  -13.081   -5.149    4.695
    5886  -10.721   -6.316    5.727
    5887  -10.870   -8.122    5.503
    5888   -8.159   -6.068    3.032
    5889  -10.580   -3.451    0.822
    5890  -11.262   -3.853    1.511
    5891  -11.670   -4.274    1.531
    5892  -10.357   -3.012    4.591
    5893  -10.062   -5.993    1.970
    5894   -8.669   -5.283    2.486
    5895  -12.037   -2.371    1.696
    5896  -12.627   -4.232   -2.861
    5897  -14.145   -5.556    0.082
    5898  -11.568   -2.443    0.133
    5899  -13.149   -5.321    1.032
    5900  -12.532   -4.973    2.353
    5901  -13.767   -4.357    1.781
    5902  -15.653   -4.907   -1.268
    5903  -14.184   -4.313   -2.024
    5904  -13.170   -1.532    2.828
    5905  -11.874    0.535    1.242
    5906  -11.830   -3.069    2.783
    5907  -10.800   -3.070    0.255
    5908  -13.532   -4.495   -1.729
    5909  -15.059   -3.664   -2.469
    5910  -15.331   -3.021   -3.899
    5911  -14.313   -1.755   -0.882
    5912  -13.291   -2.190   -0.644
    5913  -12.656    0.114    2.527
    5914  -11.942    0.024    3.421
    5915  -15.163   -1.457   -3.322
    5916  -15.200   -1.008   -3.798
    5917  -13.496   -3.393   -5.933
    5918  -15.830   -3.223   -2.282
    5919  -18.843   -6.805   -6.929
    5920  -16.322   -5.677   -4.210
    5921  -13.798   -2.135   -3.226
    5922  -15.055   -4.883   -1.189
    5923  -17.152   -3.698   -2.677
    5924  -17.622   -4.799   -3.544
    5925  -17.137   -3.854   -1.891
    5926  -18.942   -3.606   -4.396
    5927  -18.907   -1.128   -6.563
    5928  -14.065    4.826   -1.797
    5929  -13.744    4.341   -2.053
    5930  -14.877    2.240   -1.186
    5931  -15.987   -0.292   -0.866
    5932  -16.108   -2.769   -0.924
    5933  -16.184   -0.712   -1.031
    5934  -15.858   -0.008    0.303
    5935  -14.119   -4.268    4.451
    5936  -12.565   -4.239    5.950
    5937  -15.176   -5.207    2.567
    5938  -13.158   -4.828    1.616
    5939  -15.512   -2.199   -2.257
    5940  -16.658   -1.508   -1.025
    5941  -15.730    5.182   -4.712
    5942  -14.952    2.916   -3.875
    5943  -11.893    2.742   -3.509
    5944  -15.890    0.934   -4.034
    5945  -16.608    5.959   -5.420
    5946  -15.312    3.870   -3.999
    5947  -13.175    7.179   -2.873
    5948  -15.474    4.063   -3.012
    5949  -16.181    3.245   -3.632
    5950  -14.336    1.386   -2.869
    5951  -14.573    3.000   -3.909
    5952  -16.026   -1.560   -3.613
    5953  -12.926   -3.635   -1.169
    5954  -12.250    0.937   -2.486
    5955  -11.290    1.766   -0.668
    5956  -14.287   -2.260   -1.450
    5957  -17.265   -3.862    1.369
    5958  -16.006   -3.494    1.073
    5959  -14.792   -4.551    1.717
    5960  -13.579   -2.790    5.439
    5961  -11.526   -0.914    3.683
    5962  -11.402   -4.770    3.681
    5963  -15.319  -10.599    3.286
    5964  -17.215  -11.246    5.267
    5965  -15.458   -7.835    5.510
    5966  -17.791   -6.504    2.070
    5967  -15.058   -7.508    2.934
    5968  -17.400   -7.947    1.895
    5969  -15.837   -6.138    0.953
    5970  -15.796   -6.689    0.869
    5971  -19.942   -8.199   -0.750
    5972  -15.861   -3.681   -1.768
    5973  -13.803   -2.240    3.722
    5974  -13.644   -3.424    2.049
    5975  -13.342   -3.687    7.583
    5976  -10.365   -0.313    6.617
    5977  -10.644    2.178    7.050
    5978   -9.431    2.988    3.674
    5979  -11.578    0.549    1.218
    5980  -11.125   -0.490    2.172
    5981  -12.847   -2.408    1.982
    5982  -14.279   -3.783    3.875
    5983  -17.107   -5.431   -0.101
    5984  -17.306   -7.795    1.868
    5985  -17.418   -6.858    0.161
    5986  -18.202   -3.555   -1.411
    5987  -16.975   -3.530   -2.734
    5988  -19.190   -6.682   -1.021
    5989  -16.398   -3.426    1.506
    5990  -17.989   -5.408    1.597
    5991  -17.644   -4.879    3.847
    5992  -18.233   -6.634    2.340
    5993  -18.435   -2.870    2.658
    5994  -17.875   -1.848    1.490
    5995  -18.165   -3.175    0.728
    5996  -18.501   -6.248    1.641
    5997  -19.604   -5.022    0.130
    5998  -19.917   -6.039   -2.250
    5999  -16.998   -9.495   -1.149
    6000  -19.737   -8.924   -1.272
    6001  -17.292   -2.516   -3.371
    6002  -12.748   -3.124    0.865
    6003  -14.482   -3.539    1.520
    6004  -15.268   -3.927    2.274
    6005  -17.231   -4.109   -0.226
    6006  -17.097   -4.118   -2.314
    6007  -19.928   -6.242   -4.015
    6008  -17.240   -4.570   -3.527
    6009  -16.668   -6.023   -2.533
    6010  -15.596   -3.769    0.320
    6011  -13.032   -5.010    0.408
    6012  -14.521   -5.752   -0.888
    6013  -16.139   -8.653    2.332
    6014  -12.843   -6.581    4.097
    6015  -13.677   -8.220    4.813
    6016  -12.930   -5.965    7.545
    6017  -15.842   -7.210    4.721
    6018  -14.309   -5.401    4.825
    6019  -15.957   -4.362   -3.267
    6020  -12.953   -3.944    1.952
    6021  -12.357   -7.355    3.835
    6022  -13.112   -2.607   -0.219
    6023  -14.490   -5.844   -0.325
    6024  -15.406   -4.501    3.220
    6025  -14.352   -2.509    3.260
    6026  -16.033   -3.504    3.180
    6027  -17.160   -3.414   -1.882
    6028  -19.523   -4.204   -1.776
    6029  -17.570   -4.009   -3.969
    6030  -19.305   -4.544   -4.585
    6031  -20.603   -5.050   -3.102
    6032  -21.595   -5.870   -3.526
    6033  -22.501   -4.502   -5.483
    6034  -19.304   -2.316   -5.573
    6035  -21.086   -2.605   -5.743
    6036  -21.144   -2.832   -4.689
    6037  -18.268   -3.163   -1.092
    6038  -17.225   -6.149   -0.682
    6039  -15.320   -1.807   -0.062
    6040  -17.242   -1.041    3.273
    6041  -16.054   -4.212    4.302
    6042  -17.772   -4.293    4.568
    6043  -15.759   -2.807    4.797
    6044  -16.259   -5.477    1.782
    6045  -19.188   -5.856    1.264
    6046  -18.310   -4.962   -0.103
    6047  -17.324   -5.684    3.003
    6048  -17.565   -8.480    6.940
    6049  -14.878   -5.077    6.930
    6050  -14.806   -3.903    3.229
    6051  -16.441   -3.405    1.098
    6052  -16.030   -4.012    1.207
    6053  -18.201   -5.571    0.096
    6054  -19.443   -6.787    4.533
    6055  -18.579   -7.979    2.659
    6056  -15.679   -6.821    2.732
    6057  -17.623   -6.134    3.367
    6058  -16.932   -9.428    4.643
    6059  -16.416   -8.737    5.686
    6060  -17.024  -10.488    0.830
    6061  -17.604   -8.617    1.975
    6062  -18.209   -8.351    0.399
    6063  -16.524   -5.889   -0.246
    6064  -14.299   -4.304    0.758
    6065  -13.023   -1.147    1.201
    6066  -13.464   -2.538    2.785
    6067  -14.871   -2.350    4.216
    6068  -15.217   -2.303    0.306
    6069  -16.961   -2.467    1.016
    6070  -18.188   -0.213    3.204
    6071  -13.557    0.416    2.485
    6072  -12.880    0.696    0.932
    6073  -14.810   -1.078    3.987
    6074  -14.596   -3.142    2.126
    6075  -13.033   -0.891   -0.635
    6076  -16.394    0.947   -3.153
    6077  -16.761   -1.690    1.678
    6078  -15.614    0.208   -0.389
    6079  -17.847   -1.553   -2.685
    6080  -17.014   -1.400   -0.602
    6081  -15.385   -2.755   -1.743
    6082  -16.935   -2.906   -0.539
    6083  -15.142   -3.041    0.403
    6084  -17.472   -3.857   -1.236
    6085  -17.487   -4.141   -3.900
    6086  -14.899   -3.146   -2.292
    6087  -15.623   -4.494   -5.661
    6088  -16.372   -5.223   -2.354
    6089  -20.284   -5.964   -2.385
    6090  -15.693   -7.301   -2.650
    6091  -16.796   -9.782   -4.053
    6092  -18.611   -8.301   -1.344
    6093  -14.850   -9.004    4.179
    6094  -11.512   -1.610    0.439
    6095  -13.841   -2.784    0.267
    6096  -13.160   -2.403   -1.660
    6097  -14.852   -2.105   -0.426
    6098  -13.463   -4.607   -1.301
    6099  -13.127   -2.269   -1.689
    6100  -14.050   -2.665   -0.400
    6101  -12.844   -4.190   -0.625
    6102  -12.556   -4.080    0.161
    6103  -12.715   -1.169   -0.992
    6104  -12.666   -4.230   -3.000
    6105  -10.240   -5.980    2.675
    6106  -11.981   -1.932    5.851
    6107   -9.649   -1.592    6.809
    6108   -8.581   -3.383    4.570
    6109  -10.943    0.502    1.344
    6110  -12.603   -0.496    2.301
    6111  -13.784    0.806   -0.942
    6112  -12.949    1.554   -3.468
    6113  -14.699    1.338   -1.702
    6114  -11.776   -0.823   -2.076
    6115  -10.996   -5.208    1.319
    6116  -15.855   -4.346   -1.147
    6117  -14.404   -4.700   -2.253
    6118  -12.391   -5.093   -0.442
    6119  -12.131   -4.876    0.297
    6120  -12.658   -4.888    0.229
    6121  -12.911   -2.378   -1.223
    6122  -15.825   -6.585   -0.036
    6123  -16.063   -5.967   -1.946
    6124  -17.876   -6.165   -3.346
    6125  -13.784   -0.925   -0.396
    6126  -11.612   -1.385    4.118
    6127  -10.735    2.316   -1.416
    6128   -9.540    1.786    3.741
    6129   -7.526    0.009    3.130
    6130  -12.612    0.885    1.542
    6131  -13.750   -1.761    1.904
    6132  -14.667   -2.678    0.405
    6133  -15.097   -4.021    0.853
    6134  -12.765   -2.155    2.478
    6135  -11.750   -3.637    4.634
    6136  -13.681   -2.025    3.583
    6137  -11.944    0.554    4.039
    6138  -13.692    1.168    1.210
    6139  -14.872   -1.294    1.034
    6140  -16.201   -3.020   -1.239
    6141  -12.886   -0.868    3.377
    6142  -13.556    2.032    1.574
    6143  -12.218    0.899    2.373
    6144  -14.549   -0.067    4.642
    6145  -12.394   -0.925    3.954
    6146  -11.836    1.483    2.740
    6147  -11.431    2.421    3.074
    6148  -13.060    0.548    4.600
    6149  -10.474    2.840    3.873
    6150  -12.108    1.317    3.084
    6151  -11.130   -0.495    0.313
    6152  -13.055    0.776    0.208
    6153  -10.833    1.541   -1.033
    6154  -11.339    3.015    3.141
    6155   -9.666   -1.472    1.334
    6156   -5.627    2.432    5.601
    6157  -10.398   -2.096    3.510
    6158  -15.121    1.383   -0.779
    6159  -13.325   -0.165    3.391
    6160  -10.579    3.037    4.485
    6161  -11.926   -0.557    4.031
    6162  -10.319   -0.702    6.470
    6163  -10.532    0.096    4.336
    6164  -15.059   -1.737    1.284
    6165  -15.626   -3.575   -1.089
    6166  -17.115   -0.213   -4.906
    6167  -14.652   -3.522   -0.082
    6168  -14.831   -1.974    0.724
    6169  -14.378   -0.148    0.766
    6170  -12.891   -2.046    1.776
    6171  -11.553   -0.731    3.812
    6172   -9.872   -0.581    3.544
    6173   -9.820   -1.364    4.216
    6174  -11.314   -2.513    3.683
    6175  -11.199    2.608    0.108
    6176   -9.832    0.473    0.767
    6177  -10.603    3.336    2.841
    6178  -11.018    5.253    3.650
    6179  -13.007    1.253    3.766
    6180  -11.838    1.542    2.387
    6181  -11.805    1.115    1.162
    6182  -13.395    0.845    1.248
    6183  -11.293   -1.782    3.132
    6184  -11.942    2.495   -0.049
    6185   -9.112    1.998    2.419
    6186   -8.850    2.083    3.577
    6187   -9.455    2.051    3.311
    6188  -12.930   -3.973    0.621
    6189  -12.283   -4.456   -0.310
    6190  -13.832   -0.137    1.193
    6191  -15.059    0.654    1.041
    6192  -15.972    1.116   -2.792
    6193  -13.283    2.337    1.174
    6194  -14.289    0.737   -2.734
    6195  -15.434   -3.881   -2.721
    6196  -18.521   -4.574   -0.904
    6197  -17.451    0.354   -2.227
    6198  -13.194   -0.262    0.583
    6199  -14.150    0.110    3.076
    6200  -13.729    3.511    0.786
    6201  -11.907    2.961   -1.427
    6202  -13.098    2.744    2.000
    6203  -13.449   -0.109    2.413
    6204  -15.876    3.352   -2.610
    6205  -14.450    3.917   -2.573
    6206  -14.085    1.621   -0.006
    6207  -13.944    0.967   -1.597
    6208  -14.092    0.492    1.403
    6209  -16.766   -0.517    2.982
    6210  -17.030   -0.075    1.742
    6211  -15.867   -1.936   -0.991
    6212  -11.901    2.198    1.542
    6213  -12.585    0.827   -0.720
    6214  -15.849   -0.474   -1.812
    6215  -16.191    0.090   -3.353
    6216  -18.333   -0.739   -4.615
    6217  -13.390    0.779   -1.890
    6218  -15.451    3.322   -3.518
    6219  -20.037    0.784   -3.781
    6220  -15.535   -1.547   -3.025
    6221  -17.492   -0.203   -4.989
    6222  -17.926    0.412   -3.017
    6223  -16.313    0.925   -3.613
    6224  -15.060   -0.796   -1.135
    6225  -17.047   -3.943   -1.779
    6226  -17.066   -1.437   -2.755
    6227  -14.845   -3.052   -1.687
    6228  -15.016   -1.967    3.544
    6229  -13.256    1.622   -1.964
    6230  -15.943   -0.696   -1.306
    6231  -17.186   -3.526   -0.686
    6232  -15.636   -0.551   -1.995
    6233  -16.344   -4.452   -1.232
    6234  -19.189   -2.373   -1.076
    6235  -17.114   -0.846    0.816
    6236  -14.861   -2.332    2.776
    6237  -17.106   -2.940    3.320
    6238  -19.519   -2.844   -2.602
    6239  -17.603   -4.229   -1.123
    6240  -16.957    0.083   -0.227
    6241  -13.717   -2.894    1.493
    6242  -14.075   -2.319    1.125
    6243  -17.127   -1.901    0.366
    6244  -15.714   -2.158    4.092
    6245  -18.031   -2.132    1.697
    6246  -15.794   -1.873    0.705
    6247  -17.746   -1.690    0.301
    6248  -17.408   -0.971   -0.612
    6249  -19.161   -2.686    1.669
    6250  -17.603   -4.377    3.758
    6251  -17.359   -6.111    4.395
    6252  -13.348   -3.719    4.825
    6253  -16.020   -5.520    3.883
    6254  -15.611   -5.756    2.344
    6255  -14.181   -2.114   -1.455
    6256  -16.885   -5.769   -1.907
    6257  -15.110   -3.983    3.127
    6258  -16.857   -3.698   -0.299
    6259  -17.097   -4.769   -2.071
    6260  -15.112   -3.306    0.758
    6261  -17.407   -5.079    0.435
    6262  -16.009   -6.610    0.532
    6263  -17.845   -4.674    0.940
    6264  -17.568   -7.751    0.747
    6265  -18.252   -7.451    1.074
    6266  -17.309   -4.545   -0.997
    6267  -16.403   -2.997    0.677
    6268  -10.689    0.512    4.646
    6269  -11.180    2.493    4.259
    6270  -13.915    1.221   -1.054
    6271  -12.442    1.509    3.600
    6272  -13.922    1.630    1.510
    6273  -15.427   -0.065    1.342
    6274  -10.227    1.741    1.152
    6275  -10.874    3.325    1.812
    6276   -9.569    5.620    1.729
    6277  -12.362    3.394    0.412
    6278  -13.271    1.284    0.683
    6279  -13.243   -0.301    1.626
    6280  -16.606    0.134    1.244
    6281  -20.781   -2.286   -3.700
    6282  -17.521   -2.244   -5.523
    6283  -17.173   -5.859   -5.889
    6284  -17.224   -4.983   -4.973
    6285  -19.062   -3.350   -4.137
    6286  -18.974   -3.359   -5.663
    6287  -18.897   -3.623   -8.176
    6288  -15.657   -0.615   -2.648
    6289  -15.498   -3.219   -2.447
    6290  -14.598   -3.567   -0.355
    6291  -15.214   -3.771   -1.892
    6292  -15.225   -5.628    2.177
    6293  -16.500   -2.222    3.585
    6294  -17.773   -2.364   -0.102
    6295  -15.314    0.622    0.406
    6296  -15.062    0.487   -1.079
    6297  -15.841    0.247    0.632
    6298  -15.351    0.935    1.099
    6299  -14.455    0.466    1.921
    6300  -17.527   -0.389    0.181
    6301  -15.437   -3.045    0.739
    6302  -16.398   -0.117   -0.591
    6303  -15.496    0.202   -0.832
    6304  -13.832    1.104    0.720
    6305  -15.836   -1.168    1.323
    6306  -14.916    0.986    2.373
    6307  -12.319    2.254    1.174
    6308  -15.318   -1.944    0.350
    6309  -14.551   -3.528    5.328
    6310  -13.466   -2.533    1.774
    6311  -14.730   -3.610    3.225
    6312  -11.211    0.118    4.015
    6313   -9.999    0.115    5.076
    6314  -12.548   -1.683    2.770
    6315  -12.049   -1.532    1.216
    6316  -13.106   -1.846   -0.978
    6317  -14.645   -0.390   -0.260
    6318  -15.014   -1.317   -2.248
    6319  -14.010   -0.416   -0.088
    6320  -15.930   -2.939    0.408
    6321  -14.167   -2.048    0.573
    6322  -13.841   -1.713    0.553
    6323  -13.057   -4.152    0.226
    6324  -14.437    0.567    0.104
    6325  -14.794   -3.729    3.194
    6326  -17.474   -4.183    0.226
    6327  -16.209   -3.638    0.461
    6328  -15.472   -2.005    0.099
    6329  -20.218   -4.352   -0.307
    6330  -17.712   -5.332    2.815
    6331  -14.562   -4.415    0.513
    6332  -13.919   -3.596   -1.089
    6333  -16.225   -1.939   -1.356
    6334  -14.520   -0.193    1.761
    6335  -14.731    0.907   -0.848
    6336  -13.693   -0.193   -1.281
    6337  -15.550   -2.947   -1.278
    6338  -19.093   -5.472   -2.030
    6339  -18.751   -4.236   -6.028
    6340  -18.792   -0.575   -6.310
    6341  -19.279   -1.108   -4.590
    6342  -18.505   -4.131   -4.266
    6343  -16.527   -3.138   -2.213
    6344  -16.690    1.151   -0.852
    6345  -19.036   -1.413    0.429
    6346  -18.299   -0.209   -2.131
    6347  -16.885   -0.000   -0.864
    6348  -17.516    2.887   -2.487
    6349  -17.416   -0.605   -1.904
    6350  -18.016    3.280   -2.396
    6351  -16.172    1.249    0.529
    6352  -14.787    0.195    1.000
    6353  -12.295   -2.126    4.398
    6354  -10.080   -1.740    3.219
    6355  -14.049   -0.131    0.352
    6356  -12.655    1.906    2.981
    6357  -13.576    1.192    2.091
    6358  -10.848    2.904    2.506
    6359  -12.410    0.942    1.294
    6360  -12.421    0.306   -0.245
    6361  -12.368    3.183    1.755
    6362  -14.433   -0.706   -0.571
    6363  -14.800    0.955   -0.490
    6364  -14.800   -1.220   -1.393
    6365  -13.889   -4.369    0.957
    6366  -17.789   -3.281   -1.545
    6367  -15.903   -1.929   -1.954
    6368  -18.411   -5.116   -1.901
    6369  -16.395   -4.778    0.047
    6370  -16.453   -0.798    0.825
    6371  -14.037   -0.884    3.672
    6372  -13.599   -0.740    2.048
    6373  -17.463   -4.274    3.748
    6374  -15.487   -3.568    3.787
    6375  -16.416   -0.102   -0.398
    6376  -14.719   -2.635    4.714
    6377  -14.064   -1.042    4.088
    6378  -14.236    1.286    2.598
    6379  -14.820   -0.703    2.244
    6380  -14.528   -1.052    4.817
    6381  -16.397   -2.905    3.863
    6382  -16.629    0.781    4.846
    6383  -15.174    4.973    1.237
    6384  -13.517    1.184   -0.196
    6385  -14.702   -1.452    2.095
    6386  -13.789   -2.670    2.870
    6387  -15.326   -1.288    0.338
    6388  -17.827   -2.032   -2.279
    6389  -21.595   -1.759   -5.185
    6390  -18.896   -0.933   -2.582
    6391  -18.302   -0.811    1.869
    6392  -19.585   -0.794   -0.737
    6393  -15.689   -1.452    0.043
    6394  -18.393   -1.672   -5.297
    6395  -15.170    1.160   -2.196
    6396  -16.022    0.228   -1.713
    6397  -15.677   -1.540    0.649
    6398  -16.445   -3.249   -2.171
    6399  -18.718   -2.657   -3.408
    6400  -15.457   -0.726    1.702
    6401  -15.498    0.840    3.951
    6402  -18.107    2.112    2.327
    6403  -17.803   -0.339    0.591
    6404  -20.503    0.216   -1.118
    6405  -19.506   -2.211    1.723
    6406  -15.824   -1.118    3.162
    6407  -14.971    0.618    3.175
    6408  -16.167   -2.578    1.874
    6409  -13.699   -2.568    3.170
    6410  -13.013   -2.153    4.336
    6411  -10.591   -0.793    4.614
    6412  -11.515    2.020    0.666
    6413  -14.760    1.489    2.168
    6414  -14.934    1.817   -3.623
    6415  -14.509    3.587   -2.707
    6416  -16.938    0.101    1.792
    6417  -14.677    1.394    2.661
    6418  -14.890    1.237   -0.556
    6419  -16.221   -0.610    0.268
    6420  -17.855   -2.609    1.163
    6421  -14.955   -0.118   -0.189
    6422  -12.616   -0.904    2.936
    6423  -14.809   -2.511    0.065
    6424  -13.412   -1.812    4.225
    6425  -17.576   -2.205    1.299
    6426  -18.505   -2.260    0.241
    6427  -18.223   -1.079   -0.308
    6428  -15.331   -0.493    1.379
    6429  -17.344   -1.382    3.977
    6430  -16.096   -4.536    2.771
    6431  -14.132   -4.563    4.123
    6432  -14.954   -3.410    3.558
    6433  -13.841   -0.017    4.478
    6434  -12.183    1.767    4.203
    6435  -10.044    3.382    5.373
    6436  -12.145    2.884    4.161
    6437  -14.424   -2.209    4.086
    6438  -12.235   -0.379    4.843
    6439  -10.846    2.623    4.281
    6440  -15.283   -1.885    3.388
    6441  -12.076    1.940    5.509
    6442  -12.617   -0.427    4.841
    6443  -13.974   -2.210    2.748
    6444  -13.286   -0.939    5.319
    6445  -12.333   -6.370    7.430
    6446  -17.213   -7.427    6.705
    6447  -18.457  -10.507    6.779
    6448  -16.081   -4.671    5.553
    6449  -18.493   -6.688    3.254
    6450  -20.721   -5.964    2.339
    6451  -20.188   -4.573    0.823
    6452  -18.889   -5.041    0.599
    6453  -16.924   -3.521    1.407
    6454  -17.718   -2.539   -0.208
    6455  -15.308   -1.035    2.869
    6456  -15.466   -1.146    0.235
    6457  -14.538    0.626    2.725
    6458  -17.324   -1.515    3.040
    6459  -16.870    1.983    3.660
    6460  -15.932    1.209    2.662
    6461  -18.192   -1.421    0.261
    6462  -16.937    1.277    2.824
    6463  -16.567   -1.844    3.300
    6464  -18.590   -0.357    6.663
    6465  -16.133   -0.409    5.895
    6466  -15.915   -3.247    4.723
    6467  -16.664   -1.187    4.488
    6468  -15.626    0.141    5.688
    6469  -13.901   -4.015    5.176
    6470  -17.394   -3.108    1.908
    6471  -16.626   -3.978   -1.273
    6472  -13.269    0.039    3.031
    6473  -14.774    0.011    1.806
    6474  -12.188   -0.347    3.462
    6475  -11.205   -1.414    3.842
    6476  -13.697   -2.168    1.864
    6477  -17.059   -5.348    0.268
    6478  -17.040   -2.646    4.187
    6479  -13.413   -3.938    5.130
    6480  -11.741   -4.732    5.996
    6481  -13.306   -3.044    5.346
    6482  -12.147   -0.717    4.021
    6483  -13.974   -4.188    6.052
    6484  -11.109   -5.120    6.369
    6485  -13.195   -5.265    0.911
    6486  -13.133   -5.481    3.624
    6487  -11.917   -4.966    2.161
    6488  -13.408   -5.774    3.510
    6489  -13.025   -2.924    0.426
    6490  -16.979   -5.225    1.247
    6491  -15.552   -5.195    3.035
    6492  -17.146   -4.255    1.740
    6493  -20.534   -7.123   -0.478
    6494  -16.553   -5.037   -0.222
    6495  -15.739   -5.754    2.834
    6496  -13.749   -5.488    4.733
    6497  -12.899   -5.330    7.251
    6498  -16.814   -7.538    1.364
    6499  -18.164   -8.269    3.763
    6500  -17.217  -10.209    2.275
    6501  -13.274   -6.032    2.098
    6502  -12.118   -5.511    2.480
    6503  -16.029   -6.594    3.147
    6504  -18.348   -9.917    3.290
    6505  -16.971   -6.011    1.494
    6506  -17.276   -6.268   -0.316
    6507  -15.981   -5.811    0.558
    6508  -18.687  -10.258    0.258
    6509  -15.646   -7.281   -0.585
    6510  -16.836   -8.713    0.146
    6511  -17.379   -6.963   -4.138
    6512  -12.919   -6.487   -0.789
    6513  -12.652   -2.477    0.357
    6514  -12.031   -5.568    3.848
    6515  -15.092   -8.337    4.118
    6516  -13.539   -6.642    1.296
    6517  -13.532   -4.906   -1.893
    6518  -15.983   -4.629    0.447
    6519  -17.992   -7.909    0.807
    6520  -16.302   -7.720    0.574
    6521  -16.025   -8.340    0.509
    6522  -14.764   -8.565    4.808
    6523  -14.691   -8.351    2.354
    6524  -18.301  -11.663   -0.896
    6525  -20.163   -9.862   -2.133
    6526  -20.326   -8.532    0.837
    6527  -16.854  -11.529    3.160
    6528  -13.066  -11.122    5.821
    6529  -15.221  -12.503    3.715
    6530  -15.160  -11.529    5.974
    6531  -13.786  -10.574    5.674
    6532  -12.587  -11.345    3.381
    6533  -15.135  -11.336    3.995
    6534  -19.908  -10.669    0.875
    6535  -16.570  -12.023    2.396
    6536  -14.320   -8.901    1.365
    6537  -16.951   -5.983   -1.027
    6538  -17.522   -8.003    0.589
    6539  -16.365   -8.790    2.259
    6540  -17.348   -8.435    0.995
    6541  -13.818  -10.866    8.290
    6542  -13.735   -9.760    4.652
    6543  -12.184   -7.001    4.240
    6544  -13.096   -7.046    5.143
    6545  -13.740   -7.383    5.674
    6546  -15.957   -7.106    4.493
    6547  -13.818   -0.825    0.873
    6548  -13.092    0.820    0.334
    6549  -13.340   -0.844    2.315
    6550   -9.971    0.158    5.050
    6551  -12.435   -2.181    5.294
    6552  -12.405   -0.181    3.594
    6553  -12.808   -0.346    4.918
    6554   -7.899   -1.375    9.117
    6555   -7.416   -0.776    9.520
    6556   -8.578   -2.690    9.530
    6557  -10.874   -2.500    7.585
    6558  -10.486   -5.394    6.097
    6559  -10.551   -7.372    7.788
    6560  -12.347   -4.750    9.001
    6561   -9.069   -3.740    9.301
    6562  -13.958   -2.609    4.421
    6563  -12.636   -2.558    8.040
    6564  -10.120   -2.031    7.424
    6565  -14.498   -1.342    5.640
    6566  -13.946   -3.245    6.304
    6567  -12.438   -0.788    5.849
    6568  -11.988   -2.066    5.676
    6569  -11.485   -4.514    4.372
    6570  -13.050   -3.958    3.870
    6571  -12.080   -2.337    7.632
    6572  -10.907    0.964    5.922
    6573   -9.108   -1.566    8.048
    6574  -12.642   -3.435    7.222
    6575  -10.113   -3.456    6.134
    6576  -12.979   -7.837    4.097
    6577  -14.310   -9.229    3.197
    6578  -13.946   -9.013    2.867
    6579  -16.192   -4.756    3.955
    6580  -15.700   -8.446    1.900
    6581  -17.425   -8.119    1.126
    6582  -14.836  -10.866    1.960
    6583  -16.775   -9.634    5.187
    6584  -19.312   -8.064    1.908
    6585  -21.849   -8.009   -1.434
    6586  -16.595   -4.603   -0.651
    6587  -19.005   -8.510    1.716
    6588  -17.043   -9.807    4.885
    6589  -15.300  -10.019    6.635
    6590  -13.004   -7.274    8.624
    6591  -15.222   -8.286    4.917
    6592  -16.371   -8.711    4.486
    6593  -15.932   -8.404    2.708
    6594  -15.006  -10.851    4.800
    6595  -13.473  -10.873    1.641
    6596  -16.293  -13.529    1.925
    6597  -17.995  -11.877    0.136
    6598  -17.326   -8.915    2.738
    6599  -15.570   -8.213    0.478
    6600  -16.581   -9.665    3.206
    6601  -15.432   -8.848    1.289
    6602  -17.131   -7.628    3.121
    6603  -16.567   -8.632    2.371
    6604  -13.815   -8.154    6.247
    6605  -13.207   -8.598    8.308
    6606  -13.867   -7.576    9.167
    6607  -10.763   -5.459   11.259
    6608   -8.358   -5.606   12.139
    6609   -8.817   -7.342   14.785
    6610   -7.840   -8.216   10.978
    6611  -10.763   -7.122    9.101
    6612  -11.529   -5.528    6.315
    6613   -9.129   -1.334    4.768
    6614  -10.564   -4.204    6.404
    6615   -7.419    0.271    3.647
    6616   -9.908   -0.994    4.568
    6617  -12.915   -4.597    8.707
    6618  -15.584   -8.635    7.130
    6619  -12.426   -8.546    6.676
    6620   -9.274  -10.439    7.376
    6621  -10.746   -5.923    7.244
    6622  -11.624   -7.639    4.085
    6623   -9.134   -3.904    2.383
    6624  -10.801   -4.243    3.982
    6625  -10.614   -6.424    5.952
    6626  -13.364   -7.842    7.831
    6627  -12.265   -9.113   10.542
    6628  -13.941   -7.620    9.919
    6629  -10.889   -7.883    6.365
    6630  -13.556  -10.404    6.287
    6631  -13.298  -10.897   10.869
    6632  -13.014  -11.315    8.711
    6633  -14.471  -11.178    5.974
    6634  -16.428  -10.265    3.320
    6635  -15.782   -9.885    2.572
    6636  -18.972  -12.205    0.891
    6637  -19.442  -11.470    5.306
    6638  -18.306  -13.862    2.409
    6639  -16.769  -11.239    2.389
    6640  -14.290   -9.670    4.802
    6641  -12.425  -10.586    8.409
    6642  -13.197  -10.734    5.303
    6643  -15.081  -14.223    6.217
    6644  -14.512  -11.167    6.655
    6645  -15.416  -11.988    5.713
    6646  -17.282  -15.166    6.392
    6647  -14.595  -12.378    4.639
    6648  -13.746  -13.051    5.627
    6649  -18.231  -14.982    4.228
    6650  -16.096   -9.354    4.989
    6651  -13.785  -10.642    4.121
    6652  -14.958  -11.317    6.519
    6653  -14.954  -10.199    1.877
    6654  -15.798   -8.939    6.841
    6655  -14.298   -9.630    4.924
    6656  -13.432  -10.752    2.785
    6657  -18.863   -9.529   -1.137
    6658  -15.035   -7.199    3.548
    6659  -13.986   -9.480    3.073
    6660  -13.078  -10.162    6.016
    6661  -13.489   -8.443    3.818
    6662  -17.836  -12.037    1.670
    6663  -15.482  -10.020    5.703
    6664  -14.313  -14.140    6.202
    6665  -14.215   -8.870    4.796
    6666  -12.435  -11.939    7.807
    6667  -10.479  -10.320    5.928
    6668   -9.633   -7.531    9.057
    6669   -7.574  -10.374    8.725
    6670  -10.697   -7.878   11.560
    6671  -11.874   -4.351    9.150
    6672   -8.458   -3.307    9.720
    6673  -13.189   -5.722    7.700
    6674  -10.605   -3.155    5.768
    6675   -9.865    0.013    5.971
    6676   -8.825   -0.160    9.461
    6677   -9.144   -1.059    7.926
    6678   -8.790    0.024    9.233
    6679   -7.378   -1.171   10.929
    6680   -8.327   -3.113   10.160
    6681   -7.812   -4.995    8.753
    6682  -11.395   -7.107    5.995
    6683  -11.190   -5.821    6.268
    6684  -11.230   -5.245    4.228
    6685  -11.378   -2.881    5.369
    6686  -11.419   -0.173    4.074
    6687   -9.734   -5.332    5.724
    6688   -6.841   -6.545    8.996
    6689   -4.645   -3.577   12.006
    6690   -9.608   -5.620    8.045
    6691   -9.157   -3.613    4.957
    6692   -9.750    0.732    3.020
    6693   -9.822    0.542    4.481
    6694   -7.105    0.412    8.686
    6695   -5.111    1.279    8.183
    6696   -5.275   -1.821    9.690
    6697   -5.115   -2.625   10.897
    6698   -4.901   -4.325    9.986
    6699   -5.291   -5.818    8.906
    6700   -8.007   -6.381    8.111
    6701  -11.141   -8.749    6.484
    6702   -7.158   -4.448    7.144
    6703  -10.145   -6.825    8.000
    6704   -9.091   -6.685    8.098
    6705   -8.079   -6.699    7.278
    6706   -9.093   -8.685    8.733
    6707  -12.583   -6.479    4.130
    6708  -11.247   -1.509    6.458
    6709  -11.025   -2.390    5.828
    6710  -10.131   -3.324    4.122
    6711  -10.941   -3.072    7.549
    6712  -11.706   -5.594    6.305
    6713  -11.507   -2.046    2.748
    6714   -9.761   -0.718    2.403
    6715   -8.071   -3.952    4.270
    6716   -7.240   -5.506    6.619
    6717   -7.705   -3.255    5.071
    6718   -8.519   -4.214    5.723
    6719   -6.405   -8.509    9.921
    6720   -9.591   -9.057    5.916
    6721   -6.155   -7.625   10.427
    6722   -6.220   -6.702    9.250
    6723   -5.542   -6.477    4.867
    6724   -6.652   -7.048    2.685
    6725   -7.733   -6.979    5.181
    6726   -9.543   -8.623    3.212
    6727   -8.939   -8.938    5.425
    6728   -8.535   -5.340    6.085
    6729   -8.054   -6.599    3.947
    6730   -8.833   -4.244    2.727
    6731   -6.668   -6.932    5.231
    6732   -7.427   -8.350    7.742
    6733   -5.394   -5.490    8.091
    6734  -10.258   -7.345    5.670
    6735   -9.134   -6.488    5.353
    6736   -6.169    0.492    6.471
    6737   -5.798   -4.997    7.267
    6738   -5.188   -2.001    6.469
    6739  -10.162   -2.338    6.046
    6740   -9.599   -4.309    8.328
    6741   -5.932   -1.308    9.424
    6742   -5.556   -2.646    8.643
    6743   -8.716   -8.386    9.496
    6744   -6.514   -7.958   10.252
    6745   -7.836   -7.485   11.234
    6746   -9.200   -7.632    8.329
    6747   -8.058   -5.136    8.101
    6748   -5.795   -6.924    9.189
    6749   -7.479   -8.963    7.668
    6750  -10.908   -6.703    2.673
    6751   -8.807   -5.695    6.783
    6752   -9.084   -8.131    5.340
    6753   -8.772   -7.270    4.210
    6754   -7.841  -10.501    5.482
    6755   -4.888   -8.028    5.992
    6756   -5.353   -7.556    7.496
    6757   -6.411   -9.692    6.655
    6758   -4.824   -5.589    7.396
    6759   -4.837   -5.796    5.688
    6760   -3.673   -6.307    3.803
    6761   -2.149   -6.664    7.056
    6762   -3.415  -10.100    6.239
    6763   -4.224   -6.241    5.383
    6764   -3.089   -5.389    7.132
    6765   -3.352   -8.803    7.084
    6766    0.868   -5.849   12.502
    6767    1.334   -4.524   11.210
    6768   -3.280   -1.884    5.403
    6769   -2.476   -1.548    5.296
    6770   -4.773   -5.344    8.298
    6771   -3.637   -6.830    7.971
    6772   -0.046   -4.260    8.980
    6773   -2.242   -1.373    6.656
    6774   -5.625   -0.846    6.589
    6775   -5.184   -3.463    6.045
    6776   -8.166   -7.839    6.293
    6777   -6.669   -7.537    6.407
    6778   -5.785   -2.565    3.547
    6779   -7.398   -1.649    2.403
    6780  -10.506   -3.724    3.897
    6781   -8.887   -1.284    5.887
    6782   -4.963   -2.704   10.035
    6783   -8.137   -3.463    7.253
    6784   -9.309   -2.594    5.320
    6785   -8.201   -0.849    4.216
    6786   -7.303   -0.361    6.722
    6787   -6.727   -0.676    5.731
    6788   -5.578   -1.648    5.953
    6789   -6.704   -2.460    3.340
    6790  -10.722   -5.696    4.219
    6791   -8.545   -0.910    1.732
    6792   -8.487   -2.029    2.525
    6793   -7.728   -1.434    1.057
    6794   -7.436   -1.817    3.232
    6795   -7.245   -3.374    3.967
    6796   -5.848   -1.327    6.762
    6797   -1.690    2.127    7.008
    6798   -2.600    1.358    8.614
    6799   -4.117    0.102    7.335
    6800   -4.490   -3.447    8.678
    6801   -7.553   -4.268    7.556
    6802   -8.776   -3.418    7.427
    6803   -8.239   -2.960    5.646
    6804   -7.279   -1.958    6.370
    6805   -6.910   -4.205    6.273
    6806   -6.346   -3.524    3.577
    6807   -7.395   -2.200    4.053
    6808   -9.640   -0.307    0.685
    6809   -6.919   -3.949    4.730
    6810   -9.150   -1.723    4.494
    6811   -8.589   -2.582    6.034
    6812  -10.371   -3.922    1.902
    6813   -7.003   -4.405    0.614
    6814   -6.449   -2.746    3.010
    6815  -10.222   -4.648    0.817
    6816   -9.501   -3.964    0.272
    6817   -7.383   -3.215    2.152
    6818   -8.579   -3.091    1.442
    6819  -10.258   -3.574    2.319
    6820  -10.832   -2.901    1.249
    6821  -10.576   -2.693    2.883
    6822   -9.923   -0.084    4.234
    6823   -9.616    2.868    2.256
    6824   -6.821    1.021    3.764
    6825  -10.634    1.376    3.325
    6826   -9.661    1.269    1.532
    6827   -8.750   -1.113    0.862
    6828   -8.612    0.160    1.556
    6829   -8.036    1.766    0.882
    6830  -10.339    1.574    0.771
    6831   -9.688   -0.598   -0.282
    6832   -8.499    2.205   -0.325
    6833  -10.462    3.474    1.990
    6834  -10.019   -1.365   -0.984
    6835  -11.384   -3.142    1.982
    6836  -12.325   -3.906   -1.026
    6837  -11.737   -2.478    1.606
    6838  -12.533    0.745    2.318
    6839  -15.965   -2.400    0.759
    6840  -11.633    1.723   -1.793
    6841  -13.338   -0.298    0.809
    6842  -11.509   -3.464    2.042
    6843  -10.664   -4.106    5.583
    6844   -8.340   -1.327    5.638
    6845   -8.463   -2.763    8.030
    6846   -7.162    0.158    7.863
    6847   -6.316    1.361    7.417
    6848   -8.473   -4.011    8.361
    6849   -7.420   -2.204    5.904
    6850   -6.924   -2.474    9.490
    6851  -11.725   -3.700    9.575
    6852   -6.762   -0.581    5.165
    6853   -9.253   -1.519    4.173
    6854  -10.174   -5.219    6.256
    6855  -11.960    1.747    1.324
    6856  -11.228   -2.454    5.087
    6857  -10.941   -1.555    3.797
    6858  -13.713   -1.071    2.372
    6859  -13.572   -1.451    3.688
    6860   -8.467    1.953    7.595
    6861   -9.371    2.765    8.595
    6862   -7.521    3.816    7.478
    6863   -8.286    4.315    4.725
    6864   -8.883    4.566    4.400
    6865   -8.874    4.939    4.947
    6866   -9.612    3.157    5.061
    6867  -10.417    3.404    5.268
    6868  -11.045    0.792    5.734
    6869  -11.438   -0.170    4.957
    6870  -10.399    0.537    8.416
    6871  -10.343    1.695    3.510
    6872  -11.225   -1.196    5.177
    6873  -10.730   -0.520    3.135
    6874  -10.040    0.331    2.379
    6875  -10.109   -2.568    2.474
    6876   -9.277   -0.117    6.521
    6877   -9.792   -0.789    4.862
    6878  -10.588    0.087    2.971
    6879  -14.261   -4.054    3.668
    6880  -10.293    0.861    7.132
    6881  -10.100    0.450    5.997
    6882   -8.093   -1.473    6.356
    6883   -7.730    0.439    5.420
    6884  -12.806   -3.817    3.432
    6885  -10.954   -1.534    0.739
    6886  -12.956   -1.546   -1.313
    6887  -12.237   -3.909    2.953
    6888  -12.026   -1.445    3.288
    6889   -9.313   -1.349    4.808
    6890   -9.411   -0.481    2.515
    6891   -9.617   -2.695    3.601
    6892   -7.162    1.424    3.031
    6893   -9.002    4.067    3.589
    6894   -7.787    2.786    6.914
    6895   -6.170    4.565    3.816
    6896   -6.456    5.476    5.638
    6897   -8.776    4.400    4.410
    6898   -7.854    4.368    5.218
    6899  -10.106   -1.278    2.814
    6900  -11.928   -1.124    3.932
    6901   -9.344   -1.553    7.687
    6902  -10.421   -2.190    2.604
    6903  -12.298    0.783    0.877
    6904   -8.845   -1.333    3.365
    6905  -13.957   -3.767    1.309
    6906  -13.750   -2.864    1.920
    6907  -13.277   -0.749    0.656
    6908  -14.363   -2.603    0.917
    6909  -11.990   -0.202    2.716
    6910  -12.813   -5.474    4.065
    6911  -11.674   -4.883    3.981
    6912  -12.572   -2.592    2.005
    6913  -14.753   -4.959    1.545
    6914  -10.536   -5.568    1.368
    6915   -9.624   -6.452    3.571
    6916   -9.416   -1.668    4.425
    6917  -10.241   -2.391    0.608
    6918  -10.505   -3.222   -0.433
    6919  -11.397   -2.461   -1.622
    6920   -9.167   -4.587    0.769
    6921  -12.054   -1.877   -0.080
    6922   -8.320   -1.026    2.713
    6923  -10.439   -5.194    2.779
    6924   -9.925   -4.226    1.366
    6925  -13.008   -6.112    2.179
    6926  -10.790   -5.111    4.684
    6927  -12.406   -3.749    2.807
    6928  -11.205   -2.612    3.011
    6929  -11.636   -0.241    3.275
    6930  -10.046    0.462    4.307
    6931  -12.086   -2.816    5.350
    6932  -11.239    1.724    3.182
    6933  -12.675    2.770    2.158
    6934   -9.370    5.964   -0.002
    6935   -8.242    4.698    2.026
    6936   -7.695   -0.510    3.299
    6937   -7.314   -0.393    1.893
    6938   -9.874   -2.926    1.685
    6939   -9.026   -1.867   -0.510
    6940  -13.366   -2.051   -0.822
    6941  -11.617   -1.648    0.093
    6942  -10.365    1.061   -0.337
    6943  -12.453   -1.713    0.672
    6944  -11.806   -3.451    0.027
    6945  -12.077   -8.672   -0.530
    6946  -13.675   -7.020    2.350
    6947  -10.161   -2.960    2.454
    6948   -8.370   -0.780    2.653
    6949   -9.300    2.360    1.897
    6950   -9.340    2.039    2.184
    6951  -12.700   -2.743   -0.859
    6952  -15.009   -7.652    0.118
    6953  -12.947   -3.508    0.755
    6954  -13.398   -1.797   -0.190
    6955  -14.339   -2.225    1.337
    6956  -14.505   -0.209    1.974
    6957  -11.885    0.890    1.362
    6958  -13.861   -1.612    2.234
    6959  -13.546   -1.252    2.097
    6960  -13.040   -4.581    1.020
    6961  -12.102   -1.119    4.084
    6962  -10.260   -0.445    6.785
    6963   -8.740   -1.117    6.480
    6964  -14.882   -0.857    2.725
    6965  -11.148   -2.761    3.861
    6966  -12.015   -2.863    6.287
    6967  -12.826   -0.541    2.531
    6968  -11.523   -1.798    5.095
    6969   -9.126    1.011    5.826
    6970  -10.268   -2.075    5.260
    6971  -10.148    0.243    4.337
    6972  -13.358   -1.673    3.315
    6973  -14.369    3.198    2.038
    6974  -13.458    1.347   -1.853
    6975  -11.023    0.504    2.086
    6976  -10.772   -0.368    0.714
    6977  -14.018   -5.592    1.924
    6978  -10.420   -3.289    4.847
    6979   -9.865   -3.269    1.528
    6980  -13.504   -2.655    0.229
    6981  -11.559   -6.995    1.711
    6982  -12.444   -6.867    1.994
    6983  -10.691   -4.783    2.887
    6984  -11.440   -3.221    6.545
    6985   -8.064   -2.794   10.831
    6986  -10.490   -2.731    6.504
    6987  -12.642   -2.443    4.003
    6988  -14.059   -6.114    2.664
    6989  -15.310   -5.449    4.237
    6990  -15.954    0.309   -2.085
    6991  -14.366   -0.738   -1.093
    6992  -13.622    0.449   -0.264
    6993  -12.867    2.435   -0.612
    6994  -11.783    2.753    0.129
    6995  -11.043    0.565    2.001
    6996  -12.421   -1.740    2.158
    6997  -11.139    2.115    0.150
    6998   -8.729    1.104    0.078
    6999   -7.291    2.560    2.643
    7000  -10.406    5.307    0.610
    7001   -8.937    6.300    0.440
    7002   -8.854    4.954   -2.461
    7003  -10.530   -0.965    2.248
    7004  -11.577   -1.909   -1.356
    7005  -11.176    1.357   -3.139
    7006   -7.935   -3.169    3.772
    7007   -7.325    1.369    2.392
    7008   -8.009    3.371   -0.965
    7009   -8.839    1.260    2.552
    7010   -9.551    0.453    4.153
    7011   -8.714    0.935    5.197
    7012   -9.031   -0.652    5.923
    7013   -9.410    0.122    5.404
    7014  -11.649   -1.396    2.318
    7015  -10.627    0.736    3.685
    7016   -7.612   -0.529    4.986
    7017   -7.015    1.005    8.270
    7018   -4.240    4.730    9.814
    7019   -7.106    1.968    7.852
    7020   -7.625    3.474    5.723
    7021   -8.047    5.534    5.876
    7022  -10.110    1.984    5.643
    7023   -6.066    1.140    5.614
    7024   -6.504    3.529    2.147
    7025   -7.909    0.734    3.087
    7026   -8.914    6.737    0.344
    7027   -4.750    6.978    5.535
    7028   -5.164    6.147    6.646
    7029   -5.983    5.599    3.640
    7030   -5.343    5.932    6.689
    7031   -8.008    5.833    4.349
    7032   -7.175    4.235    5.854
    7033  -10.410    3.100    6.207
    7034   -6.978    4.834    6.905
    7035   -8.055    3.889    3.340
    7036  -10.923    0.798    4.090
    7037   -7.828   -0.308    4.703
    7038   -7.809    0.559    5.372
    7039   -8.031    0.489    6.958
    7040   -7.966    2.857    2.884
    7041   -5.798    3.737    1.660
    7042   -8.354    1.820    0.735
    7043   -8.590    0.498   -1.142
    7044   -6.740    2.274    3.178
    7045   -4.919   -0.895    7.645
    7046   -4.963    0.849    4.458
    7047   -4.878    1.412    3.200
    7048   -4.651    2.590    6.519
    7049   -6.946    1.691    4.774
    7050   -9.865   -1.973    4.299
    7051   -8.158    0.344    5.400
    7052   -7.331   -1.792    7.232
    7053   -7.973   -3.145    5.244
    7054   -8.145   -4.630    4.673
    7055   -7.133   -3.059    6.977
    7056  -10.615   -0.409    5.612
    7057   -9.937   -1.659    6.125
    7058   -7.337    1.849    6.069
    7059   -9.240    0.633    3.351
    7060   -8.682    3.567    2.822
    7061   -5.888    4.331    3.721
    7062   -3.283    2.743    4.477
    7063   -6.868   -1.630    6.971
    7064   -6.111   -2.899    7.446
    7065  -10.822   -4.368    6.961
    7066   -9.524   -4.853    8.743
    7067   -8.293   -3.864    8.035
    7068   -9.500   -2.329    6.473
    7069  -13.804   -7.844    1.747
    7070  -11.125   -5.016    0.060
    7071  -12.807   -5.740    5.373
    7072  -13.818   -7.821    3.510
    7073  -13.909   -8.413    1.702
    7074  -13.064  -10.346    4.660
    7075  -15.107   -6.726    3.412
    7076  -14.088   -6.800    4.700
    7077  -12.106   -2.912    4.003
    7078  -13.819   -5.094    1.387
    7079  -13.894   -2.240    2.800
    7080  -10.507   -4.336    4.802
    7081  -10.037   -1.559    0.560
    7082  -10.981    0.116    1.738
    7083  -10.943   -0.848   -1.374
    7084  -11.524    0.394    2.271
    7085  -12.249   -3.634    2.405
    7086  -11.961   -2.155    4.203
    7087   -9.691   -2.106    2.817
    7088  -11.047   -4.082    3.757
    7089   -9.312   -2.295    5.457
    7090  -11.911   -2.315    4.577
    7091  -10.798   -3.132    4.059
    7092  -13.309   -5.803    2.433
    7093  -11.169   -8.055    6.894
    7094   -8.110   -4.883    7.181
    7095   -6.031   -3.335    5.608
    7096   -7.864   -2.748    6.360
    7097   -9.704   -1.981    5.784
    7098   -9.134   -2.368    7.068
    7099   -8.401    2.762    6.244
    7100   -8.407    0.366    5.123
    7101  -10.014    2.092    4.904
    7102   -9.915   -3.347    6.530
    7103   -9.542    0.871    7.759
    7104   -9.658   -2.965    6.277
    7105  -10.270   -5.528    8.090
    7106  -12.574   -7.359    4.358
    7107  -11.968   -4.093    3.745
    7108  -10.614   -4.230    3.273
    7109  -11.218   -3.917    6.140
    7110  -11.007   -5.487    9.677
    7111  -10.697   -2.632   10.186
    7112   -8.369   -2.693   10.206
    7113   -7.192   -5.014   12.362
    7114   -8.152   -7.177   12.135
    7115   -9.849   -6.550   10.644
    7116  -11.728   -9.968   11.280
    7117  -13.510   -8.166    9.230
    7118  -12.837   -7.632   10.529
    7119  -13.835  -12.001    8.319
    7120  -12.291   -9.890    5.425
    7121  -12.376   -9.534    9.904
    7122   -8.993   -9.156   10.342
    7123   -9.903   -5.380   10.680
    7124  -13.648   -5.577    6.007
    7125  -13.038   -7.174    6.025
    7126  -12.265   -5.037   10.263
    7127   -9.671   -4.422   10.618
    7128  -10.371   -6.815   10.791
    7129   -8.183   -5.049    8.209
    7130  -10.260   -3.479    6.826
    7131  -11.294   -4.762    6.004
    7132  -13.068   -6.918    4.699
    7133  -13.947  -10.065    5.579
    7134  -11.458   -7.533    1.596
    7135  -13.965   -5.713    1.542
    7136  -14.724   -4.394    2.011
    7137  -10.586   -3.673    3.118
    7138  -10.864   -4.256    5.811
    7139   -9.615   -2.785    4.915
    7140  -10.504   -2.309    2.540
    7141  -10.570   -3.013    5.866
    7142  -11.971   -7.465    7.259
    7143   -9.851  -10.348    6.928
    7144  -11.440   -8.000    3.760
    7145   -9.156   -5.861   -0.165
    7146   -9.203   -6.552    4.412
    7147  -11.163   -6.071    4.470
    7148   -7.916   -2.143    2.847
    7149   -8.304   -6.845    4.279
    7150   -8.669   -5.381    3.667
    7151   -7.341   -2.301    4.830
    7152   -6.254   -4.954    6.168
    7153   -9.654   -6.058    4.488
    7154   -8.176   -3.620    4.330
    7155  -11.133   -7.665    4.050
    7156  -13.151   -3.862    0.877
    7157  -12.729   -4.556    3.610
    7158  -11.757   -2.646    3.378
    7159  -11.678   -2.754    0.307
    7160  -13.963   -6.250    1.338
    7161  -12.735   -4.579    3.343
    7162  -13.294   -5.160    1.994
    7163  -12.355   -3.441    2.007
    7164  -14.804   -6.140    2.206
    7165  -13.301   -7.273   -1.408
    7166  -12.824   -5.233    1.347
    7167  -15.124   -5.979   -0.661
    7168  -13.692   -3.758   -0.484
    7169  -12.874   -6.029    0.448
    7170   -9.800   -0.974    0.857
    7171   -9.272    0.529   -2.122
    7172   -9.790   -0.364    0.547
    7173   -9.716   -1.438   -1.557
    7174   -7.545   -1.211    1.644
    7175  -10.037   -1.909    1.577
    7176  -11.618   -1.506    3.935
    7177  -12.973   -7.179    2.841
    7178  -16.234   -5.738    2.772
    7179  -11.834   -5.452    3.022
    7180  -13.654   -2.077    2.844
    7181  -10.949   -1.791    2.526
    7182  -13.255   -4.240    0.772
    7183  -11.350   -6.246    3.970
    7184  -13.905   -9.061    4.088
    7185  -11.694   -3.164    3.716
    7186  -10.323   -1.296    5.763
    7187  -12.136   -1.595    6.010
    7188   -9.192    1.717    3.664
    7189   -9.892    2.067    2.994
    7190   -7.946    0.182    3.861
    7191  -10.919   -1.919    4.808
    7192  -11.822   -1.466    3.374
    7193  -10.339   -4.354    6.341
    7194   -7.075   -3.403    2.927
    7195   -7.715   -1.333    3.713
    7196   -9.208    1.547    1.241
    7197   -9.243   -1.843    1.905
    7198   -5.139   -0.311    4.577
    7199   -6.770    0.022    4.877
    7200   -7.060   -1.396    5.878
    7201   -9.333   -1.470    7.127
    7202  -10.815   -1.570    4.548
    7203   -9.951   -0.310    4.039
    7204  -11.926   -4.301    5.783
    7205   -9.930   -1.423    5.404
    7206  -13.067   -1.789    4.391
    7207   -9.042    0.776    5.756
    7208   -9.384    2.947    2.640
    7209   -9.978   -2.514    1.528
    7210   -7.404   -1.504    2.340
    7211   -7.430   -1.063    3.326
    7212   -8.762   -3.458    4.927
    7213   -8.068   -3.854    5.587
    7214   -9.890   -2.800    4.419
    7215  -12.831   -5.792    1.066
    7216  -13.069   -7.948    4.153
    7217  -12.391   -9.356    1.881
    7218  -13.627   -6.797    2.435
    7219  -13.740   -9.032    2.223
    7220  -13.014   -9.079    5.211
    7221  -11.604   -6.300    5.522
    7222  -12.549   -6.366    3.302
    7223  -10.419   -9.302    5.477
    7224  -11.760   -5.525    3.037
    7225  -10.943   -8.684    4.581
    7226  -15.612  -12.540   -0.352
    7227  -12.741   -9.410    0.545
    7228  -10.268   -8.626    0.941
    7229  -11.384   -5.049    2.136
    7230   -9.992   -6.054    4.679
    7231   -5.954   -2.724    6.738
    7232   -9.078   -2.781    4.432
    7233  -10.108   -5.314    7.432
    7234  -10.405   -4.209    6.162
    7235  -10.034   -5.346    4.769
    7236  -12.000   -2.559    3.441
    7237  -13.761   -4.426    1.530
    7238  -13.440   -5.005    1.806
    7239  -12.614   -7.786    2.850
    7240  -11.235   -6.800    4.484
    7241  -11.270   -8.777    4.063
    7242   -8.734   -7.558    2.142
    7243   -8.149   -7.105    6.306
    7244   -9.844   -3.844    1.385
    7245   -6.116   -2.974    5.373
    7246  -11.494   -5.890    1.433
    7247  -10.084   -7.911    2.229
    7248  -11.519   -6.278    2.545
    7249   -7.560   -3.531    1.738
    7250   -7.593   -0.682    3.327
    7251   -9.198    0.087   -0.354
    7252   -7.920    1.157    3.264
    7253   -9.170    1.274    1.593
    7254   -8.968    0.783    5.501
    7255   -7.840   -2.142    9.100
    7256   -6.367    1.085    9.038
    7257   -5.395    3.996    9.075
    7258   -4.451    3.932   10.079
    7259   -8.675    2.302    6.951
    7260   -6.604    2.960   10.066
    7261   -5.782   -0.946   10.671
    7262   -4.711    0.626    8.928
    7263   -3.882   -0.859   11.944
    7264   -3.934    2.129   11.975
    7265   -6.367   -0.923   11.767
    7266   -8.882   -2.705    8.981
    7267   -7.798   -2.999    9.167
    7268   -9.345   -4.717    6.331
    7269  -10.639   -3.314    3.083
    7270  -11.744   -6.759    5.500
    7271  -14.693   -4.105    5.103
    7272  -14.975   -5.058    3.050
    7273  -12.803   -3.635    5.328
    7274  -11.032   -3.315    6.149
    7275   -9.193   -2.947    6.359
    7276   -9.885   -1.017    2.263
    7277   -9.785    1.076    1.154
    7278  -10.138    0.170    4.351
    7279   -9.233    0.796    0.243
    7280   -8.501    0.915    2.598
    7281   -6.952   -0.853    3.129
    7282  -10.437   -3.816    4.481
    7283  -10.141   -1.393    3.732
    7284  -11.890   -4.125    3.456
    7285   -9.344   -4.433    1.571
    7286  -10.148   -4.172   -0.740
    7287   -6.000   -2.636    3.239
    7288  -10.708   -3.243    0.790
    7289  -10.212   -4.315   -0.043
    7290   -8.330   -1.425    2.221
    7291  -10.951   -2.975    0.445
    7292   -7.183    0.571    0.258
    7293   -6.765    1.296    3.186
    7294   -8.384   -1.920    6.320
    7295   -6.841    0.177    5.325
    7296   -8.164   -0.314    6.255
    7297   -7.817    1.297    4.240
    7298   -9.086    0.736    4.002
    7299  -10.177    0.886    1.536
    7300   -9.642   -1.859    2.270
    7301   -8.313   -2.068    4.223
    7302  -11.340   -3.495   -0.031
    7303  -12.817   -6.561   -2.167
    7304  -13.439   -8.302   -0.196
    7305  -12.183   -7.900    0.812
    7306  -13.516   -6.926    0.997
    7307  -13.852   -5.324    1.019
    7308  -11.988   -2.535    0.387
    7309  -12.804   -5.655    0.710
    7310  -10.476   -3.606   -0.582
    7311  -10.188   -0.685   -0.188
    7312   -7.878    1.131    1.944
    7313   -8.973    0.847    0.893
    7314  -11.125   -1.852    4.268
    7315   -9.921   -3.059    0.323
    7316  -12.066   -2.572    1.667
    7317   -9.704   -2.171    2.130
    7318   -9.292   -1.963    3.248
    7319   -9.544   -2.280    0.715
    7320   -9.935   -4.029    0.287
    7321   -8.257   -0.081    4.441
    7322   -9.943   -0.253    4.315
    7323   -9.592    1.397    6.380
    7324   -7.482   -2.867    4.927
    7325   -8.688   -4.605    5.179
    7326   -8.003   -2.106    2.148
    7327   -9.379    0.030    2.494
    7328  -11.046    0.193    4.277
    7329  -10.034    2.096   -0.765
    7330  -14.208    1.235   -0.726
    7331  -12.412    2.006   -1.973
    7332  -14.416    0.654   -2.712
    7333  -13.630    0.053   -3.496
    7334   -9.187    0.330   -0.987
    7335  -10.698   -0.915    0.708
    7336   -9.109   -6.391    4.631
    7337  -11.373   -3.146    0.224
    7338  -11.785   -1.906   -1.500
    7339  -10.826   -0.076   -0.024
    7340  -10.929    0.612   -2.223
    7341  -12.927    0.865    0.251
    7342  -11.101    0.573   -1.569
    7343  -18.067   -5.471   -4.419
    7344  -13.481   -1.463   -1.243
    7345  -14.194   -2.943   -2.401
    7346  -11.694   -2.558   -2.267
    7347  -11.556   -2.228   -1.016
    7348  -12.891   -2.702   -1.581
    7349  -11.305    2.007   -4.774
    7350  -10.451    0.685   -0.472
    7351   -9.117    1.785    0.950
    7352   -8.007    1.628    0.873
    7353  -10.873    0.195    6.159
    7354   -9.735   -2.749    7.690
    7355   -5.831    0.142    5.787
    7356   -5.188   -0.615    7.480
    7357   -5.092   -0.448    5.897
    7358   -7.556    1.218    5.750
    7359   -7.439    0.901    6.171
    7360   -7.341    1.717    3.763
    7361   -7.754    6.818    2.089
    7362   -7.080    4.529    3.524
    7363   -8.625    4.310    3.950
    7364   -5.556    1.506    6.481
    7365   -7.201    0.542    6.320
    7366   -7.982   -0.174    4.793
    7367   -7.016   -1.245    4.894
    7368   -5.349   -0.353    9.785
    7369   -4.274   -0.746    8.983
    7370   -5.425   -1.760    5.549
    7371   -6.488   -3.172    7.848
    7372   -3.654    0.521    6.894
    7373   -4.415   -1.460    6.876
    7374   -0.034   -0.246    9.942
    7375   -1.800   -1.505   10.681
    7376   -3.286   -4.840   10.022
    7377   -3.998   -4.930    8.682
    7378   -4.075   -4.875    8.523
    7379   -2.297   -1.589    8.187
    7380   -3.262   -2.901    8.420
    7381   -3.009   -2.167    8.665
    7382   -6.686   -2.173    9.110
    7383   -8.903   -2.599    7.433
    7384   -9.869   -5.661    8.205
    7385   -6.369   -3.561    8.134
    7386   -4.802   -5.101    6.261
    7387   -6.408   -4.387    3.770
    7388   -6.003   -2.702    4.665
    7389   -5.338   -1.469    5.363
    7390   -6.570   -3.047    3.455
    7391   -7.671    1.339    2.727
    7392   -4.836    1.475    4.554
    7393   -5.091    0.519    5.550
    7394   -4.989    3.994    3.750
    7395   -6.743    0.366    6.070
    7396   -8.817   -1.080    5.111
    7397   -9.113   -1.045    7.142
    7398   -8.952   -3.564    4.823
    7399   -9.299   -6.071    3.757
    7400   -9.698   -4.078    1.306
    7401   -8.587   -3.460    6.159
    7402   -7.800   -4.203    5.963
    7403   -8.590   -3.468    8.091
    7404   -7.291   -0.413    4.199
    7405   -6.252   -0.368    5.018
    7406   -9.608   -1.847    3.392
    7407  -10.491   -2.133    4.277
    7408   -4.632    0.115    5.280
    7409   -4.709    3.476    5.294
    7410   -6.846    1.972    3.733
    7411   -8.116    0.823    3.180
    7412   -9.742   -2.612    6.010
    7413  -10.767   -3.615    2.782
    7414   -9.986   -4.553    3.522
    7415   -8.346   -5.718    3.435
    7416   -9.785   -7.079    4.721
    7417  -11.457   -4.341    0.624
    7418   -7.736   -1.759    7.840
    7419   -5.708   -0.235    6.888
    7420   -6.487    2.813    7.356
    7421   -6.505    2.212    5.075
    7422   -7.317   -4.293    6.166
    7423   -7.210   -1.703    5.846
    7424   -6.420   -1.792    7.741
    7425   -4.759   -0.303    5.673
    7426   -6.037   -0.926    2.679
    7427   -4.655    1.164    0.474
    7428   -7.975    0.831    1.360
    7429   -8.070   -0.061    2.732
    7430  -11.083    0.381    3.045
    7431  -10.892   -0.463    2.211
    7432   -8.193   -1.886    4.974
    7433   -6.772   -1.208    5.243
    7434   -9.918   -1.338    4.481
    7435  -13.861   -2.103    2.736
    7436  -12.551    2.736   -1.342
    7437  -11.110    0.163    0.961
    7438  -12.202   -1.796    1.887
    7439   -9.332   -2.296    5.666
    7440  -11.396   -3.453    1.864
    7441   -9.241    0.006    1.997
    7442   -9.952   -1.275   -0.062
    7443  -12.024   -0.628    1.005
    7444   -9.675    1.768    5.205
    7445  -10.973   -0.506    2.968
    7446   -9.459    1.337    3.970
    7447   -8.122    1.618    3.052
    7448   -5.371    2.039    2.957
    7449   -5.605    1.057    3.859
    7450   -3.925    2.723    5.310
    7451   -7.812    2.338    5.051
    7452   -8.209    5.485    1.844
    7453   -9.420   -0.558    1.634
    7454   -6.521   -1.297    3.820
    7455   -5.082   -2.768    6.685
    7456   -6.548   -0.713    5.455
    7457   -9.201   -3.523    7.331
    7458   -7.583   -3.425    7.789
    7459   -9.752   -1.621    4.551
    7460   -5.810    1.062    4.772
    7461   -6.023    4.314    5.756
    7462   -6.256    1.800    9.141
    7463  -10.821   -1.841    5.822
    7464   -9.782    0.033    4.405
    7465   -9.994   -0.250    3.608
    7466   -7.664    0.613    6.176
    7467   -6.498    0.271    5.311
    7468   -8.190    0.738    4.519
    7469  -12.024    1.234   -0.618
    7470   -9.298   -1.453    1.865
    7471  -11.893   -0.807    0.954
    7472  -14.013    0.197   -1.187
    7473  -13.516   -2.779    0.527
    7474  -12.835   -2.581   -1.751
    7475  -11.089   -1.972    1.310
    7476   -9.933   -3.319    4.614
    7477   -8.983   -3.710    4.416
    7478   -9.721   -0.752    6.249
    7479  -10.028   -0.679    3.654
    7480  -11.067   -4.196    3.368
    7481   -9.900   -1.875    1.864
    7482  -10.080   -2.213    2.414
    7483   -9.639   -0.618    4.481
    7484   -8.720    2.297    3.302
    7485   -7.936   -0.240    5.031
    7486   -8.140   -0.219    5.480
    7487   -5.482   -0.588    4.044
    7488   -6.730    0.015    5.100
    7489   -4.721    2.025    3.259
    7490   -6.939    0.134    1.008
    7491   -7.243    0.647    1.484
    7492   -6.885   -2.049    2.496
    7493   -7.406   -0.945    5.002
    7494   -5.169    4.234    5.208
    7495   -5.692    1.565    5.063
    7496   -9.853    1.671    2.918
    7497   -8.369   -1.823    1.308
    7498   -6.202    1.122    4.248
    7499   -8.453   -0.470    1.457
    7500   -8.142   -0.801    2.051
    7501   -9.228   -4.895    2.448
    7502   -9.045   -3.716    1.833
    7503  -10.685   -4.763   -0.216
    7504   -8.060   -3.722    4.227
    7505   -8.872   -4.058    3.242
    7506   -7.182   -4.011    5.608
    7507   -8.074   -1.937    6.624
    7508   -9.940   -3.312    3.271
    7509   -8.491   -2.083    3.088
    7510   -8.384   -4.308    3.062
    7511  -10.099   -6.582    4.680
    7512   -9.819   -0.670   -0.125
    7513   -8.760   -2.087    2.656
    7514   -7.843    0.477    4.049
    7515   -7.217    2.967    3.374
    7516   -9.240   -0.360    4.148
    7517   -7.767   -0.260    5.451
    7518   -7.682    2.847    0.945
    7519   -8.703   -0.130    1.670
    7520   -5.913    0.332    2.291
    7521   -5.748   -0.666    6.078
    7522   -8.229    3.985    3.330
    7523   -8.592   -0.352    3.609
    7524   -8.191    1.134    4.428
    7525   -8.800    1.196    2.550
    7526   -7.048    3.123   -1.326
    7527   -7.261    4.904   -0.415
    7528   -6.416    5.239    2.600
    7529   -8.832    5.545   -1.812
    7530   -5.879    2.597    0.178
    7531   -6.200    2.043    3.289
    7532   -9.310    0.087    2.199
    7533   -8.254   -1.663    3.601
    7534   -5.118   -1.250    6.462
    7535   -8.232   -1.172    8.271
    7536   -7.084   -2.824    8.033
    7537   -5.444   -2.508    6.883
    7538   -7.535   -2.818    8.049
    7539   -6.276   -1.490    9.030
    7540   -6.131   -3.756    5.144
    7541   -7.686   -4.063    6.047
    7542   -5.407   -2.276    6.565
    7543   -3.460   -2.861    7.729
    7544   -3.818   -0.426    7.028
    7545   -3.966    0.360    7.835
    7546   -3.534    0.838    8.541
    7547   -4.867   -1.579    9.902
    7548   -4.990   -0.609    4.801
    7549   -6.161    2.129    8.948
    7550   -6.347    1.604    6.244
    7551   -3.066    2.336    6.285
    7552   -6.795    0.558    4.754
    7553   -5.542    0.634    6.006
    7554   -8.641   -3.997    4.586
    7555   -7.370   -4.339    7.844
    7556   -7.267   -4.849    7.506
    7557   -7.445   -4.106    3.777
    7558   -8.848   -2.579    3.449
    7559   -5.760   -1.548    6.783
    7560   -7.370   -3.102    4.347
    7561   -6.112   -2.220    6.928
    7562   -6.311   -0.045    3.859
    7563   -3.222   -1.517    8.837
    7564   -5.767   -0.983    3.209
    7565   -7.833   -1.755    3.125
    7566   -5.541   -0.073    3.480
    7567   -4.773    3.891    2.628
    7568   -6.688    5.035    2.870
    7569   -5.185    5.927    1.707
    7570   -6.175    4.329    2.742
    7571  -10.371   -1.952   -0.080
    7572  -11.901   -5.177    1.098
    7573  -13.493   -6.101    5.204
    7574  -11.920   -6.868    3.619
    7575  -11.266   -3.673    0.496
    7576   -8.968    0.319    4.247
    7577   -6.064   -0.270    7.292
    7578   -6.479   -2.924    6.769
    7579   -8.460   -3.189    7.341
    7580   -8.017   -2.118    7.243
    7581   -9.308   -4.855    6.150
    7582   -7.987   -2.517    7.543
    7583   -8.739   -6.118    9.706
    7584   -8.070   -6.457    9.647
    7585  -11.060   -5.793    4.674
    7586  -10.792   -4.280    6.901
    7587  -10.266   -2.495    4.858
    7588   -9.665   -2.183    5.873
    7589   -9.447    0.807    3.149
    7590   -9.758   -1.027    2.028
    7591  -10.235   -1.791    7.581
    7592   -6.502   -1.614    7.089
    7593   -6.959    0.373    5.282
    7594   -7.206    0.435    4.048
    7595   -9.478    1.994    2.722
    7596   -9.371    2.558    1.826
    7597   -8.206    2.126    5.177
    7598   -6.840    2.026    4.900
    7599  -10.534    2.011    2.963
    7600  -14.013   -0.857   -0.062
    7601  -11.357   -3.738   -0.012
    7602  -10.479   -0.733    1.895
    7603  -10.545   -0.744    4.157
    7604   -9.221   -0.696    6.163
    7605   -7.765   -0.655    7.212
    7606   -9.394    2.355    3.939
    7607   -9.601   -0.680    3.527
    7608   -9.035    0.450    4.535
    7609   -8.675    1.259    3.387
    7610   -9.829    1.234    2.463
    7611  -10.634    2.196    2.477
    7612   -7.969    4.269    5.364
    7613   -8.526    3.249    3.983
    7614   -7.871    2.150    3.072
    7615   -7.135    4.614    4.216
    7616   -8.547    2.935    6.734
    7617   -7.450    2.769    8.713
    7618   -5.188    9.050    6.329
    7619   -5.536    7.601    6.370
    7620   -6.790    4.785    3.291
    7621   -7.676    3.535    4.430
    7622   -8.835   -0.473    3.599
    7623  -10.167    0.424    2.623
    7624  -11.656    0.186   -1.544
    7625   -8.331    1.304    0.492
    7626  -12.784   -2.594    0.750
    7627  -11.591    1.022    3.530
    7628  -10.143   -0.798    4.040
    7629  -10.330    0.631    3.927
    7630  -13.338   -3.636    6.388
    7631   -9.955   -1.807    5.220
    7632  -13.802   -0.322    1.353
    7633  -10.230   -0.649    3.862
    7634   -8.912   -0.637    2.493
    7635   -9.431    1.702    2.113
    7636   -8.881    0.957    2.663
    7637   -9.209   -0.626    2.513
    7638  -10.185    3.416    0.442
    7639   -9.546    1.074    2.647
    7640   -8.091    0.415    5.162
    7641   -8.334    2.037    3.062
    7642   -7.068    4.751    3.836
    7643   -8.094    5.213    1.290
    7644  -11.188    4.149    0.688
    7645  -11.712    4.013    1.910
    7646  -12.590    5.457    0.135
    7647   -8.241    0.116    5.662
    7648  -10.658    2.257    4.878
    7649  -13.023    0.974    3.908
    7650  -13.398    0.273    1.595
    7651  -13.606    0.500    2.712
    7652  -10.763    1.342    3.302
    7653   -9.836    1.074    4.368
    7654   -9.004    0.067    4.473
    7655  -10.622   -1.069    4.814
    7656   -9.844   -0.474    5.921
    7657  -11.139   -2.562    5.402
    7658   -9.691    0.563    3.410
    7659   -9.336    1.317    1.859
    7660  -12.004   -1.211    2.035
    7661   -8.897    1.231    5.550
    7662   -9.002    1.570    4.381
    7663   -5.287    3.083    8.494
    7664   -6.496   -0.177    6.294
    7665   -8.690   -0.475    3.446
    7666   -8.068    4.768    2.802
    7667  -10.278    2.885    5.434
    7668   -8.142    4.422    4.344
    7669   -6.407    5.286    3.963
    7670   -7.483    6.952    2.622
    7671   -6.925    8.193    3.788
    7672  -11.061    3.848    4.471
    7673   -9.770    4.509    3.872
    7674  -10.137    3.162    1.389
    7675  -10.143    1.461    2.102
    7676   -6.868   -2.578    5.513
    7677   -7.525    1.170    3.836
    7678   -8.152    0.312    2.635
    7679   -5.661    0.764    1.685
    7680   -5.894    0.726   -0.162
    7681   -6.330   -0.340    2.430
    7682   -7.610    1.126    0.573
    7683   -8.224   -0.198    1.852
    7684   -4.830    2.898   -0.423
    7685   -3.971    5.355    1.097
    7686   -7.941    3.680   -2.003
    7687   -6.501    6.441   -2.717
    7688   -6.589    5.442   -1.605
    7689   -6.258    1.676   -2.371
    7690   -7.712    3.399   -1.424
    7691   -8.138    4.361    1.913
    7692   -7.424    3.868    3.956
    7693   -6.152    0.904    5.120
    7694   -6.260    1.122    5.181
    7695  -11.244   -1.883    4.450
    7696   -9.823   -2.420    8.623
    7697   -6.440   -1.189    5.449
    7698   -1.369    1.803    9.518
    7699   -5.872    2.445    6.088
    7700   -6.590    4.396    2.693
    7701   -9.330    3.168   -0.706
    7702  -10.344    3.225   -1.604
    7703  -10.351   -0.587    1.441
    7704  -10.834    0.969    0.987
    7705  -10.910   -2.917    0.300
    7706  -12.671   -6.315   -0.928
    7707  -16.062   -6.247    0.777
    7708  -12.380   -2.813   -0.469
    7709  -13.066   -2.996    1.392
    7710  -12.265   -1.639    2.209
    7711  -11.298   -3.307    3.451
    7712   -9.543   -5.652    1.433
    7713  -12.217   -7.720    1.825
    7714  -14.502   -9.755    0.899
    7715  -13.038   -5.583    1.164
    7716  -11.988   -2.245    1.660
    7717  -13.877   -5.720    3.395
    7718  -14.904   -4.848    4.330
    7719  -13.239   -2.712    2.217
    7720  -11.631   -3.676    2.514
    7721  -11.831   -2.963    1.930
    7722  -10.642   -6.277    1.974
    7723  -10.272   -1.596    3.108
    7724   -7.903   -1.697    1.568
    7725  -13.221   -2.492   -1.036
    7726  -12.883    0.696   -2.393
    7727  -13.048   -0.989    0.687
    7728  -13.813   -2.898    3.510
    7729  -12.895   -2.675    2.207
    7730  -11.380   -2.434    3.466
    7731  -10.528   -0.886    0.121
    7732   -8.326    1.921    1.216
    7733   -8.621   -0.911    0.694
    7734  -12.701    0.013   -1.271
    7735  -11.184    0.905   -1.348
    7736  -10.270    2.550    2.963
    7737   -8.726    2.865    3.200
    7738   -7.842    1.035    2.279
    7739   -9.740   -3.777    2.117
    7740  -10.825   -1.292   -2.590
    7741  -12.185   -0.125    0.281
    7742   -9.030    1.308    3.407
    7743   -8.157   -0.444    8.150
    7744   -6.063    2.917    6.383
    7745   -7.233    1.717    7.044
    7746   -7.411   -2.427    2.432
    7747   -8.628    0.045    4.897
    7748  -10.011    0.311    1.084
    7749   -5.394    2.075    6.145
    7750   -7.216   -3.408    3.266
    7751   -5.828   -1.689    5.077
    7752   -7.261   -2.910    4.331
    7753   -5.576   -2.286    6.113
    7754   -6.807   -2.098    3.861
    7755   -6.226    0.680    4.838
    7756   -7.246   -2.313    4.339
    7757   -6.447   -2.281    5.423
    7758   -5.192   -0.899    3.004
    7759   -9.484   -6.483    2.563
    7760   -9.250   -1.427    4.497
    7761  -10.069   -3.467    2.436
    7762  -11.301   -1.966   -2.927
    7763  -10.944   -1.802   -0.293
    7764  -11.857   -3.754   -1.918
    7765  -10.338   -4.412    1.176
    7766  -11.720   -1.308   -1.319
    7767  -13.694   -1.591   -2.288
    7768  -13.896   -0.430   -4.146
    7769  -12.578   -0.138   -6.924
    7770   -8.633    2.084   -3.031
    7771  -11.127   -0.765   -3.083
    7772  -10.282   -0.160   -3.113
    7773  -14.723   -2.373   -5.073
    7774  -12.696   -1.912   -2.735
    7775  -11.152    0.718   -3.804
    7776  -13.607   -1.875   -5.889
    7777  -12.167   -0.633   -6.307
    7778  -10.218   -0.220   -3.732
    7779   -9.892    1.536   -5.689
    7780   -9.169    4.060   -5.939
    7781   -8.005    3.326   -4.148
    7782   -5.860    6.431   -1.787
    7783   -5.895    5.240    1.822
    7784   -6.766    3.579    1.813
    7785  -10.860   -1.291   -0.059
    7786   -8.497    0.951    0.484
    7787   -9.794    1.556   -2.233
    7788   -9.914   -0.684   -2.556
    7789  -11.415    0.933   -2.068
    7790   -9.059    0.121    1.261
    7791  -11.175   -0.700    0.039
    7792   -9.546    1.886   -3.086
    7793   -7.363    3.403    0.475
    7794  -11.234    4.606   -3.652
    7795  -11.496    0.628   -1.888
    7796  -15.094    1.625   -2.623
    7797  -14.794   -0.875   -4.983
    7798  -16.177   -5.234   -5.201
    7799  -14.031   -4.441   -3.228
    7800  -14.570   -4.993   -7.852
    7801  -14.085   -2.809   -4.891
    7802  -14.679   -2.789   -5.750
    7803  -11.601   -0.958   -4.418
    7804  -10.745   -4.675   -4.144
    7805  -10.007   -3.631   -4.524
    7806  -10.564   -2.327   -2.457
    7807  -12.852   -3.744   -6.287
    7808   -8.642    1.327   -3.792
    7809   -6.102    0.479   -1.790
    7810   -6.200    0.535    2.487
    7811   -4.760    1.253    1.025
    7812   -6.074    2.098   -0.922
    7813   -5.175   -0.558   -2.948
    7814   -7.560    0.008   -1.135
    7815   -7.443   -2.493   -1.156
    7816   -4.739    0.100    1.172
    7817   -4.006    0.108    1.866
    7818   -3.302   -0.271    2.522
    7819   -5.001   -0.868    3.396
    7820   -5.705   -1.893    3.566
    7821   -8.615   -2.335   -2.953
    7822   -7.675   -2.065   -0.479
    7823   -8.916    1.295   -0.698
    7824   -9.082   -3.919    2.475
    7825   -7.619   -6.086    0.168
    7826  -10.370   -6.473   -1.109
    7827  -11.270   -5.292   -3.152
    7828  -13.672   -1.854   -4.213
    7829  -15.808   -2.700   -4.524
    7830  -11.962   -1.289   -4.206
    7831  -10.487   -0.447   -2.535
    7832   -7.545   -2.107    2.695
    7833  -10.067   -4.368   -0.371
    7834   -7.467   -1.864    0.446
    7835  -11.522   -5.900    1.371
    7836   -9.062   -5.948   -1.179
    7837   -8.633   -3.899    3.496
    7838  -10.157   -4.765    0.884
    7839  -13.435   -4.792   -2.973
    7840  -12.344   -3.310   -3.023
    7841   -8.944   -3.238   -1.056
    7842   -7.198   -5.048    1.045
    7843   -9.457   -2.259   -2.280
    7844  -11.318   -1.512   -3.371
    7845  -10.601    0.778   -0.104
    7846  -10.605   -3.102   -2.417
    7847  -12.273   -3.288   -2.414
    7848  -12.587   -1.850   -1.335
    7849  -15.021   -3.219   -4.027
    7850  -15.481    1.346   -7.247
    7851  -15.417   -1.951   -7.964
    7852  -15.052   -3.182   -6.981
    7853  -11.295    0.690   -4.404
    7854  -11.033   -0.788   -1.985
    7855   -9.535   -0.084   -1.301
    7856   -6.984   -0.420   -1.338
    7857   -9.022   -2.190   -2.272
    7858   -9.343    0.192   -2.480
    7859  -11.468    0.148   -2.824
    7860  -11.341   -2.856   -0.764
    7861   -8.929   -0.859   -1.238
    7862  -10.669    0.450   -0.621
    7863   -7.234    0.918    2.059
    7864   -8.826   -2.403   -2.263
    7865  -11.083   -1.387   -1.730
    7866  -12.107   -1.576   -1.249
    7867   -9.497   -1.335    2.387
    7868   -8.295   -1.891    1.973
    7869   -5.329   -0.398    4.954
    7870   -7.518    0.086    0.006
    7871   -7.572    0.922    1.111
    7872   -8.092    1.366    0.551
    7873   -8.606    1.493   -2.578
    7874   -9.391   -1.964   -4.229
    7875   -9.129   -4.535   -2.736
    7876  -11.371   -6.750   -4.057
    7877  -10.905   -6.538    0.673
    7878  -12.761   -4.337   -0.381
    7879  -14.223   -6.402   -1.315
    7880  -10.359   -3.364   -1.128
    7881   -6.562   -2.372    2.342
    7882  -11.091   -2.061   -2.742
    7883  -11.344   -4.384   -2.366
    7884   -8.225   -2.183   -4.139
    7885  -10.718   -4.061   -1.519
    7886  -11.035   -3.368   -1.974
    7887  -11.003   -1.749   -2.931
    7888  -13.693   -2.132   -3.918
    7889  -12.227   -2.025   -3.251
    7890  -14.898   -2.079   -4.894
    7891  -14.416   -1.200   -1.846
    7892  -12.782   -1.271   -3.105
    7893  -13.240   -3.173   -3.574
    7894  -14.808   -1.761   -2.783
    7895  -14.497   -3.406   -0.266
    7896  -14.812   -3.782    0.836
    7897  -12.593   -3.294    1.661
    7898  -11.157   -4.843    1.002
    7899  -10.896   -2.948   -0.388
    7900  -12.352   -1.590   -2.852
    7901  -15.439   -5.327   -4.141
    7902   -9.590    0.788   -2.249
    7903   -7.375    4.298   -3.203
    7904   -9.807    2.005   -0.043
    7905  -12.079   -2.991    1.650
    7906  -13.021   -2.979   -0.438
    7907  -13.729   -8.680   -0.012
    7908  -10.604   -4.271    1.548
    7909  -14.083   -7.709   -0.579
    7910  -16.297   -4.739    0.991
    7911  -14.536   -4.636    2.215
    7912  -15.541   -5.217    2.857
    7913  -14.217   -7.806    4.349
    7914  -12.324   -4.147    4.368
    7915  -13.541   -6.211    3.971
    7916  -13.070   -2.159    1.525
    7917  -14.097   -2.618   -1.695
    7918  -13.758   -4.099   -0.150
    7919  -12.749   -2.195   -0.551
    7920  -14.783   -2.117   -2.886
    7921  -14.897   -2.512    0.193
    7922  -15.648   -4.352    2.250
    7923  -13.311   -4.900    2.610
    7924  -12.094   -4.397    1.862
    7925  -14.459   -3.385   -0.117
    7926  -13.637    2.163   -1.488
    7927  -12.143    2.023    0.722
    7928  -13.120   -2.878    2.336
    7929   -9.016    0.613    3.287
    7930  -12.357   -1.638    0.116
    7931  -12.161   -3.904    3.175
    7932  -11.267   -3.861    3.884
    7933  -13.878   -3.687    3.782
    7934  -13.890   -2.034    2.198
    7935   -9.997   -1.594    2.702
    7936  -10.911    0.345    5.851
    7937  -11.450    1.514    5.676
    7938  -10.992    0.398    4.727
    7939   -7.615    0.547    5.192
    7940  -12.169   -2.301    2.876
    7941  -10.442   -2.345    6.438
    7942  -13.974   -1.871    1.817
    7943  -11.794    3.403    1.037
    7944  -12.993    1.289   -1.182
    7945  -13.459    0.467    0.721
    7946  -12.045   -0.696    0.027
    7947  -15.917   -3.408   -1.001
    7948  -15.449   -1.581   -2.856
    7949  -13.080    1.207   -0.242
    7950  -12.751    1.171    1.021
    7951  -15.947   -4.912    1.298
    7952  -13.319   -4.701    1.610
    7953  -14.037   -2.183   -0.901
    7954  -15.766   -1.349   -3.213
    7955  -11.677    0.490   -3.472
    7956  -11.406   -6.086    0.341
    7957  -11.355   -4.574   -1.373
    7958  -14.182   -8.770   -2.779
    7959  -15.481   -9.604   -2.755
    7960  -12.338   -6.987    2.486
    7961  -13.079   -6.592    2.484
    7962  -13.209   -4.927   -2.150
    7963  -13.716   -5.572    0.134
    7964  -13.315   -1.866    0.084
    7965  -10.953   -2.122    0.531
    7966  -10.576   -2.855    1.419
    7967   -8.820    1.310   -2.505
    7968   -9.213   -0.119   -0.938
    7969   -9.739   -0.726    0.438
    7970   -7.814    0.338    1.255
    7971   -7.768    0.818    3.152
    7972   -7.189   -0.148    1.057
    7973  -11.385   -1.748   -1.458
    7974  -10.265   -1.370   -2.006
    7975  -14.839   -5.854   -1.130
    7976  -13.437   -5.750   -0.919
    7977  -14.520   -7.588    0.261
    7978  -14.871   -2.930   -1.414
    7979  -15.045   -3.702   -6.304
    7980  -15.466   -4.320   -5.321
    7981  -15.224   -3.762   -3.231
    7982  -13.090   -0.521    0.297
    7983  -15.412   -0.642   -4.504
    7984  -15.943   -2.229   -2.787
    7985  -15.955   -4.273   -2.484
    7986  -13.848   -1.125   -2.117
    7987  -16.467   -0.667   -7.045
    7988  -16.858    0.370   -5.598
    7989  -15.506   -0.642   -3.202
    7990  -15.402    2.285   -4.139
    7991  -11.600    4.599   -3.325
    7992   -9.882    3.771    1.012
    7993   -8.754    1.776    1.786
    7994   -7.460    1.891    2.818
    7995   -8.501    2.193    0.354
    7996  -11.498   -1.229    0.916
    7997   -9.845   -0.919    1.900
    7998  -11.237   -2.183    2.408
    7999   -9.409   -2.082    0.647
    8000  -13.436   -2.701    0.929
    8001  -14.574   -1.889    1.501
    8002  -10.372   -1.567    0.380
    8003  -10.194   -2.881    2.593
    8004  -11.512   -1.996    1.969
    8005  -14.264   -3.883    0.845
    8006  -12.539   -3.728    0.104
    8007   -9.090   -2.327    4.629
    8008   -8.895   -0.875    4.372
    8009   -8.678    2.562    2.642
    8010  -11.106   -0.176    1.656
    8011  -11.449    1.083   -0.189
    8012  -12.571    0.247   -1.470
    8013  -12.245   -2.312    2.271
    8014   -8.417   -0.510   -0.666
    8015  -13.477   -2.546   -3.633
    8016  -13.474   -1.850   -5.424
    8017  -13.454   -3.180   -1.939
    8018  -14.841   -6.121   -4.477
    8019  -15.266   -3.400   -5.969
    8020  -13.954   -6.647   -4.363
    8021  -15.712   -5.368   -2.137
    8022  -13.981   -5.586   -5.321
    8023  -12.453   -6.240   -0.881
    8024  -14.038   -2.394   -3.881
    8025  -11.958   -4.657   -2.490
    8026  -15.068   -3.888   -3.270
    8027  -14.793   -4.459   -5.161
    8028  -13.917   -5.512   -3.734
    8029  -13.773   -4.264   -4.414
    8030  -14.178   -4.788   -4.215
    8031  -13.944   -6.901   -5.542
    8032  -14.851   -7.494   -3.207
    8033  -15.612   -8.656   -1.467
    8034  -14.599   -6.450   -0.784
    8035  -15.485   -8.729   -2.660
    8036  -14.865   -6.179   -0.092
    8037  -16.293   -6.532   -3.698
    8038  -14.809   -9.400   -0.836
    8039  -15.297   -8.321   -1.007
    8040  -13.211   -8.327    1.462
    8041  -10.247   -8.611    1.646
    8042  -10.934   -8.874    3.061
    8043  -10.655   -8.837    3.843
    8044   -8.296   -4.382    1.165
    8045   -8.614   -2.498    3.611
    8046  -10.173    0.197    1.052
    8047   -8.573   -2.287    1.649
    8048  -10.165   -4.230    0.869
    8049   -9.439   -6.429    2.669
    8050  -10.422   -5.931   -1.669
    8051  -11.096   -6.996    0.172
    8052  -10.180   -6.401    2.991
    8053  -13.589  -12.417    2.303
    8054  -11.816   -9.860    1.747
    8055  -12.599   -9.596    0.353
    8056  -14.182   -7.690    0.960
    8057  -16.381  -11.996    1.114
    8058  -11.461   -7.014    5.178
    8059  -11.361   -6.693    0.516
    8060  -10.573   -3.216    0.376
    8061  -10.271   -4.212    2.173
    8062  -11.360   -2.772    0.815
    8063  -10.822   -1.950    1.205
    8064  -11.711   -1.345   -0.249
    8065  -10.064   -3.869    2.316
    8066   -9.406   -1.817   -0.235
    8067   -9.008   -3.126    2.570
    8068   -8.801   -0.679    0.236
    8069   -8.651   -3.403    1.830
    8070   -8.950   -4.968    0.599
    8071  -11.349   -2.482    2.388
    8072   -7.112   -1.610    2.087
    8073   -8.370   -2.026    1.787
    8074   -8.476   -4.477    3.889
    8075   -6.101   -2.720    4.262
    8076   -8.821   -6.099    9.570
    8077  -10.493   -3.815    5.368
    8078  -10.395   -5.633    5.542
    8079  -12.507   -6.586    3.297
    8080  -10.642   -5.568    4.369
    8081   -8.851   -7.019    4.870
    8082   -8.039   -5.509    8.199
    8083   -6.824    0.682    7.344
    8084   -8.695   -0.271    5.661
    8085  -10.954   -4.133    1.225
    8086  -12.499   -1.518   -1.987
    8087   -9.453   -4.614    2.809
    8088   -9.970   -3.406    0.621
    8089  -10.035   -6.467   -0.300
    8090   -9.830   -3.413    0.482
    8091  -10.261   -2.231   -0.146
    8092  -10.355   -5.798   -1.005
    8093  -10.901   -5.711   -2.137
    8094  -12.647   -6.681   -0.172
    8095  -10.773   -7.667    2.373
    8096  -14.165   -8.139   -0.290
    8097  -15.780   -7.254    1.690
    8098  -12.224   -6.193    4.084
    8099  -12.144   -4.898    5.163
    8100  -11.564   -7.785    2.723
    8101  -12.982   -6.861    1.713
    8102   -9.306   -6.472    0.803
    8103  -13.615   -7.974    2.526
    8104  -11.788   -7.076    0.655
    8105  -11.639   -4.177   -1.689
    8106   -8.702   -4.918    1.242
    8107   -9.634   -8.119    2.053
    8108  -10.182   -8.892    3.673
    8109  -10.042   -5.812    1.574
    8110   -9.703   -2.110    3.891
    8111  -11.056   -3.474    2.643
    8112  -11.181   -2.850    1.236
    8113  -14.336   -5.029   -0.171
    8114  -15.299   -4.746   -0.669
    8115  -15.605   -5.146   -3.042
    8116  -15.464   -4.312   -1.874
    8117  -13.638   -4.855    1.247
    8118  -11.682    1.238   -1.137
    8119  -12.633    1.084   -2.673
    8120  -12.483    0.114   -2.189
    8121  -10.994    0.678   -1.518
    8122  -12.414    2.235   -1.546
    8123  -10.403    0.726    0.215
    8124  -12.408   -1.374   -2.106
    8125  -12.033   -1.700   -1.033
    8126  -10.662    2.267    0.690
    8127  -12.745    0.972    0.110
    8128  -11.127    0.739    1.588
    8129  -10.701   -2.760    2.957
    8130   -8.605    1.964    2.638
    8131   -9.301    1.532   -0.107
    8132  -13.861    0.358    1.098
    8133  -10.526   -1.189    1.952
    8134   -9.022   -3.435    5.016
    8135  -10.937   -4.231    4.371
    8136   -9.210   -0.960    3.201
    8137   -9.402   -2.833    0.312
    8138  -12.120   -2.114   -0.048
    8139   -7.712   -3.604    3.838
    8140   -8.283   -1.190    4.823
    8141   -9.657   -3.683   -1.297
    8142  -11.443   -3.427    1.361
    8143  -10.144    0.852    2.758
    8144  -11.149   -0.419   -0.487
    8145  -13.999   -2.823   -1.179
    8146  -16.674    0.546   -3.622
    8147  -12.472    1.912   -0.191
    8148   -9.090    3.574    2.299
    8149   -7.666    3.514    5.164
    8150   -7.995    0.144    3.179
    8151  -11.256   -0.893   -1.363
    8152  -11.800   -1.705    2.927
    8153  -11.845   -0.596    0.080
    8154  -13.451   -2.552   -1.748
    8155  -14.920   -1.111   -0.748
    8156  -16.146   -3.690   -2.843
    8157  -14.880   -3.153   -0.863
    8158  -12.678   -1.637    1.447
    8159   -9.874   -4.383    5.010
    8160  -14.659   -6.270   -1.134
    8161  -15.154   -2.899   -0.699
    8162  -13.372   -1.776   -0.018
    8163  -12.087   -3.286   -2.631
    8164  -14.316   -4.690   -3.351
    8165  -11.115   -4.840   -0.014
    8166  -12.014   -1.617   -0.115
    8167   -9.952   -1.180    0.149
    8168   -8.486   -0.308    1.549
    8169  -11.848    2.447    0.335
    8170  -14.917   -0.193   -4.694
    8171  -11.899    4.420   -4.977
    8172  -12.203    0.723   -3.894
    8173  -12.602   -3.070   -4.240
    8174  -13.978   -2.757   -3.280
    8175  -13.145   -1.339    0.325
    8176  -13.992   -3.257   -2.088
    8177  -10.878   -1.231    0.791
    8178  -13.289   -4.517    1.517
    8179  -13.163   -1.508    0.116
    8180   -9.060   -1.039    1.064
    8181   -5.978   -1.779    2.861
    8182   -7.885   -2.131    0.863
    8183   -5.539    0.400    1.785
    8184   -6.647    0.440    3.108
    8185   -7.404    0.135    6.238
    8186   -8.602   -4.210    4.847
    8187   -7.729   -2.047    2.511
    8188   -8.013   -3.229    3.516
    8189   -9.435   -2.362    2.825
    8190  -10.482   -2.833    1.766
    8191  -12.194   -1.870   -0.789
    8192   -9.238   -4.249    2.304
    8193   -9.409   -1.847    2.273
    8194   -9.542   -4.410    0.335
    8195   -8.423   -3.090    1.688
    8196   -7.289   -2.734    2.674
    8197  -10.972   -5.494    1.941
    8198   -8.953   -4.263    3.581
    8199   -9.101   -3.008   -0.429
    8200  -11.332   -3.753   -0.685
    8201   -9.752   -5.792    1.937
    8202   -9.931   -7.282    2.701
    8203   -9.416   -5.724    3.325
    8204   -7.105    0.555    0.059
    8205   -5.164   -2.422    5.047
    8206   -3.837   -0.626    4.070
    8207   -5.944   -2.168    4.059
    8208   -5.164   -0.224    2.609
    8209   -8.618   -2.428    1.032
    8210  -10.225   -3.419    1.927
    8211   -5.001   -1.388    1.838
    8212   -6.995   -4.342   -0.023
    8213  -11.295   -0.133   -2.310
    8214  -11.823   -3.255    0.070
    8215   -8.010   -2.540    0.119
    8216   -8.283    1.424    2.474
    8217   -8.798    0.350   -1.051
    8218  -10.196    0.291   -0.999
    8219  -11.487    0.743    0.165
    8220   -8.867   -1.121   -0.886
    8221   -8.822   -0.702   -0.649
    8222   -9.551   -2.747   -1.160
    8223   -7.694   -0.381    0.496
    8224   -5.279   -1.025   -1.584
    8225   -6.663   -1.837   -0.704
    8226   -7.149    0.758    1.455
    8227   -6.744    4.153    1.425
    8228   -9.520    0.810    1.314
    8229   -6.884    2.120    4.104
    8230   -6.663   -1.033    6.592
    8231   -8.596    0.808    1.983
    8232   -5.988    0.213    2.576
    8233   -7.871    0.759    2.680
    8234   -8.435    1.027    0.521
    8235  -10.253    1.631   -1.586
    8236   -9.298   -0.752    2.635
    8237   -9.612   -3.599    7.893
    8238   -8.512   -3.971    1.553
    8239   -9.865   -1.962    1.397
    8240   -8.874   -2.647    4.933
    8241   -8.980   -3.219    2.688
    8242   -8.569   -1.928    1.444
    8243  -10.403   -3.101    5.191
    8244   -6.621   -4.979    7.722
    8245   -7.985   -4.211    6.888
    8246  -10.115   -5.465    7.624
    8247  -11.591   -5.990    3.146
    8248  -11.220   -4.931    5.812
    8249  -11.168   -7.116    6.079
    8250  -10.574   -6.552    4.682
    8251  -10.565   -3.752    2.259
    8252   -9.711   -1.092    2.956
    8253   -7.586   -5.632    6.429
    8254   -9.162   -3.163    8.940
    8255   -8.451   -6.490    5.390
    8256   -7.925   -3.915    3.059
    8257   -7.552    0.845    3.778
    8258  -10.591   -3.427    2.868
    8259   -6.991   -2.612    5.486
    8260   -5.700   -2.783    7.553
    8261   -6.652   -4.653    4.498
    8262  -10.050   -4.074    6.798
    8263  -11.263   -3.370    6.806
    8264   -8.964   -2.804    7.748
    8265   -8.633    0.031    6.083
    8266   -9.155   -2.956    7.116
    8267   -6.775    1.161    8.625
    8268   -8.118   -2.758    5.406
    8269  -10.497   -2.678    2.497
    8270  -12.244   -1.172    1.539
    8271  -11.801   -1.312    2.254
    8272   -9.869    0.279    3.927
    8273  -10.773   -2.491    3.944
    8274   -8.487   -0.122    5.231
    8275  -11.929   -3.424    3.568
    8276  -11.213   -2.764    3.431
    8277  -10.090   -1.223    2.598
    8278  -11.729   -2.028    2.975
    8279  -11.027   -2.518    3.098
    8280  -10.118   -1.546    2.590
    8281  -10.650    0.150    2.468
    8282   -9.013   -0.902    2.990
    8283   -8.648    1.119    0.850
    8284  -11.193    0.341    3.366
    8285   -8.034   -0.771    3.683
    8286  -11.600    0.412   -0.176
    8287  -10.320    1.528   -1.425
    8288  -13.748   -1.264   -1.147
    8289  -13.747   -6.703    1.954
    8290  -12.727   -3.349    2.472
    8291   -9.621   -5.227    1.223
    8292   -5.978   -3.436    6.595
    8293   -6.853   -0.544    5.332
    8294   -9.370   -5.008    3.536
    8295  -10.372   -4.949    0.445
    8296  -10.420   -4.655    1.620
    8297  -12.694   -3.399   -2.544
    8298  -11.954   -1.766   -0.343
    8299   -9.878    0.136    0.673
    8300   -8.008   -2.584    5.650
    8301   -7.904   -3.852    5.013
    8302   -7.997   -2.631    1.696
    8303   -9.773   -7.161    3.089
    8304   -9.108   -4.884    5.799
    8305  -10.672   -2.786    3.152
    8306   -9.642   -1.016    0.496
    8307   -9.735   -1.530    1.793
    8308   -6.411   -2.145    2.088
    8309   -3.938   -2.104    5.423
    8310   -9.217   -2.645    4.544
    8311   -6.432   -2.641    3.448
    8312   -8.580    0.580    2.789
    8313   -9.540   -2.014    2.819
    8314   -8.427   -3.875    2.028
    8315  -11.851   -5.770    3.878
    8316  -12.464   -5.125    1.628
    8317  -10.333   -3.088    1.470
    8318  -12.060   -2.187    1.382
    8319  -11.970   -1.976    3.116
    8320  -13.967   -2.330    1.142
    8321  -13.901   -2.560    1.372
    8322  -13.248   -4.434    1.662
    8323  -14.286   -3.257    2.548
    8324  -11.249   -3.909    2.916
    8325  -11.163   -4.305   -0.629
    8326  -11.842   -0.352   -3.147
    8327  -11.610   -0.150   -5.024
    8328  -12.636   -2.188   -3.038
    8329  -13.353   -2.101    0.176
    8330  -14.582   -5.516    0.368
    8331  -14.837   -3.492    0.636
    8332  -14.299   -6.539    0.497
    8333  -17.348   -4.087   -0.070
    8334  -14.753   -1.523   -1.956
    8335  -14.210   -4.179    1.793
    8336  -15.552   -6.404    0.926
    8337  -13.366   -4.783    0.103
    8338  -14.026   -2.710    2.442
    8339  -16.743   -5.286    1.653
    8340  -13.109   -4.633   -0.152
    8341  -13.570   -1.064   -1.857
    8342  -14.600    1.684   -4.940
    8343  -17.793    0.174   -5.756
    8344  -12.885    1.304   -3.668
    8345  -15.718   -0.201   -1.985
    8346  -18.405   -4.031   -4.065
    8347  -17.907    0.350   -8.070
    8348  -14.605   -0.583   -3.542
    8349  -15.705   -1.451   -3.153
    8350  -14.156   -2.577   -3.468
    8351  -13.474   -1.354   -3.693
    8352  -16.238   -0.708   -6.567
    8353  -16.644   -0.058   -7.228
    8354  -14.445    3.359   -8.427
    8355  -15.720    0.961   -8.306
    8356  -16.950   -1.016   -6.739
    8357  -17.380   -4.023   -5.439
    8358  -16.691   -2.443   -1.960
    8359  -16.408   -2.856   -2.895
    8360  -17.042   -5.324   -4.206
    8361  -16.427   -1.454   -4.704
    8362  -12.267    3.685   -2.045
    8363  -13.490   -0.878   -0.706
    8364  -13.519    0.434   -2.367
    8365  -13.426   -0.021   -1.331
    8366  -13.513    3.085   -4.139
    8367  -12.795    2.922   -1.041
    8368  -13.088    3.848   -0.915
    8369  -12.934    1.869   -0.637
    8370  -14.875    0.667   -4.049
    8371  -12.779    1.616   -3.205
    8372  -12.503    3.277   -3.381
    8373  -12.098    7.107   -3.131
    8374  -13.301    9.001   -5.005
    8375  -15.554    7.410   -4.863
    8376  -17.562    2.312   -2.903
    8377  -17.857    0.258   -7.550
    8378  -17.707    2.139   -8.143
    8379  -17.499   -0.017   -6.996
    8380  -19.733    0.504   -6.063
    8381  -19.542   -0.951   -5.155
    8382  -15.398    0.647   -4.924
    8383  -15.673    2.155   -4.717
    8384  -11.613    3.455   -2.282
    8385   -9.773    1.214   -2.565
    8386  -11.017    4.158   -2.585
    8387   -8.059    5.283   -1.116
    8388  -10.401    5.248   -0.287
    8389  -15.837    3.820   -3.797
    8390  -12.977    2.051   -3.333
    8391  -11.558    4.607   -0.592
    8392  -12.392    2.815   -0.309
    8393  -10.940    3.050   -0.650
    8394  -11.580    3.749    2.480
    8395  -12.955   -0.406   -1.255
    8396  -11.923   -0.138    0.323
    8397  -14.434    0.968    1.568
    8398  -13.806    1.369    0.793
    8399  -14.507    1.179   -1.510
    8400  -11.580    3.703   -0.252
    8401  -11.890    3.467   -0.569
    8402  -11.474    1.388    0.556
    8403  -12.284    0.500    0.169
    8404  -15.072   -1.823    0.284
    8405  -16.477   -1.452   -1.505
    8406  -18.467   -4.294   -1.929
    8407  -17.410   -1.417   -3.497
    8408  -14.343    0.874   -2.050
    8409  -16.805   -1.101   -0.471
    8410  -13.523    1.793   -0.279
    8411  -10.681    2.552    1.607
    8412  -11.862    2.385   -0.054
    8413  -12.026    3.595    0.285
    8414  -10.578    0.636    4.428
    8415  -10.906    3.357    3.353
    8416   -9.684    4.961    2.013
    8417   -9.100    3.811    2.163
    8418   -9.811    4.144    3.897
    8419   -8.374    4.984    1.917
    8420  -13.608    4.077   -2.193
    8421  -13.661    4.991    0.796
    8422  -13.716    1.326    3.578
    8423  -11.750    1.938    4.475
    8424  -10.847    3.068    3.588
    8425  -13.656    2.443    3.474
    8426  -13.986    1.258    3.670
    8427  -12.082    0.137    4.167
    8428  -10.704    3.670    3.803
    8429   -9.651    3.960    3.735
    8430   -9.164    2.719    2.365
    8431   -8.656    3.459    1.244
    8432   -8.648    1.773    0.228
    8433   -8.412    0.893    1.036
    8434  -12.024    3.269   -2.884
    8435  -13.070    4.491   -5.077
    8436  -12.747    6.056   -3.829
    8437  -16.171    1.674   -2.703
    8438  -19.025    0.521   -5.108
    8439  -14.647   -2.229   -1.643
    8440  -15.175   -2.251    0.613
    8441  -18.687   -4.481   -2.425
    8442  -15.707    0.408   -3.411
    8443  -13.398    4.870    0.359
    8444  -15.011    2.647    0.457
    8445  -16.148    0.406   -0.403
    8446  -15.358    1.539    1.052
    8447  -12.787    1.099    1.193
    8448  -11.103    5.610    0.564
    8449  -13.584   -0.188    1.056
    8450  -13.805    0.240    2.944
    8451  -12.875    1.206    1.588
    8452  -12.851   -0.547    2.329
    8453   -9.581   -0.084    4.324
    8454   -9.528    2.681    1.713
    8455  -11.336    2.554   -0.647
    8456  -14.439   -1.182    0.453
    8457  -18.045   -5.213   -4.300
    8458  -14.617   -0.831   -1.509
    8459  -13.102   -1.727    1.390
    8460  -12.871    0.825   -0.511
    8461   -9.387    0.387    0.906
    8462  -11.626    1.518   -0.657
    8463  -13.815   -3.056   -2.179
    8464  -13.451   -2.633   -1.601
    8465  -17.097   -4.001   -2.344
    8466  -14.075   -0.799   -2.473
    8467  -16.594   -1.663   -3.878
    8468  -14.945    0.585   -6.049
    8469  -16.273   -3.306   -4.394
    8470  -15.377   -3.426   -1.101
    8471  -16.928   -2.389   -2.290
    8472  -18.429   -3.707   -3.781
    8473  -15.721   -3.032   -3.036
    8474  -15.729   -0.899   -3.129
    8475  -15.208    0.261   -7.039
    8476  -14.567   -2.920   -5.236
    8477  -13.944   -0.349   -1.350
    8478  -10.800    4.726    2.042
    8479  -11.618    1.977    2.409
    8480  -12.048    3.101    0.578
    8481  -13.914   -0.636   -4.600
    8482  -12.057    3.710   -4.563
    8483  -12.979    6.663   -2.341
    8484  -11.948    3.510   -2.744
    8485  -14.191    1.171   -0.300
    8486  -12.959    3.726   -2.242
    8487  -10.586    3.619   -2.140
    8488  -11.763    6.730   -2.912
    8489  -12.794    4.653   -4.881
    8490  -13.578    0.854   -6.680
    8491  -15.182    2.329   -8.449
    8492  -15.944    0.451   -3.804
    8493  -14.220    1.119   -6.948
    8494  -11.993    3.368   -4.098
    8495  -12.944    3.336   -6.270
    8496  -11.325    3.057   -2.749
    8497  -10.524    3.654    0.285
    8498  -11.856    2.793    0.124
    8499  -13.189    3.639   -2.233
    8500  -13.984    2.167   -3.700
    8501  -11.261    3.740   -3.479
    8502  -15.039    5.315   -3.105
    8503  -11.253    6.651   -1.846
    8504  -10.679    5.409    0.010
    8505  -11.043    3.585   -1.967
    8506  -11.512    7.217   -1.356
    8507  -12.458   -1.136    0.348
    8508  -14.548   -0.571   -5.511
    8509  -16.485    1.369   -3.908
    8510  -14.418    3.931   -5.447
    8511  -17.512    5.368  -10.604
    8512  -14.224    8.114   -8.237
    8513  -13.018    7.069   -5.757
    8514  -12.936    7.411   -7.352
    8515  -17.868    2.606   -9.539
    8516  -17.245    3.091   -8.048
    8517  -15.657    2.683  -11.542
    8518  -14.939    1.405   -9.506
    8519  -16.487    2.332   -9.125
    8520  -15.706    2.171   -8.557
    8521  -16.463    0.567   -8.037
    8522  -15.462   -0.271   -5.377
    8523  -16.882   -0.784   -6.261
    8524  -16.713    1.332   -6.580
    8525  -19.840    0.797   -8.551
    8526  -19.435   -2.157   -7.953
    8527  -16.936   -1.872   -7.051
    8528  -16.577   -0.384   -5.460
    8529  -10.976    2.304   -5.640
    8530  -12.551    1.568   -4.735
    8531  -12.993    4.280   -4.907
    8532  -15.664    5.924   -4.992
    8533  -15.319    2.186   -8.901
    8534  -16.159    0.861   -4.373
    8535  -10.402    5.680   -4.904
    8536  -12.159    6.529   -5.019
    8537  -14.250    1.862   -5.468
    8538  -13.497    1.183   -1.052
    8539  -16.801    0.876   -2.275
    8540  -16.598   -0.527   -2.771
    8541  -11.458    2.353    0.456
    8542  -13.466    0.346   -2.225
    8543  -13.961    3.660   -0.430
    8544  -16.229    3.441   -2.141
    8545  -13.181    1.565   -3.217
    8546  -14.319   -0.786   -2.184
    8547  -15.469    2.234   -3.257
    8548  -14.181    2.666   -7.833
    8549  -12.449    4.667   -7.862
    8550  -11.776    2.937   -7.315
    8551  -16.563    0.150   -8.080
    8552  -16.089    0.021   -6.031
    8553  -18.933   -1.231   -5.581
    8554  -15.791    1.877   -5.882
    8555  -13.097    1.789   -2.140
    8556  -12.419    3.215   -1.962
    8557  -13.092   -2.230   -2.617
    8558  -16.454   -1.159   -5.181
    8559  -14.039    0.530   -6.098
    8560  -14.118    3.048   -4.507
    8561  -11.674    5.600   -2.510
    8562  -16.954    1.413   -5.002
    8563  -17.229    0.527   -6.548
    8564  -17.005   -0.157   -7.325
    8565  -15.344    0.403   -2.606
    8566  -17.133    0.007   -4.179
    8567  -16.253   -0.355   -4.549
    8568  -15.119   -1.799   -2.160
    8569  -14.780   -1.473   -5.919
    8570  -15.811   -2.004   -2.631
    8571  -14.711    0.041   -6.214
    8572  -16.199    0.752   -6.354
    8573  -14.546   -0.998   -4.722
    8574  -14.277    1.753   -5.875
    8575  -15.882    1.660   -7.787
    8576  -16.540    2.029   -5.700
    8577  -16.863    2.345   -6.800
    8578  -16.233    4.103   -6.392
    8579  -18.952    2.500   -8.313
    8580  -16.895    6.050  -11.712
    8581  -16.727    3.690   -5.222
    8582  -14.639    4.702   -9.190
    8583  -15.596    2.800   -3.548
    8584  -12.621    2.174   -3.329
    8585  -11.987    4.169    0.463
    8586  -11.699    5.037   -0.390
    8587   -9.571    4.744    0.575
    8588  -11.235    3.961   -1.175
    8589  -11.547    5.170   -2.733
    8590  -11.418    1.501    0.141
    8591  -12.074    5.400   -1.494
    8592  -10.567    5.718    1.172
    8593  -12.052    6.640   -2.795
    8594  -10.537    4.205    1.709
    8595   -9.242    5.950    2.573
    8596  -10.347    4.332    2.643
    8597  -13.302    5.141    1.322
    8598   -9.797    4.166    0.943
    8599   -8.691    4.797    2.233
    8600  -10.374    6.021   -0.451
    8601  -11.270    3.490   -1.839
    8602  -10.592    2.831   -0.612
    8603  -11.895    5.621   -0.533
    8604  -10.055    4.757   -1.554
    8605  -12.096    5.829   -4.557
    8606  -13.417    7.050   -7.496
    8607  -13.314    1.571   -3.753
    8608  -11.440    2.917   -2.812
    8609  -11.690    0.746   -4.237
    8610  -13.140   -0.623    0.318
    8611  -10.134    1.956    0.858
    8612  -11.540   -1.302    0.150
    8613  -12.500   -3.469   -0.320
    8614  -12.729    1.414    0.477
    8615  -11.877    2.643   -1.598
    8616  -11.111    4.443   -1.272
    8617   -8.621    5.992   -1.680
    8618   -7.132    4.588   -1.873
    8619   -8.988   -0.879    1.002
    8620  -12.309   -1.720   -0.379
    8621   -9.618   -0.153   -0.331
    8622  -11.654   -2.098    3.023
    8623  -13.417   -3.647    2.189
    8624  -12.952   -2.600   -1.879
    8625  -14.437   -1.971    0.739
    8626  -11.518   -2.239   -3.211
    8627  -12.290    0.696   -6.286
    8628  -11.448    0.049   -1.008
    8629  -10.647   -1.536    2.898
    8630   -9.596   -1.662    1.195
    8631   -8.534   -0.354    0.337
    8632   -7.152   -0.282    1.271
    8633   -9.727   -0.131    1.673
    8634  -10.053   -1.754    1.436
    8635  -12.468   -5.072    0.455
    8636  -11.257   -3.276    4.002
    8637  -10.613   -1.194    2.965
    8638  -12.000   -2.629    1.650
    8639  -11.515   -1.552   -0.693
    8640   -7.023    1.500    3.944
    8641  -10.490   -0.988    4.913
    8642   -8.262   -3.697    9.811
    8643   -4.580   -1.775    6.800
    8644   -3.667    1.628    4.463
    8645   -6.905   -1.015    6.178
    8646   -4.015   -3.200    7.214
    8647   -7.826   -2.199    7.965
    8648   -4.668    0.267    5.331
    8649   -9.205   -3.955    4.706
    8650   -6.991   -3.038    6.859
    8651   -6.567    1.113    7.633
    8652   -6.479    0.164    4.548
    8653   -6.752    0.762    5.917
    8654  -12.048   -0.419    2.419
    8655  -10.546   -3.168    5.099
    8656  -12.401   -5.686    2.523
    8657  -13.373   -2.771    1.400
    8658  -11.605   -1.918    1.881
    8659  -12.390    0.025    0.044
    8660  -11.361    0.846    0.945
    8661   -9.774    0.391   -0.993
    8662  -13.639   -1.816    0.746
    8663  -12.381   -0.130    0.369
    8664  -11.253    1.317    0.912
    8665  -12.303    1.005   -2.218
    8666  -13.212   -1.495    0.081
    8667  -12.407   -0.485   -3.478
    8668   -9.956    0.321   -0.823
    8669   -6.143    4.169   -1.816
    8670   -6.013    4.189    1.517
    8671   -8.714    3.382    1.052
    8672   -8.622    3.323    5.618
    8673   -7.948    1.950    4.570
    8674   -9.237    2.242    1.255
    8675   -7.040    1.594    2.861
    8676   -8.131    3.693    2.825
    8677   -9.271    1.196    1.549
    8678  -10.714    0.254    2.035
    8679  -13.475   -0.445    0.014
    8680  -14.650   -2.661    0.917
    8681  -13.137   -3.279   -0.658
    8682  -13.641   -4.710   -2.351
    8683  -12.544   -4.863   -0.237
    8684   -8.889    0.720   -1.234
    8685   -9.015   -1.065    0.221
    8686  -10.330    0.177    2.021
    8687  -11.741   -2.817    2.467
    8688  -10.925   -3.119    5.177
    8689  -12.695   -4.143    5.803
    8690  -11.527   -7.574    5.174
    8691  -11.159   -6.353    4.849
    8692  -11.813   -2.113    2.912
    8693  -15.220   -1.685   -1.546
    8694   -9.130    1.369    1.770
    8695  -10.606    0.501    2.040
    8696   -9.521   -0.807    1.791
    8697  -11.580   -0.501    2.946
    8698  -11.392    2.274    3.706
    8699  -11.656    0.851    2.171
    8700  -10.977    3.503    1.333
    8701  -10.609    2.949    3.581
    8702  -10.068    2.650    4.439
    8703   -8.929    0.865    3.197
    8704  -11.214   -1.309    0.496
    8705  -11.601   -3.379    0.198
    8706  -10.755   -3.354    0.977
    8707  -12.196   -3.071    0.215
    8708  -13.722   -3.736   -1.450
    8709  -13.744   -4.748   -3.965
    8710  -15.110   -5.752   -1.740
    8711  -13.078   -4.353   -0.812
    8712  -13.176   -3.681   -1.787
    8713  -14.430   -5.024   -2.325
    8714  -15.871   -7.291   -4.737
    8715  -15.144   -5.246    0.164
    8716  -15.188   -4.156    0.439
    8717  -16.167   -5.585    2.435
    8718  -15.311   -7.767    4.068
    8719  -14.552   -9.179    1.696
    8720  -16.681   -7.841    0.458
    8721  -16.927   -7.438    0.650
    8722  -15.994   -8.367    0.838
    8723  -14.503   -4.506    3.078
    8724  -14.661   -5.473    2.634
    8725  -11.642   -5.270    5.018
    8726  -11.922   -4.484    7.637
    8727  -13.035   -2.908    4.411
    8728  -13.367   -1.296    3.033
    8729   -9.971   -2.715    5.641
    8730  -13.962   -3.031    3.185
    8731  -13.096   -5.732    2.457
    8732  -14.188   -7.114    2.524
    8733  -15.404   -7.465    3.017
    8734  -13.433   -7.436    4.490
    8735  -11.818   -6.151   -0.017
    8736  -11.882   -5.675   -2.658
    8737  -13.173   -5.364   -4.502
    8738  -13.814   -4.809   -2.225
    8739  -13.871   -3.607   -0.170
    8740  -16.213   -2.606   -1.627
    8741  -14.287   -3.339   -0.176
    8742  -13.367   -4.593   -1.692
    8743  -13.657   -1.658    1.263
    8744  -13.901    0.452    2.971
    8745  -13.015   -2.206    0.052
    8746  -12.850   -0.112   -1.096
    8747  -10.915   -1.760    2.876
    8748  -12.258   -1.901    2.454
    8749  -13.089    0.157    0.383
    8750  -12.740    2.017   -1.923
    8751  -12.152   -0.934   -0.880
    8752   -9.346   -0.451   -0.580
    8753   -9.073   -1.933    3.024
    8754  -13.218   -4.767    3.828
    8755  -17.554   -4.011    0.142
    8756  -14.879   -3.318   -0.971
    8757  -17.018   -3.097   -2.310
    8758  -15.441   -0.937   -2.418
    8759  -14.648   -3.038   -0.673
    8760  -14.906   -2.371    0.089
    8761  -16.276   -1.567   -1.543
    8762  -18.539   -4.327   -2.834
    8763  -17.873   -2.177   -0.418
    8764  -15.244   -1.854    3.947
    8765  -13.648    0.572    0.875
    8766  -14.715    0.173   -1.705
    8767  -12.323    0.072   -0.056
    8768  -15.450    2.038    0.227
    8769  -15.289    1.075   -0.180
    8770  -13.047    4.425    0.274
    8771  -14.342    2.895   -0.225
    8772  -16.241    1.172   -1.393
    8773  -14.612    0.651   -3.042
    8774  -15.552    0.849   -0.158
    8775  -14.574    0.942    0.800
    8776  -15.848    2.137   -2.638
    8777  -15.076    0.569   -1.402
    8778  -16.222   -2.505   -1.972
    8779  -16.638   -1.710   -1.883
    8780  -12.599    2.820    1.827
    8781  -14.361    3.236    1.884
    8782  -14.412    0.949    0.834
    8783  -13.809    0.366    2.594
    8784  -17.379   -2.244    1.646
    8785  -14.203   -0.849    1.858
    8786  -13.946   -0.562    2.776
    8787  -16.499   -0.372   -0.599
    8788  -13.392   -2.134    1.156
    8789  -17.353   -0.151   -2.918
    8790  -15.788   -0.306    1.933
    8791  -17.015   -3.521    2.813
    8792  -14.612   -2.989    1.552
    8793  -15.170   -0.336   -2.645
    8794  -13.906   -3.630   -2.830
    8795  -14.980   -6.197   -3.265
    8796  -16.426    0.282   -1.093
    8797  -15.882   -0.835   -1.944
    8798  -18.004   -2.616   -3.261
    8799  -17.186   -2.248   -1.368
    8800  -17.797    0.210   -4.988
    8801  -17.972   -2.823   -3.402
    8802  -17.852   -1.856   -1.330
    8803  -18.825   -2.914   -3.013
    8804  -14.782   -2.401   -1.433
    8805  -16.283   -5.153   -3.923
    8806  -19.073   -6.152   -5.293
    8807  -18.632   -5.446   -3.400
    8808  -15.585   -3.578   -3.015
    8809  -16.991   -4.038   -4.768
    8810  -17.704   -2.699   -7.263
    8811  -19.001   -2.901   -6.111
    8812  -15.472    0.257   -2.100
    8813  -18.797   -4.120   -2.260
    8814  -18.774   -3.602   -3.738
    8815  -17.540   -4.717   -4.961
    8816  -20.143   -5.251   -3.205
    8817  -18.466   -5.140   -1.615
    8818  -19.842   -7.868   -2.986
    8819  -19.500   -7.368   -2.991
    8820  -18.918   -5.795   -4.632
    8821  -15.335   -4.909   -2.868
    8822  -15.329   -3.711    0.387
    8823  -16.564   -5.221   -2.565
    8824  -16.379   -5.460   -2.182
    8825  -17.637   -2.320   -3.214
    8826  -17.238   -2.061   -3.239
    8827  -16.689   -0.080   -5.534
    8828  -16.411    0.129   -2.914
    8829  -16.409   -1.182   -2.598
    8830  -15.890   -4.405   -0.742
    8831  -16.480   -7.358   -2.120
    8832  -16.188   -5.645   -2.221
    8833  -16.543   -7.498   -1.897
    8834  -14.857   -6.091    2.220
    8835  -13.711   -4.562    0.650
    8836  -13.265   -4.463    1.591
    8837  -13.896   -5.680    2.718
    8838  -12.413   -3.998    3.033
    8839  -12.990   -1.916    4.371
    8840  -13.009   -0.735    2.892
    8841  -10.921    1.051    3.064
    8842  -13.521    1.048    0.983
    8843  -11.754   -0.507    2.465
    8844  -12.763   -2.686    2.234
    8845  -11.245   -0.350    3.173
    8846  -12.455   -2.231    4.318
    8847  -16.448   -3.334   -0.540
    8848  -18.392   -3.172   -4.652
    8849  -15.171   -2.485   -1.951
    8850  -14.239   -0.645   -0.658
    8851  -15.083    0.206   -1.291
    8852  -15.874    0.347   -1.038
    8853  -11.636    0.413    0.673
    8854  -12.874    3.198    2.622
    8855  -11.785    1.698    2.973
    8856  -12.628    0.432    1.897
    8857  -11.536    2.412    2.757
    8858   -8.997    3.563    3.864
    8859  -11.464    4.034    4.639
    8860  -11.893    2.861    4.331
    8861  -11.632    2.626    4.248
    8862  -12.351    2.431    3.171
    8863   -9.939    1.879    4.049
    8864  -11.652    2.007    3.467
    8865  -12.027    0.760   -0.514
    8866  -13.810    0.142   -0.930
    8867  -12.414   -1.125    0.169
    8868  -14.994    1.464   -0.663
    8869  -14.155    1.996    2.001
    8870  -14.935    1.626    1.349
    8871  -14.012    0.887    0.823
    8872  -15.655    1.765    3.629
    8873  -15.486    0.759    3.060
    8874  -20.282   -2.705   -0.525
    8875  -15.688    0.017    0.265
    8876  -15.286    2.134    1.151
    8877  -14.561   -0.449   -3.283
    8878  -15.063    0.648   -3.204
    8879  -14.740   -3.972   -2.802
    8880  -13.272   -1.372   -4.462
    8881  -14.698   -3.684   -6.663
    8882  -14.296   -1.092   -5.685
    8883  -14.478   -3.566   -4.503
    8884   -9.721    1.915   -1.324
    8885  -11.111    0.468   -1.628
    8886  -10.212    0.136    1.112
    8887  -10.197    1.617   -0.566
    8888  -13.785    0.258   -0.451
    8889  -13.208    1.356   -3.936
    8890  -15.104    3.480   -2.492
    8891  -12.252    6.573   -1.552
    8892  -16.781    1.626   -6.652
    8893  -15.395    0.361   -3.813
    8894  -13.830    2.198    0.037
    8895  -14.945    0.621    1.220
    8896  -12.355    0.242    1.653
    8897  -11.381   -2.431    5.032
    8898   -8.480    0.612    5.145
    8899   -9.519    0.667    3.900
    8900   -8.607    4.137    1.732
    8901  -11.553    4.186   -2.837
    8902  -14.153    0.153    0.376
    8903  -10.888    2.570   -1.389
    8904  -11.419    0.689    0.417
    8905  -12.433   -0.150   -0.035
    8906  -12.991   -0.612    2.013
    8907  -13.729   -0.194    0.866
    8908   -8.705    0.772    0.981
    8909  -11.550    0.176   -1.307
    8910  -12.197    4.583   -0.915
    8911  -13.850    2.000    0.656
    8912  -13.496    0.155    3.620
    8913  -11.104   -0.350    4.490
    8914  -13.184   -2.246    4.602
    8915  -14.140    2.941    2.005
    8916  -11.617    2.438    2.515
    8917  -11.669    0.135    3.937
    8918  -10.710   -0.891    3.088
    8919  -11.159   -2.011    5.353
    8920  -12.526   -1.740    2.392
    8921  -10.993   -3.700    5.785
    8922  -10.805   -1.589    5.756
    8923   -7.817   -3.109    9.184
    8924  -10.544   -5.962    7.954
    8925  -12.253   -3.702    4.376
    8926  -16.604   -5.035    3.835
    8927  -12.430   -1.683    4.723
    8928  -11.776   -0.317    2.711
    8929  -12.523    0.172   -0.723
    8930  -11.411   -4.936    1.974
    8931  -11.416   -2.141    1.294
    8932  -11.849    2.176    2.774
    8933  -11.143    3.340    3.413
    8934   -9.678    0.214    4.233
    8935  -10.125    0.950    3.989
    8936  -10.184   -2.588    7.381
    8937  -11.639    3.400    7.266
    8938  -10.318    3.086    3.011
    8939  -11.932    1.045    3.146
    8940   -9.516    3.459    6.960
    8941  -12.777    3.573    3.548
    8942  -11.700    1.142    6.058
    8943  -10.107   -2.040    6.073
    8944   -9.512   -2.647    5.421
    8945  -10.584    1.089    4.196
    8946  -13.275   -2.691    0.460
    8947  -14.941   -0.559   -0.959
    8948  -14.904    1.131    0.775
    8949   -9.879    4.712    4.106
    8950  -12.274   -2.373    3.734
    8951   -9.806    1.224    5.172
    8952  -12.279    1.174    4.988
    8953  -11.022    1.020    3.138
    8954  -10.372    2.250    1.368
    8955   -8.896    2.496   -0.417
    8956  -11.130    2.486   -2.770
    8957  -11.431    1.490    0.001
    8958  -11.447    0.707    2.288
    8959  -11.355    0.167   -1.455
    8960  -10.319   -0.481    1.628
    8961  -13.732   -0.378   -0.370
    8962  -12.547    0.939   -3.621
    8963   -8.609    1.803   -2.220
    8964   -8.784    0.880   -1.072
    8965  -11.643   -1.859   -3.495
    8966   -9.191   -4.065    0.178
    8967   -7.962   -4.504    1.001
    8968   -8.241   -3.591   -1.923
    8969   -7.755   -3.780   -2.437
    8970   -9.728   -2.297   -2.063
    8971   -8.626   -1.139   -2.287
    8972   -9.482    1.988   -1.496
    8973   -9.370    0.562   -0.927
    8974   -5.427    3.116   -0.961
    8975   -7.923    3.493   -1.512
    8976   -7.536    2.881   -1.501
    8977   -7.559   -1.395   -4.287
    8978   -8.756    2.803   -1.725
    8979   -4.561    3.265   -0.975
    8980   -4.896    1.126   -2.257
    8981   -5.326    0.317   -0.315
    8982   -4.609    0.858    0.275
    8983   -6.338    2.237    0.847
    8984   -5.608    4.803   -2.011
    8985   -3.140    1.709    2.912
    8986   -6.250   -0.414    2.642
    8987   -4.300   -2.677    5.587
    8988   -4.019    0.884    4.410
    8989   -5.570    0.316    6.139
    8990   -4.332   -0.875    2.858
    8991   -3.292    1.642    2.355
    8992   -4.748   -0.788    2.796
    8993   -3.063   -0.363    3.054
    8994   -2.194    0.863    3.340
    8995   -0.115    1.015    6.322
    8996   -3.101    0.586    4.679
    8997   -3.164    3.501    3.283
    8998   -3.994   -3.110    4.093
    8999   -1.620    1.687    0.347
    9000   -4.835   -1.035    3.150
    9001   -3.099    1.141    1.372
    9002   -1.645    3.732   -0.266
    9003   -2.392    1.409    1.355
    9004   -1.778   -1.748    1.032
    9005   -2.351    1.575    1.341
    9006   -0.111   -0.454    5.952
    9007   -3.687    2.253    6.032
    9008   -4.228   -0.640    3.099
    9009   -6.201    0.324    2.897
    9010   -3.342   -1.869    0.928
    9011   -6.110   -3.859    2.538
    9012   -2.315   -0.685    5.579
    9013   -3.492   -0.469    4.515
    9014   -6.044    0.966    1.962
    9015   -3.800    1.391    1.939
    9016   -6.908    0.757    0.639
    9017   -4.283    0.003    0.570
    9018   -2.207    3.549    3.929
    9019   -0.713    2.874    0.117
    9020   -2.486    1.486    3.377
    9021   -2.593    2.733   -1.036
    9022   -3.948    3.601    0.074
    9023   -3.030   -0.712    5.796
    9024   -0.690    1.470    3.273
    9025   -2.111    1.392    6.394
    9026   -3.599   -1.333    5.204
    9027   -5.592    2.780    3.564
    9028   -3.574    1.542    2.058
    9029   -6.001    0.518    1.567
    9030   -6.985   -1.355    0.230
    9031   -3.770    1.392   -1.156
    9032   -4.845    2.687   -4.132
    9033   -6.318    6.112   -4.527
    9034  -10.621    3.334   -3.041
    9035   -9.627    0.382   -0.750
    9036  -10.562    0.162   -4.342
    9037  -13.803   -1.705   -4.364
    9038  -11.368   -0.568   -2.761
    9039  -10.944    2.661   -3.859
    9040  -13.716    2.428   -8.141
    9041   -9.332    3.554   -3.464
    9042   -9.940    2.360   -1.177
    9043   -8.886    4.138   -3.290
    9044   -7.453    2.872   -4.049
    9045   -8.193    4.932   -2.898
    9046   -8.681    2.759   -3.416
    9047   -8.387    3.268   -5.265
    9048  -13.254    0.023   -6.267
    9049  -12.356    4.147   -5.622
    9050  -14.781   -0.163   -5.772
    9051  -11.707    0.245   -4.880
    9052  -10.524   -0.742   -2.266
    9053   -8.699    0.972   -2.999
    9054   -9.596   -0.678   -0.687
    9055   -8.603   -2.912    1.861
    9056   -6.414    2.169    3.613
    9057   -3.525    3.119    3.637
    9058   -5.149    5.361    2.008
    9059   -7.445    3.996   -0.863
    9060   -4.424    2.298    3.417
    9061   -3.833    5.427    1.323
    9062   -3.669    5.782    1.914
    9063   -7.001    2.518   -2.316
    9064   -7.767    7.133   -3.302
    9065   -9.134    5.694   -2.319
    9066  -10.559    1.135   -3.424
    9067  -10.356    3.489   -5.058
    9068  -11.195   -0.949   -4.281
    9069   -8.517   -1.212   -0.280
    9070   -7.897    0.453    3.425
    9071   -9.301    0.459    1.305
    9072   -9.058   -0.676    0.811
    9073   -7.504    3.110    0.902
    9074   -4.241    3.971    4.388
    9075   -2.384    3.231    7.246
    9076   -4.789    3.306    2.393
    9077   -4.359    3.157    4.324
    9078   -5.159    4.459    2.036
    9079   -2.579    2.322    4.464
    9080   -9.086   -0.309   -2.466
    9081   -6.975    1.182   -0.480
    9082   -8.023    3.220   -0.208
    9083   -6.844    3.884   -1.702
    9084   -7.041   -0.107    0.742
    9085   -6.444    0.494    0.986
    9086   -4.320    3.917   -0.335
    9087   -3.878    5.323    2.022
    9088   -5.179    4.544    0.870
    9089   -5.608    6.005    1.054
    9090   -5.628    5.754    1.389
    9091   -7.741    1.348    0.591
    9092   -6.602    0.467    2.166
    9093   -8.199    2.608    1.647
    9094  -10.826    1.227   -1.642
    9095   -8.733    0.350   -2.017
    9096  -14.421    1.327   -7.759
    9097  -14.784    1.794   -8.017
    9098  -14.083    4.113   -6.089
    9099  -11.801    4.025   -1.828
    9100  -15.148   -1.033   -0.837
    9101  -13.916    0.983    1.716
    9102  -10.284    4.059   -1.684
    9103  -10.538    0.390   -1.145
    9104  -13.976    0.090    2.105
    9105  -11.780    1.004    0.577
    9106  -12.377    4.771   -2.254
    9107  -10.990    0.526   -1.043
    9108  -10.020   -2.132    0.655
    9109  -12.104   -2.565    2.568
    9110   -9.703   -0.730    0.233
    9111   -8.344    2.863    1.878
    9112   -7.051    3.919    0.362
    9113   -9.727    4.581   -1.811
    9114   -9.741    4.336   -3.716
    9115   -8.826    7.131   -2.649
    9116   -9.503    4.643   -0.502
    9117  -11.256    7.239   -7.077
    9118  -10.933    2.961   -2.897
    9119   -9.994    4.312   -2.523
    9120  -16.042    2.976   -9.078
    9121  -11.937    2.629   -5.732
    9122   -9.437    3.084   -3.504
    9123  -12.177    1.220   -2.786
    9124   -8.561    1.074   -3.052
    9125   -9.126    4.157   -2.254
    9126   -8.872    2.658   -1.483
    9127   -7.734    3.669   -0.484
    9128   -9.774    4.816   -1.277
    9129   -9.534    4.143   -3.627
    9130   -7.784    4.457   -2.997
    9131   -9.141    5.265   -3.017
    9132  -11.021    0.483   -3.831
    9133   -9.085    2.234   -2.244
    9134  -10.534   -0.527   -0.005
    9135  -11.389    2.292   -4.595
    9136  -12.965    4.999   -5.880
    9137  -15.059    1.896   -5.840
    9138  -15.823    1.369   -5.572
    9139  -18.395   -1.930   -8.405
    9140  -18.019   -3.523  -11.637
    9141  -16.821   -2.976   -9.981
    9142  -11.864    0.282   -9.585
    9143  -14.027    0.555   -7.877
    9144  -13.679   -0.901   -6.407
    9145  -11.245    1.412   -4.770
    9146   -9.429   -0.863   -4.084
    9147  -10.912   -0.439   -0.161
    9148  -11.390   -0.062   -1.940
    9149  -10.877    1.504   -1.105
    9150  -12.949    1.866   -4.823
    9151  -10.121    1.664   -1.365
    9152   -8.178    5.256   -4.090
    9153   -7.208    4.302   -6.155
    9154   -7.240    5.233   -1.800
    9155  -10.616    3.764   -3.184
    9156   -8.294    5.052   -3.722
    9157   -7.673    5.360   -1.669
    9158   -8.723    6.674   -1.409
    9159  -10.153    7.442   -3.533
    9160  -12.615    3.863   -4.728
    9161  -13.500    1.895   -2.891
    9162  -13.959    3.518   -6.217
    9163  -11.628    4.332   -4.363
    9164  -11.067    5.083   -0.773
    9165  -10.767    3.342   -3.752
    9166  -10.381    1.605   -1.524
    9167   -9.570    4.054   -1.459
    9168  -12.364    6.663   -7.310
    9169  -10.842    5.854   -5.552
    9170   -9.656    4.352   -2.714
    9171  -11.193    1.789   -2.437
    9172  -11.848    2.368   -3.601
    9173  -12.489    3.467   -7.731
    9174  -14.537    0.970   -5.519
    9175  -12.315    5.777   -5.320
    9176  -11.717    8.699   -8.004
    9177   -8.228    8.412   -8.657
    9178   -8.958    8.906   -6.533
    9179   -7.320    8.953   -7.027
    9180   -8.174    3.953   -3.059
    9181   -9.297    1.388   -2.553
    9182   -8.931    0.711   -4.607
    9183   -8.298    0.772   -0.801
    9184   -7.359    3.011    0.590
    9185   -6.901    4.878   -0.344
    9186   -7.067    5.939   -0.401
    9187   -9.674    7.257   -3.054
    9188  -11.186    5.185   -5.299
    9189   -7.717    8.041   -1.544
    9190   -8.058    5.374   -3.116
    9191   -4.640    7.449   -0.679
    9192   -6.397    3.069   -2.316
    9193   -8.107    2.479   -0.559
    9194   -3.927    3.305    3.869
    9195   -4.712    4.707   -1.651
    9196   -5.112    3.698   -0.968
    9197   -2.652    6.448    0.177
    9198   -3.913    4.264    6.149
    9199   -4.111    1.190    4.216
    9200   -2.134    4.070    7.098
    9201   -1.044    8.856    1.933
    9202   -5.556    8.599    4.880
    9203   -4.331    8.140    6.659
    9204   -5.263    6.659    4.349
    9205   -5.695    6.405    5.046
    9206   -3.393   11.383    4.335
    9207   -4.559    9.591    5.729
    9208   -3.575    7.755    4.347
    9209   -5.044    4.776    0.653
    9210   -7.564    2.142    4.263
    9211   -6.208    2.126    4.174
    9212   -8.491    1.293    0.772
    9213   -7.960    1.041   -0.497
    9214   -8.384    3.233    0.323
    9215   -8.276    5.139    2.166
    9216   -5.231    2.217    1.626
    9217   -3.105    3.873    1.849
    9218   -6.640   -1.280    0.916
    9219   -4.439   -0.624    4.185
    9220   -2.938    0.508    2.167
    9221   -5.221   -0.989    6.286
    9222   -4.372   -0.518    4.724
    9223   -5.271    1.668    4.478
    9224   -4.144    3.052    2.722
    9225   -6.204    3.995   -1.566
    9226   -7.678    3.643    0.370
    9227   -8.052    3.783   -2.490
    9228   -8.481    6.382   -2.840
    9229   -8.104    6.981   -2.140
    9230   -9.322    5.300   -2.314
    9231   -9.804    4.384   -3.186
    9232   -9.502    4.474   -4.788
    9233   -9.352    4.525   -4.823
    9234   -9.897    3.827    1.335
    9235  -10.447    0.723   -2.780
    9236   -9.325   -1.316    0.817
    9237   -7.435    1.784    1.157
    9238   -6.082   -3.498    2.592
    9239   -5.865   -0.715    6.810
    9240   -7.752    0.101    3.692
    9241   -6.001    1.004    3.913
    9242   -4.605    2.108    4.788
    9243   -3.798    2.348    1.685
    9244   -1.697    3.389    4.197
    9245   -0.968    3.641    4.707
    9246   -1.223    2.306    7.504
    9247    2.786    1.201    9.235
    9248   -1.197    2.978    9.015
    9249   -2.241    4.208    8.644
    9250   -1.134    7.988    7.943
    9251   -3.314    6.132    3.807
    9252   -3.665    4.882    4.254
    9253   -3.416    7.077    2.780
    9254   -3.361    7.171    2.302
    9255   -1.201    8.859    2.393
    9256   -1.449    5.568    3.960
    9257   -2.498    5.729   -1.616
    9258   -5.073    7.082   -4.019
    9259   -4.905    5.437   -0.868
    9260   -6.973    2.705   -2.918
    9261   -7.043    2.795   -2.338
    9262   -7.342    3.173   -1.915
    9263   -9.707    1.671   -0.987
    9264  -10.810    1.131   -1.960
    9265  -10.678    1.211   -0.852
    9266  -12.950   -0.370   -1.139
    9267  -10.774    2.422   -2.701
    9268   -8.812    2.126   -3.229
    9269   -9.624    2.256   -3.413
    9270   -9.404    4.343   -5.590
    9271   -8.118    3.989   -2.537
    9272   -9.688    5.067   -5.503
    9273   -7.727    4.999   -1.161
    9274   -7.832    2.395   -5.586
    9275   -8.832   -2.139   -3.349
    9276   -7.736   -0.270   -2.832
    9277   -9.101    2.076   -3.139
    9278   -6.335    3.333   -2.365
    9279   -6.913    2.537   -1.692
    9280   -9.000   -3.374   -0.749
    9281   -9.169    0.800    0.674
    9282   -6.374    0.855   -2.763
    9283  -10.830   -3.107   -4.028
    9284   -5.987    2.960   -2.387
    9285   -4.087    5.984   -2.663
    9286   -5.116    4.768   -2.731
    9287   -5.217    3.834   -2.581
    9288   -3.391    1.836   -1.783
    9289   -3.098   -0.108    3.430
    9290   -4.637    2.274    2.406
    9291   -6.025    1.967   -1.401
    9292   -6.325    2.425   -2.954
    9293   -6.657    3.929    2.150
    9294   -6.561    3.625    3.380
    9295   -3.741    2.473    9.128
    9296   -1.389    6.614    1.490
    9297   -3.187    4.782    3.213
    9298   -3.340    6.736    5.798
    9299   -2.144    5.094    3.129
    9300    0.894   11.095    4.894
    9301    2.137   10.604    2.388
    9302   -0.356    7.379    7.515
    9303    1.000    8.296    2.766
    9304   -1.324    4.905    0.639
    9305   -1.717    7.650    3.459
    9306   -2.878    6.209    2.299
    9307   -0.169   10.195    2.760
    9308   -2.787    5.595    3.451
    9309   -0.806    6.221    5.867
    9310   -2.841    4.153    6.003
    9311   -3.417    4.414    4.569
    9312   -0.912    3.778    4.594
    9313   -0.619    2.619    4.370
    9314   -2.964    3.071    3.131
    9315   -3.527    5.775    0.254
    9316   -4.052    9.425   -0.645
    9317   -2.547    6.973    0.231
    9318   -2.459    3.523    2.227
    9319   -1.991   -0.006    1.921
    9320   -1.804    1.833    3.701
    9321   -2.820   -0.321    0.595
    9322   -3.147    3.489    6.920
    9323   -3.320    4.382    3.753
    9324   -4.418    3.779    3.764
    9325   -4.697    6.861    0.331
    9326   -5.027    8.220   -0.522
    9327   -4.272    6.371    1.232
    9328   -6.235    2.093   -0.879
    9329   -4.770    3.279   -0.244
    9330   -1.939    4.334   -3.087
    9331    1.175    4.829   -0.293
    9332   -0.911    2.785    1.489
    9333   -0.108    1.342    5.959
    9334   -5.116    1.879    2.443
    9335   -0.397    3.234    3.392
    9336    2.476    4.791    3.711
    9337   -1.127    2.749    2.449
    9338   -2.015    0.186    3.741
    9339   -1.834   -0.152    6.046
    9340    1.196    2.656    6.151
    9341   -0.651    3.866    5.156
    9342    0.189    0.650    8.987
    9343    0.888    1.722   10.695
    9344    1.133    1.202    8.795
    9345   -0.028    0.648    7.206
    9346   -0.899   -3.840    5.242
    9347   -1.505   -3.564    6.828
    9348    0.895   -1.264    7.981
    9349   -0.828   -1.767    8.809
    9350   -0.480   -3.470   10.152
    9351   -1.620   -0.465    9.590
    9352    1.195    0.419   11.762
    9353   -2.663   -0.410   11.974
    9354   -3.483   -2.122   10.154
    9355   -2.888   -0.264    8.387
    9356   -2.084    3.072   11.176
    9357   -0.742    4.425   10.821
    9358   -0.898    2.653   12.622
    9359   -1.694    1.740    9.897
    9360   -2.918    1.104   12.513
    9361   -2.726    1.980   11.438
    9362   -3.384    1.330    6.972
    9363   -3.996   -0.148    7.379
    9364   -2.400    0.952    7.834
    9365   -0.386    1.806    7.982
    9366   -0.433    0.863    7.757
    9367   -2.953    2.570    5.258
    9368   -0.914    1.056    7.531
    9369   -1.142    1.373    9.379
    9370   -1.959    1.130    4.805
    9371   -4.625   -0.027    5.134
    9372   -4.006    2.621    4.517
    9373   -3.242    1.856    5.212
    9374   -3.199    1.034    7.825
    9375   -4.975    1.352    6.573
    9376   -1.848    5.461    4.922
    9377   -7.046    4.361    5.316
    9378   -4.495    2.368    5.121
    9379   -5.170    1.448    7.372
    9380   -2.433    4.730    7.065
    9381   -1.608    4.725    5.778
    9382   -1.296    3.882    6.492
    9383   -0.280    1.581    8.502
    9384   -3.256   -1.327    7.431
    9385   -0.733    1.971    8.417
    9386   -0.870    2.722    7.298
    9387   -0.452    0.293    7.008
    9388   -2.377    1.741    8.072
    9389   -3.187   -0.072    8.661
    9390   -6.082   -5.897    8.207
    9391   -8.312   -3.549    4.597
    9392   -7.939   -2.264    3.469
    9393   -9.624   -6.178    7.619
    9394   -5.065   -5.050    7.344
    9395   -8.009   -6.273    7.355
    9396   -9.639   -5.557    5.454
    9397   -7.787   -4.017    2.459
    9398  -11.365   -4.791    3.533
    9399  -11.662   -5.094    4.531
    9400   -9.777   -2.803    2.322
    9401   -9.926   -7.921    8.061
    9402   -9.523   -5.536    5.724
    9403   -7.765   -4.705    9.313
    9404   -6.496   -3.927    6.593
    9405   -6.417   -0.820    5.699
    9406   -5.528    2.494    8.245
    9407   -8.182   -1.957    8.681
    9408   -6.330   -5.144    9.766
    9409   -3.834   -4.075    7.477
    9410   -2.395   -1.934    8.178
    9411   -1.360    1.333    9.006
    9412   -3.729    1.529    7.094
    9413   -6.354    2.152    3.587
    9414   -5.792   -0.160    4.168
    9415   -6.570   -2.492    2.362
    9416   -3.273   -0.529    4.070
    9417   -4.675    1.078    3.073
    9418   -3.542    1.070    2.752
    9419   -0.603    4.993    4.486
    9420   -2.637    1.843    1.535
    9421   -5.929    1.208    0.788
    9422   -3.920    2.304    2.021
    9423   -5.285    4.259   -0.269
    9424   -3.216    6.509    0.363
    9425   -2.325   10.144    2.413
    9426   -1.858    8.853    7.553
    9427    1.241    6.899    8.329
    9428    1.997    8.560    6.566
    9429    3.228   10.699    7.976
    9430    3.423   10.631   11.725
    9431    2.494   10.233   10.713
    9432    1.017    7.945   10.993
    9433    0.637    5.806   11.702
    9434    3.599    8.429   13.653
    9435    6.064    7.327   11.428
    9436    3.914    5.042   12.391
    9437    3.705    2.765   12.391
    9438   -0.764    2.885   10.366
    9439   -0.843    5.662    6.233
    9440   -0.653    6.882    8.258
    9441    0.063    7.997   11.825
    9442    1.376   13.201    5.517
    9443    2.090   10.229    4.081
    9444   -0.153    5.405    6.190
    9445    1.387   10.990    2.112
    9446   -0.779    9.819    4.342
    9447   -1.641    9.718    0.188
    9448   -3.948    6.798    2.408
    9449   -3.287   10.414    2.087
    9450   -0.365    9.360    4.804
    9451   -0.645    5.698    7.855
    9452    1.778    4.891   10.778
    9453   -0.028    2.411    9.185
    9454    1.914    3.444    6.977
    9455    0.011    0.470    6.781
    9456    1.534    2.805    4.437
    9457   -1.097    5.485    5.570
    9458    0.820    3.455    7.151
    9459   -4.485    5.828    4.995
    9460   -3.239    7.409    5.187
    9461   -2.175    8.502    5.095
    9462   -1.203   10.365    7.015
    9463    5.246   12.212    8.002
    9464    4.858   14.904   10.374
    9465    5.225   13.424    9.227
    9466    4.314   14.132    4.510
    9467    3.481   12.581    5.791
    9468    2.577    8.952    9.190
    9469   -0.238    9.624    7.860
    9470   -0.325    7.983    7.053
    9471    0.182    7.696   10.009
    9472    0.436    4.011    9.939
    9473    0.833    5.235   12.779
    9474   -1.400    8.333   10.648
    9475    0.625    7.277    8.816
    9476   -1.784    4.838    7.748
    9477   -0.631    5.859    7.904
    9478    0.759    8.871   11.524
    9479    0.357    6.030   11.029
    9480   -1.254    7.520    9.608
    9481   -2.718    7.727    5.537
    9482   -3.144    4.750    5.854
    9483   -4.369    8.605    4.875
    9484   -5.991    5.258    5.831
    9485   -3.649    6.546    9.395
    9486   -3.856    9.671    7.034
    9487   -4.407   11.535    6.926
    9488   -3.144   11.829    6.124
    9489    0.300   14.341    6.324
    9490   -0.284   13.054    9.703
    9491   -1.415   10.699    6.037
    9492   -0.704    7.365    7.235
    9493    0.139    6.636    8.218
    9494   -3.008    5.216    6.738
    9495   -3.817    7.926    4.229
    9496   -6.550    7.912    4.649
    9497   -2.216    6.537    7.518
    9498    0.195    7.726   12.281
    9499    3.099    9.923   13.917
    9500   -1.680    9.578   10.105
    9501   -2.057   11.894    4.215
    9502    0.920   10.513    5.802
    9503    4.700    9.089    8.037
    9504   -0.205    7.721    7.152
    9505   -1.119    4.935    7.212
    9506   -3.292    3.803    4.120
    9507   -5.164    4.671    0.120
    9508   -3.603    7.336    2.031
    9509   -5.650    6.464    0.313
    9510   -9.307    2.856    2.783
    9511   -4.300    5.371    8.371
    9512   -6.616    3.873    5.434
    9513   -2.465    6.395    6.383
    9514   -0.101    4.749    8.431
    9515   -0.490    6.623    7.376
    9516   -2.207    3.408    5.750
    9517   -5.128    2.537    9.965
    9518   -4.635    6.595    2.534
    9519   -7.903    3.285    5.489
    9520   -6.368    5.426    0.601
    9521   -5.551    9.577    1.863
    9522   -2.489    8.569    4.003
    9523   -4.237    3.776    4.698
    9524   -7.870    8.611    1.413
    9525   -5.509    7.579    2.034
    9526   -4.451    6.280    3.920
    9527   -1.786    7.007    7.711
    9528   -1.263    6.217    4.679
    9529    0.163    9.004    6.191
    9530    3.908    8.803   12.878
    9531    1.043    6.518   12.037
    9532    0.267    5.813   10.597
    9533    0.789    4.930   12.241
    9534   -1.543    3.969    8.143
    9535   -3.005    5.885    8.325
    9536   -1.988    2.439    6.201
    9537    0.490    5.762    7.195
    9538    1.902    6.691    7.867
    9539   -0.116    5.844    6.370
    9540    1.492    8.488    4.386
    9541    1.831    7.013    7.379
    9542   -0.321    6.558    6.345
    9543   -3.017    3.559    4.329
    9544   -3.743    4.773    5.945
    9545   -6.406    1.334    5.325
    9546   -3.035    2.284    7.099
    9547   -1.324    7.591    7.023
    9548   -2.372    6.283    8.042
    9549   -0.412    9.697    6.248
    9550   -1.631    5.028    4.040
    9551   -2.141    6.344    4.959
    9552   -3.450    5.074    5.227
    9553   -4.690    0.567    6.038
    9554   -4.618    2.334    4.881
    9555   -6.903    5.726    4.348
    9556   -8.495    3.024    2.239
    9557   -9.290   -2.163    5.419
    9558   -8.302    1.213    6.993
    9559   -7.433    0.588    7.015
    9560   -6.879    2.638    4.579
    9561   -4.640    5.617    7.538
    9562   -5.778    6.501    5.995
    9563   -4.205    4.123    4.098
    9564   -6.905    7.297    6.147
    9565   -7.465    3.422    5.767
    9566   -7.802    3.899    5.798
    9567  -10.840    4.982    5.130
    9568  -10.624    7.245    7.285
    9569   -9.460    5.007    8.326
    9570   -8.758    2.945    8.736
    9571   -8.197    2.396    8.563
    9572   -5.690   -1.220   11.739
    9573   -6.346   -5.873    9.628
    9574   -4.444   -3.245    7.079
    9575   -4.072   -3.512    6.636
    9576   -2.508   -1.096    6.129
    9577   -2.327   -0.646    6.116
    9578   -4.603    1.428    1.505
    9579   -2.685    3.015    4.808
    9580   -5.919    3.144    4.337
    9581    0.073    1.887    4.989
    9582   -1.095    4.362    5.653
    9583   -1.129    3.070    3.256
    9584   -4.090    2.938    0.980
    9585   -1.800    4.595    7.943
    9586   -0.799    5.269    7.250
    9587   -1.233    8.772    3.458
    9588   -2.148    7.930    7.696
    9589   -4.088    5.598    4.877
    9590   -3.700    3.587    6.260
    9591   -4.541    4.765    5.404
    9592   -4.682    5.777    7.960
    9593   -6.177    5.070    5.476
    9594   -7.243    4.487    2.788
    9595   -4.740    7.841    2.629
    9596   -5.947   10.267    4.230
    9597   -6.516    8.966    4.673
    9598   -5.933    9.984    3.317
    9599   -7.216    7.354   -1.281
    9600   -8.060    4.113    3.209
    9601   -4.209    6.637    3.046
    9602   -4.499    6.177    1.946
    9603   -6.914    4.864    5.375
    9604   -9.217    7.689    2.764
    9605   -7.718    5.159    4.999
    9606   -4.510    6.654    3.436
    9607   -1.908    6.049    1.834
    9608   -1.559    6.755    3.202
    9609   -6.570    6.766   -2.123
    9610   -7.542    6.589   -5.618
    9611   -3.791    4.962   -0.520
    9612   -6.543    6.256   -0.155
    9613   -4.354    6.576    2.018
    9614   -4.247    6.383    2.567
    9615   -1.698    5.397    4.137
    9616   -2.467    5.754    5.070
    9617   -2.957    3.229    5.103
    9618   -3.166    7.215    3.895
    9619   -1.162    7.566    0.207
    9620   -3.756    7.555    2.415
    9621   -5.327    6.779    4.523
    9622   -6.446    5.603    3.562
    9623   -6.276    3.363    4.955
    9624   -5.436    6.303    5.231
    9625   -5.949    6.201    3.706
    9626   -7.295    7.713    1.632
    9627   -7.146   10.455    0.648
    9628   -4.870   12.466    3.673
    9629   -7.453    9.756    4.907
    9630   -3.410   12.812    6.168
    9631   -6.000    8.436    2.586
    9632   -6.526    5.964    3.932
    9633   -2.977    4.897    5.082
    9634   -4.338    4.524    2.675
    9635   -3.290    5.318    3.672
    9636   -3.419    4.150    4.886
    9637   -2.898    3.629    6.377
    9638   -5.951    4.015    3.970
    9639   -8.108    2.206    4.800
    9640   -4.246    4.698    6.297
    9641    0.274    3.387    8.908
    9642    2.824    4.244    9.589
    9643   -1.379    5.102    5.127
    9644   -3.999    4.970    4.048
    9645   -3.734    3.234    8.585
    9646   -7.208    2.821    6.174
    9647   -3.976    4.371    7.522
    9648   -2.956    4.787    5.684
    9649   -3.151    6.686    5.796
    9650   -4.342    4.833    6.353
    9651   -3.170    3.656    8.184
    9652   -2.332    6.240    5.262
    9653   -1.308    6.406    4.866
    9654   -2.855    7.891    4.574
    9655   -1.842    6.772    3.918
    9656   -3.520    4.827    5.681
    9657   -0.831    7.929    4.998
    9658    0.695    9.382    6.488
    9659    1.817    9.493    3.645
    9660    1.796    9.064    7.071
    9661    0.314    8.842   10.104
    9662   -2.256    5.124    8.226
    9663   -1.926    6.535    8.197
    9664   -5.499    5.127    4.223
    9665   -8.676    3.618    0.320
    9666   -8.346    1.221    2.108
    9667   -9.741    4.676    0.688
    9668   -9.392    3.082    0.478
    9669   -9.340   -0.365    0.730
    9670   -5.613    3.074    3.164
    9671   -7.292    5.635    2.139
    9672   -4.648    7.133    2.158
    9673   -2.918    8.814    4.081
    9674   -1.442    8.536    6.611
    9675   -1.916    9.530    4.501
    9676   -3.686    5.935    1.788
    9677   -6.984    3.463   -0.159
    9678   -4.163    5.808    2.952
    9679   -2.241    4.157    2.555
    9680   -1.594    3.555    3.110
    9681   -3.895    2.989    2.220
    9682   -4.091    3.395    4.992
    9683   -4.316    3.208    2.350
    9684   -2.173    2.617    1.852
    9685   -0.671    6.139    5.686
    9686   -1.658    5.508    3.573
    9687   -1.312    5.594    1.015
    9688   -2.583    5.864    2.044
    9689   -5.279    3.440    3.521
    9690   -4.448    2.950    3.235
    9691   -1.787    3.154    5.548
    9692   -3.935    3.223    4.880
    9693   -2.200    2.919    4.712
    9694    0.469    6.640    5.673
    9695    1.905    6.595    7.433
    9696   -0.541    5.030    6.478
    9697   -2.722    5.984    3.094
    9698   -3.525    5.206    3.338
    9699   -5.499    6.081    2.148
    9700   -3.318    8.230    4.972
    9701   -2.920    7.156    1.467
    9702   -7.363    4.907   -1.493
    9703   -8.243    6.186   -0.517
    9704   -8.037    2.921   -0.785
    9705   -8.817    5.564   -2.329
    9706   -3.533    7.381    0.683
    9707   -5.537    6.692    2.083
    9708   -3.416    7.417    3.409
    9709   -5.029    0.172    4.839
    9710   -3.986    7.737    3.777
    9711   -6.461   10.798    3.638
    9712   -2.370    7.619    7.961
    9713   -2.367    8.220    8.192
    9714   -3.005    7.067    7.888
    9715   -2.136    8.096    9.489
    9716   -2.218    7.352    9.194
    9717   -4.111    7.051    7.614
    9718   -2.208    8.894    8.950
    9719   -2.025    8.650   11.544
    9720   -1.261   11.691    8.994
    9721    0.119   15.882    7.064
    9722    1.291   17.200    7.728
    9723    4.051   16.018    7.706
    9724    1.739   15.548   12.993
    9725    0.635   16.379    8.333
    9726    1.733   14.340   10.947
    9727    1.208   14.985    8.429
    9728   -1.050   17.531    5.663
    9729    1.394   20.311    6.052
    9730    3.508   23.150    4.377
    9731    1.168   21.535    4.499
    9732   -1.098   20.118    2.690
    9733    0.517   20.124    9.282
    9734   -3.041   16.417    6.858
    9735    0.401   21.596    9.029
    9736   -1.108   21.558    7.415
    9737    1.426   20.781    7.620
    9738    4.269   17.130    9.675
    9739    1.337   18.932    7.996
    9740    0.467   19.146    6.039
    9741   -0.671   18.918    6.151
    9742   -0.044   17.299    4.775
    9743   -2.152   16.888    0.906
    9744    1.032   16.011    0.627
    9745    2.439   14.717    6.586
    9746   -1.978   14.352    8.921
    9747   -0.594   13.274    7.650
    9748    4.678   14.616   10.059
    9749    2.571   14.705    7.360
    9750   -1.174   12.966    4.263
    9751    0.608   13.137    4.190
    9752    0.720   14.659    1.710
    9753    1.665   17.456    3.308
    9754    2.300   19.884    5.560
    9755   -0.280   18.791    2.059
    9756    0.256   21.013    2.183
    9757    1.886   16.867    3.920
    9758    0.986   18.155    4.600
    9759    3.315   19.556    7.271
    9760    2.674   20.923    9.592
    9761    0.445   16.839    9.207
    9762    2.627   19.811    9.266
    9763    5.532   17.649   11.801
    9764    5.442   17.420   11.309
    9765    2.054   16.003    8.450
    9766    0.282   11.725    8.044
    9767    2.364   14.432    8.435
    9768    4.521   17.259   11.760
    9769    3.251   14.641    6.884
    9770    2.656   20.228    1.777
    9771    0.452   21.874    3.678
    9772   -1.192   19.354    6.279
    9773    2.707   17.427    6.656
    9774    0.820   17.334    8.902
    9775    1.434   15.979    4.876
    9776    1.034   16.409    5.256
    9777    1.116   21.786    5.317
    9778    2.964   20.689    7.998
    9779   -2.027   19.950    4.973
    9780    1.723   17.639    6.247
    9781    0.395   17.434    6.599
    9782    3.473   16.762    4.017
    9783    2.412   19.271    9.141
    9784   -1.984   16.434    8.599
    9785    0.323   17.647    6.895
    9786    1.154   15.203    9.846
    9787    1.137   14.012    6.920
    9788    0.842   16.245    6.236
    9789    0.602   17.873    6.331
    9790    0.610   18.829    4.184
    9791    0.468   16.009    3.906
    9792    2.082   16.601    5.565
    9793    4.872   17.318    3.257
    9794    5.710   16.102    5.147
    9795    4.767   15.452    9.090
    9796    3.028   15.401    5.572
    9797    4.177   15.333    7.694
    9798    1.954   15.972    3.371
    9799    3.181   17.608    3.369
    9800    1.544   17.055    4.189
    9801   -0.165   11.165    4.730
    9802   -1.605   14.468    1.091
    9803    0.722   13.877    1.377
    9804    2.792   16.590    0.627
    9805    2.831   15.606    1.277
    9806    1.854   14.343   -0.080
    9807   -2.890   12.036   -1.391
    9808    0.299   14.025    0.557
    9809    1.033   16.476    2.643
    9810    2.020   17.629    5.321
    9811    4.079   19.578    4.884
    9812    3.639   17.264    4.965
    9813    5.006   16.019    6.922
    9814    4.384   18.436    6.417
    9815    0.972   16.999    2.588
    9816   -0.680   16.813    6.750
    9817    0.407   18.223    5.218
    9818    3.875   17.401    6.329
    9819    3.860   16.306    5.291
    9820    3.990   18.410    5.108
    9821    5.870   18.620    6.027
    9822    3.086   17.383    1.704
    9823    1.725   16.264   -0.247
    9824   -1.106   16.551   -3.168
    9825    0.722   15.058   -0.195
    9826    0.084   16.882   -4.709
    9827    0.896   14.843   -0.910
    9828    0.519   16.392   -0.187
    9829   -1.938   15.176   -2.143
    9830   -0.191   16.281    0.819
    9831   -1.979   15.318   -3.881
    9832   -0.185   13.790    0.787
    9833   -1.153   12.163    1.779
    9834   -0.678   10.137    6.256
    9835    1.306   15.264    8.394
    9836    3.468   13.905   10.844
    9837    1.551    9.781   10.064
    9838   -0.478    7.338    8.032
    9839   -3.105    6.540    7.496
    9840   -3.525    3.682    5.950
    9841   -1.225   10.873    4.767
    9842   -0.645    9.384    7.044
    9843   -2.788    2.094    9.451
    9844   -4.870    2.077    9.494
    9845   -1.084    3.865    6.703
    9846   -3.682    2.283    6.668
    9847   -4.262    4.168    3.828
    9848   -6.067    4.875    0.598
    9849   -5.479    1.879    3.986
    9850   -4.255    1.954    8.077
    9851   -6.473    2.657    3.010
    9852   -7.652   -0.910    4.067
    9853   -5.776    1.234    1.389
    9854   -4.406    1.846    2.808
    9855   -4.682    3.067    1.212
    9856   -4.271    5.363   -1.143
    9857   -3.620    2.061    2.642
    9858   -4.397    0.483    5.535
    9859   -4.136    0.766    6.720
    9860   -4.385    4.990    2.660
    9861   -1.652    5.873    6.520
    9862   -5.641    6.682    4.328
    9863   -4.617    5.172    2.160
    9864   -4.921    7.224    3.660
    9865   -3.883    9.529    7.132
    9866   -1.843    6.600    6.200
    9867   -0.461    8.592    5.696
    9868   -3.851    8.004    2.783
    9869   -3.076    8.784    6.883
    9870   -2.740    7.308    5.785
    9871   -4.440    4.993    3.305
    9872   -3.947    7.053    3.794
    9873   -4.575    5.497    8.821
    9874   -5.666    6.027    7.216
    9875   -4.329    4.593    7.843
    9876   -1.256    4.482    8.874
    9877   -0.635    6.506    7.422
    9878    0.627    3.676   12.156
    9879   -1.425    2.221   11.200
    9880   -2.859    3.111   13.247
    9881   -0.759    8.977   11.754
    9882   -2.957    7.568    6.766
    9883   -3.295    4.293    7.779
    9884   -3.831    4.526    6.993
    9885   -3.674    6.299    4.735
    9886   -5.415    5.255    4.236
    9887   -4.586    4.537    2.347
    9888   -3.892    8.452    5.091
    9889   -2.974    5.297    9.979
    9890   -1.430    1.804   11.107
    9891    1.411    3.929    9.492
    9892    0.614    4.406   11.308
    9893   -1.599    2.840   10.637
    9894    2.875    5.809   14.622
    9895   -0.256    3.661   13.016
    9896   -0.681    5.189   14.904
    9897    0.391    3.178   13.588
    9898   -0.229    5.890   14.723
    9899   -1.669    6.765   13.502
    9900   -4.677    4.398   10.574
    9901   -6.261    4.663    8.143
    9902   -5.614    5.432    8.638
    9903   -4.631    5.231    7.947
    9904   -5.237    7.094    5.405
    9905   -5.183    6.225    5.572
    9906   -4.446    6.578    4.755
    9907   -3.991    9.073    5.647
    9908   -5.185   10.642    5.487
    9909   -1.298    8.539    5.516
    9910   -1.152   14.913    4.515
    9911   -0.516   14.066    5.858
    9912   -1.090    8.852    5.732
    9913    0.867   10.734    5.998
    9914   -1.053   11.491    6.022
    9915   -1.545    9.495    5.668
    9916   -4.047    6.292    4.777
    9917   -3.501    5.160    5.714
    9918   -5.796    5.024    2.394
    9919   -5.011    6.271    4.619
    9920   -6.840    1.864    8.914
    9921   -6.858    1.414    7.514
    9922   -5.027    1.148    6.014
    9923   -7.118   -1.807    8.820
    9924   -4.524    4.646    9.506
    9925   -5.029    4.818    4.522
    9926   -4.729    4.372    9.402
    9927   -2.879    4.746    6.310
    9928   -2.141    5.704    6.477
    9929   -2.259    5.758    7.526
    9930   -1.157    7.263    8.888
    9931    0.526   10.047    8.642
    9932   -2.806   11.277    2.811
    9933   -2.163   12.057    7.071
    9934   -0.847   10.448    7.693
    9935    0.814   13.481    1.522
    9936   -0.538   13.793    7.554
    9937    2.245   13.973    8.378
    9938    0.986   13.647    8.053
    9939   -0.112   10.858    4.418
    9940   -3.617   11.365    3.529
    9941   -1.702   14.055    3.667
    9942   -3.543   11.131    3.076
    9943   -0.125    9.032    5.472
    9944   -3.757    5.678    4.504
    9945   -2.795    6.408    7.831
    9946   -3.769    6.913    7.742
    9947   -1.902    5.302    7.691
    9948   -2.559    3.386    9.449
    9949   -4.331    5.958    6.275
    9950   -3.420    6.086    7.533
    9951   -2.939    5.708    4.876
    9952   -1.049   12.700    5.136
    9953    1.001   10.511    6.871
    9954    0.627   11.416    4.030
    9955   -0.570   11.488    3.408
    9956   -0.462    9.964    6.127
    9957   -2.236   10.415    4.096
    9958   -5.723   13.988    1.867
    9959   -6.612   12.784    0.887
    9960   -2.788   16.734   -2.488
    9961   -3.651   14.286    0.645
    9962   -2.475   13.991    3.329
    9963   -5.006   11.952    2.924
    9964   -8.213   10.319   -0.746
    9965   -7.559    9.506    3.106
    9966   -6.627    9.899    2.906
    9967   -2.767    9.387    6.040
    9968   -4.166    7.006    5.856
    9969   -3.168    6.729    4.887
    9970   -4.486    3.613    5.681
    9971   -5.901    3.895    3.165
    9972   -3.487    6.698    5.740
    9973   -4.172    7.013    4.276
    9974   -4.885    7.659    4.567
    9975   -7.138    7.075    4.384
    9976   -5.128    6.292    4.368
    9977   -0.619   14.553    2.554
    9978    0.333   13.139    3.250
    9979    4.271   16.431    4.341
    9980    3.260   15.704    4.596
    9981   -1.924   12.611    4.625
    9982   -0.227   12.886    6.664
    9983   -1.550   11.059    7.771
    9984   -0.672   12.550    7.596
    9985    2.956   15.471    7.722
    9986   -1.521   16.278    5.883
    9987   -2.757   15.534    4.628
    9988   -2.274   17.776    4.362
    9989    0.506   17.992    3.806
    9990    3.070   16.772    7.230
    9991   -0.043   14.847    7.277
    9992   -0.274   15.060    5.706
    9993    2.480   15.409    3.740
    9994   -1.430   14.582    1.661
    9995   -0.784   11.998    4.375
    9996   -2.570    8.350    0.913
    9997    1.875   13.271    5.601
    9998   -0.206   11.007    6.222
    9999   -1.822   10.606    8.823
   10000   -1.336   11.454    7.797
   10001   -1.481   13.068    7.672
   10002   -0.785   13.401    9.094
   10003    1.974   13.898    7.410
   10004    1.404   16.216    8.085
   10005    3.230   14.809    9.089
   10006    1.557   16.603    9.690
   10007    1.289   16.485    7.681
   10008    3.481   17.985    6.097
   10009    2.199   15.004    8.631
   10010   -0.113    8.875    9.724
   10011    0.977   11.638    6.570
   10012   -2.232   10.053    5.722
   10013   -0.932   12.071    5.865
   10014   -0.994   12.850    4.416
   10015   -1.259    8.808    4.847
   10016   -0.128   11.961    6.097
   10017    0.311   11.237    6.255
   10018    0.433   12.160    6.549
   10019    1.118   11.303   10.867
   10020   -0.708   11.478    9.221
   10021   -1.156   10.093    8.534
   10022   -0.353   11.472   10.772
   10023    0.994   14.269    9.912
   10024   -1.264   15.399    9.881
   10025    2.579   15.242   12.322
   10026    0.044   15.730   11.083
   10027    2.336   14.214    9.783
   10028    1.965   13.934    9.012
   10029    1.303   16.043    7.956
   10030   -1.407   12.328    1.885
   10031   -1.459   12.350    1.432
   10032   -2.972   15.483    0.659
   10033   -4.748   11.735    3.495
   10034   -3.323   13.162    2.194
   10035   -1.490   15.615    4.474
   10036   -1.892   13.268    6.345
   10037   -1.712   12.691    5.329
   10038   -1.382   14.434    7.657
   10039    1.216   13.844   10.549
   10040   -1.927   12.145    7.153
   10041   -3.633   13.696    6.411
   10042   -1.620   12.421   10.148
   10043   -1.515   10.052    6.832
   10044   -0.568    8.128    9.062
   10045    1.345    8.922   10.958
   10046    1.216   11.474   10.756
   10047    1.450   14.054    7.027
   10048   -0.053   19.461    9.665
   10049   -4.309   15.595    5.432
   10050   -3.917   11.434    8.444
   10051   -3.577   11.903    7.471
   10052   -3.106   10.035    5.556
   10053   -0.928   13.000    7.588
   10054   -3.183   13.699    4.543
   10055   -1.821   16.940    3.917
   10056   -2.764   19.959    3.692
   10057   -2.387   15.456    4.074
   10058   -2.160   18.097    6.224
   10059   -0.034   15.037    8.611
   10060   -4.126   13.706    5.689
   10061   -5.942    7.564    7.179
   10062   -6.095    9.281    9.490
   10063   -3.575    9.901    6.597
   10064   -0.681   11.294    6.654
   10065   -2.404   12.741    7.526
   10066    0.876   14.479    9.799
   10067   -4.318    7.857    8.616
   10068   -0.637    9.863   11.820
   10069    0.334    9.538   11.221
   10070    0.455    9.781    8.819
   10071    0.090    9.841    8.484
   10072   -0.985   12.368    7.380
   10073    1.208   11.528   10.184
   10074   -0.512   10.428   11.272
   10075   -3.836   11.841   11.010
   10076   -3.444   12.889   12.228
   10077   -2.524   12.091    9.758
   10078    1.211   15.382   12.625
   10079    0.241   16.575    9.456
   10080   -3.498   15.672    2.575
   10081   -3.097   12.113    3.350
   10082   -4.652    9.275    4.619
   10083   -5.682   10.019    1.047
   10084   -7.218    8.992    1.001
   10085   -9.940    8.766    1.617
   10086   -8.628    7.133    2.078
   10087   -9.669    5.167    0.804
   10088   -9.742    7.855    1.042
   10089   -6.897   10.845    2.995
   10090   -5.558   10.333    0.578
   10091   -3.606   12.165    2.077
   10092   -2.789   13.118    3.994
   10093    1.694   15.470    6.855
   10094    0.292   15.088    7.675
   10095   -0.671   16.794    4.535
   10096    2.088   15.111    9.019
   10097    2.472   14.407    9.045
   10098   -1.959   11.702    4.304
   10099   -6.292   12.424    2.418
   10100   -5.881   11.850    1.798
   10101   -3.494   12.857    2.853
   10102   -2.158    9.982    3.002
   10103   -1.236    9.503    4.194
   10104   -3.146    9.530    2.968
   10105   -1.327   14.481    2.170
   10106   -0.636   14.290    5.430
   10107   -1.512   11.410    6.791
   10108   -3.781   12.084    5.661
   10109   -1.951   14.636    3.688
   10110    2.313   16.230    9.482
   10111    1.405   12.145   10.447
   10112    2.573   13.320    8.737
   10113    0.537   12.511    6.288
   10114    1.317   12.319    5.175
   10115    1.711   11.118    5.308
   10116   -4.248    9.229    2.009
   10117   -5.067   10.806    3.434
   10118   -4.811   10.480    4.352
   10119   -0.997    9.969    7.035
   10120   -4.101   11.936    6.695
   10121   -5.031   11.139   -1.090
   10122   -6.140    9.459    1.416
   10123   -6.974   10.438    0.566
   10124   -6.149   12.124    1.274
   10125   -2.748   15.276    4.270
   10126   -2.126   13.244    2.253
   10127   -4.842    9.909   -0.182
   10128   -1.338   12.134    4.638
   10129   -0.475   12.559    6.557
   10130   -1.439   10.704    7.611
   10131   -2.609    8.756    5.849
   10132   -1.861    7.602    7.708
   10133   -1.111    8.640    7.809
   10134   -0.942   10.748    3.894
   10135   -2.160   12.976    4.230
   10136   -2.805   14.107    6.717
   10137   -3.799   14.287    7.431
   10138    0.037   11.193    5.041
   10139   -1.292   13.994    1.229
   10140   -4.300   11.829    0.946
   10141   -7.334    9.383   -0.530
   10142   -6.643    7.143    0.460
   10143   -4.322   11.949    0.251
   10144   -5.221   11.163    0.940
   10145   -4.747    7.855    3.004
   10146   -1.099   12.108   -0.711
   10147   -2.427   10.346    1.255
   10148   -0.890   12.501    5.428
   10149    0.471    9.505    6.557
   10150    0.408   12.178    8.861
   10151   -1.954   10.788    6.748
   10152   -3.702    9.070   10.170
   10153    0.147   10.660    9.105
   10154   -0.071   11.642    8.502
   10155    1.846   16.545    9.021
   10156    2.452   20.530    9.359
   10157   -1.103   19.099    7.162
   10158   -3.404   18.941    5.567
   10159   -2.804   15.765    5.274
   10160   -2.858   16.428    8.199
   10161   -1.672   18.634    6.010
   10162   -5.019   14.460    0.474
   10163   -7.226    9.937    3.697
   10164   -5.982    9.994    5.021
   10165   -5.569    9.735    3.284
   10166   -4.961    9.090    6.414
   10167   -7.521   11.149    2.100
   10168   -7.930   14.610   -0.071
   10169   -6.522   11.684    6.978
   10170   -5.366   13.064    8.319
   10171   -8.567    8.847    5.211
   10172   -8.732   11.992    5.376
   10173   -4.590   10.893    4.911
   10174   -3.413   13.831    5.917
   10175   -3.467   11.215    6.122
   10176   -6.562    9.411    4.082
   10177   -4.022   13.002    0.772
   10178   -5.137   15.394    2.695
   10179   -6.847   17.913    2.124
   10180   -4.834   15.605    4.027
   10181   -3.456   18.190    2.191
   10182   -3.247   17.355    4.704
   10183   -0.570   15.714    7.101
   10184    0.767   15.378    7.063
   10185   -0.116   12.841   10.049
   10186   -4.045   13.074    9.249
   10187    3.287   15.037    9.033
   10188   -1.621   10.842    8.681
   10189   -0.147   11.520    8.198
   10190    1.534   13.048    8.596
   10191   -0.748   10.395    9.032
   10192   -4.397    9.325    7.240
   10193   -2.226   14.211    8.129
   10194    0.042   12.521   11.320
   10195    1.183   10.209   12.075
   10196    3.327   10.407   14.732
   10197    4.133   10.092   14.113
   10198    3.517    6.387   16.106
   10199    2.402    2.364   16.681
   10200    4.423    4.088   16.744
   10201    4.212    8.287   14.504
   10202    5.748   11.238   13.344
   10203    7.537   13.411   12.693
   10204    5.706   15.532   14.604
   10205    5.816   12.484    9.420
   10206    6.217    9.809    9.269
   10207    4.431    9.647    7.216
   10208    4.972   11.204    4.849
   10209    4.363   13.052    7.678
   10210    4.576   10.724    9.712
   10211    4.755   12.144    8.176
   10212    4.539   11.082    9.299
   10213    3.516    9.211    7.303
   10214    1.171    9.160    7.861
   10215    2.444    9.575    4.928
   10216   -0.139    6.839    7.817
   10217   -1.466   11.174    3.757
   10218   -2.366    8.120    3.263
   10219   -0.796    8.508    8.383
   10220    1.638   11.452    7.252
   10221   -1.517    8.809    7.935
   10222    0.605    9.599   10.082
   10223    1.169    9.425   10.162
   10224    3.567   10.170   12.001
   10225    4.496   12.631   10.201
   10226    4.842   15.641    9.786
   10227    4.732   13.868    8.879
   10228    7.781   14.188   13.607
   10229    4.829   14.861   11.322
   10230    4.156   14.006   10.825
   10231    1.250   13.159    8.917
   10232    4.989   13.958   12.308
   10233    5.924   13.088   14.972
   10234    7.015   13.184   15.222
   10235    5.133   13.395   15.668
   10236    3.393   14.353   12.471
   10237    6.792   17.202   11.380
   10238    6.583   17.448    8.989
   10239    4.662   15.774    9.037
   10240    5.887   12.817    8.980
   10241    4.713   13.649    8.613
   10242    4.973   13.955    8.577
   10243    4.335   14.220    9.002
   10244    5.626   15.756    8.531
   10245    4.286   11.626    7.808
   10246    1.053   11.508    7.209
   10247    6.240   12.877    9.815
   10248    3.773   10.961   10.383
   10249   -0.040   11.206    7.177
   10250    0.024   13.132    6.587
   10251   -1.410    8.373    5.013
   10252   -3.870    6.571    5.014
   10253   -5.296    5.694    2.625
   10254   -5.496    2.704    2.012
   10255   -3.644    1.627    5.695
   10256   -4.231    2.042    6.845
   10257   -2.395    3.988    9.167
   10258   -0.764    4.247    8.303
   10259   -3.768    3.846    6.514
   10260   -3.838    3.689    8.568
   10261   -3.581    5.231    8.575
   10262   -5.240    4.400    5.087
   10263   -4.880    6.139    4.440
   10264   -5.583    5.969    4.827
   10265   -3.389    8.858    5.543
   10266   -2.261   10.244    6.072
   10267   -3.297   10.893    8.032
   10268   -0.933    9.727    6.482
   10269    0.842   12.320    6.481
   10270    1.023   12.189    8.551
   10271   -0.448   12.596    7.217
   10272   -2.293   11.539    3.507
   10273   -5.172   10.104    2.464
   10274   -6.245   11.042    0.414
   10275   -6.173    9.971   -0.147
   10276   -5.271    7.720    2.039
   10277   -5.979    9.889    1.268
   10278   -6.035    9.374    1.247
   10279   -1.860   10.060    3.930
   10280    0.138   10.631    5.608
   10281   -0.123   12.442    8.349
   10282    3.183   12.010    8.647
   10283   -1.597   10.098    5.295
   10284   -2.096   14.254    7.207
   10285   -2.297   15.279    6.252
   10286   -0.247   11.990    8.161
   10287   -1.082   14.444    7.815
   10288    1.335   14.894    8.778
   10289   -0.766   13.162    7.190
   10290   -1.490   12.941    3.256
   10291   -1.679   11.444    2.787
   10292   -2.492   10.406    4.222
   10293   -2.546    9.670    3.926
   10294   -1.888   11.147    0.806
   10295   -3.675   10.661    4.110
   10296   -2.913    8.616    6.130
   10297   -1.777    5.714    8.142
   10298   -0.532    9.358    8.140
   10299   -1.284    9.638    6.607
   10300    0.126   11.279    9.633
   10301   -0.777   11.165    8.677
   10302   -4.515    4.973    8.425
   10303   -2.062    7.106   10.425
   10304   -0.250    7.377    9.486
   10305   -0.630   10.896    7.232
   10306   -4.494    8.447    6.913
   10307   -1.964    5.430    8.011
   10308   -3.283    5.937    7.359
   10309   -4.485    7.818    2.907
   10310   -0.879    9.743    3.861
   10311    1.398   13.729    4.612
   10312    3.473   10.585    6.020
   10313   -2.570   10.191    4.455
   10314   -0.946    8.751    2.291
   10315   -0.564    5.087    6.284
   10316   -1.499    8.589    7.116
   10317    0.564    7.232    6.522
   10318    0.069   10.115    8.470
   10319    2.068    9.461   11.638
   10320    0.816   10.819    8.180
   10321   -0.295    9.583    8.694
   10322    1.263    9.891    8.575
   10323   -2.354   11.918    6.551
   10324    1.678    9.867    7.257
   10325    1.212   12.864    7.384
   10326    3.725   15.294    6.829
   10327    7.709   16.186    7.702
   10328    7.598   13.233    8.908
   10329    6.315   12.503    7.538
   10330    8.093   11.806    8.957
   10331    3.430   10.803    3.608
   10332    1.635    7.931    5.692
   10333    0.997   10.226    4.926
   10334    0.484   11.863    8.758
   10335    3.094   10.419    3.585
   10336    3.153   13.385    4.435
   10337   -0.136   11.352    1.949
   10338    1.075    8.866    1.540
   10339    0.893   11.897    4.224
   10340   -1.483   11.750    2.759
   10341   -1.059    5.620    5.393
   10342   -0.722    7.652    5.181
   10343    0.557    9.509    4.479
   10344   -0.033    6.067    5.127
   10345   -1.991    4.197    5.388
   10346    0.486    6.776    7.739
   10347    1.755    6.470    7.907
   10348    1.717    6.173    4.687
   10349   -2.339    5.138    2.136
   10350   -1.858    4.345    1.058
   10351   -1.634    3.308    3.961
   10352    0.431    4.869    5.522
   10353   -1.476    3.932    5.910
   10354   -3.819    2.446    5.468
   10355   -3.067   -1.597    6.590
   10356   -3.171    2.061    7.341
   10357   -2.245    2.731    8.713
   10358    0.135    4.043    9.469
   10359   -2.796    4.368    9.513
   10360   -2.384    4.888    9.368
   10361   -4.301    3.875    6.167
   10362   -6.048    5.300    3.262
   10363   -2.484    6.634    4.860
   10364   -3.776    7.017    6.637
   10365   -3.393    7.327    4.887
   10366    0.000    8.242    7.734
   10367   -3.289    8.192    2.434
   10368   -1.898    6.600    2.383
   10369   -1.250   10.279    1.273
   10370   -2.945   11.992    4.394
   10371   -3.797    9.387    4.911
   10372   -2.631    8.928    6.372
   10373   -1.195   12.970    3.767
   10374   -3.270   10.299    5.379
   10375   -2.340    7.665    6.542
   10376   -0.728   10.103    7.532
   10377    2.435    8.531   11.349
   10378    1.172    7.451    8.795
   10379   -0.197    5.421    5.799
   10380    0.507    7.814    6.623
   10381   -1.325    6.983    7.520
   10382    0.460    8.910   10.745
   10383   -0.717    8.225   10.630
   10384   -0.671    7.840    8.006
   10385   -0.012    6.090    8.051
   10386    0.055    7.450    9.072
   10387   -1.914    7.576    7.360
   10388   -3.329   10.406    5.965
   10389   -3.041    7.101    6.979
   10390   -4.930    6.210    8.194
   10391   -3.654    5.069    8.319
   10392   -3.643    7.690    6.243
   10393   -2.293    6.449    7.384
   10394   -0.406    6.561    8.984
   10395   -0.771    6.828    7.248
   10396    0.346    4.627    4.081
   10397   -0.299    2.662    7.362
   10398    1.433    2.141    8.596
   10399    0.783    6.416    7.770
   10400    3.035    8.226   10.519
   10401    3.930    5.306   10.104
   10402    5.254    6.040   10.767
   10403    5.614    5.591   11.725
   10404    2.435    5.235    8.089
   10405   -0.312    3.900    9.466
   10406   -1.606    6.254    9.224
   10407   -1.388    5.790    7.841
   10408   -1.058    2.699    7.552
   10409   -1.967    4.782    8.020
   10410   -5.221    3.702    4.239
   10411   -7.954    1.503    2.924
   10412   -6.974    2.446    1.687
   10413   -3.397    5.387    2.815
   10414   -2.922    5.100    2.104
   10415   -4.319    6.404    4.431
   10416   -1.850    4.326    5.160
   10417    0.711    6.144    5.014
   10418    0.814    7.002    5.772
   10419   -2.493    5.929    4.770
   10420   -1.391    7.307    5.707
   10421   -1.068    5.958    7.021
   10422   -1.797    6.924    4.050
   10423   -4.108    7.774    4.352
   10424   -0.106    9.337    3.559
   10425   -0.785    7.259    3.589
   10426    0.278    7.771    2.999
   10427    1.754   12.727    7.636
   10428    3.596    9.520   10.632
   10429    0.993   10.122    8.216
   10430    3.333   10.222   11.246
   10431    0.093   12.523    7.481
   10432   -0.978   10.438    7.197
   10433   -3.753    7.633    6.557
   10434    1.184   12.266    7.148
   10435    0.593   12.397    5.632
   10436   -1.347   11.747    5.319
   10437   -3.327    8.762    5.768
   10438   -5.447    8.639    5.316
   10439   -6.871   11.137    1.438
   10440   -4.328    8.270    5.462
   10441   -2.209    7.498    4.464
   10442   -3.659   11.332    5.623
   10443    0.567   10.594    8.053
   10444   -1.552    8.878    6.488
   10445   -2.660    4.746   10.393
   10446   -0.105    3.670    7.700
   10447    0.382    6.816    7.814
   10448    2.393    9.534   10.133
   10449    1.601    9.622    5.810
   10450   -3.147    8.445    7.156
   10451   -4.274    7.786    7.353
   10452   -4.526    7.321    7.860
   10453   -1.420    9.162   11.420
   10454    0.446   11.233   12.478
   10455    1.939    9.742    8.449
   10456    2.703   10.989   11.055
   10457    0.692    7.715   13.820
   10458    2.340   10.084   14.655
   10459    0.531   12.389   13.057
   10460   -1.419   13.637   12.160
   10461   -2.924   12.699    9.850
   10462    0.365   10.501   14.313
   10463    2.050   11.457   15.449
   10464   -1.364   13.508   12.350
   10465   -1.171   11.356   14.531
   10466    0.363    9.519   12.977
   10467   -0.157    6.555   14.514
   10468    1.836   10.725   11.760
   10469    2.074   13.736   13.108
   10470    1.209   16.056   10.469
   10471    3.523   13.537   10.375
   10472    5.550   11.618   13.251
   10473    2.899   11.533   11.896
   10474   -0.113    9.516   10.424
   10475    0.305   11.972   10.292
   10476   -3.498   12.297    5.636
   10477   -1.882   16.103    3.613
   10478   -3.060   12.695    2.115
   10479   -1.850   10.269    7.445
   10480    0.556    8.901    7.436
   10481    3.422   10.423   12.018
   10482    3.114   10.110    9.902
   10483    3.784   11.659   11.901
   10484    5.642   11.145   14.125
   10485    1.683    9.368   12.842
   10486    1.683   11.495   13.356
   10487   -1.271    8.734   13.619
   10488    0.912    4.719   11.828
   10489   -1.392    5.090   10.469
   10490   -1.339    8.194   11.362
   10491    0.168    9.464   10.753
   10492    0.204   10.122   12.586
   10493   -0.450    9.476    9.255
   10494    1.685    9.909   10.498
   10495   -0.608   12.325   10.134
   10496   -2.687   11.766   11.409
   10497   -0.304    8.945   11.233
   10498   -0.217   11.431    9.800
   10499    0.185    9.420   13.017
   10500   -2.845    9.244    9.794
   10501   -3.161   10.464    7.649
   10502   -2.231    9.729   10.760
   10503   -2.429   10.178    9.281
   10504   -1.498    6.830    9.399
   10505   -1.938    3.133    9.669
   10506   -1.974    3.711   11.302
   10507   -1.641    3.284    9.836
   10508   -1.422    1.985    8.093
   10509    0.286    3.535   11.621
   10510    1.276    2.440   11.863
   10511    2.126    5.408   12.791
   10512    0.310    6.736    9.988
   10513    1.227    5.353    8.032
   10514    1.417    3.575   10.617
   10515   -1.752    5.813    6.724
   10516   -0.216    3.676    8.627
   10517    0.614    3.803    8.020
   10518    2.241    6.191    8.359
   10519    0.348    6.003    8.772
   10520    2.730    5.614    8.740
   10521    1.907    4.299    7.881
   10522    3.061    5.693   12.421
   10523    1.780    3.751   11.008
   10524    2.574    4.482   11.638
   10525    1.769    0.582   13.471
   10526    2.972    3.538    8.592
   10527   -0.091    3.015    9.467
   10528   -1.239    0.545    9.079
   10529   -0.722    0.952    8.922
   10530   -3.944    2.179    4.955
   10531   -3.319    2.893    7.412
   10532   -1.051    3.521    7.135
   10533    0.073    0.176    6.433
   10534    0.174    4.027    6.576
   10535   -0.619    2.037    9.200
   10536   -2.580    5.341    5.658
   10537   -4.576    1.209    4.999
   10538   -6.484    2.806    1.706
   10539   -3.906    3.480    6.881
   10540   -1.128    3.947   10.191
   10541   -0.705    0.328   10.339
   10542   -1.966    2.386    7.867
   10543   -1.152    2.891    5.954
   10544   -1.329    5.698    5.551
   10545   -1.688    6.489    6.128
   10546   -0.957    2.877    6.669
   10547    0.689    4.069   11.641
   10548    4.006    8.200   13.377
   10549    1.763    7.907   12.024
   10550   -1.077    5.749    8.538
   10551    0.014    3.171    9.423
   10552    0.494    1.127    8.572
   10553    1.081    0.814    8.838
   10554   -0.231    1.572    8.429
   10555   -1.037    2.922   10.397
   10556    1.510    4.565    8.371
   10557   -3.156    2.483    5.355
   10558   -5.445    3.603    5.302
   10559   -2.844    1.155    6.606
   10560   -3.271    3.552    4.192
   10561   -6.192   -0.899    5.029
   10562   -3.559    2.935    6.682
   10563   -1.628    4.850    6.158
   10564   -0.830    4.849    5.438
   10565    1.087    5.084    8.317
   10566   -0.708    3.444    7.500
   10567   -0.279    6.655    6.259
   10568    1.706    6.232    8.642
   10569    0.817    5.972    7.839
   10570   -0.691    4.202    6.545
   10571    0.700    6.001    7.303
   10572    0.057    7.509   10.332
   10573   -2.198    5.417    5.449
   10574   -1.415    3.820    6.242
   10575    0.733    4.440    6.003
   10576    4.875    8.028    8.404
   10577    1.637    5.515    4.394
   10578    0.070    6.021    5.197
   10579   -0.053    5.049    4.565
   10580   -0.634    4.400    5.228
   10581   -2.003    6.097    6.620
   10582   -2.395    7.212    2.810
   10583   -1.064    6.880    0.886
   10584   -1.059    7.247    2.134
   10585   -1.532    6.692    4.939
   10586   -2.212    8.318    5.238
   10587   -4.537    6.211    1.730
   10588   -4.345    4.206    4.540
   10589   -3.334    4.152    4.397
   10590   -3.503    3.791    4.294
   10591   -4.805    0.103    6.453
   10592   -6.046    0.424    7.026
   10593  -10.035   -3.652    5.892
   10594   -6.486   -3.472    3.161
   10595   -6.414   -3.303    3.038
   10596   -4.230   -3.049    9.273
   10597   -4.327   -0.971    6.762
   10598   -5.843   -6.500    8.567
   10599   -5.722   -3.909    8.200
   10600   -4.963    0.118    4.942
   10601   -5.179    0.091    7.758
   10602   -4.710    2.559    5.846
   10603   -4.507    0.070    4.420
   10604   -5.963   -0.486    6.985
   10605   -8.018    2.390    6.690
   10606   -5.178    0.335   10.747
   10607   -4.257    0.443    9.627
   10608   -2.853   -0.189    9.005
   10609   -7.423   -3.544   10.580
   10610   -4.002    4.025    7.751
   10611   -3.908    4.225    7.546
   10612   -3.568    5.326    6.650
   10613   -3.104    6.840    8.357
   10614   -5.530    2.312    5.811
   10615   -6.867    3.296    3.042
   10616   -6.194    3.759    1.909
   10617  -10.644    3.205   -6.222
   10618   -8.065    3.921   -0.691
   10619   -6.681    2.675    0.866
   10620   -6.174    4.387   -0.787
   10621   -8.733    3.232   -2.075
   10622   -9.783    2.868   -4.281
   10623  -10.161    1.678   -3.403
   10624   -9.459    1.600   -0.668
   10625   -9.344    3.360   -0.493
   10626   -5.628    5.672    3.155
   10627   -4.207    7.352    4.032
   10628   -6.930    6.847    0.847
   10629   -6.179    3.816   -1.859
   10630   -5.258    6.958    1.238
   10631   -9.088    2.946   -0.240
   10632   -7.400    4.128    1.098
   10633   -7.396    2.587    0.076
   10634   -4.524    4.884    1.265
   10635   -6.161    4.297    4.183
   10636   -1.290    8.418    4.256
   10637   -1.980    6.316    6.468
   10638   -4.278    6.607    2.825
   10639   -4.397    5.365    3.176
   10640   -6.426    5.681    3.054
   10641   -5.090    5.979    4.113
   10642   -5.794    6.587    3.800
   10643   -7.265    5.341    4.204
   10644   -5.758    6.067    4.848
   10645   -7.060    2.397    4.210
   10646   -3.989    2.017    2.437
   10647   -5.049    1.289    2.729
   10648   -6.439    4.556    1.178
   10649   -3.827    3.017    4.077
   10650   -1.110    8.206    1.842
   10651   -1.323    7.500    3.563
   10652   -3.097    4.365    0.793
   10653   -1.761    3.637    2.520
   10654   -2.486    5.437    3.527
   10655    0.293    7.715    3.375
   10656   -1.449    8.342    3.727
   10657   -0.768    8.091    4.082
   10658   -1.771    6.264    1.827
   10659   -2.223    8.041    2.135
   10660   -3.531    6.063    4.316
   10661   -1.371    6.486    1.873
   10662    0.268    7.157    5.259
   10663    0.117    8.545    4.245
   10664   -3.022    8.671    5.712
   10665   -2.002    9.020    3.962
   10666    0.923    7.594    8.751
   10667    0.135    8.150    2.900
   10668   -2.571    8.640   -0.189
   10669    0.679   11.022    2.500
   10670   -1.424   11.074   -2.094
   10671   -1.547   10.010    2.209
   10672   -3.920    6.385    1.049
   10673   -1.967   11.181   -0.153
   10674   -0.855    9.064    5.770
   10675   -1.179   11.660    1.955
   10676    0.197    9.831    2.976
   10677   -0.320    9.724    5.699
   10678   -2.884    7.872    6.364
   10679   -4.141    8.284    5.124
   10680   -1.756    6.021    4.205
   10681    1.859    8.721    6.341
   10682    2.550    8.096    9.036
   10683    2.116    7.242    9.423
   10684   -1.515    4.841    9.138
   10685   -4.288    4.428    3.585
   10686   -1.729    5.199    5.904
   10687   -2.853    5.839    3.531
   10688   -2.581    7.783    5.970
   10689   -1.993    7.477    5.141
   10690   -5.035    7.086    2.418
   10691   -3.607    4.257    3.435
   10692    1.228    6.576    6.095
   10693    0.715    6.274    4.524
   10694   -1.114    7.457    7.060
   10695   -0.126    3.315    7.890
   10696   -0.612    4.763    5.963
   10697   -2.857    5.451    5.494
   10698   -4.127    6.501    2.516
   10699   -4.273    9.414   -0.779
   10700   -3.379    8.858   -0.007
   10701   -5.383    7.316    0.097
   10702   -5.854    8.357    1.599
   10703   -3.107   10.132    4.007
   10704   -3.447    5.519    2.682
   10705   -5.508    5.735    3.732
   10706   -3.280    7.301    5.817
   10707   -1.805    5.627    8.272
   10708    0.408   11.419    8.221
   10709   -0.292    9.299    7.164
   10710   -0.141   10.622    4.524
   10711   -1.033    8.478    5.180
   10712   -3.224    9.711    5.423
   10713   -2.494    9.149    7.661
   10714   -3.414   10.582    4.820
   10715   -2.978    9.818    6.383
   10716   -3.252   12.998    5.473
   10717   -3.471   12.271    2.205
   10718   -4.109   11.011    4.900
   10719   -3.294    8.704    1.834
   10720   -4.411    7.453   -0.390
   10721   -5.098    5.446    1.019
   10722   -5.554    5.080    0.679
   10723   -8.463    4.625   -0.031
   10724   -7.342    9.858    2.074
   10725   -6.708    6.049    1.775
   10726   -4.896    6.276    4.654
   10727   -6.714    6.655    0.025
   10728   -6.553    6.042    3.170
   10729   -6.328    6.229    4.170
   10730   -6.948    6.282    1.937
   10731   -2.694   10.069    3.039
   10732   -3.754    6.570    3.028
   10733   -3.409    8.676    4.379
   10734   -2.523    7.061    4.778
   10735   -3.698    4.752    3.908
   10736   -3.642    6.431    2.682
   10737   -5.429    6.548    3.383
   10738   -4.418    7.041   -0.690
   10739   -5.477    7.463   -2.495
   10740   -6.258    3.998   -1.505
   10741   -5.891    6.127   -1.867
   10742   -5.156    9.097   -2.029
   10743   -2.274    7.603   -1.276
   10744   -2.749    8.241    0.772
   10745   -3.545    4.045    2.461
   10746   -2.868    5.062    1.169
   10747   -2.413    8.570    2.712
   10748   -4.932   10.009   -2.975
   10749   -2.151   11.563    1.750
   10750   -1.413   11.838    0.558
   10751   -1.379   10.891   -2.125
   10752   -1.632    8.995   -2.535
   10753   -1.840   10.023    0.719
   10754   -6.100   10.742   -3.251
   10755   -5.874    8.702   -3.327
   10756   -3.956    8.829   -0.446
   10757   -4.421    6.613    0.280
   10758   -3.088    9.271   -0.404
   10759    2.249   12.075   -0.817
   10760    1.639   17.180   -0.365
   10761    3.080   14.594    3.272
   10762    4.238   17.458    3.372
   10763    1.548   14.557   -3.585
   10764    0.320   11.634   -2.252
   10765    1.212   12.511   -0.289
   10766    3.492   15.762    3.676
   10767    3.911   15.610    6.254
   10768    3.217   15.984    5.697
   10769    4.757   14.429    5.650
   10770    4.963   15.978    3.953
   10771    7.991   15.106    5.189
   10772   10.001   16.391    2.150
   10773    5.702   12.983    8.269
   10774    4.802   16.738    7.242
   10775    3.987   15.006    5.559
   10776    1.564   10.747    6.928
   10777    2.316    7.978    8.853
   10778    3.091    9.206    6.068
   10779    2.160   10.422    5.362
   10780    3.477   12.157    5.746
   10781    1.710    5.495    5.153
   10782    1.702    6.507    3.773
   10783    0.947    6.840    3.776
   10784   -0.287    4.206    4.670
   10785   -0.031    7.744    3.996
   10786   -1.374    6.504    3.942
   10787   -0.979    8.576    2.916
   10788   -1.147    8.570    1.163
   10789    1.420    9.523    2.902
   10790    2.189    8.553    5.233
   10791    0.565    8.407    5.704
   10792    3.378    8.282    6.613
   10793    4.688    8.941    6.879
   10794    8.871    8.407    9.614
   10795    4.738    6.403    9.551
   10796    8.359    9.907   10.347
   10797    8.030   10.292    9.697
   10798    4.565   10.142    9.354
   10799    4.630   11.040    7.002
   10800    4.598    9.627    7.189
   10801    4.557   12.332    6.948
   10802    4.221   10.270    4.314
   10803    2.081   11.515    4.561
   10804    2.656   11.274    6.266
   10805    2.918    8.139    3.897
   10806    1.920    9.059    5.917
   10807    4.268   10.008    6.394
   10808    0.714    8.323    3.960
   10809    2.385    9.032    1.921
   10810    4.316    9.160    2.034
   10811    5.207   10.819    3.671
   10812    1.965    7.300    4.487
   10813    3.100    7.311   10.005
   10814    1.195    6.384    8.912
   10815    3.268    7.330   11.633
   10816    2.953    8.683    9.836
   10817    4.681   12.531    7.989
   10818    8.305   12.299    9.367
   10819   11.036   13.793    8.036
   10820    7.342    8.785    8.467
   10821    5.815   10.079    7.475
   10822    1.581    9.193    5.190
   10823    2.907    6.822    3.565
   10824    3.065    8.775    5.307
   10825    2.748    7.225    5.649
   10826    1.031    5.449   10.817
   10827   -0.131    3.074    4.226
   10828    0.678    0.852    4.451
   10829   -2.115    0.214    3.261
   10830    2.900    5.382    6.895
   10831    2.178    3.632    7.736
   10832    2.703    8.694    3.643
   10833    2.958    7.235    6.790
   10834   -0.331    2.189    3.708
   10835    2.149    3.634    6.322
   10836    0.086    1.228    9.337
   10837    0.028    1.522    9.590
   10838    2.170    4.219    6.975
   10839    0.512    1.607    8.458
   10840   -1.649    3.971    3.518
   10841   -0.146    4.620    2.769
   10842   -0.857    4.512    7.426
   10843   -0.726    3.842    7.122
   10844    1.552    6.374    6.079
   10845    2.014    9.513    7.175
   10846   -0.179    6.621    7.810
   10847   -0.245    2.545    4.415
   10848   -2.006    4.091    5.397
   10849   -1.108    3.715    7.483
   10850    0.256    5.464    9.204
   10851   -1.506    5.879    2.642
   10852    1.594    8.299    1.732
   10853   -0.123    6.113    3.569
   10854    1.138    7.013    5.806
   10855    0.105    5.695    6.404
   10856    2.972    6.161    5.767
   10857    2.373    6.218    7.262
   10858    3.033    7.213    4.564
   10859    2.057    7.883    3.480
   10860    0.215    5.604    1.671
   10861   -1.114    8.067    2.140
   10862    0.805   11.878    2.565
   10863    1.494   15.101    0.875
   10864    0.477   12.991    1.148
   10865    3.600    9.957    5.114
   10866    0.995    8.146    2.881
   10867   -2.402    6.852    1.755
   10868   -1.026    9.367    3.188
   10869   -1.682    7.187    1.140
   10870   -1.195    7.740    0.139
   10871    1.391    8.336    2.422
   10872    1.236   11.902    1.951
   10873    2.412    9.666    2.946
   10874    2.170    7.928    5.317
   10875    1.541   11.586    1.824
   10876    3.957   10.525    2.380
   10877    1.662   10.527    3.764
   10878    0.470   10.814    5.781
   10879   -1.390   10.674    2.249
   10880   -1.964    9.070    1.278
   10881    0.091    7.429    1.588
   10882   -1.075    6.478    1.897
   10883   -1.975    7.506    0.314
   10884    0.850    9.032    0.733
   10885    2.781    8.792    1.569
   10886   -0.131    4.629    3.543
   10887    0.163    6.051    1.109
   10888   -0.901    7.450    0.517
   10889    3.220   10.031    4.266
   10890    0.795   11.075    0.889
   10891   -0.059   11.122    1.363
   10892    1.902    8.793    1.857
   10893    0.828   10.299    4.661
   10894    2.588   11.128    4.535
   10895    3.575    8.051    5.340
   10896    3.516    9.788    3.231
   10897    2.574    5.858    4.321
   10898    4.279    4.589    5.974
   10899    3.410    4.850    6.988
   10900    4.612    8.191    7.867
   10901    1.476    7.945    3.941
   10902    3.316    4.790    5.197
   10903    3.705    8.474    7.283
   10904    4.350    8.652    4.926
   10905    4.673    6.464    5.308
   10906    2.831    4.427    5.955
   10907    0.654    2.105    7.291
   10908    0.116   -0.031    9.893
   10909   -1.256   -0.319    8.224
   10910   -0.754   -0.654   10.246
   10911    2.121    1.455   10.696
   10912    0.319    3.527    7.053
   10913    1.710    3.972    8.328
   10914    3.265    4.599    7.279
   10915    1.545    5.958    4.972
   10916    0.992    6.934    6.027
   10917   -0.266    0.983    6.711
   10918    1.931    2.511    8.366
   10919    1.971    4.008    9.233
   10920    1.292    5.233    6.624
   10921   -0.362    4.461    4.658
   10922    0.227    1.206    4.178
   10923   -1.659    4.835    2.338
   10924   -1.110    6.725    4.867
   10925   -2.973    5.976    4.402
   10926   -2.054    6.240    1.611
   10927   -2.263    6.424    3.190
   10928   -1.103    5.828    7.143
   10929   -0.446    7.065    7.443
   10930   -0.010    5.661    6.272
   10931    1.198    6.180    7.327
   10932    0.672    5.499    6.705
   10933    2.776    3.867    6.984
   10934    3.576    5.203    7.446
   10935   -0.738    5.933    3.002
   10936   -1.246    4.105    4.953
   10937    0.958    4.730    5.731
   10938   -1.546    1.539    5.431
   10939   -4.453    3.783    2.126
   10940   -1.870    5.847    1.965
   10941   -2.382    6.367    3.777
   10942   -1.552    8.151    1.030
   10943   -2.243    9.043   -2.062
   10944   -3.379    6.058    1.556
   10945   -6.163    4.470   -1.057
   10946   -4.796    3.965    0.095
   10947   -3.469    6.519   -0.742
   10948   -3.803    3.427    0.796
   10949   -3.622    3.956    2.347
   10950   -4.531    8.290   -2.360
   10951   -3.436    6.284   -1.055
   10952   -4.655    8.010   -2.449
   10953   -5.128    4.861    0.404
   10954   -5.494    5.863   -3.797
   10955   -6.396    8.989   -5.961
   10956   -7.397    5.880   -8.957
   10957   -9.268    6.086  -10.132
   10958   -8.711    3.783   -7.814
   10959   -9.366    2.215   -5.802
   10960   -8.480    4.624   -1.399
   10961   -4.801    4.763   -4.558
   10962   -5.463    4.060   -3.248
   10963  -10.073    1.620   -6.263
   10964   -5.371    1.049    3.038
   10965   -6.432    0.099    0.466
   10966   -7.306    2.379    0.610
   10967   -7.524    1.946   -1.249
   10968   -7.044    1.605   -0.203
   10969   -5.304   -1.760    0.429
   10970   -3.480    3.324    3.130
   10971   -4.268    4.502    3.764
   10972    0.914    5.344    2.565
   10973    0.206    6.155    5.950
   10974   -2.474    5.951    3.230
   10975   -3.156    5.282    0.317
   10976   -1.739    9.359    2.855
   10977   -0.060    8.085    2.268
   10978   -1.514    7.747    0.375
   10979   -2.207    6.134    0.599
   10980   -4.590    4.242    0.553
   10981   -4.360    7.212    0.212
   10982   -1.804    7.829   -0.895
   10983   -5.399    4.145   -0.122
   10984   -0.368    8.026   -0.372
   10985   -1.014    4.476    0.602
   10986    2.337    6.446    1.684
   10987    1.871   10.276   -0.132
   10988    1.132    9.703   -1.960
   10989   -0.345    9.062    1.104
   10990   -0.699    7.669    1.605
   10991    2.021    9.190    3.035
   10992    0.852    6.499    1.204
   10993   -0.658    6.282    0.255
   10994   -3.654    3.694    1.444
   10995   -3.235    5.990   -0.143
   10996   -4.028    6.545   -0.992
   10997   -4.864    2.991   -0.833
   10998   -6.875    0.677   -3.867
   10999   -4.725    3.262   -3.525
   11000   -5.889    2.304   -0.850
   11001   -3.707    4.392   -2.931
   11002   -7.130    1.869   -2.319
   11003   -5.048    5.713   -4.626
   11004   -8.155    4.480   -4.737
   11005   -6.164    7.127   -0.193
   11006   -3.709    7.616    0.098
   11007   -5.438    7.248   -4.819
   11008   -2.909    6.447   -2.037
   11009   -4.360    8.428   -3.284
   11010   -3.704   10.051   -4.208
   11011   -3.436    7.817   -0.961
   11012   -2.957    7.833   -0.538
   11013    0.091    8.449    3.193
   11014    0.771    7.459    3.350
   11015   -0.794    7.560    4.513
   11016   -2.000    4.088    4.607
   11017   -2.320    4.344    4.818
   11018   -1.041    5.332    4.463
   11019   -2.423    3.449    3.004
   11020    0.734    6.972    4.087
   11021   -1.036    5.573    2.989
   11022   -2.401    6.438    3.966
   11023   -1.651    3.214    4.326
   11024   -0.485    4.817    1.430
   11025   -1.555    5.743   -1.587
   11026   -2.796    5.146    0.098
   11027   -4.573    5.717   -0.899
   11028   -2.400    4.930    3.074
   11029   -2.997    6.655    3.440
   11030   -3.586    4.870    2.594
   11031   -1.948    6.762    4.906
   11032   -1.067   10.095    4.507
   11033    0.709    8.450    6.348
   11034   -0.693   10.186    5.952
   11035    2.111   11.177    6.997
   11036    0.185    9.440    3.962
   11037    0.176   10.180    0.046
   11038   -0.820   12.952    1.254
   11039   -3.692   13.257    1.954
   11040   -1.098   12.611    3.276
   11041    0.241   15.961    0.772
   11042   -0.927   10.565    0.557
   11043    0.552    9.103    1.026
   11044    1.519   11.700    1.419
   11045   -1.787   10.525   -0.357
   11046   -1.834   12.070    0.724
   11047   -1.957   11.120    1.561
   11048   -0.057   13.639   -0.700
   11049   -3.409    9.774   -2.669
   11050   -6.164   11.215   -2.679
   11051   -7.728    8.635   -1.701
   11052   -5.902    7.367   -0.618
   11053   -4.579   10.020   -2.445
   11054   -4.560   11.030   -1.502
   11055    0.019   12.129    0.606
   11056   -2.842    9.388   -0.408
   11057   -4.488   10.118   -2.818
   11058   -3.789    6.129   -3.077
   11059   -4.921    8.218   -3.804
   11060   -5.939    7.218   -4.408
   11061   -4.315    2.945   -5.423
   11062   -3.912    5.262   -1.301
   11063   -3.327    7.139   -0.624
   11064   -2.425    6.240   -1.646
   11065   -4.664    6.216   -2.463
   11066   -3.638    5.290    1.008
   11067   -2.903    5.639    0.749
   11068   -1.766    5.587    2.487
   11069   -0.885    6.036   -0.235
   11070   -4.619    5.214   -4.210
   11071   -1.286    8.680   -1.413
   11072   -2.266    6.542   -0.418
   11073   -2.750    5.594    0.130
   11074   -1.623    8.244    1.020
   11075   -1.555    6.372    2.590
   11076   -2.085    6.183    4.699
   11077   -1.007    7.850    7.207
   11078    0.421    6.121    5.023
   11079    0.906    4.775    6.698
   11080   -1.155   10.198    5.209
   11081   -1.018    9.713    5.867
   11082   -1.173    9.041    5.179
   11083   -2.416   10.522    4.276
   11084   -1.717    7.397    2.780
   11085   -0.858    8.898    3.394
   11086   -2.931    7.870    2.141
   11087   -2.095    7.231    2.773
   11088   -0.850   10.545   -3.138
   11089   -3.737   12.137   -3.852
   11090   -6.412    9.115   -4.216
   11091   -7.714    7.158   -1.538
   11092   -5.930    6.968    1.714
   11093   -2.981    7.734    2.066
   11094   -5.262    6.156    0.003
   11095   -7.043    6.432    1.068
   11096   -9.441    5.632   -1.621
   11097   -4.876    5.391    3.081
   11098   -2.510    4.474    1.104
   11099   -2.174    5.311    1.772
   11100   -3.421    4.217    0.293
   11101   -2.022    4.723    1.886
   11102    1.763    7.211    2.826
   11103    3.382    9.975    5.244
   11104    3.307    9.871    2.827
   11105   -1.342    9.639    1.127
   11106   -1.674    9.038   -1.699
   11107   -1.661    8.396   -1.952
   11108    2.318    9.459    0.971
   11109    1.043   10.492    2.799
   11110    0.174    9.764    0.805
[truncated: 320,041 more chars]
