# Supplementary material for: In silico evidence implicating novel mechanisms of Prunella vulgaris L. as a potential botanical drug against COVID-19-associated acute kidney injury
Source: Front Pharmacol. 2023 May 18;14:1188086. doi: 10.3389/fphar.2023.1188086 (PMC10232756; doi:10.3389/fphar.2023.1188086)
Supplement: Supplementary file 2 [file DataSheet4.ZIP › Molecular dynamics simulation data/RELA_Quercetin_complex/Q-protein-mode1.pdb]

MODEL     1
ATOM      1  CA  ALA     1      36.963  23.269  52.423  1.00  0.00           C  
TER       2      ALA     1 
ATOM      2  CA  TYR     2      37.892  26.888  51.643  1.00  0.00           C  
TER       3      TYR     2 
ATOM      3  CA  VAL     3      38.212  29.289  48.655  1.00  0.00           C  
TER       4      VAL     3 
ATOM      4  CA  GLU     4      41.322  31.263  47.695  1.00  0.00           C  
TER       5      GLU     4 
ATOM      5  CA  ILE     5      41.952  33.841  44.925  1.00  0.00           C  
TER       6      ILE     5 
ATOM      6  CA  ILE     6      45.091  32.597  43.052  1.00  0.00           C  
TER       7      ILE     6 
ATOM      7  CA  GLU     7      44.926  35.396  40.398  1.00  0.00           C  
TER       8      GLU     7 
ATOM      8  CA  GLN     8      43.844  38.853  41.631  1.00  0.00           C  
TER       9      GLN     8 
ATOM      9  CA  PRO     9      42.447  41.587  39.309  1.00  0.00           C  
TER      10      PRO     9 
ATOM     10  CA  LYS    10      44.742  44.399  38.077  1.00  0.00           C  
TER      11      LYS    10 
ATOM     11  CA  GLN    11      43.798  47.518  40.091  1.00  0.00           C  
TER      12      GLN    11 
ATOM     12  CA  ARG    12      44.060  49.982  37.132  1.00  0.00           C  
TER      13      ARG    12 
ATOM     13  CA  GLY    13      43.529  47.329  34.216  1.00  0.00           C  
TER      14      GLY    13 
ATOM     14  CA  MET    14      40.150  48.637  32.985  1.00  0.00           C  
TER      15      MET    14 
ATOM     15  CA  ARG    15      37.999  51.806  33.039  1.00  0.00           C  
TER      16      ARG    15 
ATOM     16  CA  PHE    16      34.308  51.224  33.964  1.00  0.00           C  
TER      17      PHE    16 
ATOM     17  CA  ARG    17      31.780  51.206  31.071  1.00  0.00           C  
TER      18      ARG    17 
ATOM     18  CA  TYR    18      28.277  52.754  30.781  1.00  0.00           C  
TER      19      TYR    18 
ATOM     19  CA  LYS    19      25.158  51.319  29.058  1.00  0.00           C  
TER      20      LYS    19 
ATOM     20  CA  CYS    20      25.922  52.581  25.551  1.00  0.00           C  
TER      21      CYS    20 
ATOM     21  CA  GLU    21      27.747  51.141  22.446  1.00  0.00           C  
TER      22      GLU    21 
ATOM     22  CA  GLY    22      31.471  50.324  22.933  1.00  0.00           C  
TER      23      GLY    22 
ATOM     23  CA  ARG    23      34.623  49.213  21.036  1.00  0.00           C  
TER      24      ARG    23 
ATOM     24  CA  SER    24      34.830  45.567  22.295  1.00  0.00           C  
TER      25      SER    24 
ATOM     25  CA  ALA    25      33.502  43.035  24.823  1.00  0.00           C  
TER      26      ALA    25 
ATOM     26  CA  GLY    26      35.193  43.942  28.056  1.00  0.00           C  
TER      27      GLY    26 
ATOM     27  CA  SER    27      36.798  41.905  30.723  1.00  0.00           C  
TER      28      SER    27 
ATOM     28  CA  ILE    28      38.883  42.444  33.897  1.00  0.00           C  
TER      29      ILE    28 
ATOM     29  CA  PRO    29      42.653  41.750  33.402  1.00  0.00           C  
TER      30      PRO    29 
ATOM     30  CA  GLY    30      44.328  39.417  35.931  1.00  0.00           C  
TER      31      GLY    30 
ATOM     31  CA  GLU    31      47.582  40.280  37.758  1.00  0.00           C  
TER      32      GLU    31 
ATOM     32  CA  ARG    32      49.801  38.282  35.285  1.00  0.00           C  
TER      33      ARG    32 
ATOM     33  CA  SER    33      48.612  40.437  32.315  1.00  0.00           C  
TER      34      SER    33 
ATOM     34  CA  THR    34      51.331  42.327  30.377  1.00  0.00           C  
TER      35      THR    34 
ATOM     35  CA  ASP    35      51.819  44.620  27.372  1.00  0.00           C  
TER      36      ASP    35 
ATOM     36  CA  THR    36      51.803  41.417  25.292  1.00  0.00           C  
TER      37      THR    36 
ATOM     37  CA  THR    37      49.290  38.965  26.860  1.00  0.00           C  
TER      38      THR    37 
ATOM     38  CA  LYS    38      46.070  39.012  28.953  1.00  0.00           C  
TER      39      LYS    38 
ATOM     39  CA  THR    39      44.992  36.840  31.907  1.00  0.00           C  
TER      40      THR    39 
ATOM     40  CA  HIE    40      41.761  36.871  34.008  1.00  0.00           C  
TER      41      HIE    40 
ATOM     41  CA  PRO    41      40.763  36.636  37.743  1.00  0.00           C  
TER      42      PRO    41 
ATOM     42  CA  THR    42      40.932  33.027  39.027  1.00  0.00           C  
TER      43      THR    42 
ATOM     43  CA  ILE    43      39.991  31.092  42.220  1.00  0.00           C  
TER      44      ILE    43 
ATOM     44  CA  LYS    44      40.946  27.703  43.732  1.00  0.00           C  
TER      45      LYS    44 
ATOM     45  CA  ILE    45      38.731  25.546  45.975  1.00  0.00           C  
TER      46      ILE    45 
ATOM     46  CA  ASN    46      40.801  23.796  48.659  1.00  0.00           C  
TER      47      ASN    46 
ATOM     47  CA  GLY    47      39.683  20.507  50.235  1.00  0.00           C  
TER      48      GLY    47 
ATOM     48  CA  TYR    48      36.980  19.802  47.600  1.00  0.00           C  
TER      49      TYR    48 
ATOM     49  CA  THR    49      36.495  18.760  43.966  1.00  0.00           C  
TER      50      THR    49 
ATOM     50  CA  GLY    50      33.055  18.113  42.457  1.00  0.00           C  
TER      51      GLY    50 
ATOM     51  CA  PRO    51      29.700  19.705  41.536  1.00  0.00           C  
TER      52      PRO    51 
ATOM     52  CA  GLY    52      28.379  22.952  42.987  1.00  0.00           C  
TER      53      GLY    52 
ATOM     53  CA  THR    53      27.733  26.668  42.287  1.00  0.00           C  
TER      54      THR    53 
ATOM     54  CA  VAL    54      29.713  29.950  42.416  1.00  0.00           C  
TER      55      VAL    54 
ATOM     55  CA  ARG    55      28.472  33.538  42.882  1.00  0.00           C  
TER      56      ARG    55 
ATOM     56  CA  ILE    56      30.585  36.645  42.122  1.00  0.00           C  
TER      57      ILE    56 
ATOM     57  CA  SER    57      29.273  40.023  43.409  1.00  0.00           C  
TER      58      SER    57 
ATOM     58  CA  LEU    58      30.411  43.706  43.319  1.00  0.00           C  
TER      59      LEU    58 
ATOM     59  CA  VAL    59      31.153  45.001  46.879  1.00  0.00           C  
TER      60      VAL    59 
ATOM     60  CA  THR    60      32.482  48.281  48.409  1.00  0.00           C  
TER      61      THR    60 
ATOM     61  CA  LYS    61      36.229  49.055  48.702  1.00  0.00           C  
TER      62      LYS    61 
ATOM     62  CA  ASP    62      35.858  50.057  52.397  1.00  0.00           C  
TER      63      ASP    62 
ATOM     63  CA  PRO    63      33.835  48.584  55.332  1.00  0.00           C  
TER      64      PRO    63 
ATOM     64  CA  PRO    64      31.001  47.982  55.984  1.00  0.00           C  
TER      65      PRO    64 
ATOM     65  CA  HIE    65      31.098  45.440  53.106  1.00  0.00           C  
TER      66      HIE    65 
ATOM     66  CA  ARG    66      27.919  46.457  51.182  1.00  0.00           C  
TER      67      ARG    66 
ATOM     67  CA  PRO    67      26.713  45.231  47.712  1.00  0.00           C  
TER      68      PRO    67 
ATOM     68  CA  HIE    68      27.892  47.997  45.340  1.00  0.00           C  
TER      69      HIE    68 
ATOM     69  CA  PRO    69      25.385  49.813  42.968  1.00  0.00           C  
TER      70      PRO    69 
ATOM     70  CA  HIE    70      27.570  49.133  39.848  1.00  0.00           C  
TER      71      HIE    70 
ATOM     71  CA  GLU    71      26.765  46.402  37.277  1.00  0.00           C  
TER      72      GLU    71 
ATOM     72  CA  LEU    72      28.750  43.449  35.964  1.00  0.00           C  
TER      73      LEU    72 
ATOM     73  CA  VAL    73      28.871  43.125  32.149  1.00  0.00           C  
TER      74      VAL    73 
ATOM     74  CA  GLY    74      28.496  39.811  30.293  1.00  0.00           C  
TER      75      GLY    74 
ATOM     75  CA  LYS    75      26.063  36.788  30.248  1.00  0.00           C  
TER      76      LYS    75 
ATOM     76  CA  ASP    76      23.360  36.894  32.838  1.00  0.00           C  
TER      77      ASP    76 
ATOM     77  CA  CYS    77      25.019  39.633  35.059  1.00  0.00           C  
TER      78      CYS    77 
ATOM     78  CA  ARG    78      22.534  41.977  37.178  1.00  0.00           C  
TER      79      ARG    78 
ATOM     79  CA  ASP    79      22.352  44.003  40.528  1.00  0.00           C  
TER      80      ASP    79 
ATOM     80  CA  GLY    80      26.235  43.701  41.508  1.00  0.00           C  
TER      81      GLY    80 
ATOM     81  CA  TYR    81      26.341  39.685  40.976  1.00  0.00           C  
TER      82      TYR    81 
ATOM     82  CA  TYR    82      26.826  36.770  38.470  1.00  0.00           C  
TER      83      TYR    82 
ATOM     83  CA  GLU    83      26.185  33.059  39.227  1.00  0.00           C  
TER      84      GLU    83 
ATOM     84  CA  ALA    84      27.244  29.785  37.573  1.00  0.00           C  
TER      85      ALA    84 
ATOM     85  CA  ASP    85      27.804  26.036  38.060  1.00  0.00           C  
TER      86      ASP    85 
ATOM     86  CA  LEU    86      31.187  24.594  39.035  1.00  0.00           C  
TER      87      LEU    86 
ATOM     87  CA  CYS    87      32.887  22.186  36.674  1.00  0.00           C  
TER      88      CYS    87 
ATOM     88  CA  PRO    88      32.923  18.793  38.392  1.00  0.00           C  
TER      89      PRO    88 
ATOM     89  CA  ASP    89      36.321  17.758  37.163  1.00  0.00           C  
TER      90      ASP    89 
ATOM     90  CA  ARG    90      38.294  20.773  38.493  1.00  0.00           C  
TER      91      ARG    90 
ATOM     91  CA  SER    91      39.122  22.812  41.606  1.00  0.00           C  
TER      92      SER    91 
ATOM     92  CA  ILE    92      40.515  25.877  39.729  1.00  0.00           C  
TER      93      ILE    92 
ATOM     93  CA  HIE    93      37.929  28.223  38.106  1.00  0.00           C  
TER      94      HIE    93 
ATOM     94  CA  SER    94      38.466  31.383  35.956  1.00  0.00           C  
TER      95      SER    94 
ATOM     95  CA  PHE    95      36.155  34.105  34.591  1.00  0.00           C  
TER      96      PHE    95 
ATOM     96  CA  GLN    96      37.044  35.573  31.177  1.00  0.00           C  
TER      97      GLN    96 
ATOM     97  CA  ASN    97      33.756  37.320  30.302  1.00  0.00           C  
TER      98      ASN    97 
ATOM     98  CA  LEU    98      33.436  39.480  33.422  1.00  0.00           C  
TER      99      LEU    98 
ATOM     99  CA  GLY    99      33.598  43.294  33.114  1.00  0.00           C  
TER     100      GLY    99 
ATOM    100  CA  ILE   100      32.355  46.312  35.163  1.00  0.00           C  
TER     101      ILE   100 
ATOM    101  CA  GLN   101      29.730  48.968  34.274  1.00  0.00           C  
TER     102      GLN   101 
ATOM    102  CA  CYS   102      29.247  52.250  36.175  1.00  0.00           C  
TER     103      CYS   102 
ATOM    103  CA  VAL   103      25.826  53.561  37.365  1.00  0.00           C  
TER     104      VAL   103 
ATOM    104  CA  LYS   104      24.908  57.368  36.611  1.00  0.00           C  
TER     105      LYS   104 
ATOM    105  CA  LYS   105      23.204  59.489  39.544  1.00  0.00           C  
TER     106      LYS   105 
ATOM    106  CA  ARG   106      19.496  58.821  38.163  1.00  0.00           C  
TER     107      ARG   106 
ATOM    107  CA  ASP   107      20.060  54.842  37.964  1.00  0.00           C  
TER     108      ASP   107 
ATOM    108  CA  LEU   108      21.644  54.740  41.555  1.00  0.00           C  
TER     109      LEU   108 
ATOM    109  CA  GLU   109      18.467  54.614  43.752  1.00  0.00           C  
TER     110      GLU   109 
ATOM    110  CA  GLN   110      16.940  51.874  41.516  1.00  0.00           C  
TER     111      GLN   110 
ATOM    111  CA  ALA   111      20.235  49.891  41.571  1.00  0.00           C  
TER     112      ALA   111 
ATOM    112  CA  ILE   112      20.243  49.959  45.431  1.00  0.00           C  
TER     113      ILE   112 
ATOM    113  CA  SER   113      16.494  49.071  45.531  1.00  0.00           C  
TER     114      SER   113 
ATOM    114  CA  GLN   114      17.137  46.057  43.207  1.00  0.00           C  
TER     115      GLN   114 
ATOM    115  CA  ARG   115      20.039  44.787  45.454  1.00  0.00           C  
TER     116      ARG   115 
ATOM    116  CA  ILE   116      17.670  45.012  48.490  1.00  0.00           C  
TER     117      ILE   116 
ATOM    117  CA  GLN   117      14.814  43.262  46.550  1.00  0.00           C  
TER     118      GLN   117 
ATOM    118  CA  THR   118      17.155  40.387  45.360  1.00  0.00           C  
TER     119      THR   118 
ATOM    119  CA  ASN   119      18.535  40.174  49.004  1.00  0.00           C  
TER     120      ASN   119 
ATOM    120  CA  ASN   120      22.350  40.420  47.675  1.00  0.00           C  
TER     121      ASN   120 
ATOM    121  CA  ASN   121      23.952  40.925  51.283  1.00  0.00           C  
TER     122      ASN   121 
ATOM    122  CA  PRO   122      27.232  38.544  51.532  1.00  0.00           C  
TER     123      PRO   122 
ATOM    123  CA  PHE   123      28.359  40.003  54.902  1.00  0.00           C  
TER     124      PHE   123 
ATOM    124  CA  HIE   124      24.806  40.460  56.383  1.00  0.00           C  
TER     125      HIE   124 
ATOM    125  CA  VAL   125      25.071  44.344  56.477  1.00  0.00           C  
TER     126      VAL   125 
ATOM    126  CA  PRO   126      21.800  46.249  57.472  1.00  0.00           C  
TER     127      PRO   126 
ATOM    127  CA  ILE   127      19.412  47.792  54.877  1.00  0.00           C  
TER     128      ILE   127 
ATOM    128  CA  GLU   128      19.830  51.262  56.460  1.00  0.00           C  
TER     129      GLU   128 
ATOM    129  CA  GLU   129      23.568  51.116  55.570  1.00  0.00           C  
TER     130      GLU   129 
ATOM    130  CA  GLN   130      22.735  49.895  52.025  1.00  0.00           C  
TER     131      GLN   130 
ATOM    131  CA  ARG   131      20.594  53.098  51.724  1.00  0.00           C  
TER     132      ARG   131 
ATOM    132  CA  GLY   132      23.734  55.137  52.623  1.00  0.00           C  
TER     133      GLY   132 
ATOM    133  CA  ASP   133      26.238  56.857  50.329  1.00  0.00           C  
TER     134      ASP   133 
ATOM    134  CA  TYR   134      28.729  55.040  48.010  1.00  0.00           C  
TER     135      TYR   134 
ATOM    135  CA  ASP   135      32.068  55.773  46.353  1.00  0.00           C  
TER     136      ASP   135 
ATOM    136  CA  LEU   136      31.593  55.116  42.627  1.00  0.00           C  
TER     137      LEU   136 
ATOM    137  CA  ASN   137      35.301  55.357  41.634  1.00  0.00           C  
TER     138      ASN   137 
ATOM    138  CA  ALA   138      36.339  52.045  43.283  1.00  0.00           C  
TER     139      ALA   138 
ATOM    139  CA  VAL   139      34.967  48.491  43.895  1.00  0.00           C  
TER     140      VAL   139 
ATOM    140  CA  ARG   140      35.956  44.901  44.936  1.00  0.00           C  
TER     141      ARG   140 
ATOM    141  CA  LEU   141      34.872  41.456  43.701  1.00  0.00           C  
TER     142      LEU   141 
ATOM    142  CA  CYS   142      33.352  39.099  46.297  1.00  0.00           C  
TER     143      CYS   142 
ATOM    143  CA  PHE   143      33.539  35.351  45.497  1.00  0.00           C  
TER     144      PHE   143 
ATOM    144  CA  GLN   144      31.281  32.789  47.234  1.00  0.00           C  
TER     145      GLN   144 
ATOM    145  CA  VAL   145      30.867  29.034  46.538  1.00  0.00           C  
TER     146      VAL   145 
ATOM    146  CA  THR   146      28.350  26.295  47.399  1.00  0.00           C  
TER     147      THR   146 
ATOM    147  CA  VAL   147      29.846  22.761  47.449  1.00  0.00           C  
TER     148      VAL   147 
ATOM    148  CA  ARG   148      28.461  19.323  48.659  1.00  0.00           C  
TER     149      ARG   148 
ATOM    149  CA  ASP   149      28.863  17.807  52.225  1.00  0.00           C  
TER     150      ASP   149 
ATOM    150  CA  PRO   150      29.918  14.024  52.878  1.00  0.00           C  
TER     151      PRO   150 
ATOM    151  CA  ALA   151      26.122  13.145  52.579  1.00  0.00           C  
TER     152      ALA   151 
ATOM    152  CA  GLY   152      25.479  15.049  48.905  1.00  0.00           C  
TER     153      GLY   152 
ATOM    153  CA  ARG   153      23.782  18.055  50.598  1.00  0.00           C  
TER     154      ARG   153 
ATOM    154  CA  PRO   154      24.493  21.735  49.578  1.00  0.00           C  
TER     155      PRO   154 
ATOM    155  CA  LEU   155      27.128  23.468  51.743  1.00  0.00           C  
TER     156      LEU   155 
ATOM    156  CA  LEU   156      27.765  27.246  51.522  1.00  0.00           C  
TER     157      LEU   156 
ATOM    157  CA  LEU   157      31.378  28.333  52.172  1.00  0.00           C  
TER     158      LEU   157 
ATOM    158  CA  THR   158      32.568  31.689  53.645  1.00  0.00           C  
TER     159      THR   158 
ATOM    159  CA  PRO   159      32.973  34.600  51.133  1.00  0.00           C  
TER     160      PRO   159 
ATOM    160  CA  VAL   160      36.343  36.062  49.988  1.00  0.00           C  
TER     161      VAL   160 
ATOM    161  CA  LEU   161      37.159  39.608  48.725  1.00  0.00           C  
TER     162      LEU   161 
ATOM    162  CA  SER   162      39.596  40.707  45.954  1.00  0.00           C  
TER     163      SER   162 
ATOM    163  CA  HIE   163      42.131  43.516  45.790  1.00  0.00           C  
TER     164      HIE   163 
ATOM    164  CA  PRO   164      40.301  46.809  44.887  1.00  0.00           C  
TER     165      PRO   164 
ATOM    165  CA  ILE   165      39.632  47.914  41.291  1.00  0.00           C  
TER     166      ILE   165 
ATOM    166  CA  PHE   166      39.629  51.650  40.351  1.00  0.00           C  
TER     167      PHE   166 
ATOM    167  CA  ASP   167      38.186  53.778  37.514  1.00  0.00           C  
TER     168      ASP   167 
ATOM    168  CA  ASN   168      39.542  56.917  36.121  1.00  0.00           C  
TER     169      ASN   168 
ATOM    169  CA  PHE   169      30.330  52.301  -3.375  1.00  0.00           C  
TER     170      PHE   169 
ATOM    170  CA  PRO   170      33.631  50.388  -3.106  1.00  0.00           C  
TER     171      PRO   170 
ATOM    171  CA  ASP   171      34.250  47.823  -0.352  1.00  0.00           C  
TER     172      ASP   171 
ATOM    172  CA  LEU   172      36.755  45.068   0.600  1.00  0.00           C  
TER     173      LEU   172 
ATOM    173  CA  PRO   173      37.320  41.644  -1.087  1.00  0.00           C  
TER     174      PRO   173 
ATOM    174  CA  GLU   174      35.973  39.953   2.070  1.00  0.00           C  
TER     175      GLU   174 
ATOM    175  CA  HIE   175      32.730  41.970   1.661  1.00  0.00           C  
TER     176      HIE   175 
ATOM    176  CA  GLN   176      32.021  40.402  -1.753  1.00  0.00           C  
TER     177      GLN   176 
ATOM    177  CA  ASP   177      30.432  37.544   0.119  1.00  0.00           C  
TER     178      ASP   177 
ATOM    178  CA  ASN   178      27.483  38.251   2.302  1.00  0.00           C  
TER     179      ASN   178 
ATOM    179  CA  PRO   179      27.886  42.058   2.924  1.00  0.00           C  
TER     180      PRO   179 
ATOM    180  CA  SER   180      25.945  43.895   5.668  1.00  0.00           C  
TER     181      SER   180 
ATOM    181  CA  GLN   181      22.401  44.670   4.479  1.00  0.00           C  
TER     182      GLN   181 
ATOM    182  CA  LEU   182      22.230  47.625   6.932  1.00  0.00           C  
TER     183      LEU   182 
ATOM    183  CA  ARG   183      25.430  49.081   5.332  1.00  0.00           C  
TER     184      ARG   183 
ATOM    184  CA  LEU   184      23.900  48.769   1.829  1.00  0.00           C  
TER     185      LEU   184 
ATOM    185  CA  GLN   185      20.710  50.490   3.141  1.00  0.00           C  
TER     186      GLN   185 
ATOM    186  CA  HIE   186      22.677  53.409   4.717  1.00  0.00           C  
TER     187      HIE   186 
ATOM    187  CA  ASP   187      24.758  53.729   1.494  1.00  0.00           C  
TER     188      ASP   187 
ATOM    188  CA  GLY   188      21.330  54.370  -0.120  1.00  0.00           C  
TER     189      GLY   188 
ATOM    189  CA  LEU   189      21.092  57.583   1.985  1.00  0.00           C  
TER     190      LEU   189 
ATOM    190  CA  ALA   190      24.721  58.686   2.492  1.00  0.00           C  
TER     191      ALA   190 
ATOM    191  CA  THR   191      25.700  59.379  -1.165  1.00  0.00           C  
TER     192      THR   191 
ATOM    192  CA  ASP   192      27.752  62.629  -1.293  1.00  0.00           C  
TER     193      ASP   192 
ATOM    193  CA  ASP   193      31.506  61.850  -1.091  1.00  0.00           C  
TER     194      ASP   193 
ATOM    194  CA  LYS   194      32.778  65.386  -1.977  1.00  0.00           C  
TER     195      LYS   194 
ATOM    195  CA  ALA   195      35.362  67.189   0.169  1.00  0.00           C  
TER     196      ALA   195 
ATOM    196  CA  ARG   196      33.137  70.185   1.131  1.00  0.00           C  
TER     197      ARG   196 
ATOM    197  CA  LEU   197      33.743  70.508   4.915  1.00  0.00           C  
TER     198      LEU   197 
ATOM    198  CA  GLU   198      36.826  72.323   6.276  1.00  0.00           C  
TER     199      GLU   198 
ATOM    199  CA  PRO   199      39.202  69.613   7.610  1.00  0.00           C  
TER     200      PRO   199 
ATOM    200  CA  MET   200      40.432  71.774  10.520  1.00  0.00           C  
TER     201      MET   200 
ATOM    201  CA  CYS   201      36.866  72.280  11.819  1.00  0.00           C  
TER     202      CYS   201 
ATOM    202  CA  LEU   202      35.446  68.706  11.817  1.00  0.00           C  
TER     203      LEU   202 
ATOM    203  CA  ALA   203      35.556  68.338  15.647  1.00  0.00           C  
TER     204      ALA   203 
ATOM    204  CA  GLU   204      33.537  71.614  16.026  1.00  0.00           C  
TER     205      GLU   204 
ATOM    205  CA  TYR   205      30.986  70.223  13.511  1.00  0.00           C  
TER     206      TYR   205 
ATOM    206  CA  LEU   206      30.644  67.015  15.656  1.00  0.00           C  
TER     207      LEU   206 
ATOM    207  CA  ILE   207      30.978  68.190  19.321  1.00  0.00           C  
TER     208      ILE   207 
ATOM    208  CA  SER   208      28.872  70.693  21.371  1.00  0.00           C  
TER     209      SER   208 
ATOM    209  CA  GLY   209      30.964  70.677  24.602  1.00  0.00           C  
TER     210      GLY   209 
ATOM    210  CA  PRO   210      32.537  68.621  27.459  1.00  0.00           C  
TER     211      PRO   210 
ATOM    211  CA  GLY   211      30.471  65.949  29.308  1.00  0.00           C  
TER     212      GLY   211 
ATOM    212  CA  GLY   212      30.763  62.324  30.630  1.00  0.00           C  
TER     213      GLY   212 
ATOM    213  CA  MET   213      28.483  59.275  30.639  1.00  0.00           C  
TER     214      MET   213 
ATOM    214  CA  ASP   214      27.189  60.409  34.022  1.00  0.00           C  
TER     215      ASP   214 
ATOM    215  CA  PRO   215      26.048  64.234  33.891  1.00  0.00           C  
TER     216      PRO   215 
ATOM    216  CA  ASP   216      27.425  64.809  37.556  1.00  0.00           C  
TER     217      ASP   216 
ATOM    217  CA  ILE   217      31.079  64.133  36.431  1.00  0.00           C  
TER     218      ILE   217 
ATOM    218  CA  GLU   218      33.244  67.154  35.815  1.00  0.00           C  
TER     219      GLU   218 
ATOM    219  CA  ILE   219      35.511  66.801  32.792  1.00  0.00           C  
TER     220      ILE   219 
ATOM    220  CA  ASP   220      38.999  68.341  33.043  1.00  0.00           C  
TER     221      ASP   220 
ATOM    221  CA  ASP   221      39.341  71.268  30.600  1.00  0.00           C  
TER     222      ASP   221 
ATOM    222  CA  ASP   222      43.019  70.437  29.836  1.00  0.00           C  
TER     223      ASP   222 
ATOM    223  CA  THR   223      42.222  66.754  29.135  1.00  0.00           C  
TER     224      THR   223 
ATOM    224  CA  TYR   224      39.298  67.954  26.957  1.00  0.00           C  
TER     225      TYR   224 
ATOM    225  CA  ASP   225      41.612  70.265  24.945  1.00  0.00           C  
TER     226      ASP   225 
ATOM    226  CA  GLU   226      44.187  67.460  24.439  1.00  0.00           C  
TER     227      GLU   226 
ATOM    227  CA  CYS   227      41.544  64.863  23.460  1.00  0.00           C  
TER     228      CYS   227 
ATOM    228  CA  ARG   228      39.900  67.395  21.054  1.00  0.00           C  
TER     229      ARG   228 
ATOM    229  CA  GLU   229      43.314  68.063  19.426  1.00  0.00           C  
TER     230      GLU   229 
ATOM    230  CA  VAL   230      43.939  64.297  18.885  1.00  0.00           C  
TER     231      VAL   230 
ATOM    231  CA  LEU   231      40.325  63.924  17.633  1.00  0.00           C  
TER     232      LEU   231 
ATOM    232  CA  SER   232      40.851  66.873  15.204  1.00  0.00           C  
TER     233      SER   232 
ATOM    233  CA  ARG   233      44.030  65.198  13.802  1.00  0.00           C  
TER     234      ARG   233 
ATOM    234  CA  ILE   234      42.274  61.811  13.346  1.00  0.00           C  
TER     235      ILE   234 
ATOM    235  CA  LEU   235      39.152  63.379  11.713  1.00  0.00           C  
TER     236      LEU   235 
ATOM    236  CA  GLU   236      41.384  65.354   9.276  1.00  0.00           C  
TER     237      GLU   236 
ATOM    237  CA  ASP   237      43.327  62.162   8.337  1.00  0.00           C  
TER     238      ASP   237 
ATOM    238  CA  ALA   238      40.014  60.296   7.818  1.00  0.00           C  
TER     239      ALA   238 
ATOM    239  CA  TYR   239      38.203  63.023   5.767  1.00  0.00           C  
TER     240      TYR   239 
ATOM    240  CA  THR   240      41.268  63.745   3.532  1.00  0.00           C  
TER     241      THR   240 
ATOM    241  CA  GLN   241      41.962  60.018   2.758  1.00  0.00           C  
TER     242      GLN   241 
ATOM    242  CA  SER   242      38.612  58.114   2.953  1.00  0.00           C  
TER     243      SER   242 
ATOM    243  CA  GLY   243      35.734  58.763   0.537  1.00  0.00           C  
TER     244      GLY   243 
ATOM    244  CA  THR   244      33.650  56.430   2.765  1.00  0.00           C  
TER     245      THR   244 
ATOM    245  CA  PHE   245      34.313  58.704   5.798  1.00  0.00           C  
TER     246      PHE   245 
ATOM    246  CA  ARG   246      33.457  61.834   3.693  1.00  0.00           C  
TER     247      ARG   246 
ATOM    247  CA  ARG   247      30.120  60.203   2.686  1.00  0.00           C  
TER     248      ARG   247 
ATOM    248  CA  LEU   248      29.187  59.419   6.330  1.00  0.00           C  
TER     249      LEU   248 
ATOM    249  CA  MET   249      30.287  62.856   7.705  1.00  0.00           C  
TER     250      MET   249 
ATOM    250  CA  ASN   250      28.632  64.881   4.872  1.00  0.00           C  
TER     251      ASN   250 
ATOM    251  CA  TYR   251      25.314  63.029   5.464  1.00  0.00           C  
TER     252      TYR   251 
ATOM    252  CA  ALA   252      25.381  63.587   9.265  1.00  0.00           C  
TER     253      ALA   252 
ATOM    253  CA  TYR   253      26.227  67.315   8.760  1.00  0.00           C  
TER     254      TYR   253 
ATOM    254  CA  ASP   254      23.238  67.764   6.385  1.00  0.00           C  
TER     255      ASP   254 
ATOM    255  CA  GLN   255      20.828  65.578   8.436  1.00  0.00           C  
TER     256      GLN   255 
ATOM    256  CA  GLU   256      21.475  66.260  12.151  1.00  0.00           C  
TER     257      GLU   256 
ATOM    257  CA  LEU   257      24.753  67.957  13.243  1.00  0.00           C  
TER     258      LEU   257 
ATOM    258  CA  HIE   258      23.446  71.427  12.208  1.00  0.00           C  
TER     259      HIE   258 
ATOM    259  CA  ASP   259      21.770  71.700  15.655  1.00  0.00           C  
TER     260      ASP   259 
ATOM    260  CA  VAL   260      23.771  72.188  18.903  1.00  0.00           C  
TER     261      VAL   260 
ATOM    261  CA  GLU   261      21.354  69.817  20.714  1.00  0.00           C  
TER     262      GLU   261 
ATOM    262  CA  GLN   262      22.235  67.062  18.174  1.00  0.00           C  
TER     263      GLN   262 
ATOM    263  CA  ARG   263      26.024  67.656  18.360  1.00  0.00           C  
TER     264      ARG   263 
ATOM    264  CA  TRP   264      27.633  65.275  20.872  1.00  0.00           C  
TER     265      TRP   264 
ATOM    265  CA  LEU   265      29.185  65.854  24.322  1.00  0.00           C  
TER     266      LEU   265 
ATOM    266  CA  LEU   266      32.877  64.782  24.633  1.00  0.00           C  
TER     267      LEU   266 
ATOM    267  CA  GLY   267      33.747  62.540  27.621  1.00  0.00           C  
TER     268      GLY   267 
ATOM    268  CA  ALA   268      37.500  63.184  27.607  1.00  0.00           C  
TER     269      ALA   268 
ATOM    269  CA  GLY   269      39.518  60.839  29.876  1.00  0.00           C  
TER     270      GLY   269 
ATOM    270  CA  GLU   270      36.653  58.285  30.130  1.00  0.00           C  
TER     271      GLU   270 
ATOM    271  CA  ASN   271      36.042  54.689  28.873  1.00  0.00           C  
TER     272      ASN   271 
ATOM    272  CA  PHE   272      35.468  54.398  25.074  1.00  0.00           C  
TER     273      PHE   272 
ATOM    273  CA  GLY   273      31.745  54.545  24.199  1.00  0.00           C  
TER     274      GLY   273 
ATOM    274  CA  THR   274      28.950  56.221  22.148  1.00  0.00           C  
TER     275      THR   274 
ATOM    275  CA  THR   275      25.199  56.712  22.980  1.00  0.00           C  
TER     276      THR   275 
ATOM    276  CA  VAL   276      24.176  55.610  19.096  1.00  0.00           C  
TER     277      VAL   276 
ATOM    277  CA  THR   277      20.860  53.543  20.561  1.00  0.00           C  
TER     278      THR   277 
ATOM    278  CA  ASP   278      18.477  54.234  23.974  1.00  0.00           C  
TER     279      ASP   278 
ATOM    279  CA  GLU   279      19.110  52.032  26.902  1.00  0.00           C  
TER     280      GLU   279 
ATOM    280  CA  ASP   280      14.418  54.924  29.399  1.00  0.00           C  
TER     281      ASP   280 
ATOM    281  CA  LEU   281       9.574  54.764  28.668  1.00  0.00           C  
TER     282      LEU   281 
ATOM    282  CA  GLU   282      10.567  58.283  30.012  1.00  0.00           C  
TER     283      GLU   282 
ATOM    283  CA  SER   283      11.095  61.698  28.046  1.00  0.00           C  
TER     284      SER   283 
ATOM    284  CA  SER   284      13.642  62.927  30.232  1.00  0.00           C  
TER     285      SER   284 
ATOM    285  CA  GLU   285      16.683  60.767  29.485  1.00  0.00           C  
TER     286      GLU   285 
ATOM    286  CA  GLY   286      20.335  65.132  28.361  1.00  0.00           C  
TER     287      GLY   286 
ATOM    287  CA  ARG   287      22.430  65.339  25.199  1.00  0.00           C  
TER     288      ARG   287 
ATOM    288  CA  LYS   288      24.165  62.332  23.504  1.00  0.00           C  
TER     289      LYS   288 
ATOM    289  CA  VAL   289      27.784  61.458  24.508  1.00  0.00           C  
TER     290      VAL   289 
ATOM    290  CA  ILE   290      31.017  60.201  22.849  1.00  0.00           C  
TER     291      ILE   290 
ATOM    291  CA  ALA   291      33.709  59.147  25.389  1.00  0.00           C  
TER     292      ALA   291 
ATOM    292  CA  LEU   292      37.443  58.836  24.539  1.00  0.00           C  
TER     293      LEU   292 
ATOM    293  CA  ASN   293      40.865  58.411  26.268  1.00  0.00           C  
TER     294      ASN   293 
ATOM    294  CA  LEU   294      44.586  58.191  25.312  1.00  0.00           C  
TER     295      LEU   294 
ATOM    295  CA  ASP   295      45.464  54.872  27.134  1.00  0.00           C  
TER     296      ASP   295 
ATOM    296  CA  ASP   296      46.186  52.930  23.875  1.00  0.00           C  
TER     297      ASP   296 
ATOM    297  CA  THR   297      49.281  55.114  23.456  1.00  0.00           C  
TER     298      THR   297 
ATOM    298  CA  ASP   298      50.342  54.747  27.070  1.00  0.00           C  
TER     299      ASP   298 
ATOM    299  CA  ASP   299      52.990  52.174  27.849  1.00  0.00           C  
TER     300      ASP   299 
ATOM    300  CA  ASP   300      52.086  51.820  31.489  1.00  0.00           C  
TER     301      ASP   300 
ATOM    301  CA  SER   301      48.489  50.957  30.910  1.00  0.00           C  
TER     302      SER   301 
ATOM    302  CA  ILE   302      47.340  47.433  30.177  1.00  0.00           C  
TER     303      ILE   302 
ATOM    303  CA  PRO   303      46.119  47.128  26.545  1.00  0.00           C  
TER     304      PRO   303 
ATOM    304  CA  GLU   304      42.565  46.406  25.372  1.00  0.00           C  
TER     305      GLU   304 
ATOM    305  CA  TYR   305      41.908  43.735  22.709  1.00  0.00           C  
TER     306      TYR   305 
ATOM    306  CA  TYR   306      39.650  42.938  19.717  1.00  0.00           C  
TER     307      TYR   306 
ATOM    307  CA  GLU   307      38.902  39.681  17.839  1.00  0.00           C  
TER     308      GLU   307 
ATOM    308  CA  SER   308      40.725  39.391  14.490  1.00  0.00           C  
TER     309      SER   308 
ATOM    309  CA  ASN   309      41.602  36.829  11.857  1.00  0.00           C  
TER     310      ASN   309 
ATOM    310  CA  ASP   310      44.789  36.210  13.807  1.00  0.00           C  
TER     311      ASP   310 
ATOM    311  CA  GLY   311      43.173  35.898  17.192  1.00  0.00           C  
TER     312      GLY   311 
ATOM    312  CA  PRO   312      43.020  38.605  19.857  1.00  0.00           C  
TER     313      PRO   312 
ATOM    313  CA  GLN   313      44.896  41.779  18.799  1.00  0.00           C  
TER     314      GLN   313 
ATOM    314  CA  GLN   314      45.565  45.058  20.679  1.00  0.00           C  
TER     315      GLN   314 
ATOM    315  CA  PHE   315      43.792  48.401  20.061  1.00  0.00           C  
TER     316      PHE   315 
ATOM    316  CA  ASP   316      45.526  51.597  18.961  1.00  0.00           C  
TER     317      ASP   316 
ATOM    317  CA  THR   317      44.280  55.218  19.435  1.00  0.00           C  
TER     318      THR   317 
ATOM    318  CA  THR   318      43.319  55.694  15.718  1.00  0.00           C  
TER     319      THR   318 
ATOM    319  CA  ARG   319      41.167  52.506  15.595  1.00  0.00           C  
TER     320      ARG   319 
ATOM    320  CA  SER   320      39.507  53.352  18.953  1.00  0.00           C  
TER     321      SER   320 
ATOM    321  CA  PHE   321      38.637  56.974  17.967  1.00  0.00           C  
TER     322      PHE   321 
ATOM    322  CA  ILE   322      37.401  56.174  14.397  1.00  0.00           C  
TER     323      ILE   322 
ATOM    323  CA  HIE   323      35.204  53.221  15.549  1.00  0.00           C  
TER     324      HIE   323 
ATOM    324  CA  GLN   324      33.280  55.269  18.199  1.00  0.00           C  
TER     325      GLN   324 
ATOM    325  CA  VAL   325      32.895  58.087  15.593  1.00  0.00           C  
TER     326      VAL   325 
ATOM    326  CA  VAL   326      31.404  55.558  13.061  1.00  0.00           C  
TER     327      VAL   326 
ATOM    327  CA  HIE   327      28.770  54.729  15.750  1.00  0.00           C  
TER     328      HIE   327 
ATOM    328  CA  ALA   328      28.051  58.496  16.089  1.00  0.00           C  
TER     329      ALA   328 
ATOM    329  CA  LEU   329      27.811  59.163  12.298  1.00  0.00           C  
TER     330      LEU   329 
ATOM    330  CA  THR   330      25.526  56.142  11.532  1.00  0.00           C  
TER     331      THR   330 
ATOM    331  CA  HIE   331      23.566  55.245  14.733  1.00  0.00           C  
TER     332      HIE   331 
ATOM    332  CA  LEU   332      24.173  51.567  13.701  1.00  0.00           C  
TER     333      LEU   332 
ATOM    333  CA  GLN   333      25.814  48.615  15.574  1.00  0.00           C  
TER     334      GLN   333 
ATOM    334  CA  ASP   334      28.661  46.054  15.272  1.00  0.00           C  
TER     335      ASP   334 
ATOM    335  CA  LYS   335      25.904  43.404  14.829  1.00  0.00           C  
TER     336      LYS   335 
ATOM    336  CA  GLU   336      23.128  42.645  12.332  1.00  0.00           C  
TER     337      GLU   336 
ATOM    337  CA  ASP   337      20.331  40.038  12.206  1.00  0.00           C  
TER     338      ASP   337 
ATOM    338  CA  SER   338      21.805  36.627  11.601  1.00  0.00           C  
TER     339      SER   338 
ATOM    339  CA  ASN   339      25.166  38.207  10.708  1.00  0.00           C  
TER     340      ASN   339 
ATOM    340  CA  PRO   340      28.185  38.458  12.963  1.00  0.00           C  
TER     341      PRO   340 
ATOM    341  CA  ARG   341      29.790  41.087  10.969  1.00  0.00           C  
TER     342      ARG   341 
ATOM    342  CA  GLY   342      27.456  44.070  11.164  1.00  0.00           C  
TER     343      GLY   342 
ATOM    343  CA  PRO   343      27.491  47.501   9.445  1.00  0.00           C  
TER     344      PRO   343 
ATOM    344  CA  VAL   344      29.923  49.293  11.826  1.00  0.00           C  
TER     345      VAL   344 
ATOM    345  CA  VAL   345      32.442  46.382  11.550  1.00  0.00           C  
TER     346      VAL   345 
ATOM    346  CA  GLU   346      32.392  46.634   7.723  1.00  0.00           C  
TER     347      GLU   346 
ATOM    347  CA  TYR   347      32.433  50.502   7.593  1.00  0.00           C  
TER     348      TYR   347 
ATOM    348  CA  THR   348      35.319  50.749  10.126  1.00  0.00           C  
TER     349      THR   348 
ATOM    349  CA  ASN   349      37.420  48.183   8.205  1.00  0.00           C  
TER     350      ASN   349 
ATOM    350  CA  ILE   350      36.764  50.037   4.867  1.00  0.00           C  
TER     351      ILE   350 
ATOM    351  CA  ILE   351      37.679  53.465   6.397  1.00  0.00           C  
TER     352      ILE   351 
ATOM    352  CA  LEU   352      40.903  52.151   8.035  1.00  0.00           C  
TER     353      LEU   352 
ATOM    353  CA  LYS   353      41.959  50.530   4.678  1.00  0.00           C  
TER     354      LYS   353 
ATOM    354  CA  GLU   354      41.258  53.817   2.802  1.00  0.00           C  
TER     355      GLU   354 
ATOM    355  CA  MET   355      43.363  55.652   5.464  1.00  0.00           C  
TER     356      MET   355 
ATOM    356  CA  GLY   356      46.122  53.011   4.882  1.00  0.00           C  
TER     357      GLY   356 
ATOM    357  CA  HIE   357      46.217  51.738   8.487  1.00  0.00           C  
TER     358      HIE   357 
ATOM    358  CA  THR   358      48.381  48.638   8.869  1.00  0.00           C  
TER     359      THR   358 
ATOM    359  CA  SER   359      46.845  46.729  11.711  1.00  0.00           C  
TER     360      SER   359 
ATOM    360  CA  PRO   360      45.026  43.388  11.367  1.00  0.00           C  
TER     361      PRO   360 
ATOM    361  CA  PRO   361      41.298  43.596  10.554  1.00  0.00           C  
TER     362      PRO   361 
ATOM    362  CA  ARG   362      38.699  43.295  13.350  1.00  0.00           C  
TER     363      ARG   362 
ATOM    363  CA  ILE   363      36.009  40.640  12.690  1.00  0.00           C  
TER     364      ILE   363 
ATOM    364  CA  ALA   364      33.618  40.833  15.691  1.00  0.00           C  
TER     365      ALA   364 
ATOM    365  CA  TYR   365      32.643  42.551  18.986  1.00  0.00           C  
TER     366      TYR   365 
ATOM    366  CA  GLU   366      32.629  39.235  20.940  1.00  0.00           C  
TER     367      GLU   366 
ATOM    367  CA  PHE   367      35.634  36.896  21.304  1.00  0.00           C  
TER     368      PHE   367 
ATOM    368  CA  SER   368      35.680  33.276  20.114  1.00  0.00           C  
TER     369      SER   368 
ENDMDL
MODEL     2
ATOM      1  CA  ALA     1      36.954  23.236  52.388  1.00  0.00           C  
TER       2      ALA     1 
ATOM      2  CA  TYR     2      37.883  26.857  51.618  1.00  0.00           C  
TER       3      TYR     2 
ATOM      3  CA  VAL     3      38.210  29.265  48.637  1.00  0.00           C  
TER       4      VAL     3 
ATOM      4  CA  GLU     4      41.321  31.241  47.686  1.00  0.00           C  
TER       5      GLU     4 
ATOM      5  CA  ILE     5      41.955  33.826  44.925  1.00  0.00           C  
TER       6      ILE     5 
ATOM      6  CA  ILE     6      45.088  32.587  43.040  1.00  0.00           C  
TER       7      ILE     6 
ATOM      7  CA  GLU     7      44.928  35.399  40.404  1.00  0.00           C  
TER       8      GLU     7 
ATOM      8  CA  GLN     8      43.842  38.851  41.645  1.00  0.00           C  
TER       9      GLN     8 
ATOM      9  CA  PRO     9      42.444  41.589  39.326  1.00  0.00           C  
TER      10      PRO     9 
ATOM     10  CA  LYS    10      44.743  44.400  38.102  1.00  0.00           C  
TER      11      LYS    10 
ATOM     11  CA  GLN    11      43.804  47.511  40.129  1.00  0.00           C  
TER      12      GLN    11 
ATOM     12  CA  ARG    12      44.069  49.988  37.184  1.00  0.00           C  
TER      13      ARG    12 
ATOM     13  CA  GLY    13      43.550  47.380  34.253  1.00  0.00           C  
TER      14      GLY    13 
ATOM     14  CA  MET    14      40.171  48.668  33.017  1.00  0.00           C  
TER      15      MET    14 
ATOM     15  CA  ARG    15      38.004  51.823  33.065  1.00  0.00           C  
TER      16      ARG    15 
ATOM     16  CA  PHE    16      34.318  51.230  33.994  1.00  0.00           C  
TER      17      PHE    16 
ATOM     17  CA  ARG    17      31.792  51.210  31.099  1.00  0.00           C  
TER      18      ARG    17 
ATOM     18  CA  TYR    18      28.297  52.769  30.796  1.00  0.00           C  
TER      19      TYR    18 
ATOM     19  CA  LYS    19      25.174  51.335  29.083  1.00  0.00           C  
TER      20      LYS    19 
ATOM     20  CA  CYS    20      25.939  52.601  25.578  1.00  0.00           C  
TER      21      CYS    20 
ATOM     21  CA  GLU    21      27.751  51.145  22.479  1.00  0.00           C  
TER      22      GLU    21 
ATOM     22  CA  GLY    22      31.475  50.336  22.960  1.00  0.00           C  
TER      23      GLY    22 
ATOM     23  CA  ARG    23      34.620  49.228  21.052  1.00  0.00           C  
TER      24      ARG    23 
ATOM     24  CA  SER    24      34.827  45.583  22.313  1.00  0.00           C  
TER      25      SER    24 
ATOM     25  CA  ALA    25      33.496  43.056  24.845  1.00  0.00           C  
TER      26      ALA    25 
ATOM     26  CA  GLY    26      35.175  43.951  28.087  1.00  0.00           C  
TER      27      GLY    26 
ATOM     27  CA  SER    27      36.811  41.911  30.724  1.00  0.00           C  
TER      28      SER    27 
ATOM     28  CA  ILE    28      38.885  42.449  33.905  1.00  0.00           C  
TER      29      ILE    28 
ATOM     29  CA  PRO    29      42.657  41.767  33.421  1.00  0.00           C  
TER      30      PRO    29 
ATOM     30  CA  GLY    30      44.332  39.435  35.950  1.00  0.00           C  
TER      31      GLY    30 
ATOM     31  CA  GLU    31      47.579  40.306  37.785  1.00  0.00           C  
TER      32      GLU    31 
ATOM     32  CA  ARG    32      49.810  38.323  35.314  1.00  0.00           C  
TER      33      ARG    32 
ATOM     33  CA  SER    33      48.618  40.476  32.345  1.00  0.00           C  
TER      34      SER    33 
ATOM     34  CA  THR    34      51.332  42.378  30.414  1.00  0.00           C  
TER      35      THR    34 
ATOM     35  CA  ASP    35      51.819  44.673  27.408  1.00  0.00           C  
TER      36      ASP    35 
ATOM     36  CA  THR    36      51.818  41.470  25.328  1.00  0.00           C  
TER      37      THR    36 
ATOM     37  CA  THR    37      49.312  39.009  26.894  1.00  0.00           C  
TER      38      THR    37 
ATOM     38  CA  LYS    38      46.089  39.041  28.981  1.00  0.00           C  
TER      39      LYS    38 
ATOM     39  CA  THR    39      45.013  36.864  31.930  1.00  0.00           C  
TER      40      THR    39 
ATOM     40  CA  HIE    40      41.775  36.885  34.020  1.00  0.00           C  
TER      41      HIE    40 
ATOM     41  CA  PRO    41      40.764  36.643  37.749  1.00  0.00           C  
TER      42      PRO    41 
ATOM     42  CA  THR    42      40.936  33.032  39.024  1.00  0.00           C  
TER      43      THR    42 
ATOM     43  CA  ILE    43      39.994  31.087  42.210  1.00  0.00           C  
TER      44      ILE    43 
ATOM     44  CA  LYS    44      40.945  27.693  43.713  1.00  0.00           C  
TER      45      LYS    44 
ATOM     45  CA  ILE    45      38.729  25.530  45.949  1.00  0.00           C  
TER      46      ILE    45 
ATOM     46  CA  ASN    46      40.795  23.771  48.629  1.00  0.00           C  
TER      47      ASN    46 
ATOM     47  CA  GLY    47      39.678  20.480  50.198  1.00  0.00           C  
TER      48      GLY    47 
ATOM     48  CA  TYR    48      36.978  19.778  47.560  1.00  0.00           C  
TER      49      TYR    48 
ATOM     49  CA  THR    49      36.499  18.742  43.924  1.00  0.00           C  
TER      50      THR    49 
ATOM     50  CA  GLY    50      33.062  18.102  42.407  1.00  0.00           C  
TER      51      GLY    50 
ATOM     51  CA  PRO    51      29.712  19.701  41.482  1.00  0.00           C  
TER      52      PRO    51 
ATOM     52  CA  GLY    52      28.396  22.948  42.938  1.00  0.00           C  
TER      53      GLY    52 
ATOM     53  CA  THR    53      27.743  26.663  42.246  1.00  0.00           C  
TER      54      THR    53 
ATOM     54  CA  VAL    54      29.716  29.947  42.389  1.00  0.00           C  
TER      55      VAL    54 
ATOM     55  CA  ARG    55      28.467  33.531  42.860  1.00  0.00           C  
TER      56      ARG    55 
ATOM     56  CA  ILE    56      30.576  36.642  42.114  1.00  0.00           C  
TER      57      ILE    56 
ATOM     57  CA  SER    57      29.269  40.023  43.398  1.00  0.00           C  
TER      58      SER    57 
ATOM     58  CA  LEU    58      30.415  43.700  43.334  1.00  0.00           C  
TER      59      LEU    58 
ATOM     59  CA  VAL    59      31.151  44.989  46.896  1.00  0.00           C  
TER      60      VAL    59 
ATOM     60  CA  THR    60      32.481  48.265  48.433  1.00  0.00           C  
TER      61      THR    60 
ATOM     61  CA  LYS    61      36.227  49.039  48.725  1.00  0.00           C  
TER      62      LYS    61 
ATOM     62  CA  ASP    62      35.861  50.013  52.422  1.00  0.00           C  
TER      63      ASP    62 
ATOM     63  CA  PRO    63      33.839  48.526  55.350  1.00  0.00           C  
TER      64      PRO    63 
ATOM     64  CA  PRO    64      31.005  47.923  56.001  1.00  0.00           C  
TER      65      PRO    64 
ATOM     65  CA  HIE    65      31.096  45.396  53.113  1.00  0.00           C  
TER      66      HIE    65 
ATOM     66  CA  ARG    66      27.916  46.429  51.202  1.00  0.00           C  
TER      67      ARG    66 
ATOM     67  CA  PRO    67      26.711  45.222  47.728  1.00  0.00           C  
TER      68      PRO    67 
ATOM     68  CA  HIE    68      27.893  47.989  45.360  1.00  0.00           C  
TER      69      HIE    68 
ATOM     69  CA  PRO    69      25.389  49.811  42.990  1.00  0.00           C  
TER      70      PRO    69 
ATOM     70  CA  HIE    70      27.576  49.134  39.870  1.00  0.00           C  
TER      71      HIE    70 
ATOM     71  CA  GLU    71      26.773  46.399  37.303  1.00  0.00           C  
TER      72      GLU    71 
ATOM     72  CA  LEU    72      28.753  43.447  35.986  1.00  0.00           C  
TER      73      LEU    72 
ATOM     73  CA  VAL    73      28.863  43.125  32.171  1.00  0.00           C  
TER      74      VAL    73 
ATOM     74  CA  GLY    74      28.519  39.825  30.299  1.00  0.00           C  
TER      75      GLY    74 
ATOM     75  CA  LYS    75      26.119  36.790  30.228  1.00  0.00           C  
TER      76      LYS    75 
ATOM     76  CA  ASP    76      23.423  36.850  32.814  1.00  0.00           C  
TER      77      ASP    76 
ATOM     77  CA  CYS    77      25.031  39.599  35.035  1.00  0.00           C  
TER      78      CYS    77 
ATOM     78  CA  ARG    78      22.519  41.900  37.134  1.00  0.00           C  
TER      79      ARG    78 
ATOM     79  CA  ASP    79      22.302  43.935  40.464  1.00  0.00           C  
TER      80      ASP    79 
ATOM     80  CA  GLY    80      26.171  43.685  41.431  1.00  0.00           C  
TER      81      GLY    80 
ATOM     81  CA  TYR    81      26.325  39.691  40.935  1.00  0.00           C  
TER      82      TYR    81 
ATOM     82  CA  TYR    82      26.836  36.770  38.451  1.00  0.00           C  
TER      83      TYR    82 
ATOM     83  CA  GLU    83      26.190  33.060  39.201  1.00  0.00           C  
TER      84      GLU    83 
ATOM     84  CA  ALA    84      27.254  29.790  37.540  1.00  0.00           C  
TER      85      ALA    84 
ATOM     85  CA  ASP    85      27.815  26.040  38.020  1.00  0.00           C  
TER      86      ASP    85 
ATOM     86  CA  LEU    86      31.201  24.601  38.989  1.00  0.00           C  
TER      87      LEU    86 
ATOM     87  CA  CYS    87      32.906  22.194  36.630  1.00  0.00           C  
TER      88      CYS    87 
ATOM     88  CA  PRO    88      32.941  18.799  38.344  1.00  0.00           C  
TER      89      PRO    88 
ATOM     89  CA  ASP    89      36.342  17.769  37.113  1.00  0.00           C  
TER      90      ASP    89 
ATOM     90  CA  ARG    90      38.313  20.780  38.453  1.00  0.00           C  
TER      91      ARG    90 
ATOM     91  CA  SER    91      39.132  22.810  41.572  1.00  0.00           C  
TER      92      SER    91 
ATOM     92  CA  ILE    92      40.526  25.880  39.708  1.00  0.00           C  
TER      93      ILE    92 
ATOM     93  CA  HIE    93      37.942  28.229  38.086  1.00  0.00           C  
TER      94      HIE    93 
ATOM     94  CA  SER    94      38.478  31.395  35.947  1.00  0.00           C  
TER      95      SER    94 
ATOM     95  CA  PHE    95      36.166  34.121  34.595  1.00  0.00           C  
TER      96      PHE    95 
ATOM     96  CA  GLN    96      37.064  35.599  31.189  1.00  0.00           C  
TER      97      GLN    96 
ATOM     97  CA  ASN    97      33.772  37.330  30.304  1.00  0.00           C  
TER      98      ASN    97 
ATOM     98  CA  LEU    98      33.438  39.492  33.421  1.00  0.00           C  
TER      99      LEU    98 
ATOM     99  CA  GLY    99      33.597  43.307  33.123  1.00  0.00           C  
TER     100      GLY    99 
ATOM    100  CA  ILE   100      32.357  46.318  35.182  1.00  0.00           C  
TER     101      ILE   100 
ATOM    101  CA  GLN   101      29.732  48.973  34.294  1.00  0.00           C  
TER     102      GLN   101 
ATOM    102  CA  CYS   102      29.242  52.251  36.197  1.00  0.00           C  
TER     103      CYS   102 
ATOM    103  CA  VAL   103      25.821  53.547  37.399  1.00  0.00           C  
TER     104      VAL   103 
ATOM    104  CA  LYS   104      24.870  57.327  36.628  1.00  0.00           C  
TER     105      LYS   104 
ATOM    105  CA  LYS   105      23.211  59.461  39.555  1.00  0.00           C  
TER     106      LYS   105 
ATOM    106  CA  ARG   106      19.505  58.834  38.196  1.00  0.00           C  
TER     107      ARG   106 
ATOM    107  CA  ASP   107      20.030  54.867  38.023  1.00  0.00           C  
TER     108      ASP   107 
ATOM    108  CA  LEU   108      21.635  54.751  41.595  1.00  0.00           C  
TER     109      LEU   108 
ATOM    109  CA  GLU   109      18.469  54.622  43.800  1.00  0.00           C  
TER     110      GLU   109 
ATOM    110  CA  GLN   110      16.935  51.887  41.568  1.00  0.00           C  
TER     111      GLN   110 
ATOM    111  CA  ALA   111      20.228  49.903  41.610  1.00  0.00           C  
TER     112      ALA   111 
ATOM    112  CA  ILE   112      20.250  49.964  45.468  1.00  0.00           C  
TER     113      ILE   112 
ATOM    113  CA  SER   113      16.502  49.074  45.577  1.00  0.00           C  
TER     114      SER   113 
ATOM    114  CA  GLN   114      17.140  46.066  43.247  1.00  0.00           C  
TER     115      GLN   114 
ATOM    115  CA  ARG   115      20.048  44.795  45.481  1.00  0.00           C  
TER     116      ARG   115 
ATOM    116  CA  ILE   116      17.690  45.011  48.523  1.00  0.00           C  
TER     117      ILE   116 
ATOM    117  CA  GLN   117      14.831  43.263  46.592  1.00  0.00           C  
TER     118      GLN   117 
ATOM    118  CA  THR   118      17.162  40.393  45.386  1.00  0.00           C  
TER     119      THR   118 
ATOM    119  CA  ASN   119      18.558  40.159  49.015  1.00  0.00           C  
TER     120      ASN   119 
ATOM    120  CA  ASN   120      22.346  40.353  47.672  1.00  0.00           C  
TER     121      ASN   120 
ATOM    121  CA  ASN   121      23.981  40.879  51.242  1.00  0.00           C  
TER     122      ASN   121 
ATOM    122  CA  PRO   122      27.209  38.485  51.543  1.00  0.00           C  
TER     123      PRO   122 
ATOM    123  CA  PHE   123      28.334  39.962  54.903  1.00  0.00           C  
TER     124      PHE   123 
ATOM    124  CA  HIE   124      24.782  40.432  56.378  1.00  0.00           C  
TER     125      HIE   124 
ATOM    125  CA  VAL   125      25.063  44.308  56.492  1.00  0.00           C  
TER     126      VAL   125 
ATOM    126  CA  PRO   126      21.807  46.215  57.510  1.00  0.00           C  
TER     127      PRO   126 
ATOM    127  CA  ILE   127      19.417  47.769  54.926  1.00  0.00           C  
TER     128      ILE   127 
ATOM    128  CA  GLU   128      19.848  51.237  56.507  1.00  0.00           C  
TER     129      GLU   128 
ATOM    129  CA  GLU   129      23.583  51.082  55.613  1.00  0.00           C  
TER     130      GLU   129 
ATOM    130  CA  GLN   130      22.742  49.865  52.070  1.00  0.00           C  
TER     131      GLN   130 
ATOM    131  CA  ARG   131      20.607  53.071  51.772  1.00  0.00           C  
TER     132      ARG   131 
ATOM    132  CA  GLY   132      23.747  55.106  52.670  1.00  0.00           C  
TER     133      GLY   132 
ATOM    133  CA  ASP   133      26.249  56.831  50.377  1.00  0.00           C  
TER     134      ASP   133 
ATOM    134  CA  TYR   134      28.733  55.019  48.050  1.00  0.00           C  
TER     135      TYR   134 
ATOM    135  CA  ASP   135      32.072  55.756  46.396  1.00  0.00           C  
TER     136      ASP   135 
ATOM    136  CA  LEU   136      31.596  55.107  42.669  1.00  0.00           C  
TER     137      LEU   136 
ATOM    137  CA  ASN   137      35.305  55.348  41.679  1.00  0.00           C  
TER     138      ASN   137 
ATOM    138  CA  ALA   138      36.341  52.033  43.318  1.00  0.00           C  
TER     139      ALA   138 
ATOM    139  CA  VAL   139      34.967  48.478  43.922  1.00  0.00           C  
TER     140      VAL   139 
ATOM    140  CA  ARG   140      35.955  44.886  44.957  1.00  0.00           C  
TER     141      ARG   140 
ATOM    141  CA  LEU   141      34.871  41.447  43.709  1.00  0.00           C  
TER     142      LEU   141 
ATOM    142  CA  CYS   142      33.344  39.084  46.295  1.00  0.00           C  
TER     143      CYS   142 
ATOM    143  CA  PHE   143      33.530  35.338  45.488  1.00  0.00           C  
TER     144      PHE   143 
ATOM    144  CA  GLN   144      31.268  32.773  47.215  1.00  0.00           C  
TER     145      GLN   144 
ATOM    145  CA  VAL   145      30.867  29.019  46.510  1.00  0.00           C  
TER     146      VAL   145 
ATOM    146  CA  THR   146      28.350  26.277  47.357  1.00  0.00           C  
TER     147      THR   146 
ATOM    147  CA  VAL   147      29.839  22.742  47.397  1.00  0.00           C  
TER     148      VAL   147 
ATOM    148  CA  ARG   148      28.443  19.307  48.576  1.00  0.00           C  
TER     149      ARG   148 
ATOM    149  CA  ASP   149      28.838  17.765  52.118  1.00  0.00           C  
TER     150      ASP   149 
ATOM    150  CA  PRO   150      29.868  13.986  52.735  1.00  0.00           C  
TER     151      PRO   150 
ATOM    151  CA  ALA   151      26.087  13.116  52.461  1.00  0.00           C  
TER     152      ALA   151 
ATOM    152  CA  GLY   152      25.443  15.040  48.844  1.00  0.00           C  
TER     153      GLY   152 
ATOM    153  CA  ARG   153      23.756  18.043  50.530  1.00  0.00           C  
TER     154      ARG   153 
ATOM    154  CA  PRO   154      24.487  21.714  49.521  1.00  0.00           C  
TER     155      PRO   154 
ATOM    155  CA  LEU   155      27.117  23.440  51.693  1.00  0.00           C  
TER     156      LEU   155 
ATOM    156  CA  LEU   156      27.763  27.215  51.484  1.00  0.00           C  
TER     157      LEU   156 
ATOM    157  CA  LEU   157      31.377  28.296  52.136  1.00  0.00           C  
TER     158      LEU   157 
ATOM    158  CA  THR   158      32.568  31.644  53.623  1.00  0.00           C  
TER     159      THR   158 
ATOM    159  CA  PRO   159      32.968  34.563  51.120  1.00  0.00           C  
TER     160      PRO   159 
ATOM    160  CA  VAL   160      36.336  36.031  49.980  1.00  0.00           C  
TER     161      VAL   160 
ATOM    161  CA  LEU   161      37.151  39.581  48.728  1.00  0.00           C  
TER     162      LEU   161 
ATOM    162  CA  SER   162      39.592  40.691  45.966  1.00  0.00           C  
TER     163      SER   162 
ATOM    163  CA  HIE   163      42.124  43.502  45.819  1.00  0.00           C  
TER     164      HIE   163 
ATOM    164  CA  PRO   164      40.297  46.797  44.918  1.00  0.00           C  
TER     165      PRO   164 
ATOM    165  CA  ILE   165      39.637  47.906  41.322  1.00  0.00           C  
TER     166      ILE   165 
ATOM    166  CA  PHE   166      39.634  51.644  40.393  1.00  0.00           C  
TER     167      PHE   166 
ATOM    167  CA  ASP   167      38.190  53.772  37.556  1.00  0.00           C  
TER     168      ASP   167 
ATOM    168  CA  ASN   168      39.575  56.880  36.146  1.00  0.00           C  
TER     169      ASN   168 
ATOM    169  CA  PHE   169      30.332  52.255  -3.368  1.00  0.00           C  
TER     170      PHE   169 
ATOM    170  CA  PRO   170      33.632  50.342  -3.092  1.00  0.00           C  
TER     171      PRO   170 
ATOM    171  CA  ASP   171      34.250  47.786  -0.330  1.00  0.00           C  
TER     172      ASP   171 
ATOM    172  CA  LEU   172      36.755  45.034   0.631  1.00  0.00           C  
TER     173      LEU   172 
ATOM    173  CA  PRO   173      37.320  41.606  -1.048  1.00  0.00           C  
TER     174      PRO   173 
ATOM    174  CA  GLU   174      35.972  39.926   2.114  1.00  0.00           C  
TER     175      GLU   174 
ATOM    175  CA  HIE   175      32.729  41.940   1.697  1.00  0.00           C  
TER     176      HIE   175 
ATOM    176  CA  GLN   176      32.020  40.361  -1.711  1.00  0.00           C  
TER     177      GLN   176 
ATOM    177  CA  ASP   177      30.427  37.511   0.171  1.00  0.00           C  
TER     178      ASP   177 
ATOM    178  CA  ASN   178      27.486  38.223   2.363  1.00  0.00           C  
TER     179      ASN   178 
ATOM    179  CA  PRO   179      27.884  42.031   2.964  1.00  0.00           C  
TER     180      PRO   179 
ATOM    180  CA  SER   180      25.940  43.877   5.699  1.00  0.00           C  
TER     181      SER   180 
ATOM    181  CA  GLN   181      22.399  44.650   4.502  1.00  0.00           C  
TER     182      GLN   181 
ATOM    182  CA  LEU   182      22.227  47.610   6.946  1.00  0.00           C  
TER     183      LEU   182 
ATOM    183  CA  ARG   183      25.428  49.062   5.345  1.00  0.00           C  
TER     184      ARG   183 
ATOM    184  CA  LEU   184      23.901  48.740   1.843  1.00  0.00           C  
TER     185      LEU   184 
ATOM    185  CA  GLN   185      20.710  50.464   3.147  1.00  0.00           C  
TER     186      GLN   185 
ATOM    186  CA  HIE   186      22.677  53.387   4.717  1.00  0.00           C  
TER     187      HIE   186 
ATOM    187  CA  ASP   187      24.760  53.699   1.495  1.00  0.00           C  
TER     188      ASP   187 
ATOM    188  CA  GLY   188      21.334  54.335  -0.123  1.00  0.00           C  
TER     189      GLY   188 
ATOM    189  CA  LEU   189      21.094  57.553   1.973  1.00  0.00           C  
TER     190      LEU   189 
ATOM    190  CA  ALA   190      24.723  58.655   2.480  1.00  0.00           C  
TER     191      ALA   190 
ATOM    191  CA  THR   191      25.702  59.337  -1.178  1.00  0.00           C  
TER     192      THR   191 
ATOM    192  CA  ASP   192      27.754  62.587  -1.314  1.00  0.00           C  
TER     193      ASP   192 
ATOM    193  CA  ASP   193      31.508  61.809  -1.112  1.00  0.00           C  
TER     194      ASP   193 
ATOM    194  CA  LYS   194      32.778  65.344  -2.004  1.00  0.00           C  
TER     195      LYS   194 
ATOM    195  CA  ALA   195      35.362  67.149   0.139  1.00  0.00           C  
TER     196      ALA   195 
ATOM    196  CA  ARG   196      33.138  70.149   1.091  1.00  0.00           C  
TER     197      ARG   196 
ATOM    197  CA  LEU   197      33.738  70.481   4.875  1.00  0.00           C  
TER     198      LEU   197 
ATOM    198  CA  GLU   198      36.818  72.300   6.233  1.00  0.00           C  
TER     199      GLU   198 
ATOM    199  CA  PRO   199      39.195  69.591   7.567  1.00  0.00           C  
TER     200      PRO   199 
ATOM    200  CA  MET   200      40.431  71.751  10.474  1.00  0.00           C  
TER     201      MET   200 
ATOM    201  CA  CYS   201      36.867  72.266  11.774  1.00  0.00           C  
TER     202      CYS   201 
ATOM    202  CA  LEU   202      35.443  68.695  11.780  1.00  0.00           C  
TER     203      LEU   202 
ATOM    203  CA  ALA   203      35.551  68.336  15.610  1.00  0.00           C  
TER     204      ALA   203 
ATOM    204  CA  GLU   204      33.532  71.612  15.979  1.00  0.00           C  
TER     205      GLU   204 
ATOM    205  CA  TYR   205      30.983  70.213  13.467  1.00  0.00           C  
TER     206      TYR   205 
ATOM    206  CA  LEU   206      30.639  67.011  15.620  1.00  0.00           C  
TER     207      LEU   206 
ATOM    207  CA  ILE   207      30.975  68.194  19.282  1.00  0.00           C  
TER     208      ILE   207 
ATOM    208  CA  SER   208      28.874  70.704  21.325  1.00  0.00           C  
TER     209      SER   208 
ATOM    209  CA  GLY   209      30.964  70.693  24.556  1.00  0.00           C  
TER     210      GLY   209 
ATOM    210  CA  PRO   210      32.532  68.643  27.419  1.00  0.00           C  
TER     211      PRO   210 
ATOM    211  CA  GLY   211      30.458  65.985  29.274  1.00  0.00           C  
TER     212      GLY   211 
ATOM    212  CA  GLY   212      30.731  62.371  30.613  1.00  0.00           C  
TER     213      GLY   212 
ATOM    213  CA  MET   213      28.443  59.332  30.623  1.00  0.00           C  
TER     214      MET   213 
ATOM    214  CA  ASP   214      27.150  60.467  34.005  1.00  0.00           C  
TER     215      ASP   214 
ATOM    215  CA  PRO   215      26.034  64.282  33.915  1.00  0.00           C  
TER     216      PRO   215 
ATOM    216  CA  ASP   216      27.434  64.822  37.558  1.00  0.00           C  
TER     217      ASP   216 
ATOM    217  CA  ILE   217      31.068  64.146  36.403  1.00  0.00           C  
TER     218      ILE   217 
ATOM    218  CA  GLU   218      33.235  67.165  35.787  1.00  0.00           C  
TER     219      GLU   218 
ATOM    219  CA  ILE   219      35.500  66.823  32.762  1.00  0.00           C  
TER     220      ILE   219 
ATOM    220  CA  ASP   220      38.987  68.366  33.011  1.00  0.00           C  
TER     221      ASP   220 
ATOM    221  CA  ASP   221      39.327  71.290  30.563  1.00  0.00           C  
TER     222      ASP   221 
ATOM    222  CA  ASP   222      43.006  70.461  29.801  1.00  0.00           C  
TER     223      ASP   222 
ATOM    223  CA  THR   223      42.211  66.777  29.105  1.00  0.00           C  
TER     224      THR   223 
ATOM    224  CA  TYR   224      39.289  67.973  26.924  1.00  0.00           C  
TER     225      TYR   224 
ATOM    225  CA  ASP   225      41.605  70.280  24.910  1.00  0.00           C  
TER     226      ASP   225 
ATOM    226  CA  GLU   226      44.178  67.473  24.410  1.00  0.00           C  
TER     227      GLU   226 
ATOM    227  CA  CYS   227      41.533  64.877  23.432  1.00  0.00           C  
TER     228      CYS   227 
ATOM    228  CA  ARG   228      39.892  67.406  21.022  1.00  0.00           C  
TER     229      ARG   228 
ATOM    229  CA  GLU   229      43.308  68.069  19.393  1.00  0.00           C  
TER     230      GLU   229 
ATOM    230  CA  VAL   230      43.931  64.303  18.860  1.00  0.00           C  
TER     231      VAL   230 
ATOM    231  CA  LEU   231      40.317  63.928  17.607  1.00  0.00           C  
TER     232      LEU   231 
ATOM    232  CA  SER   232      40.846  66.871  15.172  1.00  0.00           C  
TER     233      SER   232 
ATOM    233  CA  ARG   233      44.024  65.191  13.776  1.00  0.00           C  
TER     234      ARG   233 
ATOM    234  CA  ILE   234      42.267  61.804  13.327  1.00  0.00           C  
TER     235      ILE   234 
ATOM    235  CA  LEU   235      39.145  63.369  11.691  1.00  0.00           C  
TER     236      LEU   235 
ATOM    236  CA  GLU   236      41.377  65.337   9.249  1.00  0.00           C  
TER     237      GLU   236 
ATOM    237  CA  ASP   237      43.322  62.145   8.320  1.00  0.00           C  
TER     238      ASP   237 
ATOM    238  CA  ALA   238      40.009  60.277   7.804  1.00  0.00           C  
TER     239      ALA   238 
ATOM    239  CA  TYR   239      38.198  62.998   5.746  1.00  0.00           C  
TER     240      TYR   239 
ATOM    240  CA  THR   240      41.264  63.714   3.511  1.00  0.00           C  
TER     241      THR   240 
ATOM    241  CA  GLN   241      41.959  59.986   2.747  1.00  0.00           C  
TER     242      GLN   241 
ATOM    242  CA  SER   242      38.609  58.083   2.946  1.00  0.00           C  
TER     243      SER   242 
ATOM    243  CA  GLY   243      35.731  58.725   0.527  1.00  0.00           C  
TER     244      GLY   243 
ATOM    244  CA  THR   244      33.647  56.398   2.761  1.00  0.00           C  
TER     245      THR   244 
ATOM    245  CA  PHE   245      34.308  58.680   5.787  1.00  0.00           C  
TER     246      PHE   245 
ATOM    246  CA  ARG   246      33.453  61.803   3.673  1.00  0.00           C  
TER     247      ARG   246 
ATOM    247  CA  ARG   247      30.115  60.171   2.673  1.00  0.00           C  
TER     248      ARG   247 
ATOM    248  CA  LEU   248      29.183  59.398   6.319  1.00  0.00           C  
TER     249      LEU   248 
ATOM    249  CA  MET   249      30.284  62.838   7.683  1.00  0.00           C  
TER     250      MET   249 
ATOM    250  CA  ASN   250      28.630  64.855   4.844  1.00  0.00           C  
TER     251      ASN   250 
ATOM    251  CA  TYR   251      25.311  63.005   5.439  1.00  0.00           C  
TER     252      TYR   251 
ATOM    252  CA  ALA   252      25.376  63.574   9.238  1.00  0.00           C  
TER     253      ALA   252 
ATOM    253  CA  TYR   253      26.222  67.299   8.724  1.00  0.00           C  
TER     254      TYR   253 
ATOM    254  CA  ASP   254      23.235  67.742   6.346  1.00  0.00           C  
TER     255      ASP   254 
ATOM    255  CA  GLN   255      20.826  65.562   8.403  1.00  0.00           C  
TER     256      GLN   255 
ATOM    256  CA  GLU   256      21.469  66.260  12.114  1.00  0.00           C  
TER     257      GLU   256 
ATOM    257  CA  LEU   257      24.749  67.953  13.204  1.00  0.00           C  
TER     258      LEU   257 
ATOM    258  CA  HIE   258      23.449  71.422  12.160  1.00  0.00           C  
TER     259      HIE   258 
ATOM    259  CA  ASP   259      21.770  71.701  15.605  1.00  0.00           C  
TER     260      ASP   259 
ATOM    260  CA  VAL   260      23.771  72.196  18.852  1.00  0.00           C  
TER     261      VAL   260 
ATOM    261  CA  GLU   261      21.354  69.831  20.668  1.00  0.00           C  
TER     262      GLU   261 
ATOM    262  CA  GLN   262      22.233  67.069  18.134  1.00  0.00           C  
TER     263      GLN   262 
ATOM    263  CA  ARG   263      26.022  67.662  18.319  1.00  0.00           C  
TER     264      ARG   263 
ATOM    264  CA  TRP   264      27.626  65.286  20.839  1.00  0.00           C  
TER     265      TRP   264 
ATOM    265  CA  LEU   265      29.179  65.872  24.286  1.00  0.00           C  
TER     266      LEU   265 
ATOM    266  CA  LEU   266      32.866  64.795  24.608  1.00  0.00           C  
TER     267      LEU   266 
ATOM    267  CA  GLY   267      33.731  62.562  27.602  1.00  0.00           C  
TER     268      GLY   267 
ATOM    268  CA  ALA   268      37.484  63.206  27.584  1.00  0.00           C  
TER     269      ALA   268 
ATOM    269  CA  GLY   269      39.505  60.870  29.858  1.00  0.00           C  
TER     270      GLY   269 
ATOM    270  CA  GLU   270      36.641  58.318  30.128  1.00  0.00           C  
TER     271      GLU   270 
ATOM    271  CA  ASN   271      36.033  54.718  28.886  1.00  0.00           C  
TER     272      ASN   271 
ATOM    272  CA  PHE   272      35.453  54.415  25.090  1.00  0.00           C  
TER     273      PHE   272 
ATOM    273  CA  GLY   273      31.732  54.553  24.210  1.00  0.00           C  
TER     274      GLY   273 
ATOM    274  CA  THR   274      28.939  56.229  22.160  1.00  0.00           C  
TER     275      THR   274 
ATOM    275  CA  THR   275      25.191  56.726  23.000  1.00  0.00           C  
TER     276      THR   275 
ATOM    276  CA  VAL   276      24.124  55.607  19.165  1.00  0.00           C  
TER     277      VAL   276 
ATOM    277  CA  THR   277      20.815  53.612  20.644  1.00  0.00           C  
TER     278      THR   277 
ATOM    278  CA  ASP   278      18.447  54.364  23.993  1.00  0.00           C  
TER     279      ASP   278 
ATOM    279  CA  GLU   279      19.038  52.182  26.925  1.00  0.00           C  
TER     280      GLU   279 
ATOM    280  CA  ASP   280      14.548  55.007  29.383  1.00  0.00           C  
TER     281      ASP   280 
ATOM    281  CA  LEU   281       9.831  54.948  28.661  1.00  0.00           C  
TER     282      LEU   281 
ATOM    282  CA  GLU   282      10.771  58.443  30.035  1.00  0.00           C  
TER     283      GLU   282 
ATOM    283  CA  SER   283      11.219  61.825  28.099  1.00  0.00           C  
TER     284      SER   283 
ATOM    284  CA  SER   284      13.745  63.097  30.249  1.00  0.00           C  
TER     285      SER   284 
ATOM    285  CA  GLU   285      16.770  60.969  29.456  1.00  0.00           C  
TER     286      GLU   285 
ATOM    286  CA  GLY   286      20.316  65.177  28.297  1.00  0.00           C  
TER     287      GLY   286 
ATOM    287  CA  ARG   287      22.428  65.370  25.154  1.00  0.00           C  
TER     288      ARG   287 
ATOM    288  CA  LYS   288      24.158  62.353  23.483  1.00  0.00           C  
TER     289      LYS   288 
ATOM    289  CA  VAL   289      27.775  61.479  24.492  1.00  0.00           C  
TER     290      VAL   289 
ATOM    290  CA  ILE   290      31.006  60.210  22.839  1.00  0.00           C  
TER     291      ILE   290 
ATOM    291  CA  ALA   291      33.693  59.161  25.385  1.00  0.00           C  
TER     292      ALA   291 
ATOM    292  CA  LEU   292      37.426  58.848  24.534  1.00  0.00           C  
TER     293      LEU   292 
ATOM    293  CA  ASN   293      40.849  58.434  26.263  1.00  0.00           C  
TER     294      ASN   293 
ATOM    294  CA  LEU   294      44.571  58.217  25.309  1.00  0.00           C  
TER     295      LEU   294 
ATOM    295  CA  ASP   295      45.454  54.911  27.146  1.00  0.00           C  
TER     296      ASP   295 
ATOM    296  CA  ASP   296      46.182  52.960  23.895  1.00  0.00           C  
TER     297      ASP   296 
ATOM    297  CA  THR   297      49.275  55.147  23.472  1.00  0.00           C  
TER     298      THR   297 
ATOM    298  CA  ASP   298      50.341  54.781  27.085  1.00  0.00           C  
TER     299      ASP   298 
ATOM    299  CA  ASP   299      52.974  52.201  27.876  1.00  0.00           C  
TER     300      ASP   299 
ATOM    300  CA  ASP   300      52.071  51.873  31.515  1.00  0.00           C  
TER     301      ASP   300 
ATOM    301  CA  SER   301      48.475  51.001  30.939  1.00  0.00           C  
TER     302      SER   301 
ATOM    302  CA  ILE   302      47.333  47.474  30.205  1.00  0.00           C  
TER     303      ILE   302 
ATOM    303  CA  PRO   303      46.114  47.161  26.573  1.00  0.00           C  
TER     304      PRO   303 
ATOM    304  CA  GLU   304      42.562  46.434  25.399  1.00  0.00           C  
TER     305      GLU   304 
ATOM    305  CA  TYR   305      41.908  43.759  22.739  1.00  0.00           C  
TER     306      TYR   305 
ATOM    306  CA  TYR   306      39.653  42.957  19.747  1.00  0.00           C  
TER     307      TYR   306 
ATOM    307  CA  GLU   307      38.907  39.698  17.871  1.00  0.00           C  
TER     308      GLU   307 
ATOM    308  CA  SER   308      40.730  39.407  14.521  1.00  0.00           C  
TER     309      SER   308 
ATOM    309  CA  ASN   309      41.608  36.846  11.887  1.00  0.00           C  
TER     310      ASN   309 
ATOM    310  CA  ASP   310      44.798  36.232  13.836  1.00  0.00           C  
TER     311      ASP   310 
ATOM    311  CA  GLY   311      43.183  35.916  17.221  1.00  0.00           C  
TER     312      GLY   311 
ATOM    312  CA  PRO   312      43.027  38.623  19.888  1.00  0.00           C  
TER     313      PRO   312 
ATOM    313  CA  GLN   313      44.899  41.799  18.831  1.00  0.00           C  
TER     314      GLN   313 
ATOM    314  CA  GLN   314      45.565  45.080  20.708  1.00  0.00           C  
TER     315      GLN   314 
ATOM    315  CA  PHE   315      43.788  48.419  20.081  1.00  0.00           C  
TER     316      PHE   315 
ATOM    316  CA  ASP   316      45.518  51.615  18.976  1.00  0.00           C  
TER     317      ASP   316 
ATOM    317  CA  THR   317      44.265  55.234  19.437  1.00  0.00           C  
TER     318      THR   317 
ATOM    318  CA  THR   318      43.309  55.694  15.718  1.00  0.00           C  
TER     319      THR   318 
ATOM    319  CA  ARG   319      41.158  52.506  15.599  1.00  0.00           C  
TER     320      ARG   319 
ATOM    320  CA  SER   320      39.497  53.358  18.955  1.00  0.00           C  
TER     321      SER   320 
ATOM    321  CA  PHE   321      38.623  56.976  17.959  1.00  0.00           C  
TER     322      PHE   321 
ATOM    322  CA  ILE   322      37.392  56.163  14.391  1.00  0.00           C  
TER     323      ILE   322 
ATOM    323  CA  HIE   323      35.193  53.217  15.554  1.00  0.00           C  
TER     324      HIE   323 
ATOM    324  CA  GLN   324      33.271  55.278  18.191  1.00  0.00           C  
TER     325      GLN   324 
ATOM    325  CA  VAL   325      32.888  58.089  15.580  1.00  0.00           C  
TER     326      VAL   325 
ATOM    326  CA  VAL   326      31.399  55.555  13.052  1.00  0.00           C  
TER     327      VAL   326 
ATOM    327  CA  HIE   327      28.766  54.727  15.744  1.00  0.00           C  
TER     328      HIE   327 
ATOM    328  CA  ALA   328      28.043  58.492  16.080  1.00  0.00           C  
TER     329      ALA   328 
ATOM    329  CA  LEU   329      27.804  59.158  12.289  1.00  0.00           C  
TER     330      LEU   329 
ATOM    330  CA  THR   330      25.522  56.135  11.524  1.00  0.00           C  
TER     331      THR   330 
ATOM    331  CA  HIE   331      23.557  55.249  14.722  1.00  0.00           C  
TER     332      HIE   331 
ATOM    332  CA  LEU   332      24.164  51.568  13.704  1.00  0.00           C  
TER     333      LEU   332 
ATOM    333  CA  GLN   333      25.808  48.624  15.586  1.00  0.00           C  
TER     334      GLN   333 
ATOM    334  CA  ASP   334      28.652  46.061  15.293  1.00  0.00           C  
TER     335      ASP   334 
ATOM    335  CA  LYS   335      25.895  43.411  14.854  1.00  0.00           C  
TER     336      LYS   335 
ATOM    336  CA  GLU   336      23.121  42.645  12.357  1.00  0.00           C  
TER     337      GLU   336 
ATOM    337  CA  ASP   337      20.323  40.039  12.240  1.00  0.00           C  
TER     338      ASP   337 
ATOM    338  CA  SER   338      21.790  36.626  11.629  1.00  0.00           C  
TER     339      SER   338 
ATOM    339  CA  ASN   339      25.148  38.198  10.721  1.00  0.00           C  
TER     340      ASN   339 
ATOM    340  CA  PRO   340      28.176  38.437  12.961  1.00  0.00           C  
TER     341      PRO   340 
ATOM    341  CA  ARG   341      29.771  41.081  10.991  1.00  0.00           C  
TER     342      ARG   341 
ATOM    342  CA  GLY   342      27.446  44.069  11.191  1.00  0.00           C  
TER     343      GLY   342 
ATOM    343  CA  PRO   343      27.486  47.496   9.463  1.00  0.00           C  
TER     344      PRO   343 
ATOM    344  CA  VAL   344      29.917  49.291  11.842  1.00  0.00           C  
TER     345      VAL   344 
ATOM    345  CA  VAL   345      32.434  46.378  11.573  1.00  0.00           C  
TER     346      VAL   345 
ATOM    346  CA  GLU   346      32.388  46.621   7.746  1.00  0.00           C  
TER     347      GLU   346 
ATOM    347  CA  TYR   347      32.431  50.487   7.607  1.00  0.00           C  
TER     348      TYR   347 
ATOM    348  CA  THR   348      35.316  50.737  10.142  1.00  0.00           C  
TER     349      THR   348 
ATOM    349  CA  ASN   349      37.415  48.168   8.223  1.00  0.00           C  
TER     350      ASN   349 
ATOM    350  CA  ILE   350      36.760  50.013   4.882  1.00  0.00           C  
TER     351      ILE   350 
ATOM    351  CA  ILE   351      37.675  53.444   6.402  1.00  0.00           C  
TER     352      ILE   351 
ATOM    352  CA  LEU   352      40.899  52.136   8.044  1.00  0.00           C  
TER     353      LEU   352 
ATOM    353  CA  LYS   353      41.955  50.505   4.694  1.00  0.00           C  
TER     354      LYS   353 
ATOM    354  CA  GLU   354      41.257  53.787   2.810  1.00  0.00           C  
TER     355      GLU   354 
ATOM    355  CA  MET   355      43.360  55.627   5.469  1.00  0.00           C  
TER     356      MET   355 
ATOM    356  CA  GLY   356      46.117  52.984   4.898  1.00  0.00           C  
TER     357      GLY   356 
ATOM    357  CA  HIE   357      46.213  51.721   8.506  1.00  0.00           C  
TER     358      HIE   357 
ATOM    358  CA  THR   358      48.388  48.634   8.898  1.00  0.00           C  
TER     359      THR   358 
ATOM    359  CA  SER   359      46.856  46.722  11.741  1.00  0.00           C  
TER     360      SER   359 
ATOM    360  CA  PRO   360      45.023  43.390  11.396  1.00  0.00           C  
TER     361      PRO   360 
ATOM    361  CA  PRO   361      41.294  43.607  10.585  1.00  0.00           C  
TER     362      PRO   361 
ATOM    362  CA  ARG   362      38.696  43.313  13.383  1.00  0.00           C  
TER     363      ARG   362 
ATOM    363  CA  ILE   363      36.015  40.652  12.717  1.00  0.00           C  
TER     364      ILE   363 
ATOM    364  CA  ALA   364      33.621  40.849  15.715  1.00  0.00           C  
TER     365      ALA   364 
ATOM    365  CA  TYR   365      32.644  42.574  19.006  1.00  0.00           C  
TER     366      TYR   365 
ATOM    366  CA  GLU   366      32.634  39.261  20.965  1.00  0.00           C  
TER     367      GLU   366 
ATOM    367  CA  PHE   367      35.635  36.918  21.329  1.00  0.00           C  
TER     368      PHE   367 
ATOM    368  CA  SER   368      35.675  33.298  20.139  1.00  0.00           C  
TER     369      SER   368 
ENDMDL
MODEL     3
ATOM      1  CA  ALA     1      36.945  23.204  52.353  1.00  0.00           C  
TER       2      ALA     1 
ATOM      2  CA  TYR     2      37.875  26.826  51.593  1.00  0.00           C  
TER       3      TYR     2 
ATOM      3  CA  VAL     3      38.207  29.241  48.620  1.00  0.00           C  
TER       4      VAL     3 
ATOM      4  CA  GLU     4      41.320  31.218  47.676  1.00  0.00           C  
TER       5      GLU     4 
ATOM      5  CA  ILE     5      41.959  33.810  44.925  1.00  0.00           C  
TER       6      ILE     5 
ATOM      6  CA  ILE     6      45.086  32.578  43.028  1.00  0.00           C  
TER       7      ILE     6 
ATOM      7  CA  GLU     7      44.929  35.402  40.409  1.00  0.00           C  
TER       8      GLU     7 
ATOM      8  CA  GLN     8      43.839  38.850  41.658  1.00  0.00           C  
TER       9      GLN     8 
ATOM      9  CA  PRO     9      42.441  41.590  39.343  1.00  0.00           C  
TER      10      PRO     9 
ATOM     10  CA  LYS    10      44.743  44.402  38.127  1.00  0.00           C  
TER      11      LYS    10 
ATOM     11  CA  GLN    11      43.810  47.504  40.166  1.00  0.00           C  
TER      12      GLN    11 
ATOM     12  CA  ARG    12      44.078  49.993  37.236  1.00  0.00           C  
TER      13      ARG    12 
ATOM     13  CA  GLY    13      43.572  47.431  34.289  1.00  0.00           C  
TER      14      GLY    13 
ATOM     14  CA  MET    14      40.191  48.699  33.048  1.00  0.00           C  
TER      15      MET    14 
ATOM     15  CA  ARG    15      38.009  51.840  33.090  1.00  0.00           C  
TER      16      ARG    15 
ATOM     16  CA  PHE    16      34.328  51.237  34.023  1.00  0.00           C  
TER      17      PHE    16 
ATOM     17  CA  ARG    17      31.803  51.214  31.127  1.00  0.00           C  
TER      18      ARG    17 
ATOM     18  CA  TYR    18      28.317  52.783  30.811  1.00  0.00           C  
TER      19      TYR    18 
ATOM     19  CA  LYS    19      25.189  51.351  29.108  1.00  0.00           C  
TER      20      LYS    19 
ATOM     20  CA  CYS    20      25.956  52.621  25.605  1.00  0.00           C  
TER      21      CYS    20 
ATOM     21  CA  GLU    21      27.755  51.148  22.512  1.00  0.00           C  
TER      22      GLU    21 
ATOM     22  CA  GLY    22      31.479  50.348  22.987  1.00  0.00           C  
TER      23      GLY    22 
ATOM     23  CA  ARG    23      34.617  49.244  21.069  1.00  0.00           C  
TER      24      ARG    23 
ATOM     24  CA  SER    24      34.824  45.599  22.331  1.00  0.00           C  
TER      25      SER    24 
ATOM     25  CA  ALA    25      33.490  43.077  24.867  1.00  0.00           C  
TER      26      ALA    25 
ATOM     26  CA  GLY    26      35.157  43.959  28.118  1.00  0.00           C  
TER      27      GLY    26 
ATOM     27  CA  SER    27      36.825  41.916  30.724  1.00  0.00           C  
TER      28      SER    27 
ATOM     28  CA  ILE    28      38.886  42.454  33.913  1.00  0.00           C  
TER      29      ILE    28 
ATOM     29  CA  PRO    29      42.660  41.784  33.440  1.00  0.00           C  
TER      30      PRO    29 
ATOM     30  CA  GLY    30      44.337  39.453  35.968  1.00  0.00           C  
TER      31      GLY    30 
ATOM     31  CA  GLU    31      47.576  40.332  37.812  1.00  0.00           C  
TER      32      GLU    31 
ATOM     32  CA  ARG    32      49.819  38.363  35.343  1.00  0.00           C  
TER      33      ARG    32 
ATOM     33  CA  SER    33      48.624  40.514  32.374  1.00  0.00           C  
TER      34      SER    33 
ATOM     34  CA  THR    34      51.333  42.429  30.450  1.00  0.00           C  
TER      35      THR    34 
ATOM     35  CA  ASP    35      51.819  44.725  27.445  1.00  0.00           C  
TER      36      ASP    35 
ATOM     36  CA  THR    36      51.832  41.522  25.365  1.00  0.00           C  
TER      37      THR    36 
ATOM     37  CA  THR    37      49.335  39.053  26.929  1.00  0.00           C  
TER      38      THR    37 
ATOM     38  CA  LYS    38      46.109  39.071  29.008  1.00  0.00           C  
TER      39      LYS    38 
ATOM     39  CA  THR    39      45.034  36.888  31.954  1.00  0.00           C  
TER      40      THR    39 
ATOM     40  CA  HIE    40      41.790  36.899  34.031  1.00  0.00           C  
TER      41      HIE    40 
ATOM     41  CA  PRO    41      40.766  36.650  37.755  1.00  0.00           C  
TER      42      PRO    41 
ATOM     42  CA  THR    42      40.941  33.036  39.021  1.00  0.00           C  
TER      43      THR    42 
ATOM     43  CA  ILE    43      39.997  31.083  42.201  1.00  0.00           C  
TER      44      ILE    43 
ATOM     44  CA  LYS    44      40.943  27.684  43.695  1.00  0.00           C  
TER      45      LYS    44 
ATOM     45  CA  ILE    45      38.726  25.514  45.922  1.00  0.00           C  
TER      46      ILE    45 
ATOM     46  CA  ASN    46      40.790  23.746  48.599  1.00  0.00           C  
TER      47      ASN    46 
ATOM     47  CA  GLY    47      39.672  20.453  50.161  1.00  0.00           C  
TER      48      GLY    47 
ATOM     48  CA  TYR    48      36.976  19.754  47.519  1.00  0.00           C  
TER      49      TYR    48 
ATOM     49  CA  THR    49      36.503  18.723  43.882  1.00  0.00           C  
TER      50      THR    49 
ATOM     50  CA  GLY    50      33.069  18.090  42.357  1.00  0.00           C  
TER      51      GLY    50 
ATOM     51  CA  PRO    51      29.724  19.696  41.428  1.00  0.00           C  
TER      52      PRO    51 
ATOM     52  CA  GLY    52      28.414  22.943  42.890  1.00  0.00           C  
TER      53      GLY    52 
ATOM     53  CA  THR    53      27.754  26.657  42.205  1.00  0.00           C  
TER      54      THR    53 
ATOM     54  CA  VAL    54      29.719  29.944  42.362  1.00  0.00           C  
TER      55      VAL    54 
ATOM     55  CA  ARG    55      28.462  33.524  42.839  1.00  0.00           C  
TER      56      ARG    55 
ATOM     56  CA  ILE    56      30.568  36.639  42.105  1.00  0.00           C  
TER      57      ILE    56 
ATOM     57  CA  SER    57      29.266  40.022  43.388  1.00  0.00           C  
TER      58      SER    57 
ATOM     58  CA  LEU    58      30.418  43.694  43.349  1.00  0.00           C  
TER      59      LEU    58 
ATOM     59  CA  VAL    59      31.149  44.977  46.913  1.00  0.00           C  
TER      60      VAL    59 
ATOM     60  CA  THR    60      32.479  48.249  48.457  1.00  0.00           C  
TER      61      THR    60 
ATOM     61  CA  LYS    61      36.226  49.022  48.748  1.00  0.00           C  
TER      62      LYS    61 
ATOM     62  CA  ASP    62      35.863  49.969  52.448  1.00  0.00           C  
TER      63      ASP    62 
ATOM     63  CA  PRO    63      33.843  48.468  55.367  1.00  0.00           C  
TER      64      PRO    63 
ATOM     64  CA  PRO    64      31.008  47.865  56.018  1.00  0.00           C  
TER      65      PRO    64 
ATOM     65  CA  HIE    65      31.093  45.352  53.121  1.00  0.00           C  
TER      66      HIE    65 
ATOM     66  CA  ARG    66      27.914  46.400  51.221  1.00  0.00           C  
TER      67      ARG    66 
ATOM     67  CA  PRO    67      26.709  45.212  47.743  1.00  0.00           C  
TER      68      PRO    67 
ATOM     68  CA  HIE    68      27.894  47.981  45.379  1.00  0.00           C  
TER      69      HIE    68 
ATOM     69  CA  PRO    69      25.393  49.810  43.012  1.00  0.00           C  
TER      70      PRO    69 
ATOM     70  CA  HIE    70      27.582  49.135  39.893  1.00  0.00           C  
TER      71      HIE    70 
ATOM     71  CA  GLU    71      26.780  46.396  37.330  1.00  0.00           C  
TER      72      GLU    71 
ATOM     72  CA  LEU    72      28.757  43.444  36.008  1.00  0.00           C  
TER      73      LEU    72 
ATOM     73  CA  VAL    73      28.855  43.124  32.193  1.00  0.00           C  
TER      74      VAL    73 
ATOM     74  CA  GLY    74      28.542  39.839  30.305  1.00  0.00           C  
TER      75      GLY    74 
ATOM     75  CA  LYS    75      26.174  36.793  30.208  1.00  0.00           C  
TER      76      LYS    75 
ATOM     76  CA  ASP    76      23.486  36.806  32.790  1.00  0.00           C  
TER      77      ASP    76 
ATOM     77  CA  CYS    77      25.043  39.566  35.010  1.00  0.00           C  
TER      78      CYS    77 
ATOM     78  CA  ARG    78      22.505  41.824  37.090  1.00  0.00           C  
TER      79      ARG    78 
ATOM     79  CA  ASP    79      22.251  43.867  40.400  1.00  0.00           C  
TER      80      ASP    79 
ATOM     80  CA  GLY    80      26.107  43.670  41.355  1.00  0.00           C  
TER      81      GLY    80 
ATOM     81  CA  TYR    81      26.309  39.697  40.894  1.00  0.00           C  
TER      82      TYR    81 
ATOM     82  CA  TYR    82      26.845  36.771  38.432  1.00  0.00           C  
TER      83      TYR    82 
ATOM     83  CA  GLU    83      26.195  33.060  39.175  1.00  0.00           C  
TER      84      GLU    83 
ATOM     84  CA  ALA    84      27.264  29.795  37.508  1.00  0.00           C  
TER      85      ALA    84 
ATOM     85  CA  ASP    85      27.826  26.045  37.980  1.00  0.00           C  
TER      86      ASP    85 
ATOM     86  CA  LEU    86      31.214  24.608  38.942  1.00  0.00           C  
TER      87      LEU    86 
ATOM     87  CA  CYS    87      32.924  22.203  36.585  1.00  0.00           C  
TER      88      CYS    87 
ATOM     88  CA  PRO    88      32.960  18.805  38.296  1.00  0.00           C  
TER      89      PRO    88 
ATOM     89  CA  ASP    89      36.363  17.780  37.063  1.00  0.00           C  
TER      90      ASP    89 
ATOM     90  CA  ARG    90      38.332  20.786  38.412  1.00  0.00           C  
TER      91      ARG    90 
ATOM     91  CA  SER    91      39.142  22.807  41.538  1.00  0.00           C  
TER      92      SER    91 
ATOM     92  CA  ILE    92      40.536  25.883  39.686  1.00  0.00           C  
TER      93      ILE    92 
ATOM     93  CA  HIE    93      37.954  28.235  38.065  1.00  0.00           C  
TER      94      HIE    93 
ATOM     94  CA  SER    94      38.491  31.407  35.939  1.00  0.00           C  
TER      95      SER    94 
ATOM     95  CA  PHE    95      36.177  34.137  34.598  1.00  0.00           C  
TER      96      PHE    95 
ATOM     96  CA  GLN    96      37.085  35.625  31.200  1.00  0.00           C  
TER      97      GLN    96 
ATOM     97  CA  ASN    97      33.788  37.340  30.307  1.00  0.00           C  
TER      98      ASN    97 
ATOM     98  CA  LEU    98      33.441  39.504  33.419  1.00  0.00           C  
TER      99      LEU    98 
ATOM     99  CA  GLY    99      33.596  43.319  33.132  1.00  0.00           C  
TER     100      GLY    99 
ATOM    100  CA  ILE   100      32.360  46.324  35.201  1.00  0.00           C  
TER     101      ILE   100 
ATOM    101  CA  GLN   101      29.733  48.978  34.314  1.00  0.00           C  
TER     102      GLN   101 
ATOM    102  CA  CYS   102      29.236  52.253  36.219  1.00  0.00           C  
TER     103      CYS   102 
ATOM    103  CA  VAL   103      25.816  53.532  37.433  1.00  0.00           C  
TER     104      VAL   103 
ATOM    104  CA  LYS   104      24.832  57.286  36.646  1.00  0.00           C  
TER     105      LYS   104 
ATOM    105  CA  LYS   105      23.218  59.434  39.566  1.00  0.00           C  
TER     106      LYS   105 
ATOM    106  CA  ARG   106      19.515  58.848  38.229  1.00  0.00           C  
TER     107      ARG   106 
ATOM    107  CA  ASP   107      20.000  54.893  38.082  1.00  0.00           C  
TER     108      ASP   107 
ATOM    108  CA  LEU   108      21.627  54.762  41.635  1.00  0.00           C  
TER     109      LEU   108 
ATOM    109  CA  GLU   109      18.471  54.630  43.849  1.00  0.00           C  
TER     110      GLU   109 
ATOM    110  CA  GLN   110      16.930  51.901  41.620  1.00  0.00           C  
TER     111      GLN   110 
ATOM    111  CA  ALA   111      20.221  49.916  41.648  1.00  0.00           C  
TER     112      ALA   111 
ATOM    112  CA  ILE   112      20.256  49.970  45.505  1.00  0.00           C  
TER     113      ILE   112 
ATOM    113  CA  SER   113      16.511  49.077  45.623  1.00  0.00           C  
TER     114      SER   113 
ATOM    114  CA  GLN   114      17.143  46.075  43.286  1.00  0.00           C  
TER     115      GLN   114 
ATOM    115  CA  ARG   115      20.057  44.804  45.508  1.00  0.00           C  
TER     116      ARG   115 
ATOM    116  CA  ILE   116      17.710  45.011  48.557  1.00  0.00           C  
TER     117      ILE   116 
ATOM    117  CA  GLN   117      14.847  43.264  46.634  1.00  0.00           C  
TER     118      GLN   117 
ATOM    118  CA  THR   118      17.170  40.398  45.412  1.00  0.00           C  
TER     119      THR   118 
ATOM    119  CA  ASN   119      18.581  40.143  49.026  1.00  0.00           C  
TER     120      ASN   119 
ATOM    120  CA  ASN   120      22.342  40.287  47.669  1.00  0.00           C  
TER     121      ASN   120 
ATOM    121  CA  ASN   121      24.010  40.832  51.201  1.00  0.00           C  
TER     122      ASN   121 
ATOM    122  CA  PRO   122      27.186  38.425  51.554  1.00  0.00           C  
TER     123      PRO   122 
ATOM    123  CA  PHE   123      28.308  39.920  54.903  1.00  0.00           C  
TER     124      PHE   123 
ATOM    124  CA  HIE   124      24.759  40.404  56.373  1.00  0.00           C  
TER     125      HIE   124 
ATOM    125  CA  VAL   125      25.056  44.272  56.506  1.00  0.00           C  
TER     126      VAL   125 
ATOM    126  CA  PRO   126      21.813  46.181  57.548  1.00  0.00           C  
TER     127      PRO   126 
ATOM    127  CA  ILE   127      19.423  47.746  54.975  1.00  0.00           C  
TER     128      ILE   127 
ATOM    128  CA  GLU   128      19.866  51.212  56.554  1.00  0.00           C  
TER     129      GLU   128 
ATOM    129  CA  GLU   129      23.597  51.047  55.655  1.00  0.00           C  
TER     130      GLU   129 
ATOM    130  CA  GLN   130      22.750  49.834  52.114  1.00  0.00           C  
TER     131      GLN   130 
ATOM    131  CA  ARG   131      20.621  53.043  51.821  1.00  0.00           C  
TER     132      ARG   131 
ATOM    132  CA  GLY   132      23.760  55.076  52.716  1.00  0.00           C  
TER     133      GLY   132 
ATOM    133  CA  ASP   133      26.260  56.805  50.426  1.00  0.00           C  
TER     134      ASP   133 
ATOM    134  CA  TYR   134      28.737  54.997  48.091  1.00  0.00           C  
TER     135      TYR   134 
ATOM    135  CA  ASP   135      32.076  55.739  46.439  1.00  0.00           C  
TER     136      ASP   135 
ATOM    136  CA  LEU   136      31.599  55.097  42.711  1.00  0.00           C  
TER     137      LEU   136 
ATOM    137  CA  ASN   137      35.308  55.340  41.723  1.00  0.00           C  
TER     138      ASN   137 
ATOM    138  CA  ALA   138      36.343  52.020  43.353  1.00  0.00           C  
TER     139      ALA   138 
ATOM    139  CA  VAL   139      34.968  48.464  43.948  1.00  0.00           C  
TER     140      VAL   139 
ATOM    140  CA  ARG   140      35.953  44.871  44.979  1.00  0.00           C  
TER     141      ARG   140 
ATOM    141  CA  LEU   141      34.870  41.438  43.718  1.00  0.00           C  
TER     142      LEU   141 
ATOM    142  CA  CYS   142      33.336  39.070  46.293  1.00  0.00           C  
TER     143      CYS   142 
ATOM    143  CA  PHE   143      33.520  35.325  45.480  1.00  0.00           C  
TER     144      PHE   143 
ATOM    144  CA  GLN   144      31.255  32.758  47.196  1.00  0.00           C  
TER     145      GLN   144 
ATOM    145  CA  VAL   145      30.867  29.005  46.482  1.00  0.00           C  
TER     146      VAL   145 
ATOM    146  CA  THR   146      28.350  26.260  47.315  1.00  0.00           C  
TER     147      THR   146 
ATOM    147  CA  VAL   147      29.832  22.723  47.346  1.00  0.00           C  
TER     148      VAL   147 
ATOM    148  CA  ARG   148      28.424  19.291  48.494  1.00  0.00           C  
TER     149      ARG   148 
ATOM    149  CA  ASP   149      28.812  17.723  52.011  1.00  0.00           C  
TER     150      ASP   149 
ATOM    150  CA  PRO   150      29.818  13.949  52.593  1.00  0.00           C  
TER     151      PRO   150 
ATOM    151  CA  ALA   151      26.052  13.086  52.344  1.00  0.00           C  
TER     152      ALA   151 
ATOM    152  CA  GLY   152      25.408  15.031  48.783  1.00  0.00           C  
TER     153      GLY   152 
ATOM    153  CA  ARG   153      23.730  18.031  50.462  1.00  0.00           C  
TER     154      ARG   153 
ATOM    154  CA  PRO   154      24.481  21.693  49.464  1.00  0.00           C  
TER     155      PRO   154 
ATOM    155  CA  LEU   155      27.107  23.412  51.643  1.00  0.00           C  
TER     156      LEU   155 
ATOM    156  CA  LEU   156      27.761  27.183  51.447  1.00  0.00           C  
TER     157      LEU   156 
ATOM    157  CA  LEU   157      31.376  28.259  52.101  1.00  0.00           C  
TER     158      LEU   157 
ATOM    158  CA  THR   158      32.568  31.599  53.600  1.00  0.00           C  
TER     159      THR   158 
ATOM    159  CA  PRO   159      32.964  34.525  51.106  1.00  0.00           C  
TER     160      PRO   159 
ATOM    160  CA  VAL   160      36.329  36.001  49.971  1.00  0.00           C  
TER     161      VAL   160 
ATOM    161  CA  LEU   161      37.143  39.554  48.731  1.00  0.00           C  
TER     162      LEU   161 
ATOM    162  CA  SER   162      39.588  40.676  45.979  1.00  0.00           C  
TER     163      SER   162 
ATOM    163  CA  HIE   163      42.117  43.488  45.849  1.00  0.00           C  
TER     164      HIE   163 
ATOM    164  CA  PRO   164      40.293  46.785  44.950  1.00  0.00           C  
TER     165      PRO   164 
ATOM    165  CA  ILE   165      39.642  47.898  41.354  1.00  0.00           C  
TER     166      ILE   165 
ATOM    166  CA  PHE   166      39.639  51.638  40.435  1.00  0.00           C  
TER     167      PHE   166 
ATOM    167  CA  ASP   167      38.194  53.765  37.599  1.00  0.00           C  
TER     168      ASP   167 
ATOM    168  CA  ASN   168      39.607  56.843  36.172  1.00  0.00           C  
TER     169      ASN   168 
ATOM    169  CA  PHE   169      30.334  52.208  -3.361  1.00  0.00           C  
TER     170      PHE   169 
ATOM    170  CA  PRO   170      33.634  50.297  -3.078  1.00  0.00           C  
TER     171      PRO   170 
ATOM    171  CA  ASP   171      34.251  47.750  -0.308  1.00  0.00           C  
TER     172      ASP   171 
ATOM    172  CA  LEU   172      36.754  45.000   0.661  1.00  0.00           C  
TER     173      LEU   172 
ATOM    173  CA  PRO   173      37.320  41.569  -1.009  1.00  0.00           C  
TER     174      PRO   173 
ATOM    174  CA  GLU   174      35.971  39.899   2.157  1.00  0.00           C  
TER     175      GLU   174 
ATOM    175  CA  HIE   175      32.728  41.910   1.733  1.00  0.00           C  
TER     176      HIE   175 
ATOM    176  CA  GLN   176      32.019  40.320  -1.669  1.00  0.00           C  
TER     177      GLN   176 
ATOM    177  CA  ASP   177      30.423  37.478   0.222  1.00  0.00           C  
TER     178      ASP   177 
ATOM    178  CA  ASN   178      27.490  38.195   2.424  1.00  0.00           C  
TER     179      ASN   178 
ATOM    179  CA  PRO   179      27.882  42.003   3.005  1.00  0.00           C  
TER     180      PRO   179 
ATOM    180  CA  SER   180      25.936  43.860   5.730  1.00  0.00           C  
TER     181      SER   180 
ATOM    181  CA  GLN   181      22.397  44.631   4.525  1.00  0.00           C  
TER     182      GLN   181 
ATOM    182  CA  LEU   182      22.223  47.596   6.961  1.00  0.00           C  
TER     183      LEU   182 
ATOM    183  CA  ARG   183      25.426  49.042   5.359  1.00  0.00           C  
TER     184      ARG   183 
ATOM    184  CA  LEU   184      23.902  48.711   1.857  1.00  0.00           C  
TER     185      LEU   184 
ATOM    185  CA  GLN   185      20.710  50.439   3.152  1.00  0.00           C  
TER     186      GLN   185 
ATOM    186  CA  HIE   186      22.676  53.364   4.717  1.00  0.00           C  
TER     187      HIE   186 
ATOM    187  CA  ASP   187      24.762  53.669   1.497  1.00  0.00           C  
TER     188      ASP   187 
ATOM    188  CA  GLY   188      21.338  54.299  -0.126  1.00  0.00           C  
TER     189      GLY   188 
ATOM    189  CA  LEU   189      21.097  57.523   1.960  1.00  0.00           C  
TER     190      LEU   189 
ATOM    190  CA  ALA   190      24.726  58.624   2.468  1.00  0.00           C  
TER     191      ALA   190 
ATOM    191  CA  THR   191      25.703  59.295  -1.191  1.00  0.00           C  
TER     192      THR   191 
ATOM    192  CA  ASP   192      27.755  62.544  -1.335  1.00  0.00           C  
TER     193      ASP   192 
ATOM    193  CA  ASP   193      31.509  61.767  -1.134  1.00  0.00           C  
TER     194      ASP   193 
ATOM    194  CA  LYS   194      32.778  65.302  -2.030  1.00  0.00           C  
TER     195      LYS   194 
ATOM    195  CA  ALA   195      35.362  67.110   0.110  1.00  0.00           C  
TER     196      ALA   195 
ATOM    196  CA  ARG   196      33.138  70.112   1.051  1.00  0.00           C  
TER     197      ARG   196 
ATOM    197  CA  LEU   197      33.732  70.454   4.834  1.00  0.00           C  
TER     198      LEU   197 
ATOM    198  CA  GLU   198      36.811  72.278   6.190  1.00  0.00           C  
TER     199      GLU   198 
ATOM    199  CA  PRO   199      39.188  69.570   7.524  1.00  0.00           C  
TER     200      PRO   199 
ATOM    200  CA  MET   200      40.431  71.729  10.428  1.00  0.00           C  
TER     201      MET   200 
ATOM    201  CA  CYS   201      36.869  72.252  11.730  1.00  0.00           C  
TER     202      CYS   201 
ATOM    202  CA  LEU   202      35.440  68.684  11.743  1.00  0.00           C  
TER     203      LEU   202 
ATOM    203  CA  ALA   203      35.546  68.334  15.573  1.00  0.00           C  
TER     204      ALA   203 
ATOM    204  CA  GLU   204      33.527  71.609  15.931  1.00  0.00           C  
TER     205      GLU   204 
ATOM    205  CA  TYR   205      30.980  70.204  13.423  1.00  0.00           C  
TER     206      TYR   205 
ATOM    206  CA  LEU   206      30.634  67.008  15.583  1.00  0.00           C  
TER     207      LEU   206 
ATOM    207  CA  ILE   207      30.971  68.197  19.242  1.00  0.00           C  
TER     208      ILE   207 
ATOM    208  CA  SER   208      28.875  70.716  21.279  1.00  0.00           C  
TER     209      SER   208 
ATOM    209  CA  GLY   209      30.965  70.708  24.510  1.00  0.00           C  
TER     210      GLY   209 
ATOM    210  CA  PRO   210      32.527  68.664  27.379  1.00  0.00           C  
TER     211      PRO   210 
ATOM    211  CA  GLY   211      30.444  66.022  29.241  1.00  0.00           C  
TER     212      GLY   211 
ATOM    212  CA  GLY   212      30.700  62.419  30.597  1.00  0.00           C  
TER     213      GLY   212 
ATOM    213  CA  MET   213      28.404  59.388  30.607  1.00  0.00           C  
TER     214      MET   213 
ATOM    214  CA  ASP   214      27.111  60.525  33.988  1.00  0.00           C  
TER     215      ASP   214 
ATOM    215  CA  PRO   215      26.019  64.331  33.939  1.00  0.00           C  
TER     216      PRO   215 
ATOM    216  CA  ASP   216      27.442  64.835  37.560  1.00  0.00           C  
TER     217      ASP   216 
ATOM    217  CA  ILE   217      31.057  64.159  36.374  1.00  0.00           C  
TER     218      ILE   217 
ATOM    218  CA  GLU   218      33.226  67.177  35.759  1.00  0.00           C  
TER     219      GLU   218 
ATOM    219  CA  ILE   219      35.489  66.846  32.732  1.00  0.00           C  
TER     220      ILE   219 
ATOM    220  CA  ASP   220      38.974  68.392  32.978  1.00  0.00           C  
TER     221      ASP   220 
ATOM    221  CA  ASP   221      39.313  71.312  30.527  1.00  0.00           C  
TER     222      ASP   221 
ATOM    222  CA  ASP   222      42.993  70.485  29.767  1.00  0.00           C  
TER     223      ASP   222 
ATOM    223  CA  THR   223      42.200  66.801  29.076  1.00  0.00           C  
TER     224      THR   223 
ATOM    224  CA  TYR   224      39.280  67.992  26.890  1.00  0.00           C  
TER     225      TYR   224 
ATOM    225  CA  ASP   225      41.599  70.296  24.876  1.00  0.00           C  
TER     226      ASP   225 
ATOM    226  CA  GLU   226      44.168  67.485  24.381  1.00  0.00           C  
TER     227      GLU   226 
ATOM    227  CA  CYS   227      41.522  64.891  23.405  1.00  0.00           C  
TER     228      CYS   227 
ATOM    228  CA  ARG   228      39.885  67.417  20.989  1.00  0.00           C  
TER     229      ARG   228 
ATOM    229  CA  GLU   229      43.301  68.076  19.361  1.00  0.00           C  
TER     230      GLU   229 
ATOM    230  CA  VAL   230      43.923  64.309  18.835  1.00  0.00           C  
TER     231      VAL   230 
ATOM    231  CA  LEU   231      40.310  63.931  17.581  1.00  0.00           C  
TER     232      LEU   231 
ATOM    232  CA  SER   232      40.840  66.870  15.141  1.00  0.00           C  
TER     233      SER   232 
ATOM    233  CA  ARG   233      44.017  65.185  13.749  1.00  0.00           C  
TER     234      ARG   233 
ATOM    234  CA  ILE   234      42.259  61.797  13.308  1.00  0.00           C  
TER     235      ILE   234 
ATOM    235  CA  LEU   235      39.138  63.359  11.668  1.00  0.00           C  
TER     236      LEU   235 
ATOM    236  CA  GLU   236      41.370  65.321   9.222  1.00  0.00           C  
TER     237      GLU   236 
ATOM    237  CA  ASP   237      43.316  62.127   8.303  1.00  0.00           C  
TER     238      ASP   237 
ATOM    238  CA  ALA   238      40.003  60.258   7.791  1.00  0.00           C  
TER     239      ALA   238 
ATOM    239  CA  TYR   239      38.193  62.973   5.725  1.00  0.00           C  
TER     240      TYR   239 
ATOM    240  CA  THR   240      41.259  63.683   3.490  1.00  0.00           C  
TER     241      THR   240 
ATOM    241  CA  GLN   241      41.956  59.954   2.737  1.00  0.00           C  
TER     242      GLN   241 
ATOM    242  CA  SER   242      38.605  58.052   2.938  1.00  0.00           C  
TER     243      SER   242 
ATOM    243  CA  GLY   243      35.728  58.687   0.518  1.00  0.00           C  
TER     244      GLY   243 
ATOM    244  CA  THR   244      33.644  56.366   2.757  1.00  0.00           C  
TER     245      THR   244 
ATOM    245  CA  PHE   245      34.304  58.657   5.776  1.00  0.00           C  
TER     246      PHE   245 
ATOM    246  CA  ARG   246      33.448  61.772   3.653  1.00  0.00           C  
TER     247      ARG   246 
ATOM    247  CA  ARG   247      30.109  60.139   2.659  1.00  0.00           C  
TER     248      ARG   247 
ATOM    248  CA  LEU   248      29.179  59.378   6.307  1.00  0.00           C  
TER     249      LEU   248 
ATOM    249  CA  MET   249      30.281  62.821   7.660  1.00  0.00           C  
TER     250      MET   249 
ATOM    250  CA  ASN   250      28.628  64.829   4.815  1.00  0.00           C  
TER     251      ASN   250 
ATOM    251  CA  TYR   251      25.309  62.981   5.414  1.00  0.00           C  
TER     252      TYR   251 
ATOM    252  CA  ALA   252      25.371  63.560   9.210  1.00  0.00           C  
TER     253      ALA   252 
ATOM    253  CA  TYR   253      26.218  67.284   8.689  1.00  0.00           C  
TER     254      TYR   253 
ATOM    254  CA  ASP   254      23.233  67.720   6.308  1.00  0.00           C  
TER     255      ASP   254 
ATOM    255  CA  GLN   255      20.823  65.546   8.370  1.00  0.00           C  
TER     256      GLN   255 
ATOM    256  CA  GLU   256      21.463  66.260  12.077  1.00  0.00           C  
TER     257      GLU   256 
ATOM    257  CA  LEU   257      24.746  67.949  13.165  1.00  0.00           C  
TER     258      LEU   257 
ATOM    258  CA  HIE   258      23.452  71.417  12.112  1.00  0.00           C  
TER     259      HIE   258 
ATOM    259  CA  ASP   259      21.771  71.703  15.555  1.00  0.00           C  
TER     260      ASP   259 
ATOM    260  CA  VAL   260      23.772  72.204  18.801  1.00  0.00           C  
TER     261      VAL   260 
ATOM    261  CA  GLU   261      21.354  69.844  20.621  1.00  0.00           C  
TER     262      GLU   261 
ATOM    262  CA  GLN   262      22.231  67.077  18.094  1.00  0.00           C  
TER     263      GLN   262 
ATOM    263  CA  ARG   263      26.019  67.668  18.279  1.00  0.00           C  
TER     264      ARG   263 
ATOM    264  CA  TRP   264      27.619  65.297  20.806  1.00  0.00           C  
TER     265      TRP   264 
ATOM    265  CA  LEU   265      29.173  65.890  24.251  1.00  0.00           C  
TER     266      LEU   265 
ATOM    266  CA  LEU   266      32.856  64.807  24.582  1.00  0.00           C  
TER     267      LEU   266 
ATOM    267  CA  GLY   267      33.716  62.584  27.584  1.00  0.00           C  
TER     268      GLY   267 
ATOM    268  CA  ALA   268      37.468  63.229  27.561  1.00  0.00           C  
TER     269      ALA   268 
ATOM    269  CA  GLY   269      39.492  60.902  29.841  1.00  0.00           C  
TER     270      GLY   269 
ATOM    270  CA  GLU   270      36.629  58.351  30.125  1.00  0.00           C  
TER     271      GLU   270 
ATOM    271  CA  ASN   271      36.024  54.747  28.898  1.00  0.00           C  
TER     272      ASN   271 
ATOM    272  CA  PHE   272      35.439  54.431  25.106  1.00  0.00           C  
TER     273      PHE   272 
ATOM    273  CA  GLY   273      31.719  54.562  24.222  1.00  0.00           C  
TER     274      GLY   273 
ATOM    274  CA  THR   274      28.927  56.238  22.171  1.00  0.00           C  
TER     275      THR   274 
ATOM    275  CA  THR   275      25.184  56.741  23.020  1.00  0.00           C  
TER     276      THR   275 
ATOM    276  CA  VAL   276      24.072  55.605  19.235  1.00  0.00           C  
TER     277      VAL   276 
ATOM    277  CA  THR   277      20.769  53.680  20.727  1.00  0.00           C  
TER     278      THR   277 
ATOM    278  CA  ASP   278      18.418  54.493  24.012  1.00  0.00           C  
TER     279      ASP   278 
ATOM    279  CA  GLU   279      18.966  52.331  26.948  1.00  0.00           C  
TER     280      GLU   279 
ATOM    280  CA  ASP   280      14.678  55.089  29.367  1.00  0.00           C  
TER     281      ASP   280 
ATOM    281  CA  LEU   281      10.088  55.132  28.655  1.00  0.00           C  
TER     282      LEU   281 
ATOM    282  CA  GLU   282      10.975  58.603  30.058  1.00  0.00           C  
TER     283      GLU   282 
ATOM    283  CA  SER   283      11.344  61.951  28.151  1.00  0.00           C  
TER     284      SER   283 
ATOM    284  CA  SER   284      13.848  63.266  30.266  1.00  0.00           C  
TER     285      SER   284 
ATOM    285  CA  GLU   285      16.857  61.170  29.427  1.00  0.00           C  
TER     286      GLU   285 
ATOM    286  CA  GLY   286      20.297  65.222  28.232  1.00  0.00           C  
TER     287      GLY   286 
ATOM    287  CA  ARG   287      22.425  65.402  25.110  1.00  0.00           C  
TER     288      ARG   287 
ATOM    288  CA  LYS   288      24.151  62.373  23.463  1.00  0.00           C  
TER     289      LYS   288 
ATOM    289  CA  VAL   289      27.767  61.500  24.476  1.00  0.00           C  
TER     290      VAL   289 
ATOM    290  CA  ILE   290      30.994  60.220  22.829  1.00  0.00           C  
TER     291      ILE   290 
ATOM    291  CA  ALA   291      33.676  59.175  25.381  1.00  0.00           C  
TER     292      ALA   291 
ATOM    292  CA  LEU   292      37.410  58.860  24.530  1.00  0.00           C  
TER     293      LEU   292 
ATOM    293  CA  ASN   293      40.833  58.456  26.258  1.00  0.00           C  
TER     294      ASN   293 
ATOM    294  CA  LEU   294      44.555  58.242  25.306  1.00  0.00           C  
TER     295      LEU   294 
ATOM    295  CA  ASP   295      45.444  54.950  27.158  1.00  0.00           C  
TER     296      ASP   295 
ATOM    296  CA  ASP   296      46.178  52.989  23.916  1.00  0.00           C  
TER     297      ASP   296 
ATOM    297  CA  THR   297      49.268  55.180  23.489  1.00  0.00           C  
TER     298      THR   297 
ATOM    298  CA  ASP   298      50.340  54.816  27.099  1.00  0.00           C  
TER     299      ASP   298 
ATOM    299  CA  ASP   299      52.957  52.229  27.904  1.00  0.00           C  
TER     300      ASP   299 
ATOM    300  CA  ASP   300      52.056  51.925  31.541  1.00  0.00           C  
TER     301      ASP   300 
ATOM    301  CA  SER   301      48.462  51.045  30.969  1.00  0.00           C  
TER     302      SER   301 
ATOM    302  CA  ILE   302      47.327  47.515  30.234  1.00  0.00           C  
TER     303      ILE   302 
ATOM    303  CA  PRO   303      46.110  47.195  26.601  1.00  0.00           C  
TER     304      PRO   303 
ATOM    304  CA  GLU   304      42.560  46.462  25.425  1.00  0.00           C  
TER     305      GLU   304 
ATOM    305  CA  TYR   305      41.909  43.782  22.769  1.00  0.00           C  
TER     306      TYR   305 
ATOM    306  CA  TYR   306      39.655  42.975  19.778  1.00  0.00           C  
TER     307      TYR   306 
ATOM    307  CA  GLU   307      38.911  39.716  17.902  1.00  0.00           C  
TER     308      GLU   307 
ATOM    308  CA  SER   308      40.734  39.422  14.553  1.00  0.00           C  
TER     309      SER   308 
ATOM    309  CA  ASN   309      41.614  36.862  11.918  1.00  0.00           C  
TER     310      ASN   309 
ATOM    310  CA  ASP   310      44.807  36.253  13.865  1.00  0.00           C  
TER     311      ASP   310 
ATOM    311  CA  GLY   311      43.193  35.935  17.251  1.00  0.00           C  
TER     312      GLY   311 
ATOM    312  CA  PRO   312      43.033  38.642  19.918  1.00  0.00           C  
TER     313      PRO   312 
ATOM    313  CA  GLN   313      44.903  41.819  18.863  1.00  0.00           C  
TER     314      GLN   313 
ATOM    314  CA  GLN   314      45.565  45.103  20.738  1.00  0.00           C  
TER     315      GLN   314 
ATOM    315  CA  PHE   315      43.785  48.437  20.101  1.00  0.00           C  
TER     316      PHE   315 
ATOM    316  CA  ASP   316      45.510  51.634  18.991  1.00  0.00           C  
TER     317      ASP   316 
ATOM    317  CA  THR   317      44.249  55.249  19.439  1.00  0.00           C  
TER     318      THR   317 
ATOM    318  CA  THR   318      43.298  55.695  15.719  1.00  0.00           C  
TER     319      THR   318 
ATOM    319  CA  ARG   319      41.149  52.505  15.604  1.00  0.00           C  
TER     320      ARG   319 
ATOM    320  CA  SER   320      39.486  53.365  18.957  1.00  0.00           C  
TER     321      SER   320 
ATOM    321  CA  PHE   321      38.610  56.978  17.951  1.00  0.00           C  
TER     322      PHE   321 
ATOM    322  CA  ILE   322      37.382  56.152  14.386  1.00  0.00           C  
TER     323      ILE   322 
ATOM    323  CA  HIE   323      35.182  53.212  15.559  1.00  0.00           C  
TER     324      HIE   323 
ATOM    324  CA  GLN   324      33.261  55.287  18.184  1.00  0.00           C  
TER     325      GLN   324 
ATOM    325  CA  VAL   325      32.881  58.092  15.566  1.00  0.00           C  
TER     326      VAL   325 
ATOM    326  CA  VAL   326      31.393  55.552  13.044  1.00  0.00           C  
TER     327      VAL   326 
ATOM    327  CA  HIE   327      28.763  54.724  15.738  1.00  0.00           C  
TER     328      HIE   327 
ATOM    328  CA  ALA   328      28.036  58.489  16.072  1.00  0.00           C  
TER     329      ALA   328 
ATOM    329  CA  LEU   329      27.796  59.152  12.280  1.00  0.00           C  
TER     330      LEU   329 
ATOM    330  CA  THR   330      25.518  56.128  11.515  1.00  0.00           C  
TER     331      THR   330 
ATOM    331  CA  HIE   331      23.547  55.253  14.712  1.00  0.00           C  
TER     332      HIE   331 
ATOM    332  CA  LEU   332      24.156  51.569  13.707  1.00  0.00           C  
TER     333      LEU   332 
ATOM    333  CA  GLN   333      25.801  48.633  15.598  1.00  0.00           C  
TER     334      GLN   333 
ATOM    334  CA  ASP   334      28.643  46.068  15.314  1.00  0.00           C  
TER     335      ASP   334 
ATOM    335  CA  LYS   335      25.885  43.417  14.879  1.00  0.00           C  
TER     336      LYS   335 
ATOM    336  CA  GLU   336      23.114  42.645  12.382  1.00  0.00           C  
TER     337      GLU   336 
ATOM    337  CA  ASP   337      20.315  40.040  12.273  1.00  0.00           C  
TER     338      ASP   337 
ATOM    338  CA  SER   338      21.774  36.626  11.657  1.00  0.00           C  
TER     339      SER   338 
ATOM    339  CA  ASN   339      25.130  38.189  10.735  1.00  0.00           C  
TER     340      ASN   339 
ATOM    340  CA  PRO   340      28.167  38.416  12.959  1.00  0.00           C  
TER     341      PRO   340 
ATOM    341  CA  ARG   341      29.752  41.075  11.013  1.00  0.00           C  
TER     342      ARG   341 
ATOM    342  CA  GLY   342      27.436  44.069  11.217  1.00  0.00           C  
TER     343      GLY   342 
ATOM    343  CA  PRO   343      27.481  47.490   9.482  1.00  0.00           C  
TER     344      PRO   343 
ATOM    344  CA  VAL   344      29.912  49.289  11.859  1.00  0.00           C  
TER     345      VAL   344 
ATOM    345  CA  VAL   345      32.426  46.373  11.597  1.00  0.00           C  
TER     346      VAL   345 
ATOM    346  CA  GLU   346      32.383  46.607   7.770  1.00  0.00           C  
TER     347      GLU   346 
ATOM    347  CA  TYR   347      32.429  50.472   7.621  1.00  0.00           C  
TER     348      TYR   347 
ATOM    348  CA  THR   348      35.312  50.725  10.157  1.00  0.00           C  
TER     349      THR   348 
ATOM    349  CA  ASN   349      37.411  48.153   8.242  1.00  0.00           C  
TER     350      ASN   349 
ATOM    350  CA  ILE   350      36.756  49.989   4.896  1.00  0.00           C  
TER     351      ILE   350 
ATOM    351  CA  ILE   351      37.671  53.423   6.406  1.00  0.00           C  
TER     352      ILE   351 
ATOM    352  CA  LEU   352      40.894  52.120   8.054  1.00  0.00           C  
TER     353      LEU   352 
ATOM    353  CA  LYS   353      41.951  50.480   4.709  1.00  0.00           C  
TER     354      LYS   353 
ATOM    354  CA  GLU   354      41.256  53.757   2.817  1.00  0.00           C  
TER     355      GLU   354 
ATOM    355  CA  MET   355      43.358  55.603   5.473  1.00  0.00           C  
TER     356      MET   355 
ATOM    356  CA  GLY   356      46.113  52.957   4.914  1.00  0.00           C  
TER     357      GLY   356 
ATOM    357  CA  HIE   357      46.209  51.705   8.525  1.00  0.00           C  
TER     358      HIE   357 
ATOM    358  CA  THR   358      48.395  48.630   8.926  1.00  0.00           C  
TER     359      THR   358 
ATOM    359  CA  SER   359      46.867  46.716  11.770  1.00  0.00           C  
TER     360      SER   359 
ATOM    360  CA  PRO   360      45.020  43.393  11.424  1.00  0.00           C  
TER     361      PRO   360 
ATOM    361  CA  PRO   361      41.290  43.617  10.617  1.00  0.00           C  
TER     362      PRO   361 
ATOM    362  CA  ARG   362      38.694  43.331  13.417  1.00  0.00           C  
TER     363      ARG   362 
ATOM    363  CA  ILE   363      36.022  40.664  12.745  1.00  0.00           C  
TER     364      ILE   363 
ATOM    364  CA  ALA   364      33.624  40.866  15.740  1.00  0.00           C  
TER     365      ALA   364 
ATOM    365  CA  TYR   365      32.645  42.596  19.027  1.00  0.00           C  
TER     366      TYR   365 
ATOM    366  CA  GLU   366      32.639  39.286  20.989  1.00  0.00           C  
TER     367      GLU   366 
ATOM    367  CA  PHE   367      35.636  36.939  21.353  1.00  0.00           C  
TER     368      PHE   367 
ATOM    368  CA  SER   368      35.671  33.320  20.164  1.00  0.00           C  
TER     369      SER   368 
ENDMDL
MODEL     4
ATOM      1  CA  ALA     1      36.936  23.171  52.317  1.00  0.00           C  
TER       2      ALA     1 
ATOM      2  CA  TYR     2      37.867  26.795  51.568  1.00  0.00           C  
TER       3      TYR     2 
ATOM      3  CA  VAL     3      38.204  29.217  48.602  1.00  0.00           C  
TER       4      VAL     3 
ATOM      4  CA  GLU     4      41.318  31.196  47.667  1.00  0.00           C  
TER       5      GLU     4 
ATOM      5  CA  ILE     5      41.963  33.795  44.924  1.00  0.00           C  
TER       6      ILE     5 
ATOM      6  CA  ILE     6      45.083  32.569  43.016  1.00  0.00           C  
TER       7      ILE     6 
ATOM      7  CA  GLU     7      44.930  35.406  40.415  1.00  0.00           C  
TER       8      GLU     7 
ATOM      8  CA  GLN     8      43.837  38.849  41.671  1.00  0.00           C  
TER       9      GLN     8 
ATOM      9  CA  PRO     9      42.438  41.592  39.360  1.00  0.00           C  
TER      10      PRO     9 
ATOM     10  CA  LYS    10      44.744  44.403  38.152  1.00  0.00           C  
TER      11      LYS    10 
ATOM     11  CA  GLN    11      43.815  47.497  40.204  1.00  0.00           C  
TER      12      GLN    11 
ATOM     12  CA  ARG    12      44.087  49.999  37.288  1.00  0.00           C  
TER      13      ARG    12 
ATOM     13  CA  GLY    13      43.593  47.482  34.326  1.00  0.00           C  
TER      14      GLY    13 
ATOM     14  CA  MET    14      40.211  48.730  33.080  1.00  0.00           C  
TER      15      MET    14 
ATOM     15  CA  ARG    15      38.015  51.858  33.116  1.00  0.00           C  
TER      16      ARG    15 
ATOM     16  CA  PHE    16      34.338  51.243  34.053  1.00  0.00           C  
TER      17      PHE    16 
ATOM     17  CA  ARG    17      31.815  51.218  31.155  1.00  0.00           C  
TER      18      ARG    17 
ATOM     18  CA  TYR    18      28.337  52.797  30.827  1.00  0.00           C  
TER      19      TYR    18 
ATOM     19  CA  LYS    19      25.205  51.366  29.132  1.00  0.00           C  
TER      20      LYS    19 
ATOM     20  CA  CYS    20      25.974  52.641  25.632  1.00  0.00           C  
TER      21      CYS    20 
ATOM     21  CA  GLU    21      27.759  51.151  22.545  1.00  0.00           C  
TER      22      GLU    21 
ATOM     22  CA  GLY    22      31.482  50.360  23.014  1.00  0.00           C  
TER      23      GLY    22 
ATOM     23  CA  ARG    23      34.615  49.259  21.085  1.00  0.00           C  
TER      24      ARG    23 
ATOM     24  CA  SER    24      34.821  45.615  22.350  1.00  0.00           C  
TER      25      SER    24 
ATOM     25  CA  ALA    25      33.484  43.098  24.889  1.00  0.00           C  
TER      26      ALA    25 
ATOM     26  CA  GLY    26      35.139  43.968  28.149  1.00  0.00           C  
TER      27      GLY    26 
ATOM     27  CA  SER    27      36.839  41.922  30.724  1.00  0.00           C  
TER      28      SER    27 
ATOM     28  CA  ILE    28      38.887  42.459  33.921  1.00  0.00           C  
TER      29      ILE    28 
ATOM     29  CA  PRO    29      42.664  41.801  33.460  1.00  0.00           C  
TER      30      PRO    29 
ATOM     30  CA  GLY    30      44.342  39.472  35.987  1.00  0.00           C  
TER      31      GLY    30 
ATOM     31  CA  GLU    31      47.574  40.358  37.839  1.00  0.00           C  
TER      32      GLU    31 
ATOM     32  CA  ARG    32      49.828  38.403  35.372  1.00  0.00           C  
TER      33      ARG    32 
ATOM     33  CA  SER    33      48.629  40.553  32.404  1.00  0.00           C  
TER      34      SER    33 
ATOM     34  CA  THR    34      51.334  42.480  30.487  1.00  0.00           C  
TER      35      THR    34 
ATOM     35  CA  ASP    35      51.819  44.777  27.482  1.00  0.00           C  
TER      36      ASP    35 
ATOM     36  CA  THR    36      51.846  41.575  25.401  1.00  0.00           C  
TER      37      THR    36 
ATOM     37  CA  THR    37      49.357  39.097  26.963  1.00  0.00           C  
TER      38      THR    37 
ATOM     38  CA  LYS    38      46.128  39.101  29.036  1.00  0.00           C  
TER      39      LYS    38 
ATOM     39  CA  THR    39      45.055  36.913  31.978  1.00  0.00           C  
TER      40      THR    39 
ATOM     40  CA  HIE    40      41.805  36.913  34.043  1.00  0.00           C  
TER      41      HIE    40 
ATOM     41  CA  PRO    41      40.768  36.656  37.762  1.00  0.00           C  
TER      42      PRO    41 
ATOM     42  CA  THR    42      40.946  33.040  39.018  1.00  0.00           C  
TER      43      THR    42 
ATOM     43  CA  ILE    43      40.000  31.078  42.192  1.00  0.00           C  
TER      44      ILE    43 
ATOM     44  CA  LYS    44      40.941  27.674  43.676  1.00  0.00           C  
TER      45      LYS    44 
ATOM     45  CA  ILE    45      38.724  25.498  45.896  1.00  0.00           C  
TER      46      ILE    45 
ATOM     46  CA  ASN    46      40.785  23.721  48.568  1.00  0.00           C  
TER      47      ASN    46 
ATOM     47  CA  GLY    47      39.666  20.426  50.124  1.00  0.00           C  
TER      48      GLY    47 
ATOM     48  CA  TYR    48      36.973  19.730  47.478  1.00  0.00           C  
TER      49      TYR    48 
ATOM     49  CA  THR    49      36.507  18.704  43.839  1.00  0.00           C  
TER      50      THR    49 
ATOM     50  CA  GLY    50      33.076  18.078  42.307  1.00  0.00           C  
TER      51      GLY    50 
ATOM     51  CA  PRO    51      29.736  19.692  41.375  1.00  0.00           C  
TER      52      PRO    51 
ATOM     52  CA  GLY    52      28.431  22.939  42.841  1.00  0.00           C  
TER      53      GLY    52 
ATOM     53  CA  THR    53      27.764  26.652  42.165  1.00  0.00           C  
TER      54      THR    53 
ATOM     54  CA  VAL    54      29.722  29.941  42.335  1.00  0.00           C  
TER      55      VAL    54 
ATOM     55  CA  ARG    55      28.458  33.517  42.818  1.00  0.00           C  
TER      56      ARG    55 
ATOM     56  CA  ILE    56      30.559  36.637  42.097  1.00  0.00           C  
TER      57      ILE    56 
ATOM     57  CA  SER    57      29.262  40.022  43.377  1.00  0.00           C  
TER      58      SER    57 
ATOM     58  CA  LEU    58      30.422  43.688  43.363  1.00  0.00           C  
TER      59      LEU    58 
ATOM     59  CA  VAL    59      31.148  44.965  46.930  1.00  0.00           C  
TER      60      VAL    59 
ATOM     60  CA  THR    60      32.478  48.234  48.481  1.00  0.00           C  
TER      61      THR    60 
ATOM     61  CA  LYS    61      36.225  49.006  48.771  1.00  0.00           C  
TER      62      LYS    61 
ATOM     62  CA  ASP    62      35.866  49.925  52.474  1.00  0.00           C  
TER      63      ASP    62 
ATOM     63  CA  PRO    63      33.847  48.410  55.385  1.00  0.00           C  
TER      64      PRO    63 
ATOM     64  CA  PRO    64      31.012  47.806  56.036  1.00  0.00           C  
TER      65      PRO    64 
ATOM     65  CA  HIE    65      31.091  45.308  53.128  1.00  0.00           C  
TER      66      HIE    65 
ATOM     66  CA  ARG    66      27.912  46.372  51.241  1.00  0.00           C  
TER      67      ARG    66 
ATOM     67  CA  PRO    67      26.707  45.202  47.759  1.00  0.00           C  
TER      68      PRO    67 
ATOM     68  CA  HIE    68      27.895  47.973  45.398  1.00  0.00           C  
TER      69      HIE    68 
ATOM     69  CA  PRO    69      25.398  49.808  43.034  1.00  0.00           C  
TER      70      PRO    69 
ATOM     70  CA  HIE    70      27.588  49.136  39.915  1.00  0.00           C  
TER      71      HIE    70 
ATOM     71  CA  GLU    71      26.788  46.393  37.357  1.00  0.00           C  
TER      72      GLU    71 
ATOM     72  CA  LEU    72      28.760  43.442  36.029  1.00  0.00           C  
TER      73      LEU    72 
ATOM     73  CA  VAL    73      28.847  43.123  32.214  1.00  0.00           C  
TER      74      VAL    73 
ATOM     74  CA  GLY    74      28.565  39.852  30.310  1.00  0.00           C  
TER      75      GLY    74 
ATOM     75  CA  LYS    75      26.230  36.795  30.188  1.00  0.00           C  
TER      76      LYS    75 
ATOM     76  CA  ASP    76      23.549  36.763  32.766  1.00  0.00           C  
TER      77      ASP    76 
ATOM     77  CA  CYS    77      25.055  39.532  34.985  1.00  0.00           C  
TER      78      CYS    77 
ATOM     78  CA  ARG    78      22.490  41.747  37.046  1.00  0.00           C  
TER      79      ARG    78 
ATOM     79  CA  ASP    79      22.200  43.799  40.335  1.00  0.00           C  
TER      80      ASP    79 
ATOM     80  CA  GLY    80      26.043  43.654  41.278  1.00  0.00           C  
TER      81      GLY    80 
ATOM     81  CA  TYR    81      26.293  39.703  40.853  1.00  0.00           C  
TER      82      TYR    81 
ATOM     82  CA  TYR    82      26.855  36.771  38.413  1.00  0.00           C  
TER      83      TYR    82 
ATOM     83  CA  GLU    83      26.200  33.060  39.148  1.00  0.00           C  
TER      84      GLU    83 
ATOM     84  CA  ALA    84      27.273  29.800  37.475  1.00  0.00           C  
TER      85      ALA    84 
ATOM     85  CA  ASP    85      27.837  26.050  37.941  1.00  0.00           C  
TER      86      ASP    85 
ATOM     86  CA  LEU    86      31.227  24.614  38.896  1.00  0.00           C  
TER      87      LEU    86 
ATOM     87  CA  CYS    87      32.942  22.211  36.540  1.00  0.00           C  
TER      88      CYS    87 
ATOM     88  CA  PRO    88      32.979  18.811  38.249  1.00  0.00           C  
TER      89      PRO    88 
ATOM     89  CA  ASP    89      36.384  17.791  37.013  1.00  0.00           C  
TER      90      ASP    89 
ATOM     90  CA  ARG    90      38.351  20.792  38.372  1.00  0.00           C  
TER      91      ARG    90 
ATOM     91  CA  SER    91      39.151  22.804  41.504  1.00  0.00           C  
TER      92      SER    91 
ATOM     92  CA  ILE    92      40.546  25.886  39.664  1.00  0.00           C  
TER      93      ILE    92 
ATOM     93  CA  HIE    93      37.966  28.240  38.045  1.00  0.00           C  
TER      94      HIE    93 
ATOM     94  CA  SER    94      38.504  31.419  35.930  1.00  0.00           C  
TER      95      SER    94 
ATOM     95  CA  PHE    95      36.188  34.152  34.602  1.00  0.00           C  
TER      96      PHE    95 
ATOM     96  CA  GLN    96      37.106  35.650  31.212  1.00  0.00           C  
TER      97      GLN    96 
ATOM     97  CA  ASN    97      33.805  37.349  30.309  1.00  0.00           C  
TER      98      ASN    97 
ATOM     98  CA  LEU    98      33.443  39.516  33.418  1.00  0.00           C  
TER      99      LEU    98 
ATOM     99  CA  GLY    99      33.596  43.331  33.140  1.00  0.00           C  
TER     100      GLY    99 
ATOM    100  CA  ILE   100      32.362  46.329  35.220  1.00  0.00           C  
TER     101      ILE   100 
ATOM    101  CA  GLN   101      29.735  48.983  34.333  1.00  0.00           C  
TER     102      GLN   101 
ATOM    102  CA  CYS   102      29.230  52.255  36.242  1.00  0.00           C  
TER     103      CYS   102 
ATOM    103  CA  VAL   103      25.811  53.518  37.467  1.00  0.00           C  
TER     104      VAL   103 
ATOM    104  CA  LYS   104      24.793  57.245  36.664  1.00  0.00           C  
TER     105      LYS   104 
ATOM    105  CA  LYS   105      23.224  59.406  39.577  1.00  0.00           C  
TER     106      LYS   105 
ATOM    106  CA  ARG   106      19.525  58.861  38.263  1.00  0.00           C  
TER     107      ARG   106 
ATOM    107  CA  ASP   107      19.969  54.918  38.141  1.00  0.00           C  
TER     108      ASP   107 
ATOM    108  CA  LEU   108      21.618  54.772  41.675  1.00  0.00           C  
TER     109      LEU   108 
ATOM    109  CA  GLU   109      18.472  54.638  43.897  1.00  0.00           C  
TER     110      GLU   109 
ATOM    110  CA  GLN   110      16.925  51.914  41.672  1.00  0.00           C  
TER     111      GLN   110 
ATOM    111  CA  ALA   111      20.214  49.928  41.687  1.00  0.00           C  
TER     112      ALA   111 
ATOM    112  CA  ILE   112      20.262  49.975  45.541  1.00  0.00           C  
TER     113      ILE   112 
ATOM    113  CA  SER   113      16.520  49.079  45.669  1.00  0.00           C  
TER     114      SER   113 
ATOM    114  CA  GLN   114      17.146  46.084  43.325  1.00  0.00           C  
TER     115      GLN   114 
ATOM    115  CA  ARG   115      20.067  44.812  45.536  1.00  0.00           C  
TER     116      ARG   115 
ATOM    116  CA  ILE   116      17.731  45.010  48.590  1.00  0.00           C  
TER     117      ILE   116 
ATOM    117  CA  GLN   117      14.863  43.265  46.677  1.00  0.00           C  
TER     118      GLN   117 
ATOM    118  CA  THR   118      17.177  40.404  45.438  1.00  0.00           C  
TER     119      THR   118 
ATOM    119  CA  ASN   119      18.604  40.128  49.037  1.00  0.00           C  
TER     120      ASN   119 
ATOM    120  CA  ASN   120      22.337  40.221  47.666  1.00  0.00           C  
TER     121      ASN   120 
ATOM    121  CA  ASN   121      24.038  40.786  51.159  1.00  0.00           C  
TER     122      ASN   121 
ATOM    122  CA  PRO   122      27.163  38.366  51.565  1.00  0.00           C  
TER     123      PRO   122 
ATOM    123  CA  PHE   123      28.283  39.879  54.904  1.00  0.00           C  
TER     124      PHE   123 
ATOM    124  CA  HIE   124      24.735  40.376  56.368  1.00  0.00           C  
TER     125      HIE   124 
ATOM    125  CA  VAL   125      25.048  44.237  56.520  1.00  0.00           C  
TER     126      VAL   125 
ATOM    126  CA  PRO   126      21.820  46.147  57.585  1.00  0.00           C  
TER     127      PRO   126 
ATOM    127  CA  ILE   127      19.428  47.723  55.024  1.00  0.00           C  
TER     128      ILE   127 
ATOM    128  CA  GLU   128      19.883  51.187  56.600  1.00  0.00           C  
TER     129      GLU   128 
ATOM    129  CA  GLU   129      23.612  51.013  55.698  1.00  0.00           C  
TER     130      GLU   129 
ATOM    130  CA  GLN   130      22.757  49.804  52.159  1.00  0.00           C  
TER     131      GLN   130 
ATOM    131  CA  ARG   131      20.634  53.016  51.869  1.00  0.00           C  
TER     132      ARG   131 
ATOM    132  CA  GLY   132      23.773  55.045  52.763  1.00  0.00           C  
TER     133      GLY   132 
ATOM    133  CA  ASP   133      26.271  56.780  50.474  1.00  0.00           C  
TER     134      ASP   133 
ATOM    134  CA  TYR   134      28.741  54.976  48.132  1.00  0.00           C  
TER     135      TYR   134 
ATOM    135  CA  ASP   135      32.080  55.723  46.481  1.00  0.00           C  
TER     136      ASP   135 
ATOM    136  CA  LEU   136      31.602  55.087  42.753  1.00  0.00           C  
TER     137      LEU   136 
ATOM    137  CA  ASN   137      35.312  55.332  41.768  1.00  0.00           C  
TER     138      ASN   137 
ATOM    138  CA  ALA   138      36.344  52.007  43.387  1.00  0.00           C  
TER     139      ALA   138 
ATOM    139  CA  VAL   139      34.968  48.451  43.975  1.00  0.00           C  
TER     140      VAL   139 
ATOM    140  CA  ARG   140      35.952  44.856  45.000  1.00  0.00           C  
TER     141      ARG   140 
ATOM    141  CA  LEU   141      34.869  41.429  43.726  1.00  0.00           C  
TER     142      LEU   141 
ATOM    142  CA  CYS   142      33.328  39.055  46.291  1.00  0.00           C  
TER     143      CYS   142 
ATOM    143  CA  PHE   143      33.511  35.313  45.472  1.00  0.00           C  
TER     144      PHE   143 
ATOM    144  CA  GLN   144      31.242  32.742  47.176  1.00  0.00           C  
TER     145      GLN   144 
ATOM    145  CA  VAL   145      30.867  28.991  46.454  1.00  0.00           C  
TER     146      VAL   145 
ATOM    146  CA  THR   146      28.350  26.243  47.274  1.00  0.00           C  
TER     147      THR   146 
ATOM    147  CA  VAL   147      29.825  22.703  47.294  1.00  0.00           C  
TER     148      VAL   147 
ATOM    148  CA  ARG   148      28.406  19.275  48.411  1.00  0.00           C  
TER     149      ARG   148 
ATOM    149  CA  ASP   149      28.787  17.681  51.904  1.00  0.00           C  
TER     150      ASP   149 
ATOM    150  CA  PRO   150      29.768  13.912  52.450  1.00  0.00           C  
TER     151      PRO   150 
ATOM    151  CA  ALA   151      26.017  13.057  52.227  1.00  0.00           C  
TER     152      ALA   151 
ATOM    152  CA  GLY   152      25.372  15.022  48.723  1.00  0.00           C  
TER     153      GLY   152 
ATOM    153  CA  ARG   153      23.705  18.018  50.395  1.00  0.00           C  
TER     154      ARG   153 
ATOM    154  CA  PRO   154      24.475  21.671  49.406  1.00  0.00           C  
TER     155      PRO   154 
ATOM    155  CA  LEU   155      27.096  23.384  51.594  1.00  0.00           C  
TER     156      LEU   155 
ATOM    156  CA  LEU   156      27.759  27.152  51.409  1.00  0.00           C  
TER     157      LEU   156 
ATOM    157  CA  LEU   157      31.375  28.221  52.065  1.00  0.00           C  
TER     158      LEU   157 
ATOM    158  CA  THR   158      32.568  31.554  53.578  1.00  0.00           C  
TER     159      THR   158 
ATOM    159  CA  PRO   159      32.959  34.488  51.093  1.00  0.00           C  
TER     160      PRO   159 
ATOM    160  CA  VAL   160      36.322  35.971  49.962  1.00  0.00           C  
TER     161      VAL   160 
ATOM    161  CA  LEU   161      37.135  39.527  48.733  1.00  0.00           C  
TER     162      LEU   161 
ATOM    162  CA  SER   162      39.583  40.660  45.992  1.00  0.00           C  
TER     163      SER   162 
ATOM    163  CA  HIE   163      42.110  43.474  45.878  1.00  0.00           C  
TER     164      HIE   163 
ATOM    164  CA  PRO   164      40.288  46.772  44.981  1.00  0.00           C  
TER     165      PRO   164 
ATOM    165  CA  ILE   165      39.647  47.891  41.386  1.00  0.00           C  
TER     166      ILE   165 
ATOM    166  CA  PHE   166      39.644  51.631  40.477  1.00  0.00           C  
TER     167      PHE   166 
ATOM    167  CA  ASP   167      38.198  53.759  37.642  1.00  0.00           C  
TER     168      ASP   167 
ATOM    168  CA  ASN   168      39.640  56.806  36.198  1.00  0.00           C  
TER     169      ASN   168 
ATOM    169  CA  PHE   169      30.336  52.161  -3.354  1.00  0.00           C  
TER     170      PHE   169 
ATOM    170  CA  PRO   170      33.636  50.251  -3.064  1.00  0.00           C  
TER     171      PRO   170 
ATOM    171  CA  ASP   171      34.252  47.713  -0.286  1.00  0.00           C  
TER     172      ASP   171 
ATOM    172  CA  LEU   172      36.754  44.966   0.692  1.00  0.00           C  
TER     173      LEU   172 
ATOM    173  CA  PRO   173      37.320  41.531  -0.970  1.00  0.00           C  
TER     174      PRO   173 
ATOM    174  CA  GLU   174      35.971  39.872   2.201  1.00  0.00           C  
TER     175      GLU   174 
ATOM    175  CA  HIE   175      32.727  41.880   1.769  1.00  0.00           C  
TER     176      HIE   175 
ATOM    176  CA  GLN   176      32.018  40.279  -1.627  1.00  0.00           C  
TER     177      GLN   176 
ATOM    177  CA  ASP   177      30.418  37.446   0.273  1.00  0.00           C  
TER     178      ASP   177 
ATOM    178  CA  ASN   178      27.494  38.166   2.486  1.00  0.00           C  
TER     179      ASN   178 
ATOM    179  CA  PRO   179      27.879  41.975   3.046  1.00  0.00           C  
TER     180      PRO   179 
ATOM    180  CA  SER   180      25.931  43.842   5.760  1.00  0.00           C  
TER     181      SER   180 
ATOM    181  CA  GLN   181      22.395  44.611   4.547  1.00  0.00           C  
TER     182      GLN   181 
ATOM    182  CA  LEU   182      22.220  47.582   6.976  1.00  0.00           C  
TER     183      LEU   182 
ATOM    183  CA  ARG   183      25.424  49.023   5.372  1.00  0.00           C  
TER     184      ARG   183 
ATOM    184  CA  LEU   184      23.902  48.683   1.870  1.00  0.00           C  
TER     185      LEU   184 
ATOM    185  CA  GLN   185      20.710  50.414   3.158  1.00  0.00           C  
TER     186      GLN   185 
ATOM    186  CA  HIE   186      22.676  53.342   4.718  1.00  0.00           C  
TER     187      HIE   186 
ATOM    187  CA  ASP   187      24.764  53.638   1.498  1.00  0.00           C  
TER     188      ASP   187 
ATOM    188  CA  GLY   188      21.341  54.264  -0.129  1.00  0.00           C  
TER     189      GLY   188 
ATOM    189  CA  LEU   189      21.099  57.493   1.948  1.00  0.00           C  
TER     190      LEU   189 
ATOM    190  CA  ALA   190      24.728  58.594   2.456  1.00  0.00           C  
TER     191      ALA   190 
ATOM    191  CA  THR   191      25.705  59.254  -1.204  1.00  0.00           C  
TER     192      THR   191 
ATOM    192  CA  ASP   192      27.757  62.502  -1.356  1.00  0.00           C  
TER     193      ASP   192 
ATOM    193  CA  ASP   193      31.511  61.726  -1.155  1.00  0.00           C  
TER     194      ASP   193 
ATOM    194  CA  LYS   194      32.778  65.259  -2.057  1.00  0.00           C  
TER     195      LYS   194 
ATOM    195  CA  ALA   195      35.363  67.071   0.080  1.00  0.00           C  
TER     196      ALA   195 
ATOM    196  CA  ARG   196      33.138  70.075   1.011  1.00  0.00           C  
TER     197      ARG   196 
ATOM    197  CA  LEU   197      33.727  70.427   4.793  1.00  0.00           C  
TER     198      LEU   197 
ATOM    198  CA  GLU   198      36.803  72.256   6.148  1.00  0.00           C  
TER     199      GLU   198 
ATOM    199  CA  PRO   199      39.181  69.548   7.480  1.00  0.00           C  
TER     200      PRO   199 
ATOM    200  CA  MET   200      40.430  71.707  10.382  1.00  0.00           C  
TER     201      MET   200 
ATOM    201  CA  CYS   201      36.870  72.239  11.686  1.00  0.00           C  
TER     202      CYS   201 
ATOM    202  CA  LEU   202      35.436  68.673  11.706  1.00  0.00           C  
TER     203      LEU   202 
ATOM    203  CA  ALA   203      35.542  68.332  15.537  1.00  0.00           C  
TER     204      ALA   203 
ATOM    204  CA  GLU   204      33.522  71.607  15.884  1.00  0.00           C  
TER     205      GLU   204 
ATOM    205  CA  TYR   205      30.977  70.194  13.379  1.00  0.00           C  
TER     206      TYR   205 
ATOM    206  CA  LEU   206      30.629  67.005  15.547  1.00  0.00           C  
TER     207      LEU   206 
ATOM    207  CA  ILE   207      30.968  68.200  19.203  1.00  0.00           C  
TER     208      ILE   207 
ATOM    208  CA  SER   208      28.877  70.727  21.232  1.00  0.00           C  
TER     209      SER   208 
ATOM    209  CA  GLY   209      30.966  70.724  24.463  1.00  0.00           C  
TER     210      GLY   209 
ATOM    210  CA  PRO   210      32.522  68.686  27.339  1.00  0.00           C  
TER     211      PRO   210 
ATOM    211  CA  GLY   211      30.431  66.058  29.208  1.00  0.00           C  
TER     212      GLY   211 
ATOM    212  CA  GLY   212      30.669  62.466  30.580  1.00  0.00           C  
TER     213      GLY   212 
ATOM    213  CA  MET   213      28.364  59.444  30.591  1.00  0.00           C  
TER     214      MET   213 
ATOM    214  CA  ASP   214      27.071  60.584  33.971  1.00  0.00           C  
TER     215      ASP   214 
ATOM    215  CA  PRO   215      26.004  64.379  33.963  1.00  0.00           C  
TER     216      PRO   215 
ATOM    216  CA  ASP   216      27.451  64.848  37.562  1.00  0.00           C  
TER     217      ASP   216 
ATOM    217  CA  ILE   217      31.047  64.173  36.345  1.00  0.00           C  
TER     218      ILE   217 
ATOM    218  CA  GLU   218      33.217  67.188  35.732  1.00  0.00           C  
TER     219      GLU   218 
ATOM    219  CA  ILE   219      35.478  66.869  32.702  1.00  0.00           C  
TER     220      ILE   219 
ATOM    220  CA  ASP   220      38.961  68.418  32.945  1.00  0.00           C  
TER     221      ASP   220 
ATOM    221  CA  ASP   221      39.300  71.334  30.490  1.00  0.00           C  
TER     222      ASP   221 
ATOM    222  CA  ASP   222      42.979  70.509  29.733  1.00  0.00           C  
TER     223      ASP   222 
ATOM    223  CA  THR   223      42.189  66.824  29.047  1.00  0.00           C  
TER     224      THR   223 
ATOM    224  CA  TYR   224      39.270  68.010  26.856  1.00  0.00           C  
TER     225      TYR   224 
ATOM    225  CA  ASP   225      41.592  70.311  24.841  1.00  0.00           C  
TER     226      ASP   225 
ATOM    226  CA  GLU   226      44.159  67.498  24.352  1.00  0.00           C  
TER     227      GLU   226 
ATOM    227  CA  CYS   227      41.511  64.905  23.377  1.00  0.00           C  
TER     228      CYS   227 
ATOM    228  CA  ARG   228      39.877  67.429  20.957  1.00  0.00           C  
TER     229      ARG   228 
ATOM    229  CA  GLU   229      43.294  68.082  19.329  1.00  0.00           C  
TER     230      GLU   229 
ATOM    230  CA  VAL   230      43.915  64.315  18.810  1.00  0.00           C  
TER     231      VAL   230 
ATOM    231  CA  LEU   231      40.302  63.935  17.555  1.00  0.00           C  
TER     232      LEU   231 
ATOM    232  CA  SER   232      40.835  66.868  15.110  1.00  0.00           C  
TER     233      SER   232 
ATOM    233  CA  ARG   233      44.011  65.178  13.722  1.00  0.00           C  
TER     234      ARG   233 
ATOM    234  CA  ILE   234      42.251  61.790  13.290  1.00  0.00           C  
TER     235      ILE   234 
ATOM    235  CA  LEU   235      39.131  63.349  11.645  1.00  0.00           C  
TER     236      LEU   235 
ATOM    236  CA  GLU   236      41.363  65.305   9.195  1.00  0.00           C  
TER     237      GLU   236 
ATOM    237  CA  ASP   237      43.310  62.109   8.286  1.00  0.00           C  
TER     238      ASP   237 
ATOM    238  CA  ALA   238      39.998  60.239   7.778  1.00  0.00           C  
TER     239      ALA   238 
ATOM    239  CA  TYR   239      38.188  62.947   5.705  1.00  0.00           C  
TER     240      TYR   239 
ATOM    240  CA  THR   240      41.255  63.652   3.469  1.00  0.00           C  
TER     241      THR   240 
ATOM    241  CA  GLN   241      41.953  59.922   2.726  1.00  0.00           C  
TER     242      GLN   241 
ATOM    242  CA  SER   242      38.602  58.021   2.931  1.00  0.00           C  
TER     243      SER   242 
ATOM    243  CA  GLY   243      35.726  58.649   0.508  1.00  0.00           C  
TER     244      GLY   243 
ATOM    244  CA  THR   244      33.641  56.334   2.753  1.00  0.00           C  
TER     245      THR   244 
ATOM    245  CA  PHE   245      34.299  58.633   5.765  1.00  0.00           C  
TER     246      PHE   245 
ATOM    246  CA  ARG   246      33.444  61.742   3.633  1.00  0.00           C  
TER     247      ARG   246 
ATOM    247  CA  ARG   247      30.103  60.107   2.646  1.00  0.00           C  
TER     248      ARG   247 
ATOM    248  CA  LEU   248      29.175  59.357   6.296  1.00  0.00           C  
TER     249      LEU   248 
ATOM    249  CA  MET   249      30.278  62.803   7.638  1.00  0.00           C  
TER     250      MET   249 
ATOM    250  CA  ASN   250      28.626  64.803   4.787  1.00  0.00           C  
TER     251      ASN   250 
ATOM    251  CA  TYR   251      25.307  62.957   5.389  1.00  0.00           C  
TER     252      TYR   251 
ATOM    252  CA  ALA   252      25.365  63.546   9.183  1.00  0.00           C  
TER     253      ALA   252 
ATOM    253  CA  TYR   253      26.214  67.268   8.653  1.00  0.00           C  
TER     254      TYR   253 
ATOM    254  CA  ASP   254      23.231  67.698   6.269  1.00  0.00           C  
TER     255      ASP   254 
ATOM    255  CA  GLN   255      20.821  65.530   8.337  1.00  0.00           C  
TER     256      GLN   255 
ATOM    256  CA  GLU   256      21.456  66.260  12.041  1.00  0.00           C  
TER     257      GLU   256 
ATOM    257  CA  LEU   257      24.743  67.946  13.126  1.00  0.00           C  
TER     258      LEU   257 
ATOM    258  CA  HIE   258      23.455  71.412  12.064  1.00  0.00           C  
TER     259      HIE   258 
ATOM    259  CA  ASP   259      21.771  71.704  15.505  1.00  0.00           C  
TER     260      ASP   259 
ATOM    260  CA  VAL   260      23.773  72.211  18.750  1.00  0.00           C  
TER     261      VAL   260 
ATOM    261  CA  GLU   261      21.354  69.858  20.575  1.00  0.00           C  
TER     262      GLU   261 
ATOM    262  CA  GLN   262      22.229  67.085  18.054  1.00  0.00           C  
TER     263      GLN   262 
ATOM    263  CA  ARG   263      26.017  67.675  18.239  1.00  0.00           C  
TER     264      ARG   263 
ATOM    264  CA  TRP   264      27.612  65.309  20.772  1.00  0.00           C  
TER     265      TRP   264 
ATOM    265  CA  LEU   265      29.167  65.908  24.215  1.00  0.00           C  
TER     266      LEU   265 
ATOM    266  CA  LEU   266      32.846  64.820  24.557  1.00  0.00           C  
TER     267      LEU   266 
ATOM    267  CA  GLY   267      33.700  62.607  27.566  1.00  0.00           C  
TER     268      GLY   267 
ATOM    268  CA  ALA   268      37.453  63.252  27.538  1.00  0.00           C  
TER     269      ALA   268 
ATOM    269  CA  GLY   269      39.479  60.933  29.823  1.00  0.00           C  
TER     270      GLY   269 
ATOM    270  CA  GLU   270      36.617  58.383  30.122  1.00  0.00           C  
TER     271      GLU   270 
ATOM    271  CA  ASN   271      36.016  54.776  28.911  1.00  0.00           C  
TER     272      ASN   271 
ATOM    272  CA  PHE   272      35.425  54.447  25.122  1.00  0.00           C  
TER     273      PHE   272 
ATOM    273  CA  GLY   273      31.707  54.570  24.234  1.00  0.00           C  
TER     274      GLY   273 
ATOM    274  CA  THR   274      28.915  56.247  22.182  1.00  0.00           C  
TER     275      THR   274 
ATOM    275  CA  THR   275      25.177  56.756  23.040  1.00  0.00           C  
TER     276      THR   275 
ATOM    276  CA  VAL   276      24.021  55.602  19.305  1.00  0.00           C  
TER     277      VAL   276 
ATOM    277  CA  THR   277      20.723  53.748  20.809  1.00  0.00           C  
TER     278      THR   277 
ATOM    278  CA  ASP   278      18.388  54.622  24.031  1.00  0.00           C  
TER     279      ASP   278 
ATOM    279  CA  GLU   279      18.894  52.481  26.971  1.00  0.00           C  
TER     280      GLU   279 
ATOM    280  CA  ASP   280      14.808  55.172  29.351  1.00  0.00           C  
TER     281      ASP   280 
ATOM    281  CA  LEU   281      10.345  55.317  28.649  1.00  0.00           C  
TER     282      LEU   281 
ATOM    282  CA  GLU   282      11.179  58.764  30.082  1.00  0.00           C  
TER     283      GLU   282 
ATOM    283  CA  SER   283      11.469  62.078  28.204  1.00  0.00           C  
TER     284      SER   283 
ATOM    284  CA  SER   284      13.952  63.436  30.284  1.00  0.00           C  
TER     285      SER   284 
ATOM    285  CA  GLU   285      16.944  61.372  29.398  1.00  0.00           C  
TER     286      GLU   285 
ATOM    286  CA  GLY   286      20.278  65.268  28.167  1.00  0.00           C  
TER     287      GLY   286 
ATOM    287  CA  ARG   287      22.423  65.433  25.066  1.00  0.00           C  
TER     288      ARG   287 
ATOM    288  CA  LYS   288      24.144  62.394  23.442  1.00  0.00           C  
TER     289      LYS   288 
ATOM    289  CA  VAL   289      27.758  61.521  24.460  1.00  0.00           C  
TER     290      VAL   289 
ATOM    290  CA  ILE   290      30.982  60.229  22.820  1.00  0.00           C  
TER     291      ILE   290 
ATOM    291  CA  ALA   291      33.660  59.189  25.377  1.00  0.00           C  
TER     292      ALA   291 
ATOM    292  CA  LEU   292      37.393  58.873  24.525  1.00  0.00           C  
TER     293      LEU   292 
ATOM    293  CA  ASN   293      40.816  58.479  26.253  1.00  0.00           C  
TER     294      ASN   293 
ATOM    294  CA  LEU   294      44.539  58.268  25.302  1.00  0.00           C  
TER     295      LEU   294 
ATOM    295  CA  ASP   295      45.434  54.988  27.170  1.00  0.00           C  
TER     296      ASP   295 
ATOM    296  CA  ASP   296      46.174  53.018  23.936  1.00  0.00           C  
TER     297      ASP   296 
ATOM    297  CA  THR   297      49.261  55.214  23.505  1.00  0.00           C  
TER     298      THR   297 
ATOM    298  CA  ASP   298      50.338  54.851  27.114  1.00  0.00           C  
TER     299      ASP   298 
ATOM    299  CA  ASP   299      52.941  52.256  27.931  1.00  0.00           C  
TER     300      ASP   299 
ATOM    300  CA  ASP   300      52.041  51.977  31.568  1.00  0.00           C  
TER     301      ASP   300 
ATOM    301  CA  SER   301      48.448  51.089  30.999  1.00  0.00           C  
TER     302      SER   301 
ATOM    302  CA  ILE   302      47.320  47.557  30.263  1.00  0.00           C  
TER     303      ILE   302 
ATOM    303  CA  PRO   303      46.106  47.229  26.629  1.00  0.00           C  
TER     304      PRO   303 
ATOM    304  CA  GLU   304      42.557  46.490  25.451  1.00  0.00           C  
TER     305      GLU   304 
ATOM    305  CA  TYR   305      41.910  43.806  22.799  1.00  0.00           C  
TER     306      TYR   305 
ATOM    306  CA  TYR   306      39.657  42.994  19.808  1.00  0.00           C  
TER     307      TYR   306 
ATOM    307  CA  GLU   307      38.916  39.733  17.933  1.00  0.00           C  
TER     308      GLU   307 
ATOM    308  CA  SER   308      40.738  39.437  14.584  1.00  0.00           C  
TER     309      SER   308 
ATOM    309  CA  ASN   309      41.621  36.879  11.948  1.00  0.00           C  
TER     310      ASN   309 
ATOM    310  CA  ASP   310      44.815  36.275  13.893  1.00  0.00           C  
TER     311      ASP   310 
ATOM    311  CA  GLY   311      43.203  35.954  17.281  1.00  0.00           C  
TER     312      GLY   311 
ATOM    312  CA  PRO   312      43.039  38.660  19.949  1.00  0.00           C  
TER     313      PRO   312 
ATOM    313  CA  GLN   313      44.907  41.840  18.895  1.00  0.00           C  
TER     314      GLN   313 
ATOM    314  CA  GLN   314      45.565  45.125  20.768  1.00  0.00           C  
TER     315      GLN   314 
ATOM    315  CA  PHE   315      43.781  48.455  20.121  1.00  0.00           C  
TER     316      PHE   315 
ATOM    316  CA  ASP   316      45.502  51.652  19.007  1.00  0.00           C  
TER     317      ASP   316 
ATOM    317  CA  THR   317      44.233  55.264  19.441  1.00  0.00           C  
TER     318      THR   317 
ATOM    318  CA  THR   318      43.288  55.696  15.719  1.00  0.00           C  
TER     319      THR   318 
ATOM    319  CA  ARG   319      41.140  52.505  15.609  1.00  0.00           C  
TER     320      ARG   319 
ATOM    320  CA  SER   320      39.475  53.371  18.959  1.00  0.00           C  
TER     321      SER   320 
ATOM    321  CA  PHE   321      38.596  56.980  17.943  1.00  0.00           C  
TER     322      PHE   321 
ATOM    322  CA  ILE   322      37.373  56.141  14.380  1.00  0.00           C  
TER     323      ILE   322 
ATOM    323  CA  HIE   323      35.171  53.208  15.564  1.00  0.00           C  
TER     324      HIE   323 
ATOM    324  CA  GLN   324      33.251  55.296  18.177  1.00  0.00           C  
TER     325      GLN   324 
ATOM    325  CA  VAL   325      32.874  58.094  15.552  1.00  0.00           C  
TER     326      VAL   325 
ATOM    326  CA  VAL   326      31.387  55.549  13.036  1.00  0.00           C  
TER     327      VAL   326 
ATOM    327  CA  HIE   327      28.760  54.722  15.732  1.00  0.00           C  
TER     328      HIE   327 
ATOM    328  CA  ALA   328      28.028  58.486  16.063  1.00  0.00           C  
TER     329      ALA   328 
ATOM    329  CA  LEU   329      27.789  59.147  12.270  1.00  0.00           C  
TER     330      LEU   329 
ATOM    330  CA  THR   330      25.514  56.121  11.507  1.00  0.00           C  
TER     331      THR   330 
ATOM    331  CA  HIE   331      23.537  55.256  14.702  1.00  0.00           C  
TER     332      HIE   331 
ATOM    332  CA  LEU   332      24.147  51.571  13.709  1.00  0.00           C  
TER     333      LEU   332 
ATOM    333  CA  GLN   333      25.794  48.643  15.609  1.00  0.00           C  
TER     334      GLN   333 
ATOM    334  CA  ASP   334      28.634  46.074  15.335  1.00  0.00           C  
TER     335      ASP   334 
ATOM    335  CA  LYS   335      25.876  43.424  14.904  1.00  0.00           C  
TER     336      LYS   335 
ATOM    336  CA  GLU   336      23.107  42.644  12.407  1.00  0.00           C  
TER     337      GLU   336 
ATOM    337  CA  ASP   337      20.307  40.041  12.307  1.00  0.00           C  
TER     338      ASP   337 
ATOM    338  CA  SER   338      21.758  36.625  11.685  1.00  0.00           C  
TER     339      SER   338 
ATOM    339  CA  ASN   339      25.112  38.181  10.748  1.00  0.00           C  
TER     340      ASN   339 
ATOM    340  CA  PRO   340      28.159  38.394  12.957  1.00  0.00           C  
TER     341      PRO   340 
ATOM    341  CA  ARG   341      29.733  41.069  11.034  1.00  0.00           C  
TER     342      ARG   341 
ATOM    342  CA  GLY   342      27.426  44.068  11.243  1.00  0.00           C  
TER     343      GLY   342 
ATOM    343  CA  PRO   343      27.476  47.485   9.500  1.00  0.00           C  
TER     344      PRO   343 
ATOM    344  CA  VAL   344      29.906  49.287  11.875  1.00  0.00           C  
TER     345      VAL   344 
ATOM    345  CA  VAL   345      32.418  46.369  11.620  1.00  0.00           C  
TER     346      VAL   345 
ATOM    346  CA  GLU   346      32.379  46.593   7.793  1.00  0.00           C  
TER     347      GLU   346 
ATOM    347  CA  TYR   347      32.426  50.457   7.635  1.00  0.00           C  
TER     348      TYR   347 
ATOM    348  CA  THR   348      35.309  50.713  10.173  1.00  0.00           C  
TER     349      THR   348 
ATOM    349  CA  ASN   349      37.406  48.137   8.261  1.00  0.00           C  
TER     350      ASN   349 
ATOM    350  CA  ILE   350      36.751  49.965   4.911  1.00  0.00           C  
TER     351      ILE   350 
ATOM    351  CA  ILE   351      37.667  53.403   6.411  1.00  0.00           C  
TER     352      ILE   351 
ATOM    352  CA  LEU   352      40.890  52.104   8.063  1.00  0.00           C  
TER     353      LEU   352 
ATOM    353  CA  LYS   353      41.947  50.455   4.724  1.00  0.00           C  
TER     354      LYS   353 
ATOM    354  CA  GLU   354      41.254  53.728   2.824  1.00  0.00           C  
TER     355      GLU   354 
ATOM    355  CA  MET   355      43.355  55.578   5.477  1.00  0.00           C  
TER     356      MET   355 
ATOM    356  CA  GLY   356      46.109  52.929   4.930  1.00  0.00           C  
TER     357      GLY   356 
ATOM    357  CA  HIE   357      46.205  51.688   8.544  1.00  0.00           C  
TER     358      HIE   357 
ATOM    358  CA  THR   358      48.402  48.626   8.954  1.00  0.00           C  
TER     359      THR   358 
ATOM    359  CA  SER   359      46.878  46.709  11.800  1.00  0.00           C  
TER     360      SER   359 
ATOM    360  CA  PRO   360      45.017  43.395  11.452  1.00  0.00           C  
TER     361      PRO   360 
ATOM    361  CA  PRO   361      41.286  43.627  10.649  1.00  0.00           C  
TER     362      PRO   361 
ATOM    362  CA  ARG   362      38.691  43.349  13.451  1.00  0.00           C  
TER     363      ARG   362 
ATOM    363  CA  ILE   363      36.028  40.676  12.772  1.00  0.00           C  
TER     364      ILE   363 
ATOM    364  CA  ALA   364      33.626  40.883  15.764  1.00  0.00           C  
TER     365      ALA   364 
ATOM    365  CA  TYR   365      32.645  42.619  19.047  1.00  0.00           C  
TER     366      TYR   365 
ATOM    366  CA  GLU   366      32.644  39.312  21.014  1.00  0.00           C  
TER     367      GLU   366 
ATOM    367  CA  PHE   367      35.638  36.961  21.378  1.00  0.00           C  
TER     368      PHE   367 
ATOM    368  CA  SER   368      35.666  33.342  20.189  1.00  0.00           C  
TER     369      SER   368 
ENDMDL
MODEL     5
ATOM      1  CA  ALA     1      36.927  23.138  52.282  1.00  0.00           C  
TER       2      ALA     1 
ATOM      2  CA  TYR     2      37.858  26.763  51.543  1.00  0.00           C  
TER       3      TYR     2 
ATOM      3  CA  VAL     3      38.201  29.193  48.585  1.00  0.00           C  
TER       4      VAL     3 
ATOM      4  CA  GLU     4      41.317  31.173  47.658  1.00  0.00           C  
TER       5      GLU     4 
ATOM      5  CA  ILE     5      41.966  33.779  44.924  1.00  0.00           C  
TER       6      ILE     5 
ATOM      6  CA  ILE     6      45.080  32.559  43.005  1.00  0.00           C  
TER       7      ILE     6 
ATOM      7  CA  GLU     7      44.931  35.409  40.421  1.00  0.00           C  
TER       8      GLU     7 
ATOM      8  CA  GLN     8      43.834  38.848  41.684  1.00  0.00           C  
TER       9      GLN     8 
ATOM      9  CA  PRO     9      42.435  41.593  39.377  1.00  0.00           C  
TER      10      PRO     9 
ATOM     10  CA  LYS    10      44.744  44.405  38.177  1.00  0.00           C  
TER      11      LYS    10 
ATOM     11  CA  GLN    11      43.821  47.489  40.242  1.00  0.00           C  
TER      12      GLN    11 
ATOM     12  CA  ARG    12      44.095  50.005  37.339  1.00  0.00           C  
TER      13      ARG    12 
ATOM     13  CA  GLY    13      43.614  47.533  34.362  1.00  0.00           C  
TER      14      GLY    13 
ATOM     14  CA  MET    14      40.232  48.761  33.111  1.00  0.00           C  
TER      15      MET    14 
ATOM     15  CA  ARG    15      38.020  51.875  33.141  1.00  0.00           C  
TER      16      ARG    15 
ATOM     16  CA  PHE    16      34.347  51.250  34.083  1.00  0.00           C  
TER      17      PHE    16 
ATOM     17  CA  ARG    17      31.827  51.223  31.183  1.00  0.00           C  
TER      18      ARG    17 
ATOM     18  CA  TYR    18      28.357  52.812  30.842  1.00  0.00           C  
TER      19      TYR    18 
ATOM     19  CA  LYS    19      25.220  51.382  29.157  1.00  0.00           C  
TER      20      LYS    19 
ATOM     20  CA  CYS    20      25.991  52.660  25.659  1.00  0.00           C  
TER      21      CYS    20 
ATOM     21  CA  GLU    21      27.763  51.154  22.578  1.00  0.00           C  
TER      22      GLU    21 
ATOM     22  CA  GLY    22      31.486  50.372  23.041  1.00  0.00           C  
TER      23      GLY    22 
ATOM     23  CA  ARG    23      34.612  49.275  21.101  1.00  0.00           C  
TER      24      ARG    23 
ATOM     24  CA  SER    24      34.817  45.632  22.368  1.00  0.00           C  
TER      25      SER    24 
ATOM     25  CA  ALA    25      33.478  43.120  24.911  1.00  0.00           C  
TER      26      ALA    25 
ATOM     26  CA  GLY    26      35.122  43.976  28.180  1.00  0.00           C  
TER      27      GLY    26 
ATOM     27  CA  SER    27      36.852  41.927  30.725  1.00  0.00           C  
TER      28      SER    27 
ATOM     28  CA  ILE    28      38.888  42.464  33.929  1.00  0.00           C  
TER      29      ILE    28 
ATOM     29  CA  PRO    29      42.668  41.819  33.479  1.00  0.00           C  
TER      30      PRO    29 
ATOM     30  CA  GLY    30      44.347  39.490  36.006  1.00  0.00           C  
TER      31      GLY    30 
ATOM     31  CA  GLU    31      47.571  40.384  37.866  1.00  0.00           C  
TER      32      GLU    31 
ATOM     32  CA  ARG    32      49.838  38.443  35.401  1.00  0.00           C  
TER      33      ARG    32 
ATOM     33  CA  SER    33      48.635  40.591  32.433  1.00  0.00           C  
TER      34      SER    33 
ATOM     34  CA  THR    34      51.335  42.531  30.523  1.00  0.00           C  
TER      35      THR    34 
ATOM     35  CA  ASP    35      51.818  44.830  27.519  1.00  0.00           C  
TER      36      ASP    35 
ATOM     36  CA  THR    36      51.861  41.628  25.438  1.00  0.00           C  
TER      37      THR    36 
ATOM     37  CA  THR    37      49.379  39.142  26.998  1.00  0.00           C  
TER      38      THR    37 
ATOM     38  CA  LYS    38      46.147  39.131  29.064  1.00  0.00           C  
TER      39      LYS    38 
ATOM     39  CA  THR    39      45.076  36.937  32.001  1.00  0.00           C  
TER      40      THR    39 
ATOM     40  CA  HIE    40      41.820  36.927  34.054  1.00  0.00           C  
TER      41      HIE    40 
ATOM     41  CA  PRO    41      40.769  36.663  37.768  1.00  0.00           C  
TER      42      PRO    41 
ATOM     42  CA  THR    42      40.950  33.044  39.016  1.00  0.00           C  
TER      43      THR    42 
ATOM     43  CA  ILE    43      40.003  31.073  42.183  1.00  0.00           C  
TER      44      ILE    43 
ATOM     44  CA  LYS    44      40.939  27.664  43.658  1.00  0.00           C  
TER      45      LYS    44 
ATOM     45  CA  ILE    45      38.722  25.482  45.870  1.00  0.00           C  
TER      46      ILE    45 
ATOM     46  CA  ASN    46      40.779  23.696  48.538  1.00  0.00           C  
TER      47      ASN    46 
ATOM     47  CA  GLY    47      39.660  20.398  50.087  1.00  0.00           C  
TER      48      GLY    47 
ATOM     48  CA  TYR    48      36.971  19.706  47.437  1.00  0.00           C  
TER      49      TYR    48 
ATOM     49  CA  THR    49      36.511  18.685  43.797  1.00  0.00           C  
TER      50      THR    49 
ATOM     50  CA  GLY    50      33.083  18.066  42.257  1.00  0.00           C  
TER      51      GLY    50 
ATOM     51  CA  PRO    51      29.748  19.688  41.321  1.00  0.00           C  
TER      52      PRO    51 
ATOM     52  CA  GLY    52      28.449  22.934  42.793  1.00  0.00           C  
TER      53      GLY    52 
ATOM     53  CA  THR    53      27.775  26.647  42.124  1.00  0.00           C  
TER      54      THR    53 
ATOM     54  CA  VAL    54      29.725  29.938  42.308  1.00  0.00           C  
TER      55      VAL    54 
ATOM     55  CA  ARG    55      28.453  33.510  42.796  1.00  0.00           C  
TER      56      ARG    55 
ATOM     56  CA  ILE    56      30.551  36.634  42.089  1.00  0.00           C  
TER      57      ILE    56 
ATOM     57  CA  SER    57      29.258  40.021  43.366  1.00  0.00           C  
TER      58      SER    57 
ATOM     58  CA  LEU    58      30.425  43.682  43.378  1.00  0.00           C  
TER      59      LEU    58 
ATOM     59  CA  VAL    59      31.146  44.954  46.947  1.00  0.00           C  
TER      60      VAL    59 
ATOM     60  CA  THR    60      32.476  48.218  48.505  1.00  0.00           C  
TER      61      THR    60 
ATOM     61  CA  LYS    61      36.223  48.989  48.795  1.00  0.00           C  
TER      62      LYS    61 
ATOM     62  CA  ASP    62      35.869  49.881  52.500  1.00  0.00           C  
TER      63      ASP    62 
ATOM     63  CA  PRO    63      33.851  48.352  55.403  1.00  0.00           C  
TER      64      PRO    63 
ATOM     64  CA  PRO    64      31.016  47.748  56.053  1.00  0.00           C  
TER      65      PRO    64 
ATOM     65  CA  HIE    65      31.088  45.264  53.136  1.00  0.00           C  
TER      66      HIE    65 
ATOM     66  CA  ARG    66      27.910  46.343  51.260  1.00  0.00           C  
TER      67      ARG    66 
ATOM     67  CA  PRO    67      26.705  45.192  47.775  1.00  0.00           C  
TER      68      PRO    67 
ATOM     68  CA  HIE    68      27.895  47.965  45.417  1.00  0.00           C  
TER      69      HIE    68 
ATOM     69  CA  PRO    69      25.402  49.806  43.055  1.00  0.00           C  
TER      70      PRO    69 
ATOM     70  CA  HIE    70      27.594  49.137  39.938  1.00  0.00           C  
TER      71      HIE    70 
ATOM     71  CA  GLU    71      26.795  46.390  37.384  1.00  0.00           C  
TER      72      GLU    71 
ATOM     72  CA  LEU    72      28.764  43.439  36.051  1.00  0.00           C  
TER      73      LEU    72 
ATOM     73  CA  VAL    73      28.839  43.123  32.236  1.00  0.00           C  
TER      74      VAL    73 
ATOM     74  CA  GLY    74      28.588  39.866  30.316  1.00  0.00           C  
TER      75      GLY    74 
ATOM     75  CA  LYS    75      26.286  36.797  30.169  1.00  0.00           C  
TER      76      LYS    75 
ATOM     76  CA  ASP    76      23.612  36.719  32.742  1.00  0.00           C  
TER      77      ASP    76 
ATOM     77  CA  CYS    77      25.067  39.499  34.960  1.00  0.00           C  
TER      78      CYS    77 
ATOM     78  CA  ARG    78      22.475  41.671  37.002  1.00  0.00           C  
TER      79      ARG    78 
ATOM     79  CA  ASP    79      22.149  43.731  40.271  1.00  0.00           C  
TER      80      ASP    79 
ATOM     80  CA  GLY    80      25.979  43.639  41.202  1.00  0.00           C  
TER      81      GLY    80 
ATOM     81  CA  TYR    81      26.276  39.709  40.812  1.00  0.00           C  
TER      82      TYR    81 
ATOM     82  CA  TYR    82      26.865  36.772  38.394  1.00  0.00           C  
TER      83      TYR    82 
ATOM     83  CA  GLU    83      26.204  33.061  39.122  1.00  0.00           C  
TER      84      GLU    83 
ATOM     84  CA  ALA    84      27.283  29.805  37.442  1.00  0.00           C  
TER      85      ALA    84 
ATOM     85  CA  ASP    85      27.848  26.055  37.901  1.00  0.00           C  
TER      86      ASP    85 
ATOM     86  CA  LEU    86      31.241  24.621  38.849  1.00  0.00           C  
TER      87      LEU    86 
ATOM     87  CA  CYS    87      32.961  22.219  36.496  1.00  0.00           C  
TER      88      CYS    87 
ATOM     88  CA  PRO    88      32.998  18.817  38.201  1.00  0.00           C  
TER      89      PRO    88 
ATOM     89  CA  ASP    89      36.405  17.802  36.963  1.00  0.00           C  
TER      90      ASP    89 
ATOM     90  CA  ARG    90      38.370  20.798  38.331  1.00  0.00           C  
TER      91      ARG    90 
ATOM     91  CA  SER    91      39.161  22.801  41.470  1.00  0.00           C  
TER      92      SER    91 
ATOM     92  CA  ILE    92      40.557  25.888  39.642  1.00  0.00           C  
TER      93      ILE    92 
ATOM     93  CA  HIE    93      37.978  28.246  38.025  1.00  0.00           C  
TER      94      HIE    93 
ATOM     94  CA  SER    94      38.516  31.431  35.921  1.00  0.00           C  
TER      95      SER    94 
ATOM     95  CA  PHE    95      36.199  34.168  34.605  1.00  0.00           C  
TER      96      PHE    95 
ATOM     96  CA  GLN    96      37.126  35.676  31.224  1.00  0.00           C  
TER      97      GLN    96 
ATOM     97  CA  ASN    97      33.821  37.359  30.312  1.00  0.00           C  
TER      98      ASN    97 
ATOM     98  CA  LEU    98      33.445  39.529  33.417  1.00  0.00           C  
TER      99      LEU    98 
ATOM     99  CA  GLY    99      33.595  43.343  33.149  1.00  0.00           C  
TER     100      GLY    99 
ATOM    100  CA  ILE   100      32.365  46.335  35.239  1.00  0.00           C  
TER     101      ILE   100 
ATOM    101  CA  GLN   101      29.736  48.988  34.353  1.00  0.00           C  
TER     102      GLN   101 
ATOM    102  CA  CYS   102      29.225  52.257  36.264  1.00  0.00           C  
TER     103      CYS   102 
ATOM    103  CA  VAL   103      25.806  53.504  37.501  1.00  0.00           C  
TER     104      VAL   103 
ATOM    104  CA  LYS   104      24.755  57.204  36.682  1.00  0.00           C  
TER     105      LYS   104 
ATOM    105  CA  LYS   105      23.231  59.378  39.589  1.00  0.00           C  
TER     106      LYS   105 
ATOM    106  CA  ARG   106      19.535  58.874  38.296  1.00  0.00           C  
TER     107      ARG   106 
ATOM    107  CA  ASP   107      19.939  54.943  38.200  1.00  0.00           C  
TER     108      ASP   107 
ATOM    108  CA  LEU   108      21.610  54.783  41.714  1.00  0.00           C  
TER     109      LEU   108 
ATOM    109  CA  GLU   109      18.474  54.646  43.946  1.00  0.00           C  
TER     110      GLU   109 
ATOM    110  CA  GLN   110      16.920  51.927  41.724  1.00  0.00           C  
TER     111      GLN   110 
ATOM    111  CA  ALA   111      20.207  49.941  41.725  1.00  0.00           C  
TER     112      ALA   111 
ATOM    112  CA  ILE   112      20.269  49.981  45.578  1.00  0.00           C  
TER     113      ILE   112 
ATOM    113  CA  SER   113      16.529  49.082  45.715  1.00  0.00           C  
TER     114      SER   113 
ATOM    114  CA  GLN   114      17.149  46.092  43.364  1.00  0.00           C  
TER     115      GLN   114 
ATOM    115  CA  ARG   115      20.076  44.821  45.563  1.00  0.00           C  
TER     116      ARG   115 
ATOM    116  CA  ILE   116      17.751  45.010  48.624  1.00  0.00           C  
TER     117      ILE   116 
ATOM    117  CA  GLN   117      14.879  43.265  46.719  1.00  0.00           C  
TER     118      GLN   117 
ATOM    118  CA  THR   118      17.185  40.409  45.464  1.00  0.00           C  
TER     119      THR   118 
ATOM    119  CA  ASN   119      18.627  40.112  49.048  1.00  0.00           C  
TER     120      ASN   119 
ATOM    120  CA  ASN   120      22.333  40.155  47.663  1.00  0.00           C  
TER     121      ASN   120 
ATOM    121  CA  ASN   121      24.067  40.740  51.118  1.00  0.00           C  
TER     122      ASN   121 
ATOM    122  CA  PRO   122      27.140  38.307  51.575  1.00  0.00           C  
TER     123      PRO   122 
ATOM    123  CA  PHE   123      28.257  39.838  54.904  1.00  0.00           C  
TER     124      PHE   123 
ATOM    124  CA  HIE   124      24.711  40.348  56.362  1.00  0.00           C  
TER     125      HIE   124 
ATOM    125  CA  VAL   125      25.040  44.201  56.534  1.00  0.00           C  
TER     126      VAL   125 
ATOM    126  CA  PRO   126      21.827  46.114  57.623  1.00  0.00           C  
TER     127      PRO   126 
ATOM    127  CA  ILE   127      19.434  47.700  55.073  1.00  0.00           C  
TER     128      ILE   127 
ATOM    128  CA  GLU   128      19.901  51.162  56.647  1.00  0.00           C  
TER     129      GLU   128 
ATOM    129  CA  GLU   129      23.627  50.979  55.741  1.00  0.00           C  
TER     130      GLU   129 
ATOM    130  CA  GLN   130      22.765  49.774  52.203  1.00  0.00           C  
TER     131      GLN   130 
ATOM    131  CA  ARG   131      20.647  52.989  51.917  1.00  0.00           C  
TER     132      ARG   131 
ATOM    132  CA  GLY   132      23.786  55.015  52.809  1.00  0.00           C  
TER     133      GLY   132 
ATOM    133  CA  ASP   133      26.282  56.754  50.522  1.00  0.00           C  
TER     134      ASP   133 
ATOM    134  CA  TYR   134      28.745  54.955  48.172  1.00  0.00           C  
TER     135      TYR   134 
ATOM    135  CA  ASP   135      32.084  55.706  46.524  1.00  0.00           C  
TER     136      ASP   135 
ATOM    136  CA  LEU   136      31.604  55.078  42.795  1.00  0.00           C  
TER     137      LEU   136 
ATOM    137  CA  ASN   137      35.315  55.324  41.813  1.00  0.00           C  
TER     138      ASN   137 
ATOM    138  CA  ALA   138      36.346  51.994  43.422  1.00  0.00           C  
TER     139      ALA   138 
ATOM    139  CA  VAL   139      34.969  48.438  44.001  1.00  0.00           C  
TER     140      VAL   139 
ATOM    140  CA  ARG   140      35.950  44.841  45.022  1.00  0.00           C  
TER     141      ARG   140 
ATOM    141  CA  LEU   141      34.868  41.420  43.734  1.00  0.00           C  
TER     142      LEU   141 
ATOM    142  CA  CYS   142      33.320  39.040  46.290  1.00  0.00           C  
TER     143      CYS   142 
ATOM    143  CA  PHE   143      33.502  35.300  45.463  1.00  0.00           C  
TER     144      PHE   143 
ATOM    144  CA  GLN   144      31.229  32.727  47.157  1.00  0.00           C  
TER     145      GLN   144 
ATOM    145  CA  VAL   145      30.867  28.977  46.426  1.00  0.00           C  
TER     146      VAL   145 
ATOM    146  CA  THR   146      28.350  26.226  47.232  1.00  0.00           C  
TER     147      THR   146 
ATOM    147  CA  VAL   147      29.817  22.684  47.242  1.00  0.00           C  
TER     148      VAL   147 
ATOM    148  CA  ARG   148      28.388  19.260  48.328  1.00  0.00           C  
TER     149      ARG   148 
ATOM    149  CA  ASP   149      28.761  17.638  51.797  1.00  0.00           C  
TER     150      ASP   149 
ATOM    150  CA  PRO   150      29.718  13.875  52.308  1.00  0.00           C  
TER     151      PRO   150 
ATOM    151  CA  ALA   151      25.982  13.027  52.109  1.00  0.00           C  
TER     152      ALA   151 
ATOM    152  CA  GLY   152      25.336  15.014  48.662  1.00  0.00           C  
TER     153      GLY   152 
ATOM    153  CA  ARG   153      23.679  18.006  50.327  1.00  0.00           C  
TER     154      ARG   153 
ATOM    154  CA  PRO   154      24.469  21.650  49.349  1.00  0.00           C  
TER     155      PRO   154 
ATOM    155  CA  LEU   155      27.085  23.356  51.544  1.00  0.00           C  
TER     156      LEU   155 
ATOM    156  CA  LEU   156      27.757  27.121  51.372  1.00  0.00           C  
TER     157      LEU   156 
ATOM    157  CA  LEU   157      31.374  28.184  52.030  1.00  0.00           C  
TER     158      LEU   157 
ATOM    158  CA  THR   158      32.568  31.509  53.556  1.00  0.00           C  
TER     159      THR   158 
ATOM    159  CA  PRO   159      32.955  34.450  51.080  1.00  0.00           C  
TER     160      PRO   159 
ATOM    160  CA  VAL   160      36.315  35.940  49.953  1.00  0.00           C  
TER     161      VAL   160 
ATOM    161  CA  LEU   161      37.127  39.500  48.736  1.00  0.00           C  
TER     162      LEU   161 
ATOM    162  CA  SER   162      39.579  40.644  46.005  1.00  0.00           C  
TER     163      SER   162 
ATOM    163  CA  HIE   163      42.102  43.460  45.907  1.00  0.00           C  
TER     164      HIE   163 
ATOM    164  CA  PRO   164      40.284  46.760  45.013  1.00  0.00           C  
TER     165      PRO   164 
ATOM    165  CA  ILE   165      39.651  47.883  41.418  1.00  0.00           C  
TER     166      ILE   165 
ATOM    166  CA  PHE   166      39.648  51.625  40.519  1.00  0.00           C  
TER     167      PHE   166 
ATOM    167  CA  ASP   167      38.201  53.753  37.684  1.00  0.00           C  
TER     168      ASP   167 
ATOM    168  CA  ASN   168      39.672  56.768  36.223  1.00  0.00           C  
TER     169      ASN   168 
ATOM    169  CA  PHE   169      30.337  52.115  -3.347  1.00  0.00           C  
TER     170      PHE   169 
ATOM    170  CA  PRO   170      33.637  50.205  -3.050  1.00  0.00           C  
TER     171      PRO   170 
ATOM    171  CA  ASP   171      34.252  47.676  -0.264  1.00  0.00           C  
TER     172      ASP   171 
ATOM    172  CA  LEU   172      36.753  44.932   0.722  1.00  0.00           C  
TER     173      LEU   172 
ATOM    173  CA  PRO   173      37.320  41.494  -0.931  1.00  0.00           C  
TER     174      PRO   173 
ATOM    174  CA  GLU   174      35.970  39.845   2.244  1.00  0.00           C  
TER     175      GLU   174 
ATOM    175  CA  HIE   175      32.725  41.849   1.805  1.00  0.00           C  
TER     176      HIE   175 
ATOM    176  CA  GLN   176      32.017  40.237  -1.585  1.00  0.00           C  
TER     177      GLN   176 
ATOM    177  CA  ASP   177      30.414  37.413   0.324  1.00  0.00           C  
TER     178      ASP   177 
ATOM    178  CA  ASN   178      27.498  38.138   2.547  1.00  0.00           C  
TER     179      ASN   178 
ATOM    179  CA  PRO   179      27.877  41.947   3.086  1.00  0.00           C  
TER     180      PRO   179 
ATOM    180  CA  SER   180      25.927  43.824   5.791  1.00  0.00           C  
TER     181      SER   180 
ATOM    181  CA  GLN   181      22.393  44.591   4.570  1.00  0.00           C  
TER     182      GLN   181 
ATOM    182  CA  LEU   182      22.216  47.568   6.991  1.00  0.00           C  
TER     183      LEU   182 
ATOM    183  CA  ARG   183      25.423  49.003   5.385  1.00  0.00           C  
TER     184      ARG   183 
ATOM    184  CA  LEU   184      23.903  48.654   1.884  1.00  0.00           C  
TER     185      LEU   184 
ATOM    185  CA  GLN   185      20.710  50.388   3.163  1.00  0.00           C  
TER     186      GLN   185 
ATOM    186  CA  HIE   186      22.676  53.320   4.718  1.00  0.00           C  
TER     187      HIE   186 
ATOM    187  CA  ASP   187      24.767  53.608   1.499  1.00  0.00           C  
TER     188      ASP   187 
ATOM    188  CA  GLY   188      21.345  54.229  -0.131  1.00  0.00           C  
TER     189      GLY   188 
ATOM    189  CA  LEU   189      21.101  57.463   1.936  1.00  0.00           C  
TER     190      LEU   189 
ATOM    190  CA  ALA   190      24.731  58.563   2.444  1.00  0.00           C  
TER     191      ALA   190 
ATOM    191  CA  THR   191      25.707  59.212  -1.218  1.00  0.00           C  
TER     192      THR   191 
ATOM    192  CA  ASP   192      27.759  62.460  -1.377  1.00  0.00           C  
TER     193      ASP   192 
ATOM    193  CA  ASP   193      31.513  61.684  -1.176  1.00  0.00           C  
TER     194      ASP   193 
ATOM    194  CA  LYS   194      32.778  65.217  -2.084  1.00  0.00           C  
TER     195      LYS   194 
ATOM    195  CA  ALA   195      35.363  67.031   0.050  1.00  0.00           C  
TER     196      ALA   195 
ATOM    196  CA  ARG   196      33.138  70.039   0.971  1.00  0.00           C  
TER     197      ARG   196 
ATOM    197  CA  LEU   197      33.721  70.400   4.752  1.00  0.00           C  
TER     198      LEU   197 
ATOM    198  CA  GLU   198      36.795  72.234   6.105  1.00  0.00           C  
TER     199      GLU   198 
ATOM    199  CA  PRO   199      39.174  69.527   7.437  1.00  0.00           C  
TER     200      PRO   199 
ATOM    200  CA  MET   200      40.429  71.685  10.336  1.00  0.00           C  
TER     201      MET   200 
ATOM    201  CA  CYS   201      36.872  72.225  11.642  1.00  0.00           C  
TER     202      CYS   201 
ATOM    202  CA  LEU   202      35.433  68.662  11.669  1.00  0.00           C  
TER     203      LEU   202 
ATOM    203  CA  ALA   203      35.537  68.330  15.500  1.00  0.00           C  
TER     204      ALA   203 
ATOM    204  CA  GLU   204      33.518  71.605  15.837  1.00  0.00           C  
TER     205      GLU   204 
ATOM    205  CA  TYR   205      30.974  70.185  13.335  1.00  0.00           C  
TER     206      TYR   205 
ATOM    206  CA  LEU   206      30.624  67.001  15.510  1.00  0.00           C  
TER     207      LEU   206 
ATOM    207  CA  ILE   207      30.965  68.204  19.164  1.00  0.00           C  
TER     208      ILE   207 
ATOM    208  CA  SER   208      28.878  70.738  21.186  1.00  0.00           C  
TER     209      SER   208 
ATOM    209  CA  GLY   209      30.967  70.739  24.417  1.00  0.00           C  
TER     210      GLY   209 
ATOM    210  CA  PRO   210      32.517  68.708  27.299  1.00  0.00           C  
TER     211      PRO   210 
ATOM    211  CA  GLY   211      30.417  66.094  29.175  1.00  0.00           C  
TER     212      GLY   211 
ATOM    212  CA  GLY   212      30.638  62.514  30.564  1.00  0.00           C  
TER     213      GLY   212 
ATOM    213  CA  MET   213      28.325  59.501  30.575  1.00  0.00           C  
TER     214      MET   213 
ATOM    214  CA  ASP   214      27.032  60.642  33.954  1.00  0.00           C  
TER     215      ASP   214 
ATOM    215  CA  PRO   215      25.989  64.427  33.988  1.00  0.00           C  
TER     216      PRO   215 
ATOM    216  CA  ASP   216      27.460  64.861  37.564  1.00  0.00           C  
TER     217      ASP   216 
ATOM    217  CA  ILE   217      31.036  64.186  36.317  1.00  0.00           C  
TER     218      ILE   217 
ATOM    218  CA  GLU   218      33.207  67.200  35.704  1.00  0.00           C  
TER     219      GLU   218 
ATOM    219  CA  ILE   219      35.467  66.892  32.673  1.00  0.00           C  
TER     220      ILE   219 
ATOM    220  CA  ASP   220      38.949  68.444  32.913  1.00  0.00           C  
TER     221      ASP   220 
ATOM    221  CA  ASP   221      39.286  71.356  30.454  1.00  0.00           C  
TER     222      ASP   221 
ATOM    222  CA  ASP   222      42.966  70.534  29.699  1.00  0.00           C  
TER     223      ASP   222 
ATOM    223  CA  THR   223      42.177  66.847  29.017  1.00  0.00           C  
TER     224      THR   223 
ATOM    224  CA  TYR   224      39.261  68.029  26.823  1.00  0.00           C  
TER     225      TYR   224 
ATOM    225  CA  ASP   225      41.585  70.326  24.807  1.00  0.00           C  
TER     226      ASP   225 
ATOM    226  CA  GLU   226      44.150  67.511  24.324  1.00  0.00           C  
TER     227      GLU   226 
ATOM    227  CA  CYS   227      41.500  64.919  23.350  1.00  0.00           C  
TER     228      CYS   227 
ATOM    228  CA  ARG   228      39.870  67.440  20.925  1.00  0.00           C  
TER     229      ARG   228 
ATOM    229  CA  GLU   229      43.287  68.089  19.297  1.00  0.00           C  
TER     230      GLU   229 
ATOM    230  CA  VAL   230      43.907  64.320  18.785  1.00  0.00           C  
TER     231      VAL   230 
ATOM    231  CA  LEU   231      40.295  63.939  17.529  1.00  0.00           C  
TER     232      LEU   231 
ATOM    232  CA  SER   232      40.830  66.867  15.078  1.00  0.00           C  
TER     233      SER   232 
ATOM    233  CA  ARG   233      44.005  65.171  13.696  1.00  0.00           C  
TER     234      ARG   233 
ATOM    234  CA  ILE   234      42.244  61.783  13.271  1.00  0.00           C  
TER     235      ILE   234 
ATOM    235  CA  LEU   235      39.124  63.339  11.622  1.00  0.00           C  
TER     236      LEU   235 
ATOM    236  CA  GLU   236      41.356  65.289   9.168  1.00  0.00           C  
TER     237      GLU   236 
ATOM    237  CA  ASP   237      43.304  62.092   8.269  1.00  0.00           C  
TER     238      ASP   237 
ATOM    238  CA  ALA   238      39.992  60.219   7.764  1.00  0.00           C  
TER     239      ALA   238 
ATOM    239  CA  TYR   239      38.183  62.922   5.684  1.00  0.00           C  
TER     240      TYR   239 
ATOM    240  CA  THR   240      41.250  63.622   3.448  1.00  0.00           C  
TER     241      THR   240 
ATOM    241  CA  GLN   241      41.950  59.890   2.716  1.00  0.00           C  
TER     242      GLN   241 
ATOM    242  CA  SER   242      38.599  57.989   2.923  1.00  0.00           C  
TER     243      SER   242 
ATOM    243  CA  GLY   243      35.723  58.611   0.499  1.00  0.00           C  
TER     244      GLY   243 
ATOM    244  CA  THR   244      33.638  56.303   2.749  1.00  0.00           C  
TER     245      THR   244 
ATOM    245  CA  PHE   245      34.294  58.610   5.754  1.00  0.00           C  
TER     246      PHE   245 
ATOM    246  CA  ARG   246      33.439  61.711   3.612  1.00  0.00           C  
TER     247      ARG   246 
ATOM    247  CA  ARG   247      30.097  60.075   2.633  1.00  0.00           C  
TER     248      ARG   247 
ATOM    248  CA  LEU   248      29.172  59.336   6.285  1.00  0.00           C  
TER     249      LEU   248 
ATOM    249  CA  MET   249      30.275  62.786   7.615  1.00  0.00           C  
TER     250      MET   249 
ATOM    250  CA  ASN   250      28.623  64.776   4.759  1.00  0.00           C  
TER     251      ASN   250 
ATOM    251  CA  TYR   251      25.304  62.933   5.364  1.00  0.00           C  
TER     252      TYR   251 
ATOM    252  CA  ALA   252      25.360  63.532   9.156  1.00  0.00           C  
TER     253      ALA   252 
ATOM    253  CA  TYR   253      26.209  67.253   8.617  1.00  0.00           C  
TER     254      TYR   253 
ATOM    254  CA  ASP   254      23.228  67.676   6.231  1.00  0.00           C  
TER     255      ASP   254 
ATOM    255  CA  GLN   255      20.818  65.514   8.304  1.00  0.00           C  
TER     256      GLN   255 
ATOM    256  CA  GLU   256      21.450  66.260  12.004  1.00  0.00           C  
TER     257      GLU   256 
ATOM    257  CA  LEU   257      24.740  67.942  13.087  1.00  0.00           C  
TER     258      LEU   257 
ATOM    258  CA  HIE   258      23.458  71.407  12.017  1.00  0.00           C  
TER     259      HIE   258 
ATOM    259  CA  ASP   259      21.772  71.706  15.455  1.00  0.00           C  
TER     260      ASP   259 
ATOM    260  CA  VAL   260      23.774  72.219  18.699  1.00  0.00           C  
TER     261      VAL   260 
ATOM    261  CA  GLU   261      21.355  69.871  20.529  1.00  0.00           C  
TER     262      GLU   261 
ATOM    262  CA  GLN   262      22.227  67.093  18.013  1.00  0.00           C  
TER     263      GLN   262 
ATOM    263  CA  ARG   263      26.015  67.681  18.199  1.00  0.00           C  
TER     264      ARG   263 
ATOM    264  CA  TRP   264      27.605  65.320  20.739  1.00  0.00           C  
TER     265      TRP   264 
ATOM    265  CA  LEU   265      29.161  65.927  24.179  1.00  0.00           C  
TER     266      LEU   265 
ATOM    266  CA  LEU   266      32.836  64.832  24.532  1.00  0.00           C  
TER     267      LEU   266 
ATOM    267  CA  GLY   267      33.685  62.629  27.548  1.00  0.00           C  
TER     268      GLY   267 
ATOM    268  CA  ALA   268      37.437  63.275  27.515  1.00  0.00           C  
TER     269      ALA   268 
ATOM    269  CA  GLY   269      39.466  60.964  29.805  1.00  0.00           C  
TER     270      GLY   269 
ATOM    270  CA  GLU   270      36.605  58.416  30.119  1.00  0.00           C  
TER     271      GLU   270 
ATOM    271  CA  ASN   271      36.007  54.805  28.924  1.00  0.00           C  
TER     272      ASN   271 
ATOM    272  CA  PHE   272      35.411  54.464  25.137  1.00  0.00           C  
TER     273      PHE   272 
ATOM    273  CA  GLY   273      31.694  54.579  24.246  1.00  0.00           C  
TER     274      GLY   273 
ATOM    274  CA  THR   274      28.904  56.256  22.194  1.00  0.00           C  
TER     275      THR   274 
ATOM    275  CA  THR   275      25.169  56.770  23.061  1.00  0.00           C  
TER     276      THR   275 
ATOM    276  CA  VAL   276      23.969  55.600  19.374  1.00  0.00           C  
TER     277      VAL   276 
ATOM    277  CA  THR   277      20.677  53.817  20.892  1.00  0.00           C  
TER     278      THR   277 
ATOM    278  CA  ASP   278      18.359  54.752  24.050  1.00  0.00           C  
TER     279      ASP   278 
ATOM    279  CA  GLU   279      18.822  52.631  26.995  1.00  0.00           C  
TER     280      GLU   279 
ATOM    280  CA  ASP   280      14.938  55.254  29.335  1.00  0.00           C  
TER     281      ASP   280 
ATOM    281  CA  LEU   281      10.602  55.501  28.643  1.00  0.00           C  
TER     282      LEU   281 
ATOM    282  CA  GLU   282      11.383  58.924  30.105  1.00  0.00           C  
TER     283      GLU   282 
ATOM    283  CA  SER   283      11.593  62.204  28.256  1.00  0.00           C  
TER     284      SER   283 
ATOM    284  CA  SER   284      14.055  63.605  30.301  1.00  0.00           C  
TER     285      SER   284 
ATOM    285  CA  GLU   285      17.031  61.573  29.370  1.00  0.00           C  
TER     286      GLU   285 
ATOM    286  CA  GLY   286      20.259  65.313  28.102  1.00  0.00           C  
TER     287      GLY   286 
ATOM    287  CA  ARG   287      22.421  65.464  25.022  1.00  0.00           C  
TER     288      ARG   287 
ATOM    288  CA  LYS   288      24.137  62.415  23.422  1.00  0.00           C  
TER     289      LYS   288 
ATOM    289  CA  VAL   289      27.750  61.542  24.444  1.00  0.00           C  
TER     290      VAL   289 
ATOM    290  CA  ILE   290      30.971  60.239  22.810  1.00  0.00           C  
TER     291      ILE   290 
ATOM    291  CA  ALA   291      33.644  59.203  25.373  1.00  0.00           C  
TER     292      ALA   291 
ATOM    292  CA  LEU   292      37.377  58.885  24.520  1.00  0.00           C  
TER     293      LEU   292 
ATOM    293  CA  ASN   293      40.800  58.501  26.248  1.00  0.00           C  
TER     294      ASN   293 
ATOM    294  CA  LEU   294      44.523  58.293  25.299  1.00  0.00           C  
TER     295      LEU   294 
ATOM    295  CA  ASP   295      45.425  55.027  27.182  1.00  0.00           C  
TER     296      ASP   295 
ATOM    296  CA  ASP   296      46.170  53.048  23.956  1.00  0.00           C  
TER     297      ASP   296 
ATOM    297  CA  THR   297      49.254  55.247  23.522  1.00  0.00           C  
TER     298      THR   297 
ATOM    298  CA  ASP   298      50.337  54.885  27.129  1.00  0.00           C  
TER     299      ASP   298 
ATOM    299  CA  ASP   299      52.924  52.283  27.958  1.00  0.00           C  
TER     300      ASP   299 
ATOM    300  CA  ASP   300      52.026  52.030  31.594  1.00  0.00           C  
TER     301      ASP   300 
ATOM    301  CA  SER   301      48.435  51.133  31.028  1.00  0.00           C  
TER     302      SER   301 
ATOM    302  CA  ILE   302      47.314  47.598  30.291  1.00  0.00           C  
TER     303      ILE   302 
ATOM    303  CA  PRO   303      46.101  47.262  26.657  1.00  0.00           C  
TER     304      PRO   303 
ATOM    304  CA  GLU   304      42.555  46.518  25.477  1.00  0.00           C  
TER     305      GLU   304 
ATOM    305  CA  TYR   305      41.910  43.829  22.829  1.00  0.00           C  
TER     306      TYR   305 
ATOM    306  CA  TYR   306      39.659  43.012  19.838  1.00  0.00           C  
TER     307      TYR   306 
ATOM    307  CA  GLU   307      38.920  39.750  17.965  1.00  0.00           C  
TER     308      GLU   307 
ATOM    308  CA  SER   308      40.742  39.453  14.615  1.00  0.00           C  
TER     309      SER   308 
ATOM    309  CA  ASN   309      41.627  36.896  11.979  1.00  0.00           C  
TER     310      ASN   309 
ATOM    310  CA  ASP   310      44.824  36.297  13.922  1.00  0.00           C  
TER     311      ASP   310 
ATOM    311  CA  GLY   311      43.213  35.972  17.311  1.00  0.00           C  
TER     312      GLY   311 
ATOM    312  CA  PRO   312      43.045  38.679  19.979  1.00  0.00           C  
TER     313      PRO   312 
ATOM    313  CA  GLN   313      44.910  41.860  18.926  1.00  0.00           C  
TER     314      GLN   313 
ATOM    314  CA  GLN   314      45.565  45.148  20.797  1.00  0.00           C  
TER     315      GLN   314 
ATOM    315  CA  PHE   315      43.778  48.473  20.142  1.00  0.00           C  
TER     316      PHE   315 
ATOM    316  CA  ASP   316      45.494  51.670  19.022  1.00  0.00           C  
TER     317      ASP   316 
ATOM    317  CA  THR   317      44.218  55.280  19.443  1.00  0.00           C  
TER     318      THR   317 
ATOM    318  CA  THR   318      43.277  55.697  15.720  1.00  0.00           C  
TER     319      THR   318 
ATOM    319  CA  ARG   319      41.131  52.504  15.614  1.00  0.00           C  
TER     320      ARG   319 
ATOM    320  CA  SER   320      39.465  53.377  18.961  1.00  0.00           C  
TER     321      SER   320 
ATOM    321  CA  PHE   321      38.583  56.982  17.935  1.00  0.00           C  
TER     322      PHE   321 
ATOM    322  CA  ILE   322      37.364  56.131  14.374  1.00  0.00           C  
TER     323      ILE   322 
ATOM    323  CA  HIE   323      35.159  53.204  15.569  1.00  0.00           C  
TER     324      HIE   323 
ATOM    324  CA  GLN   324      33.242  55.305  18.170  1.00  0.00           C  
TER     325      GLN   324 
ATOM    325  CA  VAL   325      32.867  58.097  15.538  1.00  0.00           C  
TER     326      VAL   325 
ATOM    326  CA  VAL   326      31.382  55.546  13.027  1.00  0.00           C  
TER     327      VAL   326 
ATOM    327  CA  HIE   327      28.756  54.720  15.726  1.00  0.00           C  
TER     328      HIE   327 
ATOM    328  CA  ALA   328      28.020  58.482  16.054  1.00  0.00           C  
TER     329      ALA   328 
ATOM    329  CA  LEU   329      27.782  59.142  12.261  1.00  0.00           C  
TER     330      LEU   329 
ATOM    330  CA  THR   330      25.509  56.114  11.498  1.00  0.00           C  
TER     331      THR   330 
ATOM    331  CA  HIE   331      23.527  55.260  14.692  1.00  0.00           C  
TER     332      HIE   331 
ATOM    332  CA  LEU   332      24.138  51.572  13.712  1.00  0.00           C  
TER     333      LEU   332 
ATOM    333  CA  GLN   333      25.787  48.652  15.621  1.00  0.00           C  
TER     334      GLN   333 
ATOM    334  CA  ASP   334      28.625  46.081  15.356  1.00  0.00           C  
TER     335      ASP   334 
ATOM    335  CA  LYS   335      25.867  43.430  14.929  1.00  0.00           C  
TER     336      LYS   335 
ATOM    336  CA  GLU   336      23.100  42.644  12.432  1.00  0.00           C  
TER     337      GLU   336 
ATOM    337  CA  ASP   337      20.300  40.042  12.341  1.00  0.00           C  
TER     338      ASP   337 
ATOM    338  CA  SER   338      21.742  36.625  11.713  1.00  0.00           C  
TER     339      SER   338 
ATOM    339  CA  ASN   339      25.094  38.172  10.762  1.00  0.00           C  
TER     340      ASN   339 
ATOM    340  CA  PRO   340      28.150  38.373  12.955  1.00  0.00           C  
TER     341      PRO   340 
ATOM    341  CA  ARG   341      29.714  41.062  11.056  1.00  0.00           C  
TER     342      ARG   341 
ATOM    342  CA  GLY   342      27.415  44.068  11.269  1.00  0.00           C  
TER     343      GLY   342 
ATOM    343  CA  PRO   343      27.471  47.479   9.518  1.00  0.00           C  
TER     344      PRO   343 
ATOM    344  CA  VAL   344      29.901  49.284  11.892  1.00  0.00           C  
TER     345      VAL   344 
ATOM    345  CA  VAL   345      32.410  46.364  11.644  1.00  0.00           C  
TER     346      VAL   345 
ATOM    346  CA  GLU   346      32.374  46.579   7.817  1.00  0.00           C  
TER     347      GLU   346 
ATOM    347  CA  TYR   347      32.424  50.442   7.648  1.00  0.00           C  
TER     348      TYR   347 
ATOM    348  CA  THR   348      35.305  50.701  10.189  1.00  0.00           C  
TER     349      THR   348 
ATOM    349  CA  ASN   349      37.401  48.122   8.280  1.00  0.00           C  
TER     350      ASN   349 
ATOM    350  CA  ILE   350      36.747  49.941   4.926  1.00  0.00           C  
TER     351      ILE   350 
ATOM    351  CA  ILE   351      37.663  53.382   6.416  1.00  0.00           C  
TER     352      ILE   351 
ATOM    352  CA  LEU   352      40.885  52.088   8.073  1.00  0.00           C  
TER     353      LEU   352 
ATOM    353  CA  LYS   353      41.943  50.430   4.739  1.00  0.00           C  
TER     354      LYS   353 
ATOM    354  CA  GLU   354      41.253  53.698   2.831  1.00  0.00           C  
TER     355      GLU   354 
ATOM    355  CA  MET   355      43.353  55.554   5.481  1.00  0.00           C  
TER     356      MET   355 
ATOM    356  CA  GLY   356      46.104  52.902   4.946  1.00  0.00           C  
TER     357      GLY   356 
ATOM    357  CA  HIE   357      46.201  51.671   8.563  1.00  0.00           C  
TER     358      HIE   357 
ATOM    358  CA  THR   358      48.409  48.622   8.982  1.00  0.00           C  
TER     359      THR   358 
ATOM    359  CA  SER   359      46.889  46.702  11.829  1.00  0.00           C  
TER     360      SER   359 
ATOM    360  CA  PRO   360      45.014  43.398  11.480  1.00  0.00           C  
TER     361      PRO   360 
ATOM    361  CA  PRO   361      41.282  43.637  10.681  1.00  0.00           C  
TER     362      PRO   361 
ATOM    362  CA  ARG   362      38.689  43.367  13.484  1.00  0.00           C  
TER     363      ARG   362 
ATOM    363  CA  ILE   363      36.034  40.687  12.800  1.00  0.00           C  
TER     364      ILE   363 
ATOM    364  CA  ALA   364      33.629  40.900  15.789  1.00  0.00           C  
TER     365      ALA   364 
ATOM    365  CA  TYR   365      32.646  42.642  19.067  1.00  0.00           C  
TER     366      TYR   365 
ATOM    366  CA  GLU   366      32.650  39.337  21.038  1.00  0.00           C  
TER     367      GLU   366 
ATOM    367  CA  PHE   367      35.639  36.982  21.403  1.00  0.00           C  
TER     368      PHE   367 
ATOM    368  CA  SER   368      35.661  33.364  20.214  1.00  0.00           C  
TER     369      SER   368 
ENDMDL
MODEL     6
ATOM      1  CA  ALA     1      36.918  23.105  52.247  1.00  0.00           C  
TER       2      ALA     1 
ATOM      2  CA  TYR     2      37.850  26.732  51.518  1.00  0.00           C  
TER       3      TYR     2 
ATOM      3  CA  VAL     3      38.198  29.169  48.567  1.00  0.00           C  
TER       4      VAL     3 
ATOM      4  CA  GLU     4      41.316  31.151  47.649  1.00  0.00           C  
TER       5      GLU     4 
ATOM      5  CA  ILE     5      41.970  33.764  44.923  1.00  0.00           C  
TER       6      ILE     5 
ATOM      6  CA  ILE     6      45.077  32.550  42.993  1.00  0.00           C  
TER       7      ILE     6 
ATOM      7  CA  GLU     7      44.933  35.412  40.427  1.00  0.00           C  
TER       8      GLU     7 
ATOM      8  CA  GLN     8      43.832  38.847  41.698  1.00  0.00           C  
TER       9      GLN     8 
ATOM      9  CA  PRO     9      42.432  41.595  39.394  1.00  0.00           C  
TER      10      PRO     9 
ATOM     10  CA  LYS    10      44.745  44.406  38.202  1.00  0.00           C  
TER      11      LYS    10 
ATOM     11  CA  GLN    11      43.826  47.482  40.279  1.00  0.00           C  
TER      12      GLN    11 
ATOM     12  CA  ARG    12      44.104  50.011  37.391  1.00  0.00           C  
TER      13      ARG    12 
ATOM     13  CA  GLY    13      43.636  47.585  34.399  1.00  0.00           C  
TER      14      GLY    13 
ATOM     14  CA  MET    14      40.252  48.792  33.143  1.00  0.00           C  
TER      15      MET    14 
ATOM     15  CA  ARG    15      38.026  51.892  33.167  1.00  0.00           C  
TER      16      ARG    15 
ATOM     16  CA  PHE    16      34.357  51.256  34.113  1.00  0.00           C  
TER      17      PHE    16 
ATOM     17  CA  ARG    17      31.838  51.227  31.211  1.00  0.00           C  
TER      18      ARG    17 
ATOM     18  CA  TYR    18      28.377  52.826  30.857  1.00  0.00           C  
TER      19      TYR    18 
ATOM     19  CA  LYS    19      25.235  51.398  29.182  1.00  0.00           C  
TER      20      LYS    19 
ATOM     20  CA  CYS    20      26.008  52.680  25.686  1.00  0.00           C  
TER      21      CYS    20 
ATOM     21  CA  GLU    21      27.767  51.157  22.610  1.00  0.00           C  
TER      22      GLU    21 
ATOM     22  CA  GLY    22      31.490  50.384  23.068  1.00  0.00           C  
TER      23      GLY    22 
ATOM     23  CA  ARG    23      34.609  49.291  21.118  1.00  0.00           C  
TER      24      ARG    23 
ATOM     24  CA  SER    24      34.814  45.648  22.387  1.00  0.00           C  
TER      25      SER    24 
ATOM     25  CA  ALA    25      33.471  43.141  24.933  1.00  0.00           C  
TER      26      ALA    25 
ATOM     26  CA  GLY    26      35.104  43.985  28.211  1.00  0.00           C  
TER      27      GLY    26 
ATOM     27  CA  SER    27      36.866  41.932  30.725  1.00  0.00           C  
TER      28      SER    27 
ATOM     28  CA  ILE    28      38.889  42.469  33.937  1.00  0.00           C  
TER      29      ILE    28 
ATOM     29  CA  PRO    29      42.671  41.836  33.498  1.00  0.00           C  
TER      30      PRO    29 
ATOM     30  CA  GLY    30      44.352  39.508  36.025  1.00  0.00           C  
TER      31      GLY    30 
ATOM     31  CA  GLU    31      47.569  40.410  37.893  1.00  0.00           C  
TER      32      GLU    31 
ATOM     32  CA  ARG    32      49.847  38.483  35.430  1.00  0.00           C  
TER      33      ARG    32 
ATOM     33  CA  SER    33      48.641  40.630  32.463  1.00  0.00           C  
TER      34      SER    33 
ATOM     34  CA  THR    34      51.335  42.582  30.560  1.00  0.00           C  
TER      35      THR    34 
ATOM     35  CA  ASP    35      51.818  44.882  27.556  1.00  0.00           C  
TER      36      ASP    35 
ATOM     36  CA  THR    36      51.875  41.680  25.474  1.00  0.00           C  
TER      37      THR    36 
ATOM     37  CA  THR    37      49.402  39.186  27.032  1.00  0.00           C  
TER      38      THR    37 
ATOM     38  CA  LYS    38      46.167  39.161  29.092  1.00  0.00           C  
TER      39      LYS    38 
ATOM     39  CA  THR    39      45.097  36.961  32.025  1.00  0.00           C  
TER      40      THR    39 
ATOM     40  CA  HIE    40      41.835  36.941  34.066  1.00  0.00           C  
TER      41      HIE    40 
ATOM     41  CA  PRO    41      40.771  36.669  37.774  1.00  0.00           C  
TER      42      PRO    41 
ATOM     42  CA  THR    42      40.955  33.049  39.013  1.00  0.00           C  
TER      43      THR    42 
ATOM     43  CA  ILE    43      40.007  31.068  42.173  1.00  0.00           C  
TER      44      ILE    43 
ATOM     44  CA  LYS    44      40.937  27.655  43.639  1.00  0.00           C  
TER      45      LYS    44 
ATOM     45  CA  ILE    45      38.720  25.466  45.843  1.00  0.00           C  
TER      46      ILE    45 
ATOM     46  CA  ASN    46      40.774  23.672  48.508  1.00  0.00           C  
TER      47      ASN    46 
ATOM     47  CA  GLY    47      39.655  20.371  50.050  1.00  0.00           C  
TER      48      GLY    47 
ATOM     48  CA  TYR    48      36.968  19.682  47.397  1.00  0.00           C  
TER      49      TYR    48 
ATOM     49  CA  THR    49      36.515  18.666  43.755  1.00  0.00           C  
TER      50      THR    49 
ATOM     50  CA  GLY    50      33.090  18.054  42.207  1.00  0.00           C  
TER      51      GLY    50 
ATOM     51  CA  PRO    51      29.760  19.683  41.268  1.00  0.00           C  
TER      52      PRO    51 
ATOM     52  CA  GLY    52      28.467  22.929  42.744  1.00  0.00           C  
TER      53      GLY    52 
ATOM     53  CA  THR    53      27.785  26.641  42.084  1.00  0.00           C  
TER      54      THR    53 
ATOM     54  CA  VAL    54      29.728  29.935  42.281  1.00  0.00           C  
TER      55      VAL    54 
ATOM     55  CA  ARG    55      28.448  33.503  42.775  1.00  0.00           C  
TER      56      ARG    55 
ATOM     56  CA  ILE    56      30.542  36.631  42.081  1.00  0.00           C  
TER      57      ILE    56 
ATOM     57  CA  SER    57      29.255  40.021  43.355  1.00  0.00           C  
TER      58      SER    57 
ATOM     58  CA  LEU    58      30.429  43.675  43.393  1.00  0.00           C  
TER      59      LEU    58 
ATOM     59  CA  VAL    59      31.145  44.942  46.964  1.00  0.00           C  
TER      60      VAL    59 
ATOM     60  CA  THR    60      32.474  48.202  48.529  1.00  0.00           C  
TER      61      THR    60 
ATOM     61  CA  LYS    61      36.222  48.973  48.818  1.00  0.00           C  
TER      62      LYS    61 
ATOM     62  CA  ASP    62      35.871  49.837  52.526  1.00  0.00           C  
TER      63      ASP    62 
ATOM     63  CA  PRO    63      33.856  48.294  55.421  1.00  0.00           C  
TER      64      PRO    63 
ATOM     64  CA  PRO    64      31.020  47.690  56.071  1.00  0.00           C  
TER      65      PRO    64 
ATOM     65  CA  HIE    65      31.086  45.219  53.143  1.00  0.00           C  
TER      66      HIE    65 
ATOM     66  CA  ARG    66      27.908  46.314  51.280  1.00  0.00           C  
TER      67      ARG    66 
ATOM     67  CA  PRO    67      26.703  45.182  47.790  1.00  0.00           C  
TER      68      PRO    67 
ATOM     68  CA  HIE    68      27.896  47.957  45.437  1.00  0.00           C  
TER      69      HIE    68 
ATOM     69  CA  PRO    69      25.406  49.805  43.077  1.00  0.00           C  
TER      70      PRO    69 
ATOM     70  CA  HIE    70      27.600  49.138  39.960  1.00  0.00           C  
TER      71      HIE    70 
ATOM     71  CA  GLU    71      26.802  46.387  37.410  1.00  0.00           C  
TER      72      GLU    71 
ATOM     72  CA  LEU    72      28.768  43.436  36.073  1.00  0.00           C  
TER      73      LEU    72 
ATOM     73  CA  VAL    73      28.831  43.122  32.258  1.00  0.00           C  
TER      74      VAL    73 
ATOM     74  CA  GLY    74      28.611  39.880  30.322  1.00  0.00           C  
TER      75      GLY    74 
ATOM     75  CA  LYS    75      26.341  36.800  30.149  1.00  0.00           C  
TER      76      LYS    75 
ATOM     76  CA  ASP    76      23.676  36.675  32.717  1.00  0.00           C  
TER      77      ASP    76 
ATOM     77  CA  CYS    77      25.079  39.466  34.935  1.00  0.00           C  
TER      78      CYS    77 
ATOM     78  CA  ARG    78      22.460  41.594  36.958  1.00  0.00           C  
TER      79      ARG    78 
ATOM     79  CA  ASP    79      22.098  43.663  40.206  1.00  0.00           C  
TER      80      ASP    79 
ATOM     80  CA  GLY    80      25.915  43.623  41.126  1.00  0.00           C  
TER      81      GLY    80 
ATOM     81  CA  TYR    81      26.260  39.715  40.771  1.00  0.00           C  
TER      82      TYR    81 
ATOM     82  CA  TYR    82      26.874  36.772  38.375  1.00  0.00           C  
TER      83      TYR    82 
ATOM     83  CA  GLU    83      26.209  33.061  39.095  1.00  0.00           C  
TER      84      GLU    83 
ATOM     84  CA  ALA    84      27.292  29.810  37.410  1.00  0.00           C  
TER      85      ALA    84 
ATOM     85  CA  ASP    85      27.858  26.060  37.861  1.00  0.00           C  
TER      86      ASP    85 
ATOM     86  CA  LEU    86      31.254  24.628  38.803  1.00  0.00           C  
TER      87      LEU    86 
ATOM     87  CA  CYS    87      32.979  22.227  36.451  1.00  0.00           C  
TER      88      CYS    87 
ATOM     88  CA  PRO    88      33.017  18.823  38.153  1.00  0.00           C  
TER      89      PRO    88 
ATOM     89  CA  ASP    89      36.426  17.813  36.913  1.00  0.00           C  
TER      90      ASP    89 
ATOM     90  CA  ARG    90      38.389  20.805  38.290  1.00  0.00           C  
TER      91      ARG    90 
ATOM     91  CA  SER    91      39.171  22.798  41.437  1.00  0.00           C  
TER      92      SER    91 
ATOM     92  CA  ILE    92      40.567  25.891  39.621  1.00  0.00           C  
TER      93      ILE    92 
ATOM     93  CA  HIE    93      37.991  28.252  38.005  1.00  0.00           C  
TER      94      HIE    93 
ATOM     94  CA  SER    94      38.529  31.443  35.913  1.00  0.00           C  
TER      95      SER    94 
ATOM     95  CA  PHE    95      36.211  34.183  34.609  1.00  0.00           C  
TER      96      PHE    95 
ATOM     96  CA  GLN    96      37.147  35.702  31.235  1.00  0.00           C  
TER      97      GLN    96 
ATOM     97  CA  ASN    97      33.837  37.369  30.314  1.00  0.00           C  
TER      98      ASN    97 
ATOM     98  CA  LEU    98      33.447  39.541  33.416  1.00  0.00           C  
TER      99      LEU    98 
ATOM     99  CA  GLY    99      33.594  43.356  33.158  1.00  0.00           C  
TER     100      GLY    99 
ATOM    100  CA  ILE   100      32.367  46.341  35.258  1.00  0.00           C  
TER     101      ILE   100 
ATOM    101  CA  GLN   101      29.738  48.993  34.373  1.00  0.00           C  
TER     102      GLN   101 
ATOM    102  CA  CYS   102      29.219  52.259  36.287  1.00  0.00           C  
TER     103      CYS   102 
ATOM    103  CA  VAL   103      25.801  53.489  37.535  1.00  0.00           C  
TER     104      VAL   103 
ATOM    104  CA  LYS   104      24.717  57.163  36.700  1.00  0.00           C  
TER     105      LYS   104 
ATOM    105  CA  LYS   105      23.238  59.350  39.600  1.00  0.00           C  
TER     106      LYS   105 
ATOM    106  CA  ARG   106      19.545  58.888  38.330  1.00  0.00           C  
TER     107      ARG   106 
ATOM    107  CA  ASP   107      19.909  54.969  38.259  1.00  0.00           C  
TER     108      ASP   107 
ATOM    108  CA  LEU   108      21.601  54.794  41.754  1.00  0.00           C  
TER     109      LEU   108 
ATOM    109  CA  GLU   109      18.475  54.653  43.994  1.00  0.00           C  
TER     110      GLU   109 
ATOM    110  CA  GLN   110      16.915  51.940  41.776  1.00  0.00           C  
TER     111      GLN   110 
ATOM    111  CA  ALA   111      20.200  49.953  41.764  1.00  0.00           C  
TER     112      ALA   111 
ATOM    112  CA  ILE   112      20.275  49.986  45.615  1.00  0.00           C  
TER     113      ILE   112 
ATOM    113  CA  SER   113      16.537  49.085  45.761  1.00  0.00           C  
TER     114      SER   113 
ATOM    114  CA  GLN   114      17.152  46.101  43.404  1.00  0.00           C  
TER     115      GLN   114 
ATOM    115  CA  ARG   115      20.085  44.829  45.590  1.00  0.00           C  
TER     116      ARG   115 
ATOM    116  CA  ILE   116      17.772  45.009  48.658  1.00  0.00           C  
TER     117      ILE   116 
ATOM    117  CA  GLN   117      14.896  43.266  46.761  1.00  0.00           C  
TER     118      GLN   117 
ATOM    118  CA  THR   118      17.192  40.415  45.491  1.00  0.00           C  
TER     119      THR   118 
ATOM    119  CA  ASN   119      18.650  40.097  49.059  1.00  0.00           C  
TER     120      ASN   119 
ATOM    120  CA  ASN   120      22.329  40.089  47.660  1.00  0.00           C  
TER     121      ASN   120 
ATOM    121  CA  ASN   121      24.096  40.694  51.077  1.00  0.00           C  
TER     122      ASN   121 
ATOM    122  CA  PRO   122      27.117  38.248  51.586  1.00  0.00           C  
TER     123      PRO   122 
ATOM    123  CA  PHE   123      28.232  39.797  54.905  1.00  0.00           C  
TER     124      PHE   123 
ATOM    124  CA  HIE   124      24.688  40.319  56.357  1.00  0.00           C  
TER     125      HIE   124 
ATOM    125  CA  VAL   125      25.032  44.166  56.548  1.00  0.00           C  
TER     126      VAL   125 
ATOM    126  CA  PRO   126      21.833  46.080  57.661  1.00  0.00           C  
TER     127      PRO   126 
ATOM    127  CA  ILE   127      19.440  47.678  55.122  1.00  0.00           C  
TER     128      ILE   127 
ATOM    128  CA  GLU   128      19.919  51.137  56.694  1.00  0.00           C  
TER     129      GLU   128 
ATOM    129  CA  GLU   129      23.641  50.944  55.783  1.00  0.00           C  
TER     130      GLU   129 
ATOM    130  CA  GLN   130      22.772  49.743  52.248  1.00  0.00           C  
TER     131      GLN   130 
ATOM    131  CA  ARG   131      20.660  52.961  51.966  1.00  0.00           C  
TER     132      ARG   131 
ATOM    132  CA  GLY   132      23.800  54.984  52.856  1.00  0.00           C  
TER     133      GLY   132 
ATOM    133  CA  ASP   133      26.292  56.728  50.571  1.00  0.00           C  
TER     134      ASP   133 
ATOM    134  CA  TYR   134      28.749  54.934  48.213  1.00  0.00           C  
TER     135      TYR   134 
ATOM    135  CA  ASP   135      32.088  55.689  46.567  1.00  0.00           C  
TER     136      ASP   135 
ATOM    136  CA  LEU   136      31.607  55.068  42.837  1.00  0.00           C  
TER     137      LEU   136 
ATOM    137  CA  ASN   137      35.319  55.315  41.858  1.00  0.00           C  
TER     138      ASN   137 
ATOM    138  CA  ALA   138      36.348  51.981  43.457  1.00  0.00           C  
TER     139      ALA   138 
ATOM    139  CA  VAL   139      34.969  48.424  44.028  1.00  0.00           C  
TER     140      VAL   139 
ATOM    140  CA  ARG   140      35.949  44.827  45.043  1.00  0.00           C  
TER     141      ARG   140 
ATOM    141  CA  LEU   141      34.867  41.411  43.743  1.00  0.00           C  
TER     142      LEU   141 
ATOM    142  CA  CYS   142      33.312  39.026  46.288  1.00  0.00           C  
TER     143      CYS   142 
ATOM    143  CA  PHE   143      33.493  35.287  45.455  1.00  0.00           C  
TER     144      PHE   143 
ATOM    144  CA  GLN   144      31.216  32.711  47.138  1.00  0.00           C  
TER     145      GLN   144 
ATOM    145  CA  VAL   145      30.867  28.963  46.398  1.00  0.00           C  
TER     146      VAL   145 
ATOM    146  CA  THR   146      28.349  26.209  47.191  1.00  0.00           C  
TER     147      THR   146 
ATOM    147  CA  VAL   147      29.810  22.665  47.191  1.00  0.00           C  
TER     148      VAL   147 
ATOM    148  CA  ARG   148      28.370  19.244  48.245  1.00  0.00           C  
TER     149      ARG   148 
ATOM    149  CA  ASP   149      28.736  17.596  51.690  1.00  0.00           C  
TER     150      ASP   149 
ATOM    150  CA  PRO   150      29.668  13.838  52.165  1.00  0.00           C  
TER     151      PRO   150 
ATOM    151  CA  ALA   151      25.947  12.998  51.992  1.00  0.00           C  
TER     152      ALA   151 
ATOM    152  CA  GLY   152      25.301  15.005  48.601  1.00  0.00           C  
TER     153      GLY   152 
ATOM    153  CA  ARG   153      23.654  17.994  50.259  1.00  0.00           C  
TER     154      ARG   153 
ATOM    154  CA  PRO   154      24.463  21.629  49.292  1.00  0.00           C  
TER     155      PRO   154 
ATOM    155  CA  LEU   155      27.075  23.328  51.494  1.00  0.00           C  
TER     156      LEU   155 
ATOM    156  CA  LEU   156      27.755  27.089  51.334  1.00  0.00           C  
TER     157      LEU   156 
ATOM    157  CA  LEU   157      31.373  28.147  51.994  1.00  0.00           C  
TER     158      LEU   157 
ATOM    158  CA  THR   158      32.567  31.464  53.533  1.00  0.00           C  
TER     159      THR   158 
ATOM    159  CA  PRO   159      32.950  34.413  51.067  1.00  0.00           C  
TER     160      PRO   159 
ATOM    160  CA  VAL   160      36.308  35.910  49.944  1.00  0.00           C  
TER     161      VAL   160 
ATOM    161  CA  LEU   161      37.119  39.473  48.739  1.00  0.00           C  
TER     162      LEU   161 
ATOM    162  CA  SER   162      39.575  40.629  46.018  1.00  0.00           C  
TER     163      SER   162 
ATOM    163  CA  HIE   163      42.095  43.446  45.937  1.00  0.00           C  
TER     164      HIE   163 
ATOM    164  CA  PRO   164      40.280  46.748  45.044  1.00  0.00           C  
TER     165      PRO   164 
ATOM    165  CA  ILE   165      39.656  47.875  41.449  1.00  0.00           C  
TER     166      ILE   165 
ATOM    166  CA  PHE   166      39.653  51.619  40.561  1.00  0.00           C  
TER     167      PHE   166 
ATOM    167  CA  ASP   167      38.205  53.747  37.727  1.00  0.00           C  
TER     168      ASP   167 
ATOM    168  CA  ASN   168      39.704  56.731  36.249  1.00  0.00           C  
TER     169      ASN   168 
ATOM    169  CA  PHE   169      30.339  52.068  -3.339  1.00  0.00           C  
TER     170      PHE   169 
ATOM    170  CA  PRO   170      33.639  50.159  -3.036  1.00  0.00           C  
TER     171      PRO   170 
ATOM    171  CA  ASP   171      34.253  47.640  -0.243  1.00  0.00           C  
TER     172      ASP   171 
ATOM    172  CA  LEU   172      36.753  44.898   0.753  1.00  0.00           C  
TER     173      LEU   172 
ATOM    173  CA  PRO   173      37.320  41.456  -0.892  1.00  0.00           C  
TER     174      PRO   173 
ATOM    174  CA  GLU   174      35.969  39.817   2.288  1.00  0.00           C  
TER     175      GLU   174 
ATOM    175  CA  HIE   175      32.724  41.819   1.842  1.00  0.00           C  
TER     176      HIE   175 
ATOM    176  CA  GLN   176      32.016  40.196  -1.543  1.00  0.00           C  
TER     177      GLN   176 
ATOM    177  CA  ASP   177      30.409  37.380   0.375  1.00  0.00           C  
TER     178      ASP   177 
ATOM    178  CA  ASN   178      27.502  38.109   2.608  1.00  0.00           C  
TER     179      ASN   178 
ATOM    179  CA  PRO   179      27.875  41.920   3.127  1.00  0.00           C  
TER     180      PRO   179 
ATOM    180  CA  SER   180      25.922  43.806   5.821  1.00  0.00           C  
TER     181      SER   180 
ATOM    181  CA  GLN   181      22.391  44.571   4.592  1.00  0.00           C  
TER     182      GLN   181 
ATOM    182  CA  LEU   182      22.213  47.554   7.005  1.00  0.00           C  
TER     183      LEU   182 
ATOM    183  CA  ARG   183      25.421  48.984   5.399  1.00  0.00           C  
TER     184      ARG   183 
ATOM    184  CA  LEU   184      23.904  48.625   1.898  1.00  0.00           C  
TER     185      LEU   184 
ATOM    185  CA  GLN   185      20.710  50.363   3.168  1.00  0.00           C  
TER     186      GLN   185 
ATOM    186  CA  HIE   186      22.675  53.297   4.718  1.00  0.00           C  
TER     187      HIE   186 
ATOM    187  CA  ASP   187      24.769  53.578   1.501  1.00  0.00           C  
TER     188      ASP   187 
ATOM    188  CA  GLY   188      21.348  54.194  -0.134  1.00  0.00           C  
TER     189      GLY   188 
ATOM    189  CA  LEU   189      21.103  57.433   1.924  1.00  0.00           C  
TER     190      LEU   189 
ATOM    190  CA  ALA   190      24.733  58.532   2.432  1.00  0.00           C  
TER     191      ALA   190 
ATOM    191  CA  THR   191      25.708  59.171  -1.231  1.00  0.00           C  
TER     192      THR   191 
ATOM    192  CA  ASP   192      27.761  62.417  -1.398  1.00  0.00           C  
TER     193      ASP   192 
ATOM    193  CA  ASP   193      31.515  61.642  -1.197  1.00  0.00           C  
TER     194      ASP   193 
ATOM    194  CA  LYS   194      32.778  65.174  -2.110  1.00  0.00           C  
TER     195      LYS   194 
ATOM    195  CA  ALA   195      35.363  66.992   0.021  1.00  0.00           C  
TER     196      ALA   195 
ATOM    196  CA  ARG   196      33.139  70.002   0.931  1.00  0.00           C  
TER     197      ARG   196 
ATOM    197  CA  LEU   197      33.716  70.373   4.711  1.00  0.00           C  
TER     198      LEU   197 
ATOM    198  CA  GLU   198      36.788  72.212   6.062  1.00  0.00           C  
TER     199      GLU   198 
ATOM    199  CA  PRO   199      39.168  69.505   7.394  1.00  0.00           C  
TER     200      PRO   199 
ATOM    200  CA  MET   200      40.428  71.663  10.290  1.00  0.00           C  
TER     201      MET   200 
ATOM    201  CA  CYS   201      36.873  72.211  11.598  1.00  0.00           C  
TER     202      CYS   201 
ATOM    202  CA  LEU   202      35.429  68.651  11.632  1.00  0.00           C  
TER     203      LEU   202 
ATOM    203  CA  ALA   203      35.532  68.328  15.463  1.00  0.00           C  
TER     204      ALA   203 
ATOM    204  CA  GLU   204      33.513  71.603  15.790  1.00  0.00           C  
TER     205      GLU   204 
ATOM    205  CA  TYR   205      30.971  70.175  13.290  1.00  0.00           C  
TER     206      TYR   205 
ATOM    206  CA  LEU   206      30.619  66.998  15.473  1.00  0.00           C  
TER     207      LEU   206 
ATOM    207  CA  ILE   207      30.961  68.207  19.124  1.00  0.00           C  
TER     208      ILE   207 
ATOM    208  CA  SER   208      28.880  70.750  21.140  1.00  0.00           C  
TER     209      SER   208 
ATOM    209  CA  GLY   209      30.968  70.755  24.371  1.00  0.00           C  
TER     210      GLY   209 
ATOM    210  CA  PRO   210      32.511  68.729  27.260  1.00  0.00           C  
TER     211      PRO   210 
ATOM    211  CA  GLY   211      30.403  66.130  29.141  1.00  0.00           C  
TER     212      GLY   211 
ATOM    212  CA  GLY   212      30.606  62.561  30.547  1.00  0.00           C  
TER     213      GLY   212 
ATOM    213  CA  MET   213      28.285  59.557  30.559  1.00  0.00           C  
TER     214      MET   213 
ATOM    214  CA  ASP   214      26.993  60.700  33.937  1.00  0.00           C  
TER     215      ASP   214 
ATOM    215  CA  PRO   215      25.975  64.475  34.012  1.00  0.00           C  
TER     216      PRO   215 
ATOM    216  CA  ASP   216      27.469  64.874  37.565  1.00  0.00           C  
TER     217      ASP   216 
ATOM    217  CA  ILE   217      31.025  64.199  36.288  1.00  0.00           C  
TER     218      ILE   217 
ATOM    218  CA  GLU   218      33.198  67.211  35.676  1.00  0.00           C  
TER     219      GLU   218 
ATOM    219  CA  ILE   219      35.456  66.915  32.643  1.00  0.00           C  
TER     220      ILE   219 
ATOM    220  CA  ASP   220      38.936  68.469  32.880  1.00  0.00           C  
TER     221      ASP   220 
ATOM    221  CA  ASP   221      39.272  71.378  30.417  1.00  0.00           C  
TER     222      ASP   221 
ATOM    222  CA  ASP   222      42.953  70.558  29.665  1.00  0.00           C  
TER     223      ASP   222 
ATOM    223  CA  THR   223      42.166  66.870  28.988  1.00  0.00           C  
TER     224      THR   223 
ATOM    224  CA  TYR   224      39.252  68.048  26.789  1.00  0.00           C  
TER     225      TYR   224 
ATOM    225  CA  ASP   225      41.578  70.342  24.773  1.00  0.00           C  
TER     226      ASP   225 
ATOM    226  CA  GLU   226      44.141  67.523  24.295  1.00  0.00           C  
TER     227      GLU   226 
ATOM    227  CA  CYS   227      41.490  64.933  23.322  1.00  0.00           C  
TER     228      CYS   227 
ATOM    228  CA  ARG   228      39.863  67.451  20.892  1.00  0.00           C  
TER     229      ARG   228 
ATOM    229  CA  GLU   229      43.281  68.096  19.264  1.00  0.00           C  
TER     230      GLU   229 
ATOM    230  CA  VAL   230      43.898  64.326  18.760  1.00  0.00           C  
TER     231      VAL   230 
ATOM    231  CA  LEU   231      40.287  63.943  17.503  1.00  0.00           C  
TER     232      LEU   231 
ATOM    232  CA  SER   232      40.825  66.866  15.047  1.00  0.00           C  
TER     233      SER   232 
ATOM    233  CA  ARG   233      43.999  65.164  13.669  1.00  0.00           C  
TER     234      ARG   233 
ATOM    234  CA  ILE   234      42.236  61.777  13.253  1.00  0.00           C  
TER     235      ILE   234 
ATOM    235  CA  LEU   235      39.117  63.329  11.600  1.00  0.00           C  
TER     236      LEU   235 
ATOM    236  CA  GLU   236      41.349  65.273   9.141  1.00  0.00           C  
TER     237      GLU   236 
ATOM    237  CA  ASP   237      43.298  62.074   8.252  1.00  0.00           C  
TER     238      ASP   237 
ATOM    238  CA  ALA   238      39.987  60.200   7.751  1.00  0.00           C  
TER     239      ALA   238 
ATOM    239  CA  TYR   239      38.177  62.896   5.663  1.00  0.00           C  
TER     240      TYR   239 
ATOM    240  CA  THR   240      41.246  63.591   3.427  1.00  0.00           C  
TER     241      THR   240 
ATOM    241  CA  GLN   241      41.947  59.858   2.705  1.00  0.00           C  
TER     242      GLN   241 
ATOM    242  CA  SER   242      38.596  57.958   2.916  1.00  0.00           C  
TER     243      SER   242 
ATOM    243  CA  GLY   243      35.721  58.573   0.490  1.00  0.00           C  
TER     244      GLY   243 
ATOM    244  CA  THR   244      33.635  56.271   2.745  1.00  0.00           C  
TER     245      THR   244 
ATOM    245  CA  PHE   245      34.289  58.586   5.743  1.00  0.00           C  
TER     246      PHE   245 
ATOM    246  CA  ARG   246      33.435  61.680   3.592  1.00  0.00           C  
TER     247      ARG   246 
ATOM    247  CA  ARG   247      30.091  60.043   2.620  1.00  0.00           C  
TER     248      ARG   247 
ATOM    248  CA  LEU   248      29.168  59.315   6.274  1.00  0.00           C  
TER     249      LEU   248 
ATOM    249  CA  MET   249      30.272  62.768   7.593  1.00  0.00           C  
TER     250      MET   249 
ATOM    250  CA  ASN   250      28.621  64.750   4.731  1.00  0.00           C  
TER     251      ASN   250 
ATOM    251  CA  TYR   251      25.302  62.909   5.339  1.00  0.00           C  
TER     252      TYR   251 
ATOM    252  CA  ALA   252      25.355  63.519   9.129  1.00  0.00           C  
TER     253      ALA   252 
ATOM    253  CA  TYR   253      26.205  67.237   8.582  1.00  0.00           C  
TER     254      TYR   253 
ATOM    254  CA  ASP   254      23.226  67.653   6.192  1.00  0.00           C  
TER     255      ASP   254 
ATOM    255  CA  GLN   255      20.816  65.498   8.272  1.00  0.00           C  
TER     256      GLN   255 
ATOM    256  CA  GLU   256      21.444  66.260  11.967  1.00  0.00           C  
TER     257      GLU   256 
ATOM    257  CA  LEU   257      24.737  67.938  13.047  1.00  0.00           C  
TER     258      LEU   257 
ATOM    258  CA  HIE   258      23.461  71.402  11.969  1.00  0.00           C  
TER     259      HIE   258 
ATOM    259  CA  ASP   259      21.773  71.707  15.405  1.00  0.00           C  
TER     260      ASP   259 
ATOM    260  CA  VAL   260      23.774  72.227  18.648  1.00  0.00           C  
TER     261      VAL   260 
ATOM    261  CA  GLU   261      21.355  69.884  20.482  1.00  0.00           C  
TER     262      GLU   261 
ATOM    262  CA  GLN   262      22.224  67.101  17.973  1.00  0.00           C  
TER     263      GLN   262 
ATOM    263  CA  ARG   263      26.012  67.688  18.159  1.00  0.00           C  
TER     264      ARG   263 
ATOM    264  CA  TRP   264      27.598  65.331  20.705  1.00  0.00           C  
TER     265      TRP   264 
ATOM    265  CA  LEU   265      29.155  65.945  24.144  1.00  0.00           C  
TER     266      LEU   265 
ATOM    266  CA  LEU   266      32.826  64.845  24.506  1.00  0.00           C  
TER     267      LEU   266 
ATOM    267  CA  GLY   267      33.669  62.652  27.529  1.00  0.00           C  
TER     268      GLY   267 
ATOM    268  CA  ALA   268      37.421  63.298  27.493  1.00  0.00           C  
TER     269      ALA   268 
ATOM    269  CA  GLY   269      39.453  60.995  29.788  1.00  0.00           C  
TER     270      GLY   269 
ATOM    270  CA  GLU   270      36.594  58.449  30.116  1.00  0.00           C  
TER     271      GLU   270 
ATOM    271  CA  ASN   271      35.998  54.834  28.937  1.00  0.00           C  
TER     272      ASN   271 
ATOM    272  CA  PHE   272      35.397  54.480  25.153  1.00  0.00           C  
TER     273      PHE   272 
ATOM    273  CA  GLY   273      31.681  54.587  24.257  1.00  0.00           C  
TER     274      GLY   273 
ATOM    274  CA  THR   274      28.892  56.265  22.205  1.00  0.00           C  
TER     275      THR   274 
ATOM    275  CA  THR   275      25.162  56.785  23.081  1.00  0.00           C  
TER     276      THR   275 
ATOM    276  CA  VAL   276      23.917  55.598  19.444  1.00  0.00           C  
TER     277      VAL   276 
ATOM    277  CA  THR   277      20.631  53.885  20.975  1.00  0.00           C  
TER     278      THR   277 
ATOM    278  CA  ASP   278      18.329  54.881  24.069  1.00  0.00           C  
TER     279      ASP   278 
ATOM    279  CA  GLU   279      18.750  52.781  27.018  1.00  0.00           C  
TER     280      GLU   279 
ATOM    280  CA  ASP   280      15.068  55.337  29.319  1.00  0.00           C  
TER     281      ASP   280 
ATOM    281  CA  LEU   281      10.859  55.686  28.636  1.00  0.00           C  
TER     282      LEU   281 
ATOM    282  CA  GLU   282      11.587  59.084  30.128  1.00  0.00           C  
TER     283      GLU   282 
ATOM    283  CA  SER   283      11.718  62.331  28.308  1.00  0.00           C  
TER     284      SER   283 
ATOM    284  CA  SER   284      14.158  63.775  30.319  1.00  0.00           C  
TER     285      SER   284 
ATOM    285  CA  GLU   285      17.117  61.774  29.341  1.00  0.00           C  
TER     286      GLU   285 
ATOM    286  CA  GLY   286      20.240  65.358  28.038  1.00  0.00           C  
TER     287      GLY   286 
ATOM    287  CA  ARG   287      22.419  65.495  24.977  1.00  0.00           C  
TER     288      ARG   287 
ATOM    288  CA  LYS   288      24.130  62.436  23.401  1.00  0.00           C  
TER     289      LYS   288 
ATOM    289  CA  VAL   289      27.741  61.563  24.427  1.00  0.00           C  
TER     290      VAL   289 
ATOM    290  CA  ILE   290      30.959  60.248  22.800  1.00  0.00           C  
TER     291      ILE   290 
ATOM    291  CA  ALA   291      33.628  59.217  25.369  1.00  0.00           C  
TER     292      ALA   291 
ATOM    292  CA  LEU   292      37.360  58.898  24.515  1.00  0.00           C  
TER     293      LEU   292 
ATOM    293  CA  ASN   293      40.784  58.524  26.243  1.00  0.00           C  
TER     294      ASN   293 
ATOM    294  CA  LEU   294      44.507  58.319  25.295  1.00  0.00           C  
TER     295      LEU   294 
ATOM    295  CA  ASP   295      45.415  55.066  27.194  1.00  0.00           C  
TER     296      ASP   295 
ATOM    296  CA  ASP   296      46.166  53.077  23.977  1.00  0.00           C  
TER     297      ASP   296 
ATOM    297  CA  THR   297      49.248  55.280  23.538  1.00  0.00           C  
TER     298      THR   297 
ATOM    298  CA  ASP   298      50.336  54.920  27.143  1.00  0.00           C  
TER     299      ASP   298 
ATOM    299  CA  ASP   299      52.907  52.311  27.985  1.00  0.00           C  
TER     300      ASP   299 
ATOM    300  CA  ASP   300      52.011  52.082  31.620  1.00  0.00           C  
TER     301      ASP   300 
ATOM    301  CA  SER   301      48.421  51.177  31.058  1.00  0.00           C  
TER     302      SER   301 
ATOM    302  CA  ILE   302      47.307  47.640  30.320  1.00  0.00           C  
TER     303      ILE   302 
ATOM    303  CA  PRO   303      46.097  47.296  26.685  1.00  0.00           C  
TER     304      PRO   303 
ATOM    304  CA  GLU   304      42.552  46.546  25.504  1.00  0.00           C  
TER     305      GLU   304 
ATOM    305  CA  TYR   305      41.911  43.852  22.859  1.00  0.00           C  
TER     306      TYR   305 
ATOM    306  CA  TYR   306      39.661  43.031  19.868  1.00  0.00           C  
TER     307      TYR   306 
ATOM    307  CA  GLU   307      38.925  39.767  17.996  1.00  0.00           C  
TER     308      GLU   307 
ATOM    308  CA  SER   308      40.747  39.468  14.646  1.00  0.00           C  
TER     309      SER   308 
ATOM    309  CA  ASN   309      41.634  36.912  12.009  1.00  0.00           C  
TER     310      ASN   309 
ATOM    310  CA  ASP   310      44.833  36.318  13.951  1.00  0.00           C  
TER     311      ASP   310 
ATOM    311  CA  GLY   311      43.223  35.991  17.341  1.00  0.00           C  
TER     312      GLY   311 
ATOM    312  CA  PRO   312      43.051  38.697  20.009  1.00  0.00           C  
TER     313      PRO   312 
ATOM    313  CA  GLN   313      44.914  41.881  18.958  1.00  0.00           C  
TER     314      GLN   313 
ATOM    314  CA  GLN   314      45.565  45.170  20.827  1.00  0.00           C  
TER     315      GLN   314 
ATOM    315  CA  PHE   315      43.774  48.491  20.162  1.00  0.00           C  
TER     316      PHE   315 
ATOM    316  CA  ASP   316      45.486  51.688  19.037  1.00  0.00           C  
TER     317      ASP   316 
ATOM    317  CA  THR   317      44.202  55.295  19.445  1.00  0.00           C  
TER     318      THR   317 
ATOM    318  CA  THR   318      43.266  55.698  15.720  1.00  0.00           C  
TER     319      THR   318 
ATOM    319  CA  ARG   319      41.122  52.504  15.618  1.00  0.00           C  
TER     320      ARG   319 
ATOM    320  CA  SER   320      39.454  53.383  18.963  1.00  0.00           C  
TER     321      SER   320 
ATOM    321  CA  PHE   321      38.569  56.984  17.927  1.00  0.00           C  
TER     322      PHE   321 
ATOM    322  CA  ILE   322      37.354  56.120  14.369  1.00  0.00           C  
TER     323      ILE   322 
ATOM    323  CA  HIE   323      35.148  53.200  15.574  1.00  0.00           C  
TER     324      HIE   323 
ATOM    324  CA  GLN   324      33.232  55.314  18.162  1.00  0.00           C  
TER     325      GLN   324 
ATOM    325  CA  VAL   325      32.860  58.099  15.525  1.00  0.00           C  
TER     326      VAL   325 
ATOM    326  CA  VAL   326      31.376  55.543  13.019  1.00  0.00           C  
TER     327      VAL   326 
ATOM    327  CA  HIE   327      28.753  54.717  15.720  1.00  0.00           C  
TER     328      HIE   327 
ATOM    328  CA  ALA   328      28.012  58.479  16.045  1.00  0.00           C  
TER     329      ALA   328 
ATOM    329  CA  LEU   329      27.775  59.137  12.252  1.00  0.00           C  
TER     330      LEU   329 
ATOM    330  CA  THR   330      25.505  56.107  11.490  1.00  0.00           C  
TER     331      THR   330 
ATOM    331  CA  HIE   331      23.517  55.264  14.681  1.00  0.00           C  
TER     332      HIE   331 
ATOM    332  CA  LEU   332      24.129  51.573  13.715  1.00  0.00           C  
TER     333      LEU   332 
ATOM    333  CA  GLN   333      25.781  48.661  15.632  1.00  0.00           C  
TER     334      GLN   333 
ATOM    334  CA  ASP   334      28.616  46.088  15.377  1.00  0.00           C  
TER     335      ASP   334 
ATOM    335  CA  LYS   335      25.858  43.437  14.955  1.00  0.00           C  
TER     336      LYS   335 
ATOM    336  CA  GLU   336      23.093  42.644  12.456  1.00  0.00           C  
TER     337      GLU   336 
ATOM    337  CA  ASP   337      20.292  40.043  12.374  1.00  0.00           C  
TER     338      ASP   337 
ATOM    338  CA  SER   338      21.726  36.624  11.741  1.00  0.00           C  
TER     339      SER   338 
ATOM    339  CA  ASN   339      25.076  38.164  10.775  1.00  0.00           C  
TER     340      ASN   339 
ATOM    340  CA  PRO   340      28.141  38.352  12.953  1.00  0.00           C  
TER     341      PRO   340 
ATOM    341  CA  ARG   341      29.695  41.056  11.078  1.00  0.00           C  
TER     342      ARG   341 
ATOM    342  CA  GLY   342      27.405  44.067  11.295  1.00  0.00           C  
TER     343      GLY   342 
ATOM    343  CA  PRO   343      27.466  47.474   9.536  1.00  0.00           C  
TER     344      PRO   343 
ATOM    344  CA  VAL   344      29.895  49.282  11.908  1.00  0.00           C  
TER     345      VAL   344 
ATOM    345  CA  VAL   345      32.402  46.360  11.667  1.00  0.00           C  
TER     346      VAL   345 
ATOM    346  CA  GLU   346      32.370  46.565   7.841  1.00  0.00           C  
TER     347      GLU   346 
ATOM    347  CA  TYR   347      32.422  50.427   7.662  1.00  0.00           C  
TER     348      TYR   347 
ATOM    348  CA  THR   348      35.302  50.689  10.204  1.00  0.00           C  
TER     349      THR   348 
ATOM    349  CA  ASN   349      37.396  48.107   8.299  1.00  0.00           C  
TER     350      ASN   349 
ATOM    350  CA  ILE   350      36.743  49.917   4.940  1.00  0.00           C  
TER     351      ILE   350 
ATOM    351  CA  ILE   351      37.660  53.361   6.421  1.00  0.00           C  
TER     352      ILE   351 
ATOM    352  CA  LEU   352      40.881  52.073   8.082  1.00  0.00           C  
TER     353      LEU   352 
ATOM    353  CA  LYS   353      41.939  50.405   4.755  1.00  0.00           C  
TER     354      LYS   353 
ATOM    354  CA  GLU   354      41.252  53.668   2.839  1.00  0.00           C  
TER     355      GLU   354 
ATOM    355  CA  MET   355      43.350  55.530   5.486  1.00  0.00           C  
TER     356      MET   355 
ATOM    356  CA  GLY   356      46.100  52.875   4.961  1.00  0.00           C  
TER     357      GLY   356 
ATOM    357  CA  HIE   357      46.197  51.655   8.582  1.00  0.00           C  
TER     358      HIE   357 
ATOM    358  CA  THR   358      48.416  48.618   9.011  1.00  0.00           C  
TER     359      THR   358 
ATOM    359  CA  SER   359      46.900  46.695  11.859  1.00  0.00           C  
TER     360      SER   359 
ATOM    360  CA  PRO   360      45.011  43.400  11.508  1.00  0.00           C  
TER     361      PRO   360 
ATOM    361  CA  PRO   361      41.279  43.648  10.712  1.00  0.00           C  
TER     362      PRO   361 
ATOM    362  CA  ARG   362      38.686  43.385  13.518  1.00  0.00           C  
TER     363      ARG   362 
ATOM    363  CA  ILE   363      36.040  40.699  12.828  1.00  0.00           C  
TER     364      ILE   363 
ATOM    364  CA  ALA   364      33.632  40.916  15.813  1.00  0.00           C  
TER     365      ALA   364 
ATOM    365  CA  TYR   365      32.647  42.664  19.087  1.00  0.00           C  
TER     366      TYR   365 
ATOM    366  CA  GLU   366      32.655  39.363  21.063  1.00  0.00           C  
TER     367      GLU   366 
ATOM    367  CA  PHE   367      35.640  37.004  21.428  1.00  0.00           C  
TER     368      PHE   367 
ATOM    368  CA  SER   368      35.657  33.387  20.239  1.00  0.00           C  
TER     369      SER   368 
ENDMDL
MODEL     7
ATOM      1  CA  ALA     1      36.909  23.072  52.212  1.00  0.00           C  
TER       2      ALA     1 
ATOM      2  CA  TYR     2      37.841  26.701  51.493  1.00  0.00           C  
TER       3      TYR     2 
ATOM      3  CA  VAL     3      38.195  29.145  48.550  1.00  0.00           C  
TER       4      VAL     3 
ATOM      4  CA  GLU     4      41.314  31.129  47.640  1.00  0.00           C  
TER       5      GLU     4 
ATOM      5  CA  ILE     5      41.974  33.748  44.923  1.00  0.00           C  
TER       6      ILE     5 
ATOM      6  CA  ILE     6      45.074  32.541  42.981  1.00  0.00           C  
TER       7      ILE     6 
ATOM      7  CA  GLU     7      44.934  35.416  40.432  1.00  0.00           C  
TER       8      GLU     7 
ATOM      8  CA  GLN     8      43.829  38.845  41.711  1.00  0.00           C  
TER       9      GLN     8 
ATOM      9  CA  PRO     9      42.429  41.596  39.411  1.00  0.00           C  
TER      10      PRO     9 
ATOM     10  CA  LYS    10      44.746  44.407  38.227  1.00  0.00           C  
TER      11      LYS    10 
ATOM     11  CA  GLN    11      43.832  47.475  40.317  1.00  0.00           C  
TER      12      GLN    11 
ATOM     12  CA  ARG    12      44.113  50.017  37.443  1.00  0.00           C  
TER      13      ARG    12 
ATOM     13  CA  GLY    13      43.657  47.636  34.436  1.00  0.00           C  
TER      14      GLY    13 
ATOM     14  CA  MET    14      40.273  48.822  33.174  1.00  0.00           C  
TER      15      MET    14 
ATOM     15  CA  ARG    15      38.031  51.910  33.192  1.00  0.00           C  
TER      16      ARG    15 
ATOM     16  CA  PHE    16      34.367  51.263  34.143  1.00  0.00           C  
TER      17      PHE    16 
ATOM     17  CA  ARG    17      31.850  51.231  31.239  1.00  0.00           C  
TER      18      ARG    17 
ATOM     18  CA  TYR    18      28.397  52.840  30.873  1.00  0.00           C  
TER      19      TYR    18 
ATOM     19  CA  LYS    19      25.251  51.413  29.207  1.00  0.00           C  
TER      20      LYS    19 
ATOM     20  CA  CYS    20      26.025  52.700  25.713  1.00  0.00           C  
TER      21      CYS    20 
ATOM     21  CA  GLU    21      27.771  51.160  22.643  1.00  0.00           C  
TER      22      GLU    21 
ATOM     22  CA  GLY    22      31.494  50.396  23.094  1.00  0.00           C  
TER      23      GLY    22 
ATOM     23  CA  ARG    23      34.607  49.306  21.134  1.00  0.00           C  
TER      24      ARG    23 
ATOM     24  CA  SER    24      34.811  45.664  22.405  1.00  0.00           C  
TER      25      SER    24 
ATOM     25  CA  ALA    25      33.465  43.162  24.955  1.00  0.00           C  
TER      26      ALA    25 
ATOM     26  CA  GLY    26      35.086  43.993  28.242  1.00  0.00           C  
TER      27      GLY    26 
ATOM     27  CA  SER    27      36.880  41.938  30.726  1.00  0.00           C  
TER      28      SER    27 
ATOM     28  CA  ILE    28      38.890  42.473  33.946  1.00  0.00           C  
TER      29      ILE    28 
ATOM     29  CA  PRO    29      42.675  41.853  33.517  1.00  0.00           C  
TER      30      PRO    29 
ATOM     30  CA  GLY    30      44.356  39.527  36.044  1.00  0.00           C  
TER      31      GLY    30 
ATOM     31  CA  GLU    31      47.566  40.435  37.920  1.00  0.00           C  
TER      32      GLU    31 
ATOM     32  CA  ARG    32      49.856  38.523  35.459  1.00  0.00           C  
TER      33      ARG    32 
ATOM     33  CA  SER    33      48.646  40.668  32.492  1.00  0.00           C  
TER      34      SER    33 
ATOM     34  CA  THR    34      51.336  42.633  30.597  1.00  0.00           C  
TER      35      THR    34 
ATOM     35  CA  ASP    35      51.818  44.934  27.592  1.00  0.00           C  
TER      36      ASP    35 
ATOM     36  CA  THR    36      51.889  41.733  25.511  1.00  0.00           C  
TER      37      THR    36 
ATOM     37  CA  THR    37      49.424  39.230  27.066  1.00  0.00           C  
TER      38      THR    37 
ATOM     38  CA  LYS    38      46.186  39.191  29.120  1.00  0.00           C  
TER      39      LYS    38 
ATOM     39  CA  THR    39      45.118  36.985  32.049  1.00  0.00           C  
TER      40      THR    39 
ATOM     40  CA  HIE    40      41.850  36.955  34.078  1.00  0.00           C  
TER      41      HIE    40 
ATOM     41  CA  PRO    41      40.773  36.676  37.780  1.00  0.00           C  
TER      42      PRO    41 
ATOM     42  CA  THR    42      40.959  33.053  39.010  1.00  0.00           C  
TER      43      THR    42 
ATOM     43  CA  ILE    43      40.010  31.063  42.164  1.00  0.00           C  
TER      44      ILE    43 
ATOM     44  CA  LYS    44      40.936  27.645  43.621  1.00  0.00           C  
TER      45      LYS    44 
ATOM     45  CA  ILE    45      38.717  25.450  45.817  1.00  0.00           C  
TER      46      ILE    45 
ATOM     46  CA  ASN    46      40.768  23.647  48.477  1.00  0.00           C  
TER      47      ASN    46 
ATOM     47  CA  GLY    47      39.649  20.344  50.013  1.00  0.00           C  
TER      48      GLY    47 
ATOM     48  CA  TYR    48      36.966  19.658  47.356  1.00  0.00           C  
TER      49      TYR    48 
ATOM     49  CA  THR    49      36.519  18.648  43.712  1.00  0.00           C  
TER      50      THR    49 
ATOM     50  CA  GLY    50      33.097  18.042  42.157  1.00  0.00           C  
TER      51      GLY    50 
ATOM     51  CA  PRO    51      29.772  19.679  41.214  1.00  0.00           C  
TER      52      PRO    51 
ATOM     52  CA  GLY    52      28.484  22.925  42.696  1.00  0.00           C  
TER      53      GLY    52 
ATOM     53  CA  THR    53      27.796  26.636  42.043  1.00  0.00           C  
TER      54      THR    53 
ATOM     54  CA  VAL    54      29.731  29.932  42.254  1.00  0.00           C  
TER      55      VAL    54 
ATOM     55  CA  ARG    55      28.444  33.496  42.753  1.00  0.00           C  
TER      56      ARG    55 
ATOM     56  CA  ILE    56      30.534  36.628  42.072  1.00  0.00           C  
TER      57      ILE    56 
ATOM     57  CA  SER    57      29.251  40.020  43.344  1.00  0.00           C  
TER      58      SER    57 
ATOM     58  CA  LEU    58      30.432  43.669  43.408  1.00  0.00           C  
TER      59      LEU    58 
ATOM     59  CA  VAL    59      31.143  44.930  46.981  1.00  0.00           C  
TER      60      VAL    59 
ATOM     60  CA  THR    60      32.473  48.186  48.553  1.00  0.00           C  
TER      61      THR    60 
ATOM     61  CA  LYS    61      36.221  48.956  48.841  1.00  0.00           C  
TER      62      LYS    61 
ATOM     62  CA  ASP    62      35.874  49.792  52.552  1.00  0.00           C  
TER      63      ASP    62 
ATOM     63  CA  PRO    63      33.860  48.236  55.438  1.00  0.00           C  
TER      64      PRO    63 
ATOM     64  CA  PRO    64      31.024  47.631  56.088  1.00  0.00           C  
TER      65      PRO    64 
ATOM     65  CA  HIE    65      31.084  45.175  53.150  1.00  0.00           C  
TER      66      HIE    65 
ATOM     66  CA  ARG    66      27.906  46.286  51.299  1.00  0.00           C  
TER      67      ARG    66 
ATOM     67  CA  PRO    67      26.701  45.173  47.806  1.00  0.00           C  
TER      68      PRO    67 
ATOM     68  CA  HIE    68      27.897  47.949  45.456  1.00  0.00           C  
TER      69      HIE    68 
ATOM     69  CA  PRO    69      25.410  49.803  43.099  1.00  0.00           C  
TER      70      PRO    69 
ATOM     70  CA  HIE    70      27.606  49.139  39.983  1.00  0.00           C  
TER      71      HIE    70 
ATOM     71  CA  GLU    71      26.810  46.385  37.437  1.00  0.00           C  
TER      72      GLU    71 
ATOM     72  CA  LEU    72      28.771  43.434  36.095  1.00  0.00           C  
TER      73      LEU    72 
ATOM     73  CA  VAL    73      28.823  43.122  32.280  1.00  0.00           C  
TER      74      VAL    73 
ATOM     74  CA  GLY    74      28.633  39.894  30.327  1.00  0.00           C  
TER      75      GLY    74 
ATOM     75  CA  LYS    75      26.397  36.802  30.129  1.00  0.00           C  
TER      76      LYS    75 
ATOM     76  CA  ASP    76      23.739  36.632  32.693  1.00  0.00           C  
TER      77      ASP    76 
ATOM     77  CA  CYS    77      25.091  39.432  34.910  1.00  0.00           C  
TER      78      CYS    77 
ATOM     78  CA  ARG    78      22.445  41.518  36.914  1.00  0.00           C  
TER      79      ARG    78 
ATOM     79  CA  ASP    79      22.048  43.595  40.142  1.00  0.00           C  
TER      80      ASP    79 
ATOM     80  CA  GLY    80      25.851  43.608  41.049  1.00  0.00           C  
TER      81      GLY    80 
ATOM     81  CA  TYR    81      26.244  39.721  40.731  1.00  0.00           C  
TER      82      TYR    81 
ATOM     82  CA  TYR    82      26.884  36.772  38.356  1.00  0.00           C  
TER      83      TYR    82 
ATOM     83  CA  GLU    83      26.214  33.062  39.069  1.00  0.00           C  
TER      84      GLU    83 
ATOM     84  CA  ALA    84      27.302  29.815  37.377  1.00  0.00           C  
TER      85      ALA    84 
ATOM     85  CA  ASP    85      27.869  26.065  37.821  1.00  0.00           C  
TER      86      ASP    85 
ATOM     86  CA  LEU    86      31.267  24.635  38.756  1.00  0.00           C  
TER      87      LEU    86 
ATOM     87  CA  CYS    87      32.998  22.235  36.407  1.00  0.00           C  
TER      88      CYS    87 
ATOM     88  CA  PRO    88      33.036  18.829  38.106  1.00  0.00           C  
TER      89      PRO    88 
ATOM     89  CA  ASP    89      36.447  17.824  36.863  1.00  0.00           C  
TER      90      ASP    89 
ATOM     90  CA  ARG    90      38.408  20.811  38.250  1.00  0.00           C  
TER      91      ARG    90 
ATOM     91  CA  SER    91      39.181  22.795  41.403  1.00  0.00           C  
TER      92      SER    91 
ATOM     92  CA  ILE    92      40.577  25.894  39.599  1.00  0.00           C  
TER      93      ILE    92 
ATOM     93  CA  HIE    93      38.003  28.258  37.985  1.00  0.00           C  
TER      94      HIE    93 
ATOM     94  CA  SER    94      38.541  31.455  35.904  1.00  0.00           C  
TER      95      SER    94 
ATOM     95  CA  PHE    95      36.222  34.199  34.612  1.00  0.00           C  
TER      96      PHE    95 
ATOM     96  CA  GLN    96      37.167  35.728  31.247  1.00  0.00           C  
TER      97      GLN    96 
ATOM     97  CA  ASN    97      33.853  37.378  30.317  1.00  0.00           C  
TER      98      ASN    97 
ATOM     98  CA  LEU    98      33.449  39.553  33.414  1.00  0.00           C  
TER      99      LEU    98 
ATOM     99  CA  GLY    99      33.593  43.368  33.167  1.00  0.00           C  
TER     100      GLY    99 
ATOM    100  CA  ILE   100      32.370  46.347  35.277  1.00  0.00           C  
TER     101      ILE   100 
ATOM    101  CA  GLN   101      29.740  48.998  34.393  1.00  0.00           C  
TER     102      GLN   101 
ATOM    102  CA  CYS   102      29.213  52.261  36.309  1.00  0.00           C  
TER     103      CYS   102 
ATOM    103  CA  VAL   103      25.796  53.475  37.569  1.00  0.00           C  
TER     104      VAL   103 
ATOM    104  CA  LYS   104      24.678  57.122  36.717  1.00  0.00           C  
TER     105      LYS   104 
ATOM    105  CA  LYS   105      23.244  59.323  39.611  1.00  0.00           C  
TER     106      LYS   105 
ATOM    106  CA  ARG   106      19.554  58.901  38.363  1.00  0.00           C  
TER     107      ARG   106 
ATOM    107  CA  ASP   107      19.879  54.994  38.318  1.00  0.00           C  
TER     108      ASP   107 
ATOM    108  CA  LEU   108      21.592  54.805  41.794  1.00  0.00           C  
TER     109      LEU   108 
ATOM    109  CA  GLU   109      18.477  54.661  44.043  1.00  0.00           C  
TER     110      GLU   109 
ATOM    110  CA  GLN   110      16.910  51.953  41.828  1.00  0.00           C  
TER     111      GLN   110 
ATOM    111  CA  ALA   111      20.193  49.966  41.802  1.00  0.00           C  
TER     112      ALA   111 
ATOM    112  CA  ILE   112      20.282  49.992  45.652  1.00  0.00           C  
TER     113      ILE   112 
ATOM    113  CA  SER   113      16.546  49.087  45.806  1.00  0.00           C  
TER     114      SER   113 
ATOM    114  CA  GLN   114      17.156  46.110  43.443  1.00  0.00           C  
TER     115      GLN   114 
ATOM    115  CA  ARG   115      20.095  44.837  45.618  1.00  0.00           C  
TER     116      ARG   115 
ATOM    116  CA  ILE   116      17.792  45.009  48.691  1.00  0.00           C  
TER     117      ILE   116 
ATOM    117  CA  GLN   117      14.912  43.267  46.804  1.00  0.00           C  
TER     118      GLN   117 
ATOM    118  CA  THR   118      17.200  40.420  45.517  1.00  0.00           C  
TER     119      THR   118 
ATOM    119  CA  ASN   119      18.672  40.081  49.071  1.00  0.00           C  
TER     120      ASN   119 
ATOM    120  CA  ASN   120      22.324  40.022  47.657  1.00  0.00           C  
TER     121      ASN   120 
ATOM    121  CA  ASN   121      24.124  40.647  51.036  1.00  0.00           C  
TER     122      ASN   121 
ATOM    122  CA  PRO   122      27.094  38.188  51.597  1.00  0.00           C  
TER     123      PRO   122 
ATOM    123  CA  PHE   123      28.206  39.756  54.906  1.00  0.00           C  
TER     124      PHE   123 
ATOM    124  CA  HIE   124      24.664  40.291  56.352  1.00  0.00           C  
TER     125      HIE   124 
ATOM    125  CA  VAL   125      25.025  44.130  56.563  1.00  0.00           C  
TER     126      VAL   125 
ATOM    126  CA  PRO   126      21.840  46.046  57.699  1.00  0.00           C  
TER     127      PRO   126 
ATOM    127  CA  ILE   127      19.445  47.655  55.171  1.00  0.00           C  
TER     128      ILE   127 
ATOM    128  CA  GLU   128      19.937  51.112  56.741  1.00  0.00           C  
TER     129      GLU   128 
ATOM    129  CA  GLU   129      23.656  50.910  55.826  1.00  0.00           C  
TER     130      GLU   129 
ATOM    130  CA  GLN   130      22.780  49.713  52.292  1.00  0.00           C  
TER     131      GLN   130 
ATOM    131  CA  ARG   131      20.674  52.934  52.014  1.00  0.00           C  
TER     132      ARG   131 
ATOM    132  CA  GLY   132      23.813  54.954  52.903  1.00  0.00           C  
TER     133      GLY   132 
ATOM    133  CA  ASP   133      26.303  56.702  50.619  1.00  0.00           C  
TER     134      ASP   133 
ATOM    134  CA  TYR   134      28.753  54.912  48.254  1.00  0.00           C  
TER     135      TYR   134 
ATOM    135  CA  ASP   135      32.092  55.673  46.610  1.00  0.00           C  
TER     136      ASP   135 
ATOM    136  CA  LEU   136      31.610  55.058  42.878  1.00  0.00           C  
TER     137      LEU   136 
ATOM    137  CA  ASN   137      35.322  55.307  41.902  1.00  0.00           C  
TER     138      ASN   137 
ATOM    138  CA  ALA   138      36.350  51.968  43.492  1.00  0.00           C  
TER     139      ALA   138 
ATOM    139  CA  VAL   139      34.970  48.411  44.054  1.00  0.00           C  
TER     140      VAL   139 
ATOM    140  CA  ARG   140      35.947  44.812  45.064  1.00  0.00           C  
TER     141      ARG   140 
ATOM    141  CA  LEU   141      34.866  41.401  43.751  1.00  0.00           C  
TER     142      LEU   141 
ATOM    142  CA  CYS   142      33.304  39.011  46.286  1.00  0.00           C  
TER     143      CYS   142 
ATOM    143  CA  PHE   143      33.484  35.274  45.446  1.00  0.00           C  
TER     144      PHE   143 
ATOM    144  CA  GLN   144      31.203  32.695  47.119  1.00  0.00           C  
TER     145      GLN   144 
ATOM    145  CA  VAL   145      30.867  28.949  46.370  1.00  0.00           C  
TER     146      VAL   145 
ATOM    146  CA  THR   146      28.349  26.192  47.149  1.00  0.00           C  
TER     147      THR   146 
ATOM    147  CA  VAL   147      29.803  22.646  47.139  1.00  0.00           C  
TER     148      VAL   147 
ATOM    148  CA  ARG   148      28.351  19.228  48.163  1.00  0.00           C  
TER     149      ARG   148 
ATOM    149  CA  ASP   149      28.710  17.554  51.582  1.00  0.00           C  
TER     150      ASP   149 
ATOM    150  CA  PRO   150      29.618  13.801  52.023  1.00  0.00           C  
TER     151      PRO   150 
ATOM    151  CA  ALA   151      25.912  12.968  51.874  1.00  0.00           C  
TER     152      ALA   151 
ATOM    152  CA  GLY   152      25.265  14.996  48.540  1.00  0.00           C  
TER     153      GLY   152 
ATOM    153  CA  ARG   153      23.628  17.982  50.192  1.00  0.00           C  
TER     154      ARG   153 
ATOM    154  CA  PRO   154      24.457  21.607  49.235  1.00  0.00           C  
TER     155      PRO   154 
ATOM    155  CA  LEU   155      27.064  23.299  51.444  1.00  0.00           C  
TER     156      LEU   155 
ATOM    156  CA  LEU   156      27.753  27.058  51.296  1.00  0.00           C  
TER     157      LEU   156 
ATOM    157  CA  LEU   157      31.372  28.110  51.959  1.00  0.00           C  
TER     158      LEU   157 
ATOM    158  CA  THR   158      32.567  31.419  53.511  1.00  0.00           C  
TER     159      THR   158 
ATOM    159  CA  PRO   159      32.945  34.375  51.054  1.00  0.00           C  
TER     160      PRO   159 
ATOM    160  CA  VAL   160      36.302  35.880  49.935  1.00  0.00           C  
TER     161      VAL   160 
ATOM    161  CA  LEU   161      37.110  39.446  48.742  1.00  0.00           C  
TER     162      LEU   161 
ATOM    162  CA  SER   162      39.571  40.613  46.031  1.00  0.00           C  
TER     163      SER   162 
ATOM    163  CA  HIE   163      42.088  43.432  45.966  1.00  0.00           C  
TER     164      HIE   163 
ATOM    164  CA  PRO   164      40.275  46.736  45.075  1.00  0.00           C  
TER     165      PRO   164 
ATOM    165  CA  ILE   165      39.661  47.868  41.481  1.00  0.00           C  
TER     166      ILE   165 
ATOM    166  CA  PHE   166      39.658  51.613  40.603  1.00  0.00           C  
TER     167      PHE   166 
ATOM    167  CA  ASP   167      38.209  53.740  37.770  1.00  0.00           C  
TER     168      ASP   167 
ATOM    168  CA  ASN   168      39.737  56.694  36.275  1.00  0.00           C  
TER     169      ASN   168 
ATOM    169  CA  PHE   169      30.341  52.021  -3.332  1.00  0.00           C  
TER     170      PHE   169 
ATOM    170  CA  PRO   170      33.641  50.114  -3.022  1.00  0.00           C  
TER     171      PRO   170 
ATOM    171  CA  ASP   171      34.253  47.603  -0.221  1.00  0.00           C  
TER     172      ASP   171 
ATOM    172  CA  LEU   172      36.752  44.864   0.783  1.00  0.00           C  
TER     173      LEU   172 
ATOM    173  CA  PRO   173      37.320  41.419  -0.853  1.00  0.00           C  
TER     174      PRO   173 
ATOM    174  CA  GLU   174      35.968  39.790   2.331  1.00  0.00           C  
TER     175      GLU   174 
ATOM    175  CA  HIE   175      32.723  41.789   1.878  1.00  0.00           C  
TER     176      HIE   175 
ATOM    176  CA  GLN   176      32.015  40.155  -1.501  1.00  0.00           C  
TER     177      GLN   176 
ATOM    177  CA  ASP   177      30.405  37.347   0.426  1.00  0.00           C  
TER     178      ASP   177 
ATOM    178  CA  ASN   178      27.506  38.081   2.670  1.00  0.00           C  
TER     179      ASN   178 
ATOM    179  CA  PRO   179      27.873  41.892   3.167  1.00  0.00           C  
TER     180      PRO   179 
ATOM    180  CA  SER   180      25.918  43.788   5.852  1.00  0.00           C  
TER     181      SER   180 
ATOM    181  CA  GLN   181      22.390  44.551   4.615  1.00  0.00           C  
TER     182      GLN   181 
ATOM    182  CA  LEU   182      22.210  47.540   7.020  1.00  0.00           C  
TER     183      LEU   182 
ATOM    183  CA  ARG   183      25.419  48.964   5.412  1.00  0.00           C  
TER     184      ARG   183 
ATOM    184  CA  LEU   184      23.905  48.596   1.911  1.00  0.00           C  
TER     185      LEU   184 
ATOM    185  CA  GLN   185      20.710  50.338   3.174  1.00  0.00           C  
TER     186      GLN   185 
ATOM    186  CA  HIE   186      22.675  53.275   4.718  1.00  0.00           C  
TER     187      HIE   186 
ATOM    187  CA  ASP   187      24.771  53.547   1.502  1.00  0.00           C  
TER     188      ASP   187 
ATOM    188  CA  GLY   188      21.352  54.158  -0.137  1.00  0.00           C  
TER     189      GLY   188 
ATOM    189  CA  LEU   189      21.105  57.403   1.912  1.00  0.00           C  
TER     190      LEU   189 
ATOM    190  CA  ALA   190      24.736  58.501   2.420  1.00  0.00           C  
TER     191      ALA   190 
ATOM    191  CA  THR   191      25.710  59.129  -1.244  1.00  0.00           C  
TER     192      THR   191 
ATOM    192  CA  ASP   192      27.762  62.375  -1.419  1.00  0.00           C  
TER     193      ASP   192 
ATOM    193  CA  ASP   193      31.517  61.601  -1.218  1.00  0.00           C  
TER     194      ASP   193 
ATOM    194  CA  LYS   194      32.778  65.132  -2.137  1.00  0.00           C  
TER     195      LYS   194 
ATOM    195  CA  ALA   195      35.363  66.952  -0.009  1.00  0.00           C  
TER     196      ALA   195 
ATOM    196  CA  ARG   196      33.139  69.965   0.891  1.00  0.00           C  
TER     197      ARG   196 
ATOM    197  CA  LEU   197      33.710  70.346   4.670  1.00  0.00           C  
TER     198      LEU   197 
ATOM    198  CA  GLU   198      36.780  72.190   6.019  1.00  0.00           C  
TER     199      GLU   198 
ATOM    199  CA  PRO   199      39.161  69.484   7.351  1.00  0.00           C  
TER     200      PRO   199 
ATOM    200  CA  MET   200      40.427  71.641  10.244  1.00  0.00           C  
TER     201      MET   200 
ATOM    201  CA  CYS   201      36.875  72.198  11.554  1.00  0.00           C  
TER     202      CYS   201 
ATOM    202  CA  LEU   202      35.426  68.640  11.595  1.00  0.00           C  
TER     203      LEU   202 
ATOM    203  CA  ALA   203      35.527  68.326  15.426  1.00  0.00           C  
TER     204      ALA   203 
ATOM    204  CA  GLU   204      33.508  71.600  15.742  1.00  0.00           C  
TER     205      GLU   204 
ATOM    205  CA  TYR   205      30.968  70.166  13.246  1.00  0.00           C  
TER     206      TYR   205 
ATOM    206  CA  LEU   206      30.614  66.994  15.437  1.00  0.00           C  
TER     207      LEU   206 
ATOM    207  CA  ILE   207      30.958  68.210  19.085  1.00  0.00           C  
TER     208      ILE   207 
ATOM    208  CA  SER   208      28.881  70.761  21.093  1.00  0.00           C  
TER     209      SER   208 
ATOM    209  CA  GLY   209      30.969  70.770  24.325  1.00  0.00           C  
TER     210      GLY   209 
ATOM    210  CA  PRO   210      32.506  68.751  27.220  1.00  0.00           C  
TER     211      PRO   210 
ATOM    211  CA  GLY   211      30.390  66.167  29.108  1.00  0.00           C  
TER     212      GLY   211 
ATOM    212  CA  GLY   212      30.575  62.609  30.531  1.00  0.00           C  
TER     213      GLY   212 
ATOM    213  CA  MET   213      28.246  59.613  30.543  1.00  0.00           C  
TER     214      MET   213 
ATOM    214  CA  ASP   214      26.954  60.758  33.919  1.00  0.00           C  
TER     215      ASP   214 
ATOM    215  CA  PRO   215      25.960  64.523  34.036  1.00  0.00           C  
TER     216      PRO   215 
ATOM    216  CA  ASP   216      27.477  64.887  37.567  1.00  0.00           C  
TER     217      ASP   216 
ATOM    217  CA  ILE   217      31.014  64.213  36.260  1.00  0.00           C  
TER     218      ILE   217 
ATOM    218  CA  GLU   218      33.189  67.223  35.648  1.00  0.00           C  
TER     219      GLU   218 
ATOM    219  CA  ILE   219      35.445  66.937  32.613  1.00  0.00           C  
TER     220      ILE   219 
ATOM    220  CA  ASP   220      38.924  68.495  32.847  1.00  0.00           C  
TER     221      ASP   220 
ATOM    221  CA  ASP   221      39.258  71.400  30.380  1.00  0.00           C  
TER     222      ASP   221 
ATOM    222  CA  ASP   222      42.940  70.582  29.631  1.00  0.00           C  
TER     223      ASP   222 
ATOM    223  CA  THR   223      42.155  66.894  28.959  1.00  0.00           C  
TER     224      THR   223 
ATOM    224  CA  TYR   224      39.243  68.067  26.756  1.00  0.00           C  
TER     225      TYR   224 
ATOM    225  CA  ASP   225      41.572  70.357  24.738  1.00  0.00           C  
TER     226      ASP   225 
ATOM    226  CA  GLU   226      44.132  67.536  24.266  1.00  0.00           C  
TER     227      GLU   226 
ATOM    227  CA  CYS   227      41.479  64.947  23.294  1.00  0.00           C  
TER     228      CYS   227 
ATOM    228  CA  ARG   228      39.855  67.463  20.860  1.00  0.00           C  
TER     229      ARG   228 
ATOM    229  CA  GLU   229      43.274  68.102  19.232  1.00  0.00           C  
TER     230      GLU   229 
ATOM    230  CA  VAL   230      43.890  64.332  18.735  1.00  0.00           C  
TER     231      VAL   230 
ATOM    231  CA  LEU   231      40.280  63.947  17.477  1.00  0.00           C  
TER     232      LEU   231 
ATOM    232  CA  SER   232      40.820  66.864  15.015  1.00  0.00           C  
TER     233      SER   232 
ATOM    233  CA  ARG   233      43.992  65.157  13.642  1.00  0.00           C  
TER     234      ARG   233 
ATOM    234  CA  ILE   234      42.229  61.770  13.234  1.00  0.00           C  
TER     235      ILE   234 
ATOM    235  CA  LEU   235      39.110  63.319  11.577  1.00  0.00           C  
TER     236      LEU   235 
ATOM    236  CA  GLU   236      41.342  65.257   9.113  1.00  0.00           C  
TER     237      GLU   236 
ATOM    237  CA  ASP   237      43.292  62.056   8.235  1.00  0.00           C  
TER     238      ASP   237 
ATOM    238  CA  ALA   238      39.981  60.181   7.737  1.00  0.00           C  
TER     239      ALA   238 
ATOM    239  CA  TYR   239      38.172  62.871   5.643  1.00  0.00           C  
TER     240      TYR   239 
ATOM    240  CA  THR   240      41.241  63.560   3.406  1.00  0.00           C  
TER     241      THR   240 
ATOM    241  CA  GLN   241      41.944  59.826   2.694  1.00  0.00           C  
TER     242      GLN   241 
ATOM    242  CA  SER   242      38.593  57.927   2.908  1.00  0.00           C  
TER     243      SER   242 
ATOM    243  CA  GLY   243      35.718  58.535   0.480  1.00  0.00           C  
TER     244      GLY   243 
ATOM    244  CA  THR   244      33.632  56.239   2.741  1.00  0.00           C  
TER     245      THR   244 
ATOM    245  CA  PHE   245      34.285  58.563   5.732  1.00  0.00           C  
TER     246      PHE   245 
ATOM    246  CA  ARG   246      33.430  61.649   3.572  1.00  0.00           C  
TER     247      ARG   246 
ATOM    247  CA  ARG   247      30.085  60.011   2.606  1.00  0.00           C  
TER     248      ARG   247 
ATOM    248  CA  LEU   248      29.164  59.294   6.263  1.00  0.00           C  
TER     249      LEU   248 
ATOM    249  CA  MET   249      30.269  62.751   7.570  1.00  0.00           C  
TER     250      MET   249 
ATOM    250  CA  ASN   250      28.619  64.724   4.702  1.00  0.00           C  
TER     251      ASN   250 
ATOM    251  CA  TYR   251      25.299  62.885   5.314  1.00  0.00           C  
TER     252      TYR   251 
ATOM    252  CA  ALA   252      25.350  63.505   9.102  1.00  0.00           C  
TER     253      ALA   252 
ATOM    253  CA  TYR   253      26.200  67.222   8.546  1.00  0.00           C  
TER     254      TYR   253 
ATOM    254  CA  ASP   254      23.224  67.631   6.153  1.00  0.00           C  
TER     255      ASP   254 
ATOM    255  CA  GLN   255      20.814  65.482   8.239  1.00  0.00           C  
TER     256      GLN   255 
ATOM    256  CA  GLU   256      21.438  66.260  11.931  1.00  0.00           C  
TER     257      GLU   256 
ATOM    257  CA  LEU   257      24.733  67.934  13.008  1.00  0.00           C  
TER     258      LEU   257 
ATOM    258  CA  HIE   258      23.464  71.397  11.921  1.00  0.00           C  
TER     259      HIE   258 
ATOM    259  CA  ASP   259      21.773  71.709  15.355  1.00  0.00           C  
TER     260      ASP   259 
ATOM    260  CA  VAL   260      23.775  72.235  18.597  1.00  0.00           C  
TER     261      VAL   260 
ATOM    261  CA  GLU   261      21.355  69.898  20.436  1.00  0.00           C  
TER     262      GLU   261 
ATOM    262  CA  GLN   262      22.222  67.108  17.933  1.00  0.00           C  
TER     263      GLN   262 
ATOM    263  CA  ARG   263      26.010  67.694  18.119  1.00  0.00           C  
TER     264      ARG   263 
ATOM    264  CA  TRP   264      27.591  65.342  20.672  1.00  0.00           C  
TER     265      TRP   264 
ATOM    265  CA  LEU   265      29.149  65.963  24.108  1.00  0.00           C  
TER     266      LEU   265 
ATOM    266  CA  LEU   266      32.815  64.858  24.481  1.00  0.00           C  
TER     267      LEU   266 
ATOM    267  CA  GLY   267      33.654  62.674  27.511  1.00  0.00           C  
TER     268      GLY   267 
ATOM    268  CA  ALA   268      37.406  63.321  27.470  1.00  0.00           C  
TER     269      ALA   268 
ATOM    269  CA  GLY   269      39.440  61.026  29.770  1.00  0.00           C  
TER     270      GLY   269 
ATOM    270  CA  GLU   270      36.582  58.482  30.113  1.00  0.00           C  
TER     271      GLU   270 
ATOM    271  CA  ASN   271      35.990  54.863  28.950  1.00  0.00           C  
TER     272      ASN   271 
ATOM    272  CA  PHE   272      35.383  54.496  25.169  1.00  0.00           C  
TER     273      PHE   272 
ATOM    273  CA  GLY   273      31.668  54.595  24.269  1.00  0.00           C  
TER     274      GLY   273 
ATOM    274  CA  THR   274      28.881  56.273  22.216  1.00  0.00           C  
TER     275      THR   274 
ATOM    275  CA  THR   275      25.154  56.800  23.101  1.00  0.00           C  
TER     276      THR   275 
ATOM    276  CA  VAL   276      23.865  55.595  19.514  1.00  0.00           C  
TER     277      VAL   276 
ATOM    277  CA  THR   277      20.585  53.954  21.058  1.00  0.00           C  
TER     278      THR   277 
ATOM    278  CA  ASP   278      18.299  55.011  24.088  1.00  0.00           C  
TER     279      ASP   278 
ATOM    279  CA  GLU   279      18.678  52.931  27.041  1.00  0.00           C  
TER     280      GLU   279 
ATOM    280  CA  ASP   280      15.198  55.419  29.303  1.00  0.00           C  
TER     281      ASP   280 
ATOM    281  CA  LEU   281      11.116  55.870  28.630  1.00  0.00           C  
TER     282      LEU   281 
ATOM    282  CA  GLU   282      11.791  59.244  30.152  1.00  0.00           C  
TER     283      GLU   282 
ATOM    283  CA  SER   283      11.842  62.457  28.361  1.00  0.00           C  
TER     284      SER   283 
ATOM    284  CA  SER   284      14.261  63.945  30.336  1.00  0.00           C  
TER     285      SER   284 
ATOM    285  CA  GLU   285      17.204  61.976  29.312  1.00  0.00           C  
TER     286      GLU   285 
ATOM    286  CA  GLY   286      20.220  65.404  27.973  1.00  0.00           C  
TER     287      GLY   286 
ATOM    287  CA  ARG   287      22.416  65.526  24.933  1.00  0.00           C  
TER     288      ARG   287 
ATOM    288  CA  LYS   288      24.123  62.456  23.381  1.00  0.00           C  
TER     289      LYS   288 
ATOM    289  CA  VAL   289      27.733  61.584  24.411  1.00  0.00           C  
TER     290      VAL   289 
ATOM    290  CA  ILE   290      30.948  60.258  22.790  1.00  0.00           C  
TER     291      ILE   290 
ATOM    291  CA  ALA   291      33.612  59.231  25.365  1.00  0.00           C  
TER     292      ALA   291 
ATOM    292  CA  LEU   292      37.344  58.910  24.510  1.00  0.00           C  
TER     293      LEU   292 
ATOM    293  CA  ASN   293      40.768  58.546  26.239  1.00  0.00           C  
TER     294      ASN   293 
ATOM    294  CA  LEU   294      44.492  58.344  25.292  1.00  0.00           C  
TER     295      LEU   294 
ATOM    295  CA  ASP   295      45.405  55.105  27.206  1.00  0.00           C  
TER     296      ASP   295 
ATOM    296  CA  ASP   296      46.162  53.107  23.997  1.00  0.00           C  
TER     297      ASP   296 
ATOM    297  CA  THR   297      49.241  55.313  23.555  1.00  0.00           C  
TER     298      THR   297 
ATOM    298  CA  ASP   298      50.334  54.955  27.158  1.00  0.00           C  
TER     299      ASP   298 
ATOM    299  CA  ASP   299      52.891  52.338  28.012  1.00  0.00           C  
TER     300      ASP   299 
ATOM    300  CA  ASP   300      51.996  52.134  31.647  1.00  0.00           C  
TER     301      ASP   300 
ATOM    301  CA  SER   301      48.408  51.221  31.088  1.00  0.00           C  
TER     302      SER   301 
ATOM    302  CA  ILE   302      47.301  47.681  30.349  1.00  0.00           C  
TER     303      ILE   302 
ATOM    303  CA  PRO   303      46.093  47.330  26.713  1.00  0.00           C  
TER     304      PRO   303 
ATOM    304  CA  GLU   304      42.550  46.574  25.530  1.00  0.00           C  
TER     305      GLU   304 
ATOM    305  CA  TYR   305      41.911  43.876  22.889  1.00  0.00           C  
TER     306      TYR   305 
ATOM    306  CA  TYR   306      39.663  43.049  19.899  1.00  0.00           C  
TER     307      TYR   306 
ATOM    307  CA  GLU   307      38.929  39.784  18.027  1.00  0.00           C  
TER     308      GLU   307 
ATOM    308  CA  SER   308      40.751  39.483  14.677  1.00  0.00           C  
TER     309      SER   308 
ATOM    309  CA  ASN   309      41.640  36.929  12.040  1.00  0.00           C  
TER     310      ASN   309 
ATOM    310  CA  ASP   310      44.841  36.340  13.979  1.00  0.00           C  
TER     311      ASP   310 
ATOM    311  CA  GLY   311      43.233  36.010  17.371  1.00  0.00           C  
TER     312      GLY   311 
ATOM    312  CA  PRO   312      43.057  38.716  20.040  1.00  0.00           C  
TER     313      PRO   312 
ATOM    313  CA  GLN   313      44.918  41.901  18.990  1.00  0.00           C  
TER     314      GLN   313 
ATOM    314  CA  GLN   314      45.566  45.193  20.856  1.00  0.00           C  
TER     315      GLN   314 
ATOM    315  CA  PHE   315      43.771  48.509  20.182  1.00  0.00           C  
TER     316      PHE   315 
ATOM    316  CA  ASP   316      45.478  51.706  19.052  1.00  0.00           C  
TER     317      ASP   316 
ATOM    317  CA  THR   317      44.187  55.310  19.447  1.00  0.00           C  
TER     318      THR   317 
ATOM    318  CA  THR   318      43.256  55.699  15.721  1.00  0.00           C  
TER     319      THR   318 
ATOM    319  CA  ARG   319      41.113  52.503  15.623  1.00  0.00           C  
TER     320      ARG   319 
ATOM    320  CA  SER   320      39.444  53.389  18.965  1.00  0.00           C  
TER     321      SER   320 
ATOM    321  CA  PHE   321      38.556  56.986  17.919  1.00  0.00           C  
TER     322      PHE   321 
ATOM    322  CA  ILE   322      37.345  56.109  14.363  1.00  0.00           C  
TER     323      ILE   322 
ATOM    323  CA  HIE   323      35.137  53.195  15.579  1.00  0.00           C  
TER     324      HIE   323 
ATOM    324  CA  GLN   324      33.222  55.323  18.155  1.00  0.00           C  
TER     325      GLN   324 
ATOM    325  CA  VAL   325      32.852  58.102  15.511  1.00  0.00           C  
TER     326      VAL   325 
ATOM    326  CA  VAL   326      31.370  55.540  13.011  1.00  0.00           C  
TER     327      VAL   326 
ATOM    327  CA  HIE   327      28.750  54.715  15.714  1.00  0.00           C  
TER     328      HIE   327 
ATOM    328  CA  ALA   328      28.004  58.476  16.037  1.00  0.00           C  
TER     329      ALA   328 
ATOM    329  CA  LEU   329      27.768  59.132  12.243  1.00  0.00           C  
TER     330      LEU   329 
ATOM    330  CA  THR   330      25.501  56.100  11.481  1.00  0.00           C  
TER     331      THR   330 
ATOM    331  CA  HIE   331      23.507  55.267  14.671  1.00  0.00           C  
TER     332      HIE   331 
ATOM    332  CA  LEU   332      24.120  51.575  13.717  1.00  0.00           C  
TER     333      LEU   332 
ATOM    333  CA  GLN   333      25.774  48.671  15.644  1.00  0.00           C  
TER     334      GLN   333 
ATOM    334  CA  ASP   334      28.608  46.095  15.398  1.00  0.00           C  
TER     335      ASP   334 
ATOM    335  CA  LYS   335      25.848  43.443  14.980  1.00  0.00           C  
TER     336      LYS   335 
ATOM    336  CA  GLU   336      23.086  42.644  12.481  1.00  0.00           C  
TER     337      GLU   336 
ATOM    337  CA  ASP   337      20.284  40.044  12.408  1.00  0.00           C  
TER     338      ASP   337 
ATOM    338  CA  SER   338      21.710  36.624  11.769  1.00  0.00           C  
TER     339      SER   338 
ATOM    339  CA  ASN   339      25.058  38.155  10.788  1.00  0.00           C  
TER     340      ASN   339 
ATOM    340  CA  PRO   340      28.132  38.331  12.951  1.00  0.00           C  
TER     341      PRO   340 
ATOM    341  CA  ARG   341      29.676  41.050  11.099  1.00  0.00           C  
TER     342      ARG   341 
ATOM    342  CA  GLY   342      27.395  44.067  11.322  1.00  0.00           C  
TER     343      GLY   342 
ATOM    343  CA  PRO   343      27.461  47.468   9.554  1.00  0.00           C  
TER     344      PRO   343 
ATOM    344  CA  VAL   344      29.890  49.280  11.925  1.00  0.00           C  
TER     345      VAL   344 
ATOM    345  CA  VAL   345      32.394  46.355  11.691  1.00  0.00           C  
TER     346      VAL   345 
ATOM    346  CA  GLU   346      32.365  46.551   7.864  1.00  0.00           C  
TER     347      GLU   346 
ATOM    347  CA  TYR   347      32.420  50.412   7.676  1.00  0.00           C  
TER     348      TYR   347 
ATOM    348  CA  THR   348      35.298  50.677  10.220  1.00  0.00           C  
TER     349      THR   348 
ATOM    349  CA  ASN   349      37.391  48.091   8.318  1.00  0.00           C  
TER     350      ASN   349 
ATOM    350  CA  ILE   350      36.738  49.893   4.955  1.00  0.00           C  
TER     351      ILE   350 
ATOM    351  CA  ILE   351      37.656  53.341   6.425  1.00  0.00           C  
TER     352      ILE   351 
ATOM    352  CA  LEU   352      40.876  52.057   8.092  1.00  0.00           C  
TER     353      LEU   352 
ATOM    353  CA  LYS   353      41.935  50.379   4.770  1.00  0.00           C  
TER     354      LYS   353 
ATOM    354  CA  GLU   354      41.250  53.638   2.846  1.00  0.00           C  
TER     355      GLU   354 
ATOM    355  CA  MET   355      43.348  55.505   5.490  1.00  0.00           C  
TER     356      MET   355 
ATOM    356  CA  GLY   356      46.095  52.848   4.977  1.00  0.00           C  
TER     357      GLY   356 
ATOM    357  CA  HIE   357      46.193  51.638   8.601  1.00  0.00           C  
TER     358      HIE   357 
ATOM    358  CA  THR   358      48.423  48.613   9.039  1.00  0.00           C  
TER     359      THR   358 
ATOM    359  CA  SER   359      46.911  46.688  11.888  1.00  0.00           C  
TER     360      SER   359 
ATOM    360  CA  PRO   360      45.008  43.402  11.536  1.00  0.00           C  
TER     361      PRO   360 
ATOM    361  CA  PRO   361      41.275  43.658  10.744  1.00  0.00           C  
TER     362      PRO   361 
ATOM    362  CA  ARG   362      38.684  43.403  13.552  1.00  0.00           C  
TER     363      ARG   362 
ATOM    363  CA  ILE   363      36.046  40.711  12.855  1.00  0.00           C  
TER     364      ILE   363 
ATOM    364  CA  ALA   364      33.635  40.933  15.838  1.00  0.00           C  
TER     365      ALA   364 
ATOM    365  CA  TYR   365      32.648  42.687  19.108  1.00  0.00           C  
TER     366      TYR   365 
ATOM    366  CA  GLU   366      32.660  39.388  21.088  1.00  0.00           C  
TER     367      GLU   366 
ATOM    367  CA  PHE   367      35.642  37.025  21.452  1.00  0.00           C  
TER     368      PHE   367 
ATOM    368  CA  SER   368      35.652  33.409  20.263  1.00  0.00           C  
TER     369      SER   368 
ENDMDL
MODEL     8
ATOM      1  CA  ALA     1      36.900  23.040  52.177  1.00  0.00           C  
TER       2      ALA     1 
ATOM      2  CA  TYR     2      37.833  26.670  51.468  1.00  0.00           C  
TER       3      TYR     2 
ATOM      3  CA  VAL     3      38.192  29.121  48.532  1.00  0.00           C  
TER       4      VAL     3 
ATOM      4  CA  GLU     4      41.313  31.106  47.631  1.00  0.00           C  
TER       5      GLU     4 
ATOM      5  CA  ILE     5      41.978  33.733  44.923  1.00  0.00           C  
TER       6      ILE     5 
ATOM      6  CA  ILE     6      45.072  32.532  42.969  1.00  0.00           C  
TER       7      ILE     6 
ATOM      7  CA  GLU     7      44.935  35.419  40.438  1.00  0.00           C  
TER       8      GLU     7 
ATOM      8  CA  GLN     8      43.826  38.844  41.724  1.00  0.00           C  
TER       9      GLN     8 
ATOM      9  CA  PRO     9      42.426  41.597  39.428  1.00  0.00           C  
TER      10      PRO     9 
ATOM     10  CA  LYS    10      44.746  44.409  38.251  1.00  0.00           C  
TER      11      LYS    10 
ATOM     11  CA  GLN    11      43.837  47.468  40.355  1.00  0.00           C  
TER      12      GLN    11 
ATOM     12  CA  ARG    12      44.122  50.022  37.494  1.00  0.00           C  
TER      13      ARG    12 
ATOM     13  CA  GLY    13      43.679  47.687  34.472  1.00  0.00           C  
TER      14      GLY    13 
ATOM     14  CA  MET    14      40.293  48.853  33.206  1.00  0.00           C  
TER      15      MET    14 
ATOM     15  CA  ARG    15      38.037  51.927  33.218  1.00  0.00           C  
TER      16      ARG    15 
ATOM     16  CA  PHE    16      34.377  51.269  34.173  1.00  0.00           C  
TER      17      PHE    16 
ATOM     17  CA  ARG    17      31.862  51.235  31.267  1.00  0.00           C  
TER      18      ARG    17 
ATOM     18  CA  TYR    18      28.417  52.855  30.888  1.00  0.00           C  
TER      19      TYR    18 
ATOM     19  CA  LYS    19      25.266  51.429  29.232  1.00  0.00           C  
TER      20      LYS    19 
ATOM     20  CA  CYS    20      26.043  52.720  25.740  1.00  0.00           C  
TER      21      CYS    20 
ATOM     21  CA  GLU    21      27.775  51.163  22.676  1.00  0.00           C  
TER      22      GLU    21 
ATOM     22  CA  GLY    22      31.498  50.409  23.121  1.00  0.00           C  
TER      23      GLY    22 
ATOM     23  CA  ARG    23      34.604  49.322  21.150  1.00  0.00           C  
TER      24      ARG    23 
ATOM     24  CA  SER    24      34.808  45.680  22.424  1.00  0.00           C  
TER      25      SER    24 
ATOM     25  CA  ALA    25      33.459  43.183  24.977  1.00  0.00           C  
TER      26      ALA    25 
ATOM     26  CA  GLY    26      35.068  44.002  28.273  1.00  0.00           C  
TER      27      GLY    26 
ATOM     27  CA  SER    27      36.893  41.943  30.726  1.00  0.00           C  
TER      28      SER    27 
ATOM     28  CA  ILE    28      38.892  42.478  33.954  1.00  0.00           C  
TER      29      ILE    28 
ATOM     29  CA  PRO    29      42.678  41.870  33.536  1.00  0.00           C  
TER      30      PRO    29 
ATOM     30  CA  GLY    30      44.361  39.545  36.063  1.00  0.00           C  
TER      31      GLY    30 
ATOM     31  CA  GLU    31      47.563  40.461  37.947  1.00  0.00           C  
TER      32      GLU    31 
ATOM     32  CA  ARG    32      49.866  38.563  35.488  1.00  0.00           C  
TER      33      ARG    32 
ATOM     33  CA  SER    33      48.652  40.707  32.522  1.00  0.00           C  
TER      34      SER    33 
ATOM     34  CA  THR    34      51.337  42.684  30.633  1.00  0.00           C  
TER      35      THR    34 
ATOM     35  CA  ASP    35      51.818  44.987  27.629  1.00  0.00           C  
TER      36      ASP    35 
ATOM     36  CA  THR    36      51.904  41.786  25.547  1.00  0.00           C  
TER      37      THR    36 
ATOM     37  CA  THR    37      49.447  39.274  27.101  1.00  0.00           C  
TER      38      THR    37 
ATOM     38  CA  LYS    38      46.205  39.221  29.148  1.00  0.00           C  
TER      39      LYS    38 
ATOM     39  CA  THR    39      45.139  37.009  32.073  1.00  0.00           C  
TER      40      THR    39 
ATOM     40  CA  HIE    40      41.865  36.969  34.089  1.00  0.00           C  
TER      41      HIE    40 
ATOM     41  CA  PRO    41      40.774  36.683  37.786  1.00  0.00           C  
TER      42      PRO    41 
ATOM     42  CA  THR    42      40.964  33.057  39.008  1.00  0.00           C  
TER      43      THR    42 
ATOM     43  CA  ILE    43      40.013  31.058  42.155  1.00  0.00           C  
TER      44      ILE    43 
ATOM     44  CA  LYS    44      40.934  27.636  43.602  1.00  0.00           C  
TER      45      LYS    44 
ATOM     45  CA  ILE    45      38.715  25.434  45.791  1.00  0.00           C  
TER      46      ILE    45 
ATOM     46  CA  ASN    46      40.763  23.622  48.447  1.00  0.00           C  
TER      47      ASN    46 
ATOM     47  CA  GLY    47      39.643  20.316  49.976  1.00  0.00           C  
TER      48      GLY    47 
ATOM     48  CA  TYR    48      36.963  19.634  47.315  1.00  0.00           C  
TER      49      TYR    48 
ATOM     49  CA  THR    49      36.524  18.629  43.670  1.00  0.00           C  
TER      50      THR    49 
ATOM     50  CA  GLY    50      33.104  18.030  42.106  1.00  0.00           C  
TER      51      GLY    50 
ATOM     51  CA  PRO    51      29.784  19.675  41.161  1.00  0.00           C  
TER      52      PRO    51 
ATOM     52  CA  GLY    52      28.502  22.920  42.648  1.00  0.00           C  
TER      53      GLY    52 
ATOM     53  CA  THR    53      27.806  26.630  42.002  1.00  0.00           C  
TER      54      THR    53 
ATOM     54  CA  VAL    54      29.734  29.929  42.227  1.00  0.00           C  
TER      55      VAL    54 
ATOM     55  CA  ARG    55      28.439  33.489  42.732  1.00  0.00           C  
TER      56      ARG    55 
ATOM     56  CA  ILE    56      30.526  36.625  42.064  1.00  0.00           C  
TER      57      ILE    56 
ATOM     57  CA  SER    57      29.248  40.020  43.334  1.00  0.00           C  
TER      58      SER    57 
ATOM     58  CA  LEU    58      30.435  43.663  43.422  1.00  0.00           C  
TER      59      LEU    58 
ATOM     59  CA  VAL    59      31.141  44.918  46.998  1.00  0.00           C  
TER      60      VAL    59 
ATOM     60  CA  THR    60      32.471  48.170  48.577  1.00  0.00           C  
TER      61      THR    60 
ATOM     61  CA  LYS    61      36.219  48.940  48.864  1.00  0.00           C  
TER      62      LYS    61 
ATOM     62  CA  ASP    62      35.876  49.748  52.577  1.00  0.00           C  
TER      63      ASP    62 
ATOM     63  CA  PRO    63      33.864  48.178  55.456  1.00  0.00           C  
TER      64      PRO    63 
ATOM     64  CA  PRO    64      31.028  47.573  56.106  1.00  0.00           C  
TER      65      PRO    64 
ATOM     65  CA  HIE    65      31.081  45.131  53.158  1.00  0.00           C  
TER      66      HIE    65 
ATOM     66  CA  ARG    66      27.903  46.257  51.319  1.00  0.00           C  
TER      67      ARG    66 
ATOM     67  CA  PRO    67      26.699  45.163  47.821  1.00  0.00           C  
TER      68      PRO    67 
ATOM     68  CA  HIE    68      27.898  47.941  45.475  1.00  0.00           C  
TER      69      HIE    68 
ATOM     69  CA  PRO    69      25.415  49.801  43.121  1.00  0.00           C  
TER      70      PRO    69 
ATOM     70  CA  HIE    70      27.612  49.140  40.005  1.00  0.00           C  
TER      71      HIE    70 
ATOM     71  CA  GLU    71      26.817  46.382  37.464  1.00  0.00           C  
TER      72      GLU    71 
ATOM     72  CA  LEU    72      28.775  43.431  36.117  1.00  0.00           C  
TER      73      LEU    72 
ATOM     73  CA  VAL    73      28.815  43.121  32.302  1.00  0.00           C  
TER      74      VAL    73 
ATOM     74  CA  GLY    74      28.656  39.907  30.333  1.00  0.00           C  
TER      75      GLY    74 
ATOM     75  CA  LYS    75      26.453  36.804  30.109  1.00  0.00           C  
TER      76      LYS    75 
ATOM     76  CA  ASP    76      23.802  36.588  32.669  1.00  0.00           C  
TER      77      ASP    76 
ATOM     77  CA  CYS    77      25.103  39.399  34.885  1.00  0.00           C  
TER      78      CYS    77 
ATOM     78  CA  ARG    78      22.431  41.441  36.870  1.00  0.00           C  
TER      79      ARG    78 
ATOM     79  CA  ASP    79      21.997  43.527  40.077  1.00  0.00           C  
TER      80      ASP    79 
ATOM     80  CA  GLY    80      25.787  43.592  40.973  1.00  0.00           C  
TER      81      GLY    80 
ATOM     81  CA  TYR    81      26.228  39.727  40.690  1.00  0.00           C  
TER      82      TYR    81 
ATOM     82  CA  TYR    82      26.894  36.773  38.337  1.00  0.00           C  
TER      83      TYR    82 
ATOM     83  CA  GLU    83      26.219  33.062  39.043  1.00  0.00           C  
TER      84      GLU    83 
ATOM     84  CA  ALA    84      27.311  29.821  37.344  1.00  0.00           C  
TER      85      ALA    84 
ATOM     85  CA  ASP    85      27.880  26.070  37.782  1.00  0.00           C  
TER      86      ASP    85 
ATOM     86  CA  LEU    86      31.281  24.642  38.710  1.00  0.00           C  
TER      87      LEU    86 
ATOM     87  CA  CYS    87      33.016  22.244  36.362  1.00  0.00           C  
TER      88      CYS    87 
ATOM     88  CA  PRO    88      33.054  18.835  38.058  1.00  0.00           C  
TER      89      PRO    88 
ATOM     89  CA  ASP    89      36.468  17.835  36.813  1.00  0.00           C  
TER      90      ASP    89 
ATOM     90  CA  ARG    90      38.427  20.817  38.209  1.00  0.00           C  
TER      91      ARG    90 
ATOM     91  CA  SER    91      39.191  22.792  41.369  1.00  0.00           C  
TER      92      SER    91 
ATOM     92  CA  ILE    92      40.588  25.897  39.577  1.00  0.00           C  
TER      93      ILE    92 
ATOM     93  CA  HIE    93      38.015  28.263  37.965  1.00  0.00           C  
TER      94      HIE    93 
ATOM     94  CA  SER    94      38.554  31.468  35.895  1.00  0.00           C  
TER      95      SER    94 
ATOM     95  CA  PHE    95      36.233  34.215  34.616  1.00  0.00           C  
TER      96      PHE    95 
ATOM     96  CA  GLN    96      37.188  35.753  31.259  1.00  0.00           C  
TER      97      GLN    96 
ATOM     97  CA  ASN    97      33.869  37.388  30.319  1.00  0.00           C  
TER      98      ASN    97 
ATOM     98  CA  LEU    98      33.451  39.566  33.413  1.00  0.00           C  
TER      99      LEU    98 
ATOM     99  CA  GLY    99      33.592  43.380  33.176  1.00  0.00           C  
TER     100      GLY    99 
ATOM    100  CA  ILE   100      32.372  46.352  35.296  1.00  0.00           C  
TER     101      ILE   100 
ATOM    101  CA  GLN   101      29.741  49.003  34.413  1.00  0.00           C  
TER     102      GLN   101 
ATOM    102  CA  CYS   102      29.208  52.263  36.332  1.00  0.00           C  
TER     103      CYS   102 
ATOM    103  CA  VAL   103      25.791  53.461  37.603  1.00  0.00           C  
TER     104      VAL   103 
ATOM    104  CA  LYS   104      24.640  57.082  36.735  1.00  0.00           C  
TER     105      LYS   104 
ATOM    105  CA  LYS   105      23.251  59.295  39.622  1.00  0.00           C  
TER     106      LYS   105 
ATOM    106  CA  ARG   106      19.564  58.914  38.397  1.00  0.00           C  
TER     107      ARG   106 
ATOM    107  CA  ASP   107      19.849  55.020  38.376  1.00  0.00           C  
TER     108      ASP   107 
ATOM    108  CA  LEU   108      21.584  54.816  41.834  1.00  0.00           C  
TER     109      LEU   108 
ATOM    109  CA  GLU   109      18.479  54.669  44.091  1.00  0.00           C  
TER     110      GLU   109 
ATOM    110  CA  GLN   110      16.905  51.966  41.880  1.00  0.00           C  
TER     111      GLN   110 
ATOM    111  CA  ALA   111      20.186  49.978  41.841  1.00  0.00           C  
TER     112      ALA   111 
ATOM    112  CA  ILE   112      20.288  49.997  45.688  1.00  0.00           C  
TER     113      ILE   112 
ATOM    113  CA  SER   113      16.555  49.090  45.852  1.00  0.00           C  
TER     114      SER   113 
ATOM    114  CA  GLN   114      17.159  46.119  43.482  1.00  0.00           C  
TER     115      GLN   114 
ATOM    115  CA  ARG   115      20.104  44.846  45.645  1.00  0.00           C  
TER     116      ARG   115 
ATOM    116  CA  ILE   116      17.812  45.008  48.725  1.00  0.00           C  
TER     117      ILE   116 
ATOM    117  CA  GLN   117      14.928  43.268  46.846  1.00  0.00           C  
TER     118      GLN   117 
ATOM    118  CA  THR   118      17.207  40.426  45.543  1.00  0.00           C  
TER     119      THR   118 
ATOM    119  CA  ASN   119      18.695  40.066  49.082  1.00  0.00           C  
TER     120      ASN   119 
ATOM    120  CA  ASN   120      22.320  39.956  47.654  1.00  0.00           C  
TER     121      ASN   120 
ATOM    121  CA  ASN   121      24.153  40.601  50.994  1.00  0.00           C  
TER     122      ASN   121 
ATOM    122  CA  PRO   122      27.071  38.129  51.608  1.00  0.00           C  
TER     123      PRO   122 
ATOM    123  CA  PHE   123      28.181  39.714  54.906  1.00  0.00           C  
TER     124      PHE   123 
ATOM    124  CA  HIE   124      24.641  40.263  56.347  1.00  0.00           C  
TER     125      HIE   124 
ATOM    125  CA  VAL   125      25.017  44.095  56.577  1.00  0.00           C  
TER     126      VAL   125 
ATOM    126  CA  PRO   126      21.847  46.012  57.737  1.00  0.00           C  
TER     127      PRO   126 
ATOM    127  CA  ILE   127      19.451  47.632  55.220  1.00  0.00           C  
TER     128      ILE   127 
ATOM    128  CA  GLU   128      19.954  51.087  56.788  1.00  0.00           C  
TER     129      GLU   128 
ATOM    129  CA  GLU   129      23.671  50.876  55.868  1.00  0.00           C  
TER     130      GLU   129 
ATOM    130  CA  GLN   130      22.787  49.682  52.336  1.00  0.00           C  
TER     131      GLN   130 
ATOM    131  CA  ARG   131      20.687  52.906  52.063  1.00  0.00           C  
TER     132      ARG   131 
ATOM    132  CA  GLY   132      23.826  54.924  52.949  1.00  0.00           C  
TER     133      GLY   132 
ATOM    133  CA  ASP   133      26.314  56.677  50.668  1.00  0.00           C  
TER     134      ASP   133 
ATOM    134  CA  TYR   134      28.757  54.891  48.295  1.00  0.00           C  
TER     135      TYR   134 
ATOM    135  CA  ASP   135      32.096  55.656  46.652  1.00  0.00           C  
TER     136      ASP   135 
ATOM    136  CA  LEU   136      31.613  55.049  42.920  1.00  0.00           C  
TER     137      LEU   136 
ATOM    137  CA  ASN   137      35.326  55.299  41.947  1.00  0.00           C  
TER     138      ASN   137 
ATOM    138  CA  ALA   138      36.352  51.956  43.527  1.00  0.00           C  
TER     139      ALA   138 
ATOM    139  CA  VAL   139      34.970  48.398  44.081  1.00  0.00           C  
TER     140      VAL   139 
ATOM    140  CA  ARG   140      35.946  44.797  45.086  1.00  0.00           C  
TER     141      ARG   140 
ATOM    141  CA  LEU   141      34.864  41.392  43.760  1.00  0.00           C  
TER     142      LEU   141 
ATOM    142  CA  CYS   142      33.296  38.996  46.284  1.00  0.00           C  
TER     143      CYS   142 
ATOM    143  CA  PHE   143      33.474  35.261  45.438  1.00  0.00           C  
TER     144      PHE   143 
ATOM    144  CA  GLN   144      31.190  32.680  47.100  1.00  0.00           C  
TER     145      GLN   144 
ATOM    145  CA  VAL   145      30.867  28.935  46.342  1.00  0.00           C  
TER     146      VAL   145 
ATOM    146  CA  THR   146      28.349  26.174  47.107  1.00  0.00           C  
TER     147      THR   146 
ATOM    147  CA  VAL   147      29.796  22.627  47.088  1.00  0.00           C  
TER     148      VAL   147 
ATOM    148  CA  ARG   148      28.333  19.212  48.080  1.00  0.00           C  
TER     149      ARG   148 
ATOM    149  CA  ASP   149      28.685  17.512  51.475  1.00  0.00           C  
TER     150      ASP   149 
ATOM    150  CA  PRO   150      29.568  13.763  51.880  1.00  0.00           C  
TER     151      PRO   150 
ATOM    151  CA  ALA   151      25.876  12.939  51.757  1.00  0.00           C  
TER     152      ALA   151 
ATOM    152  CA  GLY   152      25.229  14.987  48.480  1.00  0.00           C  
TER     153      GLY   152 
ATOM    153  CA  ARG   153      23.602  17.970  50.124  1.00  0.00           C  
TER     154      ARG   153 
ATOM    154  CA  PRO   154      24.451  21.586  49.178  1.00  0.00           C  
TER     155      PRO   154 
ATOM    155  CA  LEU   155      27.053  23.271  51.394  1.00  0.00           C  
TER     156      LEU   155 
ATOM    156  CA  LEU   156      27.751  27.027  51.259  1.00  0.00           C  
TER     157      LEU   156 
ATOM    157  CA  LEU   157      31.371  28.072  51.923  1.00  0.00           C  
TER     158      LEU   157 
ATOM    158  CA  THR   158      32.567  31.374  53.489  1.00  0.00           C  
TER     159      THR   158 
ATOM    159  CA  PRO   159      32.941  34.337  51.041  1.00  0.00           C  
TER     160      PRO   159 
ATOM    160  CA  VAL   160      36.295  35.849  49.926  1.00  0.00           C  
TER     161      VAL   160 
ATOM    161  CA  LEU   161      37.102  39.418  48.745  1.00  0.00           C  
TER     162      LEU   161 
ATOM    162  CA  SER   162      39.566  40.598  46.044  1.00  0.00           C  
TER     163      SER   162 
ATOM    163  CA  HIE   163      42.081  43.418  45.996  1.00  0.00           C  
TER     164      HIE   163 
ATOM    164  CA  PRO   164      40.271  46.723  45.107  1.00  0.00           C  
TER     165      PRO   164 
ATOM    165  CA  ILE   165      39.666  47.860  41.513  1.00  0.00           C  
TER     166      ILE   165 
ATOM    166  CA  PHE   166      39.663  51.606  40.645  1.00  0.00           C  
TER     167      PHE   166 
ATOM    167  CA  ASP   167      38.213  53.734  37.813  1.00  0.00           C  
TER     168      ASP   167 
ATOM    168  CA  ASN   168      39.769  56.657  36.301  1.00  0.00           C  
TER     169      ASN   168 
ATOM    169  CA  PHE   169      30.343  51.974  -3.325  1.00  0.00           C  
TER     170      PHE   169 
ATOM    170  CA  PRO   170      33.643  50.068  -3.008  1.00  0.00           C  
TER     171      PRO   170 
ATOM    171  CA  ASP   171      34.254  47.567  -0.199  1.00  0.00           C  
TER     172      ASP   171 
ATOM    172  CA  LEU   172      36.751  44.830   0.813  1.00  0.00           C  
TER     173      LEU   172 
ATOM    173  CA  PRO   173      37.320  41.381  -0.814  1.00  0.00           C  
TER     174      PRO   173 
ATOM    174  CA  GLU   174      35.968  39.763   2.374  1.00  0.00           C  
TER     175      GLU   174 
ATOM    175  CA  HIE   175      32.722  41.759   1.914  1.00  0.00           C  
TER     176      HIE   175 
ATOM    176  CA  GLN   176      32.014  40.114  -1.459  1.00  0.00           C  
TER     177      GLN   176 
ATOM    177  CA  ASP   177      30.400  37.315   0.477  1.00  0.00           C  
TER     178      ASP   177 
ATOM    178  CA  ASN   178      27.510  38.052   2.731  1.00  0.00           C  
TER     179      ASN   178 
ATOM    179  CA  PRO   179      27.870  41.864   3.208  1.00  0.00           C  
TER     180      PRO   179 
ATOM    180  CA  SER   180      25.913  43.771   5.882  1.00  0.00           C  
TER     181      SER   180 
ATOM    181  CA  GLN   181      22.388  44.531   4.638  1.00  0.00           C  
TER     182      GLN   181 
ATOM    182  CA  LEU   182      22.206  47.525   7.035  1.00  0.00           C  
TER     183      LEU   182 
ATOM    183  CA  ARG   183      25.417  48.945   5.425  1.00  0.00           C  
TER     184      ARG   183 
ATOM    184  CA  LEU   184      23.905  48.567   1.925  1.00  0.00           C  
TER     185      LEU   184 
ATOM    185  CA  GLN   185      20.710  50.312   3.179  1.00  0.00           C  
TER     186      GLN   185 
ATOM    186  CA  HIE   186      22.675  53.252   4.718  1.00  0.00           C  
TER     187      HIE   186 
ATOM    187  CA  ASP   187      24.773  53.517   1.504  1.00  0.00           C  
TER     188      ASP   187 
ATOM    188  CA  GLY   188      21.356  54.123  -0.140  1.00  0.00           C  
TER     189      GLY   188 
ATOM    189  CA  LEU   189      21.107  57.372   1.899  1.00  0.00           C  
TER     190      LEU   189 
ATOM    190  CA  ALA   190      24.738  58.471   2.408  1.00  0.00           C  
TER     191      ALA   190 
ATOM    191  CA  THR   191      25.711  59.088  -1.258  1.00  0.00           C  
TER     192      THR   191 
ATOM    192  CA  ASP   192      27.764  62.332  -1.440  1.00  0.00           C  
TER     193      ASP   192 
ATOM    193  CA  ASP   193      31.519  61.559  -1.239  1.00  0.00           C  
TER     194      ASP   193 
ATOM    194  CA  LYS   194      32.778  65.090  -2.164  1.00  0.00           C  
TER     195      LYS   194 
ATOM    195  CA  ALA   195      35.363  66.913  -0.038  1.00  0.00           C  
TER     196      ALA   195 
ATOM    196  CA  ARG   196      33.139  69.929   0.851  1.00  0.00           C  
TER     197      ARG   196 
ATOM    197  CA  LEU   197      33.705  70.320   4.629  1.00  0.00           C  
TER     198      LEU   197 
ATOM    198  CA  GLU   198      36.773  72.168   5.977  1.00  0.00           C  
TER     199      GLU   198 
ATOM    199  CA  PRO   199      39.154  69.462   7.308  1.00  0.00           C  
TER     200      PRO   199 
ATOM    200  CA  MET   200      40.427  71.619  10.198  1.00  0.00           C  
TER     201      MET   200 
ATOM    201  CA  CYS   201      36.876  72.184  11.510  1.00  0.00           C  
TER     202      CYS   201 
ATOM    202  CA  LEU   202      35.422  68.630  11.558  1.00  0.00           C  
TER     203      LEU   202 
ATOM    203  CA  ALA   203      35.522  68.324  15.389  1.00  0.00           C  
TER     204      ALA   203 
ATOM    204  CA  GLU   204      33.503  71.598  15.695  1.00  0.00           C  
TER     205      GLU   204 
ATOM    205  CA  TYR   205      30.965  70.156  13.202  1.00  0.00           C  
TER     206      TYR   205 
ATOM    206  CA  LEU   206      30.609  66.991  15.400  1.00  0.00           C  
TER     207      LEU   206 
ATOM    207  CA  ILE   207      30.955  68.214  19.046  1.00  0.00           C  
TER     208      ILE   207 
ATOM    208  CA  SER   208      28.883  70.773  21.047  1.00  0.00           C  
TER     209      SER   208 
ATOM    209  CA  GLY   209      30.970  70.786  24.279  1.00  0.00           C  
TER     210      GLY   209 
ATOM    210  CA  PRO   210      32.501  68.772  27.180  1.00  0.00           C  
TER     211      PRO   210 
ATOM    211  CA  GLY   211      30.376  66.203  29.075  1.00  0.00           C  
TER     212      GLY   211 
ATOM    212  CA  GLY   212      30.544  62.657  30.514  1.00  0.00           C  
TER     213      GLY   212 
ATOM    213  CA  MET   213      28.207  59.669  30.527  1.00  0.00           C  
TER     214      MET   213 
ATOM    214  CA  ASP   214      26.915  60.817  33.902  1.00  0.00           C  
TER     215      ASP   214 
ATOM    215  CA  PRO   215      25.945  64.571  34.060  1.00  0.00           C  
TER     216      PRO   215 
ATOM    216  CA  ASP   216      27.486  64.900  37.569  1.00  0.00           C  
TER     217      ASP   216 
ATOM    217  CA  ILE   217      31.003  64.226  36.231  1.00  0.00           C  
TER     218      ILE   217 
ATOM    218  CA  GLU   218      33.180  67.234  35.620  1.00  0.00           C  
TER     219      GLU   218 
ATOM    219  CA  ILE   219      35.434  66.960  32.583  1.00  0.00           C  
TER     220      ILE   219 
ATOM    220  CA  ASP   220      38.911  68.521  32.815  1.00  0.00           C  
TER     221      ASP   220 
ATOM    221  CA  ASP   221      39.245  71.423  30.344  1.00  0.00           C  
TER     222      ASP   221 
ATOM    222  CA  ASP   222      42.927  70.606  29.597  1.00  0.00           C  
TER     223      ASP   222 
ATOM    223  CA  THR   223      42.143  66.917  28.929  1.00  0.00           C  
TER     224      THR   223 
ATOM    224  CA  TYR   224      39.234  68.086  26.722  1.00  0.00           C  
TER     225      TYR   224 
ATOM    225  CA  ASP   225      41.565  70.372  24.704  1.00  0.00           C  
TER     226      ASP   225 
ATOM    226  CA  GLU   226      44.123  67.549  24.237  1.00  0.00           C  
TER     227      GLU   226 
ATOM    227  CA  CYS   227      41.468  64.961  23.267  1.00  0.00           C  
TER     228      CYS   227 
ATOM    228  CA  ARG   228      39.848  67.474  20.828  1.00  0.00           C  
TER     229      ARG   228 
ATOM    229  CA  GLU   229      43.267  68.109  19.200  1.00  0.00           C  
TER     230      GLU   229 
ATOM    230  CA  VAL   230      43.882  64.338  18.710  1.00  0.00           C  
TER     231      VAL   230 
ATOM    231  CA  LEU   231      40.272  63.951  17.451  1.00  0.00           C  
TER     232      LEU   231 
ATOM    232  CA  SER   232      40.814  66.863  14.984  1.00  0.00           C  
TER     233      SER   232 
ATOM    233  CA  ARG   233      43.986  65.151  13.616  1.00  0.00           C  
TER     234      ARG   233 
ATOM    234  CA  ILE   234      42.221  61.763  13.215  1.00  0.00           C  
TER     235      ILE   234 
ATOM    235  CA  LEU   235      39.103  63.309  11.554  1.00  0.00           C  
TER     236      LEU   235 
ATOM    236  CA  GLU   236      41.335  65.241   9.086  1.00  0.00           C  
TER     237      GLU   236 
ATOM    237  CA  ASP   237      43.287  62.039   8.218  1.00  0.00           C  
TER     238      ASP   237 
ATOM    238  CA  ALA   238      39.976  60.162   7.724  1.00  0.00           C  
TER     239      ALA   238 
ATOM    239  CA  TYR   239      38.167  62.845   5.622  1.00  0.00           C  
TER     240      TYR   239 
ATOM    240  CA  THR   240      41.237  63.529   3.385  1.00  0.00           C  
TER     241      THR   240 
ATOM    241  CA  GLN   241      41.941  59.794   2.684  1.00  0.00           C  
TER     242      GLN   241 
ATOM    242  CA  SER   242      38.590  57.896   2.901  1.00  0.00           C  
TER     243      SER   242 
ATOM    243  CA  GLY   243      35.715  58.497   0.471  1.00  0.00           C  
TER     244      GLY   243 
ATOM    244  CA  THR   244      33.629  56.207   2.736  1.00  0.00           C  
TER     245      THR   244 
ATOM    245  CA  PHE   245      34.280  58.539   5.721  1.00  0.00           C  
TER     246      PHE   245 
ATOM    246  CA  ARG   246      33.426  61.618   3.552  1.00  0.00           C  
TER     247      ARG   246 
ATOM    247  CA  ARG   247      30.079  59.979   2.593  1.00  0.00           C  
TER     248      ARG   247 
ATOM    248  CA  LEU   248      29.160  59.274   6.252  1.00  0.00           C  
TER     249      LEU   248 
ATOM    249  CA  MET   249      30.266  62.733   7.548  1.00  0.00           C  
TER     250      MET   249 
ATOM    250  CA  ASN   250      28.617  64.698   4.674  1.00  0.00           C  
TER     251      ASN   250 
ATOM    251  CA  TYR   251      25.297  62.861   5.290  1.00  0.00           C  
TER     252      TYR   251 
ATOM    252  CA  ALA   252      25.345  63.491   9.075  1.00  0.00           C  
TER     253      ALA   252 
ATOM    253  CA  TYR   253      26.196  67.206   8.511  1.00  0.00           C  
TER     254      TYR   253 
ATOM    254  CA  ASP   254      23.221  67.609   6.115  1.00  0.00           C  
TER     255      ASP   254 
ATOM    255  CA  GLN   255      20.811  65.466   8.206  1.00  0.00           C  
TER     256      GLN   255 
ATOM    256  CA  GLU   256      21.432  66.260  11.894  1.00  0.00           C  
TER     257      GLU   256 
ATOM    257  CA  LEU   257      24.730  67.931  12.969  1.00  0.00           C  
TER     258      LEU   257 
ATOM    258  CA  HIE   258      23.467  71.392  11.873  1.00  0.00           C  
TER     259      HIE   258 
ATOM    259  CA  ASP   259      21.774  71.711  15.305  1.00  0.00           C  
TER     260      ASP   259 
ATOM    260  CA  VAL   260      23.776  72.243  18.545  1.00  0.00           C  
TER     261      VAL   260 
ATOM    261  CA  GLU   261      21.355  69.911  20.389  1.00  0.00           C  
TER     262      GLU   261 
ATOM    262  CA  GLN   262      22.220  67.116  17.893  1.00  0.00           C  
TER     263      GLN   262 
ATOM    263  CA  ARG   263      26.007  67.700  18.079  1.00  0.00           C  
TER     264      ARG   263 
ATOM    264  CA  TRP   264      27.584  65.353  20.639  1.00  0.00           C  
TER     265      TRP   264 
ATOM    265  CA  LEU   265      29.143  65.981  24.072  1.00  0.00           C  
TER     266      LEU   265 
ATOM    266  CA  LEU   266      32.805  64.870  24.455  1.00  0.00           C  
TER     267      LEU   266 
ATOM    267  CA  GLY   267      33.638  62.697  27.493  1.00  0.00           C  
TER     268      GLY   267 
ATOM    268  CA  ALA   268      37.390  63.343  27.447  1.00  0.00           C  
TER     269      ALA   268 
ATOM    269  CA  GLY   269      39.427  61.058  29.752  1.00  0.00           C  
TER     270      GLY   269 
ATOM    270  CA  GLU   270      36.570  58.515  30.110  1.00  0.00           C  
TER     271      GLU   270 
ATOM    271  CA  ASN   271      35.981  54.892  28.962  1.00  0.00           C  
TER     272      ASN   271 
ATOM    272  CA  PHE   272      35.368  54.513  25.185  1.00  0.00           C  
TER     273      PHE   272 
ATOM    273  CA  GLY   273      31.656  54.604  24.281  1.00  0.00           C  
TER     274      GLY   273 
ATOM    274  CA  THR   274      28.869  56.282  22.228  1.00  0.00           C  
TER     275      THR   274 
ATOM    275  CA  THR   275      25.147  56.815  23.121  1.00  0.00           C  
TER     276      THR   275 
ATOM    276  CA  VAL   276      23.813  55.593  19.583  1.00  0.00           C  
TER     277      VAL   276 
ATOM    277  CA  THR   277      20.540  54.022  21.140  1.00  0.00           C  
TER     278      THR   277 
ATOM    278  CA  ASP   278      18.270  55.140  24.107  1.00  0.00           C  
TER     279      ASP   278 
ATOM    279  CA  GLU   279      18.606  53.081  27.064  1.00  0.00           C  
TER     280      GLU   279 
ATOM    280  CA  ASP   280      15.328  55.502  29.287  1.00  0.00           C  
TER     281      ASP   280 
ATOM    281  CA  LEU   281      11.373  56.054  28.624  1.00  0.00           C  
TER     282      LEU   281 
ATOM    282  CA  GLU   282      11.995  59.405  30.175  1.00  0.00           C  
TER     283      GLU   282 
ATOM    283  CA  SER   283      11.967  62.584  28.413  1.00  0.00           C  
TER     284      SER   283 
ATOM    284  CA  SER   284      14.365  64.114  30.353  1.00  0.00           C  
TER     285      SER   284 
ATOM    285  CA  GLU   285      17.291  62.177  29.283  1.00  0.00           C  
TER     286      GLU   285 
ATOM    286  CA  GLY   286      20.201  65.449  27.908  1.00  0.00           C  
TER     287      GLY   286 
ATOM    287  CA  ARG   287      22.414  65.558  24.889  1.00  0.00           C  
TER     288      ARG   287 
ATOM    288  CA  LYS   288      24.117  62.477  23.360  1.00  0.00           C  
TER     289      LYS   288 
ATOM    289  CA  VAL   289      27.724  61.605  24.395  1.00  0.00           C  
TER     290      VAL   289 
ATOM    290  CA  ILE   290      30.936  60.267  22.780  1.00  0.00           C  
TER     291      ILE   290 
ATOM    291  CA  ALA   291      33.595  59.245  25.360  1.00  0.00           C  
TER     292      ALA   291 
ATOM    292  CA  LEU   292      37.327  58.922  24.506  1.00  0.00           C  
TER     293      LEU   292 
ATOM    293  CA  ASN   293      40.751  58.569  26.234  1.00  0.00           C  
TER     294      ASN   293 
ATOM    294  CA  LEU   294      44.476  58.370  25.289  1.00  0.00           C  
TER     295      LEU   294 
ATOM    295  CA  ASP   295      45.395  55.143  27.218  1.00  0.00           C  
TER     296      ASP   295 
ATOM    296  CA  ASP   296      46.158  53.136  24.018  1.00  0.00           C  
TER     297      ASP   296 
ATOM    297  CA  THR   297      49.234  55.347  23.571  1.00  0.00           C  
TER     298      THR   297 
ATOM    298  CA  ASP   298      50.333  54.989  27.173  1.00  0.00           C  
TER     299      ASP   298 
ATOM    299  CA  ASP   299      52.874  52.365  28.039  1.00  0.00           C  
TER     300      ASP   299 
ATOM    300  CA  ASP   300      51.981  52.187  31.673  1.00  0.00           C  
TER     301      ASP   300 
ATOM    301  CA  SER   301      48.394  51.265  31.117  1.00  0.00           C  
TER     302      SER   301 
ATOM    302  CA  ILE   302      47.294  47.722  30.378  1.00  0.00           C  
TER     303      ILE   302 
ATOM    303  CA  PRO   303      46.089  47.364  26.741  1.00  0.00           C  
TER     304      PRO   303 
ATOM    304  CA  GLU   304      42.547  46.602  25.556  1.00  0.00           C  
TER     305      GLU   304 
ATOM    305  CA  TYR   305      41.912  43.899  22.919  1.00  0.00           C  
TER     306      TYR   305 
ATOM    306  CA  TYR   306      39.665  43.068  19.929  1.00  0.00           C  
TER     307      TYR   306 
ATOM    307  CA  GLU   307      38.933  39.802  18.059  1.00  0.00           C  
TER     308      GLU   307 
ATOM    308  CA  SER   308      40.755  39.499  14.709  1.00  0.00           C  
TER     309      SER   308 
ATOM    309  CA  ASN   309      41.647  36.946  12.070  1.00  0.00           C  
TER     310      ASN   309 
ATOM    310  CA  ASP   310      44.850  36.362  14.008  1.00  0.00           C  
TER     311      ASP   310 
ATOM    311  CA  GLY   311      43.242  36.028  17.401  1.00  0.00           C  
TER     312      GLY   311 
ATOM    312  CA  PRO   312      43.063  38.734  20.070  1.00  0.00           C  
TER     313      PRO   312 
ATOM    313  CA  GLN   313      44.921  41.921  19.022  1.00  0.00           C  
TER     314      GLN   313 
ATOM    314  CA  GLN   314      45.566  45.215  20.886  1.00  0.00           C  
TER     315      GLN   314 
ATOM    315  CA  PHE   315      43.767  48.527  20.202  1.00  0.00           C  
TER     316      PHE   315 
ATOM    316  CA  ASP   316      45.470  51.724  19.067  1.00  0.00           C  
TER     317      ASP   316 
ATOM    317  CA  THR   317      44.171  55.326  19.450  1.00  0.00           C  
TER     318      THR   317 
ATOM    318  CA  THR   318      43.245  55.699  15.722  1.00  0.00           C  
TER     319      THR   318 
ATOM    319  CA  ARG   319      41.104  52.503  15.628  1.00  0.00           C  
TER     320      ARG   319 
ATOM    320  CA  SER   320      39.433  53.396  18.967  1.00  0.00           C  
TER     321      SER   320 
ATOM    321  CA  PHE   321      38.542  56.988  17.911  1.00  0.00           C  
TER     322      PHE   321 
ATOM    322  CA  ILE   322      37.336  56.098  14.358  1.00  0.00           C  
TER     323      ILE   322 
ATOM    323  CA  HIE   323      35.126  53.191  15.584  1.00  0.00           C  
TER     324      HIE   323 
ATOM    324  CA  GLN   324      33.213  55.332  18.148  1.00  0.00           C  
TER     325      GLN   324 
ATOM    325  CA  VAL   325      32.845  58.104  15.497  1.00  0.00           C  
TER     326      VAL   325 
ATOM    326  CA  VAL   326      31.364  55.536  13.003  1.00  0.00           C  
TER     327      VAL   326 
ATOM    327  CA  HIE   327      28.746  54.713  15.708  1.00  0.00           C  
TER     328      HIE   327 
ATOM    328  CA  ALA   328      27.996  58.472  16.028  1.00  0.00           C  
TER     329      ALA   328 
ATOM    329  CA  LEU   329      27.760  59.127  12.234  1.00  0.00           C  
TER     330      LEU   329 
ATOM    330  CA  THR   330      25.497  56.092  11.473  1.00  0.00           C  
TER     331      THR   330 
ATOM    331  CA  HIE   331      23.497  55.271  14.661  1.00  0.00           C  
TER     332      HIE   331 
ATOM    332  CA  LEU   332      24.111  51.576  13.720  1.00  0.00           C  
TER     333      LEU   332 
ATOM    333  CA  GLN   333      25.767  48.680  15.656  1.00  0.00           C  
TER     334      GLN   333 
ATOM    334  CA  ASP   334      28.599  46.102  15.418  1.00  0.00           C  
TER     335      ASP   334 
ATOM    335  CA  LYS   335      25.839  43.450  15.005  1.00  0.00           C  
TER     336      LYS   335 
ATOM    336  CA  GLU   336      23.079  42.643  12.506  1.00  0.00           C  
TER     337      GLU   336 
ATOM    337  CA  ASP   337      20.277  40.045  12.442  1.00  0.00           C  
TER     338      ASP   337 
ATOM    338  CA  SER   338      21.695  36.623  11.797  1.00  0.00           C  
TER     339      SER   338 
ATOM    339  CA  ASN   339      25.040  38.147  10.802  1.00  0.00           C  
TER     340      ASN   339 
ATOM    340  CA  PRO   340      28.124  38.309  12.949  1.00  0.00           C  
TER     341      PRO   340 
ATOM    341  CA  ARG   341      29.657  41.044  11.121  1.00  0.00           C  
TER     342      ARG   341 
ATOM    342  CA  GLY   342      27.384  44.066  11.348  1.00  0.00           C  
TER     343      GLY   342 
ATOM    343  CA  PRO   343      27.456  47.462   9.572  1.00  0.00           C  
TER     344      PRO   343 
ATOM    344  CA  VAL   344      29.884  49.278  11.941  1.00  0.00           C  
TER     345      VAL   344 
ATOM    345  CA  VAL   345      32.386  46.351  11.715  1.00  0.00           C  
TER     346      VAL   345 
ATOM    346  CA  GLU   346      32.361  46.537   7.888  1.00  0.00           C  
TER     347      GLU   346 
ATOM    347  CA  TYR   347      32.418  50.397   7.690  1.00  0.00           C  
TER     348      TYR   347 
ATOM    348  CA  THR   348      35.294  50.665  10.236  1.00  0.00           C  
TER     349      THR   348 
ATOM    349  CA  ASN   349      37.386  48.076   8.337  1.00  0.00           C  
TER     350      ASN   349 
ATOM    350  CA  ILE   350      36.734  49.869   4.970  1.00  0.00           C  
TER     351      ILE   350 
ATOM    351  CA  ILE   351      37.652  53.320   6.430  1.00  0.00           C  
TER     352      ILE   351 
ATOM    352  CA  LEU   352      40.872  52.041   8.101  1.00  0.00           C  
TER     353      LEU   352 
ATOM    353  CA  LYS   353      41.931  50.354   4.785  1.00  0.00           C  
TER     354      LYS   353 
ATOM    354  CA  GLU   354      41.249  53.608   2.853  1.00  0.00           C  
TER     355      GLU   354 
ATOM    355  CA  MET   355      43.345  55.481   5.494  1.00  0.00           C  
TER     356      MET   355 
ATOM    356  CA  GLY   356      46.091  52.821   4.993  1.00  0.00           C  
TER     357      GLY   356 
ATOM    357  CA  HIE   357      46.189  51.621   8.620  1.00  0.00           C  
TER     358      HIE   357 
ATOM    358  CA  THR   358      48.430  48.609   9.067  1.00  0.00           C  
TER     359      THR   358 
ATOM    359  CA  SER   359      46.922  46.681  11.918  1.00  0.00           C  
TER     360      SER   359 
ATOM    360  CA  PRO   360      45.005  43.405  11.564  1.00  0.00           C  
TER     361      PRO   360 
ATOM    361  CA  PRO   361      41.271  43.668  10.776  1.00  0.00           C  
TER     362      PRO   361 
ATOM    362  CA  ARG   362      38.681  43.421  13.586  1.00  0.00           C  
TER     363      ARG   362 
ATOM    363  CA  ILE   363      36.052  40.723  12.883  1.00  0.00           C  
TER     364      ILE   363 
ATOM    364  CA  ALA   364      33.638  40.950  15.863  1.00  0.00           C  
TER     365      ALA   364 
ATOM    365  CA  TYR   365      32.649  42.709  19.128  1.00  0.00           C  
TER     366      TYR   365 
ATOM    366  CA  GLU   366      32.665  39.414  21.112  1.00  0.00           C  
TER     367      GLU   366 
ATOM    367  CA  PHE   367      35.643  37.047  21.477  1.00  0.00           C  
TER     368      PHE   367 
ATOM    368  CA  SER   368      35.647  33.431  20.288  1.00  0.00           C  
TER     369      SER   368 
ENDMDL
MODEL     9
ATOM      1  CA  ALA     1      36.892  23.007  52.141  1.00  0.00           C  
TER       2      ALA     1 
ATOM      2  CA  TYR     2      37.825  26.639  51.443  1.00  0.00           C  
TER       3      TYR     2 
ATOM      3  CA  VAL     3      38.190  29.097  48.515  1.00  0.00           C  
TER       4      VAL     3 
ATOM      4  CA  GLU     4      41.312  31.084  47.622  1.00  0.00           C  
TER       5      GLU     4 
ATOM      5  CA  ILE     5      41.981  33.717  44.922  1.00  0.00           C  
TER       6      ILE     5 
ATOM      6  CA  ILE     6      45.069  32.522  42.958  1.00  0.00           C  
TER       7      ILE     6 
ATOM      7  CA  GLU     7      44.936  35.422  40.444  1.00  0.00           C  
TER       8      GLU     7 
ATOM      8  CA  GLN     8      43.824  38.843  41.737  1.00  0.00           C  
TER       9      GLN     8 
ATOM      9  CA  PRO     9      42.423  41.599  39.445  1.00  0.00           C  
TER      10      PRO     9 
ATOM     10  CA  LYS    10      44.747  44.410  38.276  1.00  0.00           C  
TER      11      LYS    10 
ATOM     11  CA  GLN    11      43.843  47.461  40.392  1.00  0.00           C  
TER      12      GLN    11 
ATOM     12  CA  ARG    12      44.131  50.028  37.546  1.00  0.00           C  
TER      13      ARG    12 
ATOM     13  CA  GLY    13      43.700  47.738  34.509  1.00  0.00           C  
TER      14      GLY    13 
ATOM     14  CA  MET    14      40.313  48.884  33.237  1.00  0.00           C  
TER      15      MET    14 
ATOM     15  CA  ARG    15      38.042  51.944  33.243  1.00  0.00           C  
TER      16      ARG    15 
ATOM     16  CA  PHE    16      34.387  51.275  34.202  1.00  0.00           C  
TER      17      PHE    16 
ATOM     17  CA  ARG    17      31.873  51.239  31.295  1.00  0.00           C  
TER      18      ARG    17 
ATOM     18  CA  TYR    18      28.437  52.869  30.903  1.00  0.00           C  
TER      19      TYR    18 
ATOM     19  CA  LYS    19      25.282  51.445  29.256  1.00  0.00           C  
TER      20      LYS    19 
ATOM     20  CA  CYS    20      26.060  52.739  25.767  1.00  0.00           C  
TER      21      CYS    20 
ATOM     21  CA  GLU    21      27.779  51.166  22.709  1.00  0.00           C  
TER      22      GLU    21 
ATOM     22  CA  GLY    22      31.502  50.421  23.148  1.00  0.00           C  
TER      23      GLY    22 
ATOM     23  CA  ARG    23      34.601  49.337  21.166  1.00  0.00           C  
TER      24      ARG    23 
ATOM     24  CA  SER    24      34.805  45.696  22.442  1.00  0.00           C  
TER      25      SER    24 
ATOM     25  CA  ALA    25      33.453  43.204  24.999  1.00  0.00           C  
TER      26      ALA    25 
ATOM     26  CA  GLY    26      35.051  44.010  28.305  1.00  0.00           C  
TER      27      GLY    26 
ATOM     27  CA  SER    27      36.907  41.949  30.726  1.00  0.00           C  
TER      28      SER    27 
ATOM     28  CA  ILE    28      38.893  42.483  33.962  1.00  0.00           C  
TER      29      ILE    28 
ATOM     29  CA  PRO    29      42.682  41.888  33.555  1.00  0.00           C  
TER      30      PRO    29 
ATOM     30  CA  GLY    30      44.366  39.563  36.082  1.00  0.00           C  
TER      31      GLY    30 
ATOM     31  CA  GLU    31      47.561  40.487  37.974  1.00  0.00           C  
TER      32      GLU    31 
ATOM     32  CA  ARG    32      49.875  38.604  35.517  1.00  0.00           C  
TER      33      ARG    32 
ATOM     33  CA  SER    33      48.658  40.745  32.551  1.00  0.00           C  
TER      34      SER    33 
ATOM     34  CA  THR    34      51.338  42.735  30.670  1.00  0.00           C  
TER      35      THR    34 
ATOM     35  CA  ASP    35      51.818  45.039  27.666  1.00  0.00           C  
TER      36      ASP    35 
ATOM     36  CA  THR    36      51.918  41.838  25.584  1.00  0.00           C  
TER      37      THR    36 
ATOM     37  CA  THR    37      49.469  39.318  27.135  1.00  0.00           C  
TER      38      THR    37 
ATOM     38  CA  LYS    38      46.225  39.251  29.175  1.00  0.00           C  
TER      39      LYS    38 
ATOM     39  CA  THR    39      45.160  37.034  32.096  1.00  0.00           C  
TER      40      THR    39 
ATOM     40  CA  HIE    40      41.880  36.983  34.101  1.00  0.00           C  
TER      41      HIE    40 
ATOM     41  CA  PRO    41      40.776  36.689  37.793  1.00  0.00           C  
TER      42      PRO    41 
ATOM     42  CA  THR    42      40.969  33.062  39.005  1.00  0.00           C  
TER      43      THR    42 
ATOM     43  CA  ILE    43      40.016  31.053  42.145  1.00  0.00           C  
TER      44      ILE    43 
ATOM     44  CA  LYS    44      40.932  27.626  43.584  1.00  0.00           C  
TER      45      LYS    44 
ATOM     45  CA  ILE    45      38.713  25.418  45.765  1.00  0.00           C  
TER      46      ILE    45 
ATOM     46  CA  ASN    46      40.757  23.597  48.417  1.00  0.00           C  
TER      47      ASN    46 
ATOM     47  CA  GLY    47      39.638  20.289  49.939  1.00  0.00           C  
TER      48      GLY    47 
ATOM     48  CA  TYR    48      36.961  19.610  47.275  1.00  0.00           C  
TER      49      TYR    48 
ATOM     49  CA  THR    49      36.528  18.610  43.628  1.00  0.00           C  
TER      50      THR    49 
ATOM     50  CA  GLY    50      33.111  18.018  42.056  1.00  0.00           C  
TER      51      GLY    50 
ATOM     51  CA  PRO    51      29.796  19.671  41.107  1.00  0.00           C  
TER      52      PRO    51 
ATOM     52  CA  GLY    52      28.519  22.916  42.599  1.00  0.00           C  
TER      53      GLY    52 
ATOM     53  CA  THR    53      27.817  26.625  41.962  1.00  0.00           C  
TER      54      THR    53 
ATOM     54  CA  VAL    54      29.737  29.926  42.199  1.00  0.00           C  
TER      55      VAL    54 
ATOM     55  CA  ARG    55      28.434  33.482  42.710  1.00  0.00           C  
TER      56      ARG    55 
ATOM     56  CA  ILE    56      30.517  36.622  42.056  1.00  0.00           C  
TER      57      ILE    56 
ATOM     57  CA  SER    57      29.244  40.019  43.323  1.00  0.00           C  
TER      58      SER    57 
ATOM     58  CA  LEU    58      30.439  43.657  43.437  1.00  0.00           C  
TER      59      LEU    58 
ATOM     59  CA  VAL    59      31.140  44.906  47.014  1.00  0.00           C  
TER      60      VAL    59 
ATOM     60  CA  THR    60      32.470  48.155  48.601  1.00  0.00           C  
TER      61      THR    60 
ATOM     61  CA  LYS    61      36.218  48.923  48.887  1.00  0.00           C  
TER      62      LYS    61 
ATOM     62  CA  ASP    62      35.879  49.704  52.603  1.00  0.00           C  
TER      63      ASP    62 
ATOM     63  CA  PRO    63      33.868  48.120  55.474  1.00  0.00           C  
TER      64      PRO    63 
ATOM     64  CA  PRO    64      31.032  47.514  56.123  1.00  0.00           C  
TER      65      PRO    64 
ATOM     65  CA  HIE    65      31.079  45.087  53.165  1.00  0.00           C  
TER      66      HIE    65 
ATOM     66  CA  ARG    66      27.901  46.229  51.338  1.00  0.00           C  
TER      67      ARG    66 
ATOM     67  CA  PRO    67      26.697  45.153  47.837  1.00  0.00           C  
TER      68      PRO    67 
ATOM     68  CA  HIE    68      27.898  47.933  45.495  1.00  0.00           C  
TER      69      HIE    68 
ATOM     69  CA  PRO    69      25.419  49.800  43.142  1.00  0.00           C  
TER      70      PRO    69 
ATOM     70  CA  HIE    70      27.618  49.140  40.027  1.00  0.00           C  
TER      71      HIE    70 
ATOM     71  CA  GLU    71      26.824  46.379  37.490  1.00  0.00           C  
TER      72      GLU    71 
ATOM     72  CA  LEU    72      28.778  43.428  36.138  1.00  0.00           C  
TER      73      LEU    72 
ATOM     73  CA  VAL    73      28.807  43.121  32.323  1.00  0.00           C  
TER      74      VAL    73 
ATOM     74  CA  GLY    74      28.679  39.921  30.339  1.00  0.00           C  
TER      75      GLY    74 
ATOM     75  CA  LYS    75      26.509  36.807  30.089  1.00  0.00           C  
TER      76      LYS    75 
ATOM     76  CA  ASP    76      23.865  36.544  32.645  1.00  0.00           C  
TER      77      ASP    76 
ATOM     77  CA  CYS    77      25.115  39.365  34.860  1.00  0.00           C  
TER      78      CYS    77 
ATOM     78  CA  ARG    78      22.416  41.365  36.826  1.00  0.00           C  
TER      79      ARG    78 
ATOM     79  CA  ASP    79      21.946  43.459  40.013  1.00  0.00           C  
TER      80      ASP    79 
ATOM     80  CA  GLY    80      25.723  43.577  40.896  1.00  0.00           C  
TER      81      GLY    80 
ATOM     81  CA  TYR    81      26.212  39.733  40.649  1.00  0.00           C  
TER      82      TYR    81 
ATOM     82  CA  TYR    82      26.903  36.773  38.318  1.00  0.00           C  
TER      83      TYR    82 
ATOM     83  CA  GLU    83      26.223  33.062  39.016  1.00  0.00           C  
TER      84      GLU    83 
ATOM     84  CA  ALA    84      27.321  29.826  37.312  1.00  0.00           C  
TER      85      ALA    84 
ATOM     85  CA  ASP    85      27.891  26.074  37.742  1.00  0.00           C  
TER      86      ASP    85 
ATOM     86  CA  LEU    86      31.294  24.649  38.663  1.00  0.00           C  
TER      87      LEU    86 
ATOM     87  CA  CYS    87      33.034  22.252  36.318  1.00  0.00           C  
TER      88      CYS    87 
ATOM     88  CA  PRO    88      33.073  18.841  38.010  1.00  0.00           C  
TER      89      PRO    88 
ATOM     89  CA  ASP    89      36.489  17.846  36.763  1.00  0.00           C  
TER      90      ASP    89 
ATOM     90  CA  ARG    90      38.446  20.823  38.169  1.00  0.00           C  
TER      91      ARG    90 
ATOM     91  CA  SER    91      39.200  22.790  41.335  1.00  0.00           C  
TER      92      SER    91 
ATOM     92  CA  ILE    92      40.598  25.900  39.556  1.00  0.00           C  
TER      93      ILE    92 
ATOM     93  CA  HIE    93      38.028  28.269  37.945  1.00  0.00           C  
TER      94      HIE    93 
ATOM     94  CA  SER    94      38.566  31.480  35.887  1.00  0.00           C  
TER      95      SER    94 
ATOM     95  CA  PHE    95      36.244  34.230  34.619  1.00  0.00           C  
TER      96      PHE    95 
ATOM     96  CA  GLN    96      37.208  35.779  31.270  1.00  0.00           C  
TER      97      GLN    96 
ATOM     97  CA  ASN    97      33.885  37.397  30.322  1.00  0.00           C  
TER      98      ASN    97 
ATOM     98  CA  LEU    98      33.453  39.578  33.412  1.00  0.00           C  
TER      99      LEU    98 
ATOM     99  CA  GLY    99      33.591  43.392  33.185  1.00  0.00           C  
TER     100      GLY    99 
ATOM    100  CA  ILE   100      32.375  46.358  35.315  1.00  0.00           C  
TER     101      ILE   100 
ATOM    101  CA  GLN   101      29.743  49.008  34.433  1.00  0.00           C  
TER     102      GLN   101 
ATOM    102  CA  CYS   102      29.202  52.265  36.354  1.00  0.00           C  
TER     103      CYS   102 
ATOM    103  CA  VAL   103      25.786  53.446  37.637  1.00  0.00           C  
TER     104      VAL   103 
ATOM    104  CA  LYS   104      24.602  57.041  36.753  1.00  0.00           C  
TER     105      LYS   104 
ATOM    105  CA  LYS   105      23.258  59.267  39.633  1.00  0.00           C  
TER     106      LYS   105 
ATOM    106  CA  ARG   106      19.574  58.928  38.430  1.00  0.00           C  
TER     107      ARG   106 
ATOM    107  CA  ASP   107      19.819  55.045  38.435  1.00  0.00           C  
TER     108      ASP   107 
ATOM    108  CA  LEU   108      21.575  54.827  41.873  1.00  0.00           C  
TER     109      LEU   108 
ATOM    109  CA  GLU   109      18.480  54.677  44.140  1.00  0.00           C  
TER     110      GLU   109 
ATOM    110  CA  GLN   110      16.899  51.979  41.932  1.00  0.00           C  
TER     111      GLN   110 
ATOM    111  CA  ALA   111      20.178  49.991  41.879  1.00  0.00           C  
TER     112      ALA   111 
ATOM    112  CA  ILE   112      20.295  50.002  45.725  1.00  0.00           C  
TER     113      ILE   112 
ATOM    113  CA  SER   113      16.564  49.092  45.898  1.00  0.00           C  
TER     114      SER   113 
ATOM    114  CA  GLN   114      17.162  46.128  43.521  1.00  0.00           C  
TER     115      GLN   114 
ATOM    115  CA  ARG   115      20.114  44.854  45.672  1.00  0.00           C  
TER     116      ARG   115 
ATOM    116  CA  ILE   116      17.833  45.008  48.759  1.00  0.00           C  
TER     117      ILE   116 
ATOM    117  CA  GLN   117      14.945  43.269  46.888  1.00  0.00           C  
TER     118      GLN   117 
ATOM    118  CA  THR   118      17.215  40.431  45.569  1.00  0.00           C  
TER     119      THR   118 
ATOM    119  CA  ASN   119      18.718  40.050  49.093  1.00  0.00           C  
TER     120      ASN   119 
ATOM    120  CA  ASN   120      22.316  39.890  47.651  1.00  0.00           C  
TER     121      ASN   120 
ATOM    121  CA  ASN   121      24.182  40.555  50.953  1.00  0.00           C  
TER     122      ASN   121 
ATOM    122  CA  PRO   122      27.048  38.070  51.619  1.00  0.00           C  
TER     123      PRO   122 
ATOM    123  CA  PHE   123      28.155  39.673  54.907  1.00  0.00           C  
TER     124      PHE   123 
ATOM    124  CA  HIE   124      24.617  40.235  56.342  1.00  0.00           C  
TER     125      HIE   124 
ATOM    125  CA  VAL   125      25.009  44.059  56.591  1.00  0.00           C  
TER     126      VAL   125 
ATOM    126  CA  PRO   126      21.854  45.978  57.774  1.00  0.00           C  
TER     127      PRO   126 
ATOM    127  CA  ILE   127      19.456  47.609  55.269  1.00  0.00           C  
TER     128      ILE   127 
ATOM    128  CA  GLU   128      19.972  51.062  56.835  1.00  0.00           C  
TER     129      GLU   128 
ATOM    129  CA  GLU   129      23.685  50.841  55.911  1.00  0.00           C  
TER     130      GLU   129 
ATOM    130  CA  GLN   130      22.795  49.652  52.381  1.00  0.00           C  
TER     131      GLN   130 
ATOM    131  CA  ARG   131      20.700  52.879  52.111  1.00  0.00           C  
TER     132      ARG   131 
ATOM    132  CA  GLY   132      23.839  54.893  52.996  1.00  0.00           C  
TER     133      GLY   132 
ATOM    133  CA  ASP   133      26.325  56.651  50.716  1.00  0.00           C  
TER     134      ASP   133 
ATOM    134  CA  TYR   134      28.761  54.870  48.335  1.00  0.00           C  
TER     135      TYR   134 
ATOM    135  CA  ASP   135      32.100  55.639  46.695  1.00  0.00           C  
TER     136      ASP   135 
ATOM    136  CA  LEU   136      31.616  55.039  42.962  1.00  0.00           C  
TER     137      LEU   136 
ATOM    137  CA  ASN   137      35.329  55.291  41.992  1.00  0.00           C  
TER     138      ASN   137 
ATOM    138  CA  ALA   138      36.353  51.943  43.562  1.00  0.00           C  
TER     139      ALA   138 
ATOM    139  CA  VAL   139      34.971  48.384  44.107  1.00  0.00           C  
TER     140      VAL   139 
ATOM    140  CA  ARG   140      35.944  44.782  45.107  1.00  0.00           C  
TER     141      ARG   140 
ATOM    141  CA  LEU   141      34.863  41.383  43.768  1.00  0.00           C  
TER     142      LEU   141 
ATOM    142  CA  CYS   142      33.288  38.981  46.282  1.00  0.00           C  
TER     143      CYS   142 
ATOM    143  CA  PHE   143      33.465  35.248  45.429  1.00  0.00           C  
TER     144      PHE   143 
ATOM    144  CA  GLN   144      31.177  32.664  47.081  1.00  0.00           C  
TER     145      GLN   144 
ATOM    145  CA  VAL   145      30.867  28.921  46.315  1.00  0.00           C  
TER     146      VAL   145 
ATOM    146  CA  THR   146      28.349  26.157  47.066  1.00  0.00           C  
TER     147      THR   146 
ATOM    147  CA  VAL   147      29.789  22.607  47.036  1.00  0.00           C  
TER     148      VAL   147 
ATOM    148  CA  ARG   148      28.315  19.197  47.997  1.00  0.00           C  
TER     149      ARG   148 
ATOM    149  CA  ASP   149      28.659  17.469  51.368  1.00  0.00           C  
TER     150      ASP   149 
ATOM    150  CA  PRO   150      29.518  13.726  51.738  1.00  0.00           C  
TER     151      PRO   150 
ATOM    151  CA  ALA   151      25.841  12.909  51.639  1.00  0.00           C  
TER     152      ALA   151 
ATOM    152  CA  GLY   152      25.193  14.979  48.419  1.00  0.00           C  
TER     153      GLY   152 
ATOM    153  CA  ARG   153      23.577  17.957  50.056  1.00  0.00           C  
TER     154      ARG   153 
ATOM    154  CA  PRO   154      24.445  21.565  49.121  1.00  0.00           C  
TER     155      PRO   154 
ATOM    155  CA  LEU   155      27.042  23.243  51.344  1.00  0.00           C  
TER     156      LEU   155 
ATOM    156  CA  LEU   156      27.749  26.995  51.221  1.00  0.00           C  
TER     157      LEU   156 
ATOM    157  CA  LEU   157      31.370  28.035  51.887  1.00  0.00           C  
TER     158      LEU   157 
ATOM    158  CA  THR   158      32.567  31.329  53.466  1.00  0.00           C  
TER     159      THR   158 
ATOM    159  CA  PRO   159      32.936  34.300  51.027  1.00  0.00           C  
TER     160      PRO   159 
ATOM    160  CA  VAL   160      36.288  35.819  49.917  1.00  0.00           C  
TER     161      VAL   160 
ATOM    161  CA  LEU   161      37.094  39.391  48.748  1.00  0.00           C  
TER     162      LEU   161 
ATOM    162  CA  SER   162      39.562  40.582  46.056  1.00  0.00           C  
TER     163      SER   162 
ATOM    163  CA  HIE   163      42.074  43.404  46.025  1.00  0.00           C  
TER     164      HIE   163 
ATOM    164  CA  PRO   164      40.266  46.711  45.138  1.00  0.00           C  
TER     165      PRO   164 
ATOM    165  CA  ILE   165      39.671  47.852  41.545  1.00  0.00           C  
TER     166      ILE   165 
ATOM    166  CA  PHE   166      39.668  51.600  40.687  1.00  0.00           C  
TER     167      PHE   166 
ATOM    167  CA  ASP   167      38.217  53.728  37.855  1.00  0.00           C  
TER     168      ASP   167 
ATOM    168  CA  ASN   168      39.802  56.620  36.326  1.00  0.00           C  
TER     169      ASN   168 
ATOM    169  CA  PHE   169      30.345  51.928  -3.318  1.00  0.00           C  
TER     170      PHE   169 
ATOM    170  CA  PRO   170      33.644  50.022  -2.994  1.00  0.00           C  
TER     171      PRO   170 
ATOM    171  CA  ASP   171      34.254  47.530  -0.177  1.00  0.00           C  
TER     172      ASP   171 
ATOM    172  CA  LEU   172      36.751  44.796   0.844  1.00  0.00           C  
TER     173      LEU   172 
ATOM    173  CA  PRO   173      37.320  41.344  -0.775  1.00  0.00           C  
TER     174      PRO   173 
ATOM    174  CA  GLU   174      35.967  39.736   2.418  1.00  0.00           C  
TER     175      GLU   174 
ATOM    175  CA  HIE   175      32.720  41.728   1.950  1.00  0.00           C  
TER     176      HIE   175 
ATOM    176  CA  GLN   176      32.013  40.073  -1.417  1.00  0.00           C  
TER     177      GLN   176 
ATOM    177  CA  ASP   177      30.395  37.282   0.528  1.00  0.00           C  
TER     178      ASP   177 
ATOM    178  CA  ASN   178      27.514  38.024   2.792  1.00  0.00           C  
TER     179      ASN   178 
ATOM    179  CA  PRO   179      27.868  41.836   3.249  1.00  0.00           C  
TER     180      PRO   179 
ATOM    180  CA  SER   180      25.909  43.753   5.913  1.00  0.00           C  
TER     181      SER   180 
ATOM    181  CA  GLN   181      22.386  44.511   4.660  1.00  0.00           C  
TER     182      GLN   181 
ATOM    182  CA  LEU   182      22.203  47.511   7.049  1.00  0.00           C  
TER     183      LEU   182 
ATOM    183  CA  ARG   183      25.415  48.925   5.439  1.00  0.00           C  
TER     184      ARG   183 
ATOM    184  CA  LEU   184      23.906  48.538   1.938  1.00  0.00           C  
TER     185      LEU   184 
ATOM    185  CA  GLN   185      20.710  50.287   3.185  1.00  0.00           C  
TER     186      GLN   185 
ATOM    186  CA  HIE   186      22.674  53.230   4.718  1.00  0.00           C  
TER     187      HIE   186 
ATOM    187  CA  ASP   187      24.776  53.487   1.505  1.00  0.00           C  
TER     188      ASP   187 
ATOM    188  CA  GLY   188      21.359  54.088  -0.143  1.00  0.00           C  
TER     189      GLY   188 
ATOM    189  CA  LEU   189      21.110  57.342   1.887  1.00  0.00           C  
TER     190      LEU   189 
ATOM    190  CA  ALA   190      24.741  58.440   2.396  1.00  0.00           C  
TER     191      ALA   190 
ATOM    191  CA  THR   191      25.713  59.046  -1.271  1.00  0.00           C  
TER     192      THR   191 
ATOM    192  CA  ASP   192      27.766  62.290  -1.461  1.00  0.00           C  
TER     193      ASP   192 
ATOM    193  CA  ASP   193      31.521  61.518  -1.260  1.00  0.00           C  
TER     194      ASP   193 
ATOM    194  CA  LYS   194      32.778  65.047  -2.191  1.00  0.00           C  
TER     195      LYS   194 
ATOM    195  CA  ALA   195      35.364  66.874  -0.068  1.00  0.00           C  
TER     196      ALA   195 
ATOM    196  CA  ARG   196      33.139  69.892   0.811  1.00  0.00           C  
TER     197      ARG   196 
ATOM    197  CA  LEU   197      33.699  70.293   4.589  1.00  0.00           C  
TER     198      LEU   197 
ATOM    198  CA  GLU   198      36.765  72.146   5.934  1.00  0.00           C  
TER     199      GLU   198 
ATOM    199  CA  PRO   199      39.147  69.441   7.264  1.00  0.00           C  
TER     200      PRO   199 
ATOM    200  CA  MET   200      40.426  71.597  10.152  1.00  0.00           C  
TER     201      MET   200 
ATOM    201  CA  CYS   201      36.878  72.171  11.466  1.00  0.00           C  
TER     202      CYS   201 
ATOM    202  CA  LEU   202      35.419  68.619  11.521  1.00  0.00           C  
TER     203      LEU   202 
ATOM    203  CA  ALA   203      35.518  68.323  15.352  1.00  0.00           C  
TER     204      ALA   203 
ATOM    204  CA  GLU   204      33.498  71.596  15.648  1.00  0.00           C  
TER     205      GLU   204 
ATOM    205  CA  TYR   205      30.962  70.147  13.158  1.00  0.00           C  
TER     206      TYR   205 
ATOM    206  CA  LEU   206      30.604  66.988  15.364  1.00  0.00           C  
TER     207      LEU   206 
ATOM    207  CA  ILE   207      30.951  68.217  19.007  1.00  0.00           C  
TER     208      ILE   207 
ATOM    208  CA  SER   208      28.884  70.784  21.001  1.00  0.00           C  
TER     209      SER   208 
ATOM    209  CA  GLY   209      30.970  70.801  24.233  1.00  0.00           C  
TER     210      GLY   209 
ATOM    210  CA  PRO   210      32.496  68.794  27.140  1.00  0.00           C  
TER     211      PRO   210 
ATOM    211  CA  GLY   211      30.363  66.239  29.042  1.00  0.00           C  
TER     212      GLY   211 
ATOM    212  CA  GLY   212      30.513  62.704  30.498  1.00  0.00           C  
TER     213      GLY   212 
ATOM    213  CA  MET   213      28.167  59.726  30.511  1.00  0.00           C  
TER     214      MET   213 
ATOM    214  CA  ASP   214      26.876  60.875  33.885  1.00  0.00           C  
TER     215      ASP   214 
ATOM    215  CA  PRO   215      25.930  64.619  34.085  1.00  0.00           C  
TER     216      PRO   215 
ATOM    216  CA  ASP   216      27.495  64.913  37.571  1.00  0.00           C  
TER     217      ASP   216 
ATOM    217  CA  ILE   217      30.992  64.239  36.203  1.00  0.00           C  
TER     218      ILE   217 
ATOM    218  CA  GLU   218      33.170  67.246  35.592  1.00  0.00           C  
TER     219      GLU   218 
ATOM    219  CA  ILE   219      35.424  66.983  32.553  1.00  0.00           C  
TER     220      ILE   219 
ATOM    220  CA  ASP   220      38.898  68.547  32.782  1.00  0.00           C  
TER     221      ASP   220 
ATOM    221  CA  ASP   221      39.231  71.445  30.307  1.00  0.00           C  
TER     222      ASP   221 
ATOM    222  CA  ASP   222      42.913  70.630  29.562  1.00  0.00           C  
TER     223      ASP   222 
ATOM    223  CA  THR   223      42.132  66.940  28.900  1.00  0.00           C  
TER     224      THR   223 
ATOM    224  CA  TYR   224      39.224  68.105  26.688  1.00  0.00           C  
TER     225      TYR   224 
ATOM    225  CA  ASP   225      41.558  70.388  24.669  1.00  0.00           C  
TER     226      ASP   225 
ATOM    226  CA  GLU   226      44.114  67.562  24.208  1.00  0.00           C  
TER     227      GLU   226 
ATOM    227  CA  CYS   227      41.457  64.975  23.239  1.00  0.00           C  
TER     228      CYS   227 
ATOM    228  CA  ARG   228      39.840  67.485  20.795  1.00  0.00           C  
TER     229      ARG   228 
ATOM    229  CA  GLU   229      43.260  68.115  19.168  1.00  0.00           C  
TER     230      GLU   229 
ATOM    230  CA  VAL   230      43.874  64.344  18.685  1.00  0.00           C  
TER     231      VAL   230 
ATOM    231  CA  LEU   231      40.265  63.955  17.425  1.00  0.00           C  
TER     232      LEU   231 
ATOM    232  CA  SER   232      40.809  66.861  14.952  1.00  0.00           C  
TER     233      SER   232 
ATOM    233  CA  ARG   233      43.980  65.144  13.589  1.00  0.00           C  
TER     234      ARG   233 
ATOM    234  CA  ILE   234      42.213  61.756  13.197  1.00  0.00           C  
TER     235      ILE   234 
ATOM    235  CA  LEU   235      39.097  63.299  11.532  1.00  0.00           C  
TER     236      LEU   235 
ATOM    236  CA  GLU   236      41.328  65.224   9.059  1.00  0.00           C  
TER     237      GLU   236 
ATOM    237  CA  ASP   237      43.281  62.021   8.201  1.00  0.00           C  
TER     238      ASP   237 
ATOM    238  CA  ALA   238      39.970  60.142   7.710  1.00  0.00           C  
TER     239      ALA   238 
ATOM    239  CA  TYR   239      38.162  62.820   5.601  1.00  0.00           C  
TER     240      TYR   239 
ATOM    240  CA  THR   240      41.232  63.498   3.364  1.00  0.00           C  
TER     241      THR   240 
ATOM    241  CA  GLN   241      41.938  59.762   2.673  1.00  0.00           C  
TER     242      GLN   241 
ATOM    242  CA  SER   242      38.586  57.865   2.893  1.00  0.00           C  
TER     243      SER   242 
ATOM    243  CA  GLY   243      35.713  58.459   0.461  1.00  0.00           C  
TER     244      GLY   243 
ATOM    244  CA  THR   244      33.626  56.175   2.732  1.00  0.00           C  
TER     245      THR   244 
ATOM    245  CA  PHE   245      34.275  58.515   5.710  1.00  0.00           C  
TER     246      PHE   245 
ATOM    246  CA  ARG   246      33.421  61.587   3.532  1.00  0.00           C  
TER     247      ARG   246 
ATOM    247  CA  ARG   247      30.073  59.946   2.580  1.00  0.00           C  
TER     248      ARG   247 
ATOM    248  CA  LEU   248      29.156  59.253   6.241  1.00  0.00           C  
TER     249      LEU   248 
ATOM    249  CA  MET   249      30.263  62.715   7.525  1.00  0.00           C  
TER     250      MET   249 
ATOM    250  CA  ASN   250      28.614  64.672   4.646  1.00  0.00           C  
TER     251      ASN   250 
ATOM    251  CA  TYR   251      25.294  62.837   5.265  1.00  0.00           C  
TER     252      TYR   251 
ATOM    252  CA  ALA   252      25.340  63.478   9.047  1.00  0.00           C  
TER     253      ALA   252 
ATOM    253  CA  TYR   253      26.192  67.191   8.475  1.00  0.00           C  
TER     254      TYR   253 
ATOM    254  CA  ASP   254      23.219  67.587   6.076  1.00  0.00           C  
TER     255      ASP   254 
ATOM    255  CA  GLN   255      20.809  65.450   8.173  1.00  0.00           C  
TER     256      GLN   255 
ATOM    256  CA  GLU   256      21.426  66.260  11.857  1.00  0.00           C  
TER     257      GLU   256 
ATOM    257  CA  LEU   257      24.727  67.927  12.930  1.00  0.00           C  
TER     258      LEU   257 
ATOM    258  CA  HIE   258      23.470  71.387  11.825  1.00  0.00           C  
TER     259      HIE   258 
ATOM    259  CA  ASP   259      21.774  71.712  15.255  1.00  0.00           C  
TER     260      ASP   259 
ATOM    260  CA  VAL   260      23.776  72.251  18.494  1.00  0.00           C  
TER     261      VAL   260 
ATOM    261  CA  GLU   261      21.355  69.925  20.343  1.00  0.00           C  
TER     262      GLU   261 
ATOM    262  CA  GLN   262      22.218  67.124  17.853  1.00  0.00           C  
TER     263      GLN   262 
ATOM    263  CA  ARG   263      26.005  67.707  18.039  1.00  0.00           C  
TER     264      ARG   263 
ATOM    264  CA  TRP   264      27.577  65.365  20.605  1.00  0.00           C  
TER     265      TRP   264 
ATOM    265  CA  LEU   265      29.137  65.999  24.037  1.00  0.00           C  
TER     266      LEU   265 
ATOM    266  CA  LEU   266      32.795  64.883  24.430  1.00  0.00           C  
TER     267      LEU   266 
ATOM    267  CA  GLY   267      33.622  62.719  27.474  1.00  0.00           C  
TER     268      GLY   267 
ATOM    268  CA  ALA   268      37.375  63.366  27.424  1.00  0.00           C  
TER     269      ALA   268 
ATOM    269  CA  GLY   269      39.414  61.089  29.735  1.00  0.00           C  
TER     270      GLY   269 
ATOM    270  CA  GLU   270      36.558  58.548  30.108  1.00  0.00           C  
TER     271      GLU   270 
ATOM    271  CA  ASN   271      35.972  54.921  28.975  1.00  0.00           C  
TER     272      ASN   271 
ATOM    272  CA  PHE   272      35.354  54.529  25.201  1.00  0.00           C  
TER     273      PHE   272 
ATOM    273  CA  GLY   273      31.643  54.612  24.292  1.00  0.00           C  
TER     274      GLY   273 
ATOM    274  CA  THR   274      28.857  56.291  22.239  1.00  0.00           C  
TER     275      THR   274 
ATOM    275  CA  THR   275      25.140  56.829  23.141  1.00  0.00           C  
TER     276      THR   275 
ATOM    276  CA  VAL   276      23.761  55.590  19.653  1.00  0.00           C  
TER     277      VAL   276 
ATOM    277  CA  THR   277      20.494  54.090  21.223  1.00  0.00           C  
TER     278      THR   277 
ATOM    278  CA  ASP   278      18.240  55.270  24.126  1.00  0.00           C  
TER     279      ASP   278 
ATOM    279  CA  GLU   279      18.534  53.231  27.087  1.00  0.00           C  
TER     280      GLU   279 
ATOM    280  CA  ASP   280      15.458  55.585  29.271  1.00  0.00           C  
TER     281      ASP   280 
ATOM    281  CA  LEU   281      11.630  56.239  28.618  1.00  0.00           C  
TER     282      LEU   281 
ATOM    282  CA  GLU   282      12.199  59.565  30.198  1.00  0.00           C  
TER     283      GLU   282 
ATOM    283  CA  SER   283      12.092  62.711  28.466  1.00  0.00           C  
TER     284      SER   283 
ATOM    284  CA  SER   284      14.468  64.284  30.371  1.00  0.00           C  
TER     285      SER   284 
ATOM    285  CA  GLU   285      17.378  62.379  29.255  1.00  0.00           C  
TER     286      GLU   285 
ATOM    286  CA  GLY   286      20.182  65.495  27.844  1.00  0.00           C  
TER     287      GLY   286 
ATOM    287  CA  ARG   287      22.412  65.589  24.844  1.00  0.00           C  
TER     288      ARG   287 
ATOM    288  CA  LYS   288      24.110  62.498  23.340  1.00  0.00           C  
TER     289      LYS   288 
ATOM    289  CA  VAL   289      27.715  61.626  24.379  1.00  0.00           C  
TER     290      VAL   289 
ATOM    290  CA  ILE   290      30.925  60.277  22.770  1.00  0.00           C  
TER     291      ILE   290 
ATOM    291  CA  ALA   291      33.579  59.259  25.356  1.00  0.00           C  
TER     292      ALA   291 
ATOM    292  CA  LEU   292      37.310  58.935  24.501  1.00  0.00           C  
TER     293      LEU   292 
ATOM    293  CA  ASN   293      40.735  58.591  26.229  1.00  0.00           C  
TER     294      ASN   293 
ATOM    294  CA  LEU   294      44.460  58.395  25.285  1.00  0.00           C  
TER     295      LEU   294 
ATOM    295  CA  ASP   295      45.385  55.182  27.231  1.00  0.00           C  
TER     296      ASP   295 
ATOM    296  CA  ASP   296      46.154  53.165  24.038  1.00  0.00           C  
TER     297      ASP   296 
ATOM    297  CA  THR   297      49.227  55.380  23.588  1.00  0.00           C  
TER     298      THR   297 
ATOM    298  CA  ASP   298      50.332  55.024  27.187  1.00  0.00           C  
TER     299      ASP   298 
ATOM    299  CA  ASP   299      52.858  52.393  28.066  1.00  0.00           C  
TER     300      ASP   299 
ATOM    300  CA  ASP   300      51.967  52.239  31.700  1.00  0.00           C  
TER     301      ASP   300 
ATOM    301  CA  SER   301      48.381  51.309  31.147  1.00  0.00           C  
TER     302      SER   301 
ATOM    302  CA  ILE   302      47.287  47.764  30.406  1.00  0.00           C  
TER     303      ILE   302 
ATOM    303  CA  PRO   303      46.084  47.397  26.769  1.00  0.00           C  
TER     304      PRO   303 
ATOM    304  CA  GLU   304      42.545  46.630  25.583  1.00  0.00           C  
TER     305      GLU   304 
ATOM    305  CA  TYR   305      41.912  43.922  22.949  1.00  0.00           C  
TER     306      TYR   305 
ATOM    306  CA  TYR   306      39.667  43.086  19.959  1.00  0.00           C  
TER     307      TYR   306 
ATOM    307  CA  GLU   307      38.938  39.819  18.090  1.00  0.00           C  
TER     308      GLU   307 
ATOM    308  CA  SER   308      40.760  39.514  14.740  1.00  0.00           C  
TER     309      SER   308 
ATOM    309  CA  ASN   309      41.653  36.962  12.100  1.00  0.00           C  
TER     310      ASN   309 
ATOM    310  CA  ASP   310      44.858  36.383  14.037  1.00  0.00           C  
TER     311      ASP   310 
ATOM    311  CA  GLY   311      43.252  36.047  17.430  1.00  0.00           C  
TER     312      GLY   311 
ATOM    312  CA  PRO   312      43.069  38.752  20.101  1.00  0.00           C  
TER     313      PRO   312 
ATOM    313  CA  GLN   313      44.925  41.942  19.054  1.00  0.00           C  
TER     314      GLN   313 
ATOM    314  CA  GLN   314      45.566  45.238  20.916  1.00  0.00           C  
TER     315      GLN   314 
ATOM    315  CA  PHE   315      43.764  48.545  20.223  1.00  0.00           C  
TER     316      PHE   315 
ATOM    316  CA  ASP   316      45.462  51.742  19.082  1.00  0.00           C  
TER     317      ASP   316 
ATOM    317  CA  THR   317      44.156  55.341  19.452  1.00  0.00           C  
TER     318      THR   317 
ATOM    318  CA  THR   318      43.235  55.700  15.722  1.00  0.00           C  
TER     319      THR   318 
ATOM    319  CA  ARG   319      41.094  52.502  15.632  1.00  0.00           C  
TER     320      ARG   319 
ATOM    320  CA  SER   320      39.423  53.402  18.969  1.00  0.00           C  
TER     321      SER   320 
ATOM    321  CA  PHE   321      38.529  56.990  17.903  1.00  0.00           C  
TER     322      PHE   321 
ATOM    322  CA  ILE   322      37.326  56.087  14.352  1.00  0.00           C  
TER     323      ILE   322 
ATOM    323  CA  HIE   323      35.115  53.187  15.589  1.00  0.00           C  
TER     324      HIE   323 
ATOM    324  CA  GLN   324      33.203  55.341  18.141  1.00  0.00           C  
TER     325      GLN   324 
ATOM    325  CA  VAL   325      32.838  58.107  15.483  1.00  0.00           C  
TER     326      VAL   325 
ATOM    326  CA  VAL   326      31.359  55.533  12.994  1.00  0.00           C  
TER     327      VAL   326 
ATOM    327  CA  HIE   327      28.743  54.710  15.702  1.00  0.00           C  
TER     328      HIE   327 
ATOM    328  CA  ALA   328      27.988  58.469  16.019  1.00  0.00           C  
TER     329      ALA   328 
ATOM    329  CA  LEU   329      27.753  59.122  12.225  1.00  0.00           C  
TER     330      LEU   329 
ATOM    330  CA  THR   330      25.493  56.085  11.464  1.00  0.00           C  
TER     331      THR   330 
ATOM    331  CA  HIE   331      23.487  55.275  14.650  1.00  0.00           C  
TER     332      HIE   331 
ATOM    332  CA  LEU   332      24.102  51.577  13.723  1.00  0.00           C  
TER     333      LEU   332 
ATOM    333  CA  GLN   333      25.760  48.690  15.667  1.00  0.00           C  
TER     334      GLN   333 
ATOM    334  CA  ASP   334      28.590  46.109  15.439  1.00  0.00           C  
TER     335      ASP   334 
ATOM    335  CA  LYS   335      25.830  43.456  15.030  1.00  0.00           C  
TER     336      LYS   335 
ATOM    336  CA  GLU   336      23.072  42.643  12.531  1.00  0.00           C  
TER     337      GLU   336 
ATOM    337  CA  ASP   337      20.269  40.046  12.475  1.00  0.00           C  
TER     338      ASP   337 
ATOM    338  CA  SER   338      21.679  36.623  11.825  1.00  0.00           C  
TER     339      SER   338 
ATOM    339  CA  ASN   339      25.022  38.138  10.815  1.00  0.00           C  
TER     340      ASN   339 
ATOM    340  CA  PRO   340      28.115  38.288  12.947  1.00  0.00           C  
TER     341      PRO   340 
ATOM    341  CA  ARG   341      29.638  41.037  11.142  1.00  0.00           C  
TER     342      ARG   341 
ATOM    342  CA  GLY   342      27.374  44.066  11.374  1.00  0.00           C  
TER     343      GLY   342 
ATOM    343  CA  PRO   343      27.451  47.457   9.590  1.00  0.00           C  
TER     344      PRO   343 
ATOM    344  CA  VAL   344      29.878  49.275  11.958  1.00  0.00           C  
TER     345      VAL   344 
ATOM    345  CA  VAL   345      32.378  46.346  11.738  1.00  0.00           C  
TER     346      VAL   345 
ATOM    346  CA  GLU   346      32.357  46.524   7.911  1.00  0.00           C  
TER     347      GLU   346 
ATOM    347  CA  TYR   347      32.416  50.382   7.704  1.00  0.00           C  
TER     348      TYR   347 
ATOM    348  CA  THR   348      35.291  50.653  10.251  1.00  0.00           C  
TER     349      THR   348 
ATOM    349  CA  ASN   349      37.381  48.061   8.355  1.00  0.00           C  
TER     350      ASN   349 
ATOM    350  CA  ILE   350      36.730  49.845   4.984  1.00  0.00           C  
TER     351      ILE   350 
ATOM    351  CA  ILE   351      37.648  53.299   6.435  1.00  0.00           C  
TER     352      ILE   351 
ATOM    352  CA  LEU   352      40.867  52.026   8.111  1.00  0.00           C  
TER     353      LEU   352 
ATOM    353  CA  LYS   353      41.927  50.329   4.800  1.00  0.00           C  
TER     354      LYS   353 
ATOM    354  CA  GLU   354      41.248  53.578   2.860  1.00  0.00           C  
TER     355      GLU   354 
ATOM    355  CA  MET   355      43.343  55.456   5.498  1.00  0.00           C  
TER     356      MET   355 
ATOM    356  CA  GLY   356      46.087  52.793   5.009  1.00  0.00           C  
TER     357      GLY   356 
ATOM    357  CA  HIE   357      46.185  51.605   8.639  1.00  0.00           C  
TER     358      HIE   357 
ATOM    358  CA  THR   358      48.437  48.605   9.096  1.00  0.00           C  
TER     359      THR   358 
ATOM    359  CA  SER   359      46.933  46.674  11.947  1.00  0.00           C  
TER     360      SER   359 
ATOM    360  CA  PRO   360      45.002  43.407  11.592  1.00  0.00           C  
TER     361      PRO   360 
ATOM    361  CA  PRO   361      41.267  43.678  10.807  1.00  0.00           C  
TER     362      PRO   361 
ATOM    362  CA  ARG   362      38.679  43.439  13.619  1.00  0.00           C  
TER     363      ARG   362 
ATOM    363  CA  ILE   363      36.058  40.735  12.910  1.00  0.00           C  
TER     364      ILE   363 
ATOM    364  CA  ALA   364      33.641  40.967  15.887  1.00  0.00           C  
TER     365      ALA   364 
ATOM    365  CA  TYR   365      32.649  42.732  19.148  1.00  0.00           C  
TER     366      TYR   365 
ATOM    366  CA  GLU   366      32.671  39.440  21.137  1.00  0.00           C  
TER     367      GLU   366 
ATOM    367  CA  PHE   367      35.644  37.068  21.502  1.00  0.00           C  
TER     368      PHE   367 
ATOM    368  CA  SER   368      35.643  33.453  20.313  1.00  0.00           C  
TER     369      SER   368 
ENDMDL
MODEL     10
ATOM      1  CA  ALA     1      36.883  22.974  52.106  1.00  0.00           C  
TER       2      ALA     1 
ATOM      2  CA  TYR     2      37.816  26.607  51.418  1.00  0.00           C  
TER       3      TYR     2 
ATOM      3  CA  VAL     3      38.187  29.073  48.497  1.00  0.00           C  
TER       4      VAL     3 
ATOM      4  CA  GLU     4      41.310  31.062  47.613  1.00  0.00           C  
TER       5      GLU     4 
ATOM      5  CA  ILE     5      41.985  33.702  44.922  1.00  0.00           C  
TER       6      ILE     5 
ATOM      6  CA  ILE     6      45.066  32.513  42.946  1.00  0.00           C  
TER       7      ILE     6 
ATOM      7  CA  GLU     7      44.937  35.426  40.449  1.00  0.00           C  
TER       8      GLU     7 
ATOM      8  CA  GLN     8      43.821  38.842  41.750  1.00  0.00           C  
TER       9      GLN     8 
ATOM      9  CA  PRO     9      42.420  41.600  39.462  1.00  0.00           C  
TER      10      PRO     9 
ATOM     10  CA  LYS    10      44.747  44.412  38.301  1.00  0.00           C  
TER      11      LYS    10 
ATOM     11  CA  GLN    11      43.849  47.454  40.430  1.00  0.00           C  
TER      12      GLN    11 
ATOM     12  CA  ARG    12      44.140  50.034  37.598  1.00  0.00           C  
TER      13      ARG    12 
ATOM     13  CA  GLY    13      43.721  47.789  34.545  1.00  0.00           C  
TER      14      GLY    13 
ATOM     14  CA  MET    14      40.334  48.915  33.269  1.00  0.00           C  
TER      15      MET    14 
ATOM     15  CA  ARG    15      38.048  51.962  33.269  1.00  0.00           C  
TER      16      ARG    15 
ATOM     16  CA  PHE    16      34.396  51.282  34.232  1.00  0.00           C  
TER      17      PHE    16 
ATOM     17  CA  ARG    17      31.885  51.244  31.323  1.00  0.00           C  
TER      18      ARG    17 
ATOM     18  CA  TYR    18      28.457  52.884  30.919  1.00  0.00           C  
TER      19      TYR    18 
ATOM     19  CA  LYS    19      25.297  51.461  29.281  1.00  0.00           C  
TER      20      LYS    19 
ATOM     20  CA  CYS    20      26.077  52.759  25.794  1.00  0.00           C  
TER      21      CYS    20 
ATOM     21  CA  GLU    21      27.784  51.169  22.742  1.00  0.00           C  
TER      22      GLU    21 
ATOM     22  CA  GLY    22      31.506  50.433  23.175  1.00  0.00           C  
TER      23      GLY    22 
ATOM     23  CA  ARG    23      34.599  49.353  21.183  1.00  0.00           C  
TER      24      ARG    23 
ATOM     24  CA  SER    24      34.801  45.712  22.461  1.00  0.00           C  
TER      25      SER    24 
ATOM     25  CA  ALA    25      33.447  43.225  25.021  1.00  0.00           C  
TER      26      ALA    25 
ATOM     26  CA  GLY    26      35.033  44.019  28.336  1.00  0.00           C  
TER      27      GLY    26 
ATOM     27  CA  SER    27      36.921  41.954  30.727  1.00  0.00           C  
TER      28      SER    27 
ATOM     28  CA  ILE    28      38.894  42.488  33.970  1.00  0.00           C  
TER      29      ILE    28 
ATOM     29  CA  PRO    29      42.686  41.905  33.574  1.00  0.00           C  
TER      30      PRO    29 
ATOM     30  CA  GLY    30      44.371  39.581  36.101  1.00  0.00           C  
TER      31      GLY    30 
ATOM     31  CA  GLU    31      47.558  40.513  38.000  1.00  0.00           C  
TER      32      GLU    31 
ATOM     32  CA  ARG    32      49.884  38.644  35.546  1.00  0.00           C  
TER      33      ARG    32 
ATOM     33  CA  SER    33      48.664  40.784  32.581  1.00  0.00           C  
TER      34      SER    33 
ATOM     34  CA  THR    34      51.339  42.786  30.706  1.00  0.00           C  
TER      35      THR    34 
ATOM     35  CA  ASP    35      51.817  45.091  27.703  1.00  0.00           C  
TER      36      ASP    35 
ATOM     36  CA  THR    36      51.932  41.891  25.620  1.00  0.00           C  
TER      37      THR    36 
ATOM     37  CA  THR    37      49.491  39.363  27.170  1.00  0.00           C  
TER      38      THR    37 
ATOM     38  CA  LYS    38      46.244  39.280  29.203  1.00  0.00           C  
TER      39      LYS    38 
ATOM     39  CA  THR    39      45.181  37.058  32.120  1.00  0.00           C  
TER      40      THR    39 
ATOM     40  CA  HIE    40      41.895  36.997  34.112  1.00  0.00           C  
TER      41      HIE    40 
ATOM     41  CA  PRO    41      40.778  36.696  37.799  1.00  0.00           C  
TER      42      PRO    41 
ATOM     42  CA  THR    42      40.973  33.066  39.002  1.00  0.00           C  
TER      43      THR    42 
ATOM     43  CA  ILE    43      40.019  31.049  42.136  1.00  0.00           C  
TER      44      ILE    43 
ATOM     44  CA  LYS    44      40.930  27.616  43.565  1.00  0.00           C  
TER      45      LYS    44 
ATOM     45  CA  ILE    45      38.710  25.402  45.738  1.00  0.00           C  
TER      46      ILE    45 
ATOM     46  CA  ASN    46      40.752  23.572  48.386  1.00  0.00           C  
TER      47      ASN    46 
ATOM     47  CA  GLY    47      39.632  20.262  49.901  1.00  0.00           C  
TER      48      GLY    47 
ATOM     48  CA  TYR    48      36.958  19.586  47.234  1.00  0.00           C  
TER      49      TYR    48 
ATOM     49  CA  THR    49      36.532  18.591  43.585  1.00  0.00           C  
TER      50      THR    49 
ATOM     50  CA  GLY    50      33.119  18.006  42.006  1.00  0.00           C  
TER      51      GLY    50 
ATOM     51  CA  PRO    51      29.808  19.666  41.053  1.00  0.00           C  
TER      52      PRO    51 
ATOM     52  CA  GLY    52      28.537  22.911  42.551  1.00  0.00           C  
TER      53      GLY    52 
ATOM     53  CA  THR    53      27.827  26.620  41.921  1.00  0.00           C  
TER      54      THR    53 
ATOM     54  CA  VAL    54      29.740  29.923  42.172  1.00  0.00           C  
TER      55      VAL    54 
ATOM     55  CA  ARG    55      28.429  33.475  42.689  1.00  0.00           C  
TER      56      ARG    55 
ATOM     56  CA  ILE    56      30.509  36.620  42.047  1.00  0.00           C  
TER      57      ILE    56 
ATOM     57  CA  SER    57      29.240  40.019  43.312  1.00  0.00           C  
TER      58      SER    57 
ATOM     58  CA  LEU    58      30.442  43.651  43.452  1.00  0.00           C  
TER      59      LEU    58 
ATOM     59  CA  VAL    59      31.138  44.894  47.031  1.00  0.00           C  
TER      60      VAL    59 
ATOM     60  CA  THR    60      32.468  48.139  48.625  1.00  0.00           C  
TER      61      THR    60 
ATOM     61  CA  LYS    61      36.217  48.907  48.911  1.00  0.00           C  
TER      62      LYS    61 
ATOM     62  CA  ASP    62      35.882  49.660  52.629  1.00  0.00           C  
TER      63      ASP    62 
ATOM     63  CA  PRO    63      33.872  48.062  55.492  1.00  0.00           C  
TER      64      PRO    63 
ATOM     64  CA  PRO    64      31.036  47.456  56.140  1.00  0.00           C  
TER      65      PRO    64 
ATOM     65  CA  HIE    65      31.076  45.043  53.173  1.00  0.00           C  
TER      66      HIE    65 
ATOM     66  CA  ARG    66      27.899  46.200  51.358  1.00  0.00           C  
TER      67      ARG    66 
ATOM     67  CA  PRO    67      26.695  45.143  47.852  1.00  0.00           C  
TER      68      PRO    67 
ATOM     68  CA  HIE    68      27.899  47.925  45.514  1.00  0.00           C  
TER      69      HIE    68 
ATOM     69  CA  PRO    69      25.423  49.798  43.164  1.00  0.00           C  
TER      70      PRO    69 
ATOM     70  CA  HIE    70      27.624  49.141  40.050  1.00  0.00           C  
TER      71      HIE    70 
ATOM     71  CA  GLU    71      26.832  46.376  37.517  1.00  0.00           C  
TER      72      GLU    71 
ATOM     72  CA  LEU    72      28.782  43.426  36.160  1.00  0.00           C  
TER      73      LEU    72 
ATOM     73  CA  VAL    73      28.799  43.120  32.345  1.00  0.00           C  
TER      74      VAL    73 
ATOM     74  CA  GLY    74      28.702  39.935  30.344  1.00  0.00           C  
TER      75      GLY    74 
ATOM     75  CA  LYS    75      26.564  36.809  30.069  1.00  0.00           C  
TER      76      LYS    75 
ATOM     76  CA  ASP    76      23.928  36.501  32.621  1.00  0.00           C  
TER      77      ASP    76 
ATOM     77  CA  CYS    77      25.127  39.332  34.835  1.00  0.00           C  
TER      78      CYS    77 
ATOM     78  CA  ARG    78      22.401  41.288  36.782  1.00  0.00           C  
TER      79      ARG    78 
ATOM     79  CA  ASP    79      21.895  43.391  39.948  1.00  0.00           C  
TER      80      ASP    79 
ATOM     80  CA  GLY    80      25.659  43.561  40.820  1.00  0.00           C  
TER      81      GLY    80 
ATOM     81  CA  TYR    81      26.196  39.739  40.608  1.00  0.00           C  
TER      82      TYR    81 
ATOM     82  CA  TYR    82      26.913  36.773  38.299  1.00  0.00           C  
TER      83      TYR    82 
ATOM     83  CA  GLU    83      26.228  33.063  38.990  1.00  0.00           C  
TER      84      GLU    83 
ATOM     84  CA  ALA    84      27.330  29.831  37.279  1.00  0.00           C  
TER      85      ALA    84 
ATOM     85  CA  ASP    85      27.902  26.079  37.702  1.00  0.00           C  
TER      86      ASP    85 
ATOM     86  CA  LEU    86      31.307  24.655  38.616  1.00  0.00           C  
TER      87      LEU    86 
ATOM     87  CA  CYS    87      33.053  22.260  36.273  1.00  0.00           C  
TER      88      CYS    87 
ATOM     88  CA  PRO    88      33.092  18.847  37.963  1.00  0.00           C  
TER      89      PRO    88 
ATOM     89  CA  ASP    89      36.510  17.856  36.713  1.00  0.00           C  
TER      90      ASP    89 
ATOM     90  CA  ARG    90      38.465  20.829  38.128  1.00  0.00           C  
TER      91      ARG    90 
ATOM     91  CA  SER    91      39.210  22.787  41.302  1.00  0.00           C  
TER      92      SER    91 
ATOM     92  CA  ILE    92      40.608  25.903  39.534  1.00  0.00           C  
TER      93      ILE    92 
ATOM     93  CA  HIE    93      38.040  28.275  37.925  1.00  0.00           C  
TER      94      HIE    93 
ATOM     94  CA  SER    94      38.579  31.492  35.878  1.00  0.00           C  
TER      95      SER    94 
ATOM     95  CA  PHE    95      36.255  34.246  34.623  1.00  0.00           C  
TER      96      PHE    95 
ATOM     96  CA  GLN    96      37.229  35.805  31.282  1.00  0.00           C  
TER      97      GLN    96 
ATOM     97  CA  ASN    97      33.901  37.407  30.324  1.00  0.00           C  
TER      98      ASN    97 
ATOM     98  CA  LEU    98      33.455  39.590  33.411  1.00  0.00           C  
TER      99      LEU    98 
ATOM     99  CA  GLY    99      33.590  43.405  33.194  1.00  0.00           C  
TER     100      GLY    99 
ATOM    100  CA  ILE   100      32.377  46.364  35.334  1.00  0.00           C  
TER     101      ILE   100 
ATOM    101  CA  GLN   101      29.744  49.013  34.452  1.00  0.00           C  
TER     102      GLN   101 
ATOM    102  CA  CYS   102      29.196  52.266  36.376  1.00  0.00           C  
TER     103      CYS   102 
ATOM    103  CA  VAL   103      25.781  53.432  37.671  1.00  0.00           C  
TER     104      VAL   103 
ATOM    104  CA  LYS   104      24.563  57.000  36.771  1.00  0.00           C  
TER     105      LYS   104 
ATOM    105  CA  LYS   105      23.265  59.239  39.645  1.00  0.00           C  
TER     106      LYS   105 
ATOM    106  CA  ARG   106      19.584  58.941  38.463  1.00  0.00           C  
TER     107      ARG   106 
ATOM    107  CA  ASP   107      19.789  55.071  38.494  1.00  0.00           C  
TER     108      ASP   107 
ATOM    108  CA  LEU   108      21.567  54.838  41.913  1.00  0.00           C  
TER     109      LEU   108 
ATOM    109  CA  GLU   109      18.482  54.684  44.188  1.00  0.00           C  
TER     110      GLU   109 
ATOM    110  CA  GLN   110      16.894  51.992  41.984  1.00  0.00           C  
TER     111      GLN   110 
ATOM    111  CA  ALA   111      20.171  50.003  41.918  1.00  0.00           C  
TER     112      ALA   111 
ATOM    112  CA  ILE   112      20.301  50.008  45.762  1.00  0.00           C  
TER     113      ILE   112 
ATOM    113  CA  SER   113      16.572  49.095  45.944  1.00  0.00           C  
TER     114      SER   113 
ATOM    114  CA  GLN   114      17.165  46.136  43.561  1.00  0.00           C  
TER     115      GLN   114 
ATOM    115  CA  ARG   115      20.123  44.863  45.700  1.00  0.00           C  
TER     116      ARG   115 
ATOM    116  CA  ILE   116      17.853  45.007  48.792  1.00  0.00           C  
TER     117      ILE   116 
ATOM    117  CA  GLN   117      14.961  43.270  46.931  1.00  0.00           C  
TER     118      GLN   117 
ATOM    118  CA  THR   118      17.223  40.437  45.595  1.00  0.00           C  
TER     119      THR   118 
ATOM    119  CA  ASN   119      18.741  40.035  49.104  1.00  0.00           C  
TER     120      ASN   119 
ATOM    120  CA  ASN   120      22.311  39.824  47.648  1.00  0.00           C  
TER     121      ASN   120 
ATOM    121  CA  ASN   121      24.210  40.508  50.912  1.00  0.00           C  
TER     122      ASN   121 
ATOM    122  CA  PRO   122      27.026  38.011  51.630  1.00  0.00           C  
TER     123      PRO   122 
ATOM    123  CA  PHE   123      28.130  39.632  54.907  1.00  0.00           C  
TER     124      PHE   123 
ATOM    124  CA  HIE   124      24.593  40.207  56.336  1.00  0.00           C  
TER     125      HIE   124 
ATOM    125  CA  VAL   125      25.002  44.024  56.605  1.00  0.00           C  
TER     126      VAL   125 
ATOM    126  CA  PRO   126      21.860  45.944  57.812  1.00  0.00           C  
TER     127      PRO   126 
ATOM    127  CA  ILE   127      19.462  47.586  55.318  1.00  0.00           C  
TER     128      ILE   127 
ATOM    128  CA  GLU   128      19.990  51.037  56.882  1.00  0.00           C  
TER     129      GLU   128 
ATOM    129  CA  GLU   129      23.700  50.807  55.953  1.00  0.00           C  
TER     130      GLU   129 
ATOM    130  CA  GLN   130      22.802  49.621  52.425  1.00  0.00           C  
TER     131      GLN   130 
ATOM    131  CA  ARG   131      20.713  52.852  52.159  1.00  0.00           C  
TER     132      ARG   131 
ATOM    132  CA  GLY   132      23.852  54.863  53.043  1.00  0.00           C  
TER     133      GLY   132 
ATOM    133  CA  ASP   133      26.336  56.625  50.765  1.00  0.00           C  
TER     134      ASP   133 
ATOM    134  CA  TYR   134      28.765  54.849  48.376  1.00  0.00           C  
TER     135      TYR   134 
ATOM    135  CA  ASP   135      32.104  55.623  46.738  1.00  0.00           C  
TER     136      ASP   135 
ATOM    136  CA  LEU   136      31.619  55.029  43.004  1.00  0.00           C  
TER     137      LEU   136 
ATOM    137  CA  ASN   137      35.332  55.282  42.037  1.00  0.00           C  
TER     138      ASN   137 
ATOM    138  CA  ALA   138      36.355  51.930  43.597  1.00  0.00           C  
TER     139      ALA   138 
ATOM    139  CA  VAL   139      34.971  48.371  44.134  1.00  0.00           C  
TER     140      VAL   139 
ATOM    140  CA  ARG   140      35.943  44.767  45.129  1.00  0.00           C  
TER     141      ARG   140 
ATOM    141  CA  LEU   141      34.862  41.374  43.777  1.00  0.00           C  
TER     142      LEU   141 
ATOM    142  CA  CYS   142      33.280  38.967  46.280  1.00  0.00           C  
TER     143      CYS   142 
ATOM    143  CA  PHE   143      33.456  35.236  45.421  1.00  0.00           C  
TER     144      PHE   143 
ATOM    144  CA  GLN   144      31.164  32.649  47.062  1.00  0.00           C  
TER     145      GLN   144 
ATOM    145  CA  VAL   145      30.867  28.906  46.287  1.00  0.00           C  
TER     146      VAL   145 
ATOM    146  CA  THR   146      28.349  26.140  47.024  1.00  0.00           C  
TER     147      THR   146 
ATOM    147  CA  VAL   147      29.782  22.588  46.985  1.00  0.00           C  
TER     148      VAL   147 
ATOM    148  CA  ARG   148      28.296  19.181  47.914  1.00  0.00           C  
TER     149      ARG   148 
ATOM    149  CA  ASP   149      28.634  17.427  51.261  1.00  0.00           C  
TER     150      ASP   149 
ATOM    150  CA  PRO   150      29.468  13.689  51.595  1.00  0.00           C  
TER     151      PRO   150 
ATOM    151  CA  ALA   151      25.806  12.880  51.522  1.00  0.00           C  
TER     152      ALA   151 
ATOM    152  CA  GLY   152      25.158  14.970  48.358  1.00  0.00           C  
TER     153      GLY   152 
ATOM    153  CA  ARG   153      23.551  17.945  49.988  1.00  0.00           C  
TER     154      ARG   153 
ATOM    154  CA  PRO   154      24.439  21.544  49.064  1.00  0.00           C  
TER     155      PRO   154 
ATOM    155  CA  LEU   155      27.032  23.215  51.294  1.00  0.00           C  
TER     156      LEU   155 
ATOM    156  CA  LEU   156      27.747  26.964  51.184  1.00  0.00           C  
TER     157      LEU   156 
ATOM    157  CA  LEU   157      31.369  27.998  51.852  1.00  0.00           C  
TER     158      LEU   157 
ATOM    158  CA  THR   158      32.567  31.284  53.444  1.00  0.00           C  
TER     159      THR   158 
ATOM    159  CA  PRO   159      32.932  34.262  51.014  1.00  0.00           C  
TER     160      PRO   159 
ATOM    160  CA  VAL   160      36.281  35.788  49.909  1.00  0.00           C  
TER     161      VAL   160 
ATOM    161  CA  LEU   161      37.086  39.364  48.751  1.00  0.00           C  
TER     162      LEU   161 
ATOM    162  CA  SER   162      39.558  40.567  46.069  1.00  0.00           C  
TER     163      SER   162 
ATOM    163  CA  HIE   163      42.067  43.390  46.054  1.00  0.00           C  
TER     164      HIE   163 
ATOM    164  CA  PRO   164      40.262  46.699  45.169  1.00  0.00           C  
TER     165      PRO   164 
ATOM    165  CA  ILE   165      39.676  47.845  41.576  1.00  0.00           C  
TER     166      ILE   165 
ATOM    166  CA  PHE   166      39.672  51.594  40.729  1.00  0.00           C  
TER     167      PHE   166 
ATOM    167  CA  ASP   167      38.221  53.721  37.898  1.00  0.00           C  
TER     168      ASP   167 
ATOM    168  CA  ASN   168      39.834  56.582  36.352  1.00  0.00           C  
TER     169      ASN   168 
ATOM    169  CA  PHE   169      30.347  51.881  -3.311  1.00  0.00           C  
TER     170      PHE   169 
ATOM    170  CA  PRO   170      33.646  49.976  -2.980  1.00  0.00           C  
TER     171      PRO   170 
ATOM    171  CA  ASP   171      34.255  47.494  -0.155  1.00  0.00           C  
TER     172      ASP   171 
ATOM    172  CA  LEU   172      36.750  44.762   0.874  1.00  0.00           C  
TER     173      LEU   172 
ATOM    173  CA  PRO   173      37.320  41.306  -0.736  1.00  0.00           C  
TER     174      PRO   173 
ATOM    174  CA  GLU   174      35.966  39.709   2.461  1.00  0.00           C  
TER     175      GLU   174 
ATOM    175  CA  HIE   175      32.719  41.698   1.986  1.00  0.00           C  
TER     176      HIE   175 
ATOM    176  CA  GLN   176      32.012  40.031  -1.375  1.00  0.00           C  
TER     177      GLN   176 
ATOM    177  CA  ASP   177      30.391  37.249   0.579  1.00  0.00           C  
TER     178      ASP   177 
ATOM    178  CA  ASN   178      27.518  37.995   2.853  1.00  0.00           C  
TER     179      ASN   178 
ATOM    179  CA  PRO   179      27.866  41.809   3.289  1.00  0.00           C  
TER     180      PRO   179 
ATOM    180  CA  SER   180      25.905  43.735   5.944  1.00  0.00           C  
TER     181      SER   180 
ATOM    181  CA  GLN   181      22.384  44.492   4.683  1.00  0.00           C  
TER     182      GLN   181 
ATOM    182  CA  LEU   182      22.199  47.497   7.064  1.00  0.00           C  
TER     183      LEU   182 
ATOM    183  CA  ARG   183      25.413  48.906   5.452  1.00  0.00           C  
TER     184      ARG   183 
ATOM    184  CA  LEU   184      23.907  48.509   1.952  1.00  0.00           C  
TER     185      LEU   184 
ATOM    185  CA  GLN   185      20.710  50.262   3.190  1.00  0.00           C  
TER     186      GLN   185 
ATOM    186  CA  HIE   186      22.674  53.208   4.718  1.00  0.00           C  
TER     187      HIE   186 
ATOM    187  CA  ASP   187      24.778  53.456   1.507  1.00  0.00           C  
TER     188      ASP   187 
ATOM    188  CA  GLY   188      21.363  54.053  -0.145  1.00  0.00           C  
TER     189      GLY   188 
ATOM    189  CA  LEU   189      21.112  57.312   1.875  1.00  0.00           C  
TER     190      LEU   189 
ATOM    190  CA  ALA   190      24.743  58.409   2.384  1.00  0.00           C  
TER     191      ALA   190 
ATOM    191  CA  THR   191      25.715  59.004  -1.284  1.00  0.00           C  
TER     192      THR   191 
ATOM    192  CA  ASP   192      27.768  62.248  -1.482  1.00  0.00           C  
TER     193      ASP   192 
ATOM    193  CA  ASP   193      31.523  61.476  -1.281  1.00  0.00           C  
TER     194      ASP   193 
ATOM    194  CA  LYS   194      32.778  65.005  -2.217  1.00  0.00           C  
TER     195      LYS   194 
ATOM    195  CA  ALA   195      35.364  66.834  -0.098  1.00  0.00           C  
TER     196      ALA   195 
ATOM    196  CA  ARG   196      33.140  69.855   0.771  1.00  0.00           C  
TER     197      ARG   196 
ATOM    197  CA  LEU   197      33.694  70.266   4.548  1.00  0.00           C  
TER     198      LEU   197 
ATOM    198  CA  GLU   198      36.757  72.124   5.891  1.00  0.00           C  
TER     199      GLU   198 
ATOM    199  CA  PRO   199      39.140  69.419   7.221  1.00  0.00           C  
TER     200      PRO   199 
ATOM    200  CA  MET   200      40.425  71.574  10.106  1.00  0.00           C  
TER     201      MET   200 
ATOM    201  CA  CYS   201      36.880  72.157  11.421  1.00  0.00           C  
TER     202      CYS   201 
ATOM    202  CA  LEU   202      35.416  68.608  11.484  1.00  0.00           C  
TER     203      LEU   202 
ATOM    203  CA  ALA   203      35.513  68.321  15.315  1.00  0.00           C  
TER     204      ALA   203 
ATOM    204  CA  GLU   204      33.493  71.594  15.601  1.00  0.00           C  
TER     205      GLU   204 
ATOM    205  CA  TYR   205      30.959  70.137  13.114  1.00  0.00           C  
TER     206      TYR   205 
ATOM    206  CA  LEU   206      30.599  66.984  15.327  1.00  0.00           C  
TER     207      LEU   206 
ATOM    207  CA  ILE   207      30.948  68.220  18.967  1.00  0.00           C  
TER     208      ILE   207 
ATOM    208  CA  SER   208      28.886  70.796  20.954  1.00  0.00           C  
TER     209      SER   208 
ATOM    209  CA  GLY   209      30.971  70.817  24.187  1.00  0.00           C  
TER     210      GLY   209 
ATOM    210  CA  PRO   210      32.491  68.815  27.100  1.00  0.00           C  
TER     211      PRO   210 
ATOM    211  CA  GLY   211      30.349  66.276  29.008  1.00  0.00           C  
TER     212      GLY   211 
ATOM    212  CA  GLY   212      30.481  62.752  30.481  1.00  0.00           C  
TER     213      GLY   212 
ATOM    213  CA  MET   213      28.128  59.782  30.495  1.00  0.00           C  
TER     214      MET   213 
ATOM    214  CA  ASP   214      26.836  60.933  33.868  1.00  0.00           C  
TER     215      ASP   214 
ATOM    215  CA  PRO   215      25.916  64.668  34.109  1.00  0.00           C  
TER     216      PRO   215 
ATOM    216  CA  ASP   216      27.503  64.926  37.573  1.00  0.00           C  
TER     217      ASP   216 
ATOM    217  CA  ILE   217      30.981  64.252  36.174  1.00  0.00           C  
TER     218      ILE   217 
ATOM    218  CA  GLU   218      33.161  67.257  35.564  1.00  0.00           C  
TER     219      GLU   218 
ATOM    219  CA  ILE   219      35.413  67.006  32.523  1.00  0.00           C  
TER     220      ILE   219 
ATOM    220  CA  ASP   220      38.886  68.573  32.749  1.00  0.00           C  
TER     221      ASP   220 
ATOM    221  CA  ASP   221      39.217  71.467  30.270  1.00  0.00           C  
TER     222      ASP   221 
ATOM    222  CA  ASP   222      42.900  70.654  29.528  1.00  0.00           C  
TER     223      ASP   222 
ATOM    223  CA  THR   223      42.121  66.964  28.871  1.00  0.00           C  
TER     224      THR   223 
ATOM    224  CA  TYR   224      39.215  68.124  26.655  1.00  0.00           C  
TER     225      TYR   224 
ATOM    225  CA  ASP   225      41.552  70.403  24.635  1.00  0.00           C  
TER     226      ASP   225 
ATOM    226  CA  GLU   226      44.104  67.574  24.179  1.00  0.00           C  
TER     227      GLU   226 
ATOM    227  CA  CYS   227      41.446  64.989  23.211  1.00  0.00           C  
TER     228      CYS   227 
ATOM    228  CA  ARG   228      39.833  67.497  20.763  1.00  0.00           C  
TER     229      ARG   228 
ATOM    229  CA  GLU   229      43.254  68.122  19.135  1.00  0.00           C  
TER     230      GLU   229 
ATOM    230  CA  VAL   230      43.866  64.349  18.660  1.00  0.00           C  
TER     231      VAL   230 
ATOM    231  CA  LEU   231      40.257  63.959  17.399  1.00  0.00           C  
TER     232      LEU   231 
ATOM    232  CA  SER   232      40.804  66.860  14.921  1.00  0.00           C  
TER     233      SER   232 
ATOM    233  CA  ARG   233      43.974  65.137  13.562  1.00  0.00           C  
TER     234      ARG   233 
ATOM    234  CA  ILE   234      42.206  61.749  13.178  1.00  0.00           C  
TER     235      ILE   234 
ATOM    235  CA  LEU   235      39.090  63.289  11.509  1.00  0.00           C  
TER     236      LEU   235 
ATOM    236  CA  GLU   236      41.321  65.208   9.032  1.00  0.00           C  
TER     237      GLU   236 
ATOM    237  CA  ASP   237      43.275  62.003   8.184  1.00  0.00           C  
TER     238      ASP   237 
ATOM    238  CA  ALA   238      39.965  60.123   7.697  1.00  0.00           C  
TER     239      ALA   238 
ATOM    239  CA  TYR   239      38.157  62.794   5.580  1.00  0.00           C  
TER     240      TYR   239 
ATOM    240  CA  THR   240      41.228  63.468   3.343  1.00  0.00           C  
TER     241      THR   240 
ATOM    241  CA  GLN   241      41.935  59.730   2.662  1.00  0.00           C  
TER     242      GLN   241 
ATOM    242  CA  SER   242      38.583  57.834   2.886  1.00  0.00           C  
TER     243      SER   242 
ATOM    243  CA  GLY   243      35.710  58.421   0.452  1.00  0.00           C  
TER     244      GLY   243 
ATOM    244  CA  THR   244      33.623  56.143   2.728  1.00  0.00           C  
TER     245      THR   244 
ATOM    245  CA  PHE   245      34.270  58.492   5.699  1.00  0.00           C  
TER     246      PHE   245 
ATOM    246  CA  ARG   246      33.417  61.557   3.511  1.00  0.00           C  
TER     247      ARG   246 
ATOM    247  CA  ARG   247      30.067  59.914   2.567  1.00  0.00           C  
TER     248      ARG   247 
ATOM    248  CA  LEU   248      29.153  59.232   6.229  1.00  0.00           C  
TER     249      LEU   248 
ATOM    249  CA  MET   249      30.259  62.698   7.503  1.00  0.00           C  
TER     250      MET   249 
ATOM    250  CA  ASN   250      28.612  64.646   4.618  1.00  0.00           C  
TER     251      ASN   250 
ATOM    251  CA  TYR   251      25.292  62.813   5.240  1.00  0.00           C  
TER     252      TYR   251 
ATOM    252  CA  ALA   252      25.335  63.464   9.020  1.00  0.00           C  
TER     253      ALA   252 
ATOM    253  CA  TYR   253      26.187  67.175   8.439  1.00  0.00           C  
TER     254      TYR   253 
ATOM    254  CA  ASP   254      23.217  67.565   6.037  1.00  0.00           C  
TER     255      ASP   254 
ATOM    255  CA  GLN   255      20.807  65.434   8.140  1.00  0.00           C  
TER     256      GLN   255 
ATOM    256  CA  GLU   256      21.420  66.260  11.820  1.00  0.00           C  
TER     257      GLU   256 
ATOM    257  CA  LEU   257      24.724  67.923  12.890  1.00  0.00           C  
TER     258      LEU   257 
ATOM    258  CA  HIE   258      23.473  71.382  11.777  1.00  0.00           C  
TER     259      HIE   258 
ATOM    259  CA  ASP   259      21.775  71.714  15.206  1.00  0.00           C  
TER     260      ASP   259 
ATOM    260  CA  VAL   260      23.777  72.259  18.443  1.00  0.00           C  
TER     261      VAL   260 
ATOM    261  CA  GLU   261      21.355  69.938  20.297  1.00  0.00           C  
TER     262      GLU   261 
ATOM    262  CA  GLN   262      22.216  67.132  17.813  1.00  0.00           C  
TER     263      GLN   262 
ATOM    263  CA  ARG   263      26.003  67.713  17.999  1.00  0.00           C  
TER     264      ARG   263 
ATOM    264  CA  TRP   264      27.570  65.376  20.572  1.00  0.00           C  
TER     265      TRP   264 
ATOM    265  CA  LEU   265      29.131  66.017  24.001  1.00  0.00           C  
TER     266      LEU   265 
ATOM    266  CA  LEU   266      32.785  64.895  24.404  1.00  0.00           C  
TER     267      LEU   266 
ATOM    267  CA  GLY   267      33.607  62.742  27.456  1.00  0.00           C  
TER     268      GLY   267 
ATOM    268  CA  ALA   268      37.359  63.389  27.401  1.00  0.00           C  
TER     269      ALA   268 
ATOM    269  CA  GLY   269      39.401  61.120  29.717  1.00  0.00           C  
TER     270      GLY   269 
ATOM    270  CA  GLU   270      36.546  58.581  30.105  1.00  0.00           C  
TER     271      GLU   270 
ATOM    271  CA  ASN   271      35.964  54.950  28.988  1.00  0.00           C  
TER     272      ASN   271 
ATOM    272  CA  PHE   272      35.340  54.545  25.217  1.00  0.00           C  
TER     273      PHE   272 
ATOM    273  CA  GLY   273      31.630  54.621  24.304  1.00  0.00           C  
TER     274      GLY   273 
ATOM    274  CA  THR   274      28.846  56.300  22.250  1.00  0.00           C  
TER     275      THR   274 
ATOM    275  CA  THR   275      25.132  56.844  23.162  1.00  0.00           C  
TER     276      THR   275 
ATOM    276  CA  VAL   276      23.709  55.588  19.723  1.00  0.00           C  
TER     277      VAL   276 
ATOM    277  CA  THR   277      20.448  54.159  21.306  1.00  0.00           C  
TER     278      THR   277 
ATOM    278  CA  ASP   278      18.210  55.399  24.145  1.00  0.00           C  
TER     279      ASP   278 
ATOM    279  CA  GLU   279      18.461  53.381  27.111  1.00  0.00           C  
TER     280      GLU   279 
ATOM    280  CA  ASP   280      15.588  55.667  29.255  1.00  0.00           C  
TER     281      ASP   280 
ATOM    281  CA  LEU   281      11.887  56.423  28.611  1.00  0.00           C  
TER     282      LEU   281 
ATOM    282  CA  GLU   282      12.402  59.725  30.222  1.00  0.00           C  
TER     283      GLU   282 
ATOM    283  CA  SER   283      12.216  62.837  28.518  1.00  0.00           C  
TER     284      SER   283 
ATOM    284  CA  SER   284      14.571  64.453  30.388  1.00  0.00           C  
TER     285      SER   284 
ATOM    285  CA  GLU   285      17.465  62.580  29.226  1.00  0.00           C  
TER     286      GLU   285 
ATOM    286  CA  GLY   286      20.163  65.540  27.779  1.00  0.00           C  
TER     287      GLY   286 
ATOM    287  CA  ARG   287      22.410  65.620  24.800  1.00  0.00           C  
TER     288      ARG   287 
ATOM    288  CA  LYS   288      24.103  62.518  23.319  1.00  0.00           C  
TER     289      LYS   288 
ATOM    289  CA  VAL   289      27.707  61.647  24.363  1.00  0.00           C  
TER     290      VAL   289 
ATOM    290  CA  ILE   290      30.913  60.287  22.760  1.00  0.00           C  
TER     291      ILE   290 
ATOM    291  CA  ALA   291      33.563  59.273  25.352  1.00  0.00           C  
TER     292      ALA   291 
ATOM    292  CA  LEU   292      37.294  58.947  24.496  1.00  0.00           C  
TER     293      LEU   292 
ATOM    293  CA  ASN   293      40.719  58.614  26.224  1.00  0.00           C  
TER     294      ASN   293 
ATOM    294  CA  LEU   294      44.444  58.420  25.282  1.00  0.00           C  
TER     295      LEU   294 
ATOM    295  CA  ASP   295      45.375  55.221  27.243  1.00  0.00           C  
TER     296      ASP   295 
ATOM    296  CA  ASP   296      46.150  53.195  24.058  1.00  0.00           C  
TER     297      ASP   296 
ATOM    297  CA  THR   297      49.221  55.413  23.605  1.00  0.00           C  
TER     298      THR   297 
ATOM    298  CA  ASP   298      50.330  55.059  27.202  1.00  0.00           C  
TER     299      ASP   298 
ATOM    299  CA  ASP   299      52.841  52.420  28.094  1.00  0.00           C  
TER     300      ASP   299 
ATOM    300  CA  ASP   300      51.952  52.291  31.726  1.00  0.00           C  
TER     301      ASP   300 
ATOM    301  CA  SER   301      48.367  51.353  31.177  1.00  0.00           C  
TER     302      SER   301 
ATOM    302  CA  ILE   302      47.281  47.805  30.435  1.00  0.00           C  
TER     303      ILE   302 
ATOM    303  CA  PRO   303      46.080  47.431  26.797  1.00  0.00           C  
TER     304      PRO   303 
ATOM    304  CA  GLU   304      42.542  46.658  25.609  1.00  0.00           C  
TER     305      GLU   304 
ATOM    305  CA  TYR   305      41.913  43.946  22.979  1.00  0.00           C  
TER     306      TYR   305 
ATOM    306  CA  TYR   306      39.669  43.105  19.989  1.00  0.00           C  
TER     307      TYR   306 
ATOM    307  CA  GLU   307      38.942  39.836  18.121  1.00  0.00           C  
TER     308      GLU   307 
ATOM    308  CA  SER   308      40.764  39.530  14.771  1.00  0.00           C  
TER     309      SER   308 
ATOM    309  CA  ASN   309      41.660  36.979  12.131  1.00  0.00           C  
TER     310      ASN   309 
ATOM    310  CA  ASP   310      44.867  36.405  14.066  1.00  0.00           C  
TER     311      ASP   310 
ATOM    311  CA  GLY   311      43.262  36.066  17.460  1.00  0.00           C  
TER     312      GLY   311 
ATOM    312  CA  PRO   312      43.075  38.771  20.131  1.00  0.00           C  
TER     313      PRO   312 
ATOM    313  CA  GLN   313      44.929  41.962  19.086  1.00  0.00           C  
TER     314      GLN   313 
ATOM    314  CA  GLN   314      45.566  45.260  20.945  1.00  0.00           C  
TER     315      GLN   314 
ATOM    315  CA  PHE   315      43.760  48.563  20.243  1.00  0.00           C  
TER     316      PHE   315 
ATOM    316  CA  ASP   316      45.454  51.760  19.097  1.00  0.00           C  
TER     317      ASP   316 
ATOM    317  CA  THR   317      44.140  55.356  19.454  1.00  0.00           C  
TER     318      THR   317 
ATOM    318  CA  THR   318      43.224  55.701  15.723  1.00  0.00           C  
TER     319      THR   318 
ATOM    319  CA  ARG   319      41.085  52.502  15.637  1.00  0.00           C  
TER     320      ARG   319 
ATOM    320  CA  SER   320      39.412  53.408  18.971  1.00  0.00           C  
TER     321      SER   320 
ATOM    321  CA  PHE   321      38.515  56.992  17.895  1.00  0.00           C  
TER     322      PHE   321 
ATOM    322  CA  ILE   322      37.317  56.076  14.346  1.00  0.00           C  
TER     323      ILE   322 
ATOM    323  CA  HIE   323      35.104  53.183  15.594  1.00  0.00           C  
TER     324      HIE   323 
ATOM    324  CA  GLN   324      33.193  55.350  18.133  1.00  0.00           C  
TER     325      GLN   324 
ATOM    325  CA  VAL   325      32.831  58.109  15.470  1.00  0.00           C  
TER     326      VAL   325 
ATOM    326  CA  VAL   326      31.353  55.530  12.986  1.00  0.00           C  
TER     327      VAL   326 
ATOM    327  CA  HIE   327      28.740  54.708  15.696  1.00  0.00           C  
TER     328      HIE   327 
ATOM    328  CA  ALA   328      27.980  58.466  16.011  1.00  0.00           C  
TER     329      ALA   328 
ATOM    329  CA  LEU   329      27.746  59.117  12.216  1.00  0.00           C  
TER     330      LEU   329 
ATOM    330  CA  THR   330      25.489  56.078  11.456  1.00  0.00           C  
TER     331      THR   330 
ATOM    331  CA  HIE   331      23.478  55.278  14.640  1.00  0.00           C  
TER     332      HIE   331 
ATOM    332  CA  LEU   332      24.093  51.579  13.726  1.00  0.00           C  
TER     333      LEU   332 
ATOM    333  CA  GLN   333      25.754  48.699  15.679  1.00  0.00           C  
TER     334      GLN   333 
ATOM    334  CA  ASP   334      28.581  46.115  15.460  1.00  0.00           C  
TER     335      ASP   334 
ATOM    335  CA  LYS   335      25.820  43.462  15.055  1.00  0.00           C  
TER     336      LYS   335 
ATOM    336  CA  GLU   336      23.064  42.643  12.556  1.00  0.00           C  
TER     337      GLU   336 
ATOM    337  CA  ASP   337      20.261  40.047  12.509  1.00  0.00           C  
TER     338      ASP   337 
ATOM    338  CA  SER   338      21.663  36.622  11.853  1.00  0.00           C  
TER     339      SER   338 
ATOM    339  CA  ASN   339      25.004  38.129  10.829  1.00  0.00           C  
TER     340      ASN   339 
ATOM    340  CA  PRO   340      28.106  38.267  12.945  1.00  0.00           C  
TER     341      PRO   340 
ATOM    341  CA  ARG   341      29.619  41.031  11.164  1.00  0.00           C  
TER     342      ARG   341 
ATOM    342  CA  GLY   342      27.364  44.065  11.400  1.00  0.00           C  
TER     343      GLY   342 
ATOM    343  CA  PRO   343      27.446  47.451   9.608  1.00  0.00           C  
TER     344      PRO   343 
ATOM    344  CA  VAL   344      29.873  49.273  11.974  1.00  0.00           C  
TER     345      VAL   344 
ATOM    345  CA  VAL   345      32.370  46.342  11.762  1.00  0.00           C  
TER     346      VAL   345 
ATOM    346  CA  GLU   346      32.352  46.510   7.935  1.00  0.00           C  
TER     347      GLU   346 
ATOM    347  CA  TYR   347      32.413  50.367   7.718  1.00  0.00           C  
TER     348      TYR   347 
ATOM    348  CA  THR   348      35.287  50.641  10.267  1.00  0.00           C  
TER     349      THR   348 
ATOM    349  CA  ASN   349      37.376  48.045   8.374  1.00  0.00           C  
TER     350      ASN   349 
ATOM    350  CA  ILE   350      36.725  49.821   4.999  1.00  0.00           C  
TER     351      ILE   350 
ATOM    351  CA  ILE   351      37.644  53.279   6.440  1.00  0.00           C  
TER     352      ILE   351 
ATOM    352  CA  LEU   352      40.863  52.010   8.120  1.00  0.00           C  
TER     353      LEU   352 
ATOM    353  CA  LYS   353      41.923  50.304   4.816  1.00  0.00           C  
TER     354      LYS   353 
ATOM    354  CA  GLU   354      41.247  53.548   2.867  1.00  0.00           C  
TER     355      GLU   354 
ATOM    355  CA  MET   355      43.340  55.432   5.503  1.00  0.00           C  
TER     356      MET   355 
ATOM    356  CA  GLY   356      46.082  52.766   5.024  1.00  0.00           C  
TER     357      GLY   356
[truncated: 1,726,999 more chars]
