# Supplementary material for: In silico evidence implicating novel mechanisms of Prunella vulgaris L. as a potential botanical drug against COVID-19-associated acute kidney injury
Source: Front Pharmacol. 2023 May 18;14:1188086. doi: 10.3389/fphar.2023.1188086 (PMC10232756; doi:10.3389/fphar.2023.1188086)
Supplement: Supplementary file 2 [file DataSheet4.ZIP › Molecular dynamics simulation data/RELA_Quercetin_complex/Q-protein-mode2.pdb]

MODEL     1
ATOM      1  CA  ALA     1      37.792  23.114  53.088  1.00  0.00           C  
TER       2      ALA     1 
ATOM      2  CA  TYR     2      38.716  26.712  52.143  1.00  0.00           C  
TER       3      TYR     2 
ATOM      3  CA  VAL     3      39.025  29.046  49.095  1.00  0.00           C  
TER       4      VAL     3 
ATOM      4  CA  GLU     4      42.036  31.185  48.098  1.00  0.00           C  
TER       5      GLU     4 
ATOM      5  CA  ILE     5      42.613  33.790  45.334  1.00  0.00           C  
TER       6      ILE     5 
ATOM      6  CA  ILE     6      45.426  32.656  42.994  1.00  0.00           C  
TER       7      ILE     6 
ATOM      7  CA  GLU     7      45.240  35.727  40.723  1.00  0.00           C  
TER       8      GLU     7 
ATOM      8  CA  GLN     8      43.975  39.118  41.948  1.00  0.00           C  
TER       9      GLN     8 
ATOM      9  CA  PRO     9      42.388  41.686  39.534  1.00  0.00           C  
TER      10      PRO     9 
ATOM     10  CA  LYS    10      44.528  44.647  38.318  1.00  0.00           C  
TER      11      LYS    10 
ATOM     11  CA  GLN    11      43.689  47.693  40.490  1.00  0.00           C  
TER      12      GLN    11 
ATOM     12  CA  ARG    12      43.701  50.237  37.561  1.00  0.00           C  
TER      13      ARG    12 
ATOM     13  CA  GLY    13      43.337  47.716  34.558  1.00  0.00           C  
TER      14      GLY    13 
ATOM     14  CA  MET    14      39.972  48.948  33.165  1.00  0.00           C  
TER      15      MET    14 
ATOM     15  CA  ARG    15      37.616  51.938  33.289  1.00  0.00           C  
TER      16      ARG    15 
ATOM     16  CA  PHE    16      34.007  51.121  34.276  1.00  0.00           C  
TER      17      PHE    16 
ATOM     17  CA  ARG    17      31.627  50.882  31.279  1.00  0.00           C  
TER      18      ARG    17 
ATOM     18  CA  TYR    18      28.258  52.527  30.570  1.00  0.00           C  
TER      19      TYR    18 
ATOM     19  CA  LYS    19      25.047  50.940  29.353  1.00  0.00           C  
TER      20      LYS    19 
ATOM     20  CA  CYS    20      25.681  52.383  25.914  1.00  0.00           C  
TER      21      CYS    20 
ATOM     21  CA  GLU    21      27.612  50.615  23.181  1.00  0.00           C  
TER      22      GLU    21 
ATOM     22  CA  GLY    22      31.329  50.569  23.373  1.00  0.00           C  
TER      23      GLY    22 
ATOM     23  CA  ARG    23      34.345  49.544  21.244  1.00  0.00           C  
TER      24      ARG    23 
ATOM     24  CA  SER    24      34.422  45.852  22.406  1.00  0.00           C  
TER      25      SER    24 
ATOM     25  CA  ALA    25      33.150  43.490  25.111  1.00  0.00           C  
TER      26      ALA    25 
ATOM     26  CA  GLY    26      35.333  44.089  28.274  1.00  0.00           C  
TER      27      GLY    26 
ATOM     27  CA  SER    27      37.139  41.645  30.496  1.00  0.00           C  
TER      28      SER    27 
ATOM     28  CA  ILE    28      38.879  42.190  33.871  1.00  0.00           C  
TER      29      ILE    28 
ATOM     29  CA  PRO    29      42.704  41.844  33.627  1.00  0.00           C  
TER      30      PRO    29 
ATOM     30  CA  GLY    30      44.520  39.814  36.330  1.00  0.00           C  
TER      31      GLY    30 
ATOM     31  CA  GLU    31      47.583  41.145  38.222  1.00  0.00           C  
TER      32      GLU    31 
ATOM     32  CA  ARG    32      50.094  39.331  35.908  1.00  0.00           C  
TER      33      ARG    32 
ATOM     33  CA  SER    33      48.714  41.155  32.788  1.00  0.00           C  
TER      34      SER    33 
ATOM     34  CA  THR    34      51.228  43.304  30.834  1.00  0.00           C  
TER      35      THR    34 
ATOM     35  CA  ASP    35      51.618  45.487  27.714  1.00  0.00           C  
TER      36      ASP    35 
ATOM     36  CA  THR    36      51.865  42.222  25.715  1.00  0.00           C  
TER      37      THR    36 
ATOM     37  CA  THR    37      49.822  39.578  27.648  1.00  0.00           C  
TER      38      THR    37 
ATOM     38  CA  LYS    38      46.511  39.206  29.524  1.00  0.00           C  
TER      39      LYS    38 
ATOM     39  CA  THR    39      45.605  37.094  32.588  1.00  0.00           C  
TER      40      THR    39 
ATOM     40  CA  HIE    40      42.241  36.851  34.411  1.00  0.00           C  
TER      41      HIE    40 
ATOM     41  CA  PRO    41      40.952  36.597  38.044  1.00  0.00           C  
TER      42      PRO    41 
ATOM     42  CA  THR    42      41.467  33.027  39.397  1.00  0.00           C  
TER      43      THR    42 
ATOM     43  CA  ILE    43      40.652  31.019  42.602  1.00  0.00           C  
TER      44      ILE    43 
ATOM     44  CA  LYS    44      41.617  27.637  44.167  1.00  0.00           C  
TER      45      LYS    44 
ATOM     45  CA  ILE    45      39.562  25.321  46.422  1.00  0.00           C  
TER      46      ILE    45 
ATOM     46  CA  ASN    46      41.561  23.553  49.157  1.00  0.00           C  
TER      47      ASN    46 
ATOM     47  CA  GLY    47      40.625  20.388  51.164  1.00  0.00           C  
TER      48      GLY    47 
ATOM     48  CA  TYR    48      37.913  19.200  48.664  1.00  0.00           C  
TER      49      TYR    48 
ATOM     49  CA  THR    49      37.584  17.521  45.191  1.00  0.00           C  
TER      50      THR    49 
ATOM     50  CA  GLY    50      34.328  16.828  43.371  1.00  0.00           C  
TER      51      GLY    50 
ATOM     51  CA  PRO    51      31.225  18.631  42.081  1.00  0.00           C  
TER      52      PRO    51 
ATOM     52  CA  GLY    52      30.246  22.135  43.270  1.00  0.00           C  
TER      53      GLY    52 
ATOM     53  CA  THR    53      29.012  25.678  42.374  1.00  0.00           C  
TER      54      THR    53 
ATOM     54  CA  VAL    54      30.458  29.250  42.608  1.00  0.00           C  
TER      55      VAL    54 
ATOM     55  CA  ARG    55      28.820  32.708  42.861  1.00  0.00           C  
TER      56      ARG    55 
ATOM     56  CA  ILE    56      30.725  35.948  42.035  1.00  0.00           C  
TER      57      ILE    56 
ATOM     57  CA  SER    57      29.480  39.497  42.901  1.00  0.00           C  
TER      58      SER    57 
ATOM     58  CA  LEU    58      30.569  43.164  43.234  1.00  0.00           C  
TER      59      LEU    58 
ATOM     59  CA  VAL    59      30.984  44.515  46.832  1.00  0.00           C  
TER      60      VAL    59 
ATOM     60  CA  THR    60      32.057  47.818  48.520  1.00  0.00           C  
TER      61      THR    60 
ATOM     61  CA  LYS    61      35.749  48.744  49.132  1.00  0.00           C  
TER      62      LYS    61 
ATOM     62  CA  ASP    62      35.030  49.629  52.851  1.00  0.00           C  
TER      63      ASP    62 
ATOM     63  CA  PRO    63      32.935  47.872  55.540  1.00  0.00           C  
TER      64      PRO    63 
ATOM     64  CA  PRO    64      30.081  47.052  55.930  1.00  0.00           C  
TER      65      PRO    64 
ATOM     65  CA  HIE    65      30.556  44.644  52.927  1.00  0.00           C  
TER      66      HIE    65 
ATOM     66  CA  ARG    66      27.364  45.596  50.936  1.00  0.00           C  
TER      67      ARG    66 
ATOM     67  CA  PRO    67      26.403  44.554  47.347  1.00  0.00           C  
TER      68      PRO    67 
ATOM     68  CA  HIE    68      27.654  47.388  45.114  1.00  0.00           C  
TER      69      HIE    68 
ATOM     69  CA  PRO    69      25.178  49.223  42.749  1.00  0.00           C  
TER      70      PRO    69 
ATOM     70  CA  HIE    70      27.539  48.575  39.758  1.00  0.00           C  
TER      71      HIE    70 
ATOM     71  CA  GLU    71      26.819  45.621  37.441  1.00  0.00           C  
TER      72      GLU    71 
ATOM     72  CA  LEU    72      28.812  42.607  36.325  1.00  0.00           C  
TER      73      LEU    72 
ATOM     73  CA  VAL    73      28.527  42.259  32.528  1.00  0.00           C  
TER      74      VAL    73 
ATOM     74  CA  GLY    74      29.316  39.397  30.161  1.00  0.00           C  
TER      75      GLY    74 
ATOM     75  CA  LYS    75      28.077  35.939  29.339  1.00  0.00           C  
TER      76      LYS    75 
ATOM     76  CA  ASP    76      25.753  34.603  31.902  1.00  0.00           C  
TER      77      ASP    76 
ATOM     77  CA  CYS    77      26.059  37.628  34.137  1.00  0.00           C  
TER      78      CYS    77 
ATOM     78  CA  ARG    78      22.742  38.868  35.418  1.00  0.00           C  
TER      79      ARG    78 
ATOM     79  CA  ASP    79      21.400  41.043  38.226  1.00  0.00           C  
TER      80      ASP    79 
ATOM     80  CA  GLY    80      24.823  42.268  39.021  1.00  0.00           C  
TER      81      GLY    80 
ATOM     81  CA  TYR    81      26.227  38.859  39.676  1.00  0.00           C  
TER      82      TYR    81 
ATOM     82  CA  TYR    82      27.449  35.615  38.048  1.00  0.00           C  
TER      83      TYR    82 
ATOM     83  CA  GLU    83      26.907  31.917  39.015  1.00  0.00           C  
TER      84      GLU    83 
ATOM     84  CA  ALA    84      28.297  28.645  37.553  1.00  0.00           C  
TER      85      ALA    84 
ATOM     85  CA  ASP    85      29.028  24.943  38.231  1.00  0.00           C  
TER      86      ASP    85 
ATOM     86  CA  LEU    86      32.572  23.855  39.036  1.00  0.00           C  
TER      87      LEU    86 
ATOM     87  CA  CYS    87      34.350  21.059  37.148  1.00  0.00           C  
TER      88      CYS    87 
ATOM     88  CA  PRO    88      34.745  17.865  39.217  1.00  0.00           C  
TER      89      PRO    88 
ATOM     89  CA  ASP    89      38.190  17.114  37.945  1.00  0.00           C  
TER      90      ASP    89 
ATOM     90  CA  ARG    90      39.842  20.537  38.817  1.00  0.00           C  
TER      91      ARG    90 
ATOM     91  CA  SER    91      40.566  22.606  41.922  1.00  0.00           C  
TER      92      SER    91 
ATOM     92  CA  ILE    92      41.735  25.842  40.204  1.00  0.00           C  
TER      93      ILE    92 
ATOM     93  CA  HIE    93      39.071  27.962  38.381  1.00  0.00           C  
TER      94      HIE    93 
ATOM     94  CA  SER    94      39.332  31.195  36.274  1.00  0.00           C  
TER      95      SER    94 
ATOM     95  CA  PHE    95      36.730  33.699  34.959  1.00  0.00           C  
TER      96      PHE    95 
ATOM     96  CA  GLN    96      37.460  35.647  31.727  1.00  0.00           C  
TER      97      GLN    96 
ATOM     97  CA  ASN    97      33.889  36.666  30.825  1.00  0.00           C  
TER      98      ASN    97 
ATOM     98  CA  LEU    98      33.476  39.349  33.583  1.00  0.00           C  
TER      99      LEU    98 
ATOM     99  CA  GLY    99      33.475  43.132  33.020  1.00  0.00           C  
TER     100      GLY    99 
ATOM    100  CA  ILE   100      32.266  46.031  35.241  1.00  0.00           C  
TER     101      ILE   100 
ATOM    101  CA  GLN   101      29.449  48.452  34.242  1.00  0.00           C  
TER     102      GLN   101 
ATOM    102  CA  CYS   102      28.829  51.668  36.209  1.00  0.00           C  
TER     103      CYS   102 
ATOM    103  CA  VAL   103      25.421  52.593  37.680  1.00  0.00           C  
TER     104      VAL   103 
ATOM    104  CA  LYS   104      23.474  55.493  36.293  1.00  0.00           C  
TER     105      LYS   104 
ATOM    105  CA  LYS   105      23.593  57.933  39.238  1.00  0.00           C  
TER     106      LYS   105 
ATOM    106  CA  ARG   106      20.029  59.318  38.288  1.00  0.00           C  
TER     107      ARG   106 
ATOM    107  CA  ASP   107      18.609  55.722  38.828  1.00  0.00           C  
TER     108      ASP   107 
ATOM    108  CA  LEU   108      20.796  54.506  41.853  1.00  0.00           C  
TER     109      LEU   108 
ATOM    109  CA  GLU   109      17.886  53.379  44.431  1.00  0.00           C  
TER     110      GLU   109 
ATOM    110  CA  GLN   110      16.378  51.125  41.304  1.00  0.00           C  
TER     111      GLN   110 
ATOM    111  CA  ALA   111      19.818  49.426  40.896  1.00  0.00           C  
TER     112      ALA   111 
ATOM    112  CA  ILE   112      19.932  49.108  44.730  1.00  0.00           C  
TER     113      ILE   112 
ATOM    113  CA  SER   113      16.269  47.743  44.668  1.00  0.00           C  
TER     114      SER   113 
ATOM    114  CA  GLN   114      17.472  45.001  42.115  1.00  0.00           C  
TER     115      GLN   114 
ATOM    115  CA  ARG   115      20.532  44.103  44.389  1.00  0.00           C  
TER     116      ARG   115 
ATOM    116  CA  ILE   116      17.995  43.751  47.325  1.00  0.00           C  
TER     117      ILE   116 
ATOM    117  CA  GLN   117      15.493  41.631  45.159  1.00  0.00           C  
TER     118      GLN   117 
ATOM    118  CA  THR   118      18.221  39.238  43.684  1.00  0.00           C  
TER     119      THR   118 
ATOM    119  CA  ASN   119      19.526  38.589  47.222  1.00  0.00           C  
TER     120      ASN   119 
ATOM    120  CA  ASN   120      23.153  37.834  46.187  1.00  0.00           C  
TER     121      ASN   120 
ATOM    121  CA  ASN   121      24.940  39.274  49.371  1.00  0.00           C  
TER     122      ASN   121 
ATOM    122  CA  PRO   122      27.260  36.974  51.031  1.00  0.00           C  
TER     123      PRO   122 
ATOM    123  CA  PHE   123      27.580  39.040  54.298  1.00  0.00           C  
TER     124      PHE   123 
ATOM    124  CA  HIE   124      23.779  39.499  55.134  1.00  0.00           C  
TER     125      HIE   124 
ATOM    125  CA  VAL   125      24.006  43.342  55.642  1.00  0.00           C  
TER     126      VAL   125 
ATOM    126  CA  PRO   126      20.749  45.182  56.819  1.00  0.00           C  
TER     127      PRO   126 
ATOM    127  CA  ILE   127      18.408  46.698  54.133  1.00  0.00           C  
TER     128      ILE   127 
ATOM    128  CA  GLU   128      18.670  50.261  55.563  1.00  0.00           C  
TER     129      GLU   128 
ATOM    129  CA  GLU   129      22.521  50.161  55.101  1.00  0.00           C  
TER     130      GLU   129 
ATOM    130  CA  GLN   130      21.990  48.946  51.487  1.00  0.00           C  
TER     131      GLN   130 
ATOM    131  CA  ARG   131      19.682  52.040  51.071  1.00  0.00           C  
TER     132      ARG   131 
ATOM    132  CA  GLY   132      22.496  54.374  52.148  1.00  0.00           C  
TER     133      GLY   132 
ATOM    133  CA  ASP   133      25.111  56.273  50.116  1.00  0.00           C  
TER     134      ASP   133 
ATOM    134  CA  TYR   134      27.954  54.551  48.035  1.00  0.00           C  
TER     135      TYR   134 
ATOM    135  CA  ASP   135      31.398  55.388  46.661  1.00  0.00           C  
TER     136      ASP   135 
ATOM    136  CA  LEU   136      31.166  54.704  42.912  1.00  0.00           C  
TER     137      LEU   136 
ATOM    137  CA  ASN   137      34.899  55.135  42.132  1.00  0.00           C  
TER     138      ASN   137 
ATOM    138  CA  ALA   138      36.048  51.864  43.795  1.00  0.00           C  
TER     139      ALA   138 
ATOM    139  CA  VAL   139      34.771  48.248  44.143  1.00  0.00           C  
TER     140      VAL   139 
ATOM    140  CA  ARG   140      35.874  44.645  45.073  1.00  0.00           C  
TER     141      ARG   140 
ATOM    141  CA  LEU   141      35.039  41.185  43.678  1.00  0.00           C  
TER     142      LEU   141 
ATOM    142  CA  CYS   142      33.520  38.686  46.131  1.00  0.00           C  
TER     143      CYS   142 
ATOM    143  CA  PHE   143      33.708  34.879  45.565  1.00  0.00           C  
TER     144      PHE   143 
ATOM    144  CA  GLN   144      31.657  32.137  47.372  1.00  0.00           C  
TER     145      GLN   144 
ATOM    145  CA  VAL   145      31.642  28.339  46.740  1.00  0.00           C  
TER     146      VAL   145 
ATOM    146  CA  THR   146      29.154  25.540  47.499  1.00  0.00           C  
TER     147      THR   146 
ATOM    147  CA  VAL   147      30.614  21.973  47.799  1.00  0.00           C  
TER     148      VAL   147 
ATOM    148  CA  ARG   148      28.971  18.724  48.248  1.00  0.00           C  
TER     149      ARG   148 
ATOM    149  CA  ASP   149      29.319  16.669  51.124  1.00  0.00           C  
TER     150      ASP   149 
ATOM    150  CA  PRO   150      29.492  13.188  50.818  1.00  0.00           C  
TER     151      PRO   150 
ATOM    151  CA  ALA   151      26.915  12.111  52.607  1.00  0.00           C  
TER     152      ALA   151 
ATOM    152  CA  GLY   152      25.404  14.280  51.874  1.00  0.00           C  
TER     153      GLY   152 
ATOM    153  CA  ARG   153      23.912  17.681  51.629  1.00  0.00           C  
TER     154      ARG   153 
ATOM    154  CA  PRO   154      25.543  20.569  49.898  1.00  0.00           C  
TER     155      PRO   154 
ATOM    155  CA  LEU   155      27.713  22.937  52.096  1.00  0.00           C  
TER     156      LEU   155 
ATOM    156  CA  LEU   156      28.481  26.653  51.664  1.00  0.00           C  
TER     157      LEU   156 
ATOM    157  CA  LEU   157      32.079  27.706  52.389  1.00  0.00           C  
TER     158      LEU   157 
ATOM    158  CA  THR   158      33.229  31.077  53.881  1.00  0.00           C  
TER     159      THR   158 
ATOM    159  CA  PRO   159      33.399  33.939  51.247  1.00  0.00           C  
TER     160      PRO   159 
ATOM    160  CA  VAL   160      36.622  35.633  50.001  1.00  0.00           C  
TER     161      VAL   160 
ATOM    161  CA  LEU   161      37.193  39.234  48.753  1.00  0.00           C  
TER     162      LEU   161 
ATOM    162  CA  SER   162      39.679  40.644  46.198  1.00  0.00           C  
TER     163      SER   162 
ATOM    163  CA  HIE   163      42.036  43.599  46.268  1.00  0.00           C  
TER     164      HIE   163 
ATOM    164  CA  PRO   164      40.135  46.813  45.239  1.00  0.00           C  
TER     165      PRO   164 
ATOM    165  CA  ILE   165      39.455  47.877  41.632  1.00  0.00           C  
TER     166      ILE   165 
ATOM    166  CA  PHE   166      39.373  51.622  40.850  1.00  0.00           C  
TER     167      PHE   166 
ATOM    167  CA  ASP   167      37.800  53.788  38.139  1.00  0.00           C  
TER     168      ASP   167 
ATOM    168  CA  ASN   168      39.540  56.437  36.614  1.00  0.00           C  
TER     169      ASN   168 
ATOM    169  CA  PHE   169      30.175  51.671  -3.171  1.00  0.00           C  
TER     170      PHE   169 
ATOM    170  CA  PRO   170      33.331  49.545  -2.704  1.00  0.00           C  
TER     171      PRO   170 
ATOM    171  CA  ASP   171      33.690  47.116   0.222  1.00  0.00           C  
TER     172      ASP   171 
ATOM    172  CA  LEU   172      35.960  44.235   1.396  1.00  0.00           C  
TER     173      LEU   172 
ATOM    173  CA  PRO   173      36.268  40.633   0.030  1.00  0.00           C  
TER     174      PRO   173 
ATOM    174  CA  GLU   174      34.712  39.410   3.317  1.00  0.00           C  
TER     175      GLU   174 
ATOM    175  CA  HIE   175      31.631  41.616   2.636  1.00  0.00           C  
TER     176      HIE   175 
ATOM    176  CA  GLN   176      30.824  39.916  -0.697  1.00  0.00           C  
TER     177      GLN   176 
ATOM    177  CA  ASP   177      29.024  37.238   1.290  1.00  0.00           C  
TER     178      ASP   177 
ATOM    178  CA  ASN   178      26.170  38.203   3.558  1.00  0.00           C  
TER     179      ASN   178 
ATOM    179  CA  PRO   179      26.751  42.024   3.801  1.00  0.00           C  
TER     180      PRO   179 
ATOM    180  CA  SER   180      24.920  44.215   6.332  1.00  0.00           C  
TER     181      SER   180 
ATOM    181  CA  GLN   181      21.500  45.201   4.942  1.00  0.00           C  
TER     182      GLN   181 
ATOM    182  CA  LEU   182      21.505  48.299   7.213  1.00  0.00           C  
TER     183      LEU   182 
ATOM    183  CA  ARG   183      24.855  49.391   5.611  1.00  0.00           C  
TER     184      ARG   183 
ATOM    184  CA  LEU   184      23.379  48.972   2.104  1.00  0.00           C  
TER     185      LEU   184 
ATOM    185  CA  GLN   185      20.287  51.001   3.180  1.00  0.00           C  
TER     186      GLN   185 
ATOM    186  CA  HIE   186      22.448  53.844   4.652  1.00  0.00           C  
TER     187      HIE   186 
ATOM    187  CA  ASP   187      24.653  53.840   1.499  1.00  0.00           C  
TER     188      ASP   187 
ATOM    188  CA  GLY   188      21.319  54.526  -0.288  1.00  0.00           C  
TER     189      GLY   188 
ATOM    189  CA  LEU   189      21.228  57.913   1.520  1.00  0.00           C  
TER     190      LEU   189 
ATOM    190  CA  ALA   190      24.913  58.781   2.162  1.00  0.00           C  
TER     191      ALA   190 
ATOM    191  CA  THR   191      25.998  59.252  -1.486  1.00  0.00           C  
TER     192      THR   191 
ATOM    192  CA  ASP   192      28.268  62.354  -1.731  1.00  0.00           C  
TER     193      ASP   192 
ATOM    193  CA  ASP   193      31.988  61.402  -1.425  1.00  0.00           C  
TER     194      ASP   193 
ATOM    194  CA  LYS   194      33.441  64.880  -2.318  1.00  0.00           C  
TER     195      LYS   194 
ATOM    195  CA  ALA   195      36.108  66.521  -0.122  1.00  0.00           C  
TER     196      ALA   195 
ATOM    196  CA  ARG   196      34.092  69.724   0.619  1.00  0.00           C  
TER     197      ARG   196 
ATOM    197  CA  LEU   197      34.463  70.171   4.409  1.00  0.00           C  
TER     198      LEU   197 
ATOM    198  CA  GLU   198      37.554  71.966   5.778  1.00  0.00           C  
TER     199      GLU   198 
ATOM    199  CA  PRO   199      39.829  69.207   7.169  1.00  0.00           C  
TER     200      PRO   199 
ATOM    200  CA  MET   200      41.154  71.304  10.074  1.00  0.00           C  
TER     201      MET   200 
ATOM    201  CA  CYS   201      37.604  72.054  11.269  1.00  0.00           C  
TER     202      CYS   201 
ATOM    202  CA  LEU   202      36.004  68.571  11.355  1.00  0.00           C  
TER     203      LEU   202 
ATOM    203  CA  ALA   203      35.822  68.400  15.201  1.00  0.00           C  
TER     204      ALA   203 
ATOM    204  CA  GLU   204      33.881  71.733  15.237  1.00  0.00           C  
TER     205      GLU   204 
ATOM    205  CA  TYR   205      31.510  70.192  12.617  1.00  0.00           C  
TER     206      TYR   205 
ATOM    206  CA  LEU   206      30.865  67.204  15.009  1.00  0.00           C  
TER     207      LEU   206 
ATOM    207  CA  ILE   207      31.192  68.435  18.654  1.00  0.00           C  
TER     208      ILE   207 
ATOM    208  CA  SER   208      29.193  71.142  20.493  1.00  0.00           C  
TER     209      SER   208 
ATOM    209  CA  GLY   209      31.081  71.073  23.845  1.00  0.00           C  
TER     210      GLY   209 
ATOM    210  CA  PRO   210      32.343  69.038  26.858  1.00  0.00           C  
TER     211      PRO   210 
ATOM    211  CA  GLY   211      29.942  66.638  28.638  1.00  0.00           C  
TER     212      GLY   211 
ATOM    212  CA  GLY   212      29.696  63.078  30.053  1.00  0.00           C  
TER     213      GLY   212 
ATOM    213  CA  MET   213      26.828  60.497  30.105  1.00  0.00           C  
TER     214      MET   213 
ATOM    214  CA  ASP   214      25.401  61.861  33.429  1.00  0.00           C  
TER     215      ASP   214 
ATOM    215  CA  PRO   215      25.088  65.626  34.431  1.00  0.00           C  
TER     216      PRO   215 
ATOM    216  CA  ASP   216      27.241  65.217  37.579  1.00  0.00           C  
TER     217      ASP   216 
ATOM    217  CA  ILE   217      30.384  64.424  35.601  1.00  0.00           C  
TER     218      ILE   217 
ATOM    218  CA  GLU   218      32.910  67.344  35.389  1.00  0.00           C  
TER     219      GLU   218 
ATOM    219  CA  ILE   219      35.225  67.263  32.382  1.00  0.00           C  
TER     220      ILE   219 
ATOM    220  CA  ASP   220      38.667  68.879  32.633  1.00  0.00           C  
TER     221      ASP   220 
ATOM    221  CA  ASP   221      39.061  71.708  30.093  1.00  0.00           C  
TER     222      ASP   221 
ATOM    222  CA  ASP   222      42.721  70.842  29.327  1.00  0.00           C  
TER     223      ASP   222 
ATOM    223  CA  THR   223      41.880  67.148  28.846  1.00  0.00           C  
TER     224      THR   223 
ATOM    224  CA  TYR   224      39.006  68.249  26.567  1.00  0.00           C  
TER     225      TYR   224 
ATOM    225  CA  ASP   225      41.364  70.367  24.413  1.00  0.00           C  
TER     226      ASP   225 
ATOM    226  CA  GLU   226      43.976  67.535  24.258  1.00  0.00           C  
TER     227      GLU   226 
ATOM    227  CA  CYS   227      41.312  64.964  23.261  1.00  0.00           C  
TER     228      CYS   227 
ATOM    228  CA  ARG   228      39.902  67.494  20.702  1.00  0.00           C  
TER     229      ARG   228 
ATOM    229  CA  GLU   229      43.409  67.928  19.182  1.00  0.00           C  
TER     230      GLU   229 
ATOM    230  CA  VAL   230      43.870  64.121  18.795  1.00  0.00           C  
TER     231      VAL   230 
ATOM    231  CA  LEU   231      40.271  63.821  17.469  1.00  0.00           C  
TER     232      LEU   231 
ATOM    232  CA  SER   232      41.068  66.607  14.924  1.00  0.00           C  
TER     233      SER   232 
ATOM    233  CA  ARG   233      44.149  64.619  13.715  1.00  0.00           C  
TER     234      ARG   233 
ATOM    234  CA  ILE   234      42.181  61.327  13.402  1.00  0.00           C  
TER     235      ILE   234 
ATOM    235  CA  LEU   235      39.172  62.993  11.645  1.00  0.00           C  
TER     236      LEU   235 
ATOM    236  CA  GLU   236      41.574  64.661   9.144  1.00  0.00           C  
TER     237      GLU   236 
ATOM    237  CA  ASP   237      43.414  61.342   8.487  1.00  0.00           C  
TER     238      ASP   237 
ATOM    238  CA  ALA   238      39.995  59.671   7.888  1.00  0.00           C  
TER     239      ALA   238 
ATOM    239  CA  TYR   239      38.374  62.405   5.689  1.00  0.00           C  
TER     240      TYR   239 
ATOM    240  CA  THR   240      41.546  63.007   3.576  1.00  0.00           C  
TER     241      THR   240 
ATOM    241  CA  GLN   241      42.019  59.218   2.826  1.00  0.00           C  
TER     242      GLN   241 
ATOM    242  CA  SER   242      38.610  57.420   3.013  1.00  0.00           C  
TER     243      SER   242 
ATOM    243  CA  GLY   243      35.828  58.096   0.485  1.00  0.00           C  
TER     244      GLY   243 
ATOM    244  CA  THR   244      33.550  55.976   2.742  1.00  0.00           C  
TER     245      THR   244 
ATOM    245  CA  PHE   245      34.250  58.346   5.684  1.00  0.00           C  
TER     246      PHE   245 
ATOM    246  CA  ARG   246      33.633  61.409   3.406  1.00  0.00           C  
TER     247      ARG   246 
ATOM    247  CA  ARG   247      30.181  59.963   2.440  1.00  0.00           C  
TER     248      ARG   247 
ATOM    248  CA  LEU   248      29.202  59.431   6.111  1.00  0.00           C  
TER     249      LEU   248 
ATOM    249  CA  MET   249      30.504  62.860   7.313  1.00  0.00           C  
TER     250      MET   249 
ATOM    250  CA  ASN   250      29.055  64.850   4.343  1.00  0.00           C  
TER     251      ASN   250 
ATOM    251  CA  TYR   251      25.598  63.229   4.861  1.00  0.00           C  
TER     252      TYR   251 
ATOM    252  CA  ALA   252      25.591  63.914   8.628  1.00  0.00           C  
TER     253      ALA   252 
ATOM    253  CA  TYR   253      26.647  67.582   8.061  1.00  0.00           C  
TER     254      TYR   253 
ATOM    254  CA  ASP   254      23.836  68.087   5.480  1.00  0.00           C  
TER     255      ASP   254 
ATOM    255  CA  GLN   255      21.216  66.205   7.595  1.00  0.00           C  
TER     256      GLN   255 
ATOM    256  CA  GLU   256      21.836  67.159  11.235  1.00  0.00           C  
TER     257      GLU   256 
ATOM    257  CA  LEU   257      25.279  68.484  12.352  1.00  0.00           C  
TER     258      LEU   257 
ATOM    258  CA  HIE   258      24.566  71.993  10.878  1.00  0.00           C  
TER     259      HIE   258 
ATOM    259  CA  ASP   259      22.804  72.888  14.189  1.00  0.00           C  
TER     260      ASP   259 
ATOM    260  CA  VAL   260      24.734  73.290  17.502  1.00  0.00           C  
TER     261      VAL   260 
ATOM    261  CA  GLU   261      21.760  71.578  19.352  1.00  0.00           C  
TER     262      GLU   261 
ATOM    262  CA  GLN   262      22.237  68.447  17.146  1.00  0.00           C  
TER     263      GLN   262 
ATOM    263  CA  ARG   263      26.125  68.315  17.433  1.00  0.00           C  
TER     264      ARG   263 
ATOM    264  CA  TRP   264      27.478  65.886  20.045  1.00  0.00           C  
TER     265      TRP   264 
ATOM    265  CA  LEU   265      28.927  66.337  23.580  1.00  0.00           C  
TER     266      LEU   265 
ATOM    266  CA  LEU   266      32.469  65.030  24.265  1.00  0.00           C  
TER     267      LEU   266 
ATOM    267  CA  GLY   267      33.235  62.986  27.396  1.00  0.00           C  
TER     268      GLY   267 
ATOM    268  CA  ALA   268      37.006  63.538  27.306  1.00  0.00           C  
TER     269      ALA   268 
ATOM    269  CA  GLY   269      39.112  61.368  29.666  1.00  0.00           C  
TER     270      GLY   269 
ATOM    270  CA  GLU   270      36.212  58.932  30.251  1.00  0.00           C  
TER     271      GLU   270 
ATOM    271  CA  ASN   271      35.431  55.302  29.309  1.00  0.00           C  
TER     272      ASN   271 
ATOM    272  CA  PHE   272      34.793  54.675  25.583  1.00  0.00           C  
TER     273      PHE   272 
ATOM    273  CA  GLY   273      31.130  54.723  24.481  1.00  0.00           C  
TER     274      GLY   273 
ATOM    274  CA  THR   274      28.472  56.452  22.304  1.00  0.00           C  
TER     275      THR   274 
ATOM    275  CA  THR   275      24.771  57.020  23.186  1.00  0.00           C  
TER     276      THR   275 
ATOM    276  CA  VAL   276      22.315  55.509  20.798  1.00  0.00           C  
TER     277      VAL   276 
ATOM    277  CA  THR   277      19.128  56.315  22.466  1.00  0.00           C  
TER     278      THR   277 
ATOM    278  CA  ASP   278      18.076  59.528  25.115  1.00  0.00           C  
TER     279      ASP   278 
ATOM    279  CA  GLU   279      18.281  57.805  28.926  1.00  0.00           C  
TER     280      GLU   279 
ATOM    280  CA  ASP   280      20.586  58.799  28.772  1.00  0.00           C  
TER     281      ASP   280 
ATOM    281  CA  LEU   281      19.627  61.976  27.491  1.00  0.00           C  
TER     282      LEU   281 
ATOM    282  CA  GLU   282      19.060  65.251  29.430  1.00  0.00           C  
TER     283      GLU   282 
ATOM    283  CA  SER   283      16.749  66.821  28.269  1.00  0.00           C  
TER     284      SER   283 
ATOM    284  CA  SER   284      17.664  69.967  29.260  1.00  0.00           C  
TER     285      SER   284 
ATOM    285  CA  GLU   285      20.143  69.546  26.861  1.00  0.00           C  
TER     286      GLU   285 
ATOM    286  CA  GLY   286      18.510  66.923  24.676  1.00  0.00           C  
TER     287      GLY   286 
ATOM    287  CA  ARG   287      22.289  66.392  23.012  1.00  0.00           C  
TER     288      ARG   287 
ATOM    288  CA  LYS   288      23.901  62.938  22.458  1.00  0.00           C  
TER     289      LYS   288 
ATOM    289  CA  VAL   289      27.323  61.951  24.027  1.00  0.00           C  
TER     290      VAL   289 
ATOM    290  CA  ILE   290      30.570  60.470  22.639  1.00  0.00           C  
TER     291      ILE   290 
ATOM    291  CA  ALA   291      33.161  59.470  25.300  1.00  0.00           C  
TER     292      ALA   291 
ATOM    292  CA  LEU   292      36.907  59.029  24.559  1.00  0.00           C  
TER     293      LEU   292 
ATOM    293  CA  ASN   293      40.297  58.671  26.369  1.00  0.00           C  
TER     294      ASN   293 
ATOM    294  CA  LEU   294      44.024  58.477  25.439  1.00  0.00           C  
TER     295      LEU   294 
ATOM    295  CA  ASP   295      45.012  55.275  27.396  1.00  0.00           C  
TER     296      ASP   295 
ATOM    296  CA  ASP   296      45.931  53.377  24.133  1.00  0.00           C  
TER     297      ASP   296 
ATOM    297  CA  THR   297      48.767  55.987  23.529  1.00  0.00           C  
TER     298      THR   297 
ATOM    298  CA  ASP   298      50.198  55.414  27.056  1.00  0.00           C  
TER     299      ASP   298 
ATOM    299  CA  ASP   299      52.927  52.777  27.622  1.00  0.00           C  
TER     300      ASP   299 
ATOM    300  CA  ASP   300      52.305  52.405  31.416  1.00  0.00           C  
TER     301      ASP   300 
ATOM    301  CA  SER   301      48.496  51.854  31.043  1.00  0.00           C  
TER     302      SER   301 
ATOM    302  CA  ILE   302      47.184  48.257  30.642  1.00  0.00           C  
TER     303      ILE   302 
ATOM    303  CA  PRO   303      45.861  47.640  27.055  1.00  0.00           C  
TER     304      PRO   303 
ATOM    304  CA  GLU   304      42.291  46.884  25.920  1.00  0.00           C  
TER     305      GLU   304 
ATOM    305  CA  TYR   305      41.484  44.102  23.369  1.00  0.00           C  
TER     306      TYR   305 
ATOM    306  CA  TYR   306      39.096  43.353  20.441  1.00  0.00           C  
TER     307      TYR   306 
ATOM    307  CA  GLU   307      38.138  40.127  18.555  1.00  0.00           C  
TER     308      GLU   307 
ATOM    308  CA  SER   308      39.960  39.759  15.207  1.00  0.00           C  
TER     309      SER   308 
ATOM    309  CA  ASN   309      40.782  37.307  12.428  1.00  0.00           C  
TER     310      ASN   309 
ATOM    310  CA  ASP   310      44.005  36.496  14.324  1.00  0.00           C  
TER     311      ASP   310 
ATOM    311  CA  GLY   311      42.400  36.140  17.721  1.00  0.00           C  
TER     312      GLY   311 
ATOM    312  CA  PRO   312      42.324  38.801  20.450  1.00  0.00           C  
TER     313      PRO   312 
ATOM    313  CA  GLN   313      44.335  41.920  19.432  1.00  0.00           C  
TER     314      GLN   313 
ATOM    314  CA  GLN   314      45.141  45.224  21.244  1.00  0.00           C  
TER     315      GLN   314 
ATOM    315  CA  PHE   315      43.534  48.622  20.416  1.00  0.00           C  
TER     316      PHE   315 
ATOM    316  CA  ASP   316      45.280  51.813  19.359  1.00  0.00           C  
TER     317      ASP   316 
ATOM    317  CA  THR   317      43.794  55.342  19.667  1.00  0.00           C  
TER     318      THR   317 
ATOM    318  CA  THR   318      42.961  55.440  15.906  1.00  0.00           C  
TER     319      THR   318 
ATOM    319  CA  ARG   319      40.728  52.294  15.880  1.00  0.00           C  
TER     320      ARG   319 
ATOM    320  CA  SER   320      39.141  53.308  19.226  1.00  0.00           C  
TER     321      SER   320 
ATOM    321  CA  PHE   321      38.214  56.842  18.028  1.00  0.00           C  
TER     322      PHE   321 
ATOM    322  CA  ILE   322      37.096  55.903  14.456  1.00  0.00           C  
TER     323      ILE   322 
ATOM    323  CA  HIE   323      34.672  53.177  15.702  1.00  0.00           C  
TER     324      HIE   323 
ATOM    324  CA  GLN   324      32.892  55.600  18.074  1.00  0.00           C  
TER     325      GLN   324 
ATOM    325  CA  VAL   325      32.666  58.354  15.392  1.00  0.00           C  
TER     326      VAL   325 
ATOM    326  CA  VAL   326      31.165  55.829  12.868  1.00  0.00           C  
TER     327      VAL   326 
ATOM    327  CA  HIE   327      28.486  55.037  15.517  1.00  0.00           C  
TER     328      HIE   327 
ATOM    328  CA  ALA   328      27.788  58.804  15.894  1.00  0.00           C  
TER     329      ALA   328 
ATOM    329  CA  LEU   329      27.696  59.595  12.112  1.00  0.00           C  
TER     330      LEU   329 
ATOM    330  CA  THR   330      25.304  56.677  11.273  1.00  0.00           C  
TER     331      THR   330 
ATOM    331  CA  HIE   331      23.091  56.188  14.380  1.00  0.00           C  
TER     332      HIE   331 
ATOM    332  CA  LEU   332      23.647  52.425  13.738  1.00  0.00           C  
TER     333      LEU   332 
ATOM    333  CA  GLN   333      25.258  49.637  15.848  1.00  0.00           C  
TER     334      GLN   333 
ATOM    334  CA  ASP   334      27.732  46.661  15.740  1.00  0.00           C  
TER     335      ASP   334 
ATOM    335  CA  LYS   335      24.611  44.370  15.393  1.00  0.00           C  
TER     336      LYS   335 
ATOM    336  CA  GLU   336      21.837  43.694  12.868  1.00  0.00           C  
TER     337      GLU   336 
ATOM    337  CA  ASP   337      18.751  41.396  12.910  1.00  0.00           C  
TER     338      ASP   337 
ATOM    338  CA  SER   338      19.844  37.827  12.458  1.00  0.00           C  
TER     339      SER   338 
ATOM    339  CA  ASN   339      23.278  38.944  11.240  1.00  0.00           C  
TER     340      ASN   339 
ATOM    340  CA  PRO   340      26.392  38.869  13.268  1.00  0.00           C  
TER     341      PRO   340 
ATOM    341  CA  ARG   341      28.249  41.415  11.473  1.00  0.00           C  
TER     342      ARG   341 
ATOM    342  CA  GLY   342      26.320  44.657  11.813  1.00  0.00           C  
TER     343      GLY   342 
ATOM    343  CA  PRO   343      26.770  47.926   9.844  1.00  0.00           C  
TER     344      PRO   343 
ATOM    344  CA  VAL   344      29.323  49.607  12.191  1.00  0.00           C  
TER     345      VAL   344 
ATOM    345  CA  VAL   345      31.560  46.456  12.088  1.00  0.00           C  
TER     346      VAL   345 
ATOM    346  CA  GLU   346      31.614  46.542   8.258  1.00  0.00           C  
TER     347      GLU   346 
ATOM    347  CA  TYR   347      31.966  50.384   7.935  1.00  0.00           C  
TER     348      TYR   347 
ATOM    348  CA  THR   348      34.828  50.510  10.524  1.00  0.00           C  
TER     349      THR   348 
ATOM    349  CA  ASN   349      36.757  47.777   8.650  1.00  0.00           C  
TER     350      ASN   349 
ATOM    350  CA  ILE   350      36.205  49.518   5.238  1.00  0.00           C  
TER     351      ILE   350 
ATOM    351  CA  ILE   351      37.317  52.952   6.592  1.00  0.00           C  
TER     352      ILE   351 
ATOM    352  CA  LEU   352      40.446  51.562   8.358  1.00  0.00           C  
TER     353      LEU   352 
ATOM    353  CA  LYS   353      41.441  49.717   5.119  1.00  0.00           C  
TER     354      LYS   353 
ATOM    354  CA  GLU   354      41.029  52.990   3.131  1.00  0.00           C  
TER     355      GLU   354 
ATOM    355  CA  MET   355      43.175  54.777   5.801  1.00  0.00           C  
TER     356      MET   355 
ATOM    356  CA  GLY   356      45.760  51.919   5.510  1.00  0.00           C  
TER     357      GLY   356 
ATOM    357  CA  HIE   357      45.691  51.037   9.256  1.00  0.00           C  
TER     358      HIE   357 
ATOM    358  CA  THR   358      48.270  48.383  10.063  1.00  0.00           C  
TER     359      THR   358 
ATOM    359  CA  SER   359      46.553  46.096  12.650  1.00  0.00           C  
TER     360      SER   359 
ATOM    360  CA  PRO   360      44.241  43.102  11.935  1.00  0.00           C  
TER     361      PRO   360 
ATOM    361  CA  PRO   361      40.509  43.631  11.201  1.00  0.00           C  
TER     362      PRO   361 
ATOM    362  CA  ARG   362      37.923  43.622  14.035  1.00  0.00           C  
TER     363      ARG   362 
ATOM    363  CA  ILE   363      35.394  40.884  13.178  1.00  0.00           C  
TER     364      ILE   363 
ATOM    364  CA  ALA   364      32.982  41.169  16.155  1.00  0.00           C  
TER     365      ALA   364 
ATOM    365  CA  TYR   365      32.046  43.088  19.334  1.00  0.00           C  
TER     366      TYR   365 
ATOM    366  CA  GLU   366      32.187  39.957  21.579  1.00  0.00           C  
TER     367      GLU   366 
ATOM    367  CA  PHE   367      35.011  37.408  21.893  1.00  0.00           C  
TER     368      PHE   367 
ATOM    368  CA  SER   368      34.593  33.873  20.431  1.00  0.00           C  
TER     369      SER   368 
ENDMDL
MODEL     2
ATOM      1  CA  ALA     1      37.749  23.088  53.025  1.00  0.00           C  
TER       2      ALA     1 
ATOM      2  CA  TYR     2      38.673  26.688  52.097  1.00  0.00           C  
TER       3      TYR     2 
ATOM      3  CA  VAL     3      38.988  29.032  49.059  1.00  0.00           C  
TER       4      VAL     3 
ATOM      4  CA  GLU     4      42.004  31.166  48.072  1.00  0.00           C  
TER       5      GLU     4 
ATOM      5  CA  ILE     5      42.589  33.776  45.317  1.00  0.00           C  
TER       6      ILE     5 
ATOM      6  CA  ILE     6      45.410  32.645  42.984  1.00  0.00           C  
TER       7      ILE     6 
ATOM      7  CA  GLU     7      45.229  35.716  40.716  1.00  0.00           C  
TER       8      GLU     7 
ATOM      8  CA  GLN     8      43.967  39.106  41.948  1.00  0.00           C  
TER       9      GLN     8 
ATOM      9  CA  PRO     9      42.387  41.684  39.541  1.00  0.00           C  
TER      10      PRO     9 
ATOM     10  CA  LYS    10      44.538  44.638  38.333  1.00  0.00           C  
TER      11      LYS    10 
ATOM     11  CA  GLN    11      43.699  47.679  40.511  1.00  0.00           C  
TER      12      GLN    11 
ATOM     12  CA  ARG    12      43.724  50.232  37.595  1.00  0.00           C  
TER      13      ARG    12 
ATOM     13  CA  GLY    13      43.367  47.751  34.580  1.00  0.00           C  
TER      14      GLY    13 
ATOM     14  CA  MET    14      40.000  48.966  33.189  1.00  0.00           C  
TER      15      MET    14 
ATOM     15  CA  ARG    15      37.637  51.950  33.304  1.00  0.00           C  
TER      16      ARG    15 
ATOM     16  CA  PHE    16      34.029  51.132  34.293  1.00  0.00           C  
TER      17      PHE    16 
ATOM     17  CA  ARG    17      31.645  50.900  31.299  1.00  0.00           C  
TER      18      ARG    17 
ATOM     18  CA  TYR    18      28.278  52.551  30.594  1.00  0.00           C  
TER      19      TYR    18 
ATOM     19  CA  LYS    19      25.067  50.972  29.365  1.00  0.00           C  
TER      20      LYS    19 
ATOM     20  CA  CYS    20      25.708  52.411  25.926  1.00  0.00           C  
TER      21      CYS    20 
ATOM     21  CA  GLU    21      27.621  50.640  23.183  1.00  0.00           C  
TER      22      GLU    21 
ATOM     22  CA  GLY    22      31.339  50.571  23.382  1.00  0.00           C  
TER      23      GLY    22 
ATOM     23  CA  ARG    23      34.354  49.546  21.252  1.00  0.00           C  
TER      24      ARG    23 
ATOM     24  CA  SER    24      34.435  45.857  22.420  1.00  0.00           C  
TER      25      SER    24 
ATOM     25  CA  ALA    25      33.159  43.492  25.121  1.00  0.00           C  
TER      26      ALA    25 
ATOM     26  CA  GLY    26      35.309  44.092  28.296  1.00  0.00           C  
TER      27      GLY    26 
ATOM     27  CA  SER    27      37.139  41.661  30.506  1.00  0.00           C  
TER      28      SER    27 
ATOM     28  CA  ILE    28      38.880  42.205  33.881  1.00  0.00           C  
TER      29      ILE    28 
ATOM     29  CA  PRO    29      42.705  41.857  33.637  1.00  0.00           C  
TER      30      PRO    29 
ATOM     30  CA  GLY    30      44.517  39.815  36.332  1.00  0.00           C  
TER      31      GLY    30 
ATOM     31  CA  GLU    31      47.581  41.135  38.229  1.00  0.00           C  
TER      32      GLU    31 
ATOM     32  CA  ARG    32      50.091  39.327  35.911  1.00  0.00           C  
TER      33      ARG    32 
ATOM     33  CA  SER    33      48.715  41.163  32.798  1.00  0.00           C  
TER      34      SER    33 
ATOM     34  CA  THR    34      51.233  43.314  30.851  1.00  0.00           C  
TER      35      THR    34 
ATOM     35  CA  ASP    35      51.626  45.504  27.737  1.00  0.00           C  
TER      36      ASP    35 
ATOM     36  CA  THR    36      51.877  42.241  25.734  1.00  0.00           C  
TER      37      THR    36 
ATOM     37  CA  THR    37      49.822  39.597  27.649  1.00  0.00           C  
TER      38      THR    37 
ATOM     38  CA  LYS    38      46.512  39.228  29.528  1.00  0.00           C  
TER      39      LYS    38 
ATOM     39  CA  THR    39      45.600  37.107  32.583  1.00  0.00           C  
TER      40      THR    39 
ATOM     40  CA  HIE    40      42.235  36.866  34.405  1.00  0.00           C  
TER      41      HIE    40 
ATOM     41  CA  PRO    41      40.945  36.606  38.038  1.00  0.00           C  
TER      42      PRO    41 
ATOM     42  CA  THR    42      41.449  33.032  39.379  1.00  0.00           C  
TER      43      THR    42 
ATOM     43  CA  ILE    43      40.627  31.017  42.577  1.00  0.00           C  
TER      44      ILE    43 
ATOM     44  CA  LYS    44      41.588  27.630  44.130  1.00  0.00           C  
TER      45      LYS    44 
ATOM     45  CA  ILE    45      39.525  25.314  46.377  1.00  0.00           C  
TER      46      ILE    45 
ATOM     46  CA  ASN    46      41.524  23.539  49.106  1.00  0.00           C  
TER      47      ASN    46 
ATOM     47  CA  GLY    47      40.580  20.366  51.088  1.00  0.00           C  
TER      48      GLY    47 
ATOM     48  CA  TYR    48      37.872  19.201  48.579  1.00  0.00           C  
TER      49      TYR    48 
ATOM     49  CA  THR    49      37.542  17.554  45.098  1.00  0.00           C  
TER      50      THR    49 
ATOM     50  CA  GLY    50      34.282  16.869  43.282  1.00  0.00           C  
TER      51      GLY    50 
ATOM     51  CA  PRO    51      31.173  18.672  42.005  1.00  0.00           C  
TER      52      PRO    51 
ATOM     52  CA  GLY    52      30.185  22.164  43.210  1.00  0.00           C  
TER      53      GLY    52 
ATOM     53  CA  THR    53      28.969  25.714  42.330  1.00  0.00           C  
TER      54      THR    53 
ATOM     54  CA  VAL    54      30.430  29.277  42.573  1.00  0.00           C  
TER      55      VAL    54 
ATOM     55  CA  ARG    55      28.801  32.736  42.840  1.00  0.00           C  
TER      56      ARG    55 
ATOM     56  CA  ILE    56      30.711  35.974  42.031  1.00  0.00           C  
TER      57      ILE    56 
ATOM     57  CA  SER    57      29.467  39.518  42.912  1.00  0.00           C  
TER      58      SER    57 
ATOM     58  CA  LEU    58      30.566  43.180  43.252  1.00  0.00           C  
TER      59      LEU    58 
ATOM     59  CA  VAL    59      30.990  44.524  46.851  1.00  0.00           C  
TER      60      VAL    59 
ATOM     60  CA  THR    60      32.073  47.821  48.539  1.00  0.00           C  
TER      61      THR    60 
ATOM     61  CA  LYS    61      35.768  48.740  49.137  1.00  0.00           C  
TER      62      LYS    61 
ATOM     62  CA  ASP    62      35.068  49.602  52.858  1.00  0.00           C  
TER      63      ASP    62 
ATOM     63  CA  PRO    63      32.977  47.843  55.549  1.00  0.00           C  
TER      64      PRO    63 
ATOM     64  CA  PRO    64      30.124  47.033  55.949  1.00  0.00           C  
TER      65      PRO    64 
ATOM     65  CA  HIE    65      30.576  44.633  52.942  1.00  0.00           C  
TER      66      HIE    65 
ATOM     66  CA  ARG    66      27.385  45.604  50.966  1.00  0.00           C  
TER      67      ARG    66 
ATOM     67  CA  PRO    67      26.414  44.573  47.378  1.00  0.00           C  
TER      68      PRO    67 
ATOM     68  CA  HIE    68      27.664  47.406  45.142  1.00  0.00           C  
TER      69      HIE    68 
ATOM     69  CA  PRO    69      25.191  49.246  42.780  1.00  0.00           C  
TER      70      PRO    69 
ATOM     70  CA  HIE    70      27.546  48.599  39.784  1.00  0.00           C  
TER      71      HIE    70 
ATOM     71  CA  GLU    71      26.824  45.651  37.461  1.00  0.00           C  
TER      72      GLU    71 
ATOM     72  CA  LEU    72      28.813  42.640  36.332  1.00  0.00           C  
TER      73      LEU    72 
ATOM     73  CA  VAL    73      28.533  42.295  32.534  1.00  0.00           C  
TER      74      VAL    73 
ATOM     74  CA  GLY    74      29.305  39.428  30.172  1.00  0.00           C  
TER      75      GLY    74 
ATOM     75  CA  LYS    75      28.048  35.977  29.357  1.00  0.00           C  
TER      76      LYS    75 
ATOM     76  CA  ASP    76      25.716  34.655  31.917  1.00  0.00           C  
TER      77      ASP    76 
ATOM     77  CA  CYS    77      26.027  37.678  34.151  1.00  0.00           C  
TER      78      CYS    77 
ATOM     78  CA  ARG    78      22.719  38.921  35.447  1.00  0.00           C  
TER      79      ARG    78 
ATOM     79  CA  ASP    79      21.389  41.099  38.257  1.00  0.00           C  
TER      80      ASP    79 
ATOM     80  CA  GLY    80      24.817  42.312  39.048  1.00  0.00           C  
TER      81      GLY    80 
ATOM     81  CA  TYR    81      26.215  38.899  39.689  1.00  0.00           C  
TER      82      TYR    81 
ATOM     82  CA  TYR    82      27.433  35.664  38.046  1.00  0.00           C  
TER      83      TYR    82 
ATOM     83  CA  GLU    83      26.882  31.965  38.997  1.00  0.00           C  
TER      84      GLU    83 
ATOM     84  CA  ALA    84      28.262  28.697  37.521  1.00  0.00           C  
TER      85      ALA    84 
ATOM     85  CA  ASP    85      28.988  24.994  38.184  1.00  0.00           C  
TER      86      ASP    85 
ATOM     86  CA  LEU    86      32.528  23.893  38.989  1.00  0.00           C  
TER      87      LEU    86 
ATOM     87  CA  CYS    87      34.307  21.114  37.084  1.00  0.00           C  
TER      88      CYS    87 
ATOM     88  CA  PRO    88      34.688  17.909  39.135  1.00  0.00           C  
TER      89      PRO    88 
ATOM     89  CA  ASP    89      38.133  17.151  37.863  1.00  0.00           C  
TER      90      ASP    89 
ATOM     90  CA  ARG    90      39.796  20.553  38.763  1.00  0.00           C  
TER      91      ARG    90 
ATOM     91  CA  SER    91      40.516  22.612  41.875  1.00  0.00           C  
TER      92      SER    91 
ATOM     92  CA  ILE    92      41.695  25.846  40.163  1.00  0.00           C  
TER      93      ILE    92 
ATOM     93  CA  HIE    93      39.036  27.979  38.350  1.00  0.00           C  
TER      94      HIE    93 
ATOM     94  CA  SER    94      39.308  31.215  36.252  1.00  0.00           C  
TER      95      SER    94 
ATOM     95  CA  PHE    95      36.717  33.732  34.948  1.00  0.00           C  
TER      96      PHE    95 
ATOM     96  CA  GLN    96      37.464  35.670  31.716  1.00  0.00           C  
TER      97      GLN    96 
ATOM     97  CA  ASN    97      33.899  36.703  30.805  1.00  0.00           C  
TER      98      ASN    97 
ATOM     98  CA  LEU    98      33.477  39.367  33.575  1.00  0.00           C  
TER      99      LEU    98 
ATOM     99  CA  GLY    99      33.479  43.151  33.032  1.00  0.00           C  
TER     100      GLY    99 
ATOM    100  CA  ILE   100      32.272  46.048  35.257  1.00  0.00           C  
TER     101      ILE   100 
ATOM    101  CA  GLN   101      29.462  48.478  34.263  1.00  0.00           C  
TER     102      GLN   101 
ATOM    102  CA  CYS   102      28.841  51.694  36.230  1.00  0.00           C  
TER     103      CYS   102 
ATOM    103  CA  VAL   103      25.433  52.619  37.701  1.00  0.00           C  
TER     104      VAL   103 
ATOM    104  CA  LYS   104      23.496  55.530  36.324  1.00  0.00           C  
TER     105      LYS   104 
ATOM    105  CA  LYS   105      23.584  57.970  39.262  1.00  0.00           C  
TER     106      LYS   105 
ATOM    106  CA  ARG   106      20.017  59.311  38.317  1.00  0.00           C  
TER     107      ARG   106 
ATOM    107  CA  ASP   107      18.640  55.711  38.851  1.00  0.00           C  
TER     108      ASP   107 
ATOM    108  CA  LEU   108      20.823  54.527  41.880  1.00  0.00           C  
TER     109      LEU   108 
ATOM    109  CA  GLU   109      17.912  53.438  44.452  1.00  0.00           C  
TER     110      GLU   109 
ATOM    110  CA  GLN   110      16.397  51.169  41.365  1.00  0.00           C  
TER     111      GLN   110 
ATOM    111  CA  ALA   111      19.828  49.458  40.963  1.00  0.00           C  
TER     112      ALA   111 
ATOM    112  CA  ILE   112      19.951  49.149  44.796  1.00  0.00           C  
TER     113      ILE   112 
ATOM    113  CA  SER   113      16.287  47.801  44.749  1.00  0.00           C  
TER     114      SER   113 
ATOM    114  CA  GLN   114      17.461  45.054  42.200  1.00  0.00           C  
TER     115      GLN   114 
ATOM    115  CA  ARG   115      20.521  44.140  44.461  1.00  0.00           C  
TER     116      ARG   115 
ATOM    116  CA  ILE   116      18.001  43.803  47.407  1.00  0.00           C  
TER     117      ILE   116 
ATOM    117  CA  GLN   117      15.481  41.700  45.259  1.00  0.00           C  
TER     118      GLN   117 
ATOM    118  CA  THR   118      18.184  39.292  43.780  1.00  0.00           C  
TER     119      THR   118 
ATOM    119  CA  ASN   119      19.508  38.639  47.307  1.00  0.00           C  
TER     120      ASN   119 
ATOM    120  CA  ASN   120      23.115  37.876  46.246  1.00  0.00           C  
TER     121      ASN   120 
ATOM    121  CA  ASN   121      24.928  39.296  49.410  1.00  0.00           C  
TER     122      ASN   121 
ATOM    122  CA  PRO   122      27.236  36.980  51.063  1.00  0.00           C  
TER     123      PRO   122 
ATOM    123  CA  PHE   123      27.587  39.039  54.323  1.00  0.00           C  
TER     124      PHE   123 
ATOM    124  CA  HIE   124      23.799  39.511  55.180  1.00  0.00           C  
TER     125      HIE   124 
ATOM    125  CA  VAL   125      24.043  43.348  55.691  1.00  0.00           C  
TER     126      VAL   125 
ATOM    126  CA  PRO   126      20.799  45.192  56.884  1.00  0.00           C  
TER     127      PRO   126 
ATOM    127  CA  ILE   127      18.456  46.721  54.213  1.00  0.00           C  
TER     128      ILE   127 
ATOM    128  CA  GLU   128      18.736  50.278  55.648  1.00  0.00           C  
TER     129      GLU   128 
ATOM    129  CA  GLU   129      22.579  50.166  55.163  1.00  0.00           C  
TER     130      GLU   129 
ATOM    130  CA  GLN   130      22.028  48.955  51.554  1.00  0.00           C  
TER     131      GLN   130 
ATOM    131  CA  ARG   131      19.734  52.056  51.147  1.00  0.00           C  
TER     132      ARG   131 
ATOM    132  CA  GLY   132      22.561  54.376  52.214  1.00  0.00           C  
TER     133      GLY   132 
ATOM    133  CA  ASP   133      25.169  56.271  50.173  1.00  0.00           C  
TER     134      ASP   133 
ATOM    134  CA  TYR   134      27.990  54.550  48.075  1.00  0.00           C  
TER     135      TYR   134 
ATOM    135  CA  ASP   135      31.429  55.387  46.691  1.00  0.00           C  
TER     136      ASP   135 
ATOM    136  CA  LEU   136      31.186  54.711  42.942  1.00  0.00           C  
TER     137      LEU   136 
ATOM    137  CA  ASN   137      34.919  55.136  42.156  1.00  0.00           C  
TER     138      ASN   137 
ATOM    138  CA  ALA   138      36.062  51.859  43.808  1.00  0.00           C  
TER     139      ALA   138 
ATOM    139  CA  VAL   139      34.779  48.245  44.160  1.00  0.00           C  
TER     140      VAL   139 
ATOM    140  CA  ARG   140      35.876  44.641  45.089  1.00  0.00           C  
TER     141      ARG   140 
ATOM    141  CA  LEU   141      35.031  41.187  43.687  1.00  0.00           C  
TER     142      LEU   141 
ATOM    142  CA  CYS   142      33.505  38.689  46.136  1.00  0.00           C  
TER     143      CYS   142 
ATOM    143  CA  PHE   143      33.692  34.886  45.554  1.00  0.00           C  
TER     144      PHE   143 
ATOM    144  CA  GLN   144      31.629  32.149  47.348  1.00  0.00           C  
TER     145      GLN   144 
ATOM    145  CA  VAL   145      31.609  28.353  46.703  1.00  0.00           C  
TER     146      VAL   145 
ATOM    146  CA  THR   146      29.120  25.555  47.453  1.00  0.00           C  
TER     147      THR   146 
ATOM    147  CA  VAL   147      30.575  21.987  47.733  1.00  0.00           C  
TER     148      VAL   147 
ATOM    148  CA  ARG   148      28.932  18.733  48.182  1.00  0.00           C  
TER     149      ARG   148 
ATOM    149  CA  ASP   149      29.274  16.674  51.063  1.00  0.00           C  
TER     150      ASP   149 
ATOM    150  CA  PRO   150      29.460  13.185  50.761  1.00  0.00           C  
TER     151      PRO   150 
ATOM    151  CA  ALA   151      26.847  12.125  52.488  1.00  0.00           C  
TER     152      ALA   151 
ATOM    152  CA  GLY   152      25.372  14.303  51.689  1.00  0.00           C  
TER     153      GLY   152 
ATOM    153  CA  ARG   153      23.881  17.685  51.519  1.00  0.00           C  
TER     154      ARG   153 
ATOM    154  CA  PRO   154      25.494  20.596  49.828  1.00  0.00           C  
TER     155      PRO   154 
ATOM    155  CA  LEU   155      27.678  22.931  52.032  1.00  0.00           C  
TER     156      LEU   155 
ATOM    156  CA  LEU   156      28.449  26.646  51.620  1.00  0.00           C  
TER     157      LEU   156 
ATOM    157  CA  LEU   157      32.049  27.695  52.345  1.00  0.00           C  
TER     158      LEU   157 
ATOM    158  CA  THR   158      33.202  31.058  53.848  1.00  0.00           C  
TER     159      THR   158 
ATOM    159  CA  PRO   159      33.376  33.929  51.229  1.00  0.00           C  
TER     160      PRO   159 
ATOM    160  CA  VAL   160      36.604  35.620  49.991  1.00  0.00           C  
TER     161      VAL   160 
ATOM    161  CA  LEU   161      37.183  39.222  48.755  1.00  0.00           C  
TER     162      LEU   161 
ATOM    162  CA  SER   162      39.671  40.631  46.201  1.00  0.00           C  
TER     163      SER   162 
ATOM    163  CA  HIE   163      42.033  43.581  46.278  1.00  0.00           C  
TER     164      HIE   163 
ATOM    164  CA  PRO   164      40.138  46.800  45.256  1.00  0.00           C  
TER     165      PRO   164 
ATOM    165  CA  ILE   165      39.468  47.871  41.650  1.00  0.00           C  
TER     166      ILE   165 
ATOM    166  CA  PHE   166      39.388  51.617  40.871  1.00  0.00           C  
TER     167      PHE   166 
ATOM    167  CA  ASP   167      37.820  53.781  38.156  1.00  0.00           C  
TER     168      ASP   167 
ATOM    168  CA  ASN   168      39.572  56.419  36.619  1.00  0.00           C  
TER     169      ASN   168 
ATOM    169  CA  PHE   169      30.184  51.651  -3.173  1.00  0.00           C  
TER     170      PHE   169 
ATOM    170  CA  PRO   170      33.345  49.534  -2.707  1.00  0.00           C  
TER     171      PRO   170 
ATOM    171  CA  ASP   171      33.714  47.109   0.220  1.00  0.00           C  
TER     172      ASP   171 
ATOM    172  CA  LEU   172      35.993  44.236   1.394  1.00  0.00           C  
TER     173      LEU   172 
ATOM    173  CA  PRO   173      36.311  40.638   0.022  1.00  0.00           C  
TER     174      PRO   173 
ATOM    174  CA  GLU   174      34.764  39.406   3.309  1.00  0.00           C  
TER     175      GLU   174 
ATOM    175  CA  HIE   175      31.676  41.601   2.632  1.00  0.00           C  
TER     176      HIE   175 
ATOM    176  CA  GLN   176      30.873  39.895  -0.699  1.00  0.00           C  
TER     177      GLN   176 
ATOM    177  CA  ASP   177      29.078  37.218   1.293  1.00  0.00           C  
TER     178      ASP   177 
ATOM    178  CA  ASN   178      26.228  38.177   3.567  1.00  0.00           C  
TER     179      ASN   178 
ATOM    179  CA  PRO   179      26.796  41.998   3.805  1.00  0.00           C  
TER     180      PRO   179 
ATOM    180  CA  SER   180      24.958  44.183   6.335  1.00  0.00           C  
TER     181      SER   180 
ATOM    181  CA  GLN   181      21.535  45.159   4.945  1.00  0.00           C  
TER     182      GLN   181 
ATOM    182  CA  LEU   182      21.532  48.257   7.216  1.00  0.00           C  
TER     183      LEU   182 
ATOM    183  CA  ARG   183      24.877  49.359   5.613  1.00  0.00           C  
TER     184      ARG   183 
ATOM    184  CA  LEU   184      23.401  48.934   2.106  1.00  0.00           C  
TER     185      LEU   184 
ATOM    185  CA  GLN   185      20.304  50.954   3.184  1.00  0.00           C  
TER     186      GLN   185 
ATOM    186  CA  HIE   186      22.457  53.804   4.655  1.00  0.00           C  
TER     187      HIE   186 
ATOM    187  CA  ASP   187      24.660  53.805   1.500  1.00  0.00           C  
TER     188      ASP   187 
ATOM    188  CA  GLY   188      21.323  54.485  -0.284  1.00  0.00           C  
TER     189      GLY   188 
ATOM    189  CA  LEU   189      21.224  57.869   1.527  1.00  0.00           C  
TER     190      LEU   189 
ATOM    190  CA  ALA   190      24.908  58.746   2.164  1.00  0.00           C  
TER     191      ALA   190 
ATOM    191  CA  THR   191      25.987  59.216  -1.486  1.00  0.00           C  
TER     192      THR   191 
ATOM    192  CA  ASP   192      28.248  62.323  -1.734  1.00  0.00           C  
TER     193      ASP   192 
ATOM    193  CA  ASP   193      31.970  61.379  -1.433  1.00  0.00           C  
TER     194      ASP   193 
ATOM    194  CA  LYS   194      33.413  64.859  -2.331  1.00  0.00           C  
TER     195      LYS   194 
ATOM    195  CA  ALA   195      36.077  66.510  -0.140  1.00  0.00           C  
TER     196      ALA   195 
ATOM    196  CA  ARG   196      34.053  69.706   0.600  1.00  0.00           C  
TER     197      ARG   196 
ATOM    197  CA  LEU   197      34.428  70.158   4.389  1.00  0.00           C  
TER     198      LEU   197 
ATOM    198  CA  GLU   198      37.516  71.958   5.756  1.00  0.00           C  
TER     199      GLU   198 
ATOM    199  CA  PRO   199      39.796  69.202   7.144  1.00  0.00           C  
TER     200      PRO   199 
ATOM    200  CA  MET   200      41.123  71.302  10.046  1.00  0.00           C  
TER     201      MET   200 
ATOM    201  CA  CYS   201      37.575  72.050  11.247  1.00  0.00           C  
TER     202      CYS   201 
ATOM    202  CA  LEU   202      35.977  68.566  11.338  1.00  0.00           C  
TER     203      LEU   202 
ATOM    203  CA  ALA   203      35.806  68.396  15.183  1.00  0.00           C  
TER     204      ALA   203 
ATOM    204  CA  GLU   204      33.862  71.725  15.222  1.00  0.00           C  
TER     205      GLU   204 
ATOM    205  CA  TYR   205      31.485  70.184  12.610  1.00  0.00           C  
TER     206      TYR   205 
ATOM    206  CA  LEU   206      30.851  67.193  15.000  1.00  0.00           C  
TER     207      LEU   206 
ATOM    207  CA  ILE   207      31.180  68.428  18.643  1.00  0.00           C  
TER     208      ILE   207 
ATOM    208  CA  SER   208      29.182  71.135  20.483  1.00  0.00           C  
TER     209      SER   208 
ATOM    209  CA  GLY   209      31.077  71.072  23.830  1.00  0.00           C  
TER     210      GLY   209 
ATOM    210  CA  PRO   210      32.346  69.042  26.843  1.00  0.00           C  
TER     211      PRO   210 
ATOM    211  CA  GLY   211      29.951  66.645  28.633  1.00  0.00           C  
TER     212      GLY   211 
ATOM    212  CA  GLY   212      29.709  63.094  30.061  1.00  0.00           C  
TER     213      GLY   212 
ATOM    213  CA  MET   213      26.858  60.502  30.111  1.00  0.00           C  
TER     214      MET   213 
ATOM    214  CA  ASP   214      25.436  61.859  33.436  1.00  0.00           C  
TER     215      ASP   214 
ATOM    215  CA  PRO   215      25.113  65.616  34.433  1.00  0.00           C  
TER     216      PRO   215 
ATOM    216  CA  ASP   216      27.257  65.213  37.580  1.00  0.00           C  
TER     217      ASP   216 
ATOM    217  CA  ILE   217      30.402  64.426  35.607  1.00  0.00           C  
TER     218      ILE   217 
ATOM    218  CA  GLU   218      32.915  67.348  35.378  1.00  0.00           C  
TER     219      GLU   218 
ATOM    219  CA  ILE   219      35.226  67.266  32.370  1.00  0.00           C  
TER     220      ILE   219 
ATOM    220  CA  ASP   220      38.668  68.883  32.617  1.00  0.00           C  
TER     221      ASP   220 
ATOM    221  CA  ASP   221      39.059  71.712  30.077  1.00  0.00           C  
TER     222      ASP   221 
ATOM    222  CA  ASP   222      42.721  70.849  29.314  1.00  0.00           C  
TER     223      ASP   222 
ATOM    223  CA  THR   223      41.883  67.155  28.828  1.00  0.00           C  
TER     224      THR   223 
ATOM    224  CA  TYR   224      39.009  68.255  26.549  1.00  0.00           C  
TER     225      TYR   224 
ATOM    225  CA  ASP   225      41.367  70.378  24.401  1.00  0.00           C  
TER     226      ASP   225 
ATOM    226  CA  GLU   226      43.976  67.544  24.237  1.00  0.00           C  
TER     227      GLU   226 
ATOM    227  CA  CYS   227      41.311  64.974  23.241  1.00  0.00           C  
TER     228      CYS   227 
ATOM    228  CA  ARG   228      39.894  67.501  20.684  1.00  0.00           C  
TER     229      ARG   228 
ATOM    229  CA  GLU   229      43.398  67.940  19.160  1.00  0.00           C  
TER     230      GLU   229 
ATOM    230  CA  VAL   230      43.864  64.134  18.774  1.00  0.00           C  
TER     231      VAL   230 
ATOM    231  CA  LEU   231      40.266  63.829  17.450  1.00  0.00           C  
TER     232      LEU   231 
ATOM    232  CA  SER   232      41.054  66.616  14.904  1.00  0.00           C  
TER     233      SER   232 
ATOM    233  CA  ARG   233      44.137  64.636  13.692  1.00  0.00           C  
TER     234      ARG   233 
ATOM    234  CA  ILE   234      42.177  61.341  13.381  1.00  0.00           C  
TER     235      ILE   234 
ATOM    235  CA  LEU   235      39.164  62.999  11.625  1.00  0.00           C  
TER     236      LEU   235 
ATOM    236  CA  GLU   236      41.559  64.674   9.123  1.00  0.00           C  
TER     237      GLU   236 
ATOM    237  CA  ASP   237      43.404  61.359   8.463  1.00  0.00           C  
TER     238      ASP   237 
ATOM    238  CA  ALA   238      39.991  59.678   7.871  1.00  0.00           C  
TER     239      ALA   238 
ATOM    239  CA  TYR   239      38.361  62.406   5.672  1.00  0.00           C  
TER     240      TYR   239 
ATOM    240  CA  THR   240      41.530  63.007   3.554  1.00  0.00           C  
TER     241      THR   240 
ATOM    241  CA  GLN   241      42.014  59.219   2.813  1.00  0.00           C  
TER     242      GLN   241 
ATOM    242  CA  SER   242      38.607  57.418   3.003  1.00  0.00           C  
TER     243      SER   242 
ATOM    243  CA  GLY   243      35.821  58.085   0.478  1.00  0.00           C  
TER     244      GLY   243 
ATOM    244  CA  THR   244      33.551  55.963   2.738  1.00  0.00           C  
TER     245      THR   244 
ATOM    245  CA  PHE   245      34.248  58.337   5.678  1.00  0.00           C  
TER     246      PHE   245 
ATOM    246  CA  ARG   246      33.621  61.396   3.398  1.00  0.00           C  
TER     247      ARG   246 
ATOM    247  CA  ARG   247      30.173  59.941   2.437  1.00  0.00           C  
TER     248      ARG   247 
ATOM    248  CA  LEU   248      29.198  59.410   6.109  1.00  0.00           C  
TER     249      LEU   248 
ATOM    249  CA  MET   249      30.492  62.843   7.307  1.00  0.00           C  
TER     250      MET   249 
ATOM    250  CA  ASN   250      29.035  64.825   4.336  1.00  0.00           C  
TER     251      ASN   250 
ATOM    251  CA  TYR   251      25.584  63.197   4.861  1.00  0.00           C  
TER     252      TYR   251 
ATOM    252  CA  ALA   252      25.577  63.887   8.627  1.00  0.00           C  
TER     253      ALA   252 
ATOM    253  CA  TYR   253      26.625  67.556   8.055  1.00  0.00           C  
TER     254      TYR   253 
ATOM    254  CA  ASP   254      23.809  68.051   5.479  1.00  0.00           C  
TER     255      ASP   254 
ATOM    255  CA  GLN   255      21.198  66.163   7.597  1.00  0.00           C  
TER     256      GLN   255 
ATOM    256  CA  GLU   256      21.814  67.121  11.237  1.00  0.00           C  
TER     257      GLU   256 
ATOM    257  CA  LEU   257      25.254  68.458  12.350  1.00  0.00           C  
TER     258      LEU   257 
ATOM    258  CA  HIE   258      24.522  71.964  10.886  1.00  0.00           C  
TER     259      HIE   258 
ATOM    259  CA  ASP   259      22.761  72.840  14.200  1.00  0.00           C  
TER     260      ASP   259 
ATOM    260  CA  VAL   260      24.695  73.252  17.509  1.00  0.00           C  
TER     261      VAL   260 
ATOM    261  CA  GLU   261      21.743  71.518  19.362  1.00  0.00           C  
TER     262      GLU   261 
ATOM    262  CA  GLN   262      22.235  68.397  17.149  1.00  0.00           C  
TER     263      GLN   262 
ATOM    263  CA  ARG   263      26.119  68.294  17.432  1.00  0.00           C  
TER     264      ARG   263 
ATOM    264  CA  TRP   264      27.477  65.872  20.046  1.00  0.00           C  
TER     265      TRP   264 
ATOM    265  CA  LEU   265      28.932  66.335  23.575  1.00  0.00           C  
TER     266      LEU   265 
ATOM    266  CA  LEU   266      32.476  65.032  24.255  1.00  0.00           C  
TER     267      LEU   266 
ATOM    267  CA  GLY   267      33.241  62.990  27.387  1.00  0.00           C  
TER     268      GLY   267 
ATOM    268  CA  ALA   268      37.011  63.546  27.296  1.00  0.00           C  
TER     269      ALA   268 
ATOM    269  CA  GLY   269      39.116  61.377  29.657  1.00  0.00           C  
TER     270      GLY   269 
ATOM    270  CA  GLU   270      36.219  58.938  30.243  1.00  0.00           C  
TER     271      GLU   270 
ATOM    271  CA  ASN   271      35.448  55.306  29.304  1.00  0.00           C  
TER     272      ASN   271 
ATOM    272  CA  PHE   272      34.807  54.679  25.578  1.00  0.00           C  
TER     273      PHE   272 
ATOM    273  CA  GLY   273      31.143  54.724  24.481  1.00  0.00           C  
TER     274      GLY   273 
ATOM    274  CA  THR   274      28.481  56.451  22.309  1.00  0.00           C  
TER     275      THR   274 
ATOM    275  CA  THR   275      24.781  57.022  23.198  1.00  0.00           C  
TER     276      THR   275 
ATOM    276  CA  VAL   276      22.340  55.510  20.797  1.00  0.00           C  
TER     277      VAL   276 
ATOM    277  CA  THR   277      19.154  56.268  22.470  1.00  0.00           C  
TER     278      THR   277 
ATOM    278  CA  ASP   278      18.063  59.437  25.087  1.00  0.00           C  
TER     279      ASP   278 
ATOM    279  CA  GLU   279      18.244  57.714  28.864  1.00  0.00           C  
TER     280      GLU   279 
ATOM    280  CA  ASP   280      20.459  58.720  28.782  1.00  0.00           C  
TER     281      ASP   280 
ATOM    281  CA  LEU   281      19.465  61.860  27.534  1.00  0.00           C  
TER     282      LEU   281 
ATOM    282  CA  GLU   282      18.910  65.121  29.477  1.00  0.00           C  
TER     283      GLU   282 
ATOM    283  CA  SER   283      16.638  66.734  28.312  1.00  0.00           C  
TER     284      SER   283 
ATOM    284  CA  SER   284      17.599  69.843  29.318  1.00  0.00           C  
TER     285      SER   284 
ATOM    285  CA  GLU   285      20.086  69.381  26.941  1.00  0.00           C  
TER     286      GLU   285 
ATOM    286  CA  GLY   286      18.567  66.894  24.765  1.00  0.00           C  
TER     287      GLY   286 
ATOM    287  CA  ARG   287      22.293  66.380  23.058  1.00  0.00           C  
TER     288      ARG   287 
ATOM    288  CA  LYS   288      23.905  62.933  22.481  1.00  0.00           C  
TER     289      LYS   288 
ATOM    289  CA  VAL   289      27.333  61.951  24.031  1.00  0.00           C  
TER     290      VAL   289 
ATOM    290  CA  ILE   290      30.577  60.468  22.638  1.00  0.00           C  
TER     291      ILE   290 
ATOM    291  CA  ALA   291      33.168  59.470  25.300  1.00  0.00           C  
TER     292      ALA   291 
ATOM    292  CA  LEU   292      36.913  59.033  24.553  1.00  0.00           C  
TER     293      LEU   292 
ATOM    293  CA  ASN   293      40.304  58.683  26.360  1.00  0.00           C  
TER     294      ASN   293 
ATOM    294  CA  LEU   294      44.032  58.491  25.430  1.00  0.00           C  
TER     295      LEU   294 
ATOM    295  CA  ASP   295      45.021  55.297  27.397  1.00  0.00           C  
TER     296      ASP   295 
ATOM    296  CA  ASP   296      45.938  53.388  24.142  1.00  0.00           C  
TER     297      ASP   296 
ATOM    297  CA  THR   297      48.782  55.984  23.542  1.00  0.00           C  
TER     298      THR   297 
ATOM    298  CA  ASP   298      50.202  55.421  27.071  1.00  0.00           C  
TER     299      ASP   298 
ATOM    299  CA  ASP   299      52.913  52.779  27.659  1.00  0.00           C  
TER     300      ASP   299 
ATOM    300  CA  ASP   300      52.281  52.433  31.446  1.00  0.00           C  
TER     301      ASP   300 
ATOM    301  CA  SER   301      48.483  51.861  31.067  1.00  0.00           C  
TER     302      SER   301 
ATOM    302  CA  ILE   302      47.184  48.265  30.651  1.00  0.00           C  
TER     303      ILE   302 
ATOM    303  CA  PRO   303      45.867  47.653  27.062  1.00  0.00           C  
TER     304      PRO   303 
ATOM    304  CA  GLU   304      42.300  46.892  25.923  1.00  0.00           C  
TER     305      GLU   304 
ATOM    305  CA  TYR   305      41.502  44.110  23.371  1.00  0.00           C  
TER     306      TYR   305 
ATOM    306  CA  TYR   306      39.121  43.354  20.441  1.00  0.00           C  
TER     307      TYR   306 
ATOM    307  CA  GLU   307      38.174  40.126  18.557  1.00  0.00           C  
TER     308      GLU   307 
ATOM    308  CA  SER   308      39.996  39.759  15.209  1.00  0.00           C  
TER     309      SER   308 
ATOM    309  CA  ASN   309      40.823  37.304  12.435  1.00  0.00           C  
TER     310      ASN   309 
ATOM    310  CA  ASP   310      44.047  36.506  14.331  1.00  0.00           C  
TER     311      ASP   310 
ATOM    311  CA  GLY   311      42.442  36.149  17.729  1.00  0.00           C  
TER     312      GLY   311 
ATOM    312  CA  PRO   312      42.359  38.811  20.456  1.00  0.00           C  
TER     313      PRO   312 
ATOM    313  CA  GLN   313      44.362  41.935  19.437  1.00  0.00           C  
TER     314      GLN   313 
ATOM    314  CA  GLN   314      45.159  45.239  21.250  1.00  0.00           C  
TER     315      GLN   314 
ATOM    315  CA  PHE   315      43.541  48.630  20.422  1.00  0.00           C  
TER     316      PHE   315 
ATOM    316  CA  ASP   316      45.282  51.822  19.357  1.00  0.00           C  
TER     317      ASP   316 
ATOM    317  CA  THR   317      43.799  55.352  19.660  1.00  0.00           C  
TER     318      THR   317 
ATOM    318  CA  THR   318      42.966  55.452  15.899  1.00  0.00           C  
TER     319      THR   318 
ATOM    319  CA  ARG   319      40.738  52.303  15.873  1.00  0.00           C  
TER     320      ARG   319 
ATOM    320  CA  SER   320      39.145  53.316  19.216  1.00  0.00           C  
TER     321      SER   320 
ATOM    321  CA  PHE   321      38.218  56.850  18.018  1.00  0.00           C  
TER     322      PHE   321 
ATOM    322  CA  ILE   322      37.099  55.903  14.448  1.00  0.00           C  
TER     323      ILE   322 
ATOM    323  CA  HIE   323      34.683  53.174  15.701  1.00  0.00           C  
TER     324      HIE   323 
ATOM    324  CA  GLN   324      32.898  55.595  18.072  1.00  0.00           C  
TER     325      GLN   324 
ATOM    325  CA  VAL   325      32.668  58.345  15.386  1.00  0.00           C  
TER     326      VAL   325 
ATOM    326  CA  VAL   326      31.169  55.814  12.868  1.00  0.00           C  
TER     327      VAL   326 
ATOM    327  CA  HIE   327      28.494  55.022  15.521  1.00  0.00           C  
TER     328      HIE   327 
ATOM    328  CA  ALA   328      27.791  58.788  15.893  1.00  0.00           C  
TER     329      ALA   328 
ATOM    329  CA  LEU   329      27.694  59.572  12.111  1.00  0.00           C  
TER     330      LEU   329 
ATOM    330  CA  THR   330      25.309  56.648  11.275  1.00  0.00           C  
TER     331      THR   330 
ATOM    331  CA  HIE   331      23.101  56.153  14.384  1.00  0.00           C  
TER     332      HIE   331 
ATOM    332  CA  LEU   332      23.660  52.391  13.739  1.00  0.00           C  
TER     333      LEU   332 
ATOM    333  CA  GLN   333      25.274  49.604  15.848  1.00  0.00           C  
TER     334      GLN   333 
ATOM    334  CA  ASP   334      27.762  46.643  15.741  1.00  0.00           C  
TER     335      ASP   334 
ATOM    335  CA  LYS   335      24.656  44.336  15.395  1.00  0.00           C  
TER     336      LYS   335 
ATOM    336  CA  GLU   336      21.884  43.650  12.870  1.00  0.00           C  
TER     337      GLU   336 
ATOM    337  CA  ASP   337      18.809  41.341  12.914  1.00  0.00           C  
TER     338      ASP   337 
ATOM    338  CA  SER   338      19.910  37.776  12.450  1.00  0.00           C  
TER     339      SER   338 
ATOM    339  CA  ASN   339      23.338  38.905  11.231  1.00  0.00           C  
TER     340      ASN   339 
ATOM    340  CA  PRO   340      26.458  38.831  13.253  1.00  0.00           C  
TER     341      PRO   340 
ATOM    341  CA  ARG   341      28.294  41.396  11.474  1.00  0.00           C  
TER     342      ARG   341 
ATOM    342  CA  GLY   342      26.357  44.632  11.812  1.00  0.00           C  
TER     343      GLY   342 
ATOM    343  CA  PRO   343      26.795  47.903   9.846  1.00  0.00           C  
TER     344      PRO   343 
ATOM    344  CA  VAL   344      29.342  49.591  12.192  1.00  0.00           C  
TER     345      VAL   344 
ATOM    345  CA  VAL   345      31.589  46.449  12.089  1.00  0.00           C  
TER     346      VAL   345 
ATOM    346  CA  GLU   346      31.642  46.532   8.260  1.00  0.00           C  
TER     347      GLU   346 
ATOM    347  CA  TYR   347      31.983  50.374   7.934  1.00  0.00           C  
TER     348      TYR   347 
ATOM    348  CA  THR   348      34.844  50.508  10.523  1.00  0.00           C  
TER     349      THR   348 
ATOM    349  CA  ASN   349      36.779  47.779   8.650  1.00  0.00           C  
TER     350      ASN   349 
ATOM    350  CA  ILE   350      36.224  49.515   5.237  1.00  0.00           C  
TER     351      ILE   350 
ATOM    351  CA  ILE   351      37.328  52.953   6.589  1.00  0.00           C  
TER     352      ILE   351 
ATOM    352  CA  LEU   352      40.460  51.571   8.354  1.00  0.00           C  
TER     353      LEU   352 
ATOM    353  CA  LYS   353      41.459  49.725   5.116  1.00  0.00           C  
TER     354      LYS   353 
ATOM    354  CA  GLU   354      41.037  52.995   3.124  1.00  0.00           C  
TER     355      GLU   354 
ATOM    355  CA  MET   355      43.180  54.789   5.792  1.00  0.00           C  
TER     356      MET   355 
ATOM    356  CA  GLY   356      45.771  51.937   5.499  1.00  0.00           C  
TER     357      GLY   356 
ATOM    357  CA  HIE   357      45.709  51.050   9.243  1.00  0.00           C  
TER     358      HIE   357 
ATOM    358  CA  THR   358      48.282  48.390  10.041  1.00  0.00           C  
TER     359      THR   358 
ATOM    359  CA  SER   359      46.576  46.115  12.640  1.00  0.00           C  
TER     360      SER   359 
ATOM    360  CA  PRO   360      44.271  43.116  11.940  1.00  0.00           C  
TER     361      PRO   360 
ATOM    361  CA  PRO   361      40.538  43.640  11.206  1.00  0.00           C  
TER     362      PRO   361 
ATOM    362  CA  ARG   362      37.953  43.626  14.040  1.00  0.00           C  
TER     363      ARG   362 
ATOM    363  CA  ILE   363      35.425  40.886  13.185  1.00  0.00           C  
TER     364      ILE   363 
ATOM    364  CA  ALA   364      33.011  41.172  16.160  1.00  0.00           C  
TER     365      ALA   364 
ATOM    365  CA  TYR   365      32.072  43.088  19.340  1.00  0.00           C  
TER     366      TYR   365 
ATOM    366  CA  GLU   366      32.210  39.953  21.577  1.00  0.00           C  
TER     367      GLU   366 
ATOM    367  CA  PHE   367      35.038  37.409  21.893  1.00  0.00           C  
TER     368      PHE   367 
ATOM    368  CA  SER   368      34.634  33.870  20.443  1.00  0.00           C  
TER     369      SER   368 
ENDMDL
MODEL     3
ATOM      1  CA  ALA     1      37.706  23.062  52.962  1.00  0.00           C  
TER       2      ALA     1 
ATOM      2  CA  TYR     2      38.631  26.665  52.051  1.00  0.00           C  
TER       3      TYR     2 
ATOM      3  CA  VAL     3      38.951  29.018  49.023  1.00  0.00           C  
TER       4      VAL     3 
ATOM      4  CA  GLU     4      41.973  31.147  48.046  1.00  0.00           C  
TER       5      GLU     4 
ATOM      5  CA  ILE     5      42.566  33.763  45.299  1.00  0.00           C  
TER       6      ILE     5 
ATOM      6  CA  ILE     6      45.393  32.633  42.975  1.00  0.00           C  
TER       7      ILE     6 
ATOM      7  CA  GLU     7      45.217  35.706  40.708  1.00  0.00           C  
TER       8      GLU     7 
ATOM      8  CA  GLN     8      43.959  39.093  41.948  1.00  0.00           C  
TER       9      GLN     8 
ATOM      9  CA  PRO     9      42.387  41.681  39.549  1.00  0.00           C  
TER      10      PRO     9 
ATOM     10  CA  LYS    10      44.547  44.629  38.348  1.00  0.00           C  
TER      11      LYS    10 
ATOM     11  CA  GLN    11      43.709  47.664  40.532  1.00  0.00           C  
TER      12      GLN    11 
ATOM     12  CA  ARG    12      43.748  50.227  37.629  1.00  0.00           C  
TER      13      ARG    12 
ATOM     13  CA  GLY    13      43.396  47.786  34.602  1.00  0.00           C  
TER      14      GLY    13 
ATOM     14  CA  MET    14      40.027  48.984  33.213  1.00  0.00           C  
TER      15      MET    14 
ATOM     15  CA  ARG    15      37.659  51.962  33.319  1.00  0.00           C  
TER      16      ARG    15 
ATOM     16  CA  PHE    16      34.051  51.142  34.310  1.00  0.00           C  
TER      17      PHE    16 
ATOM     17  CA  ARG    17      31.663  50.918  31.318  1.00  0.00           C  
TER      18      ARG    17 
ATOM     18  CA  TYR    18      28.299  52.575  30.618  1.00  0.00           C  
TER      19      TYR    18 
ATOM     19  CA  LYS    19      25.087  51.003  29.378  1.00  0.00           C  
TER      20      LYS    19 
ATOM     20  CA  CYS    20      25.735  52.439  25.938  1.00  0.00           C  
TER      21      CYS    20 
ATOM     21  CA  GLU    21      27.631  50.665  23.185  1.00  0.00           C  
TER      22      GLU    21 
ATOM     22  CA  GLY    22      31.348  50.573  23.390  1.00  0.00           C  
TER      23      GLY    22 
ATOM     23  CA  ARG    23      34.363  49.547  21.259  1.00  0.00           C  
TER      24      ARG    23 
ATOM     24  CA  SER    24      34.449  45.861  22.434  1.00  0.00           C  
TER      25      SER    24 
ATOM     25  CA  ALA    25      33.167  43.494  25.131  1.00  0.00           C  
TER      26      ALA    25 
ATOM     26  CA  GLY    26      35.286  44.094  28.318  1.00  0.00           C  
TER      27      GLY    26 
ATOM     27  CA  SER    27      37.138  41.678  30.516  1.00  0.00           C  
TER      28      SER    27 
ATOM     28  CA  ILE    28      38.882  42.221  33.890  1.00  0.00           C  
TER      29      ILE    28 
ATOM     29  CA  PRO    29      42.707  41.870  33.647  1.00  0.00           C  
TER      30      PRO    29 
ATOM     30  CA  GLY    30      44.514  39.817  36.334  1.00  0.00           C  
TER      31      GLY    30 
ATOM     31  CA  GLU    31      47.578  41.125  38.237  1.00  0.00           C  
TER      32      GLU    31 
ATOM     32  CA  ARG    32      50.088  39.324  35.914  1.00  0.00           C  
TER      33      ARG    32 
ATOM     33  CA  SER    33      48.717  41.172  32.808  1.00  0.00           C  
TER      34      SER    33 
ATOM     34  CA  THR    34      51.238  43.324  30.869  1.00  0.00           C  
TER      35      THR    34 
ATOM     35  CA  ASP    35      51.634  45.520  27.760  1.00  0.00           C  
TER      36      ASP    35 
ATOM     36  CA  THR    36      51.888  42.260  25.753  1.00  0.00           C  
TER      37      THR    36 
ATOM     37  CA  THR    37      49.823  39.615  27.651  1.00  0.00           C  
TER      38      THR    37 
ATOM     38  CA  LYS    38      46.513  39.249  29.532  1.00  0.00           C  
TER      39      LYS    38 
ATOM     39  CA  THR    39      45.596  37.121  32.578  1.00  0.00           C  
TER      40      THR    39 
ATOM     40  CA  HIE    40      42.230  36.881  34.400  1.00  0.00           C  
TER      41      HIE    40 
ATOM     41  CA  PRO    41      40.939  36.614  38.031  1.00  0.00           C  
TER      42      PRO    41 
ATOM     42  CA  THR    42      41.432  33.036  39.361  1.00  0.00           C  
TER      43      THR    42 
ATOM     43  CA  ILE    43      40.603  31.015  42.552  1.00  0.00           C  
TER      44      ILE    43 
ATOM     44  CA  LYS    44      41.558  27.623  44.094  1.00  0.00           C  
TER      45      LYS    44 
ATOM     45  CA  ILE    45      39.488  25.308  46.332  1.00  0.00           C  
TER      46      ILE    45 
ATOM     46  CA  ASN    46      41.487  23.524  49.055  1.00  0.00           C  
TER      47      ASN    46 
ATOM     47  CA  GLY    47      40.535  20.344  51.012  1.00  0.00           C  
TER      48      GLY    47 
ATOM     48  CA  TYR    48      37.830  19.202  48.494  1.00  0.00           C  
TER      49      TYR    48 
ATOM     49  CA  THR    49      37.501  17.587  45.005  1.00  0.00           C  
TER      50      THR    49 
ATOM     50  CA  GLY    50      34.236  16.911  43.194  1.00  0.00           C  
TER      51      GLY    50 
ATOM     51  CA  PRO    51      31.122  18.712  41.928  1.00  0.00           C  
TER      52      PRO    51 
ATOM     52  CA  GLY    52      30.125  22.194  43.150  1.00  0.00           C  
TER      53      GLY    52 
ATOM     53  CA  THR    53      28.927  25.750  42.286  1.00  0.00           C  
TER      54      THR    53 
ATOM     54  CA  VAL    54      30.402  29.303  42.538  1.00  0.00           C  
TER      55      VAL    54 
ATOM     55  CA  ARG    55      28.782  32.763  42.820  1.00  0.00           C  
TER      56      ARG    55 
ATOM     56  CA  ILE    56      30.696  36.000  42.026  1.00  0.00           C  
TER      57      ILE    56 
ATOM     57  CA  SER    57      29.455  39.540  42.922  1.00  0.00           C  
TER      58      SER    57 
ATOM     58  CA  LEU    58      30.563  43.197  43.270  1.00  0.00           C  
TER      59      LEU    58 
ATOM     59  CA  VAL    59      30.995  44.532  46.870  1.00  0.00           C  
TER      60      VAL    59 
ATOM     60  CA  THR    60      32.089  47.825  48.559  1.00  0.00           C  
TER      61      THR    60 
ATOM     61  CA  LYS    61      35.787  48.737  49.142  1.00  0.00           C  
TER      62      LYS    61 
ATOM     62  CA  ASP    62      35.105  49.576  52.865  1.00  0.00           C  
TER      63      ASP    62 
ATOM     63  CA  PRO    63      33.018  47.815  55.558  1.00  0.00           C  
TER      64      PRO    63 
ATOM     64  CA  PRO    64      30.166  47.013  55.969  1.00  0.00           C  
TER      65      PRO    64 
ATOM     65  CA  HIE    65      30.597  44.622  52.957  1.00  0.00           C  
TER      66      HIE    65 
ATOM     66  CA  ARG    66      27.406  45.611  50.996  1.00  0.00           C  
TER      67      ARG    66 
ATOM     67  CA  PRO    67      26.424  44.591  47.408  1.00  0.00           C  
TER      68      PRO    67 
ATOM     68  CA  HIE    68      27.675  47.423  45.171  1.00  0.00           C  
TER      69      HIE    68 
ATOM     69  CA  PRO    69      25.203  49.269  42.811  1.00  0.00           C  
TER      70      PRO    69 
ATOM     70  CA  HIE    70      27.553  48.624  39.810  1.00  0.00           C  
TER      71      HIE    70 
ATOM     71  CA  GLU    71      26.830  45.680  37.481  1.00  0.00           C  
TER      72      GLU    71 
ATOM     72  CA  LEU    72      28.814  42.672  36.339  1.00  0.00           C  
TER      73      LEU    72 
ATOM     73  CA  VAL    73      28.540  42.330  32.540  1.00  0.00           C  
TER      74      VAL    73 
ATOM     74  CA  GLY    74      29.294  39.459  30.184  1.00  0.00           C  
TER      75      GLY    74 
ATOM     75  CA  LYS    75      28.020  36.014  29.375  1.00  0.00           C  
TER      76      LYS    75 
ATOM     76  CA  ASP    76      25.679  34.706  31.932  1.00  0.00           C  
TER      77      ASP    76 
ATOM     77  CA  CYS    77      25.996  37.728  34.164  1.00  0.00           C  
TER      78      CYS    77 
ATOM     78  CA  ARG    78      22.696  38.974  35.476  1.00  0.00           C  
TER      79      ARG    78 
ATOM     79  CA  ASP    79      21.378  41.154  38.289  1.00  0.00           C  
TER      80      ASP    79 
ATOM     80  CA  GLY    80      24.812  42.356  39.075  1.00  0.00           C  
TER      81      GLY    80 
ATOM     81  CA  TYR    81      26.204  38.940  39.703  1.00  0.00           C  
TER      82      TYR    81 
ATOM     82  CA  TYR    82      27.416  35.712  38.045  1.00  0.00           C  
TER      83      TYR    82 
ATOM     83  CA  GLU    83      26.856  32.013  38.980  1.00  0.00           C  
TER      84      GLU    83 
ATOM     84  CA  ALA    84      28.228  28.750  37.489  1.00  0.00           C  
TER      85      ALA    84 
ATOM     85  CA  ASP    85      28.948  25.044  38.137  1.00  0.00           C  
TER      86      ASP    85 
ATOM     86  CA  LEU    86      32.484  23.930  38.943  1.00  0.00           C  
TER      87      LEU    86 
ATOM     87  CA  CYS    87      34.264  21.169  37.019  1.00  0.00           C  
TER      88      CYS    87 
ATOM     88  CA  PRO    88      34.631  17.954  39.053  1.00  0.00           C  
TER      89      PRO    88 
ATOM     89  CA  ASP    89      38.077  17.189  37.780  1.00  0.00           C  
TER      90      ASP    89 
ATOM     90  CA  ARG    90      39.751  20.569  38.709  1.00  0.00           C  
TER      91      ARG    90 
ATOM     91  CA  SER    91      40.465  22.618  41.828  1.00  0.00           C  
TER      92      SER    91 
ATOM     92  CA  ILE    92      41.654  25.850  40.121  1.00  0.00           C  
TER      93      ILE    92 
ATOM     93  CA  HIE    93      39.001  27.996  38.318  1.00  0.00           C  
TER      94      HIE    93 
ATOM     94  CA  SER    94      39.285  31.235  36.230  1.00  0.00           C  
TER      95      SER    94 
ATOM     95  CA  PHE    95      36.704  33.764  34.936  1.00  0.00           C  
TER      96      PHE    95 
ATOM     96  CA  GLN    96      37.467  35.692  31.705  1.00  0.00           C  
TER      97      GLN    96 
ATOM     97  CA  ASN    97      33.910  36.739  30.786  1.00  0.00           C  
TER      98      ASN    97 
ATOM     98  CA  LEU    98      33.477  39.384  33.567  1.00  0.00           C  
TER      99      LEU    98 
ATOM     99  CA  GLY    99      33.483  43.170  33.045  1.00  0.00           C  
TER     100      GLY    99 
ATOM    100  CA  ILE   100      32.278  46.066  35.272  1.00  0.00           C  
TER     101      ILE   100 
ATOM    101  CA  GLN   101      29.476  48.505  34.284  1.00  0.00           C  
TER     102      GLN   101 
ATOM    102  CA  CYS   102      28.853  51.720  36.251  1.00  0.00           C  
TER     103      CYS   102 
ATOM    103  CA  VAL   103      25.445  52.645  37.722  1.00  0.00           C  
TER     104      VAL   103 
ATOM    104  CA  LYS   104      23.517  55.567  36.355  1.00  0.00           C  
TER     105      LYS   104 
ATOM    105  CA  LYS   105      23.574  58.007  39.286  1.00  0.00           C  
TER     106      LYS   105 
ATOM    106  CA  ARG   106      20.005  59.304  38.345  1.00  0.00           C  
TER     107      ARG   106 
ATOM    107  CA  ASP   107      18.670  55.699  38.874  1.00  0.00           C  
TER     108      ASP   107 
ATOM    108  CA  LEU   108      20.850  54.547  41.907  1.00  0.00           C  
TER     109      LEU   108 
ATOM    109  CA  GLU   109      17.937  53.497  44.472  1.00  0.00           C  
TER     110      GLU   109 
ATOM    110  CA  GLN   110      16.415  51.214  41.425  1.00  0.00           C  
TER     111      GLN   110 
ATOM    111  CA  ALA   111      19.838  49.490  41.029  1.00  0.00           C  
TER     112      ALA   111 
ATOM    112  CA  ILE   112      19.971  49.190  44.862  1.00  0.00           C  
TER     113      ILE   112 
ATOM    113  CA  SER   113      16.305  47.859  44.831  1.00  0.00           C  
TER     114      SER   113 
ATOM    114  CA  GLN   114      17.451  45.107  42.285  1.00  0.00           C  
TER     115      GLN   114 
ATOM    115  CA  ARG   115      20.510  44.177  44.533  1.00  0.00           C  
TER     116      ARG   115 
ATOM    116  CA  ILE   116      18.008  43.855  47.489  1.00  0.00           C  
TER     117      ILE   116 
ATOM    117  CA  GLN   117      15.469  41.769  45.359  1.00  0.00           C  
TER     118      GLN   117 
ATOM    118  CA  THR   118      18.147  39.345  43.876  1.00  0.00           C  
TER     119      THR   118 
ATOM    119  CA  ASN   119      19.489  38.690  47.392  1.00  0.00           C  
TER     120      ASN   119 
ATOM    120  CA  ASN   120      23.078  37.917  46.305  1.00  0.00           C  
TER     121      ASN   120 
ATOM    121  CA  ASN   121      24.915  39.319  49.448  1.00  0.00           C  
TER     122      ASN   121 
ATOM    122  CA  PRO   122      27.212  36.986  51.095  1.00  0.00           C  
TER     123      PRO   122 
ATOM    123  CA  PHE   123      27.594  39.038  54.349  1.00  0.00           C  
TER     124      PHE   123 
ATOM    124  CA  HIE   124      23.818  39.523  55.227  1.00  0.00           C  
TER     125      HIE   124 
ATOM    125  CA  VAL   125      24.079  43.354  55.740  1.00  0.00           C  
TER     126      VAL   125 
ATOM    126  CA  PRO   126      20.850  45.203  56.949  1.00  0.00           C  
TER     127      PRO   126 
ATOM    127  CA  ILE   127      18.503  46.744  54.293  1.00  0.00           C  
TER     128      ILE   127 
ATOM    128  CA  GLU   128      18.802  50.294  55.732  1.00  0.00           C  
TER     129      GLU   128 
ATOM    129  CA  GLU   129      22.637  50.172  55.225  1.00  0.00           C  
TER     130      GLU   129 
ATOM    130  CA  GLN   130      22.067  48.965  51.621  1.00  0.00           C  
TER     131      GLN   130 
ATOM    131  CA  ARG   131      19.785  52.073  51.222  1.00  0.00           C  
TER     132      ARG   131 
ATOM    132  CA  GLY   132      22.626  54.377  52.281  1.00  0.00           C  
TER     133      GLY   132 
ATOM    133  CA  ASP   133      25.226  56.270  50.230  1.00  0.00           C  
TER     134      ASP   133 
ATOM    134  CA  TYR   134      28.026  54.549  48.115  1.00  0.00           C  
TER     135      TYR   134 
ATOM    135  CA  ASP   135      31.461  55.387  46.721  1.00  0.00           C  
TER     136      ASP   135 
ATOM    136  CA  LEU   136      31.207  54.719  42.972  1.00  0.00           C  
TER     137      LEU   136 
ATOM    137  CA  ASN   137      34.939  55.137  42.180  1.00  0.00           C  
TER     138      ASN   137 
ATOM    138  CA  ALA   138      36.076  51.853  43.822  1.00  0.00           C  
TER     139      ALA   138 
ATOM    139  CA  VAL   139      34.788  48.241  44.176  1.00  0.00           C  
TER     140      VAL   139 
ATOM    140  CA  ARG   140      35.878  44.637  45.105  1.00  0.00           C  
TER     141      ARG   140 
ATOM    141  CA  LEU   141      35.023  41.189  43.696  1.00  0.00           C  
TER     142      LEU   141 
ATOM    142  CA  CYS   142      33.490  38.691  46.141  1.00  0.00           C  
TER     143      CYS   142 
ATOM    143  CA  PHE   143      33.675  34.893  45.542  1.00  0.00           C  
TER     144      PHE   143 
ATOM    144  CA  GLN   144      31.600  32.161  47.323  1.00  0.00           C  
TER     145      GLN   144 
ATOM    145  CA  VAL   145      31.577  28.368  46.667  1.00  0.00           C  
TER     146      VAL   145 
ATOM    146  CA  THR   146      29.087  25.569  47.407  1.00  0.00           C  
TER     147      THR   146 
ATOM    147  CA  VAL   147      30.536  22.000  47.667  1.00  0.00           C  
TER     148      VAL   147 
ATOM    148  CA  ARG   148      28.892  18.742  48.116  1.00  0.00           C  
TER     149      ARG   148 
ATOM    149  CA  ASP   149      29.230  16.679  51.001  1.00  0.00           C  
TER     150      ASP   149 
ATOM    150  CA  PRO   150      29.427  13.183  50.705  1.00  0.00           C  
TER     151      PRO   150 
ATOM    151  CA  ALA   151      26.779  12.139  52.370  1.00  0.00           C  
TER     152      ALA   151 
ATOM    152  CA  GLY   152      25.339  14.327  51.505  1.00  0.00           C  
TER     153      GLY   152 
ATOM    153  CA  ARG   153      23.850  17.688  51.408  1.00  0.00           C  
TER     154      ARG   153 
ATOM    154  CA  PRO   154      25.444  20.623  49.757  1.00  0.00           C  
TER     155      PRO   154 
ATOM    155  CA  LEU   155      27.643  22.925  51.967  1.00  0.00           C  
TER     156      LEU   155 
ATOM    156  CA  LEU   156      28.417  26.640  51.577  1.00  0.00           C  
TER     157      LEU   156 
ATOM    157  CA  LEU   157      32.019  27.684  52.300  1.00  0.00           C  
TER     158      LEU   157 
ATOM    158  CA  THR   158      33.174  31.038  53.816  1.00  0.00           C  
TER     159      THR   158 
ATOM    159  CA  PRO   159      33.354  33.919  51.211  1.00  0.00           C  
TER     160      PRO   159 
ATOM    160  CA  VAL   160      36.585  35.608  49.982  1.00  0.00           C  
TER     161      VAL   160 
ATOM    161  CA  LEU   161      37.174  39.211  48.756  1.00  0.00           C  
TER     162      LEU   161 
ATOM    162  CA  SER   162      39.664  40.618  46.203  1.00  0.00           C  
TER     163      SER   162 
ATOM    163  CA  HIE   163      42.030  43.564  46.287  1.00  0.00           C  
TER     164      HIE   163 
ATOM    164  CA  PRO   164      40.140  46.788  45.272  1.00  0.00           C  
TER     165      PRO   164 
ATOM    165  CA  ILE   165      39.480  47.864  41.667  1.00  0.00           C  
TER     166      ILE   165 
ATOM    166  CA  PHE   166      39.404  51.612  40.893  1.00  0.00           C  
TER     167      PHE   166 
ATOM    167  CA  ASP   167      37.840  53.774  38.172  1.00  0.00           C  
TER     168      ASP   167 
ATOM    168  CA  ASN   168      39.605  56.402  36.624  1.00  0.00           C  
TER     169      ASN   168 
ATOM    169  CA  PHE   169      30.192  51.630  -3.174  1.00  0.00           C  
TER     170      PHE   169 
ATOM    170  CA  PRO   170      33.359  49.524  -2.710  1.00  0.00           C  
TER     171      PRO   170 
ATOM    171  CA  ASP   171      33.738  47.102   0.218  1.00  0.00           C  
TER     172      ASP   171 
ATOM    172  CA  LEU   172      36.025  44.237   1.391  1.00  0.00           C  
TER     173      LEU   172 
ATOM    173  CA  PRO   173      36.355  40.642   0.015  1.00  0.00           C  
TER     174      PRO   173 
ATOM    174  CA  GLU   174      34.816  39.401   3.300  1.00  0.00           C  
TER     175      GLU   174 
ATOM    175  CA  HIE   175      31.720  41.585   2.627  1.00  0.00           C  
TER     176      HIE   175 
ATOM    176  CA  GLN   176      30.922  39.874  -0.702  1.00  0.00           C  
TER     177      GLN   176 
ATOM    177  CA  ASP   177      29.133  37.198   1.295  1.00  0.00           C  
TER     178      ASP   177 
ATOM    178  CA  ASN   178      26.287  38.150   3.576  1.00  0.00           C  
TER     179      ASN   178 
ATOM    179  CA  PRO   179      26.841  41.971   3.809  1.00  0.00           C  
TER     180      PRO   179 
ATOM    180  CA  SER   180      24.997  44.152   6.338  1.00  0.00           C  
TER     181      SER   180 
ATOM    181  CA  GLN   181      21.571  45.117   4.948  1.00  0.00           C  
TER     182      GLN   181 
ATOM    182  CA  LEU   182      21.559  48.215   7.219  1.00  0.00           C  
TER     183      LEU   182 
ATOM    183  CA  ARG   183      24.900  49.326   5.614  1.00  0.00           C  
TER     184      ARG   183 
ATOM    184  CA  LEU   184      23.424  48.897   2.108  1.00  0.00           C  
TER     185      LEU   184 
ATOM    185  CA  GLN   185      20.322  50.908   3.188  1.00  0.00           C  
TER     186      GLN   185 
ATOM    186  CA  HIE   186      22.466  53.763   4.658  1.00  0.00           C  
TER     187      HIE   186 
ATOM    187  CA  ASP   187      24.666  53.770   1.501  1.00  0.00           C  
TER     188      ASP   187 
ATOM    188  CA  GLY   188      21.327  54.443  -0.280  1.00  0.00           C  
TER     189      GLY   188 
ATOM    189  CA  LEU   189      21.221  57.825   1.534  1.00  0.00           C  
TER     190      LEU   189 
ATOM    190  CA  ALA   190      24.902  58.711   2.165  1.00  0.00           C  
TER     191      ALA   190 
ATOM    191  CA  THR   191      25.976  59.180  -1.486  1.00  0.00           C  
TER     192      THR   191 
ATOM    192  CA  ASP   192      28.228  62.292  -1.737  1.00  0.00           C  
TER     193      ASP   192 
ATOM    193  CA  ASP   193      31.951  61.356  -1.440  1.00  0.00           C  
TER     194      ASP   193 
ATOM    194  CA  LYS   194      33.385  64.838  -2.343  1.00  0.00           C  
TER     195      LYS   194 
ATOM    195  CA  ALA   195      36.046  66.498  -0.157  1.00  0.00           C  
TER     196      ALA   195 
ATOM    196  CA  ARG   196      34.013  69.689   0.581  1.00  0.00           C  
TER     197      ARG   196 
ATOM    197  CA  LEU   197      34.392  70.145   4.369  1.00  0.00           C  
TER     198      LEU   197 
ATOM    198  CA  GLU   198      37.478  71.951   5.734  1.00  0.00           C  
TER     199      GLU   198 
ATOM    199  CA  PRO   199      39.763  69.197   7.119  1.00  0.00           C  
TER     200      PRO   199 
ATOM    200  CA  MET   200      41.092  71.299  10.019  1.00  0.00           C  
TER     201      MET   200 
ATOM    201  CA  CYS   201      37.546  72.046  11.226  1.00  0.00           C  
TER     202      CYS   201 
ATOM    202  CA  LEU   202      35.950  68.561  11.320  1.00  0.00           C  
TER     203      LEU   202 
ATOM    203  CA  ALA   203      35.791  68.391  15.165  1.00  0.00           C  
TER     204      ALA   203 
ATOM    204  CA  GLU   204      33.842  71.718  15.208  1.00  0.00           C  
TER     205      GLU   204 
ATOM    205  CA  TYR   205      31.460  70.176  12.603  1.00  0.00           C  
TER     206      TYR   205 
ATOM    206  CA  LEU   206      30.836  67.182  14.990  1.00  0.00           C  
TER     207      LEU   206 
ATOM    207  CA  ILE   207      31.167  68.421  18.631  1.00  0.00           C  
TER     208      ILE   207 
ATOM    208  CA  SER   208      29.170  71.128  20.474  1.00  0.00           C  
TER     209      SER   208 
ATOM    209  CA  GLY   209      31.073  71.071  23.816  1.00  0.00           C  
TER     210      GLY   209 
ATOM    210  CA  PRO   210      32.349  69.047  26.828  1.00  0.00           C  
TER     211      PRO   210 
ATOM    211  CA  GLY   211      29.959  66.653  28.628  1.00  0.00           C  
TER     212      GLY   211 
ATOM    212  CA  GLY   212      29.722  63.111  30.068  1.00  0.00           C  
TER     213      GLY   212 
ATOM    213  CA  MET   213      26.887  60.508  30.118  1.00  0.00           C  
TER     214      MET   213 
ATOM    214  CA  ASP   214      25.472  61.856  33.444  1.00  0.00           C  
TER     215      ASP   214 
ATOM    215  CA  PRO   215      25.139  65.606  34.435  1.00  0.00           C  
TER     216      PRO   215 
ATOM    216  CA  ASP   216      27.273  65.209  37.581  1.00  0.00           C  
TER     217      ASP   216 
ATOM    217  CA  ILE   217      30.420  64.427  35.613  1.00  0.00           C  
TER     218      ILE   217 
ATOM    218  CA  GLU   218      32.920  67.351  35.368  1.00  0.00           C  
TER     219      GLU   218 
ATOM    219  CA  ILE   219      35.227  67.270  32.357  1.00  0.00           C  
TER     220      ILE   219 
ATOM    220  CA  ASP   220      38.670  68.886  32.601  1.00  0.00           C  
TER     221      ASP   220 
ATOM    221  CA  ASP   221      39.057  71.715  30.062  1.00  0.00           C  
TER     222      ASP   221 
ATOM    222  CA  ASP   222      42.720  70.857  29.301  1.00  0.00           C  
TER     223      ASP   222 
ATOM    223  CA  THR   223      41.886  67.162  28.811  1.00  0.00           C  
TER     224      THR   223 
ATOM    224  CA  TYR   224      39.012  68.262  26.532  1.00  0.00           C  
TER     225      TYR   224 
ATOM    225  CA  ASP   225      41.371  70.389  24.388  1.00  0.00           C  
TER     226      ASP   225 
ATOM    226  CA  GLU   226      43.975  67.554  24.215  1.00  0.00           C  
TER     227      GLU   226 
ATOM    227  CA  CYS   227      41.310  64.984  23.222  1.00  0.00           C  
TER     228      CYS   227 
ATOM    228  CA  ARG   228      39.887  67.508  20.666  1.00  0.00           C  
TER     229      ARG   228 
ATOM    229  CA  GLU   229      43.387  67.952  19.138  1.00  0.00           C  
TER     230      GLU   229 
ATOM    230  CA  VAL   230      43.859  64.147  18.753  1.00  0.00           C  
TER     231      VAL   230 
ATOM    231  CA  LEU   231      40.260  63.837  17.431  1.00  0.00           C  
TER     232      LEU   231 
ATOM    232  CA  SER   232      41.039  66.626  14.884  1.00  0.00           C  
TER     233      SER   232 
ATOM    233  CA  ARG   233      44.126  64.653  13.669  1.00  0.00           C  
TER     234      ARG   233 
ATOM    234  CA  ILE   234      42.174  61.354  13.360  1.00  0.00           C  
TER     235      ILE   234 
ATOM    235  CA  LEU   235      39.156  63.005  11.605  1.00  0.00           C  
TER     236      LEU   235 
ATOM    236  CA  GLU   236      41.544  64.687   9.101  1.00  0.00           C  
TER     237      GLU   236 
ATOM    237  CA  ASP   237      43.395  61.375   8.440  1.00  0.00           C  
TER     238      ASP   237 
ATOM    238  CA  ALA   238      39.986  59.685   7.855  1.00  0.00           C  
TER     239      ALA   238 
ATOM    239  CA  TYR   239      38.349  62.406   5.654  1.00  0.00           C  
TER     240      TYR   239 
ATOM    240  CA  THR   240      41.514  63.007   3.531  1.00  0.00           C  
TER     241      THR   240 
ATOM    241  CA  GLN   241      42.009  59.221   2.799  1.00  0.00           C  
TER     242      GLN   241 
ATOM    242  CA  SER   242      38.604  57.416   2.993  1.00  0.00           C  
TER     243      SER   242 
ATOM    243  CA  GLY   243      35.814  58.075   0.470  1.00  0.00           C  
TER     244      GLY   243 
ATOM    244  CA  THR   244      33.552  55.950   2.735  1.00  0.00           C  
TER     245      THR   244 
ATOM    245  CA  PHE   245      34.245  58.329   5.672  1.00  0.00           C  
TER     246      PHE   245 
ATOM    246  CA  ARG   246      33.609  61.383   3.389  1.00  0.00           C  
TER     247      ARG   246 
ATOM    247  CA  ARG   247      30.164  59.918   2.434  1.00  0.00           C  
TER     248      ARG   247 
ATOM    248  CA  LEU   248      29.193  59.388   6.107  1.00  0.00           C  
TER     249      LEU   248 
ATOM    249  CA  MET   249      30.479  62.825   7.300  1.00  0.00           C  
TER     250      MET   249 
ATOM    250  CA  ASN   250      29.015  64.800   4.330  1.00  0.00           C  
TER     251      ASN   250 
ATOM    251  CA  TYR   251      25.570  63.164   4.861  1.00  0.00           C  
TER     252      TYR   251 
ATOM    252  CA  ALA   252      25.563  63.860   8.627  1.00  0.00           C  
TER     253      ALA   252 
ATOM    253  CA  TYR   253      26.603  67.529   8.048  1.00  0.00           C  
TER     254      TYR   253 
ATOM    254  CA  ASP   254      23.782  68.015   5.478  1.00  0.00           C  
TER     255      ASP   254 
ATOM    255  CA  GLN   255      21.179  66.121   7.599  1.00  0.00           C  
TER     256      GLN   255 
ATOM    256  CA  GLU   256      21.793  67.084  11.238  1.00  0.00           C  
TER     257      GLU   256 
ATOM    257  CA  LEU   257      25.229  68.433  12.348  1.00  0.00           C  
TER     258      LEU   257 
ATOM    258  CA  HIE   258      24.478  71.935  10.893  1.00  0.00           C  
TER     259      HIE   258 
ATOM    259  CA  ASP   259      22.719  72.792  14.211  1.00  0.00           C  
TER     260      ASP   259 
ATOM    260  CA  VAL   260      24.655  73.214  17.517  1.00  0.00           C  
TER     261      VAL   260 
ATOM    261  CA  GLU   261      21.727  71.458  19.373  1.00  0.00           C  
TER     262      GLU   261 
ATOM    262  CA  GLN   262      22.233  68.347  17.152  1.00  0.00           C  
TER     263      GLN   262 
ATOM    263  CA  ARG   263      26.112  68.273  17.430  1.00  0.00           C  
TER     264      ARG   263 
ATOM    264  CA  TRP   264      27.477  65.858  20.047  1.00  0.00           C  
TER     265      TRP   264 
ATOM    265  CA  LEU   265      28.936  66.333  23.570  1.00  0.00           C  
TER     266      LEU   265 
ATOM    266  CA  LEU   266      32.482  65.034  24.245  1.00  0.00           C  
TER     267      LEU   266 
ATOM    267  CA  GLY   267      33.246  62.993  27.378  1.00  0.00           C  
TER     268      GLY   267 
ATOM    268  CA  ALA   268      37.016  63.554  27.285  1.00  0.00           C  
TER     269      ALA   268 
ATOM    269  CA  GLY   269      39.120  61.387  29.648  1.00  0.00           C  
TER     270      GLY   269 
ATOM    270  CA  GLU   270      36.225  58.944  30.235  1.00  0.00           C  
TER     271      GLU   270 
ATOM    271  CA  ASN   271      35.465  55.309  29.298  1.00  0.00           C  
TER     272      ASN   271 
ATOM    272  CA  PHE   272      34.821  54.684  25.573  1.00  0.00           C  
TER     273      PHE   272 
ATOM    273  CA  GLY   273      31.156  54.725  24.481  1.00  0.00           C  
TER     274      GLY   273 
ATOM    274  CA  THR   274      28.489  56.450  22.314  1.00  0.00           C  
TER     275      THR   274 
ATOM    275  CA  THR   275      24.791  57.024  23.209  1.00  0.00           C  
TER     276      THR   275 
ATOM    276  CA  VAL   276      22.366  55.512  20.796  1.00  0.00           C  
TER     277      VAL   276 
ATOM    277  CA  THR   277      19.180  56.220  22.473  1.00  0.00           C  
TER     278      THR   277 
ATOM    278  CA  ASP   278      18.050  59.346  25.058  1.00  0.00           C  
TER     279      ASP   278 
ATOM    279  CA  GLU   279      18.206  57.624  28.803  1.00  0.00           C  
TER     280      GLU   279 
ATOM    280  CA  ASP   280      20.332  58.642  28.792  1.00  0.00           C  
TER     281      ASP   280 
ATOM    281  CA  LEU   281      19.303  61.744  27.576  1.00  0.00           C  
TER     282      LEU   281 
ATOM    282  CA  GLU   282      18.760  64.991  29.525  1.00  0.00           C  
TER     283      GLU   282 
ATOM    283  CA  SER   283      16.527  66.647  28.355  1.00  0.00           C  
TER     284      SER   283 
ATOM    284  CA  SER   284      17.535  69.719  29.376  1.00  0.00           C  
TER     285      SER   284 
ATOM    285  CA  GLU   285      20.029  69.217  27.022  1.00  0.00           C  
TER     286      GLU   285 
ATOM    286  CA  GLY   286      18.624  66.865  24.854  1.00  0.00           C  
TER     287      GLY   286 
ATOM    287  CA  ARG   287      22.297  66.367  23.105  1.00  0.00           C  
TER     288      ARG   287 
ATOM    288  CA  LYS   288      23.910  62.929  22.504  1.00  0.00           C  
TER     289      LYS   288 
ATOM    289  CA  VAL   289      27.344  61.952  24.035  1.00  0.00           C  
TER     290      VAL   289 
ATOM    290  CA  ILE   290      30.585  60.466  22.637  1.00  0.00           C  
TER     291      ILE   290 
ATOM    291  CA  ALA   291      33.174  59.471  25.299  1.00  0.00           C  
TER     292      ALA   291 
ATOM    292  CA  LEU   292      36.918  59.037  24.548  1.00  0.00           C  
TER     293      LEU   292 
ATOM    293  CA  ASN   293      40.312  58.694  26.351  1.00  0.00           C  
TER     294      ASN   293 
ATOM    294  CA  LEU   294      44.039  58.504  25.422  1.00  0.00           C  
TER     295      LEU   294 
ATOM    295  CA  ASP   295      45.030  55.319  27.398  1.00  0.00           C  
TER     296      ASP   295 
ATOM    296  CA  ASP   296      45.944  53.398  24.152  1.00  0.00           C  
TER     297      ASP   296 
ATOM    297  CA  THR   297      48.796  55.981  23.556  1.00  0.00           C  
TER     298      THR   297 
ATOM    298  CA  ASP   298      50.207  55.428  27.086  1.00  0.00           C  
TER     299      ASP   298 
ATOM    299  CA  ASP   299      52.899  52.782  27.695  1.00  0.00           C  
TER     300      ASP   299 
ATOM    300  CA  ASP   300      52.257  52.461  31.475  1.00  0.00           C  
TER     301      ASP   300 
ATOM    301  CA  SER   301      48.469  51.867  31.091  1.00  0.00           C  
TER     302      SER   301 
ATOM    302  CA  ILE   302      47.184  48.272  30.660  1.00  0.00           C  
TER     303      ILE   302 
ATOM    303  CA  PRO   303      45.874  47.665  27.068  1.00  0.00           C  
TER     304      PRO   303 
ATOM    304  CA  GLU   304      42.309  46.900  25.927  1.00  0.00           C  
TER     305      GLU   304 
ATOM    305  CA  TYR   305      41.521  44.118  23.374  1.00  0.00           C  
TER     306      TYR   305 
ATOM    306  CA  TYR   306      39.147  43.355  20.441  1.00  0.00           C  
TER     307      TYR   306 
ATOM    307  CA  GLU   307      38.211  40.125  18.558  1.00  0.00           C  
TER     308      GLU   307 
ATOM    308  CA  SER   308      40.033  39.759  15.210  1.00  0.00           C  
TER     309      SER   308 
ATOM    309  CA  ASN   309      40.863  37.301  12.441  1.00  0.00           C  
TER     310      ASN   309 
ATOM    310  CA  ASP   310      44.088  36.515  14.339  1.00  0.00           C  
TER     311      ASP   310 
ATOM    311  CA  GLY   311      42.485  36.158  17.737  1.00  0.00           C  
TER     312      GLY   311 
ATOM    312  CA  PRO   312      42.394  38.822  20.461  1.00  0.00           C  
TER     313      PRO   312 
ATOM    313  CA  GLN   313      44.389  41.949  19.443  1.00  0.00           C  
TER     314      GLN   313 
ATOM    314  CA  GLN   314      45.177  45.255  21.256  1.00  0.00           C  
TER     315      GLN   314 
ATOM    315  CA  PHE   315      43.548  48.639  20.427  1.00  0.00           C  
TER     316      PHE   315 
ATOM    316  CA  ASP   316      45.285  51.831  19.356  1.00  0.00           C  
TER     317      ASP   316 
ATOM    317  CA  THR   317      43.804  55.362  19.652  1.00  0.00           C  
TER     318      THR   317 
ATOM    318  CA  THR   318      42.970  55.463  15.891  1.00  0.00           C  
TER     319      THR   318 
ATOM    319  CA  ARG   319      40.747  52.311  15.866  1.00  0.00           C  
TER     320      ARG   319 
ATOM    320  CA  SER   320      39.150  53.324  19.207  1.00  0.00           C  
TER     321      SER   320 
ATOM    321  CA  PHE   321      38.222  56.857  18.007  1.00  0.00           C  
TER     322      PHE   321 
ATOM    322  CA  ILE   322      37.102  55.904  14.440  1.00  0.00           C  
TER     323      ILE   322 
ATOM    323  CA  HIE   323      34.694  53.172  15.699  1.00  0.00           C  
TER     324      HIE   323 
ATOM    324  CA  GLN   324      32.905  55.590  18.070  1.00  0.00           C  
TER     325      GLN   324 
ATOM    325  CA  VAL   325      32.670  58.336  15.381  1.00  0.00           C  
TER     326      VAL   325 
ATOM    326  CA  VAL   326      31.173  55.800  12.868  1.00  0.00           C  
TER     327      VAL   326 
ATOM    327  CA  HIE   327      28.503  55.007  15.525  1.00  0.00           C  
TER     328      HIE   327 
ATOM    328  CA  ALA   328      27.794  58.772  15.892  1.00  0.00           C  
TER     329      ALA   328 
ATOM    329  CA  LEU   329      27.692  59.549  12.109  1.00  0.00           C  
TER     330      LEU   329 
ATOM    330  CA  THR   330      25.314  56.618  11.278  1.00  0.00           C  
TER     331      THR   330 
ATOM    331  CA  HIE   331      23.111  56.117  14.388  1.00  0.00           C  
TER     332      HIE   331 
ATOM    332  CA  LEU   332      23.673  52.356  13.740  1.00  0.00           C  
TER     333      LEU   332 
ATOM    333  CA  GLN   333      25.291  49.571  15.849  1.00  0.00           C  
TER     334      GLN   333 
ATOM    334  CA  ASP   334      27.791  46.624  15.742  1.00  0.00           C  
TER     335      ASP   334 
ATOM    335  CA  LYS   335      24.700  44.302  15.396  1.00  0.00           C  
TER     336      LYS   335 
ATOM    336  CA  GLU   336      21.931  43.606  12.873  1.00  0.00           C  
TER     337      GLU   336 
ATOM    337  CA  ASP   337      18.868  41.285  12.919  1.00  0.00           C  
TER     338      ASP   337 
ATOM    338  CA  SER   338      19.975  37.726  12.442  1.00  0.00           C  
TER     339      SER   338 
ATOM    339  CA  ASN   339      23.399  38.866  11.223  1.00  0.00           C  
TER     340      ASN   339 
ATOM    340  CA  PRO   340      26.524  38.792  13.239  1.00  0.00           C  
TER     341      PRO   340 
ATOM    341  CA  ARG   341      28.339  41.376  11.474  1.00  0.00           C  
TER     342      ARG   341 
ATOM    342  CA  GLY   342      26.394  44.607  11.811  1.00  0.00           C  
TER     343      GLY   342 
ATOM    343  CA  PRO   343      26.820  47.880   9.847  1.00  0.00           C  
TER     344      PRO   343 
ATOM    344  CA  VAL   344      29.362  49.576  12.194  1.00  0.00           C  
TER     345      VAL   344 
ATOM    345  CA  VAL   345      31.618  46.441  12.090  1.00  0.00           C  
TER     346      VAL   345 
ATOM    346  CA  GLU   346      31.670  46.522   8.261  1.00  0.00           C  
TER     347      GLU   346 
ATOM    347  CA  TYR   347      32.000  50.364   7.934  1.00  0.00           C  
TER     348      TYR   347 
ATOM    348  CA  THR   348      34.861  50.506  10.522  1.00  0.00           C  
TER     349      THR   348 
ATOM    349  CA  ASN   349      36.802  47.780   8.651  1.00  0.00           C  
TER     350      ASN   349 
ATOM    350  CA  ILE   350      36.242  49.513   5.236  1.00  0.00           C  
TER     351      ILE   350 
ATOM    351  CA  ILE   351      37.340  52.953   6.585  1.00  0.00           C  
TER     352      ILE   351 
ATOM    352  CA  LEU   352      40.475  51.579   8.350  1.00  0.00           C  
TER     353      LEU   352 
ATOM    353  CA  LYS   353      41.477  49.734   5.113  1.00  0.00           C  
TER     354      LYS   353 
ATOM    354  CA  GLU   354      41.045  53.000   3.118  1.00  0.00           C  
TER     355      GLU   354 
ATOM    355  CA  MET   355      43.185  54.801   5.782  1.00  0.00           C  
TER     356      MET   355 
ATOM    356  CA  GLY   356      45.781  51.956   5.489  1.00  0.00           C  
TER     357      GLY   356 
ATOM    357  CA  HIE   357      45.727  51.062   9.230  1.00  0.00           C  
TER     358      HIE   357 
ATOM    358  CA  THR   358      48.293  48.396  10.020  1.00  0.00           C  
TER     359      THR   358 
ATOM    359  CA  SER   359      46.599  46.135  12.631  1.00  0.00           C  
TER     360      SER   359 
ATOM    360  CA  PRO   360      44.300  43.130  11.944  1.00  0.00           C  
TER     361      PRO   360 
ATOM    361  CA  PRO   361      40.567  43.649  11.211  1.00  0.00           C  
TER     362      PRO   361 
ATOM    362  CA  ARG   362      37.983  43.631  14.045  1.00  0.00           C  
TER     363      ARG   362 
ATOM    363  CA  ILE   363      35.457  40.888  13.193  1.00  0.00           C  
TER     364      ILE   363 
ATOM    364  CA  ALA   364      33.041  41.174  16.165  1.00  0.00           C  
TER     365      ALA   364 
ATOM    365  CA  TYR   365      32.098  43.089  19.346  1.00  0.00           C  
TER     366      TYR   365 
ATOM    366  CA  GLU   366      32.234  39.948  21.575  1.00  0.00           C  
TER     367      GLU   366 
ATOM    367  CA  PHE   367      35.065  37.409  21.893  1.00  0.00           C  
TER     368      PHE   367 
ATOM    368  CA  SER   368      34.674  33.868  20.454  1.00  0.00           C  
TER     369      SER   368 
ENDMDL
MODEL     4
ATOM      1  CA  ALA     1      37.662  23.035  52.899  1.00  0.00           C  
TER       2      ALA     1 
ATOM      2  CA  TYR     2      38.588  26.641  52.005  1.00  0.00           C  
TER       3      TYR     2 
ATOM      3  CA  VAL     3      38.915  29.004  48.988  1.00  0.00           C  
TER       4      VAL     3 
ATOM      4  CA  GLU     4      41.942  31.128  48.020  1.00  0.00           C  
TER       5      GLU     4 
ATOM      5  CA  ILE     5      42.542  33.750  45.282  1.00  0.00           C  
TER       6      ILE     5 
ATOM      6  CA  ILE     6      45.376  32.621  42.966  1.00  0.00           C  
TER       7      ILE     6 
ATOM      7  CA  GLU     7      45.205  35.695  40.700  1.00  0.00           C  
TER       8      GLU     7 
ATOM      8  CA  GLN     8      43.951  39.081  41.948  1.00  0.00           C  
TER       9      GLN     8 
ATOM      9  CA  PRO     9      42.386  41.678  39.557  1.00  0.00           C  
TER      10      PRO     9 
ATOM     10  CA  LYS    10      44.557  44.620  38.363  1.00  0.00           C  
TER      11      LYS    10 
ATOM     11  CA  GLN    11      43.719  47.650  40.553  1.00  0.00           C  
TER      12      GLN    11 
ATOM     12  CA  ARG    12      43.772  50.222  37.663  1.00  0.00           C  
TER      13      ARG    12 
ATOM     13  CA  GLY    13      43.425  47.821  34.625  1.00  0.00           C  
TER      14      GLY    13 
ATOM     14  CA  MET    14      40.055  49.002  33.237  1.00  0.00           C  
TER      15      MET    14 
ATOM     15  CA  ARG    15      37.680  51.974  33.334  1.00  0.00           C  
TER      16      ARG    15 
ATOM     16  CA  PHE    16      34.074  51.153  34.327  1.00  0.00           C  
TER      17      PHE    16 
ATOM     17  CA  ARG    17      31.681  50.935  31.337  1.00  0.00           C  
TER      18      ARG    17 
ATOM     18  CA  TYR    18      28.320  52.599  30.643  1.00  0.00           C  
TER      19      TYR    18 
ATOM     19  CA  LYS    19      25.107  51.035  29.390  1.00  0.00           C  
TER      20      LYS    19 
ATOM     20  CA  CYS    20      25.762  52.467  25.950  1.00  0.00           C  
TER      21      CYS    20 
ATOM     21  CA  GLU    21      27.641  50.690  23.187  1.00  0.00           C  
TER      22      GLU    21 
ATOM     22  CA  GLY    22      31.358  50.575  23.399  1.00  0.00           C  
TER      23      GLY    22 
ATOM     23  CA  ARG    23      34.372  49.549  21.267  1.00  0.00           C  
TER      24      ARG    23 
ATOM     24  CA  SER    24      34.463  45.865  22.448  1.00  0.00           C  
TER      25      SER    24 
ATOM     25  CA  ALA    25      33.176  43.496  25.141  1.00  0.00           C  
TER      26      ALA    25 
ATOM     26  CA  GLY    26      35.262  44.096  28.340  1.00  0.00           C  
TER      27      GLY    26 
ATOM     27  CA  SER    27      37.138  41.694  30.526  1.00  0.00           C  
TER      28      SER    27 
ATOM     28  CA  ILE    28      38.883  42.236  33.899  1.00  0.00           C  
TER      29      ILE    28 
ATOM     29  CA  PRO    29      42.708  41.883  33.656  1.00  0.00           C  
TER      30      PRO    29 
ATOM     30  CA  GLY    30      44.511  39.819  36.337  1.00  0.00           C  
TER      31      GLY    30 
ATOM     31  CA  GLU    31      47.575  41.115  38.245  1.00  0.00           C  
TER      32      GLU    31 
ATOM     32  CA  ARG    32      50.085  39.320  35.917  1.00  0.00           C  
TER      33      ARG    32 
ATOM     33  CA  SER    33      48.718  41.180  32.818  1.00  0.00           C  
TER      34      SER    33 
ATOM     34  CA  THR    34      51.243  43.335  30.886  1.00  0.00           C  
TER      35      THR    34 
ATOM     35  CA  ASP    35      51.643  45.536  27.782  1.00  0.00           C  
TER      36      ASP    35 
ATOM     36  CA  THR    36      51.900  42.279  25.772  1.00  0.00           C  
TER      37      THR    36 
ATOM     37  CA  THR    37      49.823  39.634  27.653  1.00  0.00           C  
TER      38      THR    37 
ATOM     38  CA  LYS    38      46.514  39.271  29.536  1.00  0.00           C  
TER      39      LYS    38 
ATOM     39  CA  THR    39      45.591  37.135  32.574  1.00  0.00           C  
TER      40      THR    39 
ATOM     40  CA  HIE    40      42.225  36.895  34.395  1.00  0.00           C  
TER      41      HIE    40 
ATOM     41  CA  PRO    41      40.933  36.622  38.025  1.00  0.00           C  
TER      42      PRO    41 
ATOM     42  CA  THR    42      41.414  33.040  39.342  1.00  0.00           C  
TER      43      THR    42 
ATOM     43  CA  ILE    43      40.578  31.013  42.527  1.00  0.00           C  
TER      44      ILE    43 
ATOM     44  CA  LYS    44      41.528  27.616  44.057  1.00  0.00           C  
TER      45      LYS    44 
ATOM     45  CA  ILE    45      39.451  25.301  46.287  1.00  0.00           C  
TER      46      ILE    45 
ATOM     46  CA  ASN    46      41.449  23.509  49.004  1.00  0.00           C  
TER      47      ASN    46 
ATOM     47  CA  GLY    47      40.490  20.321  50.936  1.00  0.00           C  
TER      48      GLY    47 
ATOM     48  CA  TYR    48      37.789  19.203  48.408  1.00  0.00           C  
TER      49      TYR    48 
ATOM     49  CA  THR    49      37.460  17.619  44.911  1.00  0.00           C  
TER      50      THR    49 
ATOM     50  CA  GLY    50      34.190  16.953  43.106  1.00  0.00           C  
TER      51      GLY    50 
ATOM     51  CA  PRO    51      31.070  18.753  41.852  1.00  0.00           C  
TER      52      PRO    51 
ATOM     52  CA  GLY    52      30.065  22.223  43.089  1.00  0.00           C  
TER      53      GLY    52 
ATOM     53  CA  THR    53      28.884  25.786  42.241  1.00  0.00           C  
TER      54      THR    53 
ATOM     54  CA  VAL    54      30.374  29.329  42.503  1.00  0.00           C  
TER      55      VAL    54 
ATOM     55  CA  ARG    55      28.762  32.791  42.799  1.00  0.00           C  
TER      56      ARG    55 
ATOM     56  CA  ILE    56      30.682  36.026  42.021  1.00  0.00           C  
TER      57      ILE    56 
ATOM     57  CA  SER    57      29.443  39.561  42.932  1.00  0.00           C  
TER      58      SER    57 
ATOM     58  CA  LEU    58      30.560  43.213  43.289  1.00  0.00           C  
TER      59      LEU    58 
ATOM     59  CA  VAL    59      31.001  44.541  46.889  1.00  0.00           C  
TER      60      VAL    59 
ATOM     60  CA  THR    60      32.105  47.828  48.578  1.00  0.00           C  
TER      61      THR    60 
ATOM     61  CA  LYS    61      35.805  48.733  49.148  1.00  0.00           C  
TER      62      LYS    61 
ATOM     62  CA  ASP    62      35.142  49.550  52.872  1.00  0.00           C  
TER      63      ASP    62 
ATOM     63  CA  PRO    63      33.060  47.787  55.567  1.00  0.00           C  
TER      64      PRO    63 
ATOM     64  CA  PRO    64      30.208  46.993  55.989  1.00  0.00           C  
TER      65      PRO    64 
ATOM     65  CA  HIE    65      30.617  44.611  52.972  1.00  0.00           C  
TER      66      HIE    65 
ATOM     66  CA  ARG    66      27.427  45.618  51.025  1.00  0.00           C  
TER      67      ARG    66 
ATOM     67  CA  PRO    67      26.435  44.610  47.439  1.00  0.00           C  
TER      68      PRO    67 
ATOM     68  CA  HIE    68      27.686  47.440  45.200  1.00  0.00           C  
TER      69      HIE    68 
ATOM     69  CA  PRO    69      25.216  49.292  42.842  1.00  0.00           C  
TER      70      PRO    69 
ATOM     70  CA  HIE    70      27.561  48.648  39.836  1.00  0.00           C  
TER      71      HIE    70 
ATOM     71  CA  GLU    71      26.835  45.710  37.500  1.00  0.00           C  
TER      72      GLU    71 
ATOM     72  CA  LEU    72      28.815  42.704  36.346  1.00  0.00           C  
TER      73      LEU    72 
ATOM     73  CA  VAL    73      28.546  42.366  32.546  1.00  0.00           C  
TER      74      VAL    73 
ATOM     74  CA  GLY    74      29.282  39.490  30.195  1.00  0.00           C  
TER      75      GLY    74 
ATOM     75  CA  LYS    75      27.992  36.052  29.393  1.00  0.00           C  
TER      76      LYS    75 
ATOM     76  CA  ASP    76      25.643  34.758  31.947  1.00  0.00           C  
TER      77      ASP    76 
ATOM     77  CA  CYS    77      25.965  37.779  34.178  1.00  0.00           C  
TER      78      CYS    77 
ATOM     78  CA  ARG    78      22.672  39.027  35.506  1.00  0.00           C  
TER      79      ARG    78 
ATOM     79  CA  ASP    79      21.367  41.209  38.320  1.00  0.00           C  
TER      80      ASP    79 
ATOM     80  CA  GLY    80      24.807  42.401  39.102  1.00  0.00           C  
TER      81      GLY    80 
ATOM     81  CA  TYR    81      26.193  38.980  39.716  1.00  0.00           C  
TER      82      TYR    81 
ATOM     82  CA  TYR    82      27.400  35.761  38.044  1.00  0.00           C  
TER      83      TYR    82 
ATOM     83  CA  GLU    83      26.831  32.061  38.962  1.00  0.00           C  
TER      84      GLU    83 
ATOM     84  CA  ALA    84      28.194  28.803  37.457  1.00  0.00           C  
TER      85      ALA    84 
ATOM     85  CA  ASP    85      28.908  25.094  38.090  1.00  0.00           C  
TER      86      ASP    85 
ATOM     86  CA  LEU    86      32.439  23.968  38.896  1.00  0.00           C  
TER      87      LEU    86 
ATOM     87  CA  CYS    87      34.222  21.224  36.955  1.00  0.00           C  
TER      88      CYS    87 
ATOM     88  CA  PRO    88      34.574  17.998  38.971  1.00  0.00           C  
TER      89      PRO    88 
ATOM     89  CA  ASP    89      38.020  17.227  37.697  1.00  0.00           C  
TER      90      ASP    89 
ATOM     90  CA  ARG    90      39.705  20.585  38.655  1.00  0.00           C  
TER      91      ARG    90 
ATOM     91  CA  SER    91      40.415  22.623  41.781  1.00  0.00           C  
TER      92      SER    91 
ATOM     92  CA  ILE    92      41.614  25.855  40.080  1.00  0.00           C  
TER      93      ILE    92 
ATOM     93  CA  HIE    93      38.966  28.012  38.286  1.00  0.00           C  
TER      94      HIE    93 
ATOM     94  CA  SER    94      39.261  31.255  36.208  1.00  0.00           C  
TER      95      SER    94 
ATOM     95  CA  PHE    95      36.691  33.797  34.924  1.00  0.00           C  
TER      96      PHE    95 
ATOM     96  CA  GLN    96      37.470  35.715  31.694  1.00  0.00           C  
TER      97      GLN    96 
ATOM     97  CA  ASN    97      33.921  36.776  30.767  1.00  0.00           C  
TER      98      ASN    97 
ATOM     98  CA  LEU    98      33.478  39.402  33.559  1.00  0.00           C  
TER      99      LEU    98 
ATOM     99  CA  GLY    99      33.487  43.189  33.058  1.00  0.00           C  
TER     100      GLY    99 
ATOM    100  CA  ILE   100      32.285  46.083  35.288  1.00  0.00           C  
TER     101      ILE   100 
ATOM    101  CA  GLN   101      29.489  48.531  34.305  1.00  0.00           C  
TER     102      GLN   101 
ATOM    102  CA  CYS   102      28.865  51.746  36.272  1.00  0.00           C  
TER     103      CYS   102 
ATOM    103  CA  VAL   103      25.457  52.671  37.743  1.00  0.00           C  
TER     104      VAL   103 
ATOM    104  CA  LYS   104      23.539  55.604  36.386  1.00  0.00           C  
TER     105      LYS   104 
ATOM    105  CA  LYS   105      23.565  58.044  39.310  1.00  0.00           C  
TER     106      LYS   105 
ATOM    106  CA  ARG   106      19.992  59.296  38.373  1.00  0.00           C  
TER     107      ARG   106 
ATOM    107  CA  ASP   107      18.700  55.688  38.897  1.00  0.00           C  
TER     108      ASP   107 
ATOM    108  CA  LEU   108      20.877  54.568  41.935  1.00  0.00           C  
TER     109      LEU   108 
ATOM    109  CA  GLU   109      17.963  53.556  44.492  1.00  0.00           C  
TER     110      GLU   109 
ATOM    110  CA  GLN   110      16.433  51.258  41.486  1.00  0.00           C  
TER     111      GLN   110 
ATOM    111  CA  ALA   111      19.849  49.522  41.096  1.00  0.00           C  
TER     112      ALA   111 
ATOM    112  CA  ILE   112      19.990  49.231  44.928  1.00  0.00           C  
TER     113      ILE   112 
ATOM    113  CA  SER   113      16.323  47.917  44.913  1.00  0.00           C  
TER     114      SER   113 
ATOM    114  CA  GLN   114      17.440  45.160  42.369  1.00  0.00           C  
TER     115      GLN   114 
ATOM    115  CA  ARG   115      20.499  44.214  44.605  1.00  0.00           C  
TER     116      ARG   115 
ATOM    116  CA  ILE   116      18.015  43.907  47.571  1.00  0.00           C  
TER     117      ILE   116 
ATOM    117  CA  GLN   117      15.457  41.838  45.460  1.00  0.00           C  
TER     118      GLN   117 
ATOM    118  CA  THR   118      18.110  39.398  43.972  1.00  0.00           C  
TER     119      THR   118 
ATOM    119  CA  ASN   119      19.471  38.740  47.478  1.00  0.00           C  
TER     120      ASN   119 
ATOM    120  CA  ASN   120      23.040  37.959  46.364  1.00  0.00           C  
TER     121      ASN   120 
ATOM    121  CA  ASN   121      24.903  39.341  49.486  1.00  0.00           C  
TER     122      ASN   121 
ATOM    122  CA  PRO   122      27.188  36.992  51.127  1.00  0.00           C  
TER     123      PRO   122 
ATOM    123  CA  PHE   123      27.601  39.037  54.375  1.00  0.00           C  
TER     124      PHE   123 
ATOM    124  CA  HIE   124      23.837  39.535  55.274  1.00  0.00           C  
TER     125      HIE   124 
ATOM    125  CA  VAL   125      24.116  43.361  55.789  1.00  0.00           C  
TER     126      VAL   125 
ATOM    126  CA  PRO   126      20.900  45.213  57.014  1.00  0.00           C  
TER     127      PRO   126 
ATOM    127  CA  ILE   127      18.550  46.766  54.373  1.00  0.00           C  
TER     128      ILE   127 
ATOM    128  CA  GLU   128      18.868  50.311  55.816  1.00  0.00           C  
TER     129      GLU   128 
ATOM    129  CA  GLU   129      22.695  50.177  55.287  1.00  0.00           C  
TER     130      GLU   129 
ATOM    130  CA  GLN   130      22.105  48.974  51.688  1.00  0.00           C  
TER     131      GLN   130 
ATOM    131  CA  ARG   131      19.836  52.090  51.298  1.00  0.00           C  
TER     132      ARG   131 
ATOM    132  CA  GLY   132      22.690  54.378  52.347  1.00  0.00           C  
TER     133      GLY   132 
ATOM    133  CA  ASP   133      25.284  56.268  50.288  1.00  0.00           C  
TER     134      ASP   133 
ATOM    134  CA  TYR   134      28.063  54.548  48.154  1.00  0.00           C  
TER     135      TYR   134 
ATOM    135  CA  ASP   135      31.493  55.386  46.751  1.00  0.00           C  
TER     136      ASP   135 
ATOM    136  CA  LEU   136      31.228  54.726  43.002  1.00  0.00           C  
TER     137      LEU   136 
ATOM    137  CA  ASN   137      34.960  55.138  42.204  1.00  0.00           C  
TER     138      ASN   137 
ATOM    138  CA  ALA   138      36.089  51.848  43.836  1.00  0.00           C  
TER     139      ALA   138 
ATOM    139  CA  VAL   139      34.797  48.238  44.192  1.00  0.00           C  
TER     140      VAL   139 
ATOM    140  CA  ARG   140      35.880  44.633  45.121  1.00  0.00           C  
TER     141      ARG   140 
ATOM    141  CA  LEU   141      35.014  41.191  43.706  1.00  0.00           C  
TER     142      LEU   141 
ATOM    142  CA  CYS   142      33.475  38.694  46.146  1.00  0.00           C  
TER     143      CYS   142 
ATOM    143  CA  PHE   143      33.659  34.900  45.531  1.00  0.00           C  
TER     144      PHE   143 
ATOM    144  CA  GLN   144      31.571  32.172  47.298  1.00  0.00           C  
TER     145      GLN   144 
ATOM    145  CA  VAL   145      31.545  28.383  46.631  1.00  0.00           C  
TER     146      VAL   145 
ATOM    146  CA  THR   146      29.053  25.583  47.361  1.00  0.00           C  
TER     147      THR   146 
ATOM    147  CA  VAL   147      30.497  22.014  47.600  1.00  0.00           C  
TER     148      VAL   147 
ATOM    148  CA  ARG   148      28.852  18.752  48.051  1.00  0.00           C  
TER     149      ARG   148 
ATOM    149  CA  ASP   149      29.185  16.684  50.940  1.00  0.00           C  
TER     150      ASP   149 
ATOM    150  CA  PRO   150      29.395  13.181  50.648  1.00  0.00           C  
TER     151      PRO   150 
ATOM    151  CA  ALA   151      26.710  12.152  52.251  1.00  0.00           C  
TER     152      ALA   151 
ATOM    152  CA  GLY   152      25.306  14.350  51.320  1.00  0.00           C  
TER     153      GLY   152 
ATOM    153  CA  ARG   153      23.819  17.691  51.297  1.00  0.00           C  
TER     154      ARG   153 
ATOM    154  CA  PRO   154      25.394  20.650  49.687  1.00  0.00           C  
TER     155      PRO   154 
ATOM    155  CA  LEU   155      27.608  22.919  51.902  1.00  0.00           C  
TER     156      LEU   155 
ATOM    156  CA  LEU   156      28.385  26.633  51.534  1.00  0.00           C  
TER     157      LEU   156 
ATOM    157  CA  LEU   157      31.988  27.673  52.255  1.00  0.00           C  
TER     158      LEU   157 
ATOM    158  CA  THR   158      33.146  31.019  53.784  1.00  0.00           C  
TER     159      THR   158 
ATOM    159  CA  PRO   159      33.332  33.909  51.193  1.00  0.00           C  
TER     160      PRO   159 
ATOM    160  CA  VAL   160      36.567  35.595  49.973  1.00  0.00           C  
TER     161      VAL   160 
ATOM    161  CA  LEU   161      37.164  39.199  48.758  1.00  0.00           C  
TER     162      LEU   161 
ATOM    162  CA  SER   162      39.656  40.605  46.206  1.00  0.00           C  
TER     163      SER   162 
ATOM    163  CA  HIE   163      42.027  43.547  46.297  1.00  0.00           C  
TER     164      HIE   163 
ATOM    164  CA  PRO   164      40.143  46.776  45.289  1.00  0.00           C  
TER     165      PRO   164 
ATOM    165  CA  ILE   165      39.492  47.858  41.685  1.00  0.00           C  
TER     166      ILE   165 
ATOM    166  CA  PHE   166      39.419  51.607  40.914  1.00  0.00           C  
TER     167      PHE   166 
ATOM    167  CA  ASP   167      37.860  53.768  38.189  1.00  0.00           C  
TER     168      ASP   167 
ATOM    168  CA  ASN   168      39.637  56.385  36.629  1.00  0.00           C  
TER     169      ASN   168 
ATOM    169  CA  PHE   169      30.200  51.610  -3.175  1.00  0.00           C  
TER     170      PHE   169 
ATOM    170  CA  PRO   170      33.374  49.513  -2.712  1.00  0.00           C  
TER     171      PRO   170 
ATOM    171  CA  ASP   171      33.762  47.095   0.216  1.00  0.00           C  
TER     172      ASP   171 
ATOM    172  CA  LEU   172      36.058  44.237   1.388  1.00  0.00           C  
TER     173      LEU   172 
ATOM    173  CA  PRO   173      36.399  40.647   0.007  1.00  0.00           C  
TER     174      PRO   173 
ATOM    174  CA  GLU   174      34.867  39.397   3.292  1.00  0.00           C  
TER     175      GLU   174 
ATOM    175  CA  HIE   175      31.765  41.570   2.623  1.00  0.00           C  
TER     176      HIE   175 
ATOM    176  CA  GLN   176      30.971  39.853  -0.704  1.00  0.00           C  
TER     177      GLN   176 
ATOM    177  CA  ASP   177      29.187  37.178   1.297  1.00  0.00           C  
TER     178      ASP   177 
ATOM    178  CA  ASN   178      26.345  38.124   3.585  1.00  0.00           C  
TER     179      ASN   178 
ATOM    179  CA  PRO   179      26.886  41.945   3.813  1.00  0.00           C  
TER     180      PRO   179 
ATOM    180  CA  SER   180      25.035  44.121   6.341  1.00  0.00           C  
TER     181      SER   180 
ATOM    181  CA  GLN   181      21.607  45.075   4.952  1.00  0.00           C  
TER     182      GLN   181 
ATOM    182  CA  LEU   182      21.585  48.172   7.222  1.00  0.00           C  
TER     183      LEU   182 
ATOM    183  CA  ARG   183      24.922  49.294   5.616  1.00  0.00           C  
TER     184      ARG   183 
ATOM    184  CA  LEU   184      23.446  48.860   2.110  1.00  0.00           C  
TER     185      LEU   184 
ATOM    185  CA  GLN   185      20.340  50.861   3.191  1.00  0.00           C  
TER     186      GLN   185 
ATOM    186  CA  HIE   186      22.475  53.723   4.661  1.00  0.00           C  
TER     187      HIE   186 
ATOM    187  CA  ASP   187      24.673  53.735   1.503  1.00  0.00           C  
TER     188      ASP   187 
ATOM    188  CA  GLY   188      21.331  54.401  -0.276  1.00  0.00           C  
TER     189      GLY   188 
ATOM    189  CA  LEU   189      21.217  57.781   1.542  1.00  0.00           C  
TER     190      LEU   189 
ATOM    190  CA  ALA   190      24.897  58.676   2.167  1.00  0.00           C  
TER     191      ALA   190 
ATOM    191  CA  THR   191      25.966  59.143  -1.485  1.00  0.00           C  
TER     192      THR   191 
ATOM    192  CA  ASP   192      28.209  62.261  -1.739  1.00  0.00           C  
TER     193      ASP   192 
ATOM    193  CA  ASP   193      31.933  61.333  -1.447  1.00  0.00           C  
TER     194      ASP   193 
ATOM    194  CA  LYS   194      33.358  64.816  -2.355  1.00  0.00           C  
TER     195      LYS   194 
ATOM    195  CA  ALA   195      36.016  66.486  -0.175  1.00  0.00           C  
TER     196      ALA   195 
ATOM    196  CA  ARG   196      33.974  69.671   0.563  1.00  0.00           C  
TER     197      ARG   196 
ATOM    197  CA  LEU   197      34.357  70.132   4.350  1.00  0.00           C  
TER     198      LEU   197 
ATOM    198  CA  GLU   198      37.440  71.944   5.712  1.00  0.00           C  
TER     199      GLU   198 
ATOM    199  CA  PRO   199      39.730  69.193   7.094  1.00  0.00           C  
TER     200      PRO   199 
ATOM    200  CA  MET   200      41.061  71.296   9.992  1.00  0.00           C  
TER     201      MET   200 
ATOM    201  CA  CYS   201      37.517  72.042  11.205  1.00  0.00           C  
TER     202      CYS   201 
ATOM    202  CA  LEU   202      35.924  68.556  11.302  1.00  0.00           C  
TER     203      LEU   202 
ATOM    203  CA  ALA   203      35.775  68.387  15.146  1.00  0.00           C  
TER     204      ALA   203 
ATOM    204  CA  GLU   204      33.823  71.711  15.194  1.00  0.00           C  
TER     205      GLU   204 
ATOM    205  CA  TYR   205      31.436  70.168  12.596  1.00  0.00           C  
TER     206      TYR   205 
ATOM    206  CA  LEU   206      30.822  67.170  14.980  1.00  0.00           C  
TER     207      LEU   206 
ATOM    207  CA  ILE   207      31.155  68.414  18.620  1.00  0.00           C  
TER     208      ILE   207 
ATOM    208  CA  SER   208      29.158  71.120  20.464  1.00  0.00           C  
TER     209      SER   208 
ATOM    209  CA  GLY   209      31.069  71.070  23.801  1.00  0.00           C  
TER     210      GLY   209 
ATOM    210  CA  PRO   210      32.352  69.051  26.813  1.00  0.00           C  
TER     211      PRO   210 
ATOM    211  CA  GLY   211      29.967  66.660  28.622  1.00  0.00           C  
TER     212      GLY   211 
ATOM    212  CA  GLY   212      29.735  63.127  30.076  1.00  0.00           C  
TER     213      GLY   212 
ATOM    213  CA  MET   213      26.917  60.513  30.124  1.00  0.00           C  
TER     214      MET   213 
ATOM    214  CA  ASP   214      25.507  61.854  33.451  1.00  0.00           C  
TER     215      ASP   214 
ATOM    215  CA  PRO   215      25.164  65.596  34.436  1.00  0.00           C  
TER     216      PRO   215 
ATOM    216  CA  ASP   216      27.290  65.205  37.582  1.00  0.00           C  
TER     217      ASP   216 
ATOM    217  CA  ILE   217      30.438  64.428  35.619  1.00  0.00           C  
TER     218      ILE   217 
ATOM    218  CA  GLU   218      32.924  67.355  35.358  1.00  0.00           C  
TER     219      GLU   218 
ATOM    219  CA  ILE   219      35.228  67.273  32.344  1.00  0.00           C  
TER     220      ILE   219 
ATOM    220  CA  ASP   220      38.671  68.889  32.586  1.00  0.00           C  
TER     221      ASP   220 
ATOM    221  CA  ASP   221      39.055  71.719  30.046  1.00  0.00           C  
TER     222      ASP   221 
ATOM    222  CA  ASP   222      42.719  70.864  29.288  1.00  0.00           C  
TER     223      ASP   222 
ATOM    223  CA  THR   223      41.889  67.169  28.794  1.00  0.00           C  
TER     224      THR   223 
ATOM    224  CA  TYR   224      39.015  68.269  26.515  1.00  0.00           C  
TER     225      TYR   224 
ATOM    225  CA  ASP   225      41.375  70.400  24.376  1.00  0.00           C  
TER     226      ASP   225 
ATOM    226  CA  GLU   226      43.975  67.563  24.194  1.00  0.00           C  
TER     227      GLU   226 
ATOM    227  CA  CYS   227      41.308  64.994  23.203  1.00  0.00           C  
TER     228      CYS   227 
ATOM    228  CA  ARG   228      39.879  67.516  20.649  1.00  0.00           C  
TER     229      ARG   228 
ATOM    229  CA  GLU   229      43.377  67.965  19.116  1.00  0.00           C  
TER     230      GLU   229 
ATOM    230  CA  VAL   230      43.854  64.160  18.732  1.00  0.00           C  
TER     231      VAL   230 
ATOM    231  CA  LEU   231      40.255  63.845  17.411  1.00  0.00           C  
TER     232      LEU   231 
ATOM    232  CA  SER   232      41.025  66.635  14.864  1.00  0.00           C  
TER     233      SER   232 
ATOM    233  CA  ARG   233      44.115  64.671  13.646  1.00  0.00           C  
TER     234      ARG   233 
ATOM    234  CA  ILE   234      42.170  61.367  13.339  1.00  0.00           C  
TER     235      ILE   234 
ATOM    235  CA  LEU   235      39.148  63.011  11.585  1.00  0.00           C  
TER     236      LEU   235 
ATOM    236  CA  GLU   236      41.529  64.699   9.079  1.00  0.00           C  
TER     237      GLU   236 
ATOM    237  CA  ASP   237      43.385  61.392   8.417  1.00  0.00           C  
TER     238      ASP   237 
ATOM    238  CA  ALA   238      39.981  59.691   7.839  1.00  0.00           C  
TER     239      ALA   238 
ATOM    239  CA  TYR   239      38.337  62.406   5.637  1.00  0.00           C  
TER     240      TYR   239 
ATOM    240  CA  THR   240      41.498  63.007   3.508  1.00  0.00           C  
TER     241      THR   240 
ATOM    241  CA  GLN   241      42.003  59.222   2.786  1.00  0.00           C  
TER     242      GLN   241 
ATOM    242  CA  SER   242      38.601  57.413   2.983  1.00  0.00           C  
TER     243      SER   242 
ATOM    243  CA  GLY   243      35.808  58.065   0.463  1.00  0.00           C  
TER     244      GLY   243 
ATOM    244  CA  THR   244      33.553  55.938   2.732  1.00  0.00           C  
TER     245      THR   244 
ATOM    245  CA  PHE   245      34.243  58.320   5.666  1.00  0.00           C  
TER     246      PHE   245 
ATOM    246  CA  ARG   246      33.598  61.370   3.381  1.00  0.00           C  
TER     247      ARG   246 
ATOM    247  CA  ARG   247      30.156  59.896   2.431  1.00  0.00           C  
TER     248      ARG   247 
ATOM    248  CA  LEU   248      29.189  59.367   6.105  1.00  0.00           C  
TER     249      LEU   248 
ATOM    249  CA  MET   249      30.467  62.807   7.294  1.00  0.00           C  
TER     250      MET   249 
ATOM    250  CA  ASN   250      28.995  64.775   4.324  1.00  0.00           C  
TER     251      ASN   250 
ATOM    251  CA  TYR   251      25.556  63.132   4.862  1.00  0.00           C  
TER     252      TYR   251 
ATOM    252  CA  ALA   252      25.549  63.832   8.626  1.00  0.00           C  
TER     253      ALA   252 
ATOM    253  CA  TYR   253      26.581  67.502   8.042  1.00  0.00           C  
TER     254      TYR   253 
ATOM    254  CA  ASP   254      23.754  67.980   5.477  1.00  0.00           C  
TER     255      ASP   254 
ATOM    255  CA  GLN   255      21.161  66.079   7.602  1.00  0.00           C  
TER     256      GLN   255 
ATOM    256  CA  GLU   256      21.772  67.046  11.240  1.00  0.00           C  
TER     257      GLU   256 
ATOM    257  CA  LEU   257      25.203  68.407  12.346  1.00  0.00           C  
TER     258      LEU   257 
ATOM    258  CA  HIE   258      24.435  71.907  10.901  1.00  0.00           C  
TER     259      HIE   258 
ATOM    259  CA  ASP   259      22.676  72.744  14.222  1.00  0.00           C  
TER     260      ASP   259 
ATOM    260  CA  VAL   260      24.616  73.176  17.524  1.00  0.00           C  
TER     261      VAL   260 
ATOM    261  CA  GLU   261      21.710  71.398  19.383  1.00  0.00           C  
TER     262      GLU   261 
ATOM    262  CA  GLN   262      22.230  68.297  17.154  1.00  0.00           C  
TER     263      GLN   262 
ATOM    263  CA  ARG   263      26.105  68.252  17.429  1.00  0.00           C  
TER     264      ARG   263 
ATOM    264  CA  TRP   264      27.476  65.843  20.048  1.00  0.00           C  
TER     265      TRP   264 
ATOM    265  CA  LEU   265      28.941  66.331  23.566  1.00  0.00           C  
TER     266      LEU   265 
ATOM    266  CA  LEU   266      32.489  65.036  24.235  1.00  0.00           C  
TER     267      LEU   266 
ATOM    267  CA  GLY   267      33.252  62.997  27.369  1.00  0.00           C  
TER     268      GLY   267 
ATOM    268  CA  ALA   268      37.021  63.562  27.275  1.00  0.00           C  
TER     269      ALA   268 
ATOM    269  CA  GLY   269      39.124  61.396  29.639  1.00  0.00           C  
TER     270      GLY   269 
ATOM    270  CA  GLU   270      36.232  58.950  30.227  1.00  0.00           C  
TER     271      GLU   270 
ATOM    271  CA  ASN   271      35.481  55.313  29.293  1.00  0.00           C  
TER     272      ASN   271 
ATOM    272  CA  PHE   272      34.835  54.689  25.567  1.00  0.00           C  
TER     273      PHE   272 
ATOM    273  CA  GLY   273      31.168  54.726  24.481  1.00  0.00           C  
TER     274      GLY   273 
ATOM    274  CA  THR   274      28.497  56.449  22.319  1.00  0.00           C  
TER     275      THR   274 
ATOM    275  CA  THR   275      24.802  57.026  23.221  1.00  0.00           C  
TER     276      THR   275 
ATOM    276  CA  VAL   276      22.392  55.514  20.794  1.00  0.00           C  
TER     277      VAL   276 
ATOM    277  CA  THR   277      19.207  56.173  22.476  1.00  0.00           C  
TER     278      THR   277 
ATOM    278  CA  ASP   278      18.037  59.254  25.030  1.00  0.00           C  
TER     279      ASP   278 
ATOM    279  CA  GLU   279      18.169  57.533  28.742  1.00  0.00           C  
TER     280      GLU   279 
ATOM    280  CA  ASP   280      20.205  58.563  28.803  1.00  0.00           C  
TER     281      ASP   280 
ATOM    281  CA  LEU   281      19.141  61.628  27.619  1.00  0.00           C  
TER     282      LEU   281 
ATOM    282  CA  GLU   282      18.610  64.861  29.572  1.00  0.00           C  
TER     283      GLU   282 
ATOM    283  CA  SER   283      16.416  66.560  28.398  1.00  0.00           C  
TER     284      SER   283 
ATOM    284  CA  SER   284      17.471  69.596  29.434  1.00  0.00           C  
TER     285      SER   284 
ATOM    285  CA  GLU   285      19.972  69.053  27.103  1.00  0.00           C  
TER     286      GLU   285 
ATOM    286  CA  GLY   286      18.681  66.835  24.942  1.00  0.00           C  
TER     287      GLY   286 
ATOM    287  CA  ARG   287      22.300  66.354  23.152  1.00  0.00           C  
TER     288      ARG   287 
ATOM    288  CA  LYS   288      23.914  62.924  22.527  1.00  0.00           C  
TER     289      LYS   288 
ATOM    289  CA  VAL   289      27.355  61.952  24.038  1.00  0.00           C  
TER     290      VAL   289 
ATOM    290  CA  ILE   290      30.592  60.465  22.636  1.00  0.00           C  
TER     291      ILE   290 
ATOM    291  CA  ALA   291      33.181  59.471  25.299  1.00  0.00           C  
TER     292      ALA   291 
ATOM    292  CA  LEU   292      36.924  59.042  24.542  1.00  0.00           C  
TER     293      LEU   292 
ATOM    293  CA  ASN   293      40.319  58.706  26.342  1.00  0.00           C  
TER     294      ASN   293 
ATOM    294  CA  LEU   294      44.047  58.518  25.413  1.00  0.00           C  
TER     295      LEU   294 
ATOM    295  CA  ASP   295      45.039  55.341  27.399  1.00  0.00           C  
TER     296      ASP   295 
ATOM    296  CA  ASP   296      45.951  53.409  24.162  1.00  0.00           C  
TER     297      ASP   296 
ATOM    297  CA  THR   297      48.811  55.978  23.569  1.00  0.00           C  
TER     298      THR   297 
ATOM    298  CA  ASP   298      50.212  55.435  27.102  1.00  0.00           C  
TER     299      ASP   298 
ATOM    299  CA  ASP   299      52.885  52.784  27.732  1.00  0.00           C  
TER     300      ASP   299 
ATOM    300  CA  ASP   300      52.233  52.489  31.504  1.00  0.00           C  
TER     301      ASP   300 
ATOM    301  CA  SER   301      48.455  51.874  31.116  1.00  0.00           C  
TER     302      SER   301 
ATOM    302  CA  ILE   302      47.184  48.279  30.670  1.00  0.00           C  
TER     303      ILE   302 
ATOM    303  CA  PRO   303      45.880  47.678  27.075  1.00  0.00           C  
TER     304      PRO   303 
ATOM    304  CA  GLU   304      42.318  46.908  25.930  1.00  0.00           C  
TER     305      GLU   304 
ATOM    305  CA  TYR   305      41.539  44.126  23.376  1.00  0.00           C  
TER     306      TYR   305 
ATOM    306  CA  TYR   306      39.172  43.356  20.441  1.00  0.00           C  
TER     307      TYR   306 
ATOM    307  CA  GLU   307      38.247  40.123  18.560  1.00  0.00           C  
TER     308      GLU   307 
ATOM    308  CA  SER   308      40.069  39.759  15.211  1.00  0.00           C  
TER     309      SER   308 
ATOM    309  CA  ASN   309      40.904  37.297  12.448  1.00  0.00           C  
TER     310      ASN   309 
ATOM    310  CA  ASP   310      44.129  36.525  14.346  1.00  0.00           C  
TER     311      ASP   310 
ATOM    311  CA  GLY   311      42.527  36.166  17.744  1.00  0.00           C  
TER     312      GLY   311 
ATOM    312  CA  PRO   312      42.429  38.832  20.467  1.00  0.00           C  
TER     313      PRO   312 
ATOM    313  CA  GLN   313      44.416  41.964  19.448  1.00  0.00           C  
TER     314      GLN   313 
ATOM    314  CA  GLN   314      45.194  45.270  21.262  1.00  0.00           C  
TER     315      GLN   314 
ATOM    315  CA  PHE   315      43.556  48.648  20.433  1.00  0.00           C  
TER     316      PHE   315 
ATOM    316  CA  ASP   316      45.287  51.840  19.354  1.00  0.00           C  
TER     317      ASP   316 
ATOM    317  CA  THR   317      43.808  55.372  19.644  1.00  0.00           C  
TER     318      THR   317 
ATOM    318  CA  THR   318      42.974  55.475  15.884  1.00  0.00           C  
TER     319      THR   318 
ATOM    319  CA  ARG   319      40.756  52.319  15.858  1.00  0.00           C  
TER     320      ARG   319 
ATOM    320  CA  SER   320      39.155  53.332  19.198  1.00  0.00           C  
TER     321      SER   320 
ATOM    321  CA  PHE   321      38.226  56.864  17.997  1.00  0.00           C  
TER     322      PHE   321 
ATOM    322  CA  ILE   322      37.106  55.904  14.432  1.00  0.00           C  
TER     323      ILE   322 
ATOM    323  CA  HIE   323      34.705  53.170  15.698  1.00  0.00           C  
TER     324      HIE   323 
ATOM    324  CA  GLN   324      32.911  55.585  18.068  1.00  0.00           C  
TER     325      GLN   324 
ATOM    325  CA  VAL   325      32.673  58.328  15.376  1.00  0.00           C  
TER     326      VAL   325 
ATOM    326  CA  VAL   326      31.177  55.786  12.868  1.00  0.00           C  
TER     327      VAL   326 
ATOM    327  CA  HIE   327      28.511  54.992  15.528  1.00  0.00           C  
TER     328      HIE   327 
ATOM    328  CA  ALA   328      27.797  58.756  15.892  1.00  0.00           C  
TER     329      ALA   328 
ATOM    329  CA  LEU   329      27.689  59.526  12.108  1.00  0.00           C  
TER     330      LEU   329 
ATOM    330  CA  THR   330      25.320  56.589  11.280  1.00  0.00           C  
TER     331      THR   330 
ATOM    331  CA  HIE   331      23.121  56.081  14.393  1.00  0.00           C  
TER     332      HIE   331 
ATOM    332  CA  LEU   332      23.686  52.322  13.742  1.00  0.00           C  
TER     333      LEU   332 
ATOM    333  CA  GLN   333      25.307  49.537  15.849  1.00  0.00           C  
TER     334      GLN   333 
ATOM    334  CA  ASP   334      27.821  46.606  15.744  1.00  0.00           C  
TER     335      ASP   334 
ATOM    335  CA  LYS   335      24.745  44.269  15.398  1.00  0.00           C  
TER     336      LYS   335 
ATOM    336  CA  GLU   336      21.977  43.562  12.876  1.00  0.00           C  
TER     337      GLU   336 
ATOM    337  CA  ASP   337      18.926  41.229  12.923  1.00  0.00           C  
TER     338      ASP   337 
ATOM    338  CA  SER   338      20.041  37.675  12.435  1.00  0.00           C  
TER     339      SER   338 
ATOM    339  CA  ASN   339      23.459  38.826  11.214  1.00  0.00           C  
TER     340      ASN   339 
ATOM    340  CA  PRO   340      26.590  38.754  13.224  1.00  0.00           C  
TER     341      PRO   340 
ATOM    341  CA  ARG   341      28.384  41.356  11.475  1.00  0.00           C  
TER     342      ARG   341 
ATOM    342  CA  GLY   342      26.431  44.582  11.811  1.00  0.00           C  
TER     343      GLY   342 
ATOM    343  CA  PRO   343      26.845  47.856   9.849  1.00  0.00           C  
TER     344      PRO   343 
ATOM    344  CA  VAL   344      29.381  49.561  12.195  1.00  0.00           C  
TER     345      VAL   344 
ATOM    345  CA  VAL   345      31.646  46.433  12.091  1.00  0.00           C  
TER     346      VAL   345 
ATOM    346  CA  GLU   346      31.698  46.512   8.262  1.00  0.00           C  
TER     347      GLU   346 
ATOM    347  CA  TYR   347      32.017  50.354   7.934  1.00  0.00           C  
TER     348      TYR   347 
ATOM    348  CA  THR   348      34.878  50.504  10.521  1.00  0.00           C  
TER     349      THR   348 
ATOM    349  CA  ASN   349      36.825  47.782   8.651  1.00  0.00           C  
TER     350      ASN   349 
ATOM    350  CA  ILE   350      36.261  49.510   5.235  1.00  0.00           C  
TER     351      ILE   350 
ATOM    351  CA  ILE   351      37.351  52.954   6.582  1.00  0.00           C  
TER     352      ILE   351 
ATOM    352  CA  LEU   352      40.489  51.588   8.346  1.00  0.00           C  
TER     353      LEU   352 
ATOM    353  CA  LYS   353      41.494  49.743   5.109  1.00  0.00           C  
TER     354      LYS   353 
ATOM    354  CA  GLU   354      41.054  53.004   3.111  1.00  0.00           C  
TER     355      GLU   354 
ATOM    355  CA  MET   355      43.191  54.813   5.772  1.00  0.00           C  
TER     356      MET   355 
ATOM    356  CA  GLY   356      45.792  51.974   5.479  1.00  0.00           C  
TER     357      GLY   356 
ATOM    357  CA  HIE   357      45.745  51.075   9.217  1.00  0.00           C  
TER     358      HIE   357 
ATOM    358  CA  THR   358      48.305  48.403   9.998  1.00  0.00           C  
TER     359      THR   358 
ATOM    359  CA  SER   359      46.622  46.154  12.621  1.00  0.00           C  
TER     360      SER   359 
ATOM    360  CA  PRO   360      44.330  43.145  11.948  1.00  0.00           C  
TER     361      PRO   360 
ATOM    361  CA  PRO   361      40.596  43.658  11.216  1.00  0.00           C  
TER     362      PRO   361 
ATOM    362  CA  ARG   362      38.012  43.635  14.050  1.00  0.00           C  
TER     363      ARG   362 
ATOM    363  CA  ILE   363      35.489  40.889  13.200  1.00  0.00           C  
TER     364      ILE   363 
ATOM    364  CA  ALA   364      33.070  41.177  16.171  1.00  0.00           C  
TER     365      ALA   364 
ATOM    365  CA  TYR   365      32.123  43.089  19.351  1.00  0.00           C  
TER     366      TYR   365 
ATOM    366  CA  GLU   366      32.258  39.944  21.573  1.00  0.00           C  
TER     367      GLU   366 
ATOM    367  CA  PHE   367      35.093  37.409  21.893  1.00  0.00           C  
TER     368      PHE   367 
ATOM    368  CA  SER   368      34.715  33.865  20.466  1.00  0.00           C  
TER     369      SER   368 
ENDMDL
MODEL     5
ATOM      1  CA  ALA     1      37.619  23.009  52.836  1.00  0.00           C  
TER       2      ALA     1 
ATOM      2  CA  TYR     2      38.545  26.617  51.959  1.00  0.00           C  
TER       3      TYR     2 
ATOM      3  CA  VAL     3      38.878  28.990  48.952  1.00  0.00           C  
TER       4      VAL     3 
ATOM      4  CA  GLU     4      41.911  31.109  47.994  1.00  0.00           C  
TER       5      GLU     4 
ATOM      5  CA  ILE     5      42.518  33.736  45.265  1.00  0.00           C  
TER       6      ILE     5 
ATOM      6  CA  ILE     6      45.359  32.609  42.956  1.00  0.00           C  
TER       7      ILE     6 
ATOM      7  CA  GLU     7      45.193  35.685  40.692  1.00  0.00           C  
TER       8      GLU     7 
ATOM      8  CA  GLN     8      43.943  39.069  41.948  1.00  0.00           C  
TER       9      GLN     8 
ATOM      9  CA  PRO     9      42.386  41.676  39.564  1.00  0.00           C  
TER      10      PRO     9 
ATOM     10  CA  LYS    10      44.566  44.611  38.378  1.00  0.00           C  
TER      11      LYS    10 
ATOM     11  CA  GLN    11      43.729  47.635  40.574  1.00  0.00           C  
TER      12      GLN    11 
ATOM     12  CA  ARG    12      43.796  50.217  37.697  1.00  0.00           C  
TER      13      ARG    12 
ATOM     13  CA  GLY    13      43.455  47.856  34.647  1.00  0.00           C  
TER      14      GLY    13 
ATOM     14  CA  MET    14      40.083  49.020  33.261  1.00  0.00           C  
TER      15      MET    14 
ATOM     15  CA  ARG    15      37.702  51.986  33.350  1.00  0.00           C  
TER      16      ARG    15 
ATOM     16  CA  PHE    16      34.096  51.164  34.344  1.00  0.00           C  
TER      17      PHE    16 
ATOM     17  CA  ARG    17      31.699  50.953  31.357  1.00  0.00           C  
TER      18      ARG    17 
ATOM     18  CA  TYR    18      28.341  52.623  30.667  1.00  0.00           C  
TER      19      TYR    18 
ATOM     19  CA  LYS    19      25.127  51.066  29.403  1.00  0.00           C  
TER      20      LYS    19 
ATOM     20  CA  CYS    20      25.790  52.495  25.962  1.00  0.00           C  
TER      21      CYS    20 
ATOM     21  CA  GLU    21      27.650  50.715  23.190  1.00  0.00           C  
TER      22      GLU    21 
ATOM     22  CA  GLY    22      31.368  50.577  23.408  1.00  0.00           C  
TER      23      GLY    22 
ATOM     23  CA  ARG    23      34.380  49.551  21.275  1.00  0.00           C  
TER      24      ARG    23 
ATOM     24  CA  SER    24      34.477  45.869  22.461  1.00  0.00           C  
TER      25      SER    24 
ATOM     25  CA  ALA    25      33.184  43.499  25.151  1.00  0.00           C  
TER      26      ALA    25 
ATOM     26  CA  GLY    26      35.239  44.099  28.362  1.00  0.00           C  
TER      27      GLY    26 
ATOM     27  CA  SER    27      37.137  41.710  30.536  1.00  0.00           C  
TER      28      SER    27 
ATOM     28  CA  ILE    28      38.884  42.252  33.908  1.00  0.00           C  
TER      29      ILE    28 
ATOM     29  CA  PRO    29      42.710  41.897  33.666  1.00  0.00           C  
TER      30      PRO    29 
ATOM     30  CA  GLY    30      44.507  39.821  36.339  1.00  0.00           C  
TER      31      GLY    30 
ATOM     31  CA  GLU    31      47.573  41.105  38.252  1.00  0.00           C  
TER      32      GLU    31 
ATOM     32  CA  ARG    32      50.082  39.317  35.920  1.00  0.00           C  
TER      33      ARG    32 
ATOM     33  CA  SER    33      48.720  41.189  32.828  1.00  0.00           C  
TER      34      SER    33 
ATOM     34  CA  THR    34      51.248  43.345  30.904  1.00  0.00           C  
TER      35      THR    34 
ATOM     35  CA  ASP    35      51.651  45.552  27.805  1.00  0.00           C  
TER      36      ASP    35 
ATOM     36  CA  THR    36      51.912  42.298  25.790  1.00  0.00           C  
TER      37      THR    36 
ATOM     37  CA  THR    37      49.823  39.653  27.654  1.00  0.00           C  
TER      38      THR    37 
ATOM     38  CA  LYS    38      46.515  39.293  29.540  1.00  0.00           C  
TER      39      LYS    38 
ATOM     39  CA  THR    39      45.587  37.148  32.569  1.00  0.00           C  
TER      40      THR    39 
ATOM     40  CA  HIE    40      42.220  36.910  34.390  1.00  0.00           C  
TER      41      HIE    40 
ATOM     41  CA  PRO    41      40.927  36.630  38.019  1.00  0.00           C  
TER      42      PRO    41 
ATOM     42  CA  THR    42      41.396  33.044  39.324  1.00  0.00           C  
TER      43      THR    42 
ATOM     43  CA  ILE    43      40.554  31.012  42.501  1.00  0.00           C  
TER      44      ILE    43 
ATOM     44  CA  LYS    44      41.498  27.610  44.020  1.00  0.00           C  
TER      45      LYS    44 
ATOM     45  CA  ILE    45      39.414  25.294  46.242  1.00  0.00           C  
TER      46      ILE    45 
ATOM     46  CA  ASN    46      41.412  23.494  48.953  1.00  0.00           C  
TER      47      ASN    46 
ATOM     47  CA  GLY    47      40.445  20.299  50.861  1.00  0.00           C  
TER      48      GLY    47 
ATOM     48  CA  TYR    48      37.748  19.204  48.323  1.00  0.00           C  
TER      49      TYR    48 
ATOM     49  CA  THR    49      37.419  17.652  44.818  1.00  0.00           C  
TER      50      THR    49 
ATOM     50  CA  GLY    50      34.144  16.994  43.018  1.00  0.00           C  
TER      51      GLY    50 
ATOM     51  CA  PRO    51      31.019  18.793  41.776  1.00  0.00           C  
TER      52      PRO    51 
ATOM     52  CA  GLY    52      30.005  22.253  43.029  1.00  0.00           C  
TER      53      GLY    52 
ATOM     53  CA  THR    53      28.841  25.822  42.197  1.00  0.00           C  
TER      54      THR    53 
ATOM     54  CA  VAL    54      30.346  29.355  42.467  1.00  0.00           C  
TER      55      VAL    54 
ATOM     55  CA  ARG    55      28.743  32.818  42.779  1.00  0.00           C  
TER      56      ARG    55 
ATOM     56  CA  ILE    56      30.668  36.053  42.017  1.00  0.00           C  
TER      57      ILE    56 
ATOM     57  CA  SER    57      29.431  39.583  42.943  1.00  0.00           C  
TER      58      SER    57 
ATOM     58  CA  LEU    58      30.557  43.230  43.307  1.00  0.00           C  
TER      59      LEU    58 
ATOM     59  CA  VAL    59      31.006  44.549  46.908  1.00  0.00           C  
TER      60      VAL    59 
ATOM     60  CA  THR    60      32.121  47.832  48.597  1.00  0.00           C  
TER      61      THR    60 
ATOM     61  CA  LYS    61      35.824  48.730  49.153  1.00  0.00           C  
TER      62      LYS    61 
ATOM     62  CA  ASP    62      35.179  49.524  52.878  1.00  0.00           C  
TER      63      ASP    62 
ATOM     63  CA  PRO    63      33.102  47.759  55.576  1.00  0.00           C  
TER      64      PRO    63 
ATOM     64  CA  PRO    64      30.250  46.973  56.008  1.00  0.00           C  
TER      65      PRO    64 
ATOM     65  CA  HIE    65      30.637  44.600  52.987  1.00  0.00           C  
TER      66      HIE    65 
ATOM     66  CA  ARG    66      27.448  45.626  51.055  1.00  0.00           C  
TER      67      ARG    66 
ATOM     67  CA  PRO    67      26.446  44.628  47.470  1.00  0.00           C  
TER      68      PRO    67 
ATOM     68  CA  HIE    68      27.696  47.458  45.228  1.00  0.00           C  
TER      69      HIE    68 
ATOM     69  CA  PRO    69      25.229  49.315  42.872  1.00  0.00           C  
TER      70      PRO    69 
ATOM     70  CA  HIE    70      27.568  48.672  39.863  1.00  0.00           C  
TER      71      HIE    70 
ATOM     71  CA  GLU    71      26.840  45.740  37.520  1.00  0.00           C  
TER      72      GLU    71 
ATOM     72  CA  LEU    72      28.816  42.737  36.352  1.00  0.00           C  
TER      73      LEU    72 
ATOM     73  CA  VAL    73      28.552  42.401  32.552  1.00  0.00           C  
TER      74      VAL    73 
ATOM     74  CA  GLY    74      29.271  39.521  30.206  1.00  0.00           C  
TER      75      GLY    74 
ATOM     75  CA  LYS    75      27.964  36.090  29.411  1.00  0.00           C  
TER      76      LYS    75 
ATOM     76  CA  ASP    76      25.606  34.810  31.962  1.00  0.00           C  
TER      77      ASP    76 
ATOM     77  CA  CYS    77      25.934  37.829  34.191  1.00  0.00           C  
TER      78      CYS    77 
ATOM     78  CA  ARG    78      22.649  39.080  35.535  1.00  0.00           C  
TER      79      ARG    78 
ATOM     79  CA  ASP    79      21.356  41.264  38.352  1.00  0.00           C  
TER      80      ASP    79 
ATOM     80  CA  GLY    80      24.802  42.445  39.129  1.00  0.00           C  
TER      81      GLY    80 
ATOM     81  CA  TYR    81      26.181  39.021  39.729  1.00  0.00           C  
TER      82      TYR    81 
ATOM     82  CA  TYR    82      27.384  35.809  38.042  1.00  0.00           C  
TER      83      TYR    82 
ATOM     83  CA  GLU    83      26.806  32.109  38.944  1.00  0.00           C  
TER      84      GLU    83 
ATOM     84  CA  ALA    84      28.159  28.855  37.425  1.00  0.00           C  
TER      85      ALA    84 
ATOM     85  CA  ASP    85      28.868  25.145  38.043  1.00  0.00           C  
TER      86      ASP    85 
ATOM     86  CA  LEU    86      32.395  24.005  38.850  1.00  0.00           C  
TER      87      LEU    86 
ATOM     87  CA  CYS    87      34.179  21.280  36.891  1.00  0.00           C  
TER      88      CYS    87 
ATOM     88  CA  PRO    88      34.517  18.043  38.889  1.00  0.00           C  
TER      89      PRO    88 
ATOM     89  CA  ASP    89      37.963  17.265  37.615  1.00  0.00           C  
TER      90      ASP    89 
ATOM     90  CA  ARG    90      39.660  20.601  38.601  1.00  0.00           C  
TER      91      ARG    90 
ATOM     91  CA  SER    91      40.364  22.629  41.734  1.00  0.00           C  
TER      92      SER    91 
ATOM     92  CA  ILE    92      41.573  25.859  40.038  1.00  0.00           C  
TER      93      ILE    92 
ATOM     93  CA  HIE    93      38.930  28.029  38.255  1.00  0.00           C  
TER      94      HIE    93 
ATOM     94  CA  SER    94      39.238  31.275  36.186  1.00  0.00           C  
TER      95      SER    94 
ATOM     95  CA  PHE    95      36.678  33.830  34.912  1.00  0.00           C  
TER      96      PHE    95 
ATOM     96  CA  GLN    96      37.473  35.738  31.682  1.00  0.00           C  
TER      97      GLN    96 
ATOM     97  CA  ASN    97      33.931  36.813  30.747  1.00  0.00           C  
TER      98      ASN    97 
ATOM     98  CA  LEU    98      33.478  39.420  33.551  1.00  0.00           C  
TER      99      LEU    98 
ATOM     99  CA  GLY    99      33.491  43.208  33.071  1.00  0.00           C  
TER     100      GLY    99 
ATOM    100  CA  ILE   100      32.291  46.101  35.304  1.00  0.00           C  
TER     101      ILE   100 
ATOM    101  CA  GLN   101      29.502  48.558  34.326  1.00  0.00           C  
TER     102      GLN   101 
ATOM    102  CA  CYS   102      28.876  51.772  36.293  1.00  0.00           C  
TER     103      CYS   102 
ATOM    103  CA  VAL   103      25.469  52.697  37.764  1.00  0.00           C  
TER     104      VAL   103 
ATOM    104  CA  LYS   104      23.560  55.642  36.417  1.00  0.00           C  
TER     105      LYS   104 
ATOM    105  CA  LYS   105      23.555  58.081  39.334  1.00  0.00           C  
TER     106      LYS   105 
ATOM    106  CA  ARG   106      19.980  59.289  38.401  1.00  0.00           C  
TER     107      ARG   106 
ATOM    107  CA  ASP   107      18.731  55.677  38.920  1.00  0.00           C  
TER     108      ASP   107 
ATOM    108  CA  LEU   108      20.903  54.589  41.962  1.00  0.00           C  
TER     109      LEU   108 
ATOM    109  CA  GLU   109      17.989  53.616  44.512  1.00  0.00           C  
TER     110      GLU   109 
ATOM    110  CA  GLN   110      16.452  51.302  41.547  1.00  0.00           C  
TER     111      GLN   110 
ATOM    111  CA  ALA   111      19.859  49.554  41.162  1.00  0.00           C  
TER     112      ALA   111 
ATOM    112  CA  ILE   112      20.010  49.272  44.994  1.00  0.00           C  
TER     113      ILE   112 
ATOM    113  CA  SER   113      16.341  47.975  44.995  1.00  0.00           C  
TER     114      SER   113 
ATOM    114  CA  GLN   114      17.429  45.212  42.454  1.00  0.00           C  
TER     115      GLN   114 
ATOM    115  CA  ARG   115      20.487  44.251  44.676  1.00  0.00           C  
TER     116      ARG   115 
ATOM    116  CA  ILE   116      18.022  43.959  47.653  1.00  0.00           C  
TER     117      ILE   116 
ATOM    117  CA  GLN   117      15.445  41.907  45.560  1.00  0.00           C  
TER     118      GLN   117 
ATOM    118  CA  THR   118      18.073  39.452  44.068  1.00  0.00           C  
TER     119      THR   118 
ATOM    119  CA  ASN   119      19.452  38.791  47.563  1.00  0.00           C  
TER     120      ASN   119 
ATOM    120  CA  ASN   120      23.002  38.000  46.423  1.00  0.00           C  
TER     121      ASN   120 
ATOM    121  CA  ASN   121      24.891  39.364  49.525  1.00  0.00           C  
TER     122      ASN   121 
ATOM    122  CA  PRO   122      27.164  36.999  51.158  1.00  0.00           C  
TER     123      PRO   122 
ATOM    123  CA  PHE   123      27.608  39.036  54.401  1.00  0.00           C  
TER     124      PHE   123 
ATOM    124  CA  HIE   124      23.856  39.547  55.321  1.00  0.00           C  
TER     125      HIE   124 
ATOM    125  CA  VAL   125      24.153  43.367  55.838  1.00  0.00           C  
TER     126      VAL   125 
ATOM    126  CA  PRO   126      20.951  45.224  57.079  1.00  0.00           C  
TER     127      PRO   126 
ATOM    127  CA  ILE   127      18.598  46.789  54.453  1.00  0.00           C  
TER     128      ILE   127 
ATOM    128  CA  GLU   128      18.934  50.328  55.900  1.00  0.00           C  
TER     129      GLU   128 
ATOM    129  CA  GLU   129      22.754  50.182  55.349  1.00  0.00           C  
TER     130      GLU   129 
ATOM    130  CA  GLN   130      22.144  48.983  51.755  1.00  0.00           C  
TER     131      GLN   130 
ATOM    131  CA  ARG   131      19.887  52.107  51.373  1.00  0.00           C  
TER     132      ARG   131 
ATOM    132  CA  GLY   132      22.755  54.380  52.414  1.00  0.00           C  
TER     133      GLY   132 
ATOM    133  CA  ASP   133      25.342  56.267  50.345  1.00  0.00           C  
TER     134      ASP   133 
ATOM    134  CA  TYR   134      28.099  54.547  48.194  1.00  0.00           C  
TER     135      TYR   134 
ATOM    135  CA  ASP   135      31.525  55.386  46.781  1.00  0.00           C  
TER     136      ASP   135 
ATOM    136  CA  LEU   136      31.248  54.734  43.032  1.00  0.00           C  
TER     137      LEU   136 
ATOM    137  CA  ASN   137      34.980  55.139  42.228  1.00  0.00           C  
TER     138      ASN   137 
ATOM    138  CA  ALA   138      36.103  51.843  43.849  1.00  0.00           C  
TER     139      ALA   138 
ATOM    139  CA  VAL   139      34.805  48.235  44.208  1.00  0.00           C  
TER     140      VAL   139 
ATOM    140  CA  ARG   140      35.882  44.629  45.136  1.00  0.00           C  
TER     141      ARG   140 
ATOM    141  CA  LEU   141      35.006  41.193  43.715  1.00  0.00           C  
TER     142      LEU   141 
ATOM    142  CA  CYS   142      33.460  38.696  46.151  1.00  0.00           C  
TER     143      CYS   142 
ATOM    143  CA  PHE   143      33.643  34.907  45.520  1.00  0.00           C  
TER     144      PHE   143 
ATOM    144  CA  GLN   144      31.543  32.184  47.273  1.00  0.00           C  
TER     145      GLN   144 
ATOM    145  CA  VAL   145      31.512  28.398  46.594  1.00  0.00           C  
TER     146      VAL   145 
ATOM    146  CA  THR   146      29.019  25.597  47.316  1.00  0.00           C  
TER     147      THR   146 
ATOM    147  CA  VAL   147      30.458  22.027  47.534  1.00  0.00           C  
TER     148      VAL   147 
ATOM    148  CA  ARG   148      28.813  18.761  47.985  1.00  0.00           C  
TER     149      ARG   148 
ATOM    149  CA  ASP   149      29.141  16.690  50.879  1.00  0.00           C  
TER     150      ASP   149 
ATOM    150  CA  PRO   150      29.363  13.178  50.591  1.00  0.00           C  
TER     151      PRO   150 
ATOM    151  CA  ALA   151      26.642  12.166  52.132  1.00  0.00           C  
TER     152      ALA   151 
ATOM    152  CA  GLY   152      25.274  14.373  51.136  1.00  0.00           C  
TER     153      GLY   152 
ATOM    153  CA  ARG   153      23.788  17.695  51.186  1.00  0.00           C  
TER     154      ARG   153 
ATOM    154  CA  PRO   154      25.344  20.678  49.616  1.00  0.00           C  
TER     155      PRO   154 
ATOM    155  CA  LEU   155      27.573  22.913  51.838  1.00  0.00           C  
TER     156      LEU   155 
ATOM    156  CA  LEU   156      28.353  26.627  51.490  1.00  0.00           C  
TER     157      LEU   156 
ATOM    157  CA  LEU   157      31.958  27.662  52.211  1.00  0.00           C  
TER     158      LEU   157 
ATOM    158  CA  THR   158      33.119  30.999  53.752  1.00  0.00           C  
TER     159      THR   158 
ATOM    159  CA  PRO   159      33.310  33.899  51.175  1.00  0.00           C  
TER     160      PRO   159 
ATOM    160  CA  VAL   160      36.548  35.583  49.963  1.00  0.00           C  
TER     161      VAL   160 
ATOM    161  CA  LEU   161      37.155  39.188  48.760  1.00  0.00           C  
TER     162      LEU   161 
ATOM    162  CA  SER   162      39.648  40.592  46.209  1.00  0.00           C  
TER     163      SER   162 
ATOM    163  CA  HIE   163      42.024  43.529  46.306  1.00  0.00           C  
TER     164      HIE   163 
ATOM    164  CA  PRO   164      40.145  46.763  45.306  1.00  0.00           C  
TER     165      PRO   164 
ATOM    165  CA  ILE   165      39.504  47.852  41.702  1.00  0.00           C  
TER     166      ILE   165 
ATOM    166  CA  PHE   166      39.435  51.602  40.935  1.00  0.00           C  
TER     167      PHE   166 
ATOM    167  CA  ASP   167      37.880  53.761  38.206  1.00  0.00           C  
TER     168      ASP   167 
ATOM    168  CA  ASN   168      39.670  56.368  36.635  1.00  0.00           C  
TER     169      ASN   168 
ATOM    169  CA  PHE   169      30.209  51.589  -3.177  1.00  0.00           C  
TER     170      PHE   169 
ATOM    170  CA  PRO   170      33.388  49.502  -2.715  1.00  0.00           C  
TER     171      PRO   170 
ATOM    171  CA  ASP   171      33.786  47.088   0.214  1.00  0.00           C  
TER     172      ASP   171 
ATOM    172  CA  LEU   172      36.090  44.238   1.386  1.00  0.00           C  
TER     173      LEU   172 
ATOM    173  CA  PRO   173      36.443  40.652  -0.000  1.00  0.00           C  
TER     174      PRO   173 
ATOM    174  CA  GLU   174      34.919  39.392   3.283  1.00  0.00           C  
TER     175      GLU   174 
ATOM    175  CA  HIE   175      31.809  41.554   2.618  1.00  0.00           C  
TER     176      HIE   175 
ATOM    176  CA  GLN   176      31.020  39.832  -0.706  1.00  0.00           C  
TER     177      GLN   176 
ATOM    177  CA  ASP   177      29.241  37.158   1.300  1.00  0.00           C  
TER     178      ASP   177 
ATOM    178  CA  ASN   178      26.404  38.097   3.594  1.00  0.00           C  
TER     179      ASN   178 
ATOM    179  CA  PRO   179      26.931  41.919   3.817  1.00  0.00           C  
TER     180      PRO   179 
ATOM    180  CA  SER   180      25.073  44.090   6.343  1.00  0.00           C  
TER     181      SER   180 
ATOM    181  CA  GLN   181      21.642  45.033   4.955  1.00  0.00           C  
TER     182      GLN   181 
ATOM    182  CA  LEU   182      21.612  48.130   7.225  1.00  0.00           C  
TER     183      LEU   182 
ATOM    183  CA  ARG   183      24.944  49.261   5.618  1.00  0.00           C  
TER     184      ARG   183 
ATOM    184  CA  LEU   184      23.469  48.822   2.113  1.00  0.00           C  
TER     185      LEU   184 
ATOM    185  CA  GLN   185      20.357  50.814   3.195  1.00  0.00           C  
TER     186      GLN   185 
ATOM    186  CA  HIE   186      22.485  53.682   4.663  1.00  0.00           C  
TER     187      HIE   186 
ATOM    187  CA  ASP   187      24.680  53.700   1.504  1.00  0.00           C  
TER     188      ASP   187 
ATOM    188  CA  GLY   188      21.335  54.359  -0.271  1.00  0.00           C  
TER     189      GLY   188 
ATOM    189  CA  LEU   189      21.214  57.738   1.549  1.00  0.00           C  
TER     190      LEU   189 
ATOM    190  CA  ALA   190      24.891  58.642   2.169  1.00  0.00           C  
TER     191      ALA   190 
ATOM    191  CA  THR   191      25.955  59.107  -1.485  1.00  0.00           C  
TER     192      THR   191 
ATOM    192  CA  ASP   192      28.189  62.230  -1.742  1.00  0.00           C  
TER     193      ASP   192 
ATOM    193  CA  ASP   193      31.915  61.310  -1.454  1.00  0.00           C  
TER     194      ASP   193 
ATOM    194  CA  LYS   194      33.330  64.795  -2.368  1.00  0.00           C  
TER     195      LYS   194 
ATOM    195  CA  ALA   195      35.985  66.475  -0.192  1.00  0.00           C  
TER     196      ALA   195 
ATOM    196  CA  ARG   196      33.934  69.654   0.544  1.00  0.00           C  
TER     197      ARG   196 
ATOM    197  CA  LEU   197      34.321  70.119   4.330  1.00  0.00           C  
TER     198      LEU   197 
ATOM    198  CA  GLU   198      37.402  71.937   5.690  1.00  0.00           C  
TER     199      GLU   198 
ATOM    199  CA  PRO   199      39.696  69.188   7.070  1.00  0.00           C  
TER     200      PRO   199 
ATOM    200  CA  MET   200      41.030  71.294   9.964  1.00  0.00           C  
TER     201      MET   200 
ATOM    201  CA  CYS   201      37.488  72.037  11.184  1.00  0.00           C  
TER     202      CYS   201 
ATOM    202  CA  LEU   202      35.897  68.550  11.284  1.00  0.00           C  
TER     203      LEU   202 
ATOM    203  CA  ALA   203      35.759  68.382  15.128  1.00  0.00           C  
TER     204      ALA   203 
ATOM    204  CA  GLU   204      33.804  71.704  15.179  1.00  0.00           C  
TER     205      GLU   204 
ATOM    205  CA  TYR   205      31.411  70.159  12.590  1.00  0.00           C  
TER     206      TYR   205 
ATOM    206  CA  LEU   206      30.808  67.159  14.971  1.00  0.00           C  
TER     207      LEU   206 
ATOM    207  CA  ILE   207      31.143  68.407  18.608  1.00  0.00           C  
TER     208      ILE   207 
ATOM    208  CA  SER   208      29.146  71.113  20.454  1.00  0.00           C  
TER     209      SER   208 
ATOM    209  CA  GLY   209      31.065  71.069  23.787  1.00  0.00           C  
TER     210      GLY   209 
ATOM    210  CA  PRO   210      32.355  69.055  26.799  1.00  0.00           C  
TER     211      PRO   210 
ATOM    211  CA  GLY   211      29.976  66.668  28.617  1.00  0.00           C  
TER     212      GLY   211 
ATOM    212  CA  GLY   212      29.749  63.143  30.083  1.00  0.00           C  
TER     213      GLY   212 
ATOM    213  CA  MET   213      26.946  60.519  30.130  1.00  0.00           C  
TER     214      MET   213 
ATOM    214  CA  ASP   214      25.542  61.852  33.459  1.00  0.00           C  
TER     215      ASP   214 
ATOM    215  CA  PRO   215      25.189  65.586  34.438  1.00  0.00           C  
TER     216      PRO   215 
ATOM    216  CA  ASP   216      27.306  65.201  37.583  1.00  0.00           C  
TER     217      ASP   216 
ATOM    217  CA  ILE   217      30.456  64.429  35.625  1.00  0.00           C  
TER     218      ILE   217 
ATOM    218  CA  GLU   218      32.929  67.359  35.348  1.00  0.00           C  
TER     219      GLU   218 
ATOM    219  CA  ILE   219      35.229  67.277  32.331  1.00  0.00           C  
TER     220      ILE   219 
ATOM    220  CA  ASP   220      38.672  68.893  32.570  1.00  0.00           C  
TER     221      ASP   220 
ATOM    221  CA  ASP   221      39.053  71.723  30.031  1.00  0.00           C  
TER     222      ASP   221 
ATOM    222  CA  ASP   222      42.718  70.871  29.275  1.00  0.00           C  
TER     223      ASP   222 
ATOM    223  CA  THR   223      41.892  67.176  28.776  1.00  0.00           C  
TER     224      THR   223 
ATOM    224  CA  TYR   224      39.018  68.275  26.497  1.00  0.00           C  
TER     225      TYR   224 
ATOM    225  CA  ASP   225      41.378  70.411  24.364  1.00  0.00           C  
TER     226      ASP   225 
ATOM    226  CA  GLU   226      43.975  67.573  24.173  1.00  0.00           C  
TER     227      GLU   226 
ATOM    227  CA  CYS   227      41.307  65.004  23.183  1.00  0.00           C  
TER     228      CYS   227 
ATOM    228  CA  ARG   228      39.872  67.523  20.631  1.00  0.00           C  
TER     229      ARG   228 
ATOM    229  CA  GLU   229      43.366  67.977  19.094  1.00  0.00           C  
TER     230      GLU   229 
ATOM    230  CA  VAL   230      43.849  64.173  18.710  1.00  0.00           C  
TER     231      VAL   230 
ATOM    231  CA  LEU   231      40.250  63.854  17.392  1.00  0.00           C  
TER     232      LEU   231 
ATOM    232  CA  SER   232      41.011  66.645  14.845  1.00  0.00           C  
TER     233      SER   232 
ATOM    233  CA  ARG   233      44.104  64.688  13.623  1.00  0.00           C  
TER     234      ARG   233 
ATOM    234  CA  ILE   234      42.166  61.381  13.318  1.00  0.00           C  
TER     235      ILE   234 
ATOM    235  CA  LEU   235      39.141  63.017  11.565  1.00  0.00           C  
TER     236      LEU   235 
ATOM    236  CA  GLU   236      41.514  64.712   9.058  1.00  0.00           C  
TER     237      GLU   236 
ATOM    237  CA  ASP   237      43.376  61.408   8.394  1.00  0.00           C  
TER     238      ASP   237 
ATOM    238  CA  ALA   238      39.977  59.698   7.822  1.00  0.00           C  
TER     239      ALA   238 
ATOM    239  CA  TYR   239      38.325  62.406   5.619  1.00  0.00           C  
TER     240      TYR   239 
ATOM    240  CA  THR   240      41.482  63.006   3.485  1.00  0.00           C  
TER     241      THR   240 
ATOM    241  CA  GLN   241      41.998  59.223   2.772  1.00  0.00           C  
TER     242      GLN   241 
ATOM    242  CA  SER   242      38.598  57.411   2.973  1.00  0.00           C  
TER     243      SER   242 
ATOM    243  CA  GLY   243      35.801  58.055   0.456  1.00  0.00           C  
TER     244      GLY   243 
ATOM    244  CA  THR   244      33.554  55.925   2.729  1.00  0.00           C  
TER     245      THR   244 
ATOM    245  CA  PHE   245      34.241  58.311   5.659  1.00  0.00           C  
TER     246      PHE   245 
ATOM    246  CA  ARG   246      33.586  61.357   3.373  1.00  0.00           C  
TER     247      ARG   246 
ATOM    247  CA  ARG   247      30.148  59.874   2.428  1.00  0.00           C  
TER     248      ARG   247 
ATOM    248  CA  LEU   248      29.184  59.346   6.103  1.00  0.00           C  
TER     249      LEU   248 
ATOM    249  CA  MET   249      30.455  62.789   7.288  1.00  0.00           C  
TER     250      MET   249 
ATOM    250  CA  ASN   250      28.976  64.751   4.318  1.00  0.00           C  
TER     251      ASN   250 
ATOM    251  CA  TYR   251      25.541  63.100   4.862  1.00  0.00           C  
TER     252      TYR   251 
ATOM    252  CA  ALA   252      25.536  63.805   8.625  1.00  0.00           C  
TER     253      ALA   252 
ATOM    253  CA  TYR   253      26.559  67.476   8.035  1.00  0.00           C  
TER     254      TYR   253 
ATOM    254  CA  ASP   254      23.727  67.944   5.476  1.00  0.00           C  
TER     255      ASP   254 
ATOM    255  CA  GLN   255      21.142  66.037   7.604  1.00  0.00           C  
TER     256      GLN   255 
ATOM    256  CA  GLU   256      21.751  67.009  11.241  1.00  0.00           C  
TER     257      GLU   256 
ATOM    257  CA  LEU   257      25.178  68.381  12.344  1.00  0.00           C  
TER     258      LEU   257 
ATOM    258  CA  HIE   258      24.391  71.878  10.908  1.00  0.00           C  
TER     259      HIE   258 
ATOM    259  CA  ASP   259      22.634  72.697  14.234  1.00  0.00           C  
TER     260      ASP   259 
ATOM    260  CA  VAL   260      24.576  73.138  17.531  1.00  0.00           C  
TER     261      VAL   260 
ATOM    261  CA  GLU   261      21.693  71.338  19.393  1.00  0.00           C  
TER     262      GLU   261 
ATOM    262  CA  GLN   262      22.228  68.247  17.157  1.00  0.00           C  
TER     263      GLN   262 
ATOM    263  CA  ARG   263      26.099  68.231  17.427  1.00  0.00           C  
TER     264      ARG   263 
ATOM    264  CA  TRP   264      27.476  65.829  20.049  1.00  0.00           C  
TER     265      TRP   264 
ATOM    265  CA  LEU   265      28.946  66.329  23.561  1.00  0.00           C  
TER     266      LEU   265 
ATOM    266  CA  LEU   266      32.496  65.039  24.225  1.00  0.00           C  
TER     267      LEU   266 
ATOM    267  CA  GLY   267      33.258  63.001  27.360  1.00  0.00           C  
TER     268      GLY   267 
ATOM    268  CA  ALA   268      37.026  63.570  27.264  1.00  0.00           C  
TER     269      ALA   268 
ATOM    269  CA  GLY   269      39.128  61.405  29.630  1.00  0.00           C  
TER     270      GLY   269 
ATOM    270  CA  GLU   270      36.239  58.956  30.219  1.00  0.00           C  
TER     271      GLU   270 
ATOM    271  CA  ASN   271      35.498  55.316  29.287  1.00  0.00           C  
TER     272      ASN   271 
ATOM    272  CA  PHE   272      34.849  54.694  25.562  1.00  0.00           C  
TER     273      PHE   272 
ATOM    273  CA  GLY   273      31.181  54.727  24.481  1.00  0.00           C  
TER     274      GLY   273 
ATOM    274  CA  THR   274      28.506  56.449  22.324  1.00  0.00           C  
TER     275      THR   274 
ATOM    275  CA  THR   275      24.812  57.027  23.233  1.00  0.00           C  
TER     276      THR   275 
ATOM    276  CA  VAL   276      22.418  55.516  20.793  1.00  0.00           C  
TER     277      VAL   276 
ATOM    277  CA  THR   277      19.233  56.126  22.480  1.00  0.00           C  
TER     278      THR   277 
ATOM    278  CA  ASP   278      18.024  59.163  25.001  1.00  0.00           C  
TER     279      ASP   278 
ATOM    279  CA  GLU   279      18.131  57.442  28.681  1.00  0.00           C  
TER     280      GLU   279 
ATOM    280  CA  ASP   280      20.078  58.484  28.813  1.00  0.00           C  
TER     281      ASP   280 
ATOM    281  CA  LEU   281      18.980  61.512  27.662  1.00  0.00           C  
TER     282      LEU   281 
ATOM    282  CA  GLU   282      18.460  64.731  29.620  1.00  0.00           C  
TER     283      GLU   282 
ATOM    283  CA  SER   283      16.305  66.473  28.442  1.00  0.00           C  
TER     284      SER   283 
ATOM    284  CA  SER   284      17.406  69.472  29.492  1.00  0.00           C  
TER     285      SER   284 
ATOM    285  CA  GLU   285      19.914  68.888  27.183  1.00  0.00           C  
TER     286      GLU   285 
ATOM    286  CA  GLY   286      18.738  66.806  25.031  1.00  0.00           C  
TER     287      GLY   286 
ATOM    287  CA  ARG   287      22.304  66.342  23.199  1.00  0.00           C  
TER     288      ARG   287 
ATOM    288  CA  LYS   288      23.918  62.920  22.550  1.00  0.00           C  
TER     289      LYS   288 
ATOM    289  CA  VAL   289      27.365  61.953  24.042  1.00  0.00           C  
TER     290      VAL   289 
ATOM    290  CA  ILE   290      30.599  60.463  22.634  1.00  0.00           C  
TER     291      ILE   290 
ATOM    291  CA  ALA   291      33.188  59.472  25.299  1.00  0.00           C  
TER     292      ALA   291 
ATOM    292  CA  LEU   292      36.930  59.046  24.536  1.00  0.00           C  
TER     293      LEU   292 
ATOM    293  CA  ASN   293      40.327  58.718  26.333  1.00  0.00           C  
TER     294      ASN   293 
ATOM    294  CA  LEU   294      44.054  58.531  25.404  1.00  0.00           C  
TER     295      LEU   294 
ATOM    295  CA  ASP   295      45.048  55.363  27.401  1.00  0.00           C  
TER     296      ASP   295 
ATOM    296  CA  ASP   296      45.957  53.420  24.171  1.00  0.00           C  
TER     297      ASP   296 
ATOM    297  CA  THR   297      48.826  55.975  23.583  1.00  0.00           C  
TER     298      THR   297 
ATOM    298  CA  ASP   298      50.216  55.441  27.117  1.00  0.00           C  
TER     299      ASP   298 
ATOM    299  CA  ASP   299      52.871  52.786  27.768  1.00  0.00           C  
TER     300      ASP   299 
ATOM    300  CA  ASP   300      52.209  52.517  31.534  1.00  0.00           C  
TER     301      ASP   300 
ATOM    301  CA  SER   301      48.441  51.881  31.140  1.00  0.00           C  
TER     302      SER   301 
ATOM    302  CA  ILE   302      47.184  48.286  30.679  1.00  0.00           C  
TER     303      ILE   302 
ATOM    303  CA  PRO   303      45.887  47.690  27.082  1.00  0.00           C  
TER     304      PRO   303 
ATOM    304  CA  GLU   304      42.327  46.916  25.933  1.00  0.00           C  
TER     305      GLU   304 
ATOM    305  CA  TYR   305      41.557  44.134  23.379  1.00  0.00           C  
TER     306      TYR   305 
ATOM    306  CA  TYR   306      39.197  43.358  20.441  1.00  0.00           C  
TER     307      TYR   306 
ATOM    307  CA  GLU   307      38.283  40.122  18.561  1.00  0.00           C  
TER     308      GLU   307 
ATOM    308  CA  SER   308      40.105  39.759  15.213  1.00  0.00           C  
TER     309      SER   308 
ATOM    309  CA  ASN   309      40.945  37.294  12.455  1.00  0.00           C  
TER     310      ASN   309 
ATOM    310  CA  ASP   310      44.171  36.535  14.353  1.00  0.00           C  
TER     311      ASP   310 
ATOM    311  CA  GLY   311      42.569  36.175  17.752  1.00  0.00           C  
TER     312      GLY   311 
ATOM    312  CA  PRO   312      42.464  38.842  20.473  1.00  0.00           C  
TER     313      PRO   312 
ATOM    313  CA  GLN   313      44.443  41.978  19.454  1.00  0.00           C  
TER     314      GLN   313 
ATOM    314  CA  GLN   314      45.212  45.286  21.268  1.00  0.00           C  
TER     315      GLN   314 
ATOM    315  CA  PHE   315      43.563  48.657  20.438  1.00  0.00           C  
TER     316      PHE   315 
ATOM    316  CA  ASP   316      45.289  51.849  19.353  1.00  0.00           C  
TER     317      ASP   316 
ATOM    317  CA  THR   317      43.813  55.382  19.637  1.00  0.00           C  
TER     318      THR   317 
ATOM    318  CA  THR   318      42.979  55.486  15.877  1.00  0.00           C  
TER     319      THR   318 
ATOM    319  CA  ARG   319      40.765  52.328  15.851  1.00  0.00           C  
TER     320      ARG   319 
ATOM    320  CA  SER   320      39.159  53.340  19.188  1.00  0.00           C  
TER     321      SER   320 
ATOM    321  CA  PHE   321      38.230  56.872  17.986  1.00  0.00           C  
TER     322      PHE   321 
ATOM    322  CA  ILE   322      37.109  55.905  14.424  1.00  0.00           C  
TER     323      ILE   322 
ATOM    323  CA  HIE   323      34.716  53.167  15.696  1.00  0.00           C  
TER     324      HIE   323 
ATOM    324  CA  GLN   324      32.918  55.580  18.066  1.00  0.00           C  
TER     325      GLN   324 
ATOM    325  CA  VAL   325      32.675  58.319  15.370  1.00  0.00           C  
TER     326      VAL   325 
ATOM    326  CA  VAL   326      31.182  55.771  12.867  1.00  0.00           C  
TER     327      VAL   326 
ATOM    327  CA  HIE   327      28.520  54.977  15.532  1.00  0.00           C  
TER     328      HIE   327 
ATOM    328  CA  ALA   328      27.800  58.740  15.891  1.00  0.00           C  
TER     329      ALA   328 
ATOM    329  CA  LEU   329      27.687  59.503  12.107  1.00  0.00           C  
TER     330      LEU   329 
ATOM    330  CA  THR   330      25.325  56.560  11.282  1.00  0.00           C  
TER     331      THR   330 
ATOM    331  CA  HIE   331      23.131  56.046  14.397  1.00  0.00           C  
TER     332      HIE   331 
ATOM    332  CA  LEU   332      23.699  52.287  13.743  1.00  0.00           C  
TER     333      LEU   332 
ATOM    333  CA  GLN   333      25.323  49.504  15.849  1.00  0.00           C  
TER     334      GLN   333 
ATOM    334  CA  ASP   334      27.851  46.587  15.745  1.00  0.00           C  
TER     335      ASP   334 
ATOM    335  CA  LYS   335      24.789  44.235  15.400  1.00  0.00           C  
TER     336      LYS   335 
ATOM    336  CA  GLU   336      22.024  43.518  12.878  1.00  0.00           C  
TER     337      GLU   336 
ATOM    337  CA  ASP   337      18.984  41.174  12.927  1.00  0.00           C  
TER     338      ASP   337 
ATOM    338  CA  SER   338      20.107  37.625  12.427  1.00  0.00           C  
TER     339      SER   338 
ATOM    339  CA  ASN   339      23.520  38.787  11.205  1.00  0.00           C  
TER     340      ASN   339 
ATOM    340  CA  PRO   340      26.656  38.716  13.209  1.00  0.00           C  
TER     341      PRO   340 
ATOM    341  CA  ARG   341      28.430  41.336  11.475  1.00  0.00           C  
TER     342      ARG   341 
ATOM    342  CA  GLY   342      26.468  44.557  11.810  1.00  0.00           C  
TER     343      GLY   342 
ATOM    343  CA  PRO   343      26.870  47.833   9.850  1.00  0.00           C  
TER     344      PRO   343 
ATOM    344  CA  VAL   344      29.401  49.545  12.196  1.00  0.00           C  
TER     345      VAL   344 
ATOM    345  CA  VAL   345      31.675  46.426  12.092  1.00  0.00           C  
TER     346      VAL   345 
ATOM    346  CA  GLU   346      31.726  46.502   8.263  1.00  0.00           C  
TER     347      GLU   346 
ATOM    347  CA  TYR   347      32.035  50.344   7.933  1.00  0.00           C  
TER     348      TYR   347 
ATOM    348  CA  THR   348      34.895  50.502  10.520  1.00  0.00           C  
TER     349      THR   348 
ATOM    349  CA  ASN   349      36.848  47.783   8.651  1.00  0.00           C  
TER     350      ASN   349 
ATOM    350  CA  ILE   350      36.280  49.508   5.234  1.00  0.00           C  
TER     351      ILE   350 
ATOM    351  CA  ILE   351      37.362  52.955   6.578  1.00  0.00           C  
TER     352      ILE   351 
ATOM    352  CA  LEU   352      40.504  51.597   8.342  1.00  0.00           C  
TER     353      LEU   352 
ATOM    353  CA  LYS   353      41.512  49.752   5.106  1.00  0.00           C  
TER     354      LYS   353 
ATOM    354  CA  GLU   354      41.062  53.009   3.105  1.00  0.00           C  
TER     355      GLU   354 
ATOM    355  CA  MET   355      43.196  54.825   5.762  1.00  0.00           C  
TER     356      MET   355 
ATOM    356  CA  GLY   356      45.803  51.992   5.468  1.00  0.00           C  
TER     357      GLY   356 
ATOM    357  CA  HIE   357      45.763  51.087   9.204  1.00  0.00           C  
TER     358      HIE   357 
ATOM    358  CA  THR   358      48.317  48.409   9.977  1.00  0.00           C  
TER     359      THR   358 
ATOM    359  CA  SER   359      46.645  46.174  12.612  1.00  0.00           C  
TER     360      SER   359 
ATOM    360  CA  PRO   360      44.360  43.159  11.953  1.00  0.00           C  
TER     361      PRO   360 
ATOM    361  CA  PRO   361      40.625  43.667  11.220  1.00  0.00           C  
TER     362      PRO   361 
ATOM    362  CA  ARG   362      38.042  43.640  14.055  1.00  0.00           C  
TER     363      ARG   362 
ATOM    363  CA  ILE   363      35.521  40.891  13.207  1.00  0.00           C  
TER     364      ILE   363 
ATOM    364  CA  ALA   364      33.100  41.180  16.176  1.00  0.00           C  
TER     365      ALA   364 
ATOM    365  CA  TYR   365      32.149  43.089  19.357  1.00  0.00           C  
TER     366      TYR   365 
ATOM    366  CA  GLU   366      32.281  39.939  21.571  1.00  0.00           C  
TER     367      GLU   366 
ATOM    367  CA  PHE   367      35.120  37.409  21.893  1.00  0.00           C  
TER     368      PHE   367 
ATOM    368  CA  SER   368      34.755  33.862  20.478  1.00  0.00           C  
TER     369      SER   368 
ENDMDL
MODEL     6
ATOM      1  CA  ALA     1      37.575  22.982  52.774  1.00  0.00           C  
TER       2      ALA     1 
ATOM      2  CA  TYR     2      38.502  26.593  51.913  1.00  0.00           C  
TER       3      TYR     2 
ATOM      3  CA  VAL     3      38.841  28.976  48.916  1.00  0.00           C  
TER       4      VAL     3 
ATOM      4  CA  GLU     4      41.880  31.089  47.968  1.00  0.00           C  
TER       5      GLU     4 
ATOM      5  CA  ILE     5      42.494  33.723  45.247  1.00  0.00           C  
TER       6      ILE     5 
ATOM      6  CA  ILE     6      45.343  32.598  42.947  1.00  0.00           C  
TER       7      ILE     6 
ATOM      7  CA  GLU     7      45.181  35.674  40.684  1.00  0.00           C  
TER       8      GLU     7 
ATOM      8  CA  GLN     8      43.935  39.057  41.948  1.00  0.00           C  
TER       9      GLN     8 
ATOM      9  CA  PRO     9      42.385  41.673  39.572  1.00  0.00           C  
TER      10      PRO     9 
ATOM     10  CA  LYS    10      44.576  44.602  38.392  1.00  0.00           C  
TER      11      LYS    10 
ATOM     11  CA  GLN    11      43.739  47.621  40.595  1.00  0.00           C  
TER      12      GLN    11 
ATOM     12  CA  ARG    12      43.820  50.213  37.731  1.00  0.00           C  
TER      13      ARG    12 
ATOM     13  CA  GLY    13      43.484  47.891  34.669  1.00  0.00           C  
TER      14      GLY    13 
ATOM     14  CA  MET    14      40.111  49.038  33.285  1.00  0.00           C  
TER      15      MET    14 
ATOM     15  CA  ARG    15      37.723  51.997  33.365  1.00  0.00           C  
TER      16      ARG    15 
ATOM     16  CA  PHE    16      34.118  51.174  34.360  1.00  0.00           C  
TER      17      PHE    16 
ATOM     17  CA  ARG    17      31.717  50.971  31.376  1.00  0.00           C  
TER      18      ARG    17 
ATOM     18  CA  TYR    18      28.361  52.646  30.691  1.00  0.00           C  
TER      19      TYR    18 
ATOM     19  CA  LYS    19      25.147  51.098  29.415  1.00  0.00           C  
TER      20      LYS    19 
ATOM     20  CA  CYS    20      25.817  52.523  25.973  1.00  0.00           C  
TER      21      CYS    20 
ATOM     21  CA  GLU    21      27.660  50.740  23.192  1.00  0.00           C  
TER      22      GLU    21 
ATOM     22  CA  GLY    22      31.378  50.579  23.416  1.00  0.00           C  
TER      23      GLY    22 
ATOM     23  CA  ARG    23      34.389  49.553  21.282  1.00  0.00           C  
TER      24      ARG    23 
ATOM     24  CA  SER    24      34.491  45.874  22.475  1.00  0.00           C  
TER      25      SER    24 
ATOM     25  CA  ALA    25      33.193  43.501  25.161  1.00  0.00           C  
TER      26      ALA    25 
ATOM     26  CA  GLY    26      35.215  44.101  28.384  1.00  0.00           C  
TER      27      GLY    26 
ATOM     27  CA  SER    27      37.137  41.727  30.546  1.00  0.00           C  
TER      28      SER    27 
ATOM     28  CA  ILE    28      38.886  42.268  33.917  1.00  0.00           C  
TER      29      ILE    28 
ATOM     29  CA  PRO    29      42.711  41.910  33.676  1.00  0.00           C  
TER      30      PRO    29 
ATOM     30  CA  GLY    30      44.504  39.822  36.341  1.00  0.00           C  
TER      31      GLY    30 
ATOM     31  CA  GLU    31      47.570  41.094  38.260  1.00  0.00           C  
TER      32      GLU    31 
ATOM     32  CA  ARG    32      50.079  39.313  35.923  1.00  0.00           C  
TER      33      ARG    32 
ATOM     33  CA  SER    33      48.721  41.198  32.837  1.00  0.00           C  
TER      34      SER    33 
ATOM     34  CA  THR    34      51.254  43.355  30.921  1.00  0.00           C  
TER      35      THR    34 
ATOM     35  CA  ASP    35      51.659  45.569  27.827  1.00  0.00           C  
TER      36      ASP    35 
ATOM     36  CA  THR    36      51.924  42.318  25.809  1.00  0.00           C  
TER      37      THR    36 
ATOM     37  CA  THR    37      49.823  39.671  27.656  1.00  0.00           C  
TER      38      THR    37 
ATOM     38  CA  LYS    38      46.516  39.315  29.544  1.00  0.00           C  
TER      39      LYS    38 
ATOM     39  CA  THR    39      45.582  37.162  32.564  1.00  0.00           C  
TER      40      THR    39 
ATOM     40  CA  HIE    40      42.215  36.925  34.385  1.00  0.00           C  
TER      41      HIE    40 
ATOM     41  CA  PRO    41      40.921  36.639  38.012  1.00  0.00           C  
TER      42      PRO    41 
ATOM     42  CA  THR    42      41.379  33.049  39.306  1.00  0.00           C  
TER      43      THR    42 
ATOM     43  CA  ILE    43      40.530  31.010  42.476  1.00  0.00           C  
TER      44      ILE    43 
ATOM     44  CA  LYS    44      41.469  27.603  43.984  1.00  0.00           C  
TER      45      LYS    44 
ATOM     45  CA  ILE    45      39.377  25.288  46.197  1.00  0.00           C  
TER      46      ILE    45 
ATOM     46  CA  ASN    46      41.375  23.480  48.902  1.00  0.00           C  
TER      47      ASN    46 
ATOM     47  CA  GLY    47      40.400  20.277  50.785  1.00  0.00           C  
TER      48      GLY    47 
ATOM     48  CA  TYR    48      37.707  19.205  48.238  1.00  0.00           C  
TER      49      TYR    48 
ATOM     49  CA  THR    49      37.377  17.685  44.725  1.00  0.00           C  
TER      50      THR    49 
ATOM     50  CA  GLY    50      34.099  17.036  42.930  1.00  0.00           C  
TER      51      GLY    50 
ATOM     51  CA  PRO    51      30.967  18.833  41.700  1.00  0.00           C  
TER      52      PRO    51 
ATOM     52  CA  GLY    52      29.945  22.282  42.969  1.00  0.00           C  
TER      53      GLY    52 
ATOM     53  CA  THR    53      28.798  25.858  42.153  1.00  0.00           C  
TER      54      THR    53 
ATOM     54  CA  VAL    54      30.318  29.381  42.432  1.00  0.00           C  
TER      55      VAL    54 
ATOM     55  CA  ARG    55      28.724  32.846  42.758  1.00  0.00           C  
TER      56      ARG    55 
ATOM     56  CA  ILE    56      30.654  36.079  42.012  1.00  0.00           C  
TER      57      ILE    56 
ATOM     57  CA  SER    57      29.418  39.604  42.953  1.00  0.00           C  
TER      58      SER    57 
ATOM     58  CA  LEU    58      30.554  43.246  43.325  1.00  0.00           C  
TER      59      LEU    58 
ATOM     59  CA  VAL    59      31.011  44.557  46.927  1.00  0.00           C  
TER      60      VAL    59 
ATOM     60  CA  THR    60      32.137  47.835  48.617  1.00  0.00           C  
TER      61      THR    60 
ATOM     61  CA  LYS    61      35.843  48.726  49.158  1.00  0.00           C  
TER      62      LYS    61 
ATOM     62  CA  ASP    62      35.216  49.497  52.885  1.00  0.00           C  
TER      63      ASP    62 
ATOM     63  CA  PRO    63      33.143  47.730  55.585  1.00  0.00           C  
TER      64      PRO    63 
ATOM     64  CA  PRO    64      30.292  46.954  56.028  1.00  0.00           C  
TER      65      PRO    64 
ATOM     65  CA  HIE    65      30.657  44.589  53.002  1.00  0.00           C  
TER      66      HIE    65 
ATOM     66  CA  ARG    66      27.469  45.633  51.085  1.00  0.00           C  
TER      67      ARG    66 
ATOM     67  CA  PRO    67      26.457  44.646  47.501  1.00  0.00           C  
TER      68      PRO    67 
ATOM     68  CA  HIE    68      27.707  47.475  45.257  1.00  0.00           C  
TER      69      HIE    68 
ATOM     69  CA  PRO    69      25.242  49.338  42.903  1.00  0.00           C  
TER      70      PRO    69 
ATOM     70  CA  HIE    70      27.575  48.696  39.889  1.00  0.00           C  
TER      71      HIE    70 
ATOM     71  CA  GLU    71      26.845  45.769  37.540  1.00  0.00           C  
TER      72      GLU    71 
ATOM     72  CA  LEU    72      28.817  42.769  36.359  1.00  0.00           C  
TER      73      LEU    72 
ATOM     73  CA  VAL    73      28.559  42.437  32.558  1.00  0.00           C  
TER      74      VAL    73 
ATOM     74  CA  GLY    74      29.260  39.552  30.217  1.00  0.00           C  
TER      75      GLY    74 
ATOM     75  CA  LYS    75      27.936  36.127  29.429  1.00  0.00           C  
TER      76      LYS    75 
ATOM     76  CA  ASP    76      25.569  34.862  31.976  1.00  0.00           C  
TER      77      ASP    76 
ATOM     77  CA  CYS    77      25.902  37.879  34.205  1.00  0.00           C  
TER      78      CYS    77 
ATOM     78  CA  ARG    78      22.625  39.133  35.564  1.00  0.00           C  
TER      79      ARG    78 
ATOM     79  CA  ASP    79      21.344  41.320  38.383  1.00  0.00           C  
TER      80      ASP    79 
ATOM     80  CA  GLY    80      24.797  42.489  39.157  1.00  0.00           C  
TER      81      GLY    80 
ATOM     81  CA  TYR    81      26.170  39.061  39.743  1.00  0.00           C  
TER      82      TYR    81 
ATOM     82  CA  TYR    82      27.368  35.858  38.041  1.00  0.00           C  
TER      83      TYR    82 
ATOM     83  CA  GLU    83      26.781  32.157  38.927  1.00  0.00           C  
TER      84      GLU    83 
ATOM     84  CA  ALA    84      28.125  28.908  37.394  1.00  0.00           C  
TER      85      ALA    84 
ATOM     85  CA  ASP    85      28.827  25.195  37.996  1.00  0.00           C  
TER      86      ASP    85 
ATOM     86  CA  LEU    86      32.351  24.043  38.803  1.00  0.00           C  
TER      87      LEU    86 
ATOM     87  CA  CYS    87      34.137  21.335  36.826  1.00  0.00           C  
TER      88      CYS    87 
ATOM     88  CA  PRO    88      34.460  18.088  38.807  1.00  0.00           C  
TER      89      PRO    88 
ATOM     89  CA  ASP    89      37.906  17.303  37.532  1.00  0.00           C  
TER      90      ASP    89 
ATOM     90  CA  ARG    90      39.614  20.617  38.547  1.00  0.00           C  
TER      91      ARG    90 
ATOM     91  CA  SER    91      40.314  22.635  41.687  1.00  0.00           C  
TER      92      SER    91 
ATOM     92  CA  ILE    92      41.533  25.863  39.997  1.00  0.00           C  
TER      93      ILE    92 
ATOM     93  CA  HIE    93      38.895  28.046  38.223  1.00  0.00           C  
TER      94      HIE    93 
ATOM     94  CA  SER    94      39.214  31.295  36.164  1.00  0.00           C  
TER      95      SER    94 
ATOM     95  CA  PHE    95      36.666  33.862  34.900  1.00  0.00           C  
TER      96      PHE    95 
ATOM     96  CA  GLN    96      37.476  35.760  31.671  1.00  0.00           C  
TER      97      GLN    96 
ATOM     97  CA  ASN    97      33.942  36.850  30.728  1.00  0.00           C  
TER      98      ASN    97 
ATOM     98  CA  LEU    98      33.479  39.438  33.543  1.00  0.00           C  
TER      99      LEU    98 
ATOM     99  CA  GLY    99      33.496  43.227  33.084  1.00  0.00           C  
TER     100      GLY    99 
ATOM    100  CA  ILE   100      32.297  46.118  35.320  1.00  0.00           C  
TER     101      ILE   100 
ATOM    101  CA  GLN   101      29.516  48.584  34.348  1.00  0.00           C  
TER     102      GLN   101 
ATOM    102  CA  CYS   102      28.888  51.799  36.314  1.00  0.00           C  
TER     103      CYS   102 
ATOM    103  CA  VAL   103      25.481  52.723  37.785  1.00  0.00           C  
TER     104      VAL   103 
ATOM    104  CA  LYS   104      23.581  55.679  36.448  1.00  0.00           C  
TER     105      LYS   104 
ATOM    105  CA  LYS   105      23.546  58.118  39.358  1.00  0.00           C  
TER     106      LYS   105 
ATOM    106  CA  ARG   106      19.967  59.281  38.429  1.00  0.00           C  
TER     107      ARG   106 
ATOM    107  CA  ASP   107      18.761  55.666  38.943  1.00  0.00           C  
TER     108      ASP   107 
ATOM    108  CA  LEU   108      20.930  54.609  41.989  1.00  0.00           C  
TER     109      LEU   108 
ATOM    109  CA  GLU   109      18.015  53.675  44.532  1.00  0.00           C  
TER     110      GLU   109 
ATOM    110  CA  GLN   110      16.470  51.347  41.608  1.00  0.00           C  
TER     111      GLN   110 
ATOM    111  CA  ALA   111      19.869  49.586  41.229  1.00  0.00           C  
TER     112      ALA   111 
ATOM    112  CA  ILE   112      20.029  49.313  45.060  1.00  0.00           C  
TER     113      ILE   112 
ATOM    113  CA  SER   113      16.360  48.033  45.077  1.00  0.00           C  
TER     114      SER   113 
ATOM    114  CA  GLN   114      17.418  45.265  42.539  1.00  0.00           C  
TER     115      GLN   114 
ATOM    115  CA  ARG   115      20.476  44.287  44.748  1.00  0.00           C  
TER     116      ARG   115 
ATOM    116  CA  ILE   116      18.029  44.011  47.735  1.00  0.00           C  
TER     117      ILE   116 
ATOM    117  CA  GLN   117      15.433  41.976  45.660  1.00  0.00           C  
TER     118      GLN   117 
ATOM    118  CA  THR   118      18.036  39.505  44.164  1.00  0.00           C  
TER     119      THR   118 
ATOM    119  CA  ASN   119      19.434  38.841  47.648  1.00  0.00           C  
TER     120      ASN   119 
ATOM    120  CA  ASN   120      22.964  38.042  46.482  1.00  0.00           C  
TER     121      ASN   120 
ATOM    121  CA  ASN   121      24.878  39.386  49.563  1.00  0.00           C  
TER     122      ASN   121 
ATOM    122  CA  PRO   122      27.140  37.005  51.190  1.00  0.00           C  
TER     123      PRO   122 
ATOM    123  CA  PHE   123      27.615  39.035  54.426  1.00  0.00           C  
TER     124      PHE   123 
ATOM    124  CA  HIE   124      23.875  39.559  55.368  1.00  0.00           C  
TER     125      HIE   124 
ATOM    125  CA  VAL   125      24.189  43.373  55.887  1.00  0.00           C  
TER     126      VAL   125 
ATOM    126  CA  PRO   126      21.001  45.235  57.144  1.00  0.00           C  
TER     127      PRO   126 
ATOM    127  CA  ILE   127      18.645  46.812  54.534  1.00  0.00           C  
TER     128      ILE   127 
ATOM    128  CA  GLU   128      19.001  50.344  55.984  1.00  0.00           C  
TER     129      GLU   128 
ATOM    129  CA  GLU   129      22.812  50.188  55.412  1.00  0.00           C  
TER     130      GLU   129 
ATOM    130  CA  GLN   130      22.183  48.992  51.822  1.00  0.00           C  
TER     131      GLN   130 
ATOM    131  CA  ARG   131      19.938  52.123  51.449  1.00  0.00           C  
TER     132      ARG   131 
ATOM    132  CA  GLY   132      22.820  54.381  52.480  1.00  0.00           C  
TER     133      GLY   132 
ATOM    133  CA  ASP   133      25.400  56.266  50.402  1.00  0.00           C  
TER     134      ASP   133 
ATOM    134  CA  TYR   134      28.135  54.546  48.234  1.00  0.00           C  
TER     135      TYR   134 
ATOM    135  CA  ASP   135      31.557  55.385  46.811  1.00  0.00           C  
TER     136      ASP   135 
ATOM    136  CA  LEU   136      31.269  54.741  43.062  1.00  0.00           C  
TER     137      LEU   136 
ATOM    137  CA  ASN   137      35.000  55.140  42.252  1.00  0.00           C  
TER     138      ASN   137 
ATOM    138  CA  ALA   138      36.117  51.838  43.863  1.00  0.00           C  
TER     139      ALA   138 
ATOM    139  CA  VAL   139      34.814  48.232  44.224  1.00  0.00           C  
TER     140      VAL   139 
ATOM    140  CA  ARG   140      35.884  44.624  45.152  1.00  0.00           C  
TER     141      ARG   140 
ATOM    141  CA  LEU   141      34.998  41.196  43.725  1.00  0.00           C  
TER     142      LEU   141 
ATOM    142  CA  CYS   142      33.445  38.699  46.156  1.00  0.00           C  
TER     143      CYS   142 
ATOM    143  CA  PHE   143      33.627  34.913  45.508  1.00  0.00           C  
TER     144      PHE   143 
ATOM    144  CA  GLN   144      31.514  32.195  47.248  1.00  0.00           C  
TER     145      GLN   144 
ATOM    145  CA  VAL   145      31.480  28.413  46.558  1.00  0.00           C  
TER     146      VAL   145 
ATOM    146  CA  THR   146      28.986  25.612  47.270  1.00  0.00           C  
TER     147      THR   146 
ATOM    147  CA  VAL   147      30.419  22.041  47.468  1.00  0.00           C  
TER     148      VAL   147 
ATOM    148  CA  ARG   148      28.773  18.770  47.919  1.00  0.00           C  
TER     149      ARG   148 
ATOM    149  CA  ASP   149      29.096  16.695  50.818  1.00  0.00           C  
TER     150      ASP   149 
ATOM    150  CA  PRO   150      29.330  13.176  50.535  1.00  0.00           C  
TER     151      PRO   150 
ATOM    151  CA  ALA   151      26.574  12.179  52.014  1.00  0.00           C  
TER     152      ALA   151 
ATOM    152  CA  GLY   152      25.241  14.397  50.951  1.00  0.00           C  
TER     153      GLY   152 
ATOM    153  CA  ARG   153      23.757  17.698  51.076  1.00  0.00           C  
TER     154      ARG   153 
ATOM    154  CA  PRO   154      25.295  20.705  49.546  1.00  0.00           C  
TER     155      PRO   154 
ATOM    155  CA  LEU   155      27.538  22.907  51.773  1.00  0.00           C  
TER     156      LEU   155 
ATOM    156  CA  LEU   156      28.322  26.620  51.447  1.00  0.00           C  
TER     157      LEU   156 
ATOM    157  CA  LEU   157      31.928  27.650  52.166  1.00  0.00           C  
TER     158      LEU   157 
ATOM    158  CA  THR   158      33.091  30.980  53.720  1.00  0.00           C  
TER     159      THR   158 
ATOM    159  CA  PRO   159      33.287  33.889  51.157  1.00  0.00           C  
TER     160      PRO   159 
ATOM    160  CA  VAL   160      36.530  35.570  49.954  1.00  0.00           C  
TER     161      VAL   160 
ATOM    161  CA  LEU   161      37.145  39.176  48.761  1.00  0.00           C  
TER     162      LEU   161 
ATOM    162  CA  SER   162      39.640  40.579  46.211  1.00  0.00           C  
TER     163      SER   162 
ATOM    163  CA  HIE   163      42.021  43.512  46.316  1.00  0.00           C  
TER     164      HIE   163 
ATOM    164  CA  PRO   164      40.148  46.751  45.322  1.00  0.00           C  
TER     165      PRO   164 
ATOM    165  CA  ILE   165      39.517  47.846  41.720  1.00  0.00           C  
TER     166      ILE   165 
ATOM    166  CA  PHE   166      39.450  51.597  40.956  1.00  0.00           C  
TER     167      PHE   166 
ATOM    167  CA  ASP   167      37.900  53.754  38.222  1.00  0.00           C  
TER     168      ASP   167 
ATOM    168  CA  ASN   168      39.702  56.351  36.640  1.00  0.00           C  
TER     169      ASN   168 
ATOM    169  CA  PHE   169      30.217  51.569  -3.178  1.00  0.00           C  
TER     170      PHE   169 
ATOM    170  CA  PRO   170      33.402  49.492  -2.718  1.00  0.00           C  
TER     171      PRO   170 
ATOM    171  CA  ASP   171      33.810  47.081   0.212  1.00  0.00           C  
TER     172      ASP   171 
ATOM    172  CA  LEU   172      36.123  44.239   1.383  1.00  0.00           C  
TER     173      LEU   172 
ATOM    173  CA  PRO   173      36.487  40.656  -0.008  1.00  0.00           C  
TER     174      PRO   173 
ATOM    174  CA  GLU   174      34.971  39.388   3.275  1.00  0.00           C  
TER     175      GLU   174 
ATOM    175  CA  HIE   175      31.854  41.539   2.614  1.00  0.00           C  
TER     176      HIE   175 
ATOM    176  CA  GLN   176      31.069  39.811  -0.708  1.00  0.00           C  
TER     177      GLN   176 
ATOM    177  CA  ASP   177      29.295  37.138   1.302  1.00  0.00           C  
TER     178      ASP   177 
ATOM    178  CA  ASN   178      26.463  38.071   3.603  1.00  0.00           C  
TER     179      ASN   178 
ATOM    179  CA  PRO   179      26.976  41.892   3.821  1.00  0.00           C  
TER     180      PRO   179 
ATOM    180  CA  SER   180      25.111  44.059   6.346  1.00  0.00           C  
TER     181      SER   180 
ATOM    181  CA  GLN   181      21.678  44.991   4.958  1.00  0.00           C  
TER     182      GLN   181 
ATOM    182  CA  LEU   182      21.639  48.088   7.228  1.00  0.00           C  
TER     183      LEU   182 
ATOM    183  CA  ARG   183      24.966  49.229   5.619  1.00  0.00           C  
TER     184      ARG   183 
ATOM    184  CA  LEU   184      23.491  48.785   2.115  1.00  0.00           C  
TER     185      LEU   184 
ATOM    185  CA  GLN   185      20.375  50.768   3.199  1.00  0.00           C  
TER     186      GLN   185 
ATOM    186  CA  HIE   186      22.494  53.642   4.666  1.00  0.00           C  
TER     187      HIE   186 
ATOM    187  CA  ASP   187      24.686  53.665   1.505  1.00  0.00           C  
TER     188      ASP   187 
ATOM    188  CA  GLY   188      21.339  54.317  -0.267  1.00  0.00           C  
TER     189      GLY   188 
ATOM    189  CA  LEU   189      21.210  57.694   1.556  1.00  0.00           C  
TER     190      LEU   189 
ATOM    190  CA  ALA   190      24.885  58.607   2.171  1.00  0.00           C  
TER     191      ALA   190 
ATOM    191  CA  THR   191      25.944  59.071  -1.485  1.00  0.00           C  
TER     192      THR   191 
ATOM    192  CA  ASP   192      28.169  62.199  -1.745  1.00  0.00           C  
TER     193      ASP   192 
ATOM    193  CA  ASP   193      31.897  61.287  -1.461  1.00  0.00           C  
TER     194      ASP   193 
ATOM    194  CA  LYS   194      33.303  64.774  -2.380  1.00  0.00           C  
TER     195      LYS   194 
ATOM    195  CA  ALA   195      35.954  66.463  -0.210  1.00  0.00           C  
TER     196      ALA   195 
ATOM    196  CA  ARG   196      33.895  69.636   0.525  1.00  0.00           C  
TER     197      ARG   196 
ATOM    197  CA  LEU   197      34.286  70.106   4.310  1.00  0.00           C  
TER     198      LEU   197 
ATOM    198  CA  GLU   198      37.364  71.930   5.668  1.00  0.00           C  
TER     199      GLU   198 
ATOM    199  CA  PRO   199      39.663  69.184   7.045  1.00  0.00           C  
TER     200      PRO   199 
ATOM    200  CA  MET   200      40.999  71.291   9.937  1.00  0.00           C  
TER     201      MET   200 
ATOM    201  CA  CYS   201      37.458  72.033  11.162  1.00  0.00           C  
TER     202      CYS   201 
ATOM    202  CA  LEU   202      35.870  68.545  11.266  1.00  0.00           C  
TER     203      LEU   202 
ATOM    203  CA  ALA   203      35.743  68.378  15.110  1.00  0.00           C  
TER     204      ALA   203 
ATOM    204  CA  GLU   204      33.785  71.697  15.165  1.00  0.00           C  
TER     205      GLU   204 
ATOM    205  CA  TYR   205      31.386  70.151  12.583  1.00  0.00           C  
TER     206      TYR   205 
ATOM    206  CA  LEU   206      30.794  67.148  14.961  1.00  0.00           C  
TER     207      LEU   206 
ATOM    207  CA  ILE   207      31.131  68.400  18.597  1.00  0.00           C  
TER     208      ILE   207 
ATOM    208  CA  SER   208      29.134  71.106  20.444  1.00  0.00           C  
TER     209      SER   208 
ATOM    209  CA  GLY   209      31.061  71.068  23.772  1.00  0.00           C  
TER     210      GLY   209 
ATOM    210  CA  PRO   210      32.358  69.059  26.784  1.00  0.00           C  
TER     211      PRO   210 
ATOM    211  CA  GLY   211      29.984  66.676  28.611  1.00  0.00           C  
TER     212      GLY   211 
ATOM    212  CA  GLY   212      29.762  63.159  30.091  1.00  0.00           C  
TER     213      GLY   212 
ATOM    213  CA  MET   213      26.976  60.524  30.136  1.00  0.00           C  
TER     214      MET   213 
ATOM    214  CA  ASP   214      25.578  61.849  33.467  1.00  0.00           C  
TER     215      ASP   214 
ATOM    215  CA  PRO   215      25.214  65.576  34.440  1.00  0.00           C  
TER     216      PRO   215 
ATOM    216  CA  ASP   216      27.323  65.197  37.584  1.00  0.00           C  
TER     217      ASP   216 
ATOM    217  CA  ILE   217      30.474  64.430  35.631  1.00  0.00           C  
TER     218      ILE   217 
ATOM    218  CA  GLU   218      32.934  67.362  35.338  1.00  0.00           C  
TER     219      GLU   218 
ATOM    219  CA  ILE   219      35.230  67.280  32.318  1.00  0.00           C  
TER     220      ILE   219 
ATOM    220  CA  ASP   220      38.673  68.896  32.555  1.00  0.00           C  
TER     221      ASP   220 
ATOM    221  CA  ASP   221      39.051  71.727  30.015  1.00  0.00           C  
TER     222      ASP   221 
ATOM    222  CA  ASP   222      42.717  70.878  29.262  1.00  0.00           C  
TER     223      ASP   222 
ATOM    223  CA  THR   223      41.895  67.183  28.759  1.00  0.00           C  
TER     224      THR   223 
ATOM    224  CA  TYR   224      39.021  68.282  26.480  1.00  0.00           C  
TER     225      TYR   224 
ATOM    225  CA  ASP   225      41.382  70.422  24.351  1.00  0.00           C  
TER     226      ASP   225 
ATOM    226  CA  GLU   226      43.974  67.583  24.151  1.00  0.00           C  
TER     227      GLU   226 
ATOM    227  CA  CYS   227      41.306  65.013  23.164  1.00  0.00           C  
TER     228      CYS   227 
ATOM    228  CA  ARG   228      39.864  67.530  20.613  1.00  0.00           C  
TER     229      ARG   228 
ATOM    229  CA  GLU   229      43.355  67.989  19.072  1.00  0.00           C  
TER     230      GLU   229 
ATOM    230  CA  VAL   230      43.843  64.187  18.689  1.00  0.00           C  
TER     231      VAL   230 
ATOM    231  CA  LEU   231      40.245  63.862  17.373  1.00  0.00           C  
TER     232      LEU   231 
ATOM    232  CA  SER   232      40.997  66.655  14.825  1.00  0.00           C  
TER     233      SER   232 
ATOM    233  CA  ARG   233      44.093  64.705  13.600  1.00  0.00           C  
TER     234      ARG   233 
ATOM    234  CA  ILE   234      42.162  61.394  13.297  1.00  0.00           C  
TER     235      ILE   234 
ATOM    235  CA  LEU   235      39.133  63.023  11.546  1.00  0.00           C  
TER     236      LEU   235 
ATOM    236  CA  GLU   236      41.500  64.725   9.036  1.00  0.00           C  
TER     237      GLU   236 
ATOM    237  CA  ASP   237      43.367  61.425   8.370  1.00  0.00           C  
TER     238      ASP   237 
ATOM    238  CA  ALA   238      39.972  59.705   7.806  1.00  0.00           C  
TER     239      ALA   238 
ATOM    239  CA  TYR   239      38.312  62.407   5.602  1.00  0.00           C  
TER     240      TYR   239 
ATOM    240  CA  THR   240      41.466  63.006   3.463  1.00  0.00           C  
TER     241      THR   240 
ATOM    241  CA  GLN   241      41.992  59.225   2.759  1.00  0.00           C  
TER     242      GLN   241 
ATOM    242  CA  SER   242      38.595  57.409   2.963  1.00  0.00           C  
TER     243      SER   242 
ATOM    243  CA  GLY   243      35.795  58.044   0.448  1.00  0.00           C  
TER     244      GLY   243 
ATOM    244  CA  THR   244      33.556  55.912   2.726  1.00  0.00           C  
TER     245      THR   244 
ATOM    245  CA  PHE   245      34.239  58.303   5.653  1.00  0.00           C  
TER     246      PHE   245 
ATOM    246  CA  ARG   246      33.574  61.343   3.365  1.00  0.00           C  
TER     247      ARG   246 
ATOM    247  CA  ARG   247      30.139  59.852   2.425  1.00  0.00           C  
TER     248      ARG   247 
ATOM    248  CA  LEU   248      29.180  59.324   6.101  1.00  0.00           C  
TER     249      LEU   248 
ATOM    249  CA  MET   249      30.443  62.772   7.282  1.00  0.00           C  
TER     250      MET   249 
ATOM    250  CA  ASN   250      28.956  64.726   4.312  1.00  0.00           C  
TER     251      ASN   250 
ATOM    251  CA  TYR   251      25.527  63.067   4.862  1.00  0.00           C  
TER     252      TYR   251 
ATOM    252  CA  ALA   252      25.522  63.778   8.625  1.00  0.00           C  
TER     253      ALA   252 
ATOM    253  CA  TYR   253      26.537  67.449   8.029  1.00  0.00           C  
TER     254      TYR   253 
ATOM    254  CA  ASP   254      23.700  67.908   5.475  1.00  0.00           C  
TER     255      ASP   254 
ATOM    255  CA  GLN   255      21.124  65.995   7.606  1.00  0.00           C  
TER     256      GLN   255 
ATOM    256  CA  GLU   256      21.730  66.972  11.243  1.00  0.00           C  
TER     257      GLU   256 
ATOM    257  CA  LEU   257      25.153  68.356  12.342  1.00  0.00           C  
TER     258      LEU   257 
ATOM    258  CA  HIE   258      24.348  71.850  10.916  1.00  0.00           C  
TER     259      HIE   258 
ATOM    259  CA  ASP   259      22.591  72.649  14.245  1.00  0.00           C  
TER     260      ASP   259 
ATOM    260  CA  VAL   260      24.537  73.099  17.538  1.00  0.00           C  
TER     261      VAL   260 
ATOM    261  CA  GLU   261      21.676  71.278  19.404  1.00  0.00           C  
TER     262      GLU   261 
ATOM    262  CA  GLN   262      22.226  68.197  17.160  1.00  0.00           C  
TER     263      GLN   262 
ATOM    263  CA  ARG   263      26.092  68.210  17.426  1.00  0.00           C  
TER     264      ARG   263 
ATOM    264  CA  TRP   264      27.475  65.815  20.050  1.00  0.00           C  
TER     265      TRP   264 
ATOM    265  CA  LEU   265      28.951  66.327  23.556  1.00  0.00           C  
TER     266      LEU   265 
ATOM    266  CA  LEU   266      32.503  65.041  24.215  1.00  0.00           C  
TER     267      LEU   266 
ATOM    267  CA  GLY   267      33.264  63.005  27.351  1.00  0.00           C  
TER     268      GLY   267 
ATOM    268  CA  ALA   268      37.031  63.578  27.254  1.00  0.00           C  
TER     269      ALA   268 
ATOM    269  CA  GLY   269      39.132  61.414  29.621  1.00  0.00           C  
TER     270      GLY   269 
ATOM    270  CA  GLU   270      36.245  58.962  30.211  1.00  0.00           C  
TER     271      GLU   270 
ATOM    271  CA  ASN   271      35.515  55.320  29.282  1.00  0.00           C  
TER     272      ASN   271 
ATOM    272  CA  PHE   272      34.863  54.699  25.556  1.00  0.00           C  
TER     273      PHE   272 
ATOM    273  CA  GLY   273      31.194  54.728  24.481  1.00  0.00           C  
TER     274      GLY   273 
ATOM    274  CA  THR   274      28.514  56.448  22.329  1.00  0.00           C  
TER     275      THR   274 
ATOM    275  CA  THR   275      24.823  57.029  23.244  1.00  0.00           C  
TER     276      THR   275 
ATOM    276  CA  VAL   276      22.443  55.517  20.792  1.00  0.00           C  
TER     277      VAL   276 
ATOM    277  CA  THR   277      19.259  56.079  22.483  1.00  0.00           C  
TER     278      THR   277 
ATOM    278  CA  ASP   278      18.011  59.072  24.973  1.00  0.00           C  
TER     279      ASP   278 
ATOM    279  CA  GLU   279      18.094  57.352  28.620  1.00  0.00           C  
TER     280      GLU   279 
ATOM    280  CA  ASP   280      19.951  58.405  28.823  1.00  0.00           C  
TER     281      ASP   280 
ATOM    281  CA  LEU   281      18.818  61.396  27.705  1.00  0.00           C  
TER     282      LEU   281 
ATOM    282  CA  GLU   282      18.310  64.601  29.668  1.00  0.00           C  
TER     283      GLU   282 
ATOM    283  CA  SER   283      16.194  66.386  28.485  1.00  0.00           C  
TER     284      SER   283 
ATOM    284  CA  SER   284      17.342  69.348  29.550  1.00  0.00           C  
TER     285      SER   284 
ATOM    285  CA  GLU   285      19.857  68.724  27.264  1.00  0.00           C  
TER     286      GLU   285 
ATOM    286  CA  GLY   286      18.795  66.777  25.120  1.00  0.00           C  
TER     287      GLY   286 
ATOM    287  CA  ARG   287      22.307  66.329  23.246  1.00  0.00           C  
TER     288      ARG   287 
ATOM    288  CA  LYS   288      23.922  62.915  22.573  1.00  0.00           C  
TER     289      LYS   288 
ATOM    289  CA  VAL   289      27.376  61.953  24.046  1.00  0.00           C  
TER     290      VAL   289 
ATOM    290  CA  ILE   290      30.606  60.461  22.633  1.00  0.00           C  
TER     291      ILE   290 
ATOM    291  CA  ALA   291      33.194  59.472  25.298  1.00  0.00           C  
TER     292      ALA   291 
ATOM    292  CA  LEU   292      36.936  59.050  24.531  1.00  0.00           C  
TER     293      LEU   292 
ATOM    293  CA  ASN   293      40.334  58.730  26.324  1.00  0.00           C  
TER     294      ASN   293 
ATOM    294  CA  LEU   294      44.062  58.545  25.396  1.00  0.00           C  
TER     295      LEU   294 
ATOM    295  CA  ASP   295      45.057  55.385  27.402  1.00  0.00           C  
TER     296      ASP   295 
ATOM    296  CA  ASP   296      45.964  53.431  24.181  1.00  0.00           C  
TER     297      ASP   296 
ATOM    297  CA  THR   297      48.840  55.972  23.596  1.00  0.00           C  
TER     298      THR   297 
ATOM    298  CA  ASP   298      50.221  55.448  27.132  1.00  0.00           C  
TER     299      ASP   298 
ATOM    299  CA  ASP   299      52.857  52.788  27.805  1.00  0.00           C  
TER     300      ASP   299 
ATOM    300  CA  ASP   300      52.185  52.544  31.563  1.00  0.00           C  
TER     301      ASP   300 
ATOM    301  CA  SER   301      48.427  51.887  31.164  1.00  0.00           C  
TER     302      SER   301 
ATOM    302  CA  ILE   302      47.184  48.293  30.688  1.00  0.00           C  
TER     303      ILE   302 
ATOM    303  CA  PRO   303      45.893  47.702  27.089  1.00  0.00           C  
TER     304      PRO   303 
ATOM    304  CA  GLU   304      42.336  46.924  25.937  1.00  0.00           C  
TER     305      GLU   304 
ATOM    305  CA  TYR   305      41.575  44.142  23.381  1.00  0.00           C  
TER     306      TYR   305 
ATOM    306  CA  TYR   306      39.222  43.359  20.441  1.00  0.00           C  
TER     307      TYR   306 
ATOM    307  CA  GLU   307      38.319  40.121  18.563  1.00  0.00           C  
TER     308      GLU   307 
ATOM    308  CA  SER   308      40.141  39.759  15.214  1.00  0.00           C  
TER     309      SER   308 
ATOM    309  CA  ASN   309      40.985  37.291  12.461  1.00  0.00           C  
TER     310      ASN   309 
ATOM    310  CA  ASP   310      44.212  36.545  14.360  1.00  0.00           C  
TER     311      ASP   310 
ATOM    311  CA  GLY   311      42.611  36.183  17.760  1.00  0.00           C  
TER     312      GLY   311 
ATOM    312  CA  PRO   312      42.499  38.852  20.478  1.00  0.00           C  
TER     313      PRO   312 
ATOM    313  CA  GLN   313      44.470  41.993  19.459  1.00  0.00           C  
TER     314      GLN   313 
ATOM    314  CA  GLN   314      45.230  45.301  21.274  1.00  0.00           C  
TER     315      GLN   314 
ATOM    315  CA  PHE   315      43.570  48.666  20.444  1.00  0.00           C  
TER     316      PHE   315 
ATOM    316  CA  ASP   316      45.291  51.858  19.352  1.00  0.00           C  
TER     317      ASP   316 
ATOM    317  CA  THR   317      43.818  55.393  19.629  1.00  0.00           C  
TER     318      THR   317 
ATOM    318  CA  THR   318      42.983  55.497  15.870  1.00  0.00           C  
TER     319      THR   318 
ATOM    319  CA  ARG   319      40.774  52.336  15.844  1.00  0.00           C  
TER     320      ARG   319 
ATOM    320  CA  SER   320      39.164  53.348  19.179  1.00  0.00           C  
TER     321      SER   320 
ATOM    321  CA  PHE   321      38.234  56.879  17.976  1.00  0.00           C  
TER     322      PHE   321 
ATOM    322  CA  ILE   322      37.112  55.905  14.416  1.00  0.00           C  
TER     323      ILE   322 
ATOM    323  CA  HIE   323      34.727  53.165  15.695  1.00  0.00           C  
TER     324      HIE   323 
ATOM    324  CA  GLN   324      32.924  55.576  18.064  1.00  0.00           C  
TER     325      GLN   324 
ATOM    325  CA  VAL   325      32.678  58.310  15.365  1.00  0.00           C  
TER     326      VAL   325 
ATOM    326  CA  VAL   326      31.186  55.757  12.867  1.00  0.00           C  
TER     327      VAL   326 
ATOM    327  CA  HIE   327      28.528  54.962  15.536  1.00  0.00           C  
TER     328      HIE   327 
ATOM    328  CA  ALA   328      27.803  58.724  15.891  1.00  0.00           C  
TER     329      ALA   328 
ATOM    329  CA  LEU   329      27.684  59.480  12.105  1.00  0.00           C  
TER     330      LEU   329 
ATOM    330  CA  THR   330      25.330  56.530  11.284  1.00  0.00           C  
TER     331      THR   330 
ATOM    331  CA  HIE   331      23.140  56.010  14.402  1.00  0.00           C  
TER     332      HIE   331 
ATOM    332  CA  LEU   332      23.712  52.253  13.744  1.00  0.00           C  
TER     333      LEU   332 
ATOM    333  CA  GLN   333      25.340  49.471  15.849  1.00  0.00           C  
TER     334      GLN   333 
ATOM    334  CA  ASP   334      27.881  46.569  15.747  1.00  0.00           C  
TER     335      ASP   334 
ATOM    335  CA  LYS   335      24.834  44.201  15.401  1.00  0.00           C  
TER     336      LYS   335 
ATOM    336  CA  GLU   336      22.071  43.474  12.881  1.00  0.00           C  
TER     337      GLU   336 
ATOM    337  CA  ASP   337      19.042  41.118  12.932  1.00  0.00           C  
TER     338      ASP   337 
ATOM    338  CA  SER   338      20.173  37.574  12.419  1.00  0.00           C  
TER     339      SER   338 
ATOM    339  CA  ASN   339      23.581  38.748  11.196  1.00  0.00           C  
TER     340      ASN   339 
ATOM    340  CA  PRO   340      26.722  38.677  13.194  1.00  0.00           C  
TER     341      PRO   340 
ATOM    341  CA  ARG   341      28.475  41.316  11.476  1.00  0.00           C  
TER     342      ARG   341 
ATOM    342  CA  GLY   342      26.505  44.532  11.809  1.00  0.00           C  
TER     343      GLY   342 
ATOM    343  CA  PRO   343      26.895  47.810   9.852  1.00  0.00           C  
TER     344      PRO   343 
ATOM    344  CA  VAL   344      29.420  49.530  12.197  1.00  0.00           C  
TER     345      VAL   344 
ATOM    345  CA  VAL   345      31.704  46.418  12.093  1.00  0.00           C  
TER     346      VAL   345 
ATOM    346  CA  GLU   346      31.754  46.492   8.265  1.00  0.00           C  
TER     347      GLU   346 
ATOM    347  CA  TYR   347      32.052  50.334   7.933  1.00  0.00           C  
TER     348      TYR   347 
ATOM    348  CA  THR   348      34.912  50.500  10.519  1.00  0.00           C  
TER     349      THR   348 
ATOM    349  CA  ASN   349      36.870  47.785   8.652  1.00  0.00           C  
TER     350      ASN   349 
ATOM    350  CA  ILE   350      36.299  49.506   5.234  1.00  0.00           C  
TER     351      ILE   350 
ATOM    351  CA  ILE   351      37.374  52.955   6.575  1.00  0.00           C  
TER     352      ILE   351 
ATOM    352  CA  LEU   352      40.519  51.606   8.338  1.00  0.00           C  
TER     353      LEU   352 
ATOM    353  CA  LYS   353      41.529  49.760   5.103  1.00  0.00           C  
TER     354      LYS   353 
ATOM    354  CA  GLU   354      41.070  53.013   3.099  1.00  0.00           C  
TER     355      GLU   354 
ATOM    355  CA  MET   355      43.201  54.837   5.752  1.00  0.00           C  
TER     356      MET   355 
ATOM    356  CA  GLY   356      45.813  52.011   5.458  1.00  0.00           C  
TER     357      GLY   356 
ATOM    357  CA  HIE   357      45.781  51.100   9.191  1.00  0.00           C  
TER     358      HIE   357 
ATOM    358  CA  THR   358      48.328  48.416   9.955  1.00  0.00           C  
TER     359      THR   358 
ATOM    359  CA  SER   359      46.669  46.193  12.602  1.00  0.00           C  
TER     360      SER   359 
ATOM    360  CA  PRO   360      44.389  43.173  11.957  1.00  0.00           C  
TER     361      PRO   360 
ATOM    361  CA  PRO   361      40.654  43.675  11.225  1.00  0.00           C  
TER     362      PRO   361 
ATOM    362  CA  ARG   362      38.072  43.644  14.060  1.00  0.00           C  
TER     363      ARG   362 
ATOM    363  CA  ILE   363      35.552  40.893  13.214  1.00  0.00           C  
TER     364      ILE   363 
ATOM    364  CA  ALA   364      33.129  41.183  16.181  1.00  0.00           C  
TER     365      ALA   364 
ATOM    365  CA  TYR   365      32.175  43.089  19.363  1.00  0.00           C  
TER     366      TYR   365 
ATOM    366  CA  GLU   366      32.305  39.935  21.569  1.00  0.00           C  
TER     367      GLU   366 
ATOM    367  CA  PHE   367      35.147  37.409  21.894  1.00  0.00           C  
TER     368      PHE   367 
ATOM    368  CA  SER   368      34.796  33.859  20.490  1.00  0.00           C  
TER     369      SER   368 
ENDMDL
MODEL     7
ATOM      1  CA  ALA     1      37.532  22.956  52.711  1.00  0.00           C  
TER       2      ALA     1 
ATOM      2  CA  TYR     2      38.460  26.569  51.868  1.00  0.00           C  
TER       3      TYR     2 
ATOM      3  CA  VAL     3      38.805  28.963  48.880  1.00  0.00           C  
TER       4      VAL     3 
ATOM      4  CA  GLU     4      41.849  31.070  47.942  1.00  0.00           C  
TER       5      GLU     4 
ATOM      5  CA  ILE     5      42.470  33.710  45.230  1.00  0.00           C  
TER       6      ILE     5 
ATOM      6  CA  ILE     6      45.326  32.586  42.938  1.00  0.00           C  
TER       7      ILE     6 
ATOM      7  CA  GLU     7      45.169  35.664  40.676  1.00  0.00           C  
TER       8      GLU     7 
ATOM      8  CA  GLN     8      43.927  39.044  41.948  1.00  0.00           C  
TER       9      GLN     8 
ATOM      9  CA  PRO     9      42.385  41.670  39.580  1.00  0.00           C  
TER      10      PRO     9 
ATOM     10  CA  LYS    10      44.585  44.593  38.407  1.00  0.00           C  
TER      11      LYS    10 
ATOM     11  CA  GLN    11      43.750  47.606  40.616  1.00  0.00           C  
TER      12      GLN    11 
ATOM     12  CA  ARG    12      43.844  50.208  37.765  1.00  0.00           C  
TER      13      ARG    12 
ATOM     13  CA  GLY    13      43.513  47.926  34.692  1.00  0.00           C  
TER      14      GLY    13 
ATOM     14  CA  MET    14      40.139  49.056  33.309  1.00  0.00           C  
TER      15      MET    14 
ATOM     15  CA  ARG    15      37.744  52.009  33.380  1.00  0.00           C  
TER      16      ARG    15 
ATOM     16  CA  PHE    16      34.141  51.185  34.377  1.00  0.00           C  
TER      17      PHE    16 
ATOM     17  CA  ARG    17      31.735  50.988  31.395  1.00  0.00           C  
TER      18      ARG    17 
ATOM     18  CA  TYR    18      28.382  52.670  30.715  1.00  0.00           C  
TER      19      TYR    18 
ATOM     19  CA  LYS    19      25.167  51.129  29.428  1.00  0.00           C  
TER      20      LYS    19 
ATOM     20  CA  CYS    20      25.844  52.551  25.985  1.00  0.00           C  
TER      21      CYS    20 
ATOM     21  CA  GLU    21      27.670  50.766  23.194  1.00  0.00           C  
TER      22      GLU    21 
ATOM     22  CA  GLY    22      31.388  50.580  23.425  1.00  0.00           C  
TER      23      GLY    22 
ATOM     23  CA  ARG    23      34.398  49.554  21.290  1.00  0.00           C  
TER      24      ARG    23 
ATOM     24  CA  SER    24      34.504  45.878  22.489  1.00  0.00           C  
TER      25      SER    24 
ATOM     25  CA  ALA    25      33.201  43.503  25.171  1.00  0.00           C  
TER      26      ALA    25 
ATOM     26  CA  GLY    26      35.191  44.103  28.406  1.00  0.00           C  
TER      27      GLY    26 
ATOM     27  CA  SER    27      37.136  41.743  30.555  1.00  0.00           C  
TER      28      SER    27 
ATOM     28  CA  ILE    28      38.887  42.283  33.926  1.00  0.00           C  
TER      29      ILE    28 
ATOM     29  CA  PRO    29      42.713  41.923  33.686  1.00  0.00           C  
TER      30      PRO    29 
ATOM     30  CA  GLY    30      44.501  39.824  36.344  1.00  0.00           C  
TER      31      GLY    30 
ATOM     31  CA  GLU    31      47.567  41.084  38.267  1.00  0.00           C  
TER      32      GLU    31 
ATOM     32  CA  ARG    32      50.076  39.310  35.926  1.00  0.00           C  
TER      33      ARG    32 
ATOM     33  CA  SER    33      48.723  41.206  32.847  1.00  0.00           C  
TER      34      SER    33 
ATOM     34  CA  THR    34      51.259  43.366  30.939  1.00  0.00           C  
TER      35      THR    34 
ATOM     35  CA  ASP    35      51.667  45.585  27.850  1.00  0.00           C  
TER      36      ASP    35 
ATOM     36  CA  THR    36      51.936  42.337  25.828  1.00  0.00           C  
TER      37      THR    36 
ATOM     37  CA  THR    37      49.823  39.690  27.657  1.00  0.00           C  
TER      38      THR    37 
ATOM     38  CA  LYS    38      46.517  39.336  29.548  1.00  0.00           C  
TER      39      LYS    38 
ATOM     39  CA  THR    39      45.578  37.175  32.560  1.00  0.00           C  
TER      40      THR    39 
ATOM     40  CA  HIE    40      42.210  36.940  34.380  1.00  0.00           C  
TER      41      HIE    40 
ATOM     41  CA  PRO    41      40.914  36.647  38.006  1.00  0.00           C  
TER      42      PRO    41 
ATOM     42  CA  THR    42      41.361  33.053  39.288  1.00  0.00           C  
TER      43      THR    42 
ATOM     43  CA  ILE    43      40.505  31.008  42.451  1.00  0.00           C  
TER      44      ILE    43 
ATOM     44  CA  LYS    44      41.439  27.596  43.947  1.00  0.00           C  
TER      45      LYS    44 
ATOM     45  CA  ILE    45      39.340  25.281  46.152  1.00  0.00           C  
TER      46      ILE    45 
ATOM     46  CA  ASN    46      41.338  23.465  48.851  1.00  0.00           C  
TER      47      ASN    46 
ATOM     47  CA  GLY    47      40.355  20.254  50.709  1.00  0.00           C  
TER      48      GLY    47 
ATOM     48  CA  TYR    48      37.665  19.206  48.153  1.00  0.00           C  
TER      49      TYR    48 
ATOM     49  CA  THR    49      37.336  17.718  44.631  1.00  0.00           C  
TER      50      THR    49 
ATOM     50  CA  GLY    50      34.053  17.078  42.842  1.00  0.00           C  
TER      51      GLY    50 
ATOM     51  CA  PRO    51      30.916  18.874  41.623  1.00  0.00           C  
TER      52      PRO    51 
ATOM     52  CA  GLY    52      29.884  22.312  42.909  1.00  0.00           C  
TER      53      GLY    52 
ATOM     53  CA  THR    53      28.755  25.893  42.109  1.00  0.00           C  
TER      54      THR    53 
ATOM     54  CA  VAL    54      30.290  29.408  42.397  1.00  0.00           C  
TER      55      VAL    54 
ATOM     55  CA  ARG    55      28.705  32.874  42.737  1.00  0.00           C  
TER      56      ARG    55 
ATOM     56  CA  ILE    56      30.639  36.105  42.007  1.00  0.00           C  
TER      57      ILE    56 
ATOM     57  CA  SER    57      29.406  39.625  42.964  1.00  0.00           C  
TER      58      SER    57 
ATOM     58  CA  LEU    58      30.550  43.262  43.343  1.00  0.00           C  
TER      59      LEU    58 
ATOM     59  CA  VAL    59      31.017  44.566  46.946  1.00  0.00           C  
TER      60      VAL    59 
ATOM     60  CA  THR    60      32.154  47.839  48.636  1.00  0.00           C  
TER      61      THR    60 
ATOM     61  CA  LYS    61      35.861  48.722  49.164  1.00  0.00           C  
TER      62      LYS    61 
ATOM     62  CA  ASP    62      35.253  49.471  52.892  1.00  0.00           C  
TER      63      ASP    62 
ATOM     63  CA  PRO    63      33.185  47.702  55.595  1.00  0.00           C  
TER      64      PRO    63 
ATOM     64  CA  PRO    64      30.335  46.934  56.048  1.00  0.00           C  
TER      65      PRO    64 
ATOM     65  CA  HIE    65      30.677  44.578  53.017  1.00  0.00           C  
TER      66      HIE    65 
ATOM     66  CA  ARG    66      27.490  45.640  51.115  1.00  0.00           C  
TER      67      ARG    66 
ATOM     67  CA  PRO    67      26.468  44.665  47.531  1.00  0.00           C  
TER      68      PRO    67 
ATOM     68  CA  HIE    68      27.718  47.493  45.286  1.00  0.00           C  
TER      69      HIE    68 
ATOM     69  CA  PRO    69      25.255  49.361  42.934  1.00  0.00           C  
TER      70      PRO    69 
ATOM     70  CA  HIE    70      27.582  48.720  39.915  1.00  0.00           C  
TER      71      HIE    70 
ATOM     71  CA  GLU    71      26.850  45.799  37.560  1.00  0.00           C  
TER      72      GLU    71 
ATOM     72  CA  LEU    72      28.818  42.802  36.366  1.00  0.00           C  
TER      73      LEU    72 
ATOM     73  CA  VAL    73      28.565  42.472  32.564  1.00  0.00           C  
TER      74      VAL    73 
ATOM     74  CA  GLY    74      29.248  39.583  30.228  1.00  0.00           C  
TER      75      GLY    74 
ATOM     75  CA  LYS    75      27.907  36.165  29.447  1.00  0.00           C  
TER      76      LYS    75 
ATOM     76  CA  ASP    76      25.533  34.914  31.991  1.00  0.00           C  
TER      77      ASP    76 
ATOM     77  CA  CYS    77      25.871  37.929  34.218  1.00  0.00           C  
TER      78      CYS    77 
ATOM     78  CA  ARG    78      22.602  39.186  35.594  1.00  0.00           C  
TER      79      ARG    78 
ATOM     79  CA  ASP    79      21.333  41.375  38.415  1.00  0.00           C  
TER      80      ASP    79 
ATOM     80  CA  GLY    80      24.792  42.533  39.184  1.00  0.00           C  
TER      81      GLY    80 
ATOM     81  CA  TYR    81      26.159  39.102  39.756  1.00  0.00           C  
TER      82      TYR    81 
ATOM     82  CA  TYR    82      27.351  35.906  38.039  1.00  0.00           C  
TER      83      TYR    82 
ATOM     83  CA  GLU    83      26.755  32.205  38.909  1.00  0.00           C  
TER      84      GLU    83 
ATOM     84  CA  ALA    84      28.091  28.961  37.362  1.00  0.00           C  
TER      85      ALA    84 
ATOM     85  CA  ASP    85      28.787  25.245  37.949  1.00  0.00           C  
TER      86      ASP    85 
ATOM     86  CA  LEU    86      32.306  24.081  38.756  1.00  0.00           C  
TER      87      LEU    86 
ATOM     87  CA  CYS    87      34.094  21.390  36.762  1.00  0.00           C  
TER      88      CYS    87 
ATOM     88  CA  PRO    88      34.403  18.132  38.725  1.00  0.00           C  
TER      89      PRO    88 
ATOM     89  CA  ASP    89      37.849  17.340  37.449  1.00  0.00           C  
TER      90      ASP    89 
ATOM     90  CA  ARG    90      39.569  20.633  38.493  1.00  0.00           C  
TER      91      ARG    90 
ATOM     91  CA  SER    91      40.264  22.641  41.640  1.00  0.00           C  
TER      92      SER    91 
ATOM     92  CA  ILE    92      41.492  25.868  39.955  1.00  0.00           C  
TER      93      ILE    92 
ATOM     93  CA  HIE    93      38.860  28.062  38.192  1.00  0.00           C  
TER      94      HIE    93 
ATOM     94  CA  SER    94      39.191  31.315  36.143  1.00  0.00           C  
TER      95      SER    94 
ATOM     95  CA  PHE    95      36.653  33.895  34.888  1.00  0.00           C  
TER      96      PHE    95 
ATOM     96  CA  GLN    96      37.480  35.783  31.660  1.00  0.00           C  
TER      97      GLN    96 
ATOM     97  CA  ASN    97      33.953  36.887  30.709  1.00  0.00           C  
TER      98      ASN    97 
ATOM     98  CA  LEU    98      33.479  39.455  33.535  1.00  0.00           C  
TER      99      LEU    98 
ATOM     99  CA  GLY    99      33.500  43.246  33.097  1.00  0.00           C  
TER     100      GLY    99 
ATOM    100  CA  ILE   100      32.303  46.135  35.335  1.00  0.00           C  
TER     101      ILE   100 
ATOM    101  CA  GLN   101      29.529  48.611  34.369  1.00  0.00           C  
TER     102      GLN   101 
ATOM    102  CA  CYS   102      28.900  51.825  36.335  1.00  0.00           C  
TER     103      CYS   102 
ATOM    103  CA  VAL   103      25.492  52.749  37.805  1.00  0.00           C  
TER     104      VAL   103 
ATOM    104  CA  LYS   104      23.603  55.716  36.479  1.00  0.00           C  
TER     105      LYS   104 
ATOM    105  CA  LYS   105      23.536  58.156  39.382  1.00  0.00           C  
TER     106      LYS   105 
ATOM    106  CA  ARG   106      19.955  59.274  38.457  1.00  0.00           C  
TER     107      ARG   106 
ATOM    107  CA  ASP   107      18.791  55.654  38.966  1.00  0.00           C  
TER     108      ASP   107 
ATOM    108  CA  LEU   108      20.957  54.630  42.017  1.00  0.00           C  
TER     109      LEU   108 
ATOM    109  CA  GLU   109      18.041  53.734  44.553  1.00  0.00           C  
TER     110      GLU   109 
ATOM    110  CA  GLN   110      16.489  51.391  41.669  1.00  0.00           C  
TER     111      GLN   110 
ATOM    111  CA  ALA   111      19.879  49.617  41.296  1.00  0.00           C  
TER     112      ALA   111 
ATOM    112  CA  ILE   112      20.048  49.354  45.126  1.00  0.00           C  
TER     113      ILE   112 
ATOM    113  CA  SER   113      16.378  48.091  45.159  1.00  0.00           C  
TER     114      SER   113 
ATOM    114  CA  GLN   114      17.407  45.318  42.624  1.00  0.00           C  
TER     115      GLN   114 
ATOM    115  CA  ARG   115      20.465  44.324  44.820  1.00  0.00           C  
TER     116      ARG   115 
ATOM    116  CA  ILE   116      18.036  44.063  47.818  1.00  0.00           C  
TER     117      ILE   116 
ATOM    117  CA  GLN   117      15.421  42.045  45.760  1.00  0.00           C  
TER     118      GLN   117 
ATOM    118  CA  THR   118      17.999  39.559  44.260  1.00  0.00           C  
TER     119      THR   118 
ATOM    119  CA  ASN   119      19.416  38.892  47.734  1.00  0.00           C  
TER     120      ASN   119 
ATOM    120  CA  ASN   120      22.926  38.083  46.541  1.00  0.00           C  
TER     121      ASN   120 
ATOM    121  CA  ASN   121      24.866  39.409  49.602  1.00  0.00           C  
TER     122      ASN   121 
ATOM    122  CA  PRO   122      27.116  37.011  51.222  1.00  0.00           C  
TER     123      PRO   122 
ATOM    123  CA  PHE   123      27.622  39.034  54.452  1.00  0.00           C  
TER     124      PHE   123 
ATOM    124  CA  HIE   124      23.894  39.571  55.415  1.00  0.00           C  
TER     125      HIE   124 
ATOM    125  CA  VAL   125      24.226  43.379  55.936  1.00  0.00           C  
TER     126      VAL   125 
ATOM    126  CA  PRO   126      21.052  45.245  57.209  1.00  0.00           C  
TER     127      PRO   126 
ATOM    127  CA  ILE   127      18.692  46.835  54.614  1.00  0.00           C  
TER     128      ILE   127 
ATOM    128  CA  GLU   128      19.067  50.361  56.069  1.00  0.00           C  
TER     129      GLU   128 
ATOM    129  CA  GLU   129      22.870  50.193  55.474  1.00  0.00           C  
TER     130      GLU   129 
ATOM    130  CA  GLN   130      22.221  49.001  51.888  1.00  0.00           C  
TER     131      GLN   130 
ATOM    131  CA  ARG   131      19.990  52.140  51.525  1.00  0.00           C  
TER     132      ARG   131 
ATOM    132  CA  GLY   132      22.884  54.382  52.547  1.00  0.00           C  
TER     133      GLY   132 
ATOM    133  CA  ASP   133      25.458  56.264  50.460  1.00  0.00           C  
TER     134      ASP   133 
ATOM    134  CA  TYR   134      28.172  54.545  48.273  1.00  0.00           C  
TER     135      TYR   134 
ATOM    135  CA  ASP   135      31.589  55.384  46.841  1.00  0.00           C  
TER     136      ASP   135 
ATOM    136  CA  LEU   136      31.290  54.749  43.092  1.00  0.00           C  
TER     137      LEU   136 
ATOM    137  CA  ASN   137      35.020  55.141  42.276  1.00  0.00           C  
TER     138      ASN   137 
ATOM    138  CA  ALA   138      36.131  51.832  43.876  1.00  0.00           C  
TER     139      ALA   138 
ATOM    139  CA  VAL   139      34.822  48.229  44.240  1.00  0.00           C  
TER     140      VAL   139 
ATOM    140  CA  ARG   140      35.886  44.620  45.168  1.00  0.00           C  
TER     141      ARG   140 
ATOM    141  CA  LEU   141      34.990  41.198  43.734  1.00  0.00           C  
TER     142      LEU   141 
ATOM    142  CA  CYS   142      33.430  38.701  46.161  1.00  0.00           C  
TER     143      CYS   142 
ATOM    143  CA  PHE   143      33.610  34.920  45.497  1.00  0.00           C  
TER     144      PHE   143 
ATOM    144  CA  GLN   144      31.486  32.207  47.223  1.00  0.00           C  
TER     145      GLN   144 
ATOM    145  CA  VAL   145      31.448  28.428  46.522  1.00  0.00           C  
TER     146      VAL   145 
ATOM    146  CA  THR   146      28.952  25.626  47.224  1.00  0.00           C  
TER     147      THR   146 
ATOM    147  CA  VAL   147      30.380  22.055  47.402  1.00  0.00           C  
TER     148      VAL   147 
ATOM    148  CA  ARG   148      28.734  18.779  47.854  1.00  0.00           C  
TER     149      ARG   148 
ATOM    149  CA  ASP   149      29.052  16.700  50.757  1.00  0.00           C  
TER     150      ASP   149 
ATOM    150  CA  PRO   150      29.298  13.174  50.478  1.00  0.00           C  
TER     151      PRO   150 
ATOM    151  CA  ALA   151      26.506  12.193  51.895  1.00  0.00           C  
TER     152      ALA   151 
ATOM    152  CA  GLY   152      25.209  14.420  50.767  1.00  0.00           C  
TER     153      GLY   152 
ATOM    153  CA  ARG   153      23.726  17.702  50.965  1.00  0.00           C  
TER     154      ARG   153 
ATOM    154  CA  PRO   154      25.245  20.732  49.475  1.00  0.00           C  
TER     155      PRO   154 
ATOM    155  CA  LEU   155      27.503  22.901  51.709  1.00  0.00           C  
TER     156      LEU   155 
ATOM    156  CA  LEU   156      28.290  26.613  51.403  1.00  0.00           C  
TER     157      LEU   156 
ATOM    157  CA  LEU   157      31.898  27.639  52.121  1.00  0.00           C  
TER     158      LEU   157 
ATOM    158  CA  THR   158      33.063  30.960  53.688  1.00  0.00           C  
TER     159      THR   158 
ATOM    159  CA  PRO   159      33.265  33.879  51.139  1.00  0.00           C  
TER     160      PRO   159 
ATOM    160  CA  VAL   160      36.511  35.558  49.944  1.00  0.00           C  
TER     161      VAL   160 
ATOM    161  CA  LEU   161      37.136  39.165  48.763  1.00  0.00           C  
TER     162      LEU   161 
ATOM    162  CA  SER   162      39.633  40.566  46.214  1.00  0.00           C  
TER     163      SER   162 
ATOM    163  CA  HIE   163      42.017  43.494  46.325  1.00  0.00           C  
TER     164      HIE   163 
ATOM    164  CA  PRO   164      40.150  46.738  45.339  1.00  0.00           C  
TER     165      PRO   164 
ATOM    165  CA  ILE   165      39.529  47.840  41.737  1.00  0.00           C  
TER     166      ILE   165 
ATOM    166  CA  PHE   166      39.466  51.592  40.977  1.00  0.00           C  
TER     167      PHE   166 
ATOM    167  CA  ASP   167      37.920  53.747  38.239  1.00  0.00           C  
TER     168      ASP   167 
ATOM    168  CA  ASN   168      39.735  56.333  36.645  1.00  0.00           C  
TER     169      ASN   168 
ATOM    169  CA  PHE   169      30.226  51.548  -3.180  1.00  0.00           C  
TER     170      PHE   169 
ATOM    170  CA  PRO   170      33.416  49.481  -2.721  1.00  0.00           C  
TER     171      PRO   170 
ATOM    171  CA  ASP   171      33.833  47.073   0.209  1.00  0.00           C  
TER     172      ASP   171 
ATOM    172  CA  LEU   172      36.156  44.240   1.380  1.00  0.00           C  
TER     173      LEU   172 
ATOM    173  CA  PRO   173      36.531  40.661  -0.015  1.00  0.00           C  
TER     174      PRO   173 
ATOM    174  CA  GLU   174      35.023  39.383   3.266  1.00  0.00           C  
TER     175      GLU   174 
ATOM    175  CA  HIE   175      31.899  41.523   2.610  1.00  0.00           C  
TER     176      HIE   175 
ATOM    176  CA  GLN   176      31.117  39.790  -0.710  1.00  0.00           C  
TER     177      GLN   176 
ATOM    177  CA  ASP   177      29.349  37.118   1.304  1.00  0.00           C  
TER     178      ASP   177 
ATOM    178  CA  ASN   178      26.521  38.044   3.612  1.00  0.00           C  
TER     179      ASN   178 
ATOM    179  CA  PRO   179      27.021  41.866   3.825  1.00  0.00           C  
TER     180      PRO   179 
ATOM    180  CA  SER   180      25.150  44.028   6.349  1.00  0.00           C  
TER     181      SER   180 
ATOM    181  CA  GLN   181      21.713  44.950   4.962  1.00  0.00           C  
TER     182      GLN   181 
ATOM    182  CA  LEU   182      21.666  48.046   7.231  1.00  0.00           C  
TER     183      LEU   182 
ATOM    183  CA  ARG   183      24.988  49.197   5.621  1.00  0.00           C  
TER     184      ARG   183 
ATOM    184  CA  LEU   184      23.514  48.748   2.117  1.00  0.00           C  
TER     185      LEU   184 
ATOM    185  CA  GLN   185      20.393  50.721   3.203  1.00  0.00           C  
TER     186      GLN   185 
ATOM    186  CA  HIE   186      22.503  53.601   4.669  1.00  0.00           C  
TER     187      HIE   186 
ATOM    187  CA  ASP   187      24.693  53.630   1.506  1.00  0.00           C  
TER     188      ASP   187 
ATOM    188  CA  GLY   188      21.343  54.276  -0.263  1.00  0.00           C  
TER     189      GLY   188 
ATOM    189  CA  LEU   189      21.207  57.650   1.563  1.00  0.00           C  
TER     190      LEU   189 
ATOM    190  CA  ALA   190      24.880  58.572   2.172  1.00  0.00           C  
TER     191      ALA   190 
ATOM    191  CA  THR   191      25.933  59.035  -1.485  1.00  0.00           C  
TER     192      THR   191 
ATOM    192  CA  ASP   192      28.149  62.168  -1.747  1.00  0.00           C  
TER     193      ASP   192 
ATOM    193  CA  ASP   193      31.879  61.264  -1.469  1.00  0.00           C  
TER     194      ASP   193 
ATOM    194  CA  LYS   194      33.275  64.753  -2.393  1.00  0.00           C  
TER     195      LYS   194 
ATOM    195  CA  ALA   195      35.923  66.452  -0.227  1.00  0.00           C  
TER     196      ALA   195 
ATOM    196  CA  ARG   196      33.855  69.619   0.507  1.00  0.00           C  
TER     197      ARG   196 
ATOM    197  CA  LEU   197      34.250  70.094   4.291  1.00  0.00           C  
TER     198      LEU   197 
ATOM    198  CA  GLU   198      37.326  71.922   5.646  1.00  0.00           C  
TER     199      GLU   198 
ATOM    199  CA  PRO   199      39.630  69.179   7.020  1.00  0.00           C  
TER     200      PRO   199 
ATOM    200  CA  MET   200      40.969  71.289   9.910  1.00  0.00           C  
TER     201      MET   200 
ATOM    201  CA  CYS   201      37.429  72.029  11.141  1.00  0.00           C  
TER     202      CYS   201 
ATOM    202  CA  LEU   202      35.844  68.540  11.249  1.00  0.00           C  
TER     203      LEU   202 
ATOM    203  CA  ALA   203      35.727  68.373  15.091  1.00  0.00           C  
TER     204      ALA   203 
ATOM    204  CA  GLU   204      33.766  71.690  15.151  1.00  0.00           C  
TER     205      GLU   204 
ATOM    205  CA  TYR   205      31.361  70.143  12.576  1.00  0.00           C  
TER     206      TYR   205 
ATOM    206  CA  LEU   206      30.779  67.136  14.951  1.00  0.00           C  
TER     207      LEU   206 
ATOM    207  CA  ILE   207      31.118  68.394  18.585  1.00  0.00           C  
TER     208      ILE   207 
ATOM    208  CA  SER   208      29.122  71.099  20.434  1.00  0.00           C  
TER     209      SER   208 
ATOM    209  CA  GLY   209      31.057  71.067  23.757  1.00  0.00           C  
TER     210      GLY   209 
ATOM    210  CA  PRO   210      32.361  69.063  26.769  1.00  0.00           C  
TER     211      PRO   210 
ATOM    211  CA  GLY   211      29.993  66.683  28.606  1.00  0.00           C  
TER     212      GLY   211 
ATOM    212  CA  GLY   212      29.775  63.175  30.098  1.00  0.00           C  
TER     213      GLY   212 
ATOM    213  CA  MET   213      27.005  60.529  30.142  1.00  0.00           C  
TER     214      MET   213 
ATOM    214  CA  ASP   214      25.613  61.847  33.474  1.00  0.00           C  
TER     215      ASP   214 
ATOM    215  CA  PRO   215      25.240  65.567  34.442  1.00  0.00           C  
TER     216      PRO   215 
ATOM    216  CA  ASP   216      27.339  65.193  37.585  1.00  0.00           C  
TER     217      ASP   216 
ATOM    217  CA  ILE   217      30.492  64.431  35.637  1.00  0.00           C  
TER     218      ILE   217 
ATOM    218  CA  GLU   218      32.938  67.366  35.328  1.00  0.00           C  
TER     219      GLU   218 
ATOM    219  CA  ILE   219      35.231  67.284  32.306  1.00  0.00           C  
TER     220      ILE   219 
ATOM    220  CA  ASP   220      38.675  68.899  32.539  1.00  0.00           C  
TER     221      ASP   220 
ATOM    221  CA  ASP   221      39.049  71.731  30.000  1.00  0.00           C  
TER     222      ASP   221 
ATOM    222  CA  ASP   222      42.717  70.885  29.249  1.00  0.00           C  
TER     223      ASP   222 
ATOM    223  CA  THR   223      41.898  67.190  28.742  1.00  0.00           C  
TER     224      THR   223 
ATOM    224  CA  TYR   224      39.024  68.288  26.463  1.00  0.00           C  
TER     225      TYR   224 
ATOM    225  CA  ASP   225      41.386  70.433  24.339  1.00  0.00           C  
TER     226      ASP   225 
ATOM    226  CA  GLU   226      43.974  67.592  24.130  1.00  0.00           C  
TER     227      GLU   226 
ATOM    227  CA  CYS   227      41.305  65.023  23.145  1.00  0.00           C  
TER     228      CYS   227 
ATOM    228  CA  ARG   228      39.857  67.537  20.596  1.00  0.00           C  
TER     229      ARG   228 
ATOM    229  CA  GLU   229      43.345  68.001  19.049  1.00  0.00           C  
TER     230      GLU   229 
ATOM    230  CA  VAL   230      43.838  64.200  18.668  1.00  0.00           C  
TER     231      VAL   230 
ATOM    231  CA  LEU   231      40.239  63.870  17.354  1.00  0.00           C  
TER     232      LEU   231 
ATOM    232  CA  SER   232      40.982  66.664  14.805  1.00  0.00           C  
TER     233      SER   232 
ATOM    233  CA  ARG   233      44.081  64.723  13.577  1.00  0.00           C  
TER     234      ARG   233 
ATOM    234  CA  ILE   234      42.159  61.407  13.276  1.00  0.00           C  
TER     235      ILE   234 
ATOM    235  CA  LEU   235      39.125  63.029  11.526  1.00  0.00           C  
TER     236      LEU   235 
ATOM    236  CA  GLU   236      41.485  64.737   9.015  1.00  0.00           C  
TER     237      GLU   236 
ATOM    237  CA  ASP   237      43.357  61.441   8.347  1.00  0.00           C  
TER     238      ASP   237 
ATOM    238  CA  ALA   238      39.967  59.712   7.790  1.00  0.00           C  
TER     239      ALA   238 
ATOM    239  CA  TYR   239      38.300  62.407   5.584  1.00  0.00           C  
TER     240      TYR   239 
ATOM    240  CA  THR   240      41.450  63.006   3.440  1.00  0.00           C  
TER     241      THR   240 
ATOM    241  CA  GLN   241      41.987  59.226   2.745  1.00  0.00           C  
TER     242      GLN   241 
ATOM    242  CA  SER   242      38.591  57.407   2.953  1.00  0.00           C  
TER     243      SER   242 
ATOM    243  CA  GLY   243      35.788  58.034   0.441  1.00  0.00           C  
TER     244      GLY   243 
ATOM    244  CA  THR   244      33.557  55.899   2.723  1.00  0.00           C  
TER     245      THR   244 
ATOM    245  CA  PHE   245      34.237  58.294   5.647  1.00  0.00           C  
TER     246      PHE   245 
ATOM    246  CA  ARG   246      33.562  61.330   3.357  1.00  0.00           C  
TER     247      ARG   246 
ATOM    247  CA  ARG   247      30.131  59.830   2.422  1.00  0.00           C  
TER     248      ARG   247 
ATOM    248  CA  LEU   248      29.176  59.303   6.099  1.00  0.00           C  
TER     249      LEU   248 
ATOM    249  CA  MET   249      30.431  62.754   7.276  1.00  0.00           C  
TER     250      MET   249 
ATOM    250  CA  ASN   250      28.936  64.701   4.305  1.00  0.00           C  
TER     251      ASN   250 
ATOM    251  CA  TYR   251      25.513  63.035   4.862  1.00  0.00           C  
TER     252      TYR   251 
ATOM    252  CA  ALA   252      25.508  63.750   8.624  1.00  0.00           C  
TER     253      ALA   252 
ATOM    253  CA  TYR   253      26.515  67.423   8.022  1.00  0.00           C  
TER     254      TYR   253 
ATOM    254  CA  ASP   254      23.673  67.873   5.475  1.00  0.00           C  
TER     255      ASP   254 
ATOM    255  CA  GLN   255      21.105  65.953   7.608  1.00  0.00           C  
TER     256      GLN   255 
ATOM    256  CA  GLU   256      21.709  66.934  11.244  1.00  0.00           C  
TER     257      GLU   256 
ATOM    257  CA  LEU   257      25.128  68.330  12.340  1.00  0.00           C  
TER     258      LEU   257 
ATOM    258  CA  HIE   258      24.304  71.821  10.923  1.00  0.00           C  
TER     259      HIE   258 
ATOM    259  CA  ASP   259      22.549  72.601  14.256  1.00  0.00           C  
TER     260      ASP   259 
ATOM    260  CA  VAL   260      24.498  73.061  17.546  1.00  0.00           C  
TER     261      VAL   260 
ATOM    261  CA  GLU   261      21.660  71.218  19.414  1.00  0.00           C  
TER     262      GLU   261 
ATOM    262  CA  GLN   262      22.224  68.148  17.162  1.00  0.00           C  
TER     263      GLN   262 
ATOM    263  CA  ARG   263      26.086  68.189  17.424  1.00  0.00           C  
TER     264      ARG   263 
ATOM    264  CA  TRP   264      27.475  65.801  20.052  1.00  0.00           C  
TER     265      TRP   264 
ATOM    265  CA  LEU   265      28.955  66.325  23.551  1.00  0.00           C  
TER     266      LEU   265 
ATOM    266  CA  LEU   266      32.510  65.043  24.205  1.00  0.00           C  
TER     267      LEU   266 
ATOM    267  CA  GLY   267      33.269  63.009  27.343  1.00  0.00           C  
TER     268      GLY   267 
ATOM    268  CA  ALA   268      37.036  63.586  27.244  1.00  0.00           C  
TER     269      ALA   268 
ATOM    269  CA  GLY   269      39.136  61.423  29.612  1.00  0.00           C  
TER     270      GLY   269 
ATOM    270  CA  GLU   270      36.252  58.968  30.203  1.00  0.00           C  
TER     271      GLU   270 
ATOM    271  CA  ASN   271      35.532  55.323  29.277  1.00  0.00           C  
TER     272      ASN   271 
ATOM    272  CA  PHE   272      34.877  54.704  25.551  1.00  0.00           C  
TER     273      PHE   272 
ATOM    273  CA  GLY   273      31.207  54.729  24.481  1.00  0.00           C  
TER     274      GLY   273 
ATOM    274  CA  THR   274      28.522  56.447  22.333  1.00  0.00           C  
TER     275      THR   274 
ATOM    275  CA  THR   275      24.833  57.031  23.256  1.00  0.00           C  
TER     276      THR   275 
ATOM    276  CA  VAL   276      22.469  55.519  20.791  1.00  0.00           C  
TER     277      VAL   276 
ATOM    277  CA  THR   277      19.286  56.032  22.487  1.00  0.00           C  
TER     278      THR   277 
ATOM    278  CA  ASP   278      17.998  58.981  24.944  1.00  0.00           C  
TER     279      ASP   278 
ATOM    279  CA  GLU   279      18.056  57.261  28.559  1.00  0.00           C  
TER     280      GLU   279 
ATOM    280  CA  ASP   280      19.824  58.326  28.833  1.00  0.00           C  
TER     281      ASP   280 
ATOM    281  CA  LEU   281      18.656  61.280  27.747  1.00  0.00           C  
TER     282      LEU   281 
ATOM    282  CA  GLU   282      18.160  64.471  29.715  1.00  0.00           C  
TER     283      GLU   282 
ATOM    283  CA  SER   283      16.083  66.299  28.528  1.00  0.00           C  
TER     284      SER   283 
ATOM    284  CA  SER   284      17.278  69.224  29.608  1.00  0.00           C  
TER     285      SER   284 
ATOM    285  CA  GLU   285      19.800  68.560  27.344  1.00  0.00           C  
TER     286      GLU   285 
ATOM    286  CA  GLY   286      18.851  66.748  25.209  1.00  0.00           C  
TER     287      GLY   286 
ATOM    287  CA  ARG   287      22.311  66.316  23.293  1.00  0.00           C  
TER     288      ARG   287 
ATOM    288  CA  LYS   288      23.926  62.911  22.596  1.00  0.00           C  
TER     289      LYS   288 
ATOM    289  CA  VAL   289      27.387  61.954  24.050  1.00  0.00           C  
TER     290      VAL   289 
ATOM    290  CA  ILE   290      30.613  60.460  22.632  1.00  0.00           C  
TER     291      ILE   290 
ATOM    291  CA  ALA   291      33.201  59.473  25.298  1.00  0.00           C  
TER     292      ALA   291 
ATOM    292  CA  LEU   292      36.941  59.055  24.525  1.00  0.00           C  
TER     293      LEU   292 
ATOM    293  CA  ASN   293      40.341  58.741  26.315  1.00  0.00           C  
TER     294      ASN   293 
ATOM    294  CA  LEU   294      44.070  58.558  25.387  1.00  0.00           C  
TER     295      LEU   294 
ATOM    295  CA  ASP   295      45.065  55.407  27.403  1.00  0.00           C  
TER     296      ASP   295 
ATOM    296  CA  ASP   296      45.971  53.442  24.191  1.00  0.00           C  
TER     297      ASP   296 
ATOM    297  CA  THR   297      48.855  55.969  23.610  1.00  0.00           C  
TER     298      THR   297 
ATOM    298  CA  ASP   298      50.226  55.455  27.147  1.00  0.00           C  
TER     299      ASP   298 
ATOM    299  CA  ASP   299      52.843  52.790  27.842  1.00  0.00           C  
TER     300      ASP   299 
ATOM    300  CA  ASP   300      52.161  52.572  31.592  1.00  0.00           C  
TER     301      ASP   300 
ATOM    301  CA  SER   301      48.414  51.894  31.188  1.00  0.00           C  
TER     302      SER   301 
ATOM    302  CA  ILE   302      47.184  48.300  30.698  1.00  0.00           C  
TER     303      ILE   302 
ATOM    303  CA  PRO   303      45.900  47.715  27.096  1.00  0.00           C  
TER     304      PRO   303 
ATOM    304  CA  GLU   304      42.344  46.932  25.940  1.00  0.00           C  
TER     305      GLU   304 
ATOM    305  CA  TYR   305      41.594  44.151  23.384  1.00  0.00           C  
TER     306      TYR   305 
ATOM    306  CA  TYR   306      39.248  43.360  20.441  1.00  0.00           C  
TER     307      TYR   306 
ATOM    307  CA  GLU   307      38.356  40.119  18.564  1.00  0.00           C  
TER     308      GLU   307 
ATOM    308  CA  SER   308      40.177  39.759  15.216  1.00  0.00           C  
TER     309      SER   308 
ATOM    309  CA  ASN   309      41.026  37.288  12.468  1.00  0.00           C  
TER     310      ASN   309 
ATOM    310  CA  ASP   310      44.253  36.554  14.367  1.00  0.00           C  
TER     311      ASP   310 
ATOM    311  CA  GLY   311      42.653  36.192  17.768  1.00  0.00           C  
TER     312      GLY   311 
ATOM    312  CA  PRO   312      42.534  38.863  20.484  1.00  0.00           C  
TER     313      PRO   312 
ATOM    313  CA  GLN   313      44.497  42.007  19.465  1.00  0.00           C  
TER     314      GLN   313 
ATOM    314  CA  GLN   314      45.248  45.317  21.280  1.00  0.00           C  
TER     315      GLN   314 
ATOM    315  CA  PHE   315      43.577  48.674  20.449  1.00  0.00           C  
TER     316      PHE   315 
ATOM    316  CA  ASP   316      45.294  51.867  19.350  1.00  0.00           C  
TER     317      ASP   316 
ATOM    317  CA  THR   317      43.822  55.403  19.622  1.00  0.00           C  
TER     318      THR   317 
ATOM    318  CA  THR   318      42.987  55.509  15.862  1.00  0.00           C  
TER     319      THR   318 
ATOM    319  CA  ARG   319      40.783  52.344  15.837  1.00  0.00           C  
TER     320      ARG   319 
ATOM    320  CA  SER   320      39.169  53.356  19.169  1.00  0.00           C  
TER     321      SER   320 
ATOM    321  CA  PHE   321      38.239  56.887  17.965  1.00  0.00           C  
TER     322      PHE   321 
ATOM    322  CA  ILE   322      37.116  55.906  14.408  1.00  0.00           C  
TER     323      ILE   322 
ATOM    323  CA  HIE   323      34.738  53.162  15.694  1.00  0.00           C  
TER     324      HIE   323 
ATOM    324  CA  GLN   324      32.931  55.571  18.062  1.00  0.00           C  
TER     325      GLN   324 
ATOM    325  CA  VAL   325      32.680  58.302  15.360  1.00  0.00           C  
TER     326      VAL   325 
ATOM    326  CA  VAL   326      31.190  55.743  12.867  1.00  0.00           C  
TER     327      VAL   326 
ATOM    327  CA  HIE   327      28.537  54.946  15.539  1.00  0.00           C  
TER     328      HIE   327 
ATOM    328  CA  ALA   328      27.806  58.707  15.890  1.00  0.00           C  
TER     329      ALA   328 
ATOM    329  CA  LEU   329      27.682  59.457  12.104  1.00  0.00           C  
TER     330      LEU   329 
ATOM    330  CA  THR   330      25.335  56.501  11.287  1.00  0.00           C  
TER     331      THR   330 
ATOM    331  CA  HIE   331      23.150  55.974  14.406  1.00  0.00           C  
TER     332      HIE   331 
ATOM    332  CA  LEU   332      23.725  52.219  13.745  1.00  0.00           C  
TER     333      LEU   332 
ATOM    333  CA  GLN   333      25.356  49.438  15.849  1.00  0.00           C  
TER     334      GLN   333 
ATOM    334  CA  ASP   334      27.911  46.551  15.748  1.00  0.00           C  
TER     335      ASP   334 
ATOM    335  CA  LYS   335      24.879  44.167  15.403  1.00  0.00           C  
TER     336      LYS   335 
ATOM    336  CA  GLU   336      22.117  43.430  12.883  1.00  0.00           C  
TER     337      GLU   336 
ATOM    337  CA  ASP   337      19.100  41.063  12.936  1.00  0.00           C  
TER     338      ASP   337 
ATOM    338  CA  SER   338      20.239  37.524  12.412  1.00  0.00           C  
TER     339      SER   338 
ATOM    339  CA  ASN   339      23.641  38.709  11.188  1.00  0.00           C  
TER     340      ASN   339 
ATOM    340  CA  PRO   340      26.788  38.639  13.180  1.00  0.00           C  
TER     341      PRO   340 
ATOM    341  CA  ARG   341      28.520  41.296  11.477  1.00  0.00           C  
TER     342      ARG   341 
ATOM    342  CA  GLY   342      26.542  44.507  11.808  1.00  0.00           C  
TER     343      GLY   342 
ATOM    343  CA  PRO   343      26.920  47.787   9.853  1.00  0.00           C  
TER     344      PRO   343 
ATOM    344  CA  VAL   344      29.440  49.515  12.199  1.00  0.00           C  
TER     345      VAL   344 
ATOM    345  CA  VAL   345      31.733  46.411  12.095  1.00  0.00           C  
TER     346      VAL   345 
ATOM    346  CA  GLU   346      31.782  46.482   8.266  1.00  0.00           C  
TER     347      GLU   346 
ATOM    347  CA  TYR   347      32.069  50.324   7.933  1.00  0.00           C  
TER     348      TYR   347 
ATOM    348  CA  THR   348      34.929  50.498  10.518  1.00  0.00           C  
TER     349      THR   348 
ATOM    349  CA  ASN   349      36.893  47.786   8.652  1.00  0.00           C  
TER     350      ASN   349 
ATOM    350  CA  ILE   350      36.318  49.503   5.233  1.00  0.00           C  
TER     351      ILE   350 
ATOM    351  CA  ILE   351      37.385  52.956   6.572  1.00  0.00           C  
TER     352      ILE   351 
ATOM    352  CA  LEU   352      40.533  51.615   8.334  1.00  0.00           C  
TER     353      LEU   352 
ATOM    353  CA  LYS   353      41.547  49.769   5.100  1.00  0.00           C  
TER     354      LYS   353 
ATOM    354  CA  GLU   354      41.078  53.018   3.092  1.00  0.00           C  
TER     355      GLU   354 
ATOM    355  CA  MET   355      43.207  54.849   5.743  1.00  0.00           C  
TER     356      MET   355 
ATOM    356  CA  GLY   356      45.824  52.029   5.448  1.00  0.00           C  
TER     357      GLY   356 
ATOM    357  CA  HIE   357      45.799  51.112   9.178  1.00  0.00           C  
TER     358      HIE   357 
ATOM    358  CA  THR   358      48.340  48.422   9.934  1.00  0.00           C  
TER     359      THR   358 
ATOM    359  CA  SER   359      46.692  46.213  12.592  1.00  0.00           C  
TER     360      SER   359 
ATOM    360  CA  PRO   360      44.419  43.187  11.962  1.00  0.00           C  
TER     361      PRO   360 
ATOM    361  CA  PRO   361      40.683  43.684  11.230  1.00  0.00           C  
TER     362      PRO   361 
ATOM    362  CA  ARG   362      38.102  43.648  14.066  1.00  0.00           C  
TER     363      ARG   362 
ATOM    363  CA  ILE   363      35.584  40.894  13.221  1.00  0.00           C  
TER     364      ILE   363 
ATOM    364  CA  ALA   364      33.158  41.185  16.186  1.00  0.00           C  
TER     365      ALA   364 
ATOM    365  CA  TYR   365      32.200  43.090  19.369  1.00  0.00           C  
TER     366      TYR   365 
ATOM    366  CA  GLU   366      32.329  39.930  21.567  1.00  0.00           C  
TER     367      GLU   366 
ATOM    367  CA  PHE   367      35.175  37.409  21.894  1.00  0.00           C  
TER     368      PHE   367 
ATOM    368  CA  SER   368      34.837  33.856  20.501  1.00  0.00           C  
TER     369      SER   368 
ENDMDL
MODEL     8
ATOM      1  CA  ALA     1      37.488  22.930  52.648  1.00  0.00           C  
TER       2      ALA     1 
ATOM      2  CA  TYR     2      38.417  26.545  51.822  1.00  0.00           C  
TER       3      TYR     2 
ATOM      3  CA  VAL     3      38.768  28.949  48.844  1.00  0.00           C  
TER       4      VAL     3 
ATOM      4  CA  GLU     4      41.818  31.051  47.916  1.00  0.00           C  
TER       5      GLU     4 
ATOM      5  CA  ILE     5      42.446  33.696  45.212  1.00  0.00           C  
TER       6      ILE     5 
ATOM      6  CA  ILE     6      45.309  32.574  42.928  1.00  0.00           C  
TER       7      ILE     6 
ATOM      7  CA  GLU     7      45.158  35.654  40.668  1.00  0.00           C  
TER       8      GLU     7 
ATOM      8  CA  GLN     8      43.919  39.032  41.948  1.00  0.00           C  
TER       9      GLN     8 
ATOM      9  CA  PRO     9      42.384  41.668  39.587  1.00  0.00           C  
TER      10      PRO     9 
ATOM     10  CA  LYS    10      44.595  44.584  38.422  1.00  0.00           C  
TER      11      LYS    10 
ATOM     11  CA  GLN    11      43.760  47.592  40.637  1.00  0.00           C  
TER      12      GLN    11 
ATOM     12  CA  ARG    12      43.867  50.203  37.798  1.00  0.00           C  
TER      13      ARG    12 
ATOM     13  CA  GLY    13      43.543  47.961  34.714  1.00  0.00           C  
TER      14      GLY    13 
ATOM     14  CA  MET    14      40.167  49.074  33.333  1.00  0.00           C  
TER      15      MET    14 
ATOM     15  CA  ARG    15      37.766  52.021  33.395  1.00  0.00           C  
TER      16      ARG    15 
ATOM     16  CA  PHE    16      34.163  51.196  34.394  1.00  0.00           C  
TER      17      PHE    16 
ATOM     17  CA  ARG    17      31.753  51.006  31.414  1.00  0.00           C  
TER      18      ARG    17 
ATOM     18  CA  TYR    18      28.403  52.694  30.739  1.00  0.00           C  
TER      19      TYR    18 
ATOM     19  CA  LYS    19      25.188  51.161  29.440  1.00  0.00           C  
TER      20      LYS    19 
ATOM     20  CA  CYS    20      25.872  52.579  25.997  1.00  0.00           C  
TER      21      CYS    20 
ATOM     21  CA  GLU    21      27.680  50.791  23.196  1.00  0.00           C  
TER      22      GLU    21 
ATOM     22  CA  GLY    22      31.397  50.582  23.433  1.00  0.00           C  
TER      23      GLY    22 
ATOM     23  CA  ARG    23      34.407  49.556  21.298  1.00  0.00           C  
TER      24      ARG    23 
ATOM     24  CA  SER    24      34.518  45.882  22.503  1.00  0.00           C  
TER      25      SER    24 
ATOM     25  CA  ALA    25      33.210  43.505  25.181  1.00  0.00           C  
TER      26      ALA    25 
ATOM     26  CA  GLY    26      35.168  44.106  28.428  1.00  0.00           C  
TER      27      GLY    26 
ATOM     27  CA  SER    27      37.135  41.759  30.565  1.00  0.00           C  
TER      28      SER    27 
ATOM     28  CA  ILE    28      38.888  42.299  33.936  1.00  0.00           C  
TER      29      ILE    28 
ATOM     29  CA  PRO    29      42.714  41.937  33.696  1.00  0.00           C  
TER      30      PRO    29 
ATOM     30  CA  GLY    30      44.498  39.826  36.346  1.00  0.00           C  
TER      31      GLY    30 
ATOM     31  CA  GLU    31      47.564  41.074  38.275  1.00  0.00           C  
TER      32      GLU    31 
ATOM     32  CA  ARG    32      50.074  39.306  35.929  1.00  0.00           C  
TER      33      ARG    32 
ATOM     33  CA  SER    33      48.724  41.215  32.857  1.00  0.00           C  
TER      34      SER    33 
ATOM     34  CA  THR    34      51.264  43.376  30.956  1.00  0.00           C  
TER      35      THR    34 
ATOM     35  CA  ASP    35      51.675  45.601  27.872  1.00  0.00           C  
TER      36      ASP    35 
ATOM     36  CA  THR    36      51.947  42.356  25.847  1.00  0.00           C  
TER      37      THR    36 
ATOM     37  CA  THR    37      49.823  39.709  27.659  1.00  0.00           C  
TER      38      THR    37 
ATOM     38  CA  LYS    38      46.518  39.358  29.552  1.00  0.00           C  
TER      39      LYS    38 
ATOM     39  CA  THR    39      45.573  37.189  32.555  1.00  0.00           C  
TER      40      THR    39 
ATOM     40  CA  HIE    40      42.205  36.955  34.374  1.00  0.00           C  
TER      41      HIE    40 
ATOM     41  CA  PRO    41      40.908  36.655  38.000  1.00  0.00           C  
TER      42      PRO    41 
ATOM     42  CA  THR    42      41.343  33.057  39.270  1.00  0.00           C  
TER      43      THR    42 
ATOM     43  CA  ILE    43      40.481  31.006  42.426  1.00  0.00           C  
TER      44      ILE    43 
ATOM     44  CA  LYS    44      41.409  27.589  43.910  1.00  0.00           C  
TER      45      LYS    44 
ATOM     45  CA  ILE    45      39.304  25.274  46.108  1.00  0.00           C  
TER      46      ILE    45 
ATOM     46  CA  ASN    46      41.301  23.450  48.800  1.00  0.00           C  
TER      47      ASN    46 
ATOM     47  CA  GLY    47      40.310  20.232  50.633  1.00  0.00           C  
TER      48      GLY    47 
ATOM     48  CA  TYR    48      37.624  19.207  48.068  1.00  0.00           C  
TER      49      TYR    48 
ATOM     49  CA  THR    49      37.295  17.751  44.538  1.00  0.00           C  
TER      50      THR    49 
ATOM     50  CA  GLY    50      34.007  17.119  42.753  1.00  0.00           C  
TER      51      GLY    50 
ATOM     51  CA  PRO    51      30.864  18.914  41.547  1.00  0.00           C  
TER      52      PRO    51 
ATOM     52  CA  GLY    52      29.824  22.341  42.848  1.00  0.00           C  
TER      53      GLY    52 
ATOM     53  CA  THR    53      28.712  25.929  42.064  1.00  0.00           C  
TER      54      THR    53 
ATOM     54  CA  VAL    54      30.262  29.434  42.362  1.00  0.00           C  
TER      55      VAL    54 
ATOM     55  CA  ARG    55      28.685  32.901  42.717  1.00  0.00           C  
TER      56      ARG    55 
ATOM     56  CA  ILE    56      30.625  36.131  42.003  1.00  0.00           C  
TER      57      ILE    56 
ATOM     57  CA  SER    57      29.394  39.647  42.974  1.00  0.00           C  
TER      58      SER    57 
ATOM     58  CA  LEU    58      30.547  43.279  43.362  1.00  0.00           C  
TER      59      LEU    58 
ATOM     59  CA  VAL    59      31.022  44.574  46.965  1.00  0.00           C  
TER      60      VAL    59 
ATOM     60  CA  THR    60      32.170  47.842  48.655  1.00  0.00           C  
TER      61      THR    60 
ATOM     61  CA  LYS    61      35.880  48.719  49.169  1.00  0.00           C  
TER      62      LYS    61 
ATOM     62  CA  ASP    62      35.290  49.445  52.899  1.00  0.00           C  
TER      63      ASP    62 
ATOM     63  CA  PRO    63      33.227  47.674  55.604  1.00  0.00           C  
TER      64      PRO    63 
ATOM     64  CA  PRO    64      30.377  46.914  56.067  1.00  0.00           C  
TER      65      PRO    64 
ATOM     65  CA  HIE    65      30.698  44.567  53.031  1.00  0.00           C  
TER      66      HIE    65 
ATOM     66  CA  ARG    66      27.511  45.648  51.144  1.00  0.00           C  
TER      67      ARG    66 
ATOM     67  CA  PRO    67      26.479  44.683  47.562  1.00  0.00           C  
TER      68      PRO    67 
ATOM     68  CA  HIE    68      27.728  47.510  45.315  1.00  0.00           C  
TER      69      HIE    68 
ATOM     69  CA  PRO    69      25.268  49.384  42.965  1.00  0.00           C  
TER      70      PRO    69 
ATOM     70  CA  HIE    70      27.590  48.744  39.941  1.00  0.00           C  
TER      71      HIE    70 
ATOM     71  CA  GLU    71      26.855  45.829  37.580  1.00  0.00           C  
TER      72      GLU    71 
ATOM     72  CA  LEU    72      28.819  42.834  36.373  1.00  0.00           C  
TER      73      LEU    72 
ATOM     73  CA  VAL    73      28.571  42.508  32.570  1.00  0.00           C  
TER      74      VAL    73 
ATOM     74  CA  GLY    74      29.237  39.614  30.239  1.00  0.00           C  
TER      75      GLY    74 
ATOM     75  CA  LYS    75      27.879  36.203  29.465  1.00  0.00           C  
TER      76      LYS    75 
ATOM     76  CA  ASP    76      25.496  34.965  32.006  1.00  0.00           C  
TER      77      ASP    76 
ATOM     77  CA  CYS    77      25.840  37.979  34.232  1.00  0.00           C  
TER      78      CYS    77 
ATOM     78  CA  ARG    78      22.578  39.239  35.623  1.00  0.00           C  
TER      79      ARG    78 
ATOM     79  CA  ASP    79      21.322  41.430  38.446  1.00  0.00           C  
TER      80      ASP    79 
ATOM     80  CA  GLY    80      24.786  42.577  39.211  1.00  0.00           C  
TER      81      GLY    80 
ATOM     81  CA  TYR    81      26.147  39.142  39.769  1.00  0.00           C  
TER      82      TYR    81 
ATOM     82  CA  TYR    82      27.335  35.955  38.038  1.00  0.00           C  
TER      83      TYR    82 
ATOM     83  CA  GLU    83      26.730  32.253  38.892  1.00  0.00           C  
TER      84      GLU    83 
ATOM     84  CA  ALA    84      28.057  29.013  37.330  1.00  0.00           C  
TER      85      ALA    84 
ATOM     85  CA  ASP    85      28.747  25.296  37.902  1.00  0.00           C  
TER      86      ASP    85 
ATOM     86  CA  LEU    86      32.262  24.118  38.710  1.00  0.00           C  
TER      87      LEU    86 
ATOM     87  CA  CYS    87      34.052  21.445  36.698  1.00  0.00           C  
TER      88      CYS    87 
ATOM     88  CA  PRO    88      34.345  18.177  38.643  1.00  0.00           C  
TER      89      PRO    88 
ATOM     89  CA  ASP    89      37.792  17.378  37.367  1.00  0.00           C  
TER      90      ASP    89 
ATOM     90  CA  ARG    90      39.523  20.650  38.439  1.00  0.00           C  
TER      91      ARG    90 
ATOM     91  CA  SER    91      40.213  22.646  41.593  1.00  0.00           C  
TER      92      SER    91 
ATOM     92  CA  ILE    92      41.452  25.872  39.914  1.00  0.00           C  
TER      93      ILE    92 
ATOM     93  CA  HIE    93      38.824  28.079  38.160  1.00  0.00           C  
TER      94      HIE    93 
ATOM     94  CA  SER    94      39.167  31.334  36.121  1.00  0.00           C  
TER      95      SER    94 
ATOM     95  CA  PHE    95      36.640  33.927  34.877  1.00  0.00           C  
TER      96      PHE    95 
ATOM     96  CA  GLN    96      37.483  35.805  31.649  1.00  0.00           C  
TER      97      GLN    96 
ATOM     97  CA  ASN    97      33.963  36.924  30.690  1.00  0.00           C  
TER      98      ASN    97 
ATOM     98  CA  LEU    98      33.479  39.473  33.527  1.00  0.00           C  
TER      99      LEU    98 
ATOM     99  CA  GLY    99      33.504  43.265  33.109  1.00  0.00           C  
TER     100      GLY    99 
ATOM    100  CA  ILE   100      32.310  46.153  35.351  1.00  0.00           C  
TER     101      ILE   100 
ATOM    101  CA  GLN   101      29.542  48.637  34.390  1.00  0.00           C  
TER     102      GLN   101 
ATOM    102  CA  CYS   102      28.911  51.851  36.356  1.00  0.00           C  
TER     103      CYS   102 
ATOM    103  CA  VAL   103      25.504  52.775  37.826  1.00  0.00           C  
TER     104      VAL   103 
ATOM    104  CA  LYS   104      23.624  55.753  36.510  1.00  0.00           C  
TER     105      LYS   104 
ATOM    105  CA  LYS   105      23.527  58.193  39.406  1.00  0.00           C  
TER     106      LYS   105 
ATOM    106  CA  ARG   106      19.942  59.267  38.486  1.00  0.00           C  
TER     107      ARG   106 
ATOM    107  CA  ASP   107      18.822  55.643  38.988  1.00  0.00           C  
TER     108      ASP   107 
ATOM    108  CA  LEU   108      20.984  54.650  42.044  1.00  0.00           C  
TER     109      LEU   108 
ATOM    109  CA  GLU   109      18.067  53.793  44.573  1.00  0.00           C  
TER     110      GLU   109 
ATOM    110  CA  GLN   110      16.507  51.435  41.730  1.00  0.00           C  
TER     111      GLN   110 
ATOM    111  CA  ALA   111      19.890  49.649  41.362  1.00  0.00           C  
TER     112      ALA   111 
ATOM    112  CA  ILE   112      20.068  49.394  45.192  1.00  0.00           C  
TER     113      ILE   112 
ATOM    113  CA  SER   113      16.396  48.149  45.240  1.00  0.00           C  
TER     114      SER   113 
ATOM    114  CA  GLN   114      17.396  45.371  42.708  1.00  0.00           C  
TER     115      GLN   114 
ATOM    115  CA  ARG   115      20.454  44.361  44.891  1.00  0.00           C  
TER     116      ARG   115 
ATOM    116  CA  ILE   116      18.042  44.115  47.900  1.00  0.00           C  
TER     117      ILE   116 
ATOM    117  CA  GLN   117      15.409  42.113  45.861  1.00  0.00           C  
TER     118      GLN   117 
ATOM    118  CA  THR   118      17.963  39.612  44.356  1.00  0.00           C  
TER     119      THR   118 
ATOM    119  CA  ASN   119      19.397  38.943  47.819  1.00  0.00           C  
TER     120      ASN   119 
ATOM    120  CA  ASN   120      22.889  38.125  46.600  1.00  0.00           C  
TER     121      ASN   120 
ATOM    121  CA  ASN   121      24.853  39.431  49.640  1.00  0.00           C  
TER     122      ASN   121 
ATOM    122  CA  PRO   122      27.092  37.017  51.254  1.00  0.00           C  
TER     123      PRO   122 
ATOM    123  CA  PHE   123      27.629  39.033  54.478  1.00  0.00           C  
TER     124      PHE   123 
ATOM    124  CA  HIE   124      23.914  39.583  55.462  1.00  0.00           C  
TER     125      HIE   124 
ATOM    125  CA  VAL   125      24.263  43.385  55.985  1.00  0.00           C  
TER     126      VAL   125 
ATOM    126  CA  PRO   126      21.102  45.256  57.274  1.00  0.00           C  
TER     127      PRO   126 
ATOM    127  CA  ILE   127      18.740  46.857  54.694  1.00  0.00           C  
TER     128      ILE   127 
ATOM    128  CA  GLU   128      19.133  50.378  56.153  1.00  0.00           C  
TER     129      GLU   128 
ATOM    129  CA  GLU   129      22.929  50.199  55.536  1.00  0.00           C  
TER     130      GLU   129 
ATOM    130  CA  GLN   130      22.260  49.010  51.955  1.00  0.00           C  
TER     131      GLN   130 
ATOM    131  CA  ARG   131      20.041  52.157  51.600  1.00  0.00           C  
TER     132      ARG   131 
ATOM    132  CA  GLY   132      22.949  54.384  52.613  1.00  0.00           C  
TER     133      GLY   132 
ATOM    133  CA  ASP   133      25.515  56.263  50.517  1.00  0.00           C  
TER     134      ASP   133 
ATOM    134  CA  TYR   134      28.208  54.545  48.313  1.00  0.00           C  
TER     135      TYR   134 
ATOM    135  CA  ASP   135      31.621  55.384  46.871  1.00  0.00           C  
TER     136      ASP   135 
ATOM    136  CA  LEU   136      31.310  54.756  43.122  1.00  0.00           C  
TER     137      LEU   136 
ATOM    137  CA  ASN   137      35.040  55.142  42.300  1.00  0.00           C  
TER     138      ASN   137 
ATOM    138  CA  ALA   138      36.145  51.827  43.890  1.00  0.00           C  
TER     139      ALA   138 
ATOM    139  CA  VAL   139      34.831  48.225  44.256  1.00  0.00           C  
TER     140      VAL   139 
ATOM    140  CA  ARG   140      35.887  44.616  45.184  1.00  0.00           C  
TER     141      ARG   140 
ATOM    141  CA  LEU   141      34.982  41.200  43.743  1.00  0.00           C  
TER     142      LEU   141 
ATOM    142  CA  CYS   142      33.416  38.704  46.166  1.00  0.00           C  
TER     143      CYS   142 
ATOM    143  CA  PHE   143      33.594  34.927  45.486  1.00  0.00           C  
TER     144      PHE   143 
ATOM    144  CA  GLN   144      31.457  32.218  47.198  1.00  0.00           C  
TER     145      GLN   144 
ATOM    145  CA  VAL   145      31.415  28.442  46.485  1.00  0.00           C  
TER     146      VAL   145 
ATOM    146  CA  THR   146      28.918  25.640  47.178  1.00  0.00           C  
TER     147      THR   146 
ATOM    147  CA  VAL   147      30.341  22.068  47.336  1.00  0.00           C  
TER     148      VAL   147 
ATOM    148  CA  ARG   148      28.694  18.788  47.788  1.00  0.00           C  
TER     149      ARG   148 
ATOM    149  CA  ASP   149      29.007  16.705  50.695  1.00  0.00           C  
TER     150      ASP   149 
ATOM    150  CA  PRO   150      29.266  13.171  50.421  1.00  0.00           C  
TER     151      PRO   150 
ATOM    151  CA  ALA   151      26.438  12.206  51.776  1.00  0.00           C  
TER     152      ALA   151 
ATOM    152  CA  GLY   152      25.176  14.443  50.582  1.00  0.00           C  
TER     153      GLY   152 
ATOM    153  CA  ARG   153      23.695  17.705  50.854  1.00  0.00           C  
TER     154      ARG   153 
ATOM    154  CA  PRO   154      25.195  20.760  49.405  1.00  0.00           C  
TER     155      PRO   154 
ATOM    155  CA  LEU   155      27.468  22.895  51.644  1.00  0.00           C  
TER     156      LEU   155 
ATOM    156  CA  LEU   156      28.258  26.607  51.360  1.00  0.00           C  
TER     157      LEU   156 
ATOM    157  CA  LEU   157      31.867  27.628  52.077  1.00  0.00           C  
TER     158      LEU   157 
ATOM    158  CA  THR   158      33.036  30.941  53.655  1.00  0.00           C  
TER     159      THR   158 
ATOM    159  CA  PRO   159      33.243  33.869  51.121  1.00  0.00           C  
TER     160      PRO   159 
ATOM    160  CA  VAL   160      36.493  35.545  49.935  1.00  0.00           C  
TER     161      VAL   160 
ATOM    161  CA  LEU   161      37.126  39.153  48.765  1.00  0.00           C  
TER     162      LEU   161 
ATOM    162  CA  SER   162      39.625  40.553  46.217  1.00  0.00           C  
TER     163      SER   162 
ATOM    163  CA  HIE   163      42.014  43.477  46.334  1.00  0.00           C  
TER     164      HIE   163 
ATOM    164  CA  PRO   164      40.153  46.726  45.356  1.00  0.00           C  
TER     165      PRO   164 
ATOM    165  CA  ILE   165      39.541  47.834  41.755  1.00  0.00           C  
TER     166      ILE   165 
ATOM    166  CA  PHE   166      39.481  51.587  40.998  1.00  0.00           C  
TER     167      PHE   166 
ATOM    167  CA  ASP   167      37.940  53.741  38.256  1.00  0.00           C  
TER     168      ASP   167 
ATOM    168  CA  ASN   168      39.767  56.316  36.650  1.00  0.00           C  
TER     169      ASN   168 
ATOM    169  CA  PHE   169      30.234  51.528  -3.181  1.00  0.00           C  
TER     170      PHE   169 
ATOM    170  CA  PRO   170      33.430  49.470  -2.724  1.00  0.00           C  
TER     171      PRO   170 
ATOM    171  CA  ASP   171      33.857  47.066   0.207  1.00  0.00           C  
TER     172      ASP   171 
ATOM    172  CA  LEU   172      36.188  44.240   1.377  1.00  0.00           C  
TER     173      LEU   172 
ATOM    173  CA  PRO   173      36.575  40.666  -0.023  1.00  0.00           C  
TER     174      PRO   173 
ATOM    174  CA  GLU   174      35.075  39.379   3.258  1.00  0.00           C  
TER     175      GLU   174 
ATOM    175  CA  HIE   175      31.943  41.508   2.605  1.00  0.00           C  
TER     176      HIE   175 
ATOM    176  CA  GLN   176      31.166  39.769  -0.712  1.00  0.00           C  
TER     177      GLN   176 
ATOM    177  CA  ASP   177      29.403  37.098   1.306  1.00  0.00           C  
TER     178      ASP   177 
ATOM    178  CA  ASN   178      26.580  38.018   3.621  1.00  0.00           C  
TER     179      ASN   178 
ATOM    179  CA  PRO   179      27.066  41.840   3.829  1.00  0.00           C  
TER     180      PRO   179 
ATOM    180  CA  SER   180      25.188  43.997   6.352  1.00  0.00           C  
TER     181      SER   180 
ATOM    181  CA  GLN   181      21.749  44.908   4.965  1.00  0.00           C  
TER     182      GLN   181 
ATOM    182  CA  LEU   182      21.693  48.003   7.234  1.00  0.00           C  
TER     183      LEU   182 
ATOM    183  CA  ARG   183      25.010  49.164   5.623  1.00  0.00           C  
TER     184      ARG   183 
ATOM    184  CA  LEU   184      23.536  48.711   2.119  1.00  0.00           C  
TER     185      LEU   184 
ATOM    185  CA  GLN   185      20.410  50.675   3.207  1.00  0.00           C  
TER     186      GLN   185 
ATOM    186  CA  HIE   186      22.512  53.561   4.672  1.00  0.00           C  
TER     187      HIE   186 
ATOM    187  CA  ASP   187      24.699  53.596   1.508  1.00  0.00           C  
TER     188      ASP   187 
ATOM    188  CA  GLY   188      21.347  54.234  -0.259  1.00  0.00           C  
TER     189      GLY   188 
ATOM    189  CA  LEU   189      21.203  57.606   1.570  1.00  0.00           C  
TER     190      LEU   189 
ATOM    190  CA  ALA   190      24.874  58.538   2.174  1.00  0.00           C  
TER     191      ALA   190 
ATOM    191  CA  THR   191      25.922  58.998  -1.485  1.00  0.00           C  
TER     192      THR   191 
ATOM    192  CA  ASP   192      28.130  62.137  -1.750  1.00  0.00           C  
TER     193      ASP   192 
ATOM    193  CA  ASP   193      31.861  61.242  -1.476  1.00  0.00           C  
TER     194      ASP   193 
ATOM    194  CA  LYS   194      33.247  64.731  -2.405  1.00  0.00           C  
TER     195      LYS   194 
ATOM    195  CA  ALA   195      35.892  66.440  -0.245  1.00  0.00           C  
TER     196      ALA   195 
ATOM    196  CA  ARG   196      33.815  69.602   0.488  1.00  0.00           C  
TER     197      ARG   196 
ATOM    197  CA  LEU   197      34.215  70.081   4.271  1.00  0.00           C  
TER     198      LEU   197 
ATOM    198  CA  GLU   198      37.288  71.915   5.624  1.00  0.00           C  
TER     199      GLU   198 
ATOM    199  CA  PRO   199      39.597  69.174   6.995  1.00  0.00           C  
TER     200      PRO   199 
ATOM    200  CA  MET   200      40.938  71.286   9.882  1.00  0.00           C  
TER     201      MET   200 
ATOM    201  CA  CYS   201      37.400  72.025  11.120  1.00  0.00           C  
TER     202      CYS   201 
ATOM    202  CA  LEU   202      35.817  68.534  11.231  1.00  0.00           C  
TER     203      LEU   202 
ATOM    203  CA  ALA   203      35.711  68.369  15.073  1.00  0.00           C  
TER     204      ALA   203 
ATOM    204  CA  GLU   204      33.746  71.682  15.136  1.00  0.00           C  
TER     205      GLU   204 
ATOM    205  CA  TYR   205      31.336  70.135  12.569  1.00  0.00           C  
TER     206      TYR   205 
ATOM    206  CA  LEU   206      30.765  67.125  14.942  1.00  0.00           C  
TER     207      LEU   206 
ATOM    207  CA  ILE   207      31.106  68.387  18.574  1.00  0.00           C  
TER     208      ILE   207 
ATOM    208  CA  SER   208      29.110  71.091  20.425  1.00  0.00           C  
TER     209      SER   208 
ATOM    209  CA  GLY   209      31.053  71.066  23.743  1.00  0.00           C  
TER     210      GLY   209 
ATOM    210  CA  PRO   210      32.364  69.067  26.754  1.00  0.00           C  
TER     211      PRO   210 
ATOM    211  CA  GLY   211      30.001  66.691  28.601  1.00  0.00           C  
TER     212      GLY   211 
ATOM    212  CA  GLY   212      29.788  63.191  30.106  1.00  0.00           C  
TER     213      GLY   212 
ATOM    213  CA  MET   213      27.035  60.535  30.149  1.00  0.00           C  
TER     214      MET   213 
ATOM    214  CA  ASP   214      25.648  61.845  33.482  1.00  0.00           C  
TER     215      ASP   214 
ATOM    215  CA  PRO   215      25.265  65.557  34.443  1.00  0.00           C  
TER     216      PRO   215 
ATOM    216  CA  ASP   216      27.355  65.189  37.586  1.00  0.00           C  
TER     217      ASP   216 
ATOM    217  CA  ILE   217      30.510  64.433  35.643  1.00  0.00           C  
TER     218      ILE   217 
ATOM    218  CA  GLU   218      32.943  67.369  35.318  1.00  0.00           C  
TER     219      GLU   218 
ATOM    219  CA  ILE   219      35.232  67.287  32.293  1.00  0.00           C  
TER     220      ILE   219 
ATOM    220  CA  ASP   220      38.676  68.903  32.524  1.00  0.00           C  
TER     221      ASP   220 
ATOM    221  CA  ASP   221      39.047  71.734  29.984  1.00  0.00           C  
TER     222      ASP   221 
ATOM    222  CA  ASP   222      42.716  70.893  29.236  1.00  0.00           C  
TER     223      ASP   222 
ATOM    223  CA  THR   223      41.901  67.196  28.725  1.00  0.00           C  
TER     224      THR   223 
ATOM    224  CA  TYR   224      39.027  68.295  26.445  1.00  0.00           C  
TER     225      TYR   224 
ATOM    225  CA  ASP   225      41.389  70.444  24.327  1.00  0.00           C  
TER     226      ASP   225 
ATOM    226  CA  GLU   226      43.973  67.602  24.108  1.00  0.00           C  
TER     227      GLU   226 
ATOM    227  CA  CYS   227      41.304  65.033  23.125  1.00  0.00           C  
TER     228      CYS   227 
ATOM    228  CA  ARG   228      39.849  67.545  20.578  1.00  0.00           C  
TER     229      ARG   228 
ATOM    229  CA  GLU   229      43.334  68.013  19.027  1.00  0.00           C  
TER     230      GLU   229 
ATOM    230  CA  VAL   230      43.833  64.213  18.647  1.00  0.00           C  
TER     231      VAL   230 
ATOM    231  CA  LEU   231      40.234  63.878  17.335  1.00  0.00           C  
TER     232      LEU   231 
ATOM    232  CA  SER   232      40.968  66.674  14.785  1.00  0.00           C  
TER     233      SER   232 
ATOM    233  CA  ARG   233      44.070  64.740  13.554  1.00  0.00           C  
TER     234      ARG   233 
ATOM    234  CA  ILE   234      42.155  61.421  13.255  1.00  0.00           C  
TER     235      ILE   234 
ATOM    235  CA  LEU   235      39.118  63.035  11.506  1.00  0.00           C  
TER     236      LEU   235 
ATOM    236  CA  GLU   236      41.470  64.750   8.993  1.00  0.00           C  
TER     237      GLU   236 
ATOM    237  CA  ASP   237      43.348  61.458   8.324  1.00  0.00           C  
TER     238      ASP   237 
ATOM    238  CA  ALA   238      39.962  59.719   7.773  1.00  0.00           C  
TER     239      ALA   238 
ATOM    239  CA  TYR   239      38.288  62.407   5.567  1.00  0.00           C  
TER     240      TYR   239 
ATOM    240  CA  THR   240      41.434  63.006   3.417  1.00  0.00           C  
TER     241      THR   240 
ATOM    241  CA  GLN   241      41.982  59.227   2.732  1.00  0.00           C  
TER     242      GLN   241 
ATOM    242  CA  SER   242      38.588  57.404   2.943  1.00  0.00           C  
TER     243      SER   242 
ATOM    243  CA  GLY   243      35.782  58.024   0.434  1.00  0.00           C  
TER     244      GLY   243 
ATOM    244  CA  THR   244      33.558  55.886   2.720  1.00  0.00           C  
TER     245      THR   244 
ATOM    245  CA  PHE   245      34.235  58.286   5.641  1.00  0.00           C  
TER     246      PHE   245 
ATOM    246  CA  ARG   246      33.550  61.317   3.348  1.00  0.00           C  
TER     247      ARG   246 
ATOM    247  CA  ARG   247      30.122  59.808   2.419  1.00  0.00           C  
TER     248      ARG   247 
ATOM    248  CA  LEU   248      29.171  59.282   6.097  1.00  0.00           C  
TER     249      LEU   248 
ATOM    249  CA  MET   249      30.419  62.736   7.270  1.00  0.00           C  
TER     250      MET   249 
ATOM    250  CA  ASN   250      28.916  64.676   4.299  1.00  0.00           C  
TER     251      ASN   250 
ATOM    251  CA  TYR   251      25.498  63.002   4.863  1.00  0.00           C  
TER     252      TYR   251 
ATOM    252  CA  ALA   252      25.494  63.723   8.623  1.00  0.00           C  
TER     253      ALA   252 
ATOM    253  CA  TYR   253      26.494  67.396   8.016  1.00  0.00           C  
TER     254      TYR   253 
ATOM    254  CA  ASP   254      23.645  67.837   5.474  1.00  0.00           C  
TER     255      ASP   254 
ATOM    255  CA  GLN   255      21.086  65.910   7.610  1.00  0.00           C  
TER     256      GLN   255 
ATOM    256  CA  GLU   256      21.687  66.897  11.245  1.00  0.00           C  
TER     257      GLU   256 
ATOM    257  CA  LEU   257      25.103  68.304  12.337  1.00  0.00           C  
TER     258      LEU   257 
ATOM    258  CA  HIE   258      24.260  71.793  10.931  1.00  0.00           C  
TER     259      HIE   258 
ATOM    259  CA  ASP   259      22.506  72.553  14.267  1.00  0.00           C  
TER     260      ASP   259 
ATOM    260  CA  VAL   260      24.458  73.023  17.553  1.00  0.00           C  
TER     261      VAL   260 
ATOM    261  CA  GLU   261      21.643  71.158  19.424  1.00  0.00           C  
TER     262      GLU   261 
ATOM    262  CA  GLN   262      22.221  68.098  17.165  1.00  0.00           C  
TER     263      GLN   262 
ATOM    263  CA  ARG   263      26.079  68.168  17.423  1.00  0.00           C  
TER     264      ARG   263 
ATOM    264  CA  TRP   264      27.474  65.786  20.053  1.00  0.00           C  
TER     265      TRP   264 
ATOM    265  CA  LEU   265      28.960  66.323  23.547  1.00  0.00           C  
TER     266      LEU   265 
ATOM    266  CA  LEU   266      32.516  65.046  24.194  1.00  0.00           C  
TER     267      LEU   266 
ATOM    267  CA  GLY   267      33.275  63.013  27.334  1.00  0.00           C  
TER     268      GLY   267 
ATOM    268  CA  ALA   268      37.041  63.594  27.233  1.00  0.00           C  
TER     269      ALA   268 
ATOM    269  CA  GLY   269      39.140  61.432  29.603  1.00  0.00           C  
TER     270      GLY   269 
ATOM    270  CA  GLU   270      36.258  58.974  30.196  1.00  0.00           C  
TER     271      GLU   270 
ATOM    271  CA  ASN   271      35.548  55.326  29.271  1.00  0.00           C  
TER     272      ASN   271 
ATOM    272  CA  PHE   272      34.891  54.708  25.546  1.00  0.00           C  
TER     273      PHE   272 
ATOM    273  CA  GLY   273      31.220  54.730  24.481  1.00  0.00           C  
TER     274      GLY   273 
ATOM    274  CA  THR   274      28.530  56.446  22.338  1.00  0.00           C  
TER     275      THR   274 
ATOM    275  CA  THR   275      24.844  57.033  23.267  1.00  0.00           C  
TER     276      THR   275 
ATOM    276  CA  VAL   276      22.495  55.521  20.789  1.00  0.00           C  
TER     277      VAL   276 
ATOM    277  CA  THR   277      19.312  55.985  22.490  1.00  0.00           C  
TER     278      THR   277 
ATOM    278  CA  ASP   278      17.985  58.890  24.916  1.00  0.00           C  
TER     279      ASP   278 
ATOM    279  CA  GLU   279      18.018  57.171  28.498  1.00  0.00           C  
TER     280      GLU   279 
ATOM    280  CA  ASP   280      19.697  58.247  28.843  1.00  0.00           C  
TER     281      ASP   280 
ATOM    281  CA  LEU   281      18.494  61.163  27.790  1.00  0.00           C  
TER     282      LEU   281 
ATOM    282  CA  GLU   282      18.010  64.340  29.763  1.00  0.00           C  
TER     283      GLU   282 
ATOM    283  CA  SER   283      15.972  66.212  28.571  1.00  0.00           C  
TER     284      SER   283 
ATOM    284  CA  SER   284      17.213  69.101  29.665  1.00  0.00           C  
TER     285      SER   284 
ATOM    285  CA  GLU   285      19.743  68.396  27.425  1.00  0.00           C  
TER     286      GLU   285 
ATOM    286  CA  GLY   286      18.908  66.718  25.298  1.00  0.00           C  
TER     287      GLY   286 
ATOM    287  CA  ARG   287      22.315  66.304  23.340  1.00  0.00           C  
TER     288      ARG   287 
ATOM    288  CA  LYS   288      23.930  62.906  22.620  1.00  0.00           C  
TER     289      LYS   288 
ATOM    289  CA  VAL   289      27.397  61.954  24.054  1.00  0.00           C  
TER     290      VAL   289 
ATOM    290  CA  ILE   290      30.620  60.458  22.631  1.00  0.00           C  
TER     291      ILE   290 
ATOM    291  CA  ALA   291      33.207  59.473  25.298  1.00  0.00           C  
TER     292      ALA   291 
ATOM    292  CA  LEU   292      36.947  59.059  24.519  1.00  0.00           C  
TER     293      LEU   292 
ATOM    293  CA  ASN   293      40.349  58.753  26.306  1.00  0.00           C  
TER     294      ASN   293 
ATOM    294  CA  LEU   294      44.077  58.572  25.378  1.00  0.00           C  
TER     295      LEU   294 
ATOM    295  CA  ASP   295      45.074  55.429  27.404  1.00  0.00           C  
TER     296      ASP   295 
ATOM    296  CA  ASP   296      45.977  53.452  24.200  1.00  0.00           C  
TER     297      ASP   296 
ATOM    297  CA  THR   297      48.870  55.966  23.623  1.00  0.00           C  
TER     298      THR   297 
ATOM    298  CA  ASP   298      50.230  55.462  27.163  1.00  0.00           C  
TER     299      ASP   298 
ATOM    299  CA  ASP   299      52.829  52.793  27.878  1.00  0.00           C  
TER     300      ASP   299 
ATOM    300  CA  ASP   300      52.137  52.600  31.622  1.00  0.00           C  
TER     301      ASP   300 
ATOM    301  CA  SER   301      48.400  51.901  31.212  1.00  0.00           C  
TER     302      SER   301 
ATOM    302  CA  ILE   302      47.184  48.307  30.707  1.00  0.00           C  
TER     303      ILE   302 
ATOM    303  CA  PRO   303      45.906  47.727  27.103  1.00  0.00           C  
TER     304      PRO   303 
ATOM    304  CA  GLU   304      42.353  46.940  25.944  1.00  0.00           C  
TER     305      GLU   304 
ATOM    305  CA  TYR   305      41.612  44.159  23.386  1.00  0.00           C  
TER     306      TYR   305 
ATOM    306  CA  TYR   306      39.273  43.361  20.442  1.00  0.00           C  
TER     307      TYR   306 
ATOM    307  CA  GLU   307      38.392  40.118  18.566  1.00  0.00           C  
TER     308      GLU   307 
ATOM    308  CA  SER   308      40.213  39.759  15.217  1.00  0.00           C  
TER     309      SER   308 
ATOM    309  CA  ASN   309      41.066  37.284  12.475  1.00  0.00           C  
TER     310      ASN   309 
ATOM    310  CA  ASP   310      44.294  36.564  14.374  1.00  0.00           C  
TER     311      ASP   310 
ATOM    311  CA  GLY   311      42.695  36.200  17.776  1.00  0.00           C  
TER     312      GLY   311 
ATOM    312  CA  PRO   312      42.569  38.873  20.490  1.00  0.00           C  
TER     313      PRO   312 
ATOM    313  CA  GLN   313      44.524  42.022  19.470  1.00  0.00           C  
TER     314      GLN   313 
ATOM    314  CA  GLN   314      45.266  45.332  21.286  1.00  0.00           C  
TER     315      GLN   314 
ATOM    315  CA  PHE   315      43.585  48.683  20.455  1.00  0.00           C  
TER     316      PHE   315 
ATOM    316  CA  ASP   316      45.296  51.876  19.349  1.00  0.00           C  
TER     317      ASP   316 
ATOM    317  CA  THR   317      43.827  55.413  19.614  1.00  0.00           C  
TER     318      THR   317 
ATOM    318  CA  THR   318      42.992  55.520  15.855  1.00  0.00           C  
TER     319      THR   318 
ATOM    319  CA  ARG   319      40.793  52.353  15.830  1.00  0.00           C  
TER     320      ARG   319 
ATOM    320  CA  SER   320      39.174  53.364  19.160  1.00  0.00           C  
TER     321      SER   320 
ATOM    321  CA  PHE   321      38.243  56.894  17.955  1.00  0.00           C  
TER     322      PHE   321 
ATOM    322  CA  ILE   322      37.119  55.906  14.400  1.00  0.00           C  
TER     323      ILE   322 
ATOM    323  CA  HIE   323      34.749  53.160  15.692  1.00  0.00           C  
TER     324      HIE   323 
ATOM    324  CA  GLN   324      32.937  55.566  18.060  1.00  0.00           C  
TER     325      GLN   324 
ATOM    325  CA  VAL   325      32.682  58.293  15.354  1.00  0.00           C  
TER     326      VAL   325 
ATOM    326  CA  VAL   326      31.195  55.728  12.866  1.00  0.00           C  
TER     327      VAL   326 
ATOM    327  CA  HIE   327      28.545  54.931  15.543  1.00  0.00           C  
TER     328      HIE   327 
ATOM    328  CA  ALA   328      27.809  58.691  15.890  1.00  0.00           C  
TER     329      ALA   328 
ATOM    329  CA  LEU   329      27.679  59.434  12.102  1.00  0.00           C  
TER     330      LEU   329 
ATOM    330  CA  THR   330      25.340  56.471  11.289  1.00  0.00           C  
TER     331      THR   330 
ATOM    331  CA  HIE   331      23.160  55.939  14.411  1.00  0.00           C  
TER     332      HIE   331 
ATOM    332  CA  LEU   332      23.738  52.184  13.746  1.00  0.00           C  
TER     333      LEU   332 
ATOM    333  CA  GLN   333      25.373  49.404  15.850  1.00  0.00           C  
TER     334      GLN   333 
ATOM    334  CA  ASP   334      27.940  46.532  15.749  1.00  0.00           C  
TER     335      ASP   334 
ATOM    335  CA  LYS   335      24.923  44.133  15.404  1.00  0.00           C  
TER     336      LYS   335 
ATOM    336  CA  GLU   336      22.164  43.386  12.886  1.00  0.00           C  
TER     337      GLU   336 
ATOM    337  CA  ASP   337      19.158  41.007  12.940  1.00  0.00           C  
TER     338      ASP   337 
ATOM    338  CA  SER   338      20.305  37.473  12.404  1.00  0.00           C  
TER     339      SER   338 
ATOM    339  CA  ASN   339      23.702  38.669  11.179  1.00  0.00           C  
TER     340      ASN   339 
ATOM    340  CA  PRO   340      26.854  38.600  13.165  1.00  0.00           C  
TER     341      PRO   340 
ATOM    341  CA  ARG   341      28.565  41.276  11.477  1.00  0.00           C  
TER     342      ARG   341 
ATOM    342  CA  GLY   342      26.580  44.482  11.807  1.00  0.00           C  
TER     343      GLY   342 
ATOM    343  CA  PRO   343      26.945  47.763   9.855  1.00  0.00           C  
TER     344      PRO   343 
ATOM    344  CA  VAL   344      29.459  49.500  12.200  1.00  0.00           C  
TER     345      VAL   344 
ATOM    345  CA  VAL   345      31.761  46.403  12.096  1.00  0.00           C  
TER     346      VAL   345 
ATOM    346  CA  GLU   346      31.810  46.472   8.267  1.00  0.00           C  
TER     347      GLU   346 
ATOM    347  CA  TYR   347      32.087  50.314   7.932  1.00  0.00           C  
TER     348      TYR   347 
ATOM    348  CA  THR   348      34.946  50.496  10.517  1.00  0.00           C  
TER     349      THR   348 
ATOM    349  CA  ASN   349      36.916  47.788   8.652  1.00  0.00           C  
TER     350      ASN   349 
ATOM    350  CA  ILE   350      36.337  49.501   5.232  1.00  0.00           C  
TER     351      ILE   350 
ATOM    351  CA  ILE   351      37.396  52.957   6.568  1.00  0.00           C  
TER     352      ILE   351 
ATOM    352  CA  LEU   352      40.548  51.624   8.330  1.00  0.00           C  
TER     353      LEU   352 
ATOM    353  CA  LYS   353      41.565  49.778   5.097  1.00  0.00           C  
TER     354      LYS   353 
ATOM    354  CA  GLU   354      41.087  53.022   3.086  1.00  0.00           C  
TER     355      GLU   354 
ATOM    355  CA  MET   355      43.212  54.861   5.733  1.00  0.00           C  
TER     356      MET   355 
ATOM    356  CA  GLY   356      45.835  52.047   5.437  1.00  0.00           C  
TER     357      GLY   356 
ATOM    357  CA  HIE   357      45.817  51.125   9.165  1.00  0.00           C  
TER     358      HIE   357 
ATOM    358  CA  THR   358      48.352  48.429   9.913  1.00  0.00           C  
TER     359      THR   358 
ATOM    359  CA  SER   359      46.715  46.232  12.583  1.00  0.00           C  
TER     360      SER   359 
ATOM    360  CA  PRO   360      44.449  43.202  11.966  1.00  0.00           C  
TER     361      PRO   360 
ATOM    361  CA  PRO   361      40.712  43.693  11.234  1.00  0.00           C  
TER     362      PRO   361 
ATOM    362  CA  ARG   362      38.132  43.653  14.071  1.00  0.00           C  
TER     363      ARG   362 
ATOM    363  CA  ILE   363      35.616  40.896  13.229  1.00  0.00           C  
TER     364      ILE   363 
ATOM    364  CA  ALA   364      33.188  41.188  16.191  1.00  0.00           C  
TER     365      ALA   364 
ATOM    365  CA  TYR   365      32.226  43.090  19.375  1.00  0.00           C  
TER     366      TYR   365 
ATOM    366  CA  GLU   366      32.352  39.926  21.565  1.00  0.00           C  
TER     367      GLU   366 
ATOM    367  CA  PHE   367      35.202  37.409  21.894  1.00  0.00           C  
TER     368      PHE   367 
ATOM    368  CA  SER   368      34.877  33.853  20.513  1.00  0.00           C  
TER     369      SER   368 
ENDMDL
MODEL     9
ATOM      1  CA  ALA     1      37.445  22.903  52.585  1.00  0.00           C  
TER       2      ALA     1 
ATOM      2  CA  TYR     2      38.374  26.521  51.776  1.00  0.00           C  
TER       3      TYR     2 
ATOM      3  CA  VAL     3      38.731  28.935  48.808  1.00  0.00           C  
TER       4      VAL     3 
ATOM      4  CA  GLU     4      41.787  31.032  47.891  1.00  0.00           C  
TER       5      GLU     4 
ATOM      5  CA  ILE     5      42.422  33.683  45.195  1.00  0.00           C  
TER       6      ILE     5 
ATOM      6  CA  ILE     6      45.292  32.562  42.919  1.00  0.00           C  
TER       7      ILE     6 
ATOM      7  CA  GLU     7      45.146  35.643  40.661  1.00  0.00           C  
TER       8      GLU     7 
ATOM      8  CA  GLN     8      43.911  39.020  41.948  1.00  0.00           C  
TER       9      GLN     8 
ATOM      9  CA  PRO     9      42.384  41.665  39.595  1.00  0.00           C  
TER      10      PRO     9 
ATOM     10  CA  LYS    10      44.604  44.576  38.437  1.00  0.00           C  
TER      11      LYS    10 
ATOM     11  CA  GLN    11      43.770  47.577  40.658  1.00  0.00           C  
TER      12      GLN    11 
ATOM     12  CA  ARG    12      43.891  50.198  37.832  1.00  0.00           C  
TER      13      ARG    12 
ATOM     13  CA  GLY    13      43.572  47.996  34.736  1.00  0.00           C  
TER      14      GLY    13 
ATOM     14  CA  MET    14      40.194  49.092  33.357  1.00  0.00           C  
TER      15      MET    14 
ATOM     15  CA  ARG    15      37.787  52.033  33.410  1.00  0.00           C  
TER      16      ARG    15 
ATOM     16  CA  PHE    16      34.186  51.207  34.411  1.00  0.00           C  
TER      17      PHE    16 
ATOM     17  CA  ARG    17      31.771  51.024  31.434  1.00  0.00           C  
TER      18      ARG    17 
ATOM     18  CA  TYR    18      28.424  52.718  30.763  1.00  0.00           C  
TER      19      TYR    18 
ATOM     19  CA  LYS    19      25.208  51.192  29.453  1.00  0.00           C  
TER      20      LYS    19 
ATOM     20  CA  CYS    20      25.899  52.607  26.009  1.00  0.00           C  
TER      21      CYS    20 
ATOM     21  CA  GLU    21      27.689  50.816  23.199  1.00  0.00           C  
TER      22      GLU    21 
ATOM     22  CA  GLY    22      31.407  50.584  23.442  1.00  0.00           C  
TER      23      GLY    22 
ATOM     23  CA  ARG    23      34.416  49.558  21.305  1.00  0.00           C  
TER      24      ARG    23 
ATOM     24  CA  SER    24      34.532  45.887  22.516  1.00  0.00           C  
TER      25      SER    24 
ATOM     25  CA  ALA    25      33.218  43.508  25.191  1.00  0.00           C  
TER      26      ALA    25 
ATOM     26  CA  GLY    26      35.144  44.108  28.450  1.00  0.00           C  
TER      27      GLY    26 
ATOM     27  CA  SER    27      37.135  41.776  30.575  1.00  0.00           C  
TER      28      SER    27 
ATOM     28  CA  ILE    28      38.890  42.314  33.945  1.00  0.00           C  
TER      29      ILE    28 
ATOM     29  CA  PRO    29      42.716  41.950  33.705  1.00  0.00           C  
TER      30      PRO    29 
ATOM     30  CA  GLY    30      44.495  39.828  36.348  1.00  0.00           C  
TER      31      GLY    30 
ATOM     31  CA  GLU    31      47.562  41.064  38.283  1.00  0.00           C  
TER      32      GLU    31 
ATOM     32  CA  ARG    32      50.071  39.302  35.932  1.00  0.00           C  
TER      33      ARG    32 
ATOM     33  CA  SER    33      48.726  41.223  32.867  1.00  0.00           C  
TER      34      SER    33 
ATOM     34  CA  THR    34      51.269  43.386  30.974  1.00  0.00           C  
TER      35      THR    34 
ATOM     35  CA  ASP    35      51.684  45.617  27.895  1.00  0.00           C  
TER      36      ASP    35 
ATOM     36  CA  THR    36      51.959  42.375  25.866  1.00  0.00           C  
TER      37      THR    36 
ATOM     37  CA  THR    37      49.824  39.727  27.661  1.00  0.00           C  
TER      38      THR    37 
ATOM     38  CA  LYS    38      46.519  39.380  29.556  1.00  0.00           C  
TER      39      LYS    38 
ATOM     39  CA  THR    39      45.569  37.203  32.550  1.00  0.00           C  
TER      40      THR    39 
ATOM     40  CA  HIE    40      42.200  36.970  34.369  1.00  0.00           C  
TER      41      HIE    40 
ATOM     41  CA  PRO    41      40.902  36.663  37.993  1.00  0.00           C  
TER      42      PRO    41 
ATOM     42  CA  THR    42      41.325  33.062  39.252  1.00  0.00           C  
TER      43      THR    42 
ATOM     43  CA  ILE    43      40.456  31.004  42.400  1.00  0.00           C  
TER      44      ILE    43 
ATOM     44  CA  LYS    44      41.379  27.582  43.874  1.00  0.00           C  
TER      45      LYS    44 
ATOM     45  CA  ILE    45      39.267  25.268  46.063  1.00  0.00           C  
TER      46      ILE    45 
ATOM     46  CA  ASN    46      41.264  23.435  48.749  1.00  0.00           C  
TER      47      ASN    46 
ATOM     47  CA  GLY    47      40.265  20.210  50.558  1.00  0.00           C  
TER      48      GLY    47 
ATOM     48  CA  TYR    48      37.583  19.208  47.983  1.00  0.00           C  
TER      49      TYR    48 
ATOM     49  CA  THR    49      37.254  17.784  44.445  1.00  0.00           C  
TER      50      THR    49 
ATOM     50  CA  GLY    50      33.961  17.161  42.665  1.00  0.00           C  
TER      51      GLY    50 
ATOM     51  CA  PRO    51      30.813  18.955  41.471  1.00  0.00           C  
TER      52      PRO    51 
ATOM     52  CA  GLY    52      29.764  22.371  42.788  1.00  0.00           C  
TER      53      GLY    52 
ATOM     53  CA  THR    53      28.670  25.965  42.020  1.00  0.00           C  
TER      54      THR    53 
ATOM     54  CA  VAL    54      30.234  29.460  42.327  1.00  0.00           C  
TER      55      VAL    54 
ATOM     55  CA  ARG    55      28.666  32.929  42.696  1.00  0.00           C  
TER      56      ARG    55 
ATOM     56  CA  ILE    56      30.611  36.158  41.998  1.00  0.00           C  
TER      57      ILE    56 
ATOM     57  CA  SER    57      29.382  39.668  42.984  1.00  0.00           C  
TER      58      SER    57 
ATOM     58  CA  LEU    58      30.544  43.295  43.380  1.00  0.00           C  
TER      59      LEU    58 
ATOM     59  CA  VAL    59      31.028  44.582  46.984  1.00  0.00           C  
TER      60      VAL    59 
ATOM     60  CA  THR    60      32.186  47.846  48.675  1.00  0.00           C  
TER      61      THR    60 
ATOM     61  CA  LYS    61      35.899  48.715  49.174  1.00  0.00           C  
TER      62      LYS    61 
ATOM     62  CA  ASP    62      35.327  49.418  52.906  1.00  0.00           C  
TER      63      ASP    62 
ATOM     63  CA  PRO    63      33.268  47.646  55.613  1.00  0.00           C  
TER      64      PRO    63 
ATOM     64  CA  PRO    64      30.419  46.894  56.087  1.00  0.00           C  
TER      65      PRO    64 
ATOM     65  CA  HIE    65      30.718  44.556  53.046  1.00  0.00           C  
TER      66      HIE    65 
ATOM     66  CA  ARG    66      27.532  45.655  51.174  1.00  0.00           C  
TER      67      ARG    66 
ATOM     67  CA  PRO    67      26.490  44.702  47.593  1.00  0.00           C  
TER      68      PRO    67 
ATOM     68  CA  HIE    68      27.739  47.527  45.343  1.00  0.00           C  
TER      69      HIE    68 
ATOM     69  CA  PRO    69      25.281  49.407  42.996  1.00  0.00           C  
TER      70      PRO    69 
ATOM     70  CA  HIE    70      27.597  48.769  39.967  1.00  0.00           C  
TER      71      HIE    70 
ATOM     71  CA  GLU    71      26.860  45.858  37.600  1.00  0.00           C  
TER      72      GLU    71 
ATOM     72  CA  LEU    72      28.820  42.867  36.379  1.00  0.00           C  
TER      73      LEU    72 
ATOM     73  CA  VAL    73      28.578  42.543  32.576  1.00  0.00           C  
TER      74      VAL    73 
ATOM     74  CA  GLY    74      29.226  39.645  30.251  1.00  0.00           C  
TER      75      GLY    74 
ATOM     75  CA  LYS    75      27.851  36.240  29.483  1.00  0.00           C  
TER      76      LYS    75 
ATOM     76  CA  ASP    76      25.459  35.017  32.021  1.00  0.00           C  
TER      77      ASP    76 
ATOM     77  CA  CYS    77      25.809  38.029  34.245  1.00  0.00           C  
TER      78      CYS    77 
ATOM     78  CA  ARG    78      22.555  39.292  35.652  1.00  0.00           C  
TER      79      ARG    78 
ATOM     79  CA  ASP    79      21.311  41.485  38.478  1.00  0.00           C  
TER      80      ASP    79 
ATOM     80  CA  GLY    80      24.781  42.621  39.238  1.00  0.00           C  
TER      81      GLY    80 
ATOM     81  CA  TYR    81      26.136  39.182  39.783  1.00  0.00           C  
TER      82      TYR    81 
ATOM     82  CA  TYR    82      27.319  36.003  38.037  1.00  0.00           C  
TER      83      TYR    82 
ATOM     83  CA  GLU    83      26.705  32.301  38.874  1.00  0.00           C  
TER      84      GLU    83 
ATOM     84  CA  ALA    84      28.022  29.066  37.298  1.00  0.00           C  
TER      85      ALA    84 
ATOM     85  CA  ASP    85      28.707  25.346  37.856  1.00  0.00           C  
TER      86      ASP    85 
ATOM     86  CA  LEU    86      32.218  24.156  38.663  1.00  0.00           C  
TER      87      LEU    86 
ATOM     87  CA  CYS    87      34.009  21.500  36.633  1.00  0.00           C  
TER      88      CYS    87 
ATOM     88  CA  PRO    88      34.288  18.222  38.561  1.00  0.00           C  
TER      89      PRO    88 
ATOM     89  CA  ASP    89      37.736  17.416  37.284  1.00  0.00           C  
TER      90      ASP    89 
ATOM     90  CA  ARG    90      39.478  20.666  38.385  1.00  0.00           C  
TER      91      ARG    90 
ATOM     91  CA  SER    91      40.163  22.652  41.546  1.00  0.00           C  
TER      92      SER    91 
ATOM     92  CA  ILE    92      41.411  25.876  39.872  1.00  0.00           C  
TER      93      ILE    92 
ATOM     93  CA  HIE    93      38.789  28.095  38.129  1.00  0.00           C  
TER      94      HIE    93 
ATOM     94  CA  SER    94      39.144  31.354  36.099  1.00  0.00           C  
TER      95      SER    94 
ATOM     95  CA  PHE    95      36.627  33.960  34.865  1.00  0.00           C  
TER      96      PHE    95 
ATOM     96  CA  GLN    96      37.486  35.828  31.637  1.00  0.00           C  
TER      97      GLN    96 
ATOM     97  CA  ASN    97      33.974  36.961  30.670  1.00  0.00           C  
TER      98      ASN    97 
ATOM     98  CA  LEU    98      33.480  39.491  33.519  1.00  0.00           C  
TER      99      LEU    98 
ATOM     99  CA  GLY    99      33.508  43.284  33.122  1.00  0.00           C  
TER     100      GLY    99 
ATOM    100  CA  ILE   100      32.316  46.170  35.367  1.00  0.00           C  
TER     101      ILE   100 
ATOM    101  CA  GLN   101      29.555  48.664  34.411  1.00  0.00           C  
TER     102      GLN   101 
ATOM    102  CA  CYS   102      28.923  51.877  36.377  1.00  0.00           C  
TER     103      CYS   102 
ATOM    103  CA  VAL   103      25.516  52.801  37.847  1.00  0.00           C  
TER     104      VAL   103 
ATOM    104  CA  LYS   104      23.646  55.791  36.541  1.00  0.00           C  
TER     105      LYS   104 
ATOM    105  CA  LYS   105      23.517  58.230  39.430  1.00  0.00           C  
TER     106      LYS   105 
ATOM    106  CA  ARG   106      19.930  59.259  38.514  1.00  0.00           C  
TER     107      ARG   106 
ATOM    107  CA  ASP   107      18.852  55.632  39.011  1.00  0.00           C  
TER     108      ASP   107 
ATOM    108  CA  LEU   108      21.010  54.671  42.072  1.00  0.00           C  
TER     109      LEU   108 
ATOM    109  CA  GLU   109      18.093  53.853  44.593  1.00  0.00           C  
TER     110      GLU   109 
ATOM    110  CA  GLN   110      16.525  51.480  41.790  1.00  0.00           C  
TER     111      GLN   110 
ATOM    111  CA  ALA   111      19.900  49.681  41.429  1.00  0.00           C  
TER     112      ALA   111 
ATOM    112  CA  ILE   112      20.087  49.435  45.258  1.00  0.00           C  
TER     113      ILE   112 
ATOM    113  CA  SER   113      16.414  48.207  45.322  1.00  0.00           C  
TER     114      SER   113 
ATOM    114  CA  GLN   114      17.385  45.424  42.793  1.00  0.00           C  
TER     115      GLN   114 
ATOM    115  CA  ARG   115      20.443  44.398  44.963  1.00  0.00           C  
TER     116      ARG   115 
ATOM    116  CA  ILE   116      18.049  44.167  47.982  1.00  0.00           C  
TER     117      ILE   116 
ATOM    117  CA  GLN   117      15.397  42.182  45.961  1.00  0.00           C  
TER     118      GLN   117 
ATOM    118  CA  THR   118      17.926  39.665  44.452  1.00  0.00           C  
TER     119      THR   118 
ATOM    119  CA  ASN   119      19.379  38.993  47.904  1.00  0.00           C  
TER     120      ASN   119 
ATOM    120  CA  ASN   120      22.851  38.166  46.659  1.00  0.00           C  
TER     121      ASN   120 
ATOM    121  CA  ASN   121      24.841  39.454  49.679  1.00  0.00           C  
TER     122      ASN   121 
ATOM    122  CA  PRO   122      27.067  37.023  51.286  1.00  0.00           C  
TER     123      PRO   122 
ATOM    123  CA  PHE   123      27.636  39.031  54.504  1.00  0.00           C  
TER     124      PHE   123 
ATOM    124  CA  HIE   124      23.933  39.595  55.509  1.00  0.00           C  
TER     125      HIE   124 
ATOM    125  CA  VAL   125      24.299  43.392  56.034  1.00  0.00           C  
TER     126      VAL   125 
ATOM    126  CA  PRO   126      21.153  45.266  57.339  1.00  0.00           C  
TER     127      PRO   126 
ATOM    127  CA  ILE   127      18.787  46.880  54.774  1.00  0.00           C  
TER     128      ILE   127 
ATOM    128  CA  GLU   128      19.199  50.394  56.237  1.00  0.00           C  
TER     129      GLU   128 
ATOM    129  CA  GLU   129      22.987  50.204  55.598  1.00  0.00           C  
TER     130      GLU   129 
ATOM    130  CA  GLN   130      22.298  49.019  52.022  1.00  0.00           C  
TER     131      GLN   130 
ATOM    131  CA  ARG   131      20.092  52.173  51.676  1.00  0.00           C  
TER     132      ARG   131 
ATOM    132  CA  GLY   132      23.014  54.385  52.679  1.00  0.00           C  
TER     133      GLY   132 
ATOM    133  CA  ASP   133      25.573  56.262  50.574  1.00  0.00           C  
TER     134      ASP   133 
ATOM    134  CA  TYR   134      28.245  54.544  48.353  1.00  0.00           C  
TER     135      TYR   134 
ATOM    135  CA  ASP   135      31.652  55.383  46.901  1.00  0.00           C  
TER     136      ASP   135 
ATOM    136  CA  LEU   136      31.331  54.764  43.152  1.00  0.00           C  
TER     137      LEU   136 
ATOM    137  CA  ASN   137      35.061  55.143  42.324  1.00  0.00           C  
TER     138      ASN   137 
ATOM    138  CA  ALA   138      36.159  51.822  43.904  1.00  0.00           C  
TER     139      ALA   138 
ATOM    139  CA  VAL   139      34.840  48.222  44.272  1.00  0.00           C  
TER     140      VAL   139 
ATOM    140  CA  ARG   140      35.889  44.612  45.199  1.00  0.00           C  
TER     141      ARG   140 
ATOM    141  CA  LEU   141      34.974  41.202  43.753  1.00  0.00           C  
TER     142      LEU   141 
ATOM    142  CA  CYS   142      33.401  38.706  46.171  1.00  0.00           C  
TER     143      CYS   142 
ATOM    143  CA  PHE   143      33.578  34.934  45.475  1.00  0.00           C  
TER     144      PHE   143 
ATOM    144  CA  GLN   144      31.428  32.230  47.173  1.00  0.00           C  
TER     145      GLN   144 
ATOM    145  CA  VAL   145      31.383  28.457  46.449  1.00  0.00           C  
TER     146      VAL   145 
ATOM    146  CA  THR   146      28.885  25.654  47.133  1.00  0.00           C  
TER     147      THR   146 
ATOM    147  CA  VAL   147      30.302  22.082  47.270  1.00  0.00           C  
TER     148      VAL   147 
ATOM    148  CA  ARG   148      28.655  18.798  47.723  1.00  0.00           C  
TER     149      ARG   148 
ATOM    149  CA  ASP   149      28.963  16.710  50.634  1.00  0.00           C  
TER     150      ASP   149 
ATOM    150  CA  PRO   150      29.234  13.169  50.365  1.00  0.00           C  
TER     151      PRO   150 
ATOM    151  CA  ALA   151      26.370  12.220  51.658  1.00  0.00           C  
TER     152      ALA   151 
ATOM    152  CA  GLY   152      25.144  14.466  50.398  1.00  0.00           C  
TER     153      GLY   152 
ATOM    153  CA  ARG   153      23.663  17.708  50.744  1.00  0.00           C  
TER     154      ARG   153 
ATOM    154  CA  PRO   154      25.145  20.787  49.334  1.00  0.00           C  
TER     155      PRO   154 
ATOM    155  CA  LEU   155      27.433  22.889  51.580  1.00  0.00           C  
TER     156      LEU   155 
ATOM    156  CA  LEU   156      28.226  26.600  51.316  1.00  0.00           C  
TER     157      LEU   156 
ATOM    157  CA  LEU   157      31.837  27.617  52.032  1.00  0.00           C  
TER     158      LEU   157 
ATOM    158  CA  THR   158      33.008  30.921  53.623  1.00  0.00           C  
TER     159      THR   158 
ATOM    159  CA  PRO   159      33.220  33.859  51.103  1.00  0.00           C  
TER     160      PRO   159 
ATOM    160  CA  VAL   160      36.474  35.533  49.926  1.00  0.00           C  
TER     161      VAL   160 
ATOM    161  CA  LEU   161      37.116  39.142  48.767  1.00  0.00           C  
TER     162      LEU   161 
ATOM    162  CA  SER   162      39.617  40.540  46.219  1.00  0.00           C  
TER     163      SER   162 
ATOM    163  CA  HIE   163      42.011  43.460  46.344  1.00  0.00           C  
TER     164      HIE   163 
ATOM    164  CA  PRO   164      40.156  46.713  45.372  1.00  0.00           C  
TER     165      PRO   164 
ATOM    165  CA  ILE   165      39.553  47.828  41.773  1.00  0.00           C  
TER     166      ILE   165 
ATOM    166  CA  PHE   166      39.497  51.582  41.019  1.00  0.00           C  
TER     167      PHE   166 
ATOM    167  CA  ASP   167      37.960  53.734  38.272  1.00  0.00           C  
TER     168      ASP   167 
ATOM    168  CA  ASN   168      39.800  56.299  36.655  1.00  0.00           C  
TER     169      ASN   168 
ATOM    169  CA  PHE   169      30.242  51.508  -3.182  1.00  0.00           C  
TER     170      PHE   169 
ATOM    170  CA  PRO   170      33.445  49.460  -2.726  1.00  0.00           C  
TER     171      PRO   170 
ATOM    171  CA  ASP   171      33.881  47.059   0.205  1.00  0.00           C  
TER     172      ASP   171 
ATOM    172  CA  LEU   172      36.221  44.241   1.375  1.00  0.00           C  
TER     173      LEU   172 
ATOM    173  CA  PRO   173      36.618  40.670  -0.030  1.00  0.00           C  
TER     174      PRO   173 
ATOM    174  CA  GLU   174      35.127  39.374   3.249  1.00  0.00           C  
TER     175      GLU   174 
ATOM    175  CA  HIE   175      31.988  41.492   2.601  1.00  0.00           C  
TER     176      HIE   175 
ATOM    176  CA  GLN   176      31.215  39.748  -0.714  1.00  0.00           C  
TER     177      GLN   176 
ATOM    177  CA  ASP   177      29.457  37.078   1.309  1.00  0.00           C  
TER     178      ASP   177 
ATOM    178  CA  ASN   178      26.638  37.992   3.630  1.00  0.00           C  
TER     179      ASN   178 
ATOM    179  CA  PRO   179      27.111  41.813   3.833  1.00  0.00           C  
TER     180      PRO   179 
ATOM    180  CA  SER   180      25.226  43.966   6.355  1.00  0.00           C  
TER     181      SER   180 
ATOM    181  CA  GLN   181      21.785  44.866   4.968  1.00  0.00           C  
TER     182      GLN   181 
ATOM    182  CA  LEU   182      21.719  47.961   7.237  1.00  0.00           C  
TER     183      LEU   182 
ATOM    183  CA  ARG   183      25.032  49.132   5.625  1.00  0.00           C  
TER     184      ARG   183 
ATOM    184  CA  LEU   184      23.558  48.673   2.121  1.00  0.00           C  
TER     185      LEU   184 
ATOM    185  CA  GLN   185      20.428  50.628   3.210  1.00  0.00           C  
TER     186      GLN   185 
ATOM    186  CA  HIE   186      22.522  53.520   4.675  1.00  0.00           C  
TER     187      HIE   186 
ATOM    187  CA  ASP   187      24.706  53.561   1.509  1.00  0.00           C  
TER     188      ASP   187 
ATOM    188  CA  GLY   188      21.351  54.192  -0.255  1.00  0.00           C  
TER     189      GLY   188 
ATOM    189  CA  LEU   189      21.200  57.562   1.577  1.00  0.00           C  
TER     190      LEU   189 
ATOM    190  CA  ALA   190      24.869  58.503   2.176  1.00  0.00           C  
TER     191      ALA   190 
ATOM    191  CA  THR   191      25.912  58.962  -1.485  1.00  0.00           C  
TER     192      THR   191 
ATOM    192  CA  ASP   192      28.110  62.106  -1.753  1.00  0.00           C  
TER     193      ASP   192 
ATOM    193  CA  ASP   193      31.842  61.219  -1.483  1.00  0.00           C  
TER     194      ASP   193 
ATOM    194  CA  LYS   194      33.220  64.710  -2.418  1.00  0.00           C  
TER     195      LYS   194 
ATOM    195  CA  ALA   195      35.861  66.429  -0.262  1.00  0.00           C  
TER     196      ALA   195 
ATOM    196  CA  ARG   196      33.776  69.584   0.469  1.00  0.00           C  
TER     197      ARG   196 
ATOM    197  CA  LEU   197      34.179  70.068   4.251  1.00  0.00           C  
TER     198      LEU   197 
ATOM    198  CA  GLU   198      37.250  71.908   5.602  1.00  0.00           C  
TER     199      GLU   198 
ATOM    199  CA  PRO   199      39.564  69.170   6.970  1.00  0.00           C  
TER     200      PRO   199 
ATOM    200  CA  MET   200      40.907  71.284   9.855  1.00  0.00           C  
TER     201      MET   200 
ATOM    201  CA  CYS   201      37.371  72.020  11.099  1.00  0.00           C  
TER     202      CYS   201 
ATOM    202  CA  LEU   202      35.790  68.529  11.213  1.00  0.00           C  
TER     203      LEU   202 
ATOM    203  CA  ALA   203      35.695  68.364  15.055  1.00  0.00           C  
TER     204      ALA   203 
ATOM    204  CA  GLU   204      33.727  71.675  15.122  1.00  0.00           C  
TER     205      GLU   204 
ATOM    205  CA  TYR   205      31.312  70.126  12.562  1.00  0.00           C  
TER     206      TYR   205 
ATOM    206  CA  LEU   206      30.751  67.114  14.932  1.00  0.00           C  
TER     207      LEU   206 
ATOM    207  CA  ILE   207      31.094  68.380  18.562  1.00  0.00           C  
TER     208      ILE   207 
ATOM    208  CA  SER   208      29.098  71.084  20.415  1.00  0.00           C  
TER     209      SER   208 
ATOM    209  CA  GLY   209      31.049  71.065  23.728  1.00  0.00           C  
TER     210      GLY   209 
ATOM    210  CA  PRO   210      32.367  69.072  26.740  1.00  0.00           C  
TER     211      PRO   210 
ATOM    211  CA  GLY   211      30.010  66.698  28.595  1.00  0.00           C  
TER     212      GLY   211 
ATOM    212  CA  GLY   212      29.801  63.207  30.113  1.00  0.00           C  
TER     213      GLY   212 
ATOM    213  CA  MET   213      27.064  60.540  30.155  1.00  0.00           C  
TER     214      MET   213 
ATOM    214  CA  ASP   214      25.684  61.843  33.489  1.00  0.00           C  
TER     215      ASP   214 
ATOM    215  CA  PRO   215      25.290  65.547  34.445  1.00  0.00           C  
TER     216      PRO   215 
ATOM    216  CA  ASP   216      27.372  65.185  37.587  1.00  0.00           C  
TER     217      ASP   216 
ATOM    217  CA  ILE   217      30.529  64.434  35.649  1.00  0.00           C  
TER     218      ILE   217 
ATOM    218  CA  GLU   218      32.948  67.373  35.308  1.00  0.00           C  
TER     219      GLU   218 
ATOM    219  CA  ILE   219      35.233  67.291  32.280  1.00  0.00           C  
TER     220      ILE   219 
ATOM    220  CA  ASP   220      38.677  68.906  32.508  1.00  0.00           C  
TER     221      ASP   220 
ATOM    221  CA  ASP   221      39.045  71.738  29.969  1.00  0.00           C  
TER     222      ASP   221 
ATOM    222  CA  ASP   222      42.715  70.900  29.223  1.00  0.00           C  
TER     223      ASP   222 
ATOM    223  CA  THR   223      41.904  67.203  28.707  1.00  0.00           C  
TER     224      THR   223 
ATOM    224  CA  TYR   224      39.030  68.302  26.428  1.00  0.00           C  
TER     225      TYR   224 
ATOM    225  CA  ASP   225      41.393  70.455  24.315  1.00  0.00           C  
TER     226      ASP   225 
ATOM    226  CA  GLU   226      43.973  67.611  24.087  1.00  0.00           C  
TER     227      GLU   226 
ATOM    227  CA  CYS   227      41.303  65.043  23.106  1.00  0.00           C  
TER     228      CYS   227 
ATOM    228  CA  ARG   228      39.842  67.552  20.560  1.00  0.00           C  
TER     229      ARG   228 
ATOM    229  CA  GLU   229      43.323  68.026  19.005  1.00  0.00           C  
TER     230      GLU   229 
ATOM    230  CA  VAL   230      43.827  64.226  18.625  1.00  0.00           C  
TER     231      VAL   230 
ATOM    231  CA  LEU   231      40.229  63.887  17.315  1.00  0.00           C  
TER     232      LEU   231 
ATOM    232  CA  SER   232      40.954  66.684  14.766  1.00  0.00           C  
TER     233      SER   232 
ATOM    233  CA  ARG   233      44.059  64.757  13.531  1.00  0.00           C  
TER     234      ARG   233 
ATOM    234  CA  ILE   234      42.151  61.434  13.234  1.00  0.00           C  
TER     235      ILE   234 
ATOM    235  CA  LEU   235      39.110  63.041  11.486  1.00  0.00           C  
TER     236      LEU   235 
ATOM    236  CA  GLU   236      41.455  64.763   8.971  1.00  0.00           C  
TER     237      GLU   236 
ATOM    237  CA  ASP   237      43.338  61.474   8.301  1.00  0.00           C  
TER     238      ASP   237 
ATOM    238  CA  ALA   238      39.958  59.725   7.757  1.00  0.00           C  
TER     239      ALA   238 
ATOM    239  CA  TYR   239      38.276  62.408   5.550  1.00  0.00           C  
TER     240      TYR   239 
ATOM    240  CA  THR   240      41.418  63.006   3.394  1.00  0.00           C  
TER     241      THR   240 
ATOM    241  CA  GLN   241      41.976  59.229   2.719  1.00  0.00           C  
TER     242      GLN   241 
ATOM    242  CA  SER   242      38.585  57.402   2.933  1.00  0.00           C  
TER     243      SER   242 
ATOM    243  CA  GLY   243      35.775  58.014   0.427  1.00  0.00           C  
TER     244      GLY   243 
ATOM    244  CA  THR   244      33.559  55.873   2.716  1.00  0.00           C  
TER     245      THR   244 
ATOM    245  CA  PHE   245      34.233  58.277   5.634  1.00  0.00           C  
TER     246      PHE   245 
ATOM    246  CA  ARG   246      33.539  61.304   3.340  1.00  0.00           C  
TER     247      ARG   246 
ATOM    247  CA  ARG   247      30.114  59.786   2.416  1.00  0.00           C  
TER     248      ARG   247 
ATOM    248  CA  LEU   248      29.167  59.261   6.095  1.00  0.00           C  
TER     249      LEU   248 
ATOM    249  CA  MET   249      30.407  62.718   7.263  1.00  0.00           C  
TER     250      MET   249 
ATOM    250  CA  ASN   250      28.896  64.652   4.293  1.00  0.00           C  
TER     251      ASN   250 
ATOM    251  CA  TYR   251      25.484  62.970   4.863  1.00  0.00           C  
TER     252      TYR   251 
ATOM    252  CA  ALA   252      25.480  63.696   8.623  1.00  0.00           C  
TER     253      ALA   252 
ATOM    253  CA  TYR   253      26.472  67.369   8.009  1.00  0.00           C  
TER     254      TYR   253 
ATOM    254  CA  ASP   254      23.618  67.802   5.473  1.00  0.00           C  
TER     255      ASP   254 
ATOM    255  CA  GLN   255      21.068  65.868   7.612  1.00  0.00           C  
TER     256      GLN   255 
ATOM    256  CA  GLU   256      21.666  66.859  11.247  1.00  0.00           C  
TER     257      GLU   256 
ATOM    257  CA  LEU   257      25.078  68.279  12.335  1.00  0.00           C  
TER     258      LEU   257 
ATOM    258  CA  HIE   258      24.217  71.764  10.939  1.00  0.00           C  
TER     259      HIE   258 
ATOM    259  CA  ASP   259      22.464  72.505  14.278  1.00  0.00           C  
TER     260      ASP   259 
ATOM    260  CA  VAL   260      24.419  72.985  17.560  1.00  0.00           C  
TER     261      VAL   260 
ATOM    261  CA  GLU   261      21.626  71.098  19.435  1.00  0.00           C  
TER     262      GLU   261 
ATOM    262  CA  GLN   262      22.219  68.048  17.168  1.00  0.00           C  
TER     263      GLN   262 
ATOM    263  CA  ARG   263      26.072  68.147  17.421  1.00  0.00           C  
TER     264      ARG   263 
ATOM    264  CA  TRP   264      27.474  65.772  20.054  1.00  0.00           C  
TER     265      TRP   264 
ATOM    265  CA  LEU   265      28.965  66.321  23.542  1.00  0.00           C  
TER     266      LEU   265 
ATOM    266  CA  LEU   266      32.523  65.048  24.184  1.00  0.00           C  
TER     267      LEU   266 
ATOM    267  CA  GLY   267      33.281  63.017  27.325  1.00  0.00           C  
TER     268      GLY   267 
ATOM    268  CA  ALA   268      37.046  63.603  27.223  1.00  0.00           C  
TER     269      ALA   268 
ATOM    269  CA  GLY   269      39.144  61.442  29.595  1.00  0.00           C  
TER     270      GLY   269 
ATOM    270  CA  GLU   270      36.265  58.980  30.188  1.00  0.00           C  
TER     271      GLU   270 
ATOM    271  CA  ASN   271      35.565  55.330  29.266  1.00  0.00           C  
TER     272      ASN   271 
ATOM    272  CA  PHE   272      34.904  54.713  25.540  1.00  0.00           C  
TER     273      PHE   272 
ATOM    273  CA  GLY   273      31.233  54.731  24.481  1.00  0.00           C  
TER     274      GLY   273 
ATOM    274  CA  THR   274      28.539  56.445  22.343  1.00  0.00           C  
TER     275      THR   274 
ATOM    275  CA  THR   275      24.854  57.035  23.279  1.00  0.00           C  
TER     276      THR   275 
ATOM    276  CA  VAL   276      22.520  55.523  20.788  1.00  0.00           C  
TER     277      VAL   276 
ATOM    277  CA  THR   277      19.339  55.938  22.493  1.00  0.00           C  
TER     278      THR   277 
ATOM    278  CA  ASP   278      17.972  58.799  24.887  1.00  0.00           C  
TER     279      ASP   278 
ATOM    279  CA  GLU   279      17.981  57.080  28.437  1.00  0.00           C  
TER     280      GLU   279 
ATOM    280  CA  ASP   280      19.570  58.168  28.853  1.00  0.00           C  
TER     281      ASP   280 
ATOM    281  CA  LEU   281      18.332  61.047  27.833  1.00  0.00           C  
TER     282      LEU   281 
ATOM    282  CA  GLU   282      17.860  64.210  29.810  1.00  0.00           C  
TER     283      GLU   282 
ATOM    283  CA  SER   283      15.861  66.126  28.614  1.00  0.00           C  
TER     284      SER   283 
ATOM    284  CA  SER   284      17.149  68.977  29.723  1.00  0.00           C  
TER     285      SER   284 
ATOM    285  CA  GLU   285      19.685  68.231  27.505  1.00  0.00           C  
TER     286      GLU   285 
ATOM    286  CA  GLY   286      18.965  66.689  25.387  1.00  0.00           C  
TER     287      GLY   286 
ATOM    287  CA  ARG   287      22.318  66.291  23.386  1.00  0.00           C  
TER     288      ARG   287 
ATOM    288  CA  LYS   288      23.934  62.902  22.643  1.00  0.00           C  
TER     289      LYS   288 
ATOM    289  CA  VAL   289      27.408  61.955  24.058  1.00  0.00           C  
TER     290      VAL   289 
ATOM    290  CA  ILE   290      30.627  60.456  22.630  1.00  0.00           C  
TER     291      ILE   290 
ATOM    291  CA  ALA   291      33.214  59.474  25.297  1.00  0.00           C  
TER     292      ALA   291 
ATOM    292  CA  LEU   292      36.953  59.063  24.514  1.00  0.00           C  
TER     293      LEU   292 
ATOM    293  CA  ASN   293      40.356  58.765  26.297  1.00  0.00           C  
TER     294      ASN   293 
ATOM    294  CA  LEU   294      44.085  58.586  25.370  1.00  0.00           C  
TER     295      LEU   294 
ATOM    295  CA  ASP   295      45.083  55.450  27.405  1.00  0.00           C  
TER     296      ASP   295 
ATOM    296  CA  ASP   296      45.984  53.463  24.210  1.00  0.00           C  
TER     297      ASP   296 
ATOM    297  CA  THR   297      48.885  55.962  23.637  1.00  0.00           C  
TER     298      THR   297 
ATOM    298  CA  ASP   298      50.235  55.469  27.178  1.00  0.00           C  
TER     299      ASP   298 
ATOM    299  CA  ASP   299      52.815  52.795  27.915  1.00  0.00           C  
TER     300      ASP   299 
ATOM    300  CA  ASP   300      52.113  52.628  31.651  1.00  0.00           C  
TER     301      ASP   300 
ATOM    301  CA  SER   301      48.386  51.907  31.236  1.00  0.00           C  
TER     302      SER   301 
ATOM    302  CA  ILE   302      47.184  48.314  30.716  1.00  0.00           C  
TER     303      ILE   302 
ATOM    303  CA  PRO   303      45.913  47.739  27.109  1.00  0.00           C  
TER     304      PRO   303 
ATOM    304  CA  GLU   304      42.362  46.948  25.947  1.00  0.00           C  
TER     305      GLU   304 
ATOM    305  CA  TYR   305      41.630  44.167  23.389  1.00  0.00           C  
TER     306      TYR   305 
ATOM    306  CA  TYR   306      39.298  43.363  20.442  1.00  0.00           C  
TER     307      TYR   306 
ATOM    307  CA  GLU   307      38.428  40.117  18.567  1.00  0.00           C  
TER     308      GLU   307 
ATOM    308  CA  SER   308      40.249  39.759  15.218  1.00  0.00           C  
TER     309      SER   308 
ATOM    309  CA  ASN   309      41.107  37.281  12.481  1.00  0.00           C  
TER     310      ASN   309 
ATOM    310  CA  ASP   310      44.336  36.574  14.382  1.00  0.00           C  
TER     311      ASP   310 
ATOM    311  CA  GLY   311      42.737  36.209  17.783  1.00  0.00           C  
TER     312      GLY   311 
ATOM    312  CA  PRO   312      42.605  38.883  20.496  1.00  0.00           C  
TER     313      PRO   312 
ATOM    313  CA  GLN   313      44.551  42.036  19.476  1.00  0.00           C  
TER     314      GLN   313 
ATOM    314  CA  GLN   314      45.284  45.348  21.292  1.00  0.00           C  
TER     315      GLN   314 
ATOM    315  CA  PHE   315      43.592  48.692  20.460  1.00  0.00           C  
TER     316      PHE   315 
ATOM    316  CA  ASP   316      45.298  51.885  19.347  1.00  0.00           C  
TER     317      ASP   316 
ATOM    317  CA  THR   317      43.832  55.423  19.607  1.00  0.00           C  
TER     318      THR   317 
ATOM    318  CA  THR   318      42.996  55.531  15.848  1.00  0.00           C  
TER     319      THR   318 
ATOM    319  CA  ARG   319      40.802  52.361  15.822  1.00  0.00           C  
TER     320      ARG   319 
ATOM    320  CA  SER   320      39.178  53.372  19.151  1.00  0.00           C  
TER     321      SER   320 
ATOM    321  CA  PHE   321      38.247  56.902  17.944  1.00  0.00           C  
TER     322      PHE   321 
ATOM    322  CA  ILE   322      37.123  55.906  14.392  1.00  0.00           C  
TER     323      ILE   322 
ATOM    323  CA  HIE   323      34.760  53.158  15.691  1.00  0.00           C  
TER     324      HIE   323 
ATOM    324  CA  GLN   324      32.944  55.561  18.058  1.00  0.00           C  
TER     325      GLN   324 
ATOM    325  CA  VAL   325      32.685  58.284  15.349  1.00  0.00           C  
TER     326      VAL   325 
ATOM    326  CA  VAL   326      31.199  55.714  12.866  1.00  0.00           C  
TER     327      VAL   326 
ATOM    327  CA  HIE   327      28.554  54.916  15.547  1.00  0.00           C  
TER     328      HIE   327 
ATOM    328  CA  ALA   328      27.812  58.675  15.889  1.00  0.00           C  
TER     329      ALA   328 
ATOM    329  CA  LEU   329      27.677  59.411  12.101  1.00  0.00           C  
TER     330      LEU   329 
ATOM    330  CA  THR   330      25.345  56.442  11.291  1.00  0.00           C  
TER     331      THR   330 
ATOM    331  CA  HIE   331      23.170  55.903  14.415  1.00  0.00           C  
TER     332      HIE   331 
ATOM    332  CA  LEU   332      23.751  52.150  13.747  1.00  0.00           C  
TER     333      LEU   332 
ATOM    333  CA  GLN   333      25.389  49.371  15.850  1.00  0.00           C  
TER     334      GLN   333 
ATOM    334  CA  ASP   334      27.970  46.514  15.751  1.00  0.00           C  
TER     335      ASP   334 
ATOM    335  CA  LYS   335      24.968  44.100  15.406  1.00  0.00           C  
TER     336      LYS   335 
ATOM    336  CA  GLU   336      22.211  43.342  12.888  1.00  0.00           C  
TER     337      GLU   336 
ATOM    337  CA  ASP   337      19.216  40.951  12.945  1.00  0.00           C  
TER     338      ASP   337 
ATOM    338  CA  SER   338      20.371  37.423  12.396  1.00  0.00           C  
TER     339      SER   338 
ATOM    339  CA  ASN   339      23.763  38.630  11.170  1.00  0.00           C  
TER     340      ASN   339 
ATOM    340  CA  PRO   340      26.920  38.562  13.150  1.00  0.00           C  
TER     341      PRO   340 
ATOM    341  CA  ARG   341      28.610  41.256  11.478  1.00  0.00           C  
TER     342      ARG   341 
ATOM    342  CA  GLY   342      26.617  44.457  11.806  1.00  0.00           C  
TER     343      GLY   342 
ATOM    343  CA  PRO   343      26.970  47.740   9.856  1.00  0.00           C  
TER     344      PRO   343 
ATOM    344  CA  VAL   344      29.479  49.484  12.201  1.00  0.00           C  
TER     345      VAL   344 
ATOM    345  CA  VAL   345      31.790  46.395  12.097  1.00  0.00           C  
TER     346      VAL   345 
ATOM    346  CA  GLU   346      31.838  46.462   8.269  1.00  0.00           C  
TER     347      GLU   346 
ATOM    347  CA  TYR   347      32.104  50.304   7.932  1.00  0.00           C  
TER     348      TYR   347 
ATOM    348  CA  THR   348      34.963  50.494  10.516  1.00  0.00           C  
TER     349      THR   348 
ATOM    349  CA  ASN   349      36.939  47.790   8.652  1.00  0.00           C  
TER     350      ASN   349 
ATOM    350  CA  ILE   350      36.356  49.498   5.231  1.00  0.00           C  
TER     351      ILE   350 
ATOM    351  CA  ILE   351      37.407  52.957   6.565  1.00  0.00           C  
TER     352      ILE   351 
ATOM    352  CA  LEU   352      40.562  51.632   8.327  1.00  0.00           C  
TER     353      LEU   352 
ATOM    353  CA  LYS   353      41.582  49.786   5.094  1.00  0.00           C  
TER     354      LYS   353 
ATOM    354  CA  GLU   354      41.095  53.027   3.079  1.00  0.00           C  
TER     355      GLU   354 
ATOM    355  CA  MET   355      43.217  54.873   5.723  1.00  0.00           C  
TER     356      MET   355 
ATOM    356  CA  GLY   356      45.845  52.065   5.427  1.00  0.00           C  
TER     357      GLY   356 
ATOM    357  CA  HIE   357      45.835  51.137   9.152  1.00  0.00           C  
TER     358      HIE   357 
ATOM    358  CA  THR   358      48.363  48.435   9.891  1.00  0.00           C  
TER     359      THR   358 
ATOM    359  CA  SER   359      46.738  46.252  12.573  1.00  0.00           C  
TER     360      SER   359 
ATOM    360  CA  PRO   360      44.478  43.216  11.970  1.00  0.00           C  
TER     361      PRO   360 
ATOM    361  CA  PRO   361      40.741  43.702  11.239  1.00  0.00           C  
TER     362      PRO   361 
ATOM    362  CA  ARG   362      38.162  43.657  14.076  1.00  0.00           C  
TER     363      ARG   362 
ATOM    363  CA  ILE   363      35.648  40.898  13.236  1.00  0.00           C  
TER     364      ILE   363 
ATOM    364  CA  ALA   364      33.217  41.191  16.197  1.00  0.00           C  
TER     365      ALA   364 
ATOM    365  CA  TYR   365      32.252  43.090  19.380  1.00  0.00           C  
TER     366      TYR   365 
ATOM    366  CA  GLU   366      32.376  39.921  21.563  1.00  0.00           C  
TER     367      GLU   366 
ATOM    367  CA  PHE   367      35.229  37.410  21.894  1.00  0.00           C  
TER     368      PHE   367 
ATOM    368  CA  SER   368      34.918  33.850  20.525  1.00  0.00           C  
TER     369      SER   368 
ENDMDL
MODEL     10
ATOM      1  CA  ALA     1      37.401  22.877  52.522  1.00  0.00           C  
TER       2      ALA     1 
ATOM      2  CA  TYR     2      38.332  26.498  51.730  1.00  0.00           C  
TER       3      TYR     2 
ATOM      3  CA  VAL     3      38.695  28.921  48.772  1.00  0.00           C  
TER       4      VAL     3 
ATOM      4  CA  GLU     4      41.756  31.013  47.865  1.00  0.00           C  
TER       5      GLU     4 
ATOM      5  CA  ILE     5      42.399  33.670  45.178  1.00  0.00           C  
TER       6      ILE     5 
ATOM      6  CA  ILE     6      45.276  32.550  42.910  1.00  0.00           C  
TER       7      ILE     6 
ATOM      7  CA  GLU     7      45.134  35.633  40.653  1.00  0.00           C  
TER       8      GLU     7 
ATOM      8  CA  GLN     8      43.903  39.008  41.948  1.00  0.00           C  
TER       9      GLN     8 
ATOM      9  CA  PRO     9      42.383  41.662  39.603  1.00  0.00           C  
TER      10      PRO     9 
ATOM     10  CA  LYS    10      44.614  44.567  38.452  1.00  0.00           C  
TER      11      LYS    10 
ATOM     11  CA  GLN    11      43.780  47.563  40.679  1.00  0.00           C  
TER      12      GLN    11 
ATOM     12  CA  ARG    12      43.915  50.193  37.866  1.00  0.00           C  
TER      13      ARG    12 
ATOM     13  CA  GLY    13      43.602  48.031  34.759  1.00  0.00           C  
TER      14      GLY    13 
ATOM     14  CA  MET    14      40.222  49.109  33.381  1.00  0.00           C  
TER      15      MET    14 
ATOM     15  CA  ARG    15      37.809  52.045  33.425  1.00  0.00           C  
TER      16      ARG    15 
ATOM     16  CA  PHE    16      34.208  51.217  34.427  1.00  0.00           C  
TER      17      PHE    16 
ATOM     17  CA  ARG    17      31.789  51.041  31.453  1.00  0.00           C  
TER      18      ARG    17 
ATOM     18  CA  TYR    18      28.445  52.742  30.787  1.00  0.00           C  
TER      19      TYR    18 
ATOM     19  CA  LYS    19      25.228  51.224  29.465  1.00  0.00           C  
TER      20      LYS    19 
ATOM     20  CA  CYS    20      25.926  52.635  26.020  1.00  0.00           C  
TER      21      CYS    20 
ATOM     21  CA  GLU    21      27.699  50.841  23.201  1.00  0.00           C  
TER      22      GLU    21 
ATOM     22  CA  GLY    22      31.417  50.586  23.451  1.00  0.00           C  
TER      23      GLY    22 
ATOM     23  CA  ARG    23      34.425  49.560  21.313  1.00  0.00           C  
TER      24      ARG    23 
ATOM     24  CA  SER    24      34.546  45.891  22.530  1.00  0.00           C  
TER      25      SER    24 
ATOM     25  CA  ALA    25      33.227  43.510  25.201  1.00  0.00           C  
TER      26      ALA    25 
ATOM     26  CA  GLY    26      35.121  44.111  28.472  1.00  0.00           C  
TER      27      GLY    26 
ATOM     27  CA  SER    27      37.134  41.792  30.585  1.00  0.00           C  
TER      28      SER    27 
ATOM     28  CA  ILE    28      38.891  42.330  33.954  1.00  0.00           C  
TER      29      ILE    28 
ATOM     29  CA  PRO    29      42.717  41.963  33.715  1.00  0.00           C  
TER      30      PRO    29 
ATOM     30  CA  GLY    30      44.491  39.829  36.351  1.00  0.00           C  
TER      31      GLY    30 
ATOM     31  CA  GLU    31      47.559  41.054  38.290  1.00  0.00           C  
TER      32      GLU    31 
ATOM     32  CA  ARG    32      50.068  39.299  35.935  1.00  0.00           C  
TER      33      ARG    32 
ATOM     33  CA  SER    33      48.727  41.232  32.876  1.00  0.00           C  
TER      34      SER    33 
ATOM     34  CA  THR    34      51.274  43.396  30.992  1.00  0.00           C  
TER      35      THR    34 
ATOM     35  CA  ASP    35      51.692  45.633  27.917  1.00  0.00           C  
TER      36      ASP    35 
ATOM     36  CA  THR    36      51.971  42.394  25.885  1.00  0.00           C  
TER      37      THR    36 
ATOM     37  CA  THR    37      49.824  39.746  27.662  1.00  0.00           C  
TER      38      THR    37 
ATOM     38  CA  LYS    38      46.520  39.402  29.560  1.00  0.00           C  
TER      39      LYS    38 
ATOM     39  CA  THR    39      45.564  37.216  32.546  1.00  0.00           C  
TER      40      THR    39 
ATOM     40  CA  HIE    40      42.195  36.985  34.364  1.00  0.00           C  
TER      41      HIE    40 
ATOM     41  CA  PRO    41      40.896  36.672  37.987  1.00  0.00           C  
TER      42      PRO    41 
ATOM     42  CA  THR    42      41.308  33.066  39.234  1.00  0.00           C  
TER      43      THR    42 
ATOM     43  CA  ILE    43      40.432  31.003  42.375  1.00  0.00           C  
TER      44      ILE    43 
ATOM     44  CA  LYS    44      41.350  27.575  43.837  1.00  0.00           C  
TER      45      LYS    44 
ATOM     45  CA  ILE    45      39.230  25.261  46.018  1.00  0.00           C  
TER      46      ILE    45 
ATOM     46  CA  ASN    46      41.227  23.421  48.698  1.00  0.00           C  
TER      47      ASN    46 
ATOM     47  CA  GLY    47      40.220  20.187  50.482  1.00  0.00           C  
TER      48      GLY    47 
ATOM     48  CA  TYR    48      37.541  19.210  47.898  1.00  0.00           C  
TER      49      TYR    48 
ATOM     49  CA  THR    49      37.212  17.817  44.351  1.00  0.00           C  
TER      50      THR    49 
ATOM     50  CA  GLY    50      33.915  17.203  42.577  1.00  0.00           C  
TER      51      GLY    50 
ATOM     51  CA  PRO    51      30.761  18.995  41.394  1.00  0.00           C  
TER      52      PRO    51 
ATOM     52  CA  GLY    52      29.704  22.400  42.728  1.00  0.00           C  
TER      53      GLY    52 
ATOM     53  CA  THR    53      28.627  26.001  41.976  1.00  0.00           C  
TER      54      THR    53 
ATOM     54  CA  VAL    54      30.206  29.486  42.292  1.00  0.00           C  
TER      55      VAL    54 
ATOM     55  CA  ARG    55      28.647  32.956  42.676  1.00  0.00           C  
TER      56      ARG    55 
ATOM     56  CA  ILE    56      30.596  36.184  41.993  1.00  0.00           C  
TER      57      ILE    56 
ATOM     57  CA  SER    57      29.370  39.690  42.995  1.00  0.00           C  
TER      58      SER    57 
ATOM     58  CA  LEU    58      30.541  43.312  43.398  1.00  0.00           C  
TER      59      LEU    58 
ATOM     59  CA  VAL    59      31.033  44.591  47.003  1.00  0.00           C  
TER      60      VAL    59 
ATOM     60  CA  THR    60      32.202  47.849  48.694  1.00  0.00           C  
TER      61      THR    60 
ATOM     61  CA  LYS    61      35.918  48.712  49.179  1.00  0.00           C  
TER      62      LYS    61 
ATOM     62  CA  ASP    62      35.365  49.392  52.913  1.00  0.00           C  
TER      63      ASP    62 
ATOM     63  CA  PRO    63      33.310  47.617  55.622  1.00  0.00           C  
TER      64      PRO    63 
ATOM     64  CA  PRO    64      30.461  46.875  56.107  1.00  0.00           C  
TER      65      PRO    64 
ATOM     65  CA  HIE    65      30.738  44.545  53.061  1.00  0.00           C  
TER      66      HIE    65 
ATOM     66  CA  ARG    66      27.553  45.662  51.204  1.00  0.00           C  
TER      67      ARG    66 
ATOM     67  CA  PRO    67      26.501  44.720  47.624  1.00  0.00           C  
TER      68      PRO    67 
ATOM     68  CA  HIE    68      27.750  47.545  45.372  1.00  0.00           C  
TER      69      HIE    68 
ATOM     69  CA  PRO    69      25.294  49.430  43.027  1.00  0.00           C  
TER      70      PRO    69 
ATOM     70  CA  HIE    70      27.604  48.793  39.994  1.00  0.00           C  
TER      71      HIE    70 
ATOM     71  CA  GLU    71      26.865  45.888  37.620  1.00  0.00           C  
TER      72      GLU    71 
ATOM     72  CA  LEU    72      28.821  42.899  36.386  1.00  0.00           C  
TER      73      LEU    72 
ATOM     73  CA  VAL    73      28.584  42.579  32.582  1.00  0.00           C  
TER      74      VAL    73 
ATOM     74  CA  GLY    74      29.214  39.676  30.262  1.00  0.00           C  
TER      75      GLY    74 
ATOM     75  CA  LYS    75      27.823  36.278  29.501  1.00  0.00           C  
TER      76      LYS    75 
ATOM     76  CA  ASP    76      25.423  35.069  32.036  1.00  0.00           C  
TER      77      ASP    76 
ATOM     77  CA  CYS    77      25.777  38.079  34.259  1.00  0.00           C  
TER      78      CYS    77 
ATOM     78  CA  ARG    78      22.531  39.345  35.682  1.00  0.00           C  
TER      79      ARG    78 
ATOM     79  CA  ASP    79      21.300  41.541  38.509  1.00  0.00           C  
TER      80      ASP    79 
ATOM     80  CA  GLY    80      24.776  42.666  39.265  1.00  0.00           C  
TER      81      GLY    80 
ATOM     81  CA  TYR    81      26.125  39.223  39.796  1.00  0.00           C  
TER      82      TYR    81 
ATOM     82  CA  TYR    82      27.302  36.052  38.035  1.00  0.00           C  
TER      83      TYR    82 
ATOM     83  CA  GLU    83      26.679  32.349  38.857  1.00  0.00           C  
TER      84      GLU    83 
ATOM     84  CA  ALA    84      27.988  29.119  37.267  1.00  0.00           C  
TER      85      ALA    84 
ATOM     85  CA  ASP    85      28.667  25.397  37.809  1.00  0.00           C  
TER      86      ASP    85 
ATOM     86  CA  LEU    86      32.173  24.194  38.617  1.00  0.00           C  
TER      87      LEU    86 
ATOM     87  CA  CYS    87      33.967  21.556  36.569  1.00  0.00           C  
TER      88      CYS    87 
ATOM     88  CA  PRO    88      34.231  18.266  38.479  1.00  0.00           C  
TER      89      PRO    88 
ATOM     89  CA  ASP    89      37.679  17.454  37.202  1.00  0.00           C  
TER      90      ASP    89 
ATOM     90  CA  ARG    90      39.432  20.682  38.331  1.00  0.00           C  
TER      91      ARG    90 
ATOM     91  CA  SER    91      40.113  22.658  41.499  1.00  0.00           C  
TER      92      SER    91 
ATOM     92  CA  ILE    92      41.371  25.881  39.831  1.00  0.00           C  
TER      93      ILE    92 
ATOM     93  CA  HIE    93      38.754  28.112  38.097  1.00  0.00           C  
TER      94      HIE    93 
ATOM     94  CA  SER    94      39.120  31.374  36.077  1.00  0.00           C  
TER      95      SER    94 
ATOM     95  CA  PHE    95      36.614  33.992  34.853  1.00  0.00           C  
TER      96      PHE    95 
ATOM     96  CA  GLN    96      37.489  35.851  31.626  1.00  0.00           C  
TER      97      GLN    96 
ATOM     97  CA  ASN    97      33.984  36.998  30.651  1.00  0.00           C  
TER      98      ASN    97 
ATOM     98  CA  LEU    98      33.480  39.509  33.511  1.00  0.00           C  
TER      99      LEU    98 
ATOM     99  CA  GLY    99      33.512  43.303  33.135  1.00  0.00           C  
TER     100      GLY    99 
ATOM    100  CA  ILE   100      32.322  46.188  35.383  1.00  0.00           C  
TER     101      ILE   100 
ATOM    101  CA  GLN   101      29.569  48.690  34.432  1.00  0.00           C  
TER     102      GLN   101 
ATOM    102  CA  CYS   102      28.935  51.903  36.398  1.00  0.00           C  
TER     103      CYS   102 
ATOM    103  CA  VAL   103      25.528  52.827  37.868  1.00  0.00           C  
TER     104      VAL   103 
ATOM    104  CA  LYS   104      23.667  55.828  36.572  1.00  0.00           C  
TER     105      LYS   104 
ATOM    105  CA  LYS   105      23.508  58.267  39.453  1.00  0.00           C  
TER     106      LYS   105 
ATOM    106  CA  ARG   106      19.917  59.252  38.542  1.00  0.00           C  
TER     107      ARG   106 
ATOM    107  CA  ASP   107      18.882  55.621  39.034  1.00  0.00           C  
TER     108      ASP   107 
ATOM    108  CA  LEU   108      21.037  54.692  42.099  1.00  0.00           C  
TER     109      LEU   108 
ATOM    109  CA  GLU   109      18.119  53.912  44.613  1.00  0.00           C  
TER     110      GLU   109 
ATOM    110  CA  GLN   110      16.544  51.524  41.851  1.00  0.00           C  
TER     111      GLN   110 
ATOM    111  CA  ALA   111      19.910  49.713  41.496  1.00  0.00           C  
TER     112      ALA   111 
ATOM    112  CA  ILE   112      20.107  49.476  45.324  1.00  0.00           C  
TER     113      ILE   112 
ATOM    113  CA  SER   113      16.432  48.265  45.404  1.00  0.00           C  
TER     114      SER   113 
ATOM    114  CA  GLN   114      17.375  45.476  42.878  1.00  0.00           C  
TER     115      GLN   114 
ATOM    115  CA  ARG   115      20.431  44.435  45.035  1.00  0.00           C  
TER     116      ARG   115 
ATOM    116  CA  ILE   116      18.056  44.219  48.064  1.00  0.00           C  
TER     117      ILE   116 
ATOM    117  CA  GLN   117      15.385  42.251  46.061  1.00  0.00           C  
TER     118      GLN   117 
ATOM    118  CA  THR   118      17.889  39.719  44.548  1.00  0.00           C  
TER     119      THR   118 
ATOM    119  CA  ASN   119      19.360  39.044  47.990  1.00  0.00           C  
TER     120      ASN   119 
ATOM    120  CA  ASN   120      22.813  38.208  46.718  1.00  0.00           C  
TER     121      ASN   120 
ATOM    121  CA  ASN   121      24.828  39.476  49.717  1.00  0.00           C  
TER     122      ASN   121 
ATOM    122  CA  PRO   122      27.043  37.030  51.318  1.00  0.00           C  
TER     123      PRO   122 
ATOM    123  CA  PHE   123      27.643  39.030  54.529  1.00  0.00           C  
TER     124      PHE   123 
ATOM    124  CA  HIE   124      23.952  39.606  55.556  1.00  0.00           C  
TER     125      HIE   124 
ATOM    125  CA  VAL   125      24.336  43.398  56.083  1.00  0.00           C  
TER     126      VAL   125 
ATOM    126  CA  PRO   126      21.203  45.277  57.404  1.00  0.00           C  
TER     127      PRO   126 
ATOM    127  CA  ILE   127      18.835  46.903  54.854  1.00  0.00           C  
TER     128      ILE   127 
ATOM    128  CA  GLU   128      19.265  50.411  56.321  1.00  0.00           C  
TER     129      GLU   128 
ATOM    129  CA  GLU   129      23.045  50.210  55.660  1.00  0.00           C  
TER     130      GLU   129 
ATOM    130  CA  GLN   130      22.337  49.028  52.089  1.00  0.00           C  
TER     131      GLN   130 
ATOM    131  CA  ARG   131      20.143  52.190  51.751  1.00  0.00           C  
TER     132      ARG   131 
ATOM    132  CA  GLY   132      23.079  54.386  52.746  1.00  0.00           C  
TER     133      GLY   132 
ATOM    133  CA  ASP   133      25.631  56.260  50.632  1.00  0.00           C  
TER     134      ASP   133 
ATOM    134  CA  TYR   134      28.281  54.543  48.392  1.00  0.00           C  
TER     135      TYR   134 
ATOM    135  CA  ASP   135      31.684  55.382  46.930  1.00  0.00           C  
TER     136      ASP   135 
ATOM    136  CA  LEU   136      31.352  54.771  43.182  1.00  0.00           C  
TER     137      LEU   136 
ATOM    137  CA  ASN   137      35.081  55.144  42.348  1.00  0.00           C  
TER     138      ASN   137 
ATOM    138  CA  ALA   138      36.173  51.817  43.917  1.00  0.00           C  
TER     139      ALA   138 
ATOM    139  CA  VAL   139      34.848  48.219  44.289  1.00  0.00           C  
TER     140      VAL   139 
ATOM    140  CA  ARG   140      35.891  44.608  45.215  1.00  0.00           C  
TER     141      ARG   140 
ATOM    141  CA  LEU   141      34.966  41.204  43.762  1.00  0.00           C  
TER     142      LEU   141 
ATOM    142  CA  CYS   142      33.386  38.709  46.176  1.00  0.00           C  
TER     143      CYS   142 
ATOM    143  CA  PHE   143      33.562  34.941  45.463  1.00  0.00           C  
TER     144      PHE   143 
ATOM    144  CA  GLN   144      31.400  32.242  47.149  1.00  0.00           C  
TER     145      GLN   144 
ATOM    145  CA  VAL   145      31.351  28.472  46.413  1.00  0.00           C  
TER     146      VAL   145 
ATOM    146  CA  THR   146      28.851  25.669  47.087  1.00  0.00           C  
TER     147      THR   146 
ATOM    147  CA  VAL   147      30.262  22.096  47.204  1.00  0.00           C  
TER     148      VAL   147 
ATOM    148  CA  ARG   148      28.615  18.807  47.657  1.00  0.00           C  
TER     149      ARG   148 
ATOM    149  CA  ASP   149      28.918  16.716  50.573  1.00  0.00           C  
TER     150      ASP   149 
ATOM    150  CA  PRO   150      29.201  13.167  50.308  1.00  0.00           C  
TER     151      PRO   150 
ATOM    151  CA  ALA   151      26.301  12.234  51.539  1.00  0.00           C  
TER     152      ALA   151 
ATOM    152  CA  GLY   152      25.111  14.490  50.213  1.00  0.00           C  
TER     153      GLY   152 
ATOM    153  CA  ARG   153      23.632  17.712  50.633  1.00  0.00           C  
TER     154      ARG   153 
ATOM    154  CA  PRO   154      25.096  20.814  49.264  1.00  0.00           C  
TER     155      PRO   154 
ATOM    155  CA  LEU   155      27.397  22.883  51.515  1.00  0.00           C  
TER     156      LEU   155 
ATOM    156  CA  LEU   156      28.194  26.594  51.273  1.00  0.00           C  
TER     157      LEU   156 
ATOM    157  CA  LEU   157      31.807  27.606  51.988  1.00  0.00           C  
TER     158      LEU   157 
ATOM    158  CA  THR   158      32.980  30.902  53.591  1.00  0.00           C  
TER     159      THR   158 
ATOM    159  CA  PRO   159      33.198  33.849  51.086  1.00  0.00           C  
TER     160      PRO   159 
ATOM    160  CA  VAL   160      36.456  35.520  49.916  1.00  0.00           C  
TER     161      VAL   160 
ATOM    161  CA  LEU   161      37.107  39.130  48.768  1.00  0.00           C  
TER     162      LEU   161 
ATOM    162  CA  SER   162      39.609  40.527  46.222  1.00  0.00           C  
TER     163      SER   162 
ATOM    163  CA  HIE   163      42.008  43.442  46.353  1.00  0.00           C  
TER     164      HIE   163 
ATOM    164  CA  PRO   164      40.158  46.701  45.389  1.00  0.00           C  
TER     165      PRO   164 
ATOM    165  CA  ILE   165      39.565  47.822  41.790  1.00  0.00           C  
TER     166      ILE   165 
ATOM    166  CA  PHE   166      39.512  51.576  41.040  1.00  0.00           C  
TER     167      PHE   166 
ATOM    167  CA  ASP   167      37.980  53.727  38.289  1.00  0.00           C  
TER     168      ASP   167 
ATOM    168  CA  ASN   168      39.832  56.282  36.660  1.00  0.00           C  
TER     169      ASN   168 
ATOM    169  CA  PHE   169      30.251  51.487  -3.184  1.00  0.00           C  
TER     170      PHE   169 
ATOM    170  CA  PRO   170      33.459  49.449  -2.729  1.00  0.00           C  
TER     171      PRO   170 
ATOM    171  CA  ASP   171      33.905  47.052   0.203  1.00  0.00           C  
TER     172      ASP   171 
ATOM    172  CA  LEU   172      36.253  44.242   1.372  1.00  0.00           C  
TER     173      LEU   172 
ATOM    173  CA  PRO   173      36.662  40.675  -0.038  1.00  0.00           C  
TER     174      PRO   173 
ATOM    174  CA  GLU   174      35.178  39.370   3.241  1.00  0.00           C  
TER     175      GLU   174 
ATOM    175  CA  HIE   175      32.032  41.477   2.596  1.00  0.00           C  
TER     176      HIE   175 
ATOM    176  CA  GLN   176      31.264  39.727  -0.716  1.00  0.00           C  
TER     177      GLN   176 
ATOM    177  CA  ASP   177      29.511  37.058   1.311  1.00  0.00           C  
TER     178      ASP   177 
ATOM    178  CA  ASN   178      26.697  37.965   3.638  1.00  0.00           C  
TER     179      ASN   178 
ATOM    179  CA  PRO   179      27.156  41.787   3.838  1.00  0.00           C  
TER     180      PRO   179 
ATOM    180  CA  SER   180      25.264  43.935   6.358  1.00  0.00           C  
TER     181      SER   180 
ATOM    181  CA  GLN   181      21.820  44.824   4.972  1.00  0.00           C  
TER     182      GLN   181 
ATOM    182  CA  LEU   182      21.746  47.919   7.240  1.00  0.00           C  
TER     183      LEU   182 
ATOM    183  CA  ARG   183      25.054  49.099   5.626  1.00  0.00           C  
TER     184      ARG   183 
ATOM    184  CA  LEU   184      23.581  48.636   2.124  1.00  0.00           C  
TER     185      LEU   184 
ATOM    185  CA  GLN   185      20.446  50.581   3.214  1.00  0.00           C  
TER     186      GLN   185 
ATOM    186  CA  HIE   186      22.531  53.480   4.678  1.00  0.00           C  
TER     187      HIE   186 
ATOM    187  CA  ASP   187      24.713  53.526   1.510  1.00  0.00           C  
TER     188      ASP   187 
ATOM    188  CA  GLY   188      21.355  54.150  -0.250  1.00  0.00           C  
TER     189      GLY   188 
ATOM    189  CA  LEU   189      21.196  57.518   1.585  1.00  0.00           C  
TER     190      LEU   189 
ATOM    190  CA  ALA   190      24.863  58.468   2.178  1.00  0.00           C  
TER     191      ALA   190 
ATOM    191  CA  THR   191      25.901  58.926  -1.485  1.00  0.00           C  
TER     192      THR   191 
ATOM    192  CA  ASP   192      28.090  62.075  -1.756  1.00  0.00           C  
TER     193      ASP   192 
ATOM    193  CA  ASP   193      31.824  61.196  -1.490  1.00  0.00           C  
TER     194      ASP   193 
ATOM    194  CA  LYS   194      33.192  64.689  -2.430  1.00  0.00           C  
TER     195      LYS   194 
ATOM    195  CA  ALA   195      35.830  66.417  -0.279  1.00  0.00           C  
TER     196      ALA   195 
ATOM    196  CA  ARG   196      33.736  69.567   0.451  1.00  0.00           C  
TER     197      ARG   196 
ATOM    197  CA  LEU   197      34.144  70.055   4.231  1.00  0.00           C  
TER     198      LEU   197 
ATOM    198  CA  GLU   198      37.212  71.901   5.580  1.00  0.00           C  
TER     199      GLU   198 
ATOM    199  CA  PRO   199      39.531  69.165   6.946  1.00  0.00           C  
TER     200      PRO   199 
ATOM    200  CA  MET   200      40.876  71.281   9.828  1.00  0.00           C  
TER     201      MET   200 
ATOM    201  CA  CYS   201      37.341  72.016  11.078  1.00  0.00           C  
TER     202      CYS   201 
ATOM    202  CA  LEU   202      35.764  68.524  11.195  1.00  0.00           C  
TER     203      LEU   202 
ATOM    203  CA  ALA   203      35.679  68.360  15.036  1.00  0.00           C  
TER     204      ALA   203 
ATOM    204  CA  GLU   204      33.708  71.668  15.107  1.00  0.00           C  
TER     205      GLU   204 
ATOM    205  CA  TYR   205      31.287  70.118  12.555  1.00  0.00           C  
TER     206      TYR   205 
ATOM    206  CA  LEU   206      30.737  67.103  14.922  1.00  0.00           C  
TER     207      LEU   206 
ATOM    207  CA  ILE   207      31.082  68.373  18.551  1.00  0.00           C  
TER     208      ILE   207 
ATOM    208  CA  SER   208      29.086  71.077  20.405  1.00  0.00           C  
TER     209      SER   208 
ATOM    209  CA  GLY   209      31.045  71.064  23.714  1.00  0.00           C  
TER     210      GLY   209 
ATOM    210  CA  PRO   210      32.370  69.076  26.725  1.00  0.00           C  
TER     211      PRO   210 
ATOM    211  CA  GLY   211      30.018  66.706  28.590  1.00  0.00           C  
TER     212      GLY   211 
ATOM    212  CA  GLY   212      29.815  63.223  30.121  1.00  0.00           C  
TER     213      GLY   212 
ATOM    213  CA  MET   213      27.094  60.545  30.161  1.00  0.00           C  
TER     214      MET   213 
ATOM    214  CA  ASP   214      25.719  61.840  33.497  1.00  0.00           C  
TER     215      ASP   214 
ATOM    215  CA  PRO   215      25.315  65.537  34.447  1.00  0.00           C  
TER     216      PRO   215 
ATOM    216  CA  ASP   216      27.388  65.181  37.587  1.00  0.00           C  
TER     217      ASP   216 
ATOM    217  CA  ILE   217      30.547  64.435  35.655  1.00  0.00           C  
TER     218      ILE   217 
ATOM    218  CA  GLU   218      32.952  67.376  35.297  1.00  0.00           C  
TER     219      GLU   218 
ATOM    219  CA  ILE   219      35.234  67.295  32.267  1.00  0.00           C  
TER     220      ILE   219 
ATOM    220  CA  ASP   220      38.678  68.909  32.493  1.00  0.00           C  
TER     221      ASP   220 
ATOM    221  CA  ASP   221      39.043  71.742  29.953  1.00  0.00           C  
TER     222      ASP   221 
ATOM    222  CA  ASP   222      42.714  70.907  29.210  1.00  0.00           C  
TER     223      ASP   222 
ATOM    223  CA  THR   223      41.907  67.210  28.690  1.00  0.00           C  
TER     224      THR   223 
ATOM    224  CA  TYR   224      39.033  68.308  26.411  1.00  0.00           C  
TER     225      TYR   224 
ATOM    225  CA  ASP   225      41.397  70.466  24.302  1.00  0.00           C  
TER     226      ASP   225 
ATOM    226  CA  GLU   226      43.973  67.621  24.065  1.00  0.00           C  
TER     227      GLU   226 
ATOM    227  CA  CYS   227      41.301  65.053  23.087  1.00  0.00           C  
TER     228      CYS   227 
ATOM    228  CA  ARG   228      39.834  67.559  20.543  1.00  0.00           C  
TER     229      ARG   228 
ATOM    229  CA  GLU   229      43.313  68.038  18.983  1.00  0.00           C  
TER     230      GLU   229 
ATOM    230  CA  VAL   230      43.822  64.239  18.604  1.00  0.00           C  
TER     231      VAL   230 
ATOM    231  CA  LEU   231      40.224  63.895  17.296  1.00  0.00           C  
TER     232      LEU   231 
ATOM    232  CA  SER   232      40.939  66.693  14.746  1.00  0.00           C  
TER     233      SER   232 
ATOM    233  CA  ARG   233      44.048  64.775  13.508  1.00  0.00           C  
TER     234      ARG   233 
ATOM    234  CA  ILE   234      42.148  61.447  13.213  1.00  0.00           C  
TER     235      ILE   234 
ATOM    235  CA  LEU   235      39.102  63.047  11.466  1.00  0.00           C  
TER     236      LEU   235 
ATOM    236  CA  GLU   236      41.440  64.775   8.950  1.00  0.00           C  
TER     237      GLU   236 
ATOM    237  CA  ASP   237      43.329  61.491   8.278  1.00  0.00           C  
TER     238      ASP   237 
ATOM    238  CA  ALA   238      39.953  59.732   7.741  1.00  0.00           C  
TER     239      ALA   238 
ATOM    239  CA  TYR   239      38.263  62.408   5.532  1.00  0.00           C  
TER     240      TYR   239 
ATOM    240  CA  THR   240      41.402  63.006   3.371  1.00  0.00           C  
TER     241      THR   240 
ATOM    241  CA  GLN   241      41.971  59.230   2.705  1.00  0.00           C  
TER     242      GLN   241 
ATOM    242  CA  SER   242      38.582  57.400   2.923  1.00  0.00           C  
TER     243      SER   242 
ATOM    243  CA  GLY   243      35.769  58.004   0.419  1.00  0.00           C  
TER     244      GLY   243 
ATOM    244  CA  THR   244      33.560  55.860   2.713  1.00  0.00           C  
TER     245      THR   244 
ATOM    245  CA  PHE   245      34.231  58.268   5.628  1.00  0.00           C  
TER     246      PHE   245 
ATOM    246  CA  ARG   246      33.527  61.291   3.332  1.00  0.00           C  
TER     247      ARG   246 
ATOM    247  CA  ARG   247      30.105  59.764   2.413  1.00  0.00           C  
TER     248      ARG   247 
ATOM    248  CA  LEU   248      29.162  59.239   6.093  1.00  0.00           C  
TER     249      LEU   248 
ATOM    249  CA  MET   249      30.395  62.701   7.257  1.00  0.00           C  
TER     250      MET   249 
ATOM    250  CA  ASN   250      28.876  64.627   4.287  1.00  0.00           C  
TER     251      ASN   250 
ATOM    251  CA  TYR   251      25.470  62.938   4.863  1.00  0.00           C  
TER     252      TYR   251 
ATOM    252  CA  ALA   252      25.467  63.668   8.622  1.00  0.00           C  
TER     253      ALA   252 
ATOM    253  CA  TYR   253      26.450  67.343   8.003  1.00  0.00           C  
TER     254      TYR   253 
ATOM    254  CA  ASP   254      23.591  67.766   5.472  1.00  0.00           C  
TER     255      ASP   254 
ATOM    255  CA  GLN   255      21.049  65.826   7.614  1.00  0.00           C  
TER     256      GLN   255 
ATOM    256  CA  GLU   256      21.645  66.822  11.248  1.00  0.00           C  
TER     257      GLU   256 
ATOM    257  CA  LEU   257      25.053  68.253  12.333  1.00  0.00           C  
TER     258      LEU   257 
ATOM    258  CA  HIE   258      24.173  71.735  10.946  1.00  0.00           C  
TER     259      HIE   258 
ATOM    259  CA  ASP   259      22.421  72.457  14.289  1.00  0.00           C  
TER     260      ASP   259 
ATOM    260  CA  VAL   260      24.379  72.947  17.568  1.00  0.00           C  
TER     261      VAL   260 
ATOM    261  CA  GLU   261      21.609  71.038  19.445  1.00  0.00           C  
TER     262      GLU   261 
ATOM    262  CA  GLN   262      22.217  67.998  17.171  1.00  0.00           C  
TER     263      GLN   262 
ATOM    263  CA  ARG   263      26.066  68.126  17.420  1.00  0.00           C  
TER     264      ARG   263 
ATOM    264  CA  TRP   264      27.473  65.758  20.055  1.00  0.00           C  
TER     265      TRP   264 
ATOM    265  CA  LEU   265      28.969  66.319  23.537  1.00  0.00           C  
TER     266      LEU   265 
ATOM    266  CA  LEU   266      32.530  65.050  24.174  1.00  0.00           C  
TER     267      LEU   266 
ATOM    267  CA  GLY   267      33.287  63.020  27.316  1.00  0.00           C  
TER     268      GLY   267 
ATOM    268  CA  ALA   268      37.051  63.611  27.213  1.00  0.00           C  
TER     269      ALA   268 
ATOM    269  CA  GLY   269      39.148  61.451  29.586  1.00  0.00           C  
TER     270      GLY   269 
ATOM    270  CA  GLU   270      36.271  58.986  30.180  1.00  0.00           C  
TER     271      GLU   270 
ATOM    271  CA  ASN   271      35.582  55.333  29.261  1.00  0.00           C  
TER     272      ASN   271 
ATOM    272  CA  PHE   272      34.918  54.718  25.535  1.00  0.00           C  
TER     273      PHE   272 
ATOM    273  CA  GLY   273      31.246  54.732  24.480  1.00  0.00           C  
TER     274      GLY   273 
ATOM    274  CA  THR   274      28.547  56.444  22.348  1.00  0.00           C  
TER     275      THR   274 
ATOM    275  CA  THR   275      24.865  57.037  23.291  1.00  0.00           C  
TER     276      THR   275 
ATOM    276  CA  VAL   276      22.546  55.524  20.787  1.00  0.00           C  
TER     277      VAL   276 
ATOM    277  CA  THR   277      19.365  55.891  22.497  1.00  0.00           C  
TER     278      THR   277 
ATOM    278  CA  ASP   278      17.960  58.708  24.859  1.00  0.00           C  
TER     279      ASP   278 
ATOM    279  CA  GLU   279      17.943  56.989  28.376  1.00  0.00           C  
TER     280      GLU   279 
ATOM    280  CA  ASP   280      19.443  58.089  28.863  1.00  0.00           C  
TER     281      ASP   280 
ATOM    281  CA  LEU   281      18.170  60.931  27.876  1.00  0.00           C  
TER     282      LEU   281 
ATOM    282  CA  GLU   282      17.711  64.080  29.858  1.00  0.00           C  
TER     283      GLU   282 
ATOM    283  CA  SER   283      15.750  66.039  28.657  1.00  0.00           C  
TER     284      SER   283 
ATOM    284  CA  SER   284      17.085  68.853  29.781  1.00  0.00           C  
TER     285      SER   284 
ATOM    285  CA  GLU   285      19.628  68.067  27.586  1.00  0.00           C  
TER     286      GLU   285 
ATOM    286  CA  GLY   286      19.022  66.660  25.475  1.00  0.00           C  
TER     287      GLY   286 
ATOM    287  CA  ARG   287      22.322  66.278  23.433  1.00  0.00           C  
TER     288      ARG   287 
ATOM    288  CA  LYS   288      23.938  62.897  22.666  1.00  0.00           C  
TER     289      LYS   288 
ATOM    289  CA  VAL   289      27.419  61.955  24.062  1.00  0.00           C  
TER     290      VAL   289 
ATOM    290  CA  ILE   290      30.634  60.455  22.629  1.00  0.00           C  
TER     291      ILE   290 
ATOM    291  CA  ALA   291      33.221  59.474  25.297  1.00  0.00           C  
TER     292      ALA   291 
ATOM    292  CA  LEU   292      36.959  59.068  24.508  1.00  0.00           C  
TER     293      LEU   292 
ATOM    293  CA  ASN   293      40.364  58.776  26.288  1.00  0.00           C  
TER     294      ASN   293 
ATOM    294  CA  LEU   294      44.093  58.599  25.361  1.00  0.00           C  
TER     295      LEU   294 
ATOM    295  CA  ASP   295      45.092  55.472  27.406  1.00  0.00           C  
TER     296      ASP   295 
ATOM    296  CA  ASP   296      45.991  53.474  24.219  1.00  0.00           C  
TER     297      ASP   296 
ATOM    297  CA  THR   297      48.899  55.959  23.650  1.00  0.00           C  
TER     298      THR   297 
ATOM    298  CA  ASP   298      50.240  55.476  27.193  1.00  0.00           C  
TER     299      ASP   298 
ATOM    299  CA  ASP   299      52.802  52.797  27.952  1.00  0.00           C  
TER     300      ASP   299 
ATOM    300  CA  ASP   300      52.089  52.656  31.681  1.00  0.00           C  
TER     301      ASP   300 
ATOM    301  CA  SER   301      48.372  51.914  31.260  1.00  0.00           C  
TER     302      SER   301 
ATOM    302  CA  ILE   302      47.184  48.321  30.726  1.00  0.00           C  
TER     303      ILE   302 
ATOM    303  CA  PRO   303      45.919  47.752  27.116  1.00  0.00           C  
TER     304      PRO   303 
ATOM    304  CA  GLU   304      42.371  46.957  25.951  1.00  0.00           C  
TER     305      GLU   304 
ATOM    305  CA  TYR   305      41.648  44.175  23.391  1.00  0.00           C  
TER     306      TYR   305 
ATOM    306  CA  TYR   306      39.323  43.364  20.442  1.00  0.00           C  
TER     307      TYR   306 
ATOM    307  CA  GLU   307      38.464  40.115  18.569  1.00  0.00           C  
TER     308      GLU   307 
ATOM    308  CA  SER   308      40.286  39.759  15.220  1.00  0.00           C  
TER     309      SER   308 
ATOM    309  CA  ASN   309      41.148  37.278  12.488  1.00  0.00           C  
TER     310      ASN   309 
ATOM    310  CA  ASP   310      44.377  36.584  14.389  1.00  0.00           C  
TER     311      ASP   310 
ATOM    311  CA  GLY   311      42.779  36.217  17.791  1.00  0.00           C  
TER     312      GLY   311 
ATOM    312  CA  PRO   312      42.640  38.894  20.501  1.00  0.00           C  
TER     313      PRO   312 
ATOM    313  CA  GLN   313      44.578  42.051  19.481  1.00  0.00           C  
TER     314      GLN   313 
ATOM    314  CA  GLN   314      45.301  45.363  21.298  1.00  0.00           C  
TER     315      GLN   314 
ATOM    315  CA  PHE   315      43.599  48.701  20.465  1.00  0.00           C  
TER     316      PHE   315 
ATOM    316  CA  ASP   316      45.301  51.895  19.346  1.00  0.00           C  
TER     317      ASP   316 
ATOM    317  CA  THR   317      43.836  55.433  19.599  1.00  0.00           C  
TER     318      THR   317 
ATOM    318  CA  THR   318      43.000  55.543  15.841  1.00  0.00           C  
TER     319      THR   318 
ATOM    319  CA  ARG   319      40.811  52.369  15.815  1.00  0.00           C  
TER     320      ARG   319 
ATOM    320  CA  SER   320      39.183  53.380  19.141  1.00  0.00           C  
TER     321      SER   320 
ATOM    321  CA  PHE   321      38.251  56.909  17.934  1.00  0.00           C  
TER     322      PHE   321 
ATOM    322  CA  ILE   322      37.126  55.907  14.384  1.00  0.00           C  
TER     323      ILE   322 
ATOM    323  CA  HIE   323      34.771  53.155  15.690  1.00  0.00           C  
TER     324      HIE   323 
ATOM    324  CA  GLN   324      32.950  55.556  18.056  1.00  0.00           C  
TER     325      GLN   324 
ATOM    325  CA  VAL   325      32.687  58.276  15.344  1.00  0.00           C  
TER     326      VAL   325 
ATOM    326  CA  VAL   326      31.203  55.700  12.866  1.00  0.00           C  
TER     327      VAL   326 
ATOM    327  CA  HIE   327      28.562  54.901  15.550  1.00  0.00           C  
TER     328      HIE   327 
ATOM    328  CA  ALA   328      27.815  58.659  15.889  1.00  0.00           C  
TER     329      ALA   328 
ATOM    329  CA  LEU   329      27.675  59.388  12.100  1.00  0.00           C  
TER     330      LEU   329 
ATOM    330  CA  THR   330      25.350  56.413  11.294  1.00  0.00           C  
TER     331      THR   330 
ATOM    331  CA  HIE   331      23.180  55.868  14.419  1.00  0.00           C  
TER     332      HIE   331 
ATOM    332  CA  LEU   332      23.764  52.115  13.749  1.00  0.00           C  
TER     333      LEU   332 
ATOM    333  CA  GLN   333      25.406  49.338  15.850  1.00  0.00           C  
TER     334      GLN   333 
ATOM    334  CA  ASP   334      28.000  46.495  15.752  1.00  0.00           C  
TER     335      ASP   334 
ATOM    335  CA  LYS   335      25.012  44.066  15.408  1.00  0.00           C  
TER     336      LYS   335 
ATOM    336  CA  GLU   336      22.258  43.298  12.891  1.00  0.00           C  
TER     337      GLU   336 
ATOM    337  CA  ASP   337      19.274  40.896  12.949  1.00  0.00           C  
TER     338      ASP   337 
ATOM    338  CA  SER   338      20.437  37.372  12.389  1.00  0.00           C  
TER     339      SER   338 
ATOM    339  CA  ASN   339      23.823  38.591  11.161  1.00  0.00           C  
TER     340      ASN   339 
ATOM    340  CA  PRO   340      26.986  38.524  13.135  1.00  0.00           C  
TER     341      PRO   340 
ATOM    341  CA  ARG   341      28.656  41.236  11.479  1.00  0.00           C  
TER     342      ARG   341 
ATOM    342  CA  GLY   342      26.654  44.432  11.806  1.00  0.00           C  
TER     343      GLY   342 
ATOM    343  CA  PRO   343      26.996  47.717   9.858  1.00  0.00           C  
TER     344      PRO   343 
ATOM    344  CA  VAL   344      29.498  49.469  12.203  1.00  0.00           C  
TER     345      VAL   344 
ATOM    345  CA  VAL   345      31.819  46.388  12.098  1.00  0.00           C  
TER     346      VAL   345 
ATOM    346  CA  GLU   346      31.866  46.452   8.270  1.00  0.00           C  
TER     347      GLU   346 
ATOM    347  CA  TYR   347      32.121  50.293   7.932  1.00  0.00           C  
TER     348      TYR   347 
ATOM    348  CA  THR   348      34.980  50.492  10.515  1.00  0.00           C  
TER     349      THR   348 
ATOM    349  CA  ASN   349      36.961  47.791   8.653  1.00  0.00           C  
TER     350      ASN   349 
ATOM    350  CA  ILE   350      36.375  49.496   5.231  1.00  0.00           C  
TER     351      ILE   350 
ATOM    351  CA  ILE   351      37.419  52.958   6.562  1.00  0.00           C  
TER     352      ILE   351 
ATOM    352  CA  LEU   352      40.577  51.641   8.323  1.00  0.00           C  
TER     353      LEU   352 
ATOM    353  CA  LYS   353      41.600  49.795   5.091  1.00  0.00           C  
TER     354      LYS   353 
ATOM    354  CA  GLU   354      41.103  53.031   3.073  1.00  0.00           C  
TER     355      GLU   354 
ATOM    355  CA  MET   355      43.223  54.885   5.713  1.00  0.00           C  
TER     356      MET   355 
ATOM    356  CA  GLY   356      45.856  52.084   5.417  1.00  0.00           C  
TER     357      GLY   356
[truncated: 1,646,735 more chars]
