# Supplementary material for: In silico evidence implicating novel mechanisms of Prunella vulgaris L. as a potential botanical drug against COVID-19-associated acute kidney injury
Source: Front Pharmacol. 2023 May 18;14:1188086. doi: 10.3389/fphar.2023.1188086 (PMC10232756; doi:10.3389/fphar.2023.1188086)
Supplement: Supplementary file 2 [file DataSheet4.ZIP › Molecular dynamics simulation data/RELA_Quercetin_complex/Residue energy analyze.dat]

| Run on Mon Feb 20 2023
idecomp = 1: Per-residue decomp adding 1-4 interactions to Internal.
Energy Decomposition Analysis (All units kcal/mol): Poisson Boltzmann solvent
Complex:
Total Energy Decomposition:
Residue,Internal,,,van der Waals,,,Electrostatic,,,Polar Solvation,,,Non-Polar Solv.,,,TOTAL,,
,Avg.,Std. Dev.,Std. Err. of Mean,Avg.,Std. Dev.,Std. Err. of Mean,Avg.,Std. Dev.,Std. Err. of Mean,Avg.,Std. Dev.,Std. Err. of Mean,Avg.,Std. Dev.,Std. Err. of Mean,Avg.,Std. Dev.,Std. Err. of Mean
ALA   1,54.3806,2.908363539862183,0.4113047162384523,-3.7546200000000027,0.48449210065797876,0.06851752996131442,-151.87968000000006,3.8768665049969138,0.5482717190876616,24.866640000000004,3.774173550646524,0.5337487422074133,0.0,0.0,0.0,-76.38705999999999,2.8752988116715326,0.4066286575341125
TYR   2,91.89061999999998,3.3872079705270157,0.47902354504975525,-8.611559999999999,0.7119850043364675,0.10068988493388992,-86.23628000000002,3.5017434688447824,0.49522131055916985,-4.891279999999999,3.068591735894495,0.43396440502879935,0.0,0.0,0.0,-7.848500000000001,3.5722480554967104,0.5051921648244364
VAL   3,51.32448,3.1384204131376943,0.4438396712687899,-8.17712,0.9324987429482144,0.13187523691732272,-53.22210000000001,2.2023164100551655,0.31145457357368417,-1.9118600000000003,0.7681335042816455,0.10863048194682749,0.0,0.0,0.0,-11.986600000000001,2.6727342703680828,0.3779817053773901
GLU   4,100.86568000000005,2.6326228095926836,0.37230908819387354,-7.196320000000001,0.9380452961344758,0.13265963799136618,-9.447859999999999,8.919485644385556,1.2614057567682178,-133.37491999999997,8.824285731639293,1.2479424559939678,0.0,0.0,0.0,-49.15342,2.3291920581181573,0.32939749979624
ILE   5,86.41742000000002,3.312587237130173,0.468470579729351,-9.30638,0.8732889530962781,0.12350170813393581,-62.40044000000001,1.7047382105173046,0.24108638976092125,-4.961440000000001,0.7376424109282131,0.10431839017162667,0.0,0.0,0.0,9.74916,3.028147673809845,0.42824475091704217
ILE   6,77.9641,3.0847495344030884,0.4362494628076938,-6.93086,0.9310796316105231,0.1316745442672947,-56.51839999999999,1.963641698478107,0.2777008721629079,-5.55296,1.2067345186079657,0.1706580322399153,0.0,0.0,0.0,8.961880000000003,2.846961739398683,0.40262119034149146
GLU   7,103.44833999999999,2.6355315259746424,0.3727204428095198,-9.192200000000003,1.4203183868414584,0.20086335255590665,-8.501279999999998,4.518994136043997,0.6390822795477907,-135.19002,3.2551937176758754,0.46035391036889184,0.0,0.0,0.0,-49.435159999999996,3.522015720351094,0.4980882398611763
GLN   8,44.28406,3.214547740569459,0.4546057011609118,-9.786380000000003,0.8241956294472573,0.11655886372129412,-74.07604,3.5380804171750873,0.5003601310735666,-6.41808,2.0655200104574187,0.29210864121418983,0.0,0.0,0.0,-45.99644,2.948669680788122,0.4170048653528907
PRO   9,94.42462000000002,2.4795145403074805,0.3506563091004129,-9.663979999999997,0.4697183620000935,0.06642820780362073,-64.88857999999999,1.2692957274021535,0.17950552323543484,0.03239999999999997,0.8807267680728229,0.12455357401536095,0.0,0.0,0.0,19.90446,2.450056343923572,0.34649029101549556
LYS  10,126.41253999999998,3.0139117519281076,0.4262314875372385,-10.142740000000002,1.4518498932052213,0.20532258095007536,-278.23632000000003,12.040246838730985,1.702748037365314,143.17486000000005,10.558330794229969,1.4931734605221514,0.0,0.0,0.0,-18.791659999999993,3.899922899802005,0.5515323857109404
GLN  11,42.24404,2.741114240304568,0.3876520934652743,-8.036100000000001,0.7932526772725008,0.11218286945875384,-74.49910000000003,1.6336468314767707,0.2310325505202283,-12.24068,1.1705669812531039,0.1655431700554272,0.0,0.0,0.0,-52.531839999999974,2.8900534068426897,0.40871527239395
ARG  12,-189.30813999999998,4.943193032889488,0.6990730628540507,-7.692379999999998,0.9146606341151972,0.1293525473734487,-125.54858000000004,18.149953429240263,2.5667910296071645,150.02478,16.621844086972047,2.3506837339446904,0.0,0.0,0.0,-172.52431999999996,3.6082012828583188,0.5102767189990234
GLY  13,74.264,1.9781952481998897,0.2797590549026295,-4.5381599999999995,0.47329742699491345,0.06693436402924964,-67.60770000000001,1.6508280982589427,0.2334623485704381,-6.648160000000001,2.2310965228783783,0.3155246961618057,0.0,0.0,0.0,-4.53002,1.9191816432010778,0.27141327084724465
MET  14,106.07187999999995,2.567174443938249,0.363053291559508,-10.156659999999999,0.785905175196124,0.11114377575015619,-82.26396000000003,3.1889332383097746,0.45098326351200363,0.5929599999999999,1.6081733608041147,0.22743005774962996,0.0,0.0,0.0,14.24422,2.9009746726919263,0.4102597726221772
ARG  15,-189.32834000000003,3.9764746528036197,0.5623584384427723,-10.974720000000001,1.7030669633340831,0.24085003971766228,-238.61117999999996,11.642833286946555,1.6465452738848738,251.74169999999998,7.88353687186177,1.114900476365528,0.0,0.0,0.0,-187.17254,3.891499583502293,0.5503411488958193
PHE  16,108.08106000000002,2.906916100680396,0.41110001742629293,-14.394019999999998,1.0724310232364693,0.15166464977706706,-77.69466,1.6088715251383063,0.22752879309664786,-7.174060000000001,0.7802351545527698,0.1103419137408795,0.0,0.0,0.0,8.818319999999998,2.558924136741865,0.361886521926421
ARG  17,-191.07389999999998,4.2003939969972475,0.5940254157864041,-11.42812,1.1733397400582675,0.16593529736617238,-145.06459999999998,7.263862355523982,1.0272652658393393,172.81908000000004,6.244312938472981,0.8830792045290283,0.0,0.0,0.0,-174.74753999999996,3.4066037879971858,0.481766527861718
TYR  18,97.42493999999999,3.6193188442581237,0.5118489796102355,-12.738719999999994,1.0354909567930453,0.14644053548114172,-91.75905999999998,3.3285617819718376,0.47072972152613296,-3.6595,2.0344768295559437,0.2877184724691831,0.0,0.0,0.0,-10.732339999999999,3.3752989296357105,0.4773393523354213
LYS  19,120.45046000000002,3.4165748123514006,0.4831766436489663,-6.01534,1.183824287806259,0.16741803632822816,-284.04632,14.097890037079186,1.993742729128192,151.26131999999998,12.327275587801383,1.7433400323379482,0.0,0.0,0.0,-18.349880000000002,3.7745364305567537,0.5338000611764693
CYS  20,92.23178000000001,2.601618813661447,0.367924461040502,-7.322000000000002,0.42412955567841776,0.059980976984369314,-75.94338000000003,2.41732985659723,0.34186206679292114,-4.380520000000001,1.2529049643129337,0.17718751928959295,0.0,0.0,0.0,4.5858799999999995,1.9623749961717296,0.277521733404791
GLU  21,105.30274000000001,3.6834364488065674,0.5209165782041638,-5.806620000000002,1.290463248449939,0.18249906277019445,77.15455999999999,9.672561315722053,1.3679067395579476,-220.42384,8.765759830977935,1.2396656437474285,0.0,0.0,0.0,-43.77315999999999,3.8804397707478153,0.5487770551763504
GLY  22,87.54396000000001,1.8506367332348803,0.2617195567166607,-4.66414,0.6243192135438408,0.0882920699043804,-71.52585999999998,2.1424781913479976,0.3029921715292917,-3.64592,1.2774377454889934,0.18065697847578444,0.0,0.0,0.0,7.7080400000000004,2.4390246325939438,0.34493017143764104
ARG  23,-190.98032000000003,3.8753013789363875,0.5480503768374996,-13.152460000000003,1.1643162836617151,0.16465918792462372,-186.22831999999994,5.828839405715397,0.8243223740457445,204.38768000000005,4.46907352116612,0.632022438487561,0.0,0.0,0.0,-185.97341999999992,3.3398821182240446,0.47233065883198244
SER  24,71.29365999999999,4.326678590374118,0.6118847542536382,-7.2443399999999984,0.880755916471766,0.12455769622147163,-74.29415999999999,2.8996865234711304,0.41007760081233624,-1.0100999999999998,1.0457292814108252,0.14788845323418598,0.0,0.0,0.0,-11.254940000000001,2.4245048023049867,0.34287675734584117
ALA  25,87.20039999999999,2.4393994178899057,0.3449831740824938,-6.379099999999998,0.4408739615808755,0.062348993576482895,-68.91426,1.883766989943351,0.2664048825528629,-4.481,1.016832670600231,0.14380185534269008,0.0,0.0,0.0,7.42604,2.258015827756751,0.3193316607666708
GLY  26,85.60729999999998,2.2740698604050884,0.3216020438368767,-4.871939999999999,0.389740344845147,0.05511760814839739,-78.15602000000001,1.9378290584045912,0.27405041359564575,-2.4047400000000003,1.558445184278227,0.2203974315821306,0.0,0.0,0.0,0.17460000000000062,2.2115150101231524,0.3127554520707835
SER  27,68.25543999999998,2.9287637061400913,0.4141897354209407,-5.65514,1.2535054209695329,0.17727243668433093,-66.07664000000001,2.741553317081122,0.38771418829850685,-2.0864000000000003,1.0050221291096024,0.14213159254718835,0.0,0.0,0.0,-5.562739999999998,2.3767329829831523,0.33612080186742366
ILE  28,90.91545999999998,3.427463827439025,0.4847165829307466,-9.571620000000003,0.9806672807838364,0.13868729686600453,-61.385140000000035,1.489909138301586,0.2107049710089714,1.4507599999999996,0.40925476466377364,0.05787736386533179,0.0,0.0,0.0,21.409460000000003,3.0659951481370435,0.43359719206655134
PRO  29,81.5626,2.605092236370131,0.3684156771907496,-10.06364,0.7015443467094772,0.09921335297227155,-62.526639999999986,1.077532640062762,0.15238612734764448,1.10116,0.41824004399387704,0.059148074254366086,0.0,0.0,0.0,10.073480000000002,2.3440370495365395,0.3314968986159588
GLY  30,75.33702000000001,2.0319475533581475,0.287360778798992,-5.92554,0.8869545018770616,0.12543430857624133,-78.90574,1.8370153380963865,0.2597932005423306,-2.71298,0.7749937416521488,0.10960066601987395,0.0,0.0,0.0,-12.207240000000004,2.0410452083184976,0.2886473815020638
GLU  31,107.84195999999999,3.111568067453837,0.44004217612402574,-7.2234799999999995,1.285669354694287,0.18182110381361258,33.3274,8.660571309099646,1.224789740322803,-176.6843,8.972028678621136,1.2688364639306369,0.0,0.0,0.0,-42.738420000000005,3.134627308564718,0.4433032452757297
ARG  32,-187.78436000000002,4.114740160736197,0.5819121340954378,-6.33054,1.1633777066799882,0.16452645309493477,-89.14817999999997,5.6089345964814346,0.7932231376807708,99.87248000000001,4.510387549822906,0.6378651244518307,0.0,0.0,0.0,-183.39060000000006,4.13088404581545,0.5841952242182851
SER  33,90.84293999999998,2.182648202619884,0.3086730690034299,-7.503919999999998,0.7535995180465818,0.10657506590193039,-94.29260000000004,2.7660592835281603,0.39117985530935306,0.4198799999999999,1.699497733331822,0.24034527437001962,0.0,0.0,0.0,-10.533700000000001,2.0992520024999317,0.2968790652774282
THR  34,35.186699999999995,2.9202430463918843,0.4129847321633126,-5.644799999999999,0.8798514192748729,0.12442978100117416,-40.876659999999994,2.5885245574265556,0.3660726535648448,-6.82218,2.430310422065462,0.34369779596616573,0.0,0.0,0.0,-18.15694,2.907338318187291,0.4111597279987452
ASP  35,87.11715999999996,3.3458018910880765,0.47316784113903065,-4.206920000000001,0.8961357673924124,0.1267327355973971,132.79417999999998,11.317097137853267,1.6004792259045826,-262.69671999999997,9.561627853123225,1.3522183788251205,0.0,0.0,0.0,-46.99229999999999,3.2266112455640594,0.45631173839822375
THR  36,50.70744000000003,4.0917029274370895,0.5786541773183228,-4.07814,0.6597642612327487,0.09330475662044188,-56.1357,2.1976783044840893,0.31079864639345073,-9.910820000000001,2.55170554484642,0.36086565887044353,0.0,0.0,0.0,-19.41722,2.8207401460609574,0.3989128970489671
THR  37,47.825520000000004,3.0856304525331524,0.43637404344438147,-6.01688,0.8036426230607777,0.11365222968336408,-44.591220000000014,3.331672032418409,0.4711695773625248,-9.468760000000003,3.2933380607523346,0.46574833509954594,0.0,0.0,0.0,-12.251340000000003,3.0530454081785257,0.43176582227869725
LYS  38,132.96906,3.341062222765596,0.4724975508167505,-12.047799999999993,0.8930522269162975,0.12629665712125226,-291.29927999999995,6.296838533866562,0.8905074454667606,163.3586,6.471831561466241,0.9152551967619803,0.0,0.0,0.0,-7.019419999999994,4.069811003425098,0.5755581917339028
THR  39,49.4899,2.9530321992826782,0.4176218186350012,-6.900880000000001,1.2107723756346633,0.17122907145692323,-60.60887999999999,2.8838197283467015,0.4078336971267,-6.137839999999999,0.7770971975242321,0.1098981396020893,0.0,0.0,0.0,-24.1577,2.1489781129643815,0.30391139925971694
HIE  40,112.82198000000002,2.416909137637695,0.34180256814706894,-12.6317,0.8611617327772836,0.12178666018903495,-80.07174,2.4762810245201097,0.35019902091234817,0.05978000000000007,1.3774715719752624,0.1948038978870803,0.0,0.0,0.0,20.17832,2.1827799562942887,0.3086917017867535
PRO  41,89.94376000000003,2.7864738330725305,0.3940669085928916,-9.865339999999998,0.6410389258071874,0.09065659428856046,-69.13235999999999,1.7329358298567872,0.24507413533057426,0.15986,0.5339695500681663,0.07551469796006602,0.0,0.0,0.0,11.10592,3.1574622394575034,0.4465325921721726
THR  42,46.136759999999995,2.7374533899959292,0.3871343710496448,-8.750340000000001,0.8672257747553248,0.12264424522984951,-58.85116000000001,2.0598191508963777,0.291302417923349,-2.65716,0.743841578832482,0.10519508490419117,0.0,0.0,0.0,-24.121900000000004,2.385953136589269,0.33742472849511695
ILE  43,96.26904000000006,2.836286973912843,0.40111155052896874,-10.765619999999998,1.229601039199308,0.1738918465943713,-71.47056,1.525102805190391,0.2156821071113503,0.11571999999999999,0.43778497187546317,0.0619121444629404,0.0,0.0,0.0,14.148579999999999,2.784601530488726,0.3938021250222034
LYS  44,130.13395999999997,3.652737641606723,0.5165751112550941,-10.11848,0.8816278180728954,0.12468100172840882,-191.4226,9.25700941773303,1.3091388265573518,52.26647999999998,8.978358955265893,1.2697317002390958,0.0,0.0,0.0,-19.14064000000001,3.288400168835858,0.46505001172776456
ILE  45,78.88440000000001,3.3955787371225212,0.48020735021443756,-9.486979999999999,1.1738023426454762,0.16600071925145432,-63.783879999999996,2.3784257200089676,0.33636019103336756,-0.32132000000000005,1.2401888636816574,0.17538919109226775,0.0,0.0,0.0,5.2922199999999995,2.588756475916573,0.3661054517922396
ASN  46,21.173939999999998,2.7393228609275004,0.38739875416423386,-7.091280000000001,1.025278206927256,0.14499623454420937,-87.02568000000001,4.469002620003577,0.6320124115489953,-1.49788,2.3901135591431633,0.338013101095209,0.0,0.0,0.0,-74.4409,2.9199388640862107,0.41294171428910087
GLY  47,74.74203999999999,1.6966718475895959,0.23994563377578232,-2.335739999999999,0.20296963418207692,0.02870424094101989,-68.7289,0.870918004177297,0.12316640532224413,-6.478719999999999,0.7307254488520458,0.10334018401377305,0.0,0.0,0.0,-2.801319999999998,1.797803976411223,0.25424787659290315
TYR  48,96.79472,3.232933949464704,0.4572059037589398,-10.937619999999997,0.7817558670071213,0.11055697495862085,-95.25196,2.7424024428225207,0.3878342728124715,-3.2302200000000005,1.206138504318634,0.1705737430907812,0.0,0.0,0.0,-12.62508,3.1055963281791796,0.43919764465670813
THR  49,46.10263999999998,3.613647978207291,0.5110469980422865,-5.033839999999999,0.9350092910768385,0.1322302820385718,-51.44335999999999,3.7667608565452326,0.5327004289542364,-8.1124,2.398920790689011,0.33925863172511883,0.0,0.0,0.0,-18.48696,2.4096353413743,0.3407738980145058
GLY  50,82.33141999999998,2.711659050028484,0.3834865005082025,-4.25872,0.6490320189328047,0.09178698835891638,-65.70491999999999,2.0089852546999305,0.28411341938042084,-2.81546,1.2270169063219964,0.17352639501816447,0.0,0.0,0.0,9.55232,2.3049855308873366,0.325974179885462
PRO  51,79.39927999999998,2.1569004802265006,0.30503179118253587,-6.09026,0.8122216891957496,0.11486549285142138,-60.92517999999999,1.505277232804954,0.21287834777642087,-0.5314999999999999,0.7850731749333942,0.11102611314461114,0.0,0.0,0.0,11.852340000000002,2.602810808414627,0.3680930345551245
GLY  52,84.80236,1.7777874086627394,0.2514171064346966,-4.84616,0.6180683573845159,0.08740806534868435,-81.72826,1.7463552194213352,0.24697192360266945,-4.1371199999999995,1.0428253859587462,0.1474777804009816,0.0,0.0,0.0,-5.909180000000001,1.3069294807295424,0.18482773967129454
THR  53,45.50707999999998,5.798738372577359,0.8200654451152191,-6.940659999999999,0.8346038008540363,0.11803080143759118,-60.71731999999998,6.906927648209575,0.9767870754427687,0.8674599999999999,1.960959705960324,0.2773215811436247,0.0,0.0,0.0,-21.28344,2.2938107869656816,0.3243938324444569
VAL  54,55.81296,3.0418318096832966,0.43017997997120133,-8.679880000000002,0.911604752949407,0.1289203805144826,-49.16122,2.0672367962089973,0.29235143138354697,-2.6956199999999995,0.5462371605813767,0.07724960007663531,0.0,0.0,0.0,-4.7237599999999995,2.703437556593455,0.3823238057563246
ARG  55,-189.49086,4.477003824032785,0.6331439526743374,-11.032939999999998,1.3810797863990374,0.19531417646448557,-73.90013999999998,7.1796945673477595,1.0153621430839632,97.73507999999994,6.167324628525004,0.8721914133217671,0.0,0.0,0.0,-176.68885999999998,4.033497653452902,0.5704227085313148
ILE  56,87.22338000000002,3.6774567020701117,0.5200709143107386,-9.661380000000001,1.255454609135666,0.1775480935183472,-74.07961999999999,1.74844570850852,0.24726756340457842,-1.5188400000000002,0.44749759150189844,0.06328571630312799,0.0,0.0,0.0,1.963539999999998,3.5497845749284562,0.5020153489366634
SER  57,69.75635999999999,2.4697989534375777,0.3492823176286299,-7.2949800000000025,0.7063260009372301,0.09988958099821822,-61.8028,2.4456367677969153,0.34586526856566974,-2.80696,0.9364734904950592,0.13243735110609844,0.0,0.0,0.0,-2.1483800000000004,2.2553364617280507,0.3189527411890358
LEU  58,72.35065999999999,3.2916991333354426,0.46551655576147455,-11.274600000000003,0.7296331406946442,0.10318570831272425,-74.55216,1.532496764890994,0.2167277709201736,0.1924,0.70187315093256,0.09925985291143646,0.0,0.0,0.0,-13.283699999999996,3.1787792829952966,0.4495472773802571
VAL  59,69.14076,3.0495096035919826,0.43126578399867826,-10.9621,0.8872584347302945,0.1254772911725506,-72.70940000000002,1.7618094335079313,0.2491574795183776,-2.612179999999999,0.4884692289182666,0.06907998083381406,0.0,0.0,0.0,-17.142920000000004,1.9832437252138087,0.28047301736887076
THR  60,52.33756,3.561521378062884,0.5036751835538246,-9.133179999999998,0.9873658630923167,0.13963461946093708,-64.00232,2.668339981636835,0.37736025910531873,3.074420000000001,1.2143859533113819,0.17174010851283364,0.0,0.0,0.0,-17.72352,2.593972638560376,0.36684312858768064
LYS  61,110.63783999999998,3.7926745252403746,0.5363651751261878,-8.169559999999997,1.0450080030315752,0.1477864490675678,-251.46368,7.852567107486948,1.1105206902852907,129.06026,7.135257645831962,1.0090778133761882,0.0,0.0,0.0,-19.93514000000001,3.543882469890844,0.5011806652375893
ASP  62,106.42683999999997,4.743942657158237,0.6708948044873436,-5.88416,1.0121492451214915,0.14313951895965035,23.410599999999995,6.72907346668176,0.9516346958786285,-168.35637999999994,6.568951943469733,0.9289900929031997,0.0,0.0,0.0,-44.4031,3.271009124108292,0.46259054659600846
PRO  63,90.96032000000001,2.7794309233363266,0.3930708907461407,-4.79218,0.6294674476094873,0.08902014014817125,-47.81604,1.7750202022512345,0.251025764350993,-11.767460000000002,1.2865485177015301,0.18194543623845058,0.0,0.0,0.0,26.584639999999993,2.712425680161645,0.3835949183813665
PRO  64,82.43915999999999,2.333260340039531,0.3299728417431164,-5.636660000000001,0.7889521306137599,0.11157468031771288,-51.11302,1.7460572211700702,0.24692978028581922,-5.934639999999999,1.0181378837858963,0.14398644036158567,0.0,0.0,0.0,19.754839999999998,2.660082369852515,0.376192456447499
HIE  65,118.31766000000003,2.862459569040263,0.4048129144281385,-10.59894,0.6855223529542824,0.0969475008857862,-85.12012,2.079349394786651,0.2940644115019569,-7.98776,0.6148946433333238,0.08695923440325534,0.0,0.0,0.0,14.610839999999998,3.119558086396225,0.44117213543922007
ARG  66,-175.66420000000002,3.837806008645679,0.5427477307183675,-12.299,1.4428112281237702,0.20404432067568173,-123.01756000000002,7.343379881661643,1.0385107422303628,143.81964000000005,5.61436523485863,0.7939911459253081,0.0,0.0,0.0,-167.16111999999998,3.47567700248642,0.4915349555344561
PRO  67,87.80752000000001,2.52783022562806,0.3574891788459843,-9.199600000000002,0.6167155259923199,0.08721674609843959,-63.00262,1.5203919348638835,0.21501588944071753,-2.37976,0.7455562369130847,0.10543757417543327,0.0,0.0,0.0,13.22554,2.46639902051554,0.3488014945036794
HIE  68,121.08739999999997,3.150490685593231,0.44554666556960576,-13.376380000000001,1.1999097447724927,0.16969286346808982,-90.82706000000002,2.46462472120977,0.34855057068948647,0.37676000000000004,1.212922133692019,0.17153309315697657,0.0,0.0,0.0,17.260719999999996,3.102767700231565,0.43879761625606567
PRO  69,81.87788,2.3570106969634055,0.33333164943041094,-10.095939999999999,0.6095976184337083,0.08621012195792893,-57.84836000000002,1.158691982537784,0.16386379163179035,-1.73256,0.85667749264236,0.12115249286746028,0.0,0.0,0.0,12.201019999999996,2.668979306701365,0.37745067332302107
HIE  70,109.82315999999999,2.9661947161982436,0.41948327962869697,-12.125199999999998,1.3284441877625266,0.18787037871894754,-96.98342000000001,2.2726536567630187,0.321401762397107,4.4881400000000005,1.4142467678591268,0.20000469596486914,0.0,0.0,0.0,5.202680000000002,3.2320126078961993,0.4570756063847641
GLU  71,103.01732000000001,3.1955615371318307,0.451920646520965,-8.647840000000002,1.5594054938982371,0.22053323987100015,58.58277999999999,8.410750347715748,1.1894597211473836,-197.7989600000001,7.851741799011879,1.1104039740414324,0.0,0.0,0.0,-44.8467,2.5413204854957145,0.35939698969246175
LEU  72,78.68539999999997,3.912743635865268,0.5533455115929676,-11.649479999999997,1.045749247955763,0.14789127693005047,-74.72976000000001,2.057270391173297,0.29094196886658785,-3.988900000000001,1.06597268726736,0.15075130314527943,0.0,0.0,0.0,-11.682740000000006,3.05785378205039,0.43244582903295237
VAL  73,53.576760000000014,3.442958742476923,0.4869078948301881,-6.950739999999999,1.0631546229970488,0.1503527686742081,-57.14905999999999,2.6362331566841832,0.3728196683760408,-0.3529,0.9645885806912707,0.13641342529238096,0.0,0.0,0.0,-10.87594,2.6983330291867196,0.3816019165675135
GLY  74,84.14336000000002,1.8355549979221366,0.2595866772543204,-3.6884400000000004,0.5374310433906838,0.07600422704034283,-75.71986000000001,1.9039810609350252,0.2692635838875827,-3.8947400000000005,0.7559806296460222,0.10691180593367565,0.0,0.0,0.0,0.8403199999999985,1.760558745853146,0.24898060557400858
LYS  75,119.24696000000002,3.00346407309912,0.4247539626277112,-5.455039999999998,0.9896162884674137,0.13995287766959416,-243.82035999999997,11.81644484734709,1.6710976562151931,112.69726,10.8080823401932,1.5284936628746364,0.0,0.0,0.0,-17.33118,3.4600622288623764,0.48932669307120524
ASP  76,82.60268,3.2281086749980834,0.4565235068996531,-4.542059999999998,1.6272359313879525,0.23012591233496577,34.27818,12.792722791790661,1.8091642071829757,-168.62243999999998,13.699177515690836,1.9373562636046544,0.0,0.0,0.0,-56.283640000000005,3.2023081723031486,0.45287476481693106
CYS  77,107.06964000000004,3.3533751103018177,0.4742388560713204,-7.2392,0.9642555885241219,0.13636633308848636,-81.38300000000004,3.8644879246793225,0.5465211234708554,-4.37624,1.4891976841239067,0.21060435619426332,0.0,0.0,0.0,14.0712,2.862043367945376,0.40475405470483206
ARG  78,-192.46405999999996,4.432218435096883,0.6268103422314066,-6.12866,1.0028739823128305,0.14182779871379203,-86.19041999999999,11.790206512339084,1.667386995292952,110.69217999999996,10.444888090717267,1.477130239536158,0.0,0.0,0.0,-174.09096000000002,3.1339057864590116,0.4432012066409855
ASP  79,83.32087999999997,3.1069972812355555,0.4393957693379656,-4.31152,0.9016854937282734,0.12751758542256045,40.987659999999984,9.180838231033256,1.2983665940280644,-178.396,8.855244604188261,1.252320701737421,0.0,0.0,0.0,-58.39898000000001,2.528568927199546,0.3575936470240785
GLY  80,75.07656000000001,1.7506119177007526,0.2475739116464377,-4.078919999999999,0.6808657383067611,0.09628895612685921,-74.09084000000001,1.531612109640355,0.2166026617748258,-0.8824600000000001,0.7711123967360402,0.10905176095781306,0.0,0.0,0.0,-3.9756599999999986,1.84249255748836,0.2605677963371528
TYR  81,88.77742,3.5754017513555842,0.5056381647699584,-12.923960000000005,1.252284360039645,0.17709975259157779,-82.14612,4.1010315514026185,0.5799734439713558,-7.42986,2.483936118421732,0.35128161467403957,0.0,0.0,0.0,-13.722520000000001,3.821315235570076,0.540415583224614
TYR  82,87.25431999999999,3.736349579148005,0.5283996248598114,-13.436959999999997,0.986932154912437,0.13957328386192727,-86.58622000000001,1.9186675823595147,0.2713405716658423,-3.33598,1.5556922766408532,0.22000811165045714,0.0,0.0,0.0,-16.104840000000003,3.290894281863198,0.4654027325747001
GLU  83,96.90842,2.9139149822187007,0.41208980874558426,-7.489120000000001,0.9005133789122737,0.12735182335561593,29.24582000000001,12.009990752186251,1.6984691805717245,-165.71190000000007,10.771143377096811,1.523269704615545,0.0,0.0,0.0,-47.04678000000002,3.0959126944405675,0.4378281720400882
ALA  84,88.14812,2.356492534594607,0.3332583702054643,-4.82438,0.8064069664877668,0.11404316687991457,-80.65168,1.952261616075427,0.2760914854754285,0.5464799999999999,0.8290521633769498,0.11724568133624373,0.0,0.0,0.0,3.21854,2.4492606411731668,0.3463777616533715
ASP  85,98.79310000000001,3.673164892840738,0.5194639608288087,-4.78532,0.8125512522912032,0.11491210011134619,15.513980000000002,10.251031291514037,1.4497147480770136,-159.95659999999995,8.861379168053379,1.2531882600791502,0.0,0.0,0.0,-50.43483999999999,2.5265751788540594,0.3573116884290639
LEU  86,68.70747999999999,2.860648697341679,0.40455681849655295,-10.113820000000002,0.859756283838573,0.12158789969400022,-66.70418,2.2849644696585316,0.32314277425317417,-5.191599999999999,1.5093824565033245,0.21345891407950196,0.0,0.0,0.0,-13.302119999999997,2.5671583951131756,0.3630510219129001
CYS  87,95.66845999999998,2.992230921637351,0.4231653551131688,-5.870200000000003,0.6057211239505934,0.08566190285068037,-65.29198,2.0716816018879043,0.2929800218308693,-3.625399999999999,1.3042551284162192,0.18444952914008797,0.0,0.0,0.0,20.88088,2.671889665686061,0.37786226023777425
PRO  88,76.77058000000001,2.6214132454841286,0.3707238164348126,-5.882699999999999,0.5929625704882424,0.08385757091640847,-54.30317999999999,1.50785069141489,0.21324228978325857,-2.2539399999999996,1.3353518998376424,0.18884727672910726,0.0,0.0,0.0,14.330759999999996,2.4162505876667724,0.34170943511703106
ASP  89,97.0416,6.081246832681963,0.8600181746917259,-4.1864,0.7509297703513952,0.10619750656206567,4.41312,5.1525007002037375,0.7286736370364993,-142.71089999999995,4.814146787336107,0.6808231677905586,0.0,0.0,0.0,-45.44257999999999,2.4560188035925434,0.34733351014839176
ARG  90,-182.64139999999992,3.9789402559008145,0.5627071273767205,-7.95956,1.050545061575178,0.14856950739636948,-43.91068000000001,8.796735002124315,1.2440461944606322,62.99172000000001,7.522484297198444,1.063839931583668,0.0,0.0,0.0,-171.51992,3.8170598205410986,0.5398137766598634
SER  91,73.07326000000002,4.155356869439298,0.5876562041261261,-6.202279999999998,0.657158703510807,0.09293627511365028,-66.15626000000002,4.238979050714653,0.5994821664136091,-8.23592,1.5661541410729598,0.22148764270721652,0.0,0.0,0.0,-7.5211999999999986,2.6374336844743587,0.37298944864432804
ILE  92,84.55752000000001,3.511842065013489,0.4966494677254413,-6.82928,1.1844577162566785,0.1675076166387658,-62.80813999999999,2.5080777101999434,0.3546957513250417,-1.4342,1.562941611193457,0.22103332237470438,0.0,0.0,0.0,13.4859,2.7286185020995513,0.3858849292211345
HIE  93,115.555,3.0799922142746072,0.43557667614306894,-10.017599999999998,1.3405772487999539,0.18958625266617057,-93.54734000000003,3.983883555576398,0.5634062155211289,-2.595640000000001,2.07001531163419,0.29274437280330406,0.0,0.0,0.0,9.394420000000004,3.2908475752608135,0.4653961272636457
SER  94,65.04629999999999,3.857881031084619,0.5455867676181768,-5.997720000000002,0.6466242197752705,0.09144647413651084,-56.565419999999996,3.700131522473312,0.5232776181645966,-7.1098599999999985,2.7951250706184885,0.39529037833977215,0.0,0.0,0.0,-4.6267000000000005,2.0573456807255277,0.29095261641717485
PHE  95,93.97258000000002,2.8380997874625873,0.4013679210797789,-12.532699999999998,1.0231310619857161,0.14469258239453875,-64.9556,1.8265944158457557,0.25831945958440283,-2.3511999999999995,0.7103372156940686,0.10045685242928944,0.0,0.0,0.0,14.13308,3.3928010896013414,0.47981453153484316
GLN  96,28.973879999999994,3.1405217569060153,0.4441368461544267,-9.111160000000002,1.0750690463407282,0.15203772258225673,-61.96203999999999,4.9637274621400405,0.7019770696882228,-12.162660000000002,2.998769264948536,0.42409001649178163,0.0,0.0,0.0,-54.261979999999994,3.254506460218095,0.4602567174871283
ASN  97,26.61108,6.414905061931931,0.9072045739919955,-7.45128,0.8564260631251261,0.12111693536413498,-76.17734000000002,5.659513073083076,0.800376014438192,-8.757959999999999,3.826278844830842,0.5411175435781036,0.0,0.0,0.0,-65.7755,3.004588978546052,0.42491304828165505
LEU  98,77.81241999999999,3.680929986240189,0.5205621108686685,-10.28036,1.0653666366091985,0.15066559463925372,-80.13883999999997,2.7067454580003103,0.38279161365958136,-0.1266600000000001,0.7512399512805479,0.10624137276974539,0.0,0.0,0.0,-12.733439999999996,2.674331962640402,0.3782076531853914
GLY  99,84.13229999999997,1.8599685508102466,0.26303927501432817,-5.2922400000000005,0.7323497678022359,0.1035698974026709,-83.09275999999996,1.3191712028412426,0.18655898061501144,1.15886,0.5145479573373123,0.07276806997577998,0.0,0.0,0.0,-3.0938400000000015,1.5217433733714747,0.2152070117073324
ILE 100,80.76921999999999,2.8639080382584634,0.40501775890944436,-11.13254,1.0415920354918178,0.1473033583052327,-63.00863999999999,1.4990227984929012,0.2119938371935132,-1.66268,0.48738019820259426,0.0689259686330196,0.0,0.0,0.0,4.96536,2.715554777646732,0.38403743959150627
GLN 101,30.692760000000003,3.6090269633794305,0.5103934878581378,-11.366459999999996,1.1057496137915097,0.15637661004127648,-74.99532,4.2491177269640525,0.60091599175925,-1.0404,2.821083805915733,0.39896149789171376,0.0,0.0,0.0,-56.70942000000001,3.238869945459436,0.4580453803631341
CYS 102,98.01585999999998,4.32789197189623,0.6120563523141287,-6.9788000000000014,0.6459869967731455,0.09135635719532471,-79.15508000000001,3.2890729322406984,0.46514515484090396,-2.9668799999999997,2.061872446491296,0.29159279777113845,0.0,0.0,0.0,8.9151,2.6013767066689906,0.3678902219412743
VAL 103,65.72606,3.242903491687879,0.4586158099412064,-8.227340000000002,0.8552068898225635,0.12094451822219826,-52.101300000000016,2.836110627249628,0.4010866113446889,-8.686220000000002,1.8648386663730327,0.2637280133622498,0.0,0.0,0.0,-3.2887999999999993,2.658972057017526,0.3760354345005272
LYS 104,138.25196000000003,3.4468870823398188,0.4874634459813599,-7.609700000000001,1.2434473410643436,0.17585000938299583,-339.9577199999999,10.144954462275503,1.4347132190207466,198.80698,8.200512707117856,1.1597276288818976,0.0,0.0,0.0,-10.508479999999997,3.644012674182141,0.5153412145287833
LYS 105,143.03056,3.7450185108223137,0.5296255969343208,-6.545479999999999,0.9810410845627278,0.138740160703382,-326.9791599999999,11.71407795152734,1.6566207909745607,177.85886000000002,10.248250582435665,1.4493214964278487,0.0,0.0,0.0,-12.635220000000002,4.243273610268361,0.6000895088501362
ARG 106,-194.71331999999998,4.084314451361826,0.5776092890112321,-5.362199999999999,1.3328811049752383,0.1884978535686819,-181.33140000000003,8.70804990798645,1.2315042281696218,193.05544000000006,7.04097261792516,0.9957438968567357,0.0,0.0,0.0,-188.35147999999998,4.026666399095479,0.569456623275286
ASP 107,86.64136000000002,3.192050323913549,0.4514240859855972,-5.756520000000002,1.0660151638696274,0.15075731024398042,61.483419999999995,7.008398168169415,0.9911371739935941,-199.98517999999996,7.051348182271332,0.9972112232382989,0.0,0.0,0.0,-57.61691999999999,2.692599226323955,0.380791034390264
LEU 108,77.2358,2.7813210961701484,0.3933382015518227,-9.23126,0.8322932370264762,0.11770403836742475,-83.9093,1.9189232110742371,0.2713767230253715,2.13684,0.9438231478407384,0.13347674961580389,0.0,0.0,0.0,-13.767920000000002,2.7094225498434352,0.38317021161880793
GLU 109,104.65277999999998,3.1191589077188864,0.44111568304928983,-5.81672,1.0000070007754982,0.14142234629647515,53.81889999999999,10.986992285880604,1.5537953500380923,-201.87606000000002,10.188017319203563,1.440803226650966,0.0,0.0,0.0,-49.221100000000014,3.6669663224521107,0.5185873505977167
GLN 110,29.15979999999999,2.391323123294027,0.33818415929788015,-6.82482,0.7034578790517582,0.09948396731132086,-70.49253999999999,4.322069093432327,0.6112328729445584,-7.46624,3.3955530068605917,0.4802037114058992,0.0,0.0,0.0,-55.62379999999999,2.644928422471984,0.37404936465659544
ALA 111,95.44787999999998,2.2815920462702524,0.3226658415637973,-6.89318,0.6166079691343546,0.0872015352617135,-87.69747999999998,1.7002566305127031,0.2404525986385845,3.187760000000001,0.5355863911639217,0.07574335382064797,0.0,0.0,0.0,4.044980000000001,2.7735896992165188,0.3922448169090314
ILE 112,93.2271,2.734286519368199,0.3866865079104431,-10.1406,0.963140031355783,0.1362085694807796,-78.88752,1.7040511757574457,0.24098922837339984,2.55148,0.7557035725732648,0.10687262414669116,0.0,0.0,0.0,6.75046,2.625626905788404,0.37131971798976654
SER 113,68.69888000000002,7.662600197426457,1.083655312224325,-6.07102,0.6985840676683053,0.09879470629542812,-63.65486,9.308526510699702,1.3164244437141022,-4.724739999999999,3.071448796968625,0.4343684544807556,0.0,0.0,0.0,-5.75174,2.5201052343900248,0.35639670010818003
GLN 114,41.76068,2.563495967931195,0.36253307649370403,-8.199919999999999,1.3369126798710576,0.18906800435822094,-81.61793999999999,4.501498156881067,0.6366079744458695,-2.78886,2.85907745267595,0.40433461094494494,0.0,0.0,0.0,-50.84603999999999,2.845208582582352,0.40237325652682926
ARG 115,-184.52022,3.3540951882132077,0.4743406904661457,-12.50106,1.3754319526606789,0.19451545215740407,-136.84333999999998,9.190368133236266,1.299714325722423,153.56648,6.4057307225329545,0.905907126471611,0.0,0.0,0.0,-180.29814,4.4569185543829715,0.6303034666000686
ILE 116,81.85132000000002,2.8477157262612813,0.4027278201861852,-7.985740000000001,0.9858816929023445,0.13942472609978424,-66.99972,1.4405976404261578,0.20373127210133515,-3.0243200000000003,0.8130457659935264,0.11498203490980667,0.0,0.0,0.0,3.8415400000000006,2.7907840418778345,0.3946764641678037
GLN 117,39.39723999999999,2.4790412304761644,0.3505893729821477,-5.5108200000000025,0.7712547358687512,0.1090718907510067,-76.86858000000002,1.732942850643282,0.24507512821972222,-13.145259999999997,1.545872799553716,0.218619427883253,0.0,0.0,0.0,-56.12742,2.4958861119051043,0.3529715989594851
THR 118,38.34532000000001,3.3679132022069727,0.4762948527456501,-6.26092,0.8781973318110263,0.12419585770870185,-42.3484,3.645501414072005,0.5155517541430925,-7.14334,3.78382259420285,0.5351133230335418,0.0,0.0,0.0,-17.407339999999994,2.8825495979080964,0.4076540735574742
ASN 119,16.519900000000003,7.599757254675972,1.0747679780306079,-4.4190200000000015,1.013504286917421,0.14333115080818892,-65.67288,8.842187031815048,1.250474082143234,-12.788680000000005,3.0546970156792814,0.43199939485142586,0.0,0.0,0.0,-66.36068,2.2344830134955758,0.3160036182577747
ASN 120,25.03475999999999,5.943034344709808,0.840471977193771,-7.808019999999996,1.05362998229931,0.14900578106906082,-81.56896,5.57232372340268,0.7880455783569413,-3.2559999999999985,3.287585776827733,0.4649348393054667,0.0,0.0,0.0,-67.59822,3.0177616956282782,0.42677595179675387
ASN 121,51.4186,3.0173623514586514,0.4267194760026798,-8.388480000000001,0.8070995041504896,0.11414110649542225,-97.28620000000001,2.56100462318954,0.3621807471414845,-2.9368000000000007,1.4368657418144517,0.20320350193832756,0.0,0.0,0.0,-57.192879999999995,2.9770631074266203,0.4210203022563317
PRO 122,81.19404,2.819262059192029,0.3987038639993267,-7.184359999999999,0.7733788918764294,0.10937229177447219,-55.15041999999998,0.8703698544882241,0.12308888524979437,-4.066280000000001,0.7776292957444414,0.10997338965404276,0.0,0.0,0.0,14.792980000000002,3.011942147452366,0.4259529434010281
PHE 123,97.13554000000003,2.968435528757816,0.4198001783799453,-10.235320000000003,0.7368165969899805,0.10420160244448214,-71.51577999999999,0.9770871873069555,0.1381809951910477,-3.7377399999999996,0.5664651378505164,0.08011026805597452,0.0,0.0,0.0,11.6467,3.034641739975254,0.42916315056164916
HIE 124,123.67168000000001,3.2096792078960386,0.45391718666735104,-4.663379999999999,0.6706172944384996,0.09483960729568773,-90.63643999999998,1.531985171730444,0.2166554207215669,-14.429259999999998,1.2900834362164841,0.18244534920902375,0.0,0.0,0.0,13.942600000000004,2.898065534110621,0.4098483582985267
VAL 125,67.50812,3.2742280961473265,0.4630457779874587,-6.40152,0.8801599681876049,0.12447341640687827,-56.83739999999999,2.9803108361381097,0.42147960045540134,-3.5639799999999995,1.5185200491267816,0.2147511648210553,0.0,0.0,0.0,0.7052200000000011,2.875165374652387,0.4066097866898926
PRO 126,83.80964000000002,2.656310936316775,0.3756590952019158,-4.8170399999999995,0.5964738371462741,0.08435413900929817,-55.98096,1.339964775059165,0.18949963579908846,-6.14098,0.5326565306086092,0.07532900896732947,0.0,0.0,0.0,16.87066,2.866588087674955,0.4053967751327076
ILE 127,81.00938000000004,3.489671089887079,0.4935140183539607,-6.314059999999999,1.1240916939467283,0.15897057189304095,-59.812599999999996,1.974180599641569,0.2791912978586956,-4.914680000000001,0.530119210744136,0.07497017775088781,0.0,0.0,0.0,9.968040000000002,3.1386707247495655,0.4438750706764227
GLU 128,99.03174000000001,3.7564720300298546,0.5312453691543413,-5.55962,0.8085616337670268,0.11434788284878768,29.290119999999998,12.983266697776799,1.8361111847902896,-171.49217999999996,12.291173819761834,1.7382344713392306,0.0,0.0,0.0,-48.729939999999985,4.121697991896197,0.5828961200145554
GLU 129,102.64458000000002,3.300910050818659,0.466819176204141,-7.347479999999998,1.1204916642260376,0.15846145080744625,38.41045999999999,7.277559096867624,1.0292022775761887,-183.90612,6.3436479588329,0.8971272978301889,0.0,0.0,0.0,-50.19856,2.7983742577431894,0.39574988278961615
GLN 130,47.570820000000005,2.818292651163047,0.3985667690011207,-10.870699999999994,0.9474338024369425,0.13398737328570356,-75.84355999999998,2.387810270185184,0.33768736684696515,-8.39326,1.6017675712786854,0.226524142307173,0.0,0.0,0.0,-47.53669999999998,2.84153263046584,0.4018533983930487
ARG 131,-190.36516,4.167394977009675,0.5893586496252594,-7.468520000000002,1.09722402890201,0.15517091026348714,-88.11254,8.235170847553816,1.1646290301070141,106.75369999999995,6.717158447588978,0.9499496577189337,0.0,0.0,0.0,-179.19252,4.587227281223785,0.6487319034794536
GLY 132,75.60696000000002,2.19279206456003,0.31010762771648936,-3.8176200000000007,0.5618443161588393,0.07945678518540676,-76.13550000000001,3.409857183226198,0.48222662742738087,-3.7861200000000004,2.2595229464645854,0.31954479953834336,0.0,0.0,0.0,-8.132280000000002,2.0885621660845968,0.2953672941136165
ASP 133,98.05398000000001,8.971189489671676,1.268717784691265,-2.7216799999999997,1.1032945108174894,0.1560294060489883,59.48641999999999,8.183736298513104,1.1573550864242224,-208.57926000000003,5.803758364403883,0.8207753791676263,0.0,0.0,0.0,-53.76054,2.2816020880951426,0.3226672616922924
TYR 134,86.54793999999998,3.580426859524335,0.5063488223824223,-13.120279999999998,1.1633803168353758,0.1645268222266497,-79.80996,1.9905892791830717,0.28151183557351833,-7.15048,1.0827748101983112,0.15312748215784056,0.0,0.0,0.0,-13.532780000000002,3.467879561288124,0.49043223082501236
ASP 135,111.85235999999999,2.959246834989605,0.41850070084519553,-4.884339999999998,1.159888867262731,0.16403305669285206,31.309199999999997,11.350258855197987,1.6051690009466313,-187.04466000000005,10.380619849718737,1.4680413377311599,0.0,0.0,0.0,-48.76744000000001,2.8599749800303758,0.4044615404806679
LEU 136,61.43046000000002,3.2285697713379538,0.45658871576939364,-8.197860000000002,1.0124217700148443,0.14317805979967674,-62.27484,2.3888892009465836,0.33783995069852846,-2.50674,1.9064683035392955,0.2696153331099698,0.0,0.0,0.0,-11.548979999999998,3.140287295710378,0.44410368833415464
ASN 137,15.893080000000007,3.7073907797263366,0.5243042321705949,-5.820499999999999,0.8429975148243436,0.11921785185114009,-68.69298,5.307443604938124,0.7505858727633845,-14.861839999999997,5.026256990485082,0.7108200803916579,0.0,0.0,0.0,-73.48224,2.695390536156005,0.38118578521239105
ALA 138,103.86236000000002,2.0535810065331255,0.29042021108709376,-6.7477599999999995,0.5911733945298997,0.08360454322583247,-87.32464000000002,1.4634812572755358,0.20696750423178914,-1.8582999999999998,0.7938592129590747,0.11226864655815545,0.0,0.0,0.0,7.931659999999997,1.7423540008850191,0.24640606585066177
VAL 139,73.65465999999999,3.042135615714742,0.4302229446322014,-9.71564,0.9765007682536612,0.13809806301320743,-68.72102,1.5502845350452867,0.2192433414998312,-0.6515,0.5184895466641539,0.07332549488411241,0.0,0.0,0.0,-5.433500000000002,2.616364976451102,0.3700098833815112
ARG 140,-192.45974,5.158020483905643,0.7294542523337595,-14.347320000000007,1.1574044140229705,0.16368170194617696,-75.27316,5.605350563024444,0.7927162788084832,107.66131999999999,3.671463781327439,0.5192233873314871,0.0,0.0,0.0,-174.4189,4.7655938276356515,0.6739567423803848
LEU 141,66.39125999999999,3.717947314366183,0.5257971516165281,-11.299740000000003,0.7219948423637977,0.10210548980343076,-74.6801,2.3528840791674868,0.33274805754503906,1.6139800000000009,0.3367781756586937,0.04762762635277932,0.0,0.0,0.0,-17.974599999999995,3.1505751411448975,0.4455586093882642
CYS 142,87.32612,3.090149100868491,0.43701307682032453,-8.5348,0.7231903207316712,0.1022745559755678,-71.71262,2.319294305515976,0.32799774619953814,-1.6109399999999992,0.5278789789336221,0.07465336112995898,0.0,0.0,0.0,5.467759999999999,2.136011877869596,0.30207769670732054
PHE 143,99.97001999999999,3.14189526553652,0.44433108960775636,-13.453560000000003,0.7836000040836705,0.11081777532507395,-77.75704,1.4851370032419458,0.21003008919668947,0.8598199999999998,0.4454814335076159,0.06300058850518785,0.0,0.0,0.0,9.619240000000001,3.04768927261294,0.43100835032282125
GLN 144,42.0982,2.5201104023434495,0.35639743096716237,-9.046679999999999,1.1112598515198913,0.1571558753340142,-81.97237999999999,3.01622923459088,0.4265592290784642,-7.838520000000001,1.5809958031569882,0.22358657068795568,0.0,0.0,0.0,-56.75938,2.7914284793988537,0.39476760139603645
VAL 145,61.52396000000002,3.0968806432275926,0.43796506067031754,-8.869940000000001,0.8960099198111394,0.12671493806177428,-64.15679999999999,1.5616372946370038,0.22084886415832797,0.6462399999999999,0.4361388109306487,0.061679342149539844,0.0,0.0,0.0,-10.856540000000003,2.60787893284945,0.3688097755862766
THR 146,48.78800000000001,3.0582246287673245,0.4324982746786174,-7.5672999999999995,0.8337113949083416,0.1179045961784368,-57.23305999999999,1.9571706661406014,0.27678572999348233,-5.056680000000001,1.094343153494366,0.1547634929561874,0.0,0.0,0.0,-21.069039999999994,2.708111334195892,0.3829847777236128
VAL 147,64.71688,2.8127655262390796,0.3977851154982802,-8.765280000000002,0.9368267297638049,0.13248730668256073,-60.13319999999999,1.7613999432269563,0.2490995688474761,-0.35899999999999993,0.6528698798382416,0.09232974385321342,0.0,0.0,0.0,-4.5405999999999995,2.6898726140841718,0.3804054331893806
ARG 148,-200.70827999999997,4.80361187874444,0.6793333067296891,-8.746000000000002,0.7358803978908448,0.10406920389817423,-12.172480000000002,9.40136091263387,1.3295532107411117,47.67628000000003,8.848788219954054,1.25140763112263,0.0,0.0,0.0,-173.95048000000003,3.975776267546299,0.5622596718525059
ASP 149,117.18727999999999,3.221092156645069,0.4555312213581058,-5.134219999999999,1.212159367245088,0.17142522169155927,-45.66334,6.2060986540982315,0.877674888605113,-111.74328000000001,4.785565814153771,0.6767812078005305,0.0,0.0,0.0,-45.353560000000016,2.419872171499811,0.3422216044144265
PRO 150,72.18182,2.329442067878028,0.3294328565155535,-2.96242,0.6379658012777815,0.09022198884972574,-48.37932,1.4269945541595295,0.20180750519249546,-4.803120000000002,0.8581559914141408,0.12136158416896071,0.0,0.0,0.0,16.036959999999993,2.52291945935659,0.3567946916197086
ALA 151,85.57832,2.5269070773576243,0.35735862596557116,-1.8125399999999998,0.5118209534593131,0.07238241338888893,-75.01458,1.3391183829660989,0.18937993788137852,-2.639860000000001,0.7394085747406463,0.10456816345331822,0.0,0.0,0.0,6.11134,2.2519165758082575,0.31846909628408177
GLY 152,96.24,1.8296967726927598,0.2587581990972383,-2.6148999999999996,0.5415127052987804,0.07658146120308801,-83.33723999999997,1.849723509719108,0.2615904074085124,-6.247639999999999,1.0601817346096958,0.1499323387665265,0.0,0.0,0.0,4.0402200000000015,1.58556013181462,0.22423206423703076
ARG 153,-175.23391999999996,4.5139255591574505,0.6383654745303022,-3.90592,0.8241684740391328,0.11655502336664797,-2.64156,5.004462864923666,0.7077379255967563,26.20352000000001,4.324156015871686,0.6115280083462946,0.0,0.0,0.0,-155.57788,3.45472202436,0.4885714741078946
PRO 154,82.1058,2.510551533030344,0.35504560270480773,-5.321960000000002,0.7126338459545549,0.10078164499550306,-59.484840000000005,2.13961946485788,0.30258788655194774,-2.80528,1.6226833214154892,0.2294820760582405,0.0,0.0,0.0,14.493719999999996,2.469696961491459,0.3492678937892844
LEU 155,69.43858,5.101340906428354,0.7214385496159637,-6.588979999999999,0.8993516884956723,0.12718753552137227,-69.47482,3.2343838157525027,0.4574109458157231,-1.46488,0.4655017782995037,0.06583189281799517,0.0,0.0,0.0,-8.090100000000001,3.4243013959054442,0.48426934757426005
LEU 156,72.09116000000002,4.5915521225832325,0.6493435284100179,-6.34632,0.8325774784366916,0.11774423617315623,-71.11408,3.0739936033765343,0.4347283444543235,-3.4092000000000002,0.5326399158906491,0.07532665929138205,0.0,0.0,0.0,-8.77844,3.4036422676891287,0.4813477056432282
LEU 157,80.98796,3.5624692220988923,0.5038092289428983,-9.186380000000003,1.0200731324762635,0.14426012585603387,-82.26286000000002,2.4447192395849777,0.34573551048155154,-3.1071999999999993,0.7350251152171622,0.10394824866249576,0.0,0.0,0.0,-13.56848,2.99997560150078,0.42426061824307865
THR 158,55.17503999999999,5.851230502928554,0.8274889533812707,-4.010680000000001,0.6362364164365302,0.08997741690001973,-47.74459999999999,6.702440701714562,0.9478682541366178,-11.158499999999997,1.3999434595725864,0.19798190270830623,0.0,0.0,0.0,-7.73874,2.6173444542894977,0.3701484024658215
PRO 159,85.65866000000001,2.587308474921274,0.36590067352765143,-6.914620000000001,0.6663284742527371,0.09423307652835924,-60.16514,1.1555094981872713,0.16341372037873683,-2.5463199999999997,0.6867674552568731,0.09712358494207277,0.0,0.0,0.0,16.032579999999996,2.858751462369573,0.4042885089536969
VAL 160,50.71252000000001,3.7007169372432083,0.5233604083153167,-7.258920000000001,0.8387111502776068,0.11861166836361305,-50.200739999999996,3.1525236355022557,0.44583416810290255,-1.9093200000000001,0.3126136554918854,0.044210247137965474,0.0,0.0,0.0,-8.65646,2.6580368034321897,0.3759031696700631
LEU 161,67.778,2.716294615832191,0.38414206851109006,-8.854040000000001,0.7441432109479756,0.10523774212704902,-69.44151999999998,1.8696677270582478,0.2644109456737052,-2.4333400000000003,0.6798676521206165,0.09614780542477291,0.0,0.0,0.0,-12.9509,2.567376172281729,0.3630818202554345
SER 162,77.60671999999998,2.6946544196987876,0.38108168262466274,-7.408899999999999,0.8273563017225616,0.1170058502810893,-73.53971999999997,2.385908271833951,0.33741838366057264,1.04844,0.6620521780041208,0.0936283169132074,0.0,0.0,0.0,-2.293459999999999,2.2796498433750734,0.32239117259627303
HIE 163,118.59701999999997,3.4481966213663044,0.48764864276653114,-7.528539999999996,0.7700850137485175,0.10890646706234247,-76.72338000000002,3.926832035572292,0.5553379121867483,-12.6203,2.913254031147987,0.4119963361487574,0.0,0.0,0.0,21.724800000000002,3.214559521925195,0.4546073672962183
PRO 164,84.27372,2.578260801703559,0.3646211393104102,-7.570900000000002,0.811554366632318,0.11477111918945312,-63.15848000000002,1.3355823185403977,0.18887986285455335,-0.8632,0.5733885593556954,0.08108938771503948,0.0,0.0,0.0,12.681140000000003,2.5095620017046594,0.3549056618426901
ILE 165,82.77312,3.1997716833547485,0.4525160511097674,-10.442219999999999,0.9489416060011268,0.13420060891068994,-67.03005999999999,2.248540472484762,0.3179916431732758,1.2177399999999998,0.5253671405788527,0.07429813354317859,0.0,0.0,0.0,6.518579999999998,2.4489006520477745,0.34632685150302783
PHE 166,93.14220000000002,4.119477869827314,0.5825821473405615,-11.140780000000001,0.8581713649382618,0.12136375831359207,-72.82390000000001,2.1969506799191647,0.3106957447406475,-1.2718200000000002,1.503920552289914,0.21268648417800318,0.0,0.0,0.0,7.9057,3.681378998418936,0.520625610779954
ASP 167,118.67885999999999,3.734875912316568,0.5281912168978676,-7.67892,0.6892801125812558,0.09747892834864656,110.09556000000002,8.798871241607904,1.2443483043456491,-262.59239999999994,8.195772649360313,1.1590572834851827,0.0,0.0,0.0,-41.4969,3.2001217117478618,0.45256555259984305
ASN 168,104.80915999999999,6.110110088566327,0.8641000554843172,-5.9511199999999995,1.4923947150804318,0.21105648464806775,70.82787999999998,22.89469578713817,3.237798928857696,-290.64888,20.2807888856815,2.8681366697756303,0.0,0.0,0.0,-120.96295999999995,4.187334837150311,0.5921785716895305
PHE 169,68.46611999999999,3.336438973756428,0.47184372467165114,-8.130440000000002,0.4791275053678284,0.06775886161971707,-227.06782000000007,3.7814276441025227,0.5347746259422329,95.32184000000002,3.43537836844729,0.4858358680541313,0.0,0.0,0.0,-71.41029999999999,3.146686245878494,0.44500863654542455
PRO 170,69.39120000000003,2.621751483264172,0.37077165048039706,-3.7164000000000006,0.39251782125146345,0.05551040262869578,-43.73231999999999,1.335826567186718,0.1889144048293751,-4.436420000000001,1.232168074411927,0.1742548801956488,0.0,0.0,0.0,17.506060000000005,2.5399127655098184,0.35919790802285395
ASP 171,97.12363999999997,3.592840407032656,0.5081043631067653,-5.991660000000001,1.2446361976095601,0.17601813908799194,41.09428,5.300369655184459,0.7495854651952666,-183.264,4.658899058789763,0.6588678234667731,0.0,0.0,0.0,-51.03774000000001,3.1411796179778175,0.4442298817594167
LEU 172,78.12996000000001,2.86748895697951,0.4055241772915504,-8.295160000000003,1.0014483383579764,0.14162618221218504,-64.93763999999999,2.7932675400686238,0.395027683850158,-5.41284,1.363452182659879,0.19282125683647994,0.0,0.0,0.0,-0.5156800000000004,2.3605249622912257,0.333828641599249
PRO 173,81.14686000000002,2.163019362002384,0.30589713174193706,-4.406559999999998,0.6814182903327565,0.09636709878376715,-55.93732,1.4410094300872278,0.2037895079536882,-6.877119999999998,1.4366127611851547,0.2031677250746306,0.0,0.0,0.0,13.925859999999998,2.1968400488884234,0.31068009915023814
GLU 174,100.73881999999999,3.244485670734862,0.45883956384784097,-6.5871,0.9644814824557306,0.13639827931466025,61.406079999999996,10.535921419296931,1.4900042963266908,-199.74108,10.642465315592354,1.5050718786395967,0.0,0.0,0.0,-44.183279999999996,2.9925831920935346,0.4232151736788446
HIE 175,106.68238000000001,2.793379923246824,0.3950435772316374,-13.691559999999999,0.7685796031642015,0.1086935698558145,-78.22341999999999,1.7543913826741684,0.24810840870882955,-4.288259999999999,1.3457945580213955,0.19032409161217625,0.0,0.0,0.0,10.47914,2.5408759435281456,0.35933412196450376
GLN 176,30.160439999999994,2.4101901929931864,0.34085236588295914,-5.3007800000000005,1.0361429107994715,0.14653273570093486,-73.14193999999998,6.139759902179015,0.8682931723376069,-11.152260000000002,3.9357265850665937,0.5565957914393523,0.0,0.0,0.0,-59.43453999999998,3.6031125334081056,0.5095570611502224
ASP 177,105.00697999999998,9.463802357382951,1.3383837645429437,-4.796239999999999,0.8418518767574293,0.11905583416195999,48.66664,13.219688198683025,1.8695462340921085,-199.10210000000004,6.354830563436784,0.8987087569395357,0.0,0.0,0.0,-50.22471999999999,2.5967799139704044,0.36724013728349847
ASN 178,29.718640000000004,3.2978882865251458,0.46639183419952285,-5.1343,0.812498203074936,0.11490459781923437,-71.49018,4.659311853439482,0.6589262014459838,-10.18476,2.670712972672277,0.3776958507158899,0.0,0.0,0.0,-57.090599999999995,2.766330493632441,0.3912182102101257
PRO 179,90.27127999999999,2.90203614064299,0.4104098868594191,-7.679800000000001,0.6519576980142102,0.09220074186252387,-66.05709999999999,2.218338750056522,0.3137204746267713,-3.9879600000000006,1.66039561502673,0.2348153997675618,0.0,0.0,0.0,12.546420000000001,2.8816430041904884,0.4075258618443738
SER 180,61.04446000000001,2.7046041352478194,0.3824887848917823,-7.632300000000003,1.0939604608942466,0.15470937204965654,-64.97616,2.2337051493873856,0.3158936116606261,1.6676200000000003,0.9031087174864387,0.12771885965666935,0.0,0.0,0.0,-9.89638,2.2610328515083467,0.3197583323574216
GLN 181,28.817760000000018,3.060998781835621,0.43289059916794576,-7.0093000000000005,0.8688126207646737,0.1228686591446314,-68.14140000000002,4.141660092281517,0.5857191873243927,-7.46144,3.025517609666155,0.42787280367885044,0.0,0.0,0.0,-53.794380000000004,2.9655409077603787,0.4193908171526947
LEU 182,81.49190000000002,3.1091775841845024,0.43970411073801385,-9.536139999999998,0.8458119178635642,0.11961586854594508,-78.35614,1.26824830392273,0.17935739518641997,-0.13648,0.6200605854269403,0.087689808940378,0.0,0.0,0.0,-6.536860000000001,2.9107693073137866,0.4116449431342496
ARG 183,-190.71916000000002,3.9755058262301746,0.5622214256747969,-13.65068,1.336320477131144,0.18898425424357493,-145.47764,6.0622764000334115,0.8573353503781593,164.61592000000002,4.006127011665113,0.5665519152486,0.0,0.0,0.0,-185.23155999999994,3.8312601434023774,0.541822005577913
LEU 184,67.7528,4.054015614178243,0.5733243863643164,-7.987299999999999,1.256527886678218,0.1776998778840339,-73.56243999999998,3.102586953882752,0.4387720548622816,-2.4827199999999996,0.6028058407149062,0.0852496195416736,0.0,0.0,0.0,-16.27966,2.56935562046208,0.3633617565017012
GLN 185,39.212019999999995,2.9420569572325634,0.4160696850192412,-6.963280000000003,0.5673687703777488,0.08023806099351587,-75.46743999999998,2.460666260670604,0.34799075983142574,-11.304540000000001,2.647772756185847,0.3744516141880015,0.0,0.0,0.0,-54.52324000000001,3.19453406029724,0.4517753393535147
HIE 186,110.68936000000004,2.8103816876698215,0.3974479898147649,-11.963080000000001,0.8057321847859508,0.11394773833647963,-89.33356000000002,1.6699241798344278,0.2361629423256615,-2.51778,0.671011931041466,0.09489541733930011,0.0,0.0,0.0,6.874939999999997,2.9956765807409815,0.4236526448967356
ASP 187,94.72908,2.8853432990885652,0.4080491625673378,-6.672199999999999,1.3107040855967462,0.18536154941087446,21.0369,4.696276794440456,0.6641538335355736,-163.53394000000003,4.024990098917287,0.5692195586306252,0.0,0.0,0.0,-54.440159999999985,2.8774903117825312,0.40693858245200415
GLY 188,75.75794,1.787862258788073,0.2528419054033089,-3.23548,0.3460151002485269,0.04893392475573528,-72.52950000000001,0.900649038193202,0.12737100847511099,-2.7510399999999993,0.451633876497329,0.0638706753369658,0.0,0.0,0.0,-2.758079999999998,1.6025067218579776,0.2266286739845601
LEU 189,62.454339999999995,3.1986678452756356,0.45235994483155284,-6.290320000000001,0.8804242940764326,0.12451079773256492,-65.94974,2.3711264817377122,0.33532792285754737,-0.9111999999999999,0.886771469996639,0.1254084239594773,0.0,0.0,0.0,-10.696920000000002,2.5089471882843544,0.3548187140949577
ALA 190,102.80928,2.549388821188492,0.3605380246687122,-6.316459999999999,0.7370159892431114,0.10422980076734312,-94.41005999999999,1.5075671183738109,0.21320218649919684,0.7205000000000001,0.5807766954690932,0.08213422794426203,0.0,0.0,0.0,2.803260000000001,2.6516058742580877,0.3749936989443955
THR 191,38.794560000000004,5.830177761132125,0.8245116460839058,-5.589039999999999,0.6850562592955376,0.0968815852884329,-42.74898000000001,6.247508391318837,0.8835311098042816,-8.830639999999999,1.718219121765325,0.2429928785129311,0.0,0.0,0.0,-18.3741,2.5220734267661653,0.35667504454334975
ASP 192,102.94978000000003,2.753280663425352,0.38937268552357257,-5.37032,1.0640157788303726,0.15047455450008843,14.93026,5.056663017484949,0.7151201419677674,-164.57320000000004,4.642440517656698,0.6565402342580473,0.0,0.0,0.0,-52.063480000000006,3.014242493496497,0.42627826145840414
ASP 193,110.37109999999998,3.3378881661925126,0.47204867143141105,-6.45514,0.7678669939514277,0.10859279169447683,20.729519999999997,4.56283261687301,0.6452819769620131,-174.28741999999994,4.106285850209082,0.580716514034642,0.0,0.0,0.0,-49.64194,2.2052793873793206,0.31187360184536655
LYS 194,121.29440000000001,3.4285353140952615,0.4848681140268618,-6.29966,0.9208758789326569,0.13023151572488076,-210.07288000000005,3.794909588594042,0.5366812608169397,76.74477999999998,3.2233840620693055,0.455855345731569,0.0,0.0,0.0,-18.33336,3.313120014487866,0.46854592582584853
ALA 195,97.00580000000002,2.30876708223115,0.3265089720051851,-4.162660000000002,0.4257934527443927,0.06021628756407876,-78.60079999999999,2.0604637050920465,0.2913935716518689,-3.3059400000000005,1.7757169189935644,0.2511242949776065,0.0,0.0,0.0,10.936399999999999,2.078362634383129,0.2939248625074095
ARG 196,-190.62565999999993,5.332261132430429,0.7540956011598031,-7.006479999999999,1.289962251230642,0.18242821106397034,-136.9099,5.612506068593931,0.7937282201106838,154.36436000000003,4.869627048387645,0.6886692615528672,0.0,0.0,0.0,-180.17768,4.348434106387484,0.6149614488338909
LEU 197,71.04728,4.128281216390215,0.583827128550914,-10.031619999999998,0.8803902973113918,0.12450598986394518,-78.5393,2.51140161861841,0.3551658229615899,-0.07721999999999996,1.3814578862925935,0.19536764786422547,0.0,0.0,0.0,-17.60086,3.541746213437665,0.50087855295271
GLU 198,112.06641999999994,2.8042418589723193,0.39657968691329937,-6.2977399999999975,1.2144736771128588,0.1717525145318128,65.22992000000004,4.802923354957523,0.6792359347619416,-208.7253600000001,4.510140684095323,0.6378302123658275,0.0,0.0,0.0,-37.726760000000006,2.9274565585846033,0.4140048768408413
PRO 199,79.34956,2.823595914149604,0.3993167636451627,-7.36964,0.8555081007214361,0.12098711587603027,-51.79114000000002,1.4984835269022319,0.21191757267378047,-4.069159999999999,1.00628330722516,0.14230995006674732,0.0,0.0,0.0,16.119619999999998,3.0446031852443483,0.4305719116616882
MET 200,84.06974,3.0336203309575582,0.42901870151309357,-5.71454,0.9415530194311946,0.13315570497729337,-63.06754,2.2373955145214883,0.31641550810290175,-6.854999999999998,1.524474099484811,0.21559319469779306,0.0,0.0,0.0,8.43266,2.9251502635591247,0.41367871747045476
CYS 201,91.27024,4.924843142923445,0.6964779965282474,-6.197059999999999,1.0741455843599612,0.15190712533650305,-71.39010000000002,4.387625577689933,0.6205039598584189,-3.09162,0.8698033775515027,0.12300877331312608,0.0,0.0,0.0,10.591459999999998,2.584376266800183,0.3654859966783967
LEU 202,64.6991,2.5647079619322724,0.3627044783290879,-12.23508,0.7766795179480401,0.1098390707899516,-65.25622,1.5022884049339005,0.2124556636853366,-0.48574000000000006,0.41863376882425507,0.05920375535386245,0.0,0.0,0.0,-13.27794,2.870370431912933,0.4059316793845988
ALA 203,92.05084000000001,2.1702986095002443,0.30692657279547153,-6.681620000000001,0.6313792803062066,0.08929051412104014,-81.86564,1.6913843887185214,0.239197874171186,-1.2882799999999996,0.9659012173095133,0.13659906014317957,0.0,0.0,0.0,2.2153000000000005,2.025280022614156,0.28641784755842276
GLU 204,107.0421,3.3141808052666883,0.4686959442964736,-6.676540000000002,0.9480418389501372,0.13407336263404135,95.55521999999999,8.580178287868025,1.2134204502282122,-240.86914000000013,7.455550517590592,1.0543740656934364,0.0,0.0,0.0,-44.94836000000001,3.6946502230114526,0.5225024453607576
TYR 205,84.89258000000001,3.268683680565957,0.4622616792163982,-12.30354,1.2488977733986175,0.17662081691578851,-74.53967999999998,3.0079104670190984,0.4253827776862399,-7.333900000000001,2.2805305808078944,0.32251572767851155,0.0,0.0,0.0,-9.28454,2.9619938569146256,0.4188891884114456
LEU 206,78.60604000000002,2.4235353264180484,0.342739652751071,-12.123219999999998,0.8728671443009534,0.12344205536202817,-79.66196,1.6792352421279577,0.23747972538322257,0.22035999999999997,0.4326096513024184,0.061180243608537556,0.0,0.0,0.0,-12.958780000000004,2.4353233648942636,0.34440673313975495
ILE 207,92.55404,3.025847028255712,0.4279193905025554,-10.9295,1.2204125900694338,0.17259240365670697,-73.73284,2.256276378106135,0.3190856654379741,-1.0613,1.1998283585580065,0.16968135371925816,0.0,0.0,0.0,6.830400000000001,2.7819694462736244,0.3934298921027729
SER 208,68.18947999999999,2.968461118088104,0.41980379725773986,-5.535279999999999,1.139145153876364,0.161099452612354,-61.046659999999996,2.67096793398951,0.37773190769116105,-4.06008,0.905710016285563,0.12808673886082,0.0,0.0,0.0,-2.4525400000000004,2.289423710980562,0.3237734062087252
GLY 209,86.84208000000001,1.8800147641977822,0.26587423769901597,-4.408519999999999,0.4743737867968769,0.06708658429224264,-75.55858,1.5888147543370443,0.22469233736819252,-0.35606000000000004,0.7009493393962221,0.09912920623105988,0.0,0.0,0.0,6.518919999999997,1.495204840013579,0.2114538963273097
PRO 210,79.09570000000002,1.9699401539128114,0.27859160827268403,-6.690920000000001,0.5982663567341753,0.08460763956050109,-57.04448,1.1396615153638048,0.16117247715421662,-2.16322,0.7864528285917727,0.11122122563611679,0.0,0.0,0.0,13.197079999999998,2.193537306179243,0.31021302079700297
GLY 211,76.87140000000001,2.568495287128385,0.3632400869948339,-5.020380000000002,0.6693624993977401,0.09466215247922366,-74.69239999999999,1.2924620690767026,0.18278173869410647,1.3627799999999994,0.603650504513996,0.08536907304170543,0.0,0.0,0.0,-1.4785999999999992,2.3859736712713318,0.3374276325377042
GLY 212,79.16544,2.097521701055463,0.29663436370045204,-4.504939999999999,0.4022787794552518,0.05689081057605123,-71.74353999999998,1.8007757796026373,0.25466815303070334,-3.5464800000000003,0.9626374237479036,0.13613749003121814,0.0,0.0,0.0,-0.6295199999999997,1.5453870484768528,0.2185507323071693
MET 213,85.75569999999998,3.722928950437281,0.5265016613459834,-10.156160000000002,0.7948345830422359,0.1124065847181494,-62.33467999999998,2.0539276174204124,0.2904692292688605,-5.376879999999999,1.4777317299158221,0.2089828253996011,0.0,0.0,0.0,7.88798,3.3587347051531204,0.4749968172440741
ASP 214,106.72268,4.4877839584365145,0.6346684939021333,-6.985079999999999,0.7288944186917692,0.10308123724519531,125.44317999999996,6.542516380385416,0.9252515397189186,-257.40456,5.209985973724281,0.7368032823814474,0.0,0.0,0.0,-32.22377999999999,2.941808901271561,0.4160346046088135
PRO 215,75.6478,2.286068292943155,0.3232988784391319,-4.8334600000000005,0.5176212982480465,0.0732027060155556,-49.84985999999999,1.4777947355437402,0.20899173574095187,-7.638600000000001,1.1750420077597221,0.16617603437319106,0.0,0.0,0.0,13.325880000000002,2.053610407453159,0.2904243690050795
ASP 216,95.73290000000001,7.771901230072303,1.099112812499239,-3.775559999999999,1.0032531915722966,0.14188142700156348,106.03363999999999,8.555631242076743,1.2099489737207898,-247.48322000000005,9.711617668111279,1.373430141882514,0.0,0.0,0.0,-49.49223999999998,2.766448080554271,0.3912348395120866
ILE 217,86.54057999999998,3.2895924798683924,0.4652186299710423,-6.3459,1.0872208101393135,0.1537562414993281,-67.77288000000003,1.8892583056842072,0.26718147187246205,-3.157819999999999,1.4086920272366164,0.19921913701248722,0.0,0.0,0.0,9.263980000000002,3.2603586029147174,0.4610843354441789
GLU 218,105.66601999999999,3.1755042213168903,0.44908411371593604,-4.7443800000000005,0.7278086806297308,0.10292769069594337,163.87390000000002,7.4619849457095295,1.0552840312446279,-306.87606000000005,6.160401767450094,0.8712123729195108,0.0,0.0,0.0,-42.080520000000014,3.3646154623669173,0.47582848190495164
ILE 219,79.71348000000003,3.0205474354155086,0.42716991489558825,-9.38758,0.8695586947412047,0.12297416993824578,-54.38074,2.434182621004378,0.3442454075917279,-7.3000799999999995,1.150123868807177,0.16265207736761242,0.0,0.0,0.0,8.645079999999995,3.126198373999972,0.4421112139179477
ASP 220,108.19806000000004,3.0739112700908864,0.4347167007694037,-5.426620000000001,1.1021095932800846,0.15586183340381912,144.33208000000002,9.160587351998611,1.2955026872499873,-297.67644,7.02491682273779,0.9934732645258694,0.0,0.0,0.0,-50.57291999999998,3.690817729663947,0.5219604489537829
ASP 221,89.33940000000001,2.6685818780767803,0.3773944684279248,-5.29556,0.7933966009506161,0.11220322334050757,168.11717999999996,7.1689153452677115,1.0138377308782196,-300.99156,5.526772841942615,0.781603710923054,0.0,0.0,0.0,-48.830539999999985,2.515406903147353,0.3557322557317893
ASP 222,107.94119999999994,6.503835022509049,0.9197811696269421,-5.682799999999999,0.6399006172836553,0.09049561315334607,147.23396,8.132935575694734,1.1501707793054128,-299.46090000000004,7.1951857939861545,1.0175529333649445,0.0,0.0,0.0,-49.96854000000003,3.3208884185404135,0.4696445440627592
THR 223,46.367560000000005,2.8610751067387072,0.404617121891793,-6.2348,1.1656500675588755,0.1648478134522876,-64.66881999999998,2.9859632796807225,0.42227897668725245,0.7801999999999998,1.6163852139882997,0.22859138916415908,0.0,0.0,0.0,-23.75586,2.5226007770553305,0.35674962313645564
TYR 224,79.18814,4.14780118621887,0.5865876691577937,-13.721539999999996,1.0544309215876095,0.1491190509894759,-78.954,1.91437018363791,0.27073282771034046,-2.3865800000000004,1.7382493042138683,0.24582557408048483,0.0,0.0,0.0,-15.873980000000001,4.542474675724675,0.6424029293146162
ASP 225,105.87263999999998,8.873530582040239,1.2549067295253729,-6.872499999999999,0.8944180286644524,0.12648981065682763,123.65686000000004,12.686827538844977,1.794188356892304,-276.77358,10.16811156722724,1.437988128209551,0.0,0.0,0.0,-54.11658000000001,3.1685986750609825,0.4481075219988661
GLU 226,102.96332000000001,3.1668648941182687,0.4478623283465291,-7.34232,0.9501970204120752,0.13437815131932612,155.25915999999995,9.762023295117423,1.380558574015715,-296.3942599999999,7.852443779641491,1.1105032490941245,0.0,0.0,0.0,-45.5141,3.591486846697266,0.5079129407683854
CYS 227,99.61399999999999,4.771460958658448,0.6747864800068507,-8.63932,0.8294669960884554,0.11730434754091645,-80.95250000000001,5.146117795969926,0.7277709580630208,2.9633,0.5092425846293698,0.07201777697207834,0.0,0.0,0.0,12.98548,2.2782707059522216,0.32219613311149575
ARG 228,-189.81812,3.8093867781562625,0.5387286445993335,-9.043520000000001,1.4362604532604724,0.20311790121010886,-202.63204,11.930492958734778,1.6872264948039437,216.32601999999991,9.635640986443617,1.362685416518663,0.0,0.0,0.0,-185.16765999999998,4.721443955445065,0.6677130075774882
GLU 229,109.08303999999998,3.340706733372577,0.4724472770246617,-7.216040000000003,0.616918534654264,0.08724545585873965,119.98360000000002,13.036354831009955,1.8436189805922296,-274.07216000000005,11.481005500145136,1.623659368798535,0.0,0.0,0.0,-52.22156,3.690033838110572,0.5218495899471617
VAL 230,52.205960000000026,2.649018036631034,0.37462772343745565,-8.083120000000003,0.983264575584787,0.1390546098193031,-55.60326,1.7120982543066692,0.24212725713557917,2.8970800000000008,0.42383467720326456,0.05993927487048796,0.0,0.0,0.0,-8.583340000000002,2.2524235712671823,0.31854079626948906
LEU 231,74.71014000000001,3.1205351336590144,0.4413103107882317,-10.93128,0.8230153592734396,0.11639194831258637,-80.99715999999998,1.1743602575032235,0.1660796203273019,2.46394,0.36375994336924977,0.051443424536086205,0.0,0.0,0.0,-14.754359999999998,3.1716558373190606,0.44853987003164103
SER 232,91.09028000000002,7.505822715838202,1.0614836281506443,-6.664200000000001,0.7942397371071159,0.11232246079925248,-79.88223999999998,8.905228420562787,1.259389480839023,-1.5397600000000002,2.2360874630479013,0.3162305216894789,0.0,0.0,0.0,3.00408,2.229977209210893,0.31536640130489496
ARG 233,-186.97304000000003,4.767387166823257,0.6742103588404894,-8.94916,1.4781333412111364,0.20903962181366467,-186.77120000000002,7.009265239666448,0.9912597964206592,201.51456000000002,4.681305540807306,0.6620365785422008,0.0,0.0,0.0,-181.17883999999998,3.591578897144147,0.5079259586674256
ILE 234,81.69982000000003,3.208943076403225,0.45381308195326836,-10.61956,1.0962431876185086,0.15503219835892082,-68.47852000000002,1.3279066569586937,0.18779436038365016,2.28966,0.18189465192797646,0.025723788367967775,0.0,0.0,0.0,4.891399999999998,3.0292634286241924,0.4284025424761155
LEU 235,67.22588000000002,3.305866456104643,0.46752011776174657,-11.502240000000002,0.8272324597112557,0.11698833637589127,-76.88482,1.2870955938076152,0.18202280448333816,3.1230400000000005,0.2594979737878387,0.03669855539390993,0.0,0.0,0.0,-18.03814,3.0966224245781184,0.43792854303870316
GLU 236,104.01019999999998,2.9617364163614974,0.41885278081927174,-8.20464,1.3289143653373678,0.18793687186925395,65.19866,5.944926840962792,0.840739616580542,-216.062,4.156834906512418,0.5878652301335758,0.0,0.0,0.0,-55.05778000000001,3.132653075525486,0.443024046561793
ASP 237,89.55888,3.1480161603141332,0.44519671484859225,-7.4153199999999995,1.1412072982591859,0.16139108386772985,76.29470000000002,3.754203863670289,0.5309246019915996,-216.1389800000001,3.427577094620318,0.4847326013291423,0.0,0.0,0.0,-57.70071999999999,2.1328627807719873,0.30163234712485376
ALA 238,92.20424000000001,1.990428271100917,0.28148906559217485,-7.81682,0.7962634661969641,0.11260865931179571,-84.9132,1.6608410640391622,0.23487839577103453,2.6751799999999997,0.2788738560711676,0.03943871894471277,0.0,0.0,0.0,2.1493999999999973,2.014102797773739,0.2848371492625217
TYR 239,99.26094,3.183356966536562,0.4501946595950881,-15.73886000000001,1.0059624249442498,0.14226457045938848,-109.20053999999999,1.9114865336695113,0.27032501802089587,5.130220000000001,0.4127446808863592,0.05837091255068443,0.0,0.0,0.0,-20.548239999999996,3.163883926821629,0.44744075590853927
THR 240,37.85166,3.2041185471826217,0.4531307904876841,-5.41664,0.7798625714829467,0.11028922253783405,-50.094399999999986,2.476436649704881,0.3502210296370432,-3.37708,1.1670420016434728,0.16504466265832432,0.0,0.0,0.0,-21.03646,2.43870935709853,0.34488558474949127
GLN 241,32.995799999999996,3.070870632247514,0.43428668964176753,-7.598360000000001,0.7041350086453568,0.09957972789679602,-75.46732000000002,2.5427829434694598,0.3596038124825489,-5.891800000000002,1.6312140141624476,0.23068849819615914,0.0,0.0,0.0,-55.96167999999999,2.8923033757894956,0.4090334660538991
SER 242,66.57455999999998,2.5010347231503474,0.35369972254452603,-7.161540000000001,1.260913037604094,0.17832003187527662,-64.46134,2.804201423649734,0.3965739684951395,-1.1098400000000002,0.6766045332393213,0.09568633072701659,0.0,0.0,0.0,-6.158160000000001,2.2821375187310684,0.322742983018996
GLY 243,83.44776000000002,1.7874787446002884,0.25278766830673616,-5.1454,0.4859254675359168,0.06872023864917806,-80.18608,1.6122765375702672,0.22801033457278067,-2.5843799999999986,0.9671205693190517,0.13677150255809917,0.0,0.0,0.0,-4.4681,1.7776565500680903,0.251398600234766
THR 244,45.841759999999994,3.412402640721133,0.482586609478559,-9.37534,0.9364732908097096,0.13243732286632548,-58.78498,3.337711038960771,0.4720236218580716,0.05583999999999999,1.5320145999304313,0.2166595824975207,0.0,0.0,0.0,-22.262719999999998,2.425744347947671,0.3430520555717476
PHE 245,104.35998000000001,3.405100500660187,0.48155393092770526,-15.329159999999996,1.0369482409455753,0.14664662658241565,-73.79722,1.2161207224621329,0.17198544191889148,-0.9931400000000002,0.29893149783855144,0.0422752978463783,0.0,0.0,0.0,14.24046,3.3144038269951213,0.46872748433177897
ARG 246,-171.60524000000004,3.803009479659906,0.5378267583968486,-14.9308,0.8841289951132645,0.12503472157764745,-119.90118000000001,4.75954831340118,0.6731017775581939,133.93804,3.203980786208914,0.4531113081439458,0.0,0.0,0.0,-172.49917999999997,2.927603481964639,0.4140256549445089
ARG 247,-188.81849999999997,3.4902793312302767,0.4936000366696353,-14.356500000000004,1.287959739277536,0.18214501310768066,-128.34217999999998,5.346711073884618,0.7561391314778042,148.37014000000002,3.4262479011874554,0.48454462499116513,0.0,0.0,0.0,-183.14703999999995,3.732854264289134,0.5279053126919935
LEU 248,66.93302,2.5835810843865312,0.365373540903002,-12.736740000000005,0.6717765345707704,0.09500354860739818,-71.84269999999998,1.4136028897831692,0.19991363785411573,-1.37838,0.3280860185987812,0.046398369712738786,0.0,0.0,0.0,-19.0248,2.373135562920943,0.3356120498432707
MET 249,91.17093999999997,3.2824972043247933,0.4642152064807891,-13.545179999999998,0.8390066671964124,0.11865346076706161,-71.39653999999999,1.2693596213845988,0.17951455920908765,-2.4618999999999995,0.5104390365166084,0.0721869808206443,0.0,0.0,0.0,3.76732,3.2309448304791575,0.45692459985428646
ASN 250,22.976660000000003,3.0193655665387418,0.42700277339614123,-10.53558,0.971225578122806,0.1373520384704922,-85.93507999999996,2.426257849778148,0.343124675697044,-4.22828,0.6815523762705255,0.09638606139893878,0.0,0.0,0.0,-77.72228000000001,2.449378680726497,0.3463944549670931
TYR 251,87.07592000000001,3.720370604334586,0.526139856570416,-12.833900000000002,0.7042625433742538,0.09959776403112397,-79.82942000000001,2.2840405520911222,0.32301211257773965,-8.43194,1.6428062260656198,0.232327884525296,0.0,0.0,0.0,-14.019340000000001,3.5213759504489044,0.4979977627339288
ALA 252,90.38843999999999,2.0601779938635367,0.2913531659824409,-7.618480000000001,0.635618068969076,0.08988996936254647,-80.1935,1.3346043346253975,0.18874155504291576,-0.9894000000000003,0.36624035823486134,0.05179420817041217,0.0,0.0,0.0,1.5870599999999988,2.359049591763599,0.3336199926982795
TYR 253,88.70189999999998,3.1045599833155366,0.43905108336056214,-13.093100000000003,0.9553185070958656,0.1351024389120991,-81.51048000000002,1.479109640830224,0.20917769142989,-10.653740000000003,1.6965406427197542,0.2399270786051444,0.0,0.0,0.0,-16.55542,3.2565662289595587,0.4605480127760814
ASP 254,93.57296000000002,2.8877248411847742,0.40838596348052,-5.54442,0.9958387638568866,0.1408328685783267,51.033419999999985,4.9053986426794385,0.6937281289323833,-193.81646,4.621228331125819,0.6535403780700917,0.0,0.0,0.0,-54.754500000000014,2.7607135544995667,0.39042385506005217
GLN 255,34.59718,3.6435647747227167,0.5152778719797736,-6.504139999999999,0.8956192720123958,0.12665969212026482,-74.35913999999998,3.3918037090023114,0.47967348061784354,-10.564720000000001,2.747904620178797,0.38861239819645427,0.0,0.0,0.0,-56.830819999999996,3.2406456744915455,0.458296506371165
GLU 256,102.60314,2.357927123639998,0.33346125173390667,-7.67288,1.0265639510522433,0.14517806622213925,92.48678,9.585790434366915,1.3556354838347973,-224.35013999999995,7.039604406528537,0.9955504025454059,0.0,0.0,0.0,-36.9331,5.4903194342406,0.7764484205663635
LEU 257,70.20219999999999,3.294784879169008,0.46595294612226107,-11.18624,0.9971743590766778,0.14102175026569364,-75.09782000000001,1.667783183630066,0.23586015973874175,0.6456999999999998,0.5569165556885521,0.07875989461648615,0.0,0.0,0.0,-15.436159999999997,3.0251737560675753,0.4278241754365922
HIE 258,108.07068000000002,2.8728175607917286,0.40627775566952556,-8.580739999999999,0.8647698840732246,0.12229692983881633,-86.95722000000002,2.8135688389652316,0.3978987210734953,-6.858059999999999,1.8877516511448225,0.26696839874412115,0.0,0.0,0.0,5.67466,2.924098422488545,0.41352996467970726
ASP 259,120.21827999999998,4.1134040114730235,0.5817231740545044,-7.125500000000001,0.94239342633531,0.13327455646146455,59.49017999999999,6.115637937909754,0.8648818114355402,-225.0066,4.277756000522118,0.6049660552461267,0.0,0.0,0.0,-52.423639999999985,1.9619286812730925,0.27745861494651686
VAL 260,46.904799999999994,3.193015446251524,0.45156057489556856,-6.444439999999999,0.737937156131869,0.10436007343807213,-45.71088,2.1784437255985334,0.30807846616080187,-3.6567399999999997,0.8961601823334957,0.12673618839147754,0.0,0.0,0.0,-8.907259999999999,2.9017570526148537,0.4103704178519705
GLU 261,94.06987999999997,2.9678286516584813,0.419714352997488,-6.531040000000001,1.0623268416076117,0.1502357027074459,131.21552,9.738602811984489,1.3772464175273225,-261.13174000000004,8.176539176961892,1.1563372597334451,0.0,0.0,0.0,-42.377379999999995,3.2907809157706422,0.4653867001881396
GLN 262,47.1661,3.2072029324630207,0.4535669884371965,-7.96292,1.0472111504371997,0.14809802116166193,-80.17396000000001,4.46496793251636,0.6314418205725594,-9.708400000000003,2.919756804941114,0.4129159672378858,0.0,0.0,0.0,-50.679179999999995,3.545375899337112,0.5013918680553252
ARG 263,-185.27560000000005,4.175341150129876,0.5904824082048148,-15.686859999999998,1.1474578512521034,0.16227504554922142,-156.34442,6.707660042339575,0.9486063803664716,177.80854000000002,6.623628329578948,0.9367225015809197,0.0,0.0,0.0,-179.49833999999998,3.372769856423748,0.47698168737176205
TRP 264,120.24336,3.238800850685416,0.45803560888648326,-17.948500000000003,1.1012668386907323,0.15574264990681772,-93.77362000000001,1.9525951642870503,0.2761386563158868,-0.09804,0.7631774095189139,0.10792958430384136,0.0,0.0,0.0,8.423200000000001,3.3165036951584943,0.46902445053536274
LEU 265,67.56078000000001,2.9298613024507234,0.41434495897979134,-10.98918,1.0066055968451777,0.14235552870191143,-71.70430000000002,1.5061206890543744,0.21299763050314072,2.0751199999999996,0.3864692815735829,0.05465500994419474,0.0,0.0,0.0,-13.05758,2.9522440352382784,0.4175103554069047
LEU 266,76.58846,2.4126084904934424,0.34119436479523063,-11.356900000000001,1.0414883436697595,0.1472886940671265,-80.40062000000002,1.5515683406147434,0.2194248990246088,-2.03728,0.33444007176174273,0.04729696852864877,0.0,0.0,0.0,-17.20634,2.6251594512333822,0.3712536099326161
GLY 267,74.11158,1.799671337661182,0.2545119613534573,-5.5788,0.8347279556837663,0.11804835958199501,-74.36246,1.6522713240868203,0.23366645152437326,1.4386599999999996,0.7035512947895138,0.09949717829164818,0.0,0.0,0.0,-4.391019999999998,1.2757407023372769,0.18041698033167544
ALA 268,91.01070000000001,2.385011482151893,0.3372915584474764,-7.3513199999999985,0.5261562672818915,0.0744097329117654,-71.84862,1.8566712998266854,0.26257297330837814,-5.66476,0.7937129345046611,0.11224795966074398,0.0,0.0,0.0,6.145999999999997,2.1450508991630106,0.3033560073576932
GLY 269,78.27804,1.7244573402673298,0.24387509583398928,-3.960619999999999,0.7783512032495371,0.11007548279249128,-70.91784,3.7016571443612736,0.5234933736810975,-7.751180000000001,2.370025068981336,0.3351721595717635,0.0,0.0,0.0,-4.3515999999999995,2.02277300753199,0.2860633020853955
GLU 270,102.05659999999997,3.483912025296489,0.4926995636289012,-9.626739999999998,0.9825521626865533,0.13895385942103394,164.54434,10.415221099160481,1.4729346933547167,-300.71798,9.58458666712326,1.3554652454386054,0.0,0.0,0.0,-43.74377999999999,3.8423537020426446,0.5433908716863178
ASN 271,37.358059999999995,2.675431893433394,0.3783632068899035,-9.93484,0.9497697902123431,0.1343177318450545,-93.8765,2.512334175622866,0.35529770643792863,-4.0895600000000005,0.7584735502309847,0.10726435814379295,0.0,0.0,0.0,-70.54284000000001,2.8423545335514704,0.4019696330421142
PHE 272,101.95644,3.74381011890279,0.5294547045101955,-15.286320000000003,0.5764624685093503,0.08152410411649964,-78.80835999999998,1.3937076416536078,0.19710002488095538,-1.3196599999999998,0.7009229518285165,0.09912547446544716,0.0,0.0,0.0,6.5421,3.7148355185660686,0.5253570772341424
GLY 273,88.81530000000001,2.1675127058454966,0.3065325865222706,-5.506719999999999,0.571393561041796,0.08080725234779668,-85.39095999999999,1.88950060026519,0.2672157375007136,-1.7549599999999999,0.5790569560932671,0.08189102006935801,0.0,0.0,0.0,-3.83734,1.6449758735008846,0.23263471900814797
THR 274,53.727159999999984,2.878918952384983,0.40714062274357854,-9.453840000000003,0.9754242022832749,0.13794581359359645,-65.72279999999999,2.591896178476749,0.3665494727864815,0.47759999999999997,0.8231827500622203,0.11641562094495736,0.0,0.0,0.0,-20.971879999999995,2.6560978042233723,0.37562895377220906
THR 275,45.11397999999999,2.906360841258601,0.4110214918857991,-8.404819999999999,0.7356901165572493,0.1040422940539105,-47.96282000000001,2.745404711076179,0.38825885766069207,-5.582679999999999,2.189732864438036,0.3096749914862357,0.0,0.0,0.0,-16.836340000000007,2.7518312419913857,0.3891677063786216
VAL 276,51.426700000000004,4.070557668182621,0.5756637860765663,-4.6404999999999985,0.7408041374074551,0.10476552581837248,-48.91966,3.86923740088408,0.547192800837149,-3.3348799999999987,1.0395496263286383,0.14701451803138435,0.0,0.0,0.0,-5.468339999999997,2.3952085805624588,0.33873364593438393
THR 277,24.25056,2.9402886399807797,0.4158196071952361,-5.718600000000002,0.8157388552717001,0.11536289524799416,-29.409620000000007,2.4591864987429006,0.34778148989270163,-9.786059999999999,0.9493334590121846,0.13425602529495942,0.0,0.0,0.0,-20.663719999999998,2.073066752808542,0.2931759117526593
ASP 278,86.83248000000002,5.561023331150062,0.7864474615585624,-4.590759999999998,0.891415426386611,0.12606517857045405,112.48512000000001,7.936664696558346,1.1224138853880556,-245.63422,5.801681508975154,0.8204816674561866,0.0,0.0,0.0,-50.90738,2.62734430853669,0.3715625954156348
GLU 279,103.24749999999996,3.3289130793712927,0.4707794024808065,-4.227260000000001,1.27193678789474,0.1798790255922012,66.38116,7.71783566127203,1.0914667864337628,-217.30864000000005,6.475276002641948,0.9157423143045283,0.0,0.0,0.0,-51.907239999999994,3.29006135845524,0.4652849394167049
ASP 280,90.40543999999998,3.5956987480050864,0.5085085935636751,-6.9108600000000004,0.941464242762306,0.1331431500603769,101.86474,7.854323937322746,1.1107691435433473,-228.79283999999993,6.758464536744049,0.9557912208681031,0.0,0.0,0.0,-43.43352,3.4387864908423387,0.4863178493454618
LEU 281,72.09624,3.9077292155931875,0.5526363654773462,-8.61966,1.0088166852307672,0.14266822382016206,-77.25574000000002,2.1692233523540487,0.3067745084715527,-1.9246000000000003,1.1715270206017436,0.165678940122153,0.0,0.0,0.0,-15.703760000000006,3.0151426338400458,0.42640556052659273
GLU 282,108.71789999999997,2.5093758048581183,0.3548793296321252,-5.340019999999997,1.0645580583509922,0.15055124440535417,90.11434,4.735419088570729,0.6696893898577165,-244.32173999999998,4.12311746527011,0.5830968638642369,0.0,0.0,0.0,-50.82951999999998,2.701071537297928,0.3819892000986675
SER 283,74.69505999999997,6.941600430477381,0.9816905473356027,-3.4867600000000003,0.37719334882788413,0.05334319495493195,-60.27103999999999,7.706369295485422,1.0898451974331078,-13.22186,2.5917275089021308,0.366525619306483,0.0,0.0,0.0,-2.2845999999999975,2.3692667726535155,0.3350649202766534
SER 284,65.7953,2.413433315838651,0.341311012714209,-1.8774600000000001,0.9149490086338148,0.12939332968897588,-61.324299999999994,3.0545905732196323,0.43198434161442106,-7.617799999999999,1.2942014680875644,0.1830277268612604,0.0,0.0,0.0,-5.024259999999999,1.7505844031065774,0.2475700204952131
GLU 285,99.76564,3.8724638397794284,0.547649088201546,-5.832179999999999,1.3357384727558064,0.1889019463954786,135.62984000000003,9.610782551613338,1.3591699029510282,-270.29262,6.430356596301172,0.909389750938441,0.0,0.0,0.0,-40.729319999999994,4.677585827924512,0.6615105317015026
GLY 286,87.95442000000003,1.8665381763024527,0.26396836036140714,-3.1512600000000015,0.5535864814100756,0.07828895099565301,-80.24923999999999,1.5806902993316938,0.22354336592264687,-1.7393399999999999,1.0350326103075203,0.14637571549953216,0.0,0.0,0.0,2.8145800000000007,1.974515384493114,0.27923864358644884
ARG 287,-174.69371999999998,4.016097329697374,0.5679619311468397,-10.715400000000002,1.4271777324495825,0.201833410514708,-205.15897999999999,9.274583916252048,1.311624235973102,214.34264000000002,7.4877479785576835,1.0589274742908001,0.0,0.0,0.0,-176.22546000000003,3.121509213247298,0.44144806644468987
LYS 288,140.01492,3.2875732255881513,0.4649330642921426,-8.89198,1.1594185868787805,0.163966549003142,-336.00921999999997,9.390484991290409,1.328015123194389,189.84800000000004,9.512197794410689,1.3452279128831037,0.0,0.0,0.0,-15.03828,4.254159315493483,0.6016289800466726
VAL 289,57.34067999999999,3.131115688952113,0.44280662726752557,-10.6371,0.8800579128670939,0.12445898360504037,-64.0557,1.7096326418272543,0.2417785668747847,1.58668,0.36377050127793464,0.05144491764985144,0.0,0.0,0.0,-15.765440000000003,2.949181772356509,0.41707728603700966
ILE 290,73.55902,3.356579315255138,0.47469199908148124,-10.032440000000003,1.023483193022693,0.14474238124336128,-56.034119999999994,1.4384281231956761,0.20342445603222023,-1.9479800000000003,0.23705564663175346,0.03352473105037496,0.0,0.0,0.0,5.544480000000001,2.9600870881783194,0.4186195305907263
ALA 291,84.33269999999999,2.3154695096243048,0.3274568383772071,-7.43524,0.7151861732444316,0.10114259858239891,-74.20351999999998,1.441211049639349,0.20381802126419313,2.8461200000000004,0.2638133916236955,0.03730884763698748,0.0,0.0,0.0,5.5400599999999995,2.40899947206304,0.3406839725141177
LEU 292,68.18130000000002,3.484387821410899,0.49276685136069354,-11.515159999999996,0.9173432369621065,0.12973192470630468,-66.63468,1.9584938033085786,0.27697284984626563,-2.5937199999999994,0.33585699575861905,0.04749735184197221,0.0,0.0,0.0,-12.562260000000006,2.756318122496005,0.3898022471048596
ASN 293,30.239579999999997,2.988258282612121,0.4226035391143794,-9.983200000000002,0.9707007983925807,0.1372778234093179,-85.0035,3.2801920385858083,0.46388920681563006,-2.1661600000000005,1.2023495391939893,0.1700379025041181,0.0,0.0,0.0,-66.91327999999997,3.0594277441386004,0.43266842088613316
LEU 294,66.94664,2.863898278640495,0.4050163786910349,-7.29294,0.9166374290852484,0.12963210839911643,-70.44630000000001,1.645737138791281,0.2327423781779722,-2.46222,0.9682274792630112,0.1369280432636065,0.0,0.0,0.0,-13.254819999999995,3.075742405924163,0.4349756624824005
ASP 295,91.33882000000001,3.2788592448591447,0.46370072131922074,-6.1688800000000015,1.2126674175551957,0.1714970708554515,133.52088,6.5503873462262545,0.9263646623830275,-273.92732,5.737795274980355,0.811446789599748,0.0,0.0,0.0,-55.23650000000001,2.6949584950420036,0.38112468537209865
ASP 296,99.95837999999999,2.5519512369166577,0.36090040497623327,-7.6812999999999985,1.1177494218294197,0.1580736391685851,105.96861999999999,7.3617038432418465,1.0411021417286757,-241.60010000000003,4.616122716089578,0.6528183350672409,0.0,0.0,0.0,-43.354400000000005,4.282596768316996,0.6056506431929083
THR 297,39.46390000000001,4.551991349947746,0.6437487902901115,-3.7799599999999987,0.8026730831415806,0.11351511603306501,-51.023340000000026,5.127605802360171,0.725152966820073,-5.106480000000002,1.6461539811329906,0.23280132858727393,0.0,0.0,0.0,-20.445879999999995,2.604580516244443,0.3683433090365609
ASP 298,104.05388000000002,2.5003392381028724,0.35360136610586934,-6.205500000000001,0.8506641699284134,0.12030208061376134,152.97242,7.503352984073118,1.0611343553348835,-299.76736,5.628273290311677,0.7959580419901018,0.0,0.0,0.0,-48.94656,3.330222738256443,0.4709646162165528
ASP 299,95.84983999999999,7.776713805612474,1.0997934134591245,-3.97838,0.8425626834841426,0.11915635741327439,154.03627999999998,7.700080680201313,1.0889558529307743,-293.93691999999993,8.318343120696726,1.1763913657762246,0.0,0.0,0.0,-48.029180000000004,3.819784950438958,0.5401991682259415
ASP 300,98.36326,2.750234744962521,0.3889419276035707,-4.3883,0.665485304120236,0.09411383426468214,142.96381999999994,12.00997569304821,1.6984670508879989,-288.18128,9.632250850221386,1.362205978856286,0.0,0.0,0.0,-51.2425,2.8912234866923168,0.4088807466731902
SER 301,85.97018,4.789859871395342,0.6773884791993942,-5.318440000000002,0.6870276896894189,0.09716038764846303,-70.59024000000001,8.276714424359396,1.170504179081808,-10.23324,3.846834998073094,0.5440246226486448,0.0,0.0,0.0,-0.17174000000000078,2.9439394681956363,0.41633591227277056
ILE 302,91.65188000000002,4.082951043742557,0.5774164740566108,-6.72894,0.9815666133279102,0.1388144816940958,-51.74771999999999,2.30326848665148,0.32573135316090773,-10.164779999999997,1.4271512083868532,0.20182965944578388,0.0,0.0,0.0,23.01044,3.608419616175517,0.5103075959928534
PRO 303,78.30202000000003,2.363138967474433,0.33419831775746955,-7.218779999999999,0.7236363807880504,0.10233763839370422,-60.77892,2.2427572391142356,0.317173770466579,1.5208399999999997,1.8608492616007353,0.26316382632877194,0.0,0.0,0.0,11.82516,2.352758868732636,0.33273035011552743
GLU 304,99.65756000000003,2.764101562242904,0.39090299171005743,-7.863120000000001,1.0304925936657592,0.14573366018871436,83.08062,7.150291999324186,1.0112039920372098,-218.16816000000003,6.674268170696413,0.9438840565913934,0.0,0.0,0.0,-43.293099999999995,4.394008799490603,0.6214066837426332
TYR 305,84.70110000000003,3.3277154039969434,0.470610025605034,-14.372459999999997,0.9417965429964636,0.13319014441016946,-79.60148,2.401892156113949,0.3396788462533902,-5.394339999999997,2.668229125168981,0.37734458163328716,0.0,0.0,0.0,-14.667180000000005,3.3025574616651006,0.4670521552803248
TYR 306,88.86748000000001,2.8825128498586907,0.40764887659848814,-15.75946,1.08696616709077,0.15372022953404665,-88.35877999999998,1.6826730435845558,0.2379659039276893,-2.12004,0.8108289082167716,0.11466852387643278,0.0,0.0,0.0,-17.370799999999996,2.7763685058003453,0.39263779950483735
GLU 307,107.76956,2.42257936225083,0.3426044590020287,-10.525300000000001,1.2867603234479814,0.18197539009437258,61.231139999999996,8.01465465010194,1.1334433303910756,-204.18194,5.77520269223333,0.8167369972809987,0.0,0.0,0.0,-45.706540000000004,2.871766175788098,0.40612906737638454
SER 308,64.78771999999998,2.8861399345152408,0.408161823829805,-7.550880000000002,0.9506050628941424,0.13443585724054252,-55.19561999999999,2.438351392970597,0.34483496097703464,-4.258659999999999,0.81913568131294,0.11584327899364852,0.0,0.0,0.0,-2.21744,2.132833647146442,0.30162822700801706
ASN 309,19.508140000000004,4.762436800672503,0.6735102713455785,-5.598079999999999,0.9369381802445705,0.1325030681607039,-70.50612000000002,4.314989272941015,0.6102316351287604,-12.744580000000001,2.720532051566381,0.38474133241958763,0.0,0.0,0.0,-69.34064000000001,2.0694167464283924,0.29265972290010367
ASP 310,103.9095,8.807463671795846,1.2455634574762022,-4.2729,0.876729861473874,0.12398832606338374,61.93070000000001,8.868071858639793,1.2541347494587576,-212.7705,4.66791603287849,0.6601430161715575,0.0,0.0,0.0,-51.20319999999998,2.4052803246196337,0.34015800563862464
GLY 311,91.81924,1.996342531330861,0.2823254682950339,-3.2296800000000006,0.8217999376977324,0.11622006174494977,-82.20003999999997,2.696920094923951,0.38140209748779863,-1.0500199999999997,0.9366423541565909,0.13246123203413146,0.0,0.0,0.0,5.339500000000002,2.4176863919871816,0.3419124885113147
PRO 312,79.06760000000001,2.493616425995861,0.3526506168999672,-7.358359999999998,0.6181807425017579,0.0874239590043856,-54.70391999999999,1.4217513262173163,0.2010660007858463,-3.5579599999999987,0.8281959903307962,0.11712460018288286,0.0,0.0,0.0,13.447360000000003,2.5637043024498687,0.36256253944388595
GLN 313,34.14807999999999,3.2384214848596558,0.45798195845689416,-9.073500000000001,1.1002018951083246,0.15559204414107738,-76.59154000000001,2.978383865185565,0.4212070856098626,-7.27154,1.6442819005267932,0.23253657640895992,0.0,0.0,0.0,-58.78850000000003,3.3438111026187847,0.4728863011337218
GLN 314,34.28888,2.5475668127842734,0.3602803537691119,-8.101220000000001,0.9174857882277951,0.12975208449963171,-71.66998000000001,4.109232996508918,0.5811333034613945,-12.75306,4.082599110419741,0.577366703168793,0.0,0.0,0.0,-58.23537999999998,2.887776167850034,0.40839322216713214
PHE 315,96.98974000000003,3.057132498338086,0.43234382411212646,-14.850500000000004,0.8287902086776294,0.1172086353473931,-67.20048000000001,1.370880786063891,0.1938718200048244,-7.771520000000001,0.789682676522659,0.111677995110943,0.0,0.0,0.0,7.167240000000003,3.177712847694066,0.44939646065361777
ASP 316,118.58343999999997,4.687318534770698,0.6628869443035506,-7.15056,1.0712394346736838,0.15149613370644108,47.122339999999994,5.787903639868344,0.8185331825210413,-206.45174000000003,3.315581281224831,0.46889400150585187,0.0,0.0,0.0,-47.89652,3.7440853315061933,0.5294936254498224
THR 317,51.45725999999999,3.269528233920187,0.46238111709716817,-8.08522,0.9193100519411436,0.13001007434810796,-60.948439999999984,2.312623291070538,0.3270543222891857,-1.6361200000000002,0.6636247325107758,0.09385070970429565,0.0,0.0,0.0,-19.212519999999998,2.5276489411308574,0.35746354134652514
THR 318,52.67751999999998,2.7735735594359165,0.3922425343993693,-8.640419999999995,0.6466401500062273,0.09144872701137792,-53.09304000000003,3.0190049086408015,0.4269517686670768,-6.700780000000001,1.512770693661135,0.21393808317361315,0.0,0.0,0.0,-15.756719999999998,2.1318587292782882,0.30149035280088277
ARG 319,-189.197,4.0365207642231535,0.5708502409564994,-15.105679999999998,1.1118449971106947,0.1572386274170619,-142.33017999999996,8.695990095878697,1.2297987131853765,176.24246,5.783813396747991,0.8179547347916207,0.0,0.0,0.0,-170.39040000000006,4.425887368651727,0.6259149942283043
SER 320,81.26168000000001,2.282917584495964,0.3228533009774218,-8.943,0.8705294021456307,0.1231114486958893,-85.33424000000001,2.9817178911492346,0.42167858808337516,2.6203600000000007,0.825111113971928,0.11668833278438731,0.0,0.0,0.0,-10.395200000000003,2.3374479673353123,0.3305650616747022
PHE 321,102.47021999999998,4.151952910571651,0.5871748116464874,-14.00058,1.279101420372895,0.18089225763420375,-77.3097,1.2380467882922397,0.17508625588553373,0.5549999999999999,0.35624704911058586,0.050380940840758455,0.0,0.0,0.0,11.714940000000004,3.9115675804464796,0.5531791922406324
ILE 322,88.99478,3.3427862886521194,0.4727413705526651,-10.330119999999999,1.305405341493599,0.18461219383345293,-68.4273,1.3672047725193375,0.19335195318380693,-0.50188,0.3529685901039918,0.0499172967216775,0.0,0.0,0.0,9.73548,3.2923910049688794,0.46561440118621733
HIE 323,110.91940000000002,2.670569152820132,0.37767551151734574,-13.624839999999997,0.8447438040021948,0.11946481443505436,-91.95999999999998,1.7308875873394984,0.24478447009587637,-1.4850800000000002,0.5461240826039436,0.07723360843570615,0.0,0.0,0.0,3.849479999999998,2.7995763553795077,0.39591988506767395
GLN 324,42.97016000000001,2.674682361402852,0.3782572070536009,-12.470680000000002,1.0987654242830878,0.15538889648877707,-84.34924,2.2839112028269306,0.32299381982936937,-2.22812,0.6982195540086222,0.09874315627930873,0.0,0.0,0.0,-56.077880000000015,2.870298184091491,0.4059214619997053
VAL 325,63.95095999999998,3.1011139802341576,0.4385637449311956,-8.800639999999998,0.8739819394015197,0.12359971119707697,-64.24538000000001,1.1511397115896687,0.16279573923163623,-0.47748000000000007,0.3161356189991882,0.04470832799378654,0.0,0.0,0.0,-9.57254,2.915738062378031,0.41234763121424606
VAL 326,50.30529999999999,2.534361262725024,0.35841280696987315,-9.921940000000001,1.029818166668258,0.14563828180804467,-54.72036000000002,1.4040259507566035,0.1985592541483768,-0.6116800000000001,0.3910025288920774,0.05529610792813537,0.0,0.0,0.0,-14.948680000000003,2.6245341715435746,0.3711651820308558
HIE 327,102.06344000000004,3.096976339333975,0.4379785941434688,-13.427539999999999,1.01491694655282,0.14353093104972878,-76.02822,4.229362794984646,0.5981222224863466,-5.716299999999999,2.5099452045811734,0.3549598549132008,0.0,0.0,0.0,6.891379999999997,3.507955985413731,0.49609989307799734
ALA 328,86.49244,1.9533549719394712,0.27624610934457167,-7.743840000000001,0.497055222686553,0.07029422371717022,-71.53997999999997,1.4515103925240862,0.20527456830330573,-1.4654999999999998,0.6745959457334444,0.09540227355781415,0.0,0.0,0.0,5.743119999999999,2.329398185283057,0.3294266505794575
LEU 329,80.91764,2.8554759586446927,0.4038252827745639,-11.081899999999997,0.8929651336978629,0.12628434028018218,-81.39832,1.5359390539993247,0.21721458411443464,-2.2308600000000003,0.8399171390083673,0.11878222092552411,0.0,0.0,0.0,-13.793440000000002,3.0446454910875853,0.43057789461141555
THR 330,44.32168000000001,3.315382810114018,0.4688659334521868,-8.8939,0.8639049079615052,0.1221746037439841,-53.17868000000001,1.8310054990632407,0.25894328095549524,-2.66196,0.6855181386367538,0.09694690489128568,0.0,0.0,0.0,-20.41286000000001,2.6800852673748055,0.37902129334377727
HIE 331,101.00231999999998,2.396058241697471,0.33885380616443944,-7.2816,0.8547376205596602,0.12087815352659798,-79.23903999999997,3.534545950812598,0.4998602820470082,-4.53824,2.870939007084616,0.4060120880565011,0.0,0.0,0.0,9.943439999999999,2.593379394997966,0.3667592312785055
LEU 332,68.66913999999998,2.836734841398251,0.40117488855616973,-8.7219,0.8574029449447865,0.12125508731595493,-62.93915999999999,1.921893663656245,0.2717968084581577,-5.60306,1.0474440397462768,0.14813095668360476,0.0,0.0,0.0,-8.594980000000001,3.0049276962349674,0.42496095019660307
GLN 333,35.22429999999999,2.9762765614102995,0.4209090678519605,-8.109499999999999,1.1681559698944406,0.16520220155918147,-74.84300000000002,2.7358225161725107,0.38690373066168504,-7.462180000000001,2.8571942789386955,0.4040682899609919,0.0,0.0,0.0,-55.190380000000005,2.929136329295626,0.4142424322929618
ASP 334,100.04336000000005,3.2994358957847334,0.46661069919993914,-6.7103199999999985,1.3873834428880936,0.196205648114422,45.4477,5.755819365650733,0.8139957809472971,-187.91654,4.83957898255558,0.6844198233305886,0.0,0.0,0.0,-49.135799999999996,2.6350279543110906,0.3726492270218976
LYS 335,126.47673999999995,3.0220334201357644,0.42738006487007474,-6.3135200000000005,0.968581028928404,0.1369780427367836,-286.01903999999996,12.543046851480193,1.7738546970844438,147.04286,11.233560753403456,1.5886653971205291,0.0,0.0,0.0,-18.812960000000004,3.940251326806441,0.5572356865528251
GLU 336,100.03172000000002,3.8425506530942646,0.5434187247711503,-7.708319999999998,1.19199237312997,0.16857317803256944,41.69343999999999,5.645811580844805,0.7984383308233807,-184.72232,4.287041457416614,0.6062792171534295,0.0,0.0,0.0,-50.70547999999998,3.558174111760448,0.5032018086136466
ASP 337,106.64071999999996,9.873105596599652,1.3962679837452936,-2.37606,1.2563754599640988,0.1776783214913964,54.967,16.662405478201517,2.356419980903234,-209.80892,6.54980452483806,0.926282238991865,0.0,0.0,0.0,-50.57726,2.7423615356840303,0.38782848766946637
SER 338,71.69964000000002,5.3011489802114955,0.7496956783975399,-2.2108800000000004,0.8416490156829017,0.11902714527367253,-60.07705999999999,8.35876590510831,1.182108010770599,-10.322519999999999,4.508607471226569,0.6376133833225278,0.0,0.0,0.0,-0.9108199999999994,2.0850336082663032,0.2948682806813917
ASN 339,38.32886,6.158983039463618,0.8710117344835316,-6.9168600000000025,1.2351279611440917,0.17467347139162037,-86.17424000000001,6.028845045478878,0.8526074428762068,-6.48026,1.5841122916005665,0.22402730871034443,0.0,0.0,0.0,-61.24249999999998,3.1681396702170375,0.44804260891131586
PRO 340,92.16526000000002,2.441871993450686,0.3453328490716986,-4.6623399999999995,0.5672416983967289,0.08022009030162026,-58.89999999999999,0.9398202381306198,0.13291065269570343,-5.6762,0.7319328384489875,0.10351093468807936,0.0,0.0,0.0,22.926720000000003,2.402796412848927,0.3398067274672375
ARG 341,-190.03372,3.940439122940901,0.5572622449368566,-10.932700000000002,1.175591157673435,0.16625369589876593,-141.51868000000002,7.333020543923047,1.0370457106376503,160.02367999999996,6.2695169716348,0.8866435930814228,0.0,0.0,0.0,-182.46141999999998,4.724681475359943,0.6681708620346956
GLY 342,86.11355999999999,1.85990714994068,0.2630305916200799,-6.13912,0.6761457724485045,0.09562145215379075,-79.93011999999999,1.4267727028509718,0.20177613067955621,0.76324,0.2507551443141297,0.035462132592386494,0.0,0.0,0.0,0.8075599999999996,1.8100814143015775,0.2559841685104764
PRO 343,89.13845999999998,2.272699040436867,0.3214081806178136,-10.825080000000003,0.7449878345314825,0.10535718993973858,-67.02020000000002,0.896500105966012,0.1267842608526051,1.0090199999999998,0.2661539020942588,0.03763984580202217,0.0,0.0,0.0,12.302200000000001,2.3319755487568825,0.32979114481744237
VAL 344,60.04210000000001,2.5382598074267264,0.3589641444489397,-10.69004,0.8741289369423718,0.12362049978866782,-65.32464,1.3967524155696833,0.19753062093760274,0.7128999999999999,0.31490724031053996,0.0445346090136649,0.0,0.0,0.0,-15.259680000000001,2.813793598969186,0.3979305069380824
VAL 345,47.25328000000001,2.8063773662140514,0.3968816932436797,-11.09954,0.8188024232988023,0.1157961491933122,-49.88307999999999,1.933077348064617,0.27337842027491976,0.39076,0.3357797825956768,0.04748643225174955,0.0,0.0,0.0,-13.338579999999997,2.3955398730975195,0.3387804977740035
GLU 346,94.7018,2.9124819999444416,0.4118871544488945,-10.942559999999997,1.380738949403556,0.19526597483432875,29.409660000000002,4.784022096980736,0.676562893224273,-166.01658000000003,2.9559622128143417,0.41803618512244267,0.0,0.0,0.0,-52.84768000000002,3.7494079716133517,0.5302463604325398
TYR 347,98.61671999999999,2.862132617752502,0.40476667653359977,-14.922660000000002,1.197474903453076,0.16934852490647526,-99.44237999999997,1.4433476350502281,0.2041201800707165,-0.052520000000000004,0.2886926559509265,0.04082730694033101,0.0,0.0,0.0,-15.800840000000004,3.128635033748726,0.4424558096443054
THR 348,41.6162,2.2964083260604213,0.3247611799461144,-10.263499999999997,0.7481055339990766,0.10579809922678607,-52.257000000000005,2.0037239630245334,0.2833693603761261,-0.7412999999999998,0.3121544008980174,0.04414529873044244,0.0,0.0,0.0,-21.645599999999998,2.091940046942091,0.29584499860569136
ASN 349,19.67068,2.8351848154220964,0.4009556817804189,-10.226440000000002,0.8977033398623115,0.1269544238220905,-74.38640000000001,2.291694490982404,0.32409454299630225,-4.2865600000000015,0.9800999165391181,0.13860705944503593,0.0,0.0,0.0,-69.22872,2.33935062818726,0.33083413855284427
ILE 350,92.47396,3.0557714964304785,0.43215134937651106,-11.647719999999993,1.1333231143853788,0.1602760918914717,-75.18078,1.4367256285042278,0.2031836869239688,1.0078400000000003,0.5578779923961865,0.07889586229961613,0.0,0.0,0.0,6.653299999999999,2.9253453556802502,0.4137063076628155
ILE 351,79.92,2.9569418729493937,0.41817472998739336,-12.091840000000005,1.0542325997614663,0.14909100404785125,-62.14452000000002,1.3711406527403904,0.19390857070265582,0.4829,0.30405724789914146,0.04300018837168041,0.0,0.0,0.0,6.166539999999997,2.578656450246913,0.36467709246400465
LEU 352,76.91078000000002,3.153250261491629,0.44593692853579703,-11.75874,0.7589875311229091,0.10733704601860895,-74.05336,1.5802644178743317,0.2234831371893504,-1.12054,0.5319498175580102,0.07522906464924316,0.0,0.0,0.0,-10.021860000000002,2.948031851998886,0.41691466274046973
LYS 353,127.61754000000002,3.6326081055343664,0.5137283649633136,-7.384399999999999,0.8364953317263625,0.1182983042989203,-240.69348000000005,5.773488069581723,0.8164945130201732,100.96754000000001,6.204027328147285,0.8773819588799207,0.0,0.0,0.0,-19.4928,4.42668552757026,0.6260278709450562
GLU 354,100.8808,2.7056968270672357,0.3826433148508335,-8.0455,1.0417032254917962,0.14731908294582965,27.056600000000014,5.649039504198876,0.7988948281219435,-174.3096,4.652265564216629,0.6579297056676475,0.0,0.0,0.0,-54.4177,3.3849009040149123,0.47869727657468386
MET 355,90.88598,3.0984201941636345,0.43818278605168903,-11.083519999999998,0.7996822428940267,0.1130921473489668,-72.6859,1.0765393490247577,0.15224565478191152,-4.2167200000000005,0.6112376637609966,0.08644205939240471,0.0,0.0,0.0,2.89984,3.4965059494300874,0.4944806134602245
GLY 356,79.65814,1.5707094703991273,0.22213186355863074,-3.1224799999999986,0.35491887749175877,0.050193109009108026,-73.18856,1.9205625859109952,0.27160856563816715,-5.438960000000001,1.8428463632109944,0.2606178320222923,0.0,0.0,0.0,-2.0918599999999996,1.3736328914233242,0.19426102647726343
HIE 357,122.94717999999997,2.51470376537809,0.35563281703483846,-8.535959999999998,1.1096828188270802,0.15693284923176629,-108.49148000000001,3.337047498852666,0.47192978311606554,-0.5877,2.9010672742975125,0.410272868466829,0.0,0.0,0.0,5.332039999999999,2.674863727070966,0.37828285603236045
THR 358,46.09536,3.7370199183841946,0.5284944251437325,-3.0738800000000004,0.47331679201143906,0.06693710265615024,-49.15622000000001,2.9815921470918214,0.42166080518823695,-12.266860000000001,1.9834546126392607,0.28050284135459164,0.0,0.0,0.0,-18.401600000000002,2.158268426308451,0.3052252479727048
SER 359,80.98034,4.112517781651433,0.5815978422311971,-3.7839,0.8968066960053315,0.12682761923177452,-66.13983999999999,4.594418593728675,0.6497489086470215,-3.6446799999999993,2.355294966156045,0.3330890084526959,0.0,0.0,0.0,7.411920000000001,2.524343580735397,0.35699609279654604
PRO 360,89.48898000000001,2.921329173440628,0.413138333723592,-5.5215799999999975,0.8727428737033838,0.12342448084557944,-58.965539999999976,1.9436201296554656,0.2748693947460113,-1.66422,0.8694520870065237,0.12295909332782179,0.0,0.0,0.0,23.33764,2.87327559945092,0.40634253211791754
PRO 361,92.26171999999998,2.6994890704727452,0.3817654054940496,-6.904760000000001,0.7997765828029639,0.11310548902683602,-60.63254000000002,1.576927166485041,0.22301117857177205,-3.1983800000000007,0.7179072332829616,0.10152741458345096,0.0,0.0,0.0,21.52604,2.5637359845350622,0.3625670199673424
ARG 362,-188.35694,3.564237889982237,0.5040593563536943,-12.222399999999999,1.2389518473290209,0.17521425056199016,-150.89783999999997,4.875527825211058,0.6895037574140879,184.53477999999998,4.56316677008662,0.6453292333626729,0.0,0.0,0.0,-166.94240000000005,3.8120243021228335,0.5391016468157944
ILE 363,79.98303999999999,3.010000145914018,0.4256783029096599,-7.9913399999999974,0.8385995137132188,0.11859588056927163,-64.04636,1.4162976348208542,0.2002947323520589,-0.8434399999999997,0.7039948908905518,0.09955991225387856,0.0,0.0,0.0,7.101900000000001,2.629923156672073,0.37192729961647075
ALA 364,89.64925999999997,2.3573819614998506,0.3333841541646778,-6.255759999999999,0.43693599348191536,0.0617920807871087,-76.19780000000002,1.6073034809880213,0.2273070381662746,-1.61258,0.7437424578441117,0.10518106707958427,0.0,0.0,0.0,5.583120000000001,2.045773620320684,0.2893160799402618
TYR 365,89.84675999999997,2.5615125184946366,0.3622525743843578,-13.29364,1.0764145810978383,0.15222800993247165,-90.27072,3.9589541853373476,0.5598806701717804,-2.044539999999999,2.589242261434801,0.36617415223906785,0.0,0.0,0.0,-15.762139999999999,2.618710812671008,0.3703416347212409
GLU 366,107.50211999999998,3.314588925584855,0.46875366122537676,-6.301639999999996,1.1041814662454998,0.15615484048853956,52.061960000000006,9.599839144402312,1.3576222714613877,-196.39649999999995,9.662340199455947,1.3664612554333357,0.0,0.0,0.0,-43.134060000000005,3.8968336295509745,0.5510954969222561
PHE 367,113.67169999999996,3.708846905712032,0.5245101594823443,-13.01844,0.7783399812421631,0.11007389576098874,-85.08856000000002,2.0888628213443976,0.29540981318821746,-2.57128,1.5951590772082898,0.22558956011305142,0.0,0.0,0.0,12.993420000000004,3.3724844615801923,0.4769413264459233
SER 368,74.22492000000001,6.445741551877481,0.9115655122216935,-1.5944399999999999,1.3757337847127262,0.19455813765556051,64.69838000000003,12.540951617624366,1.7735583862709183,-213.31976000000006,8.19184190902069,1.1585013928553365,0.0,0.0,0.0,-75.99090000000001,2.8303429986485225,0.4002709454856475
UNK 369,-108.13028000000003,4.140762485532864,0.5855922465606304,-15.357740000000003,2.1730496801499726,0.30731563293786074,32.129560000000005,6.3856706716209315,0.9030702068654431,-13.726740000000001,4.507913365671517,0.6375152219735605,0.0,0.0,0.0,-105.0852,4.472009754015116,0.6324376845192945
Sidechain Energy Decomposition:
Residue,Internal,,,van der Waals,,,Electrostatic,,,Polar Solvation,,,Non-Polar Solv.,,,TOTAL,,
,Avg.,Std. Dev.,Std. Err. of Mean,Avg.,Std. Dev.,Std. Err. of Mean,Avg.,Std. Dev.,Std. Err. of Mean,Avg.,Std. Dev.,Std. Err. of Mean,Avg.,Std. Dev.,Std. Err. of Mean,Avg.,Std. Dev.,Std. Err. of Mean
ALA   1,10.018059999999997,1.2303642454167991,0.17399978025273763,-1.94684,0.37720924484959245,0.053345442991880716,-12.96866,0.4113372635684411,0.058171873684792576,5.6671000000000005,0.41457338313017184,0.05862953010215863,0.0,0.0,0.0,0.7696599999999998,1.3763496010825156,0.19464522724176925
TYR   2,10.8453,2.842189763193159,0.4019463309945741,-5.732340000000001,0.44473064252420147,0.06289441062606264,-9.3441,3.0614286942537188,0.43295139796517645,-4.6188400000000005,3.066302205328105,0.4336406165109537,0.0,0.0,0.0,-8.84998,2.9545447939741907,0.4178357318277122
VAL   3,-14.207879999999998,2.315641886302798,0.32748121612086334,-5.809120000000003,0.6791553177292871,0.09604706612905663,11.309460000000003,0.6920030118431143,0.09786400445515617,1.7679799999999992,0.11322411227297272,0.0160123075164092,0.0,0.0,0.0,-6.93956,2.0846951734965913,0.2948204187772612
GLU   4,22.857940000000003,1.7720607485072124,0.2506072343887918,-4.36872,0.7522797362683654,0.10638842057291774,53.99616000000002,8.695571248307793,1.2297394791938425,-118.04678000000004,9.15533867705555,1.2947604125210908,0.0,0.0,0.0,-45.56140000000002,2.061058407711634,0.2914776753028889
ILE   5,12.600119999999999,2.452987710038514,0.34690484878709876,-6.799020000000001,0.6776707309600999,0.09583711385470621,0.7280399999999999,0.4290335166394347,0.06067450179441115,3.1260999999999997,0.21572512602847901,0.03050813989741202,0.0,0.0,0.0,9.655239999999997,2.422232231310627,0.3425553672736732
ILE   6,13.10362,2.3179259426478627,0.3278042304669048,-5.15572,0.6791580387509288,0.09604745093962756,1.8602599999999998,0.5379916285594054,0.07608350575518996,2.3944799999999997,0.16032694595731606,0.022673654138669463,0.0,0.0,0.0,12.20264,2.486916691487667,0.35170313135938847
GLU   7,22.92858,2.2523301897368433,0.318527590126821,-5.548520000000001,1.3037656114501563,0.1843803009868462,52.41754,4.24736894187435,0.6006686762000968,-114.91032,3.123711769290134,0.4417595549074564,0.0,0.0,0.0,-45.112719999999996,3.032320557197118,0.4288348857450905
GLN   8,-41.81906000000001,2.5352155601446404,0.35853362286958534,-6.784459999999999,0.6037797018781018,0.08538734430815957,-4.768520000000002,1.485125910352379,0.21002852042520237,-1.38224,1.3775610848162056,0.19481655691444716,0.0,0.0,0.0,-54.75428000000001,2.4349252147855798,0.34435042621139883
PRO   9,23.77122,1.9512921697172378,0.2759543850566541,-5.980379999999999,0.44204139579906393,0.06251409370693695,-28.708940000000005,0.5966037683418883,0.08437251405519947,24.632460000000002,0.4584723420226832,0.06483778040614349,0.0,0.0,0.0,13.714360000000001,2.074713327281631,0.29340877254778924
LYS  10,43.47995999999999,2.3605768698351843,0.33383598243451457,-6.992879999999998,1.1592697984507438,0.16394550714185663,-165.67713999999995,10.077629302589736,1.425192003629092,113.86510000000003,8.679627400412635,1.2274846786008677,0.0,0.0,0.0,-15.324960000000006,3.243035035025035,0.458634412978351
GLN  11,-40.4258,1.931609473988052,0.2731708315322263,-4.99368,0.5404523823612923,0.07643150889521892,-5.337859999999999,1.2084745758186264,0.17090411349057746,-3.6612600000000004,0.9686004709889406,0.13698079225935275,0.0,0.0,0.0,-54.41860000000001,2.1258090506907723,0.30063479905023643
ARG  12,-273.99444000000005,4.605596174912058,0.6513296573374282,-5.2271399999999995,0.7655693308904203,0.10826785306821281,-6.33842,18.174918901706274,2.570321680582413,115.42379999999997,16.479793519337512,2.3305947500155346,0.0,0.0,0.0,-170.13620000000003,3.134782608090577,0.44332520794529967
GLY  13,3.7878600000000016,0.6755466826208129,0.09553672805785063,-1.1413200000000001,0.09801967965668507,0.013862076034995018,4.424080000000001,0.14161452467875613,0.020027318142971626,-4.747940000000001,0.12611747063741804,0.017835703742762717,0.0,0.0,0.0,2.3226800000000005,0.7048685108585832,0.09968346077459354
MET  14,15.476959999999993,2.2273263250813176,0.31499150967606243,-7.082599999999998,0.632483517571819,0.08944667685275082,-6.452139999999997,1.608357870748928,0.22745615139626474,6.188040000000001,1.1125533328339716,0.15733880121571905,0.0,0.0,0.0,8.130260000000002,2.517500663833076,0.3560283582076006
ARG  15,-274.23741999999993,3.7088127593153857,0.5245053304526199,-7.683260000000001,1.597580192791582,0.2259319575624479,-96.90902000000001,10.304474549417776,1.4572727660915006,198.82446,6.8176929447140076,0.9641673826509913,0.0,0.0,0.0,-180.00524000000001,3.705565854548161,0.5240461487768657
PHE  16,20.27306,2.1979948262905284,0.31084340933659604,-11.175159999999998,0.7103063947340139,0.10045249368731796,-1.8067199999999992,0.4809242368606538,0.06801295782422673,2.4517599999999997,0.345014582880205,0.04879243023256821,0.0,0.0,0.0,9.742939999999999,2.12668637471537,0.30075887140365465
ARG  17,-274.5535399999999,3.5624570240831948,0.5038075038829749,-8.95124,0.9511896038119725,0.13451852380991824,-14.696060000000005,6.2959508047950825,0.8903819016175009,128.48082000000005,5.152661000646422,0.7286963069425092,0.0,0.0,0.0,-169.72002,2.5584601344544793,0.36182090209364165
TYR  18,10.2984,2.7087829075066154,0.38307975253202803,-9.391519999999998,0.9326043371119751,0.1318901701871725,-15.103,1.2641708112434877,0.1787807506416738,3.4354799999999996,0.7944300155457408,0.11234937023410553,0.0,0.0,0.0,-10.76064,2.9098071603458537,0.41150887500514494
LYS  19,42.75334000000001,2.836186472078087,0.4010973374231932,-3.7266799999999995,1.0225198959433526,0.1446061504639415,-164.59203999999997,14.18087129616556,2.0054780513304666,112.62310000000004,12.185771119219064,1.723328278477397,0.0,0.0,0.0,-12.942280000000004,3.6732776428688143,0.5194799060906952
CYS  20,14.174700000000003,1.699627479773091,0.24036362328771085,-4.4143799999999995,0.30686054748045744,0.043396634800409596,2.3325599999999995,0.9758340260515626,0.13800377142672599,-0.85008,0.4388455236185055,0.06206212912880128,0.0,0.0,0.0,11.242799999999999,1.4660073260389956,0.20732474430226633
GLU  21,23.02816000000001,3.0232580132035456,0.42755324848255916,-3.0951599999999995,1.1289118718482871,0.1596522479891845,118.29826000000001,9.146020465338728,1.2934426183823915,-184.22962000000004,8.177676941257976,1.1564981639032759,0.0,0.0,0.0,-45.99836000000001,3.28438534133845,0.46448222937802225
GLY  22,3.25014,0.6267961713348279,0.08864236463452438,-1.15356,0.07403246855265626,0.010469772108312613,4.654160000000001,0.13526187341594606,0.019128917585682373,-4.94324,0.11844012158046027,0.01674996262682052,0.0,0.0,0.0,1.8074999999999994,0.6346094625830939,0.08974733087953125
ARG  23,-273.90081999999995,3.4510759463727143,0.4880558408139856,-10.480999999999996,0.9078487539232933,0.1283892020381836,-56.75643999999998,5.061323831410423,0.7157792805942776,161.71500000000006,3.7541173663042984,0.5309123694167903,0.0,0.0,0.0,-179.42325999999997,2.9451604968854364,0.41650859180608674
SER  24,7.073760000000002,2.310475800003103,0.3267506211899215,-4.284980000000001,0.39864222004197547,0.056376523411788136,-4.6928399999999995,1.6377295913550578,0.23160993995940693,4.60304,0.8110877624523771,0.11470513139349989,0.0,0.0,0.0,2.6989799999999997,1.6970484081486898,0.23999888748075487
ALA  25,9.75778,1.2461512795804666,0.17623240403512824,-2.9880199999999997,0.23358291803982906,0.033033613063060935,-6.335900000000001,0.35186089580967644,0.04976064509227909,5.649679999999997,0.2235945831186911,0.031621049191961126,0.0,0.0,0.0,6.083540000000002,1.2581611694850487,0.177930858953695
GLY  26,2.9726800000000004,0.627596699800118,0.08875557645579228,-1.0631199999999998,0.0870180762830368,0.01230621436510872,4.1997800000000005,0.13680559783865953,0.019347233187199168,-4.3312,0.12801390549467,0.018103900132291,0.0,0.0,0.0,1.7781399999999996,0.6447433601053993,0.0911804804111056
SER  27,1.0876000000000003,1.5909745189662843,0.224997774211213,-2.9880399999999994,0.9551783908778525,0.13508262348651684,-4.6263,1.8613746774897335,0.2632381313563827,5.22006,0.43029577780870615,0.06085301248089521,0.0,0.0,0.0,-1.3066799999999998,1.7016702199897602,0.2406525103795927
ILE  28,15.167859999999997,2.8147238870624807,0.3980620695419276,-6.668279999999998,0.8562181974240137,0.12108753871476843,-1.4321599999999999,0.4554798067971839,0.06441457201596545,4.106459999999999,0.09772660026832879,0.013820628350408471,0.0,0.0,0.0,11.173880000000004,2.771152977661095,0.3919002124418907
PRO  29,24.269799999999996,1.6375540784964073,0.2315851186928995,-6.189420000000002,0.5384222911432711,0.07614441064188092,-33.84240000000001,1.0896711063434792,0.15410276571170434,30.004499999999997,0.9023205915861781,0.12760740182296873,0.0,0.0,0.0,14.242480000000002,1.6627456118119646,0.23514773950008297
GLY  30,2.8515400000000004,0.560217679478249,0.07922674401993232,-1.90768,0.05459466640614703,0.007720851766480793,3.5845200000000004,0.10842697819267541,0.015333890308721338,-3.70924,0.07882019030679668,0.011146858212070022,0.0,0.0,0.0,0.81914,0.5578533502633106,0.07889237737576424
GLU  31,23.30202,2.4073718324346824,0.3404537895104098,-4.786879999999999,0.9949106420176703,0.14070161232907125,87.68033999999997,6.735898759957987,0.9525999381104697,-150.76534,7.20716198405381,1.0192466224068681,0.0,0.0,0.0,-44.56986,2.5747901662853883,0.36413031734256723
ARG  32,-274.5901,3.902510685443408,0.5518983538659991,-3.7831800000000015,0.9464561414032822,0.13384911113638293,33.79778000000001,5.58452418488802,0.789770984166919,70.3176,4.401947596234986,0.6225293991451162,0.0,0.0,0.0,-174.2579,3.7999488378130932,0.5373939182759156
SER  33,10.32742,1.2170157285754317,0.1721120148972749,-4.522379999999999,0.5689668844493614,0.08046406845294525,-10.312960000000002,1.3170298244155139,0.18625614397382756,4.7423399999999996,0.4591953662658272,0.06494003147520136,0.0,0.0,0.0,0.23442000000000016,1.1987907588899742,0.16953461496697364
THR  34,-23.487519999999996,1.9120703150251388,0.27040757717195474,-3.0336200000000004,0.6201264029212097,0.08769911693968171,15.20806,1.8571092526827964,0.2626349091952574,-2.66308,1.3250271067415949,0.1873871304865946,0.0,0.0,0.0,-13.976160000000002,2.3103730119614565,0.32673608476566685
ASP  35,11.775620000000004,2.414439660790855,0.34145333138219225,-2.8063800000000003,0.45520452062781386,0.06437564067253976,165.36748,10.305415351629495,1.457405815616233,-221.32280000000003,8.543498936618217,1.2082332066285597,0.0,0.0,0.0,-46.98608,2.736993371128273,0.38706931455748617
THR  36,-20.705220000000004,2.457713280999185,0.3475731454413525,-2.4294800000000008,0.26202681084193696,0.03705618695980368,13.086660000000004,1.3700666204239424,0.19375667959582107,-3.605499999999999,2.213552549635993,0.3130436036720765,0.0,0.0,0.0,-13.653540000000003,1.9756948064921147,0.2794054390451236
THR  37,-20.034559999999995,2.217103210588151,0.3135457429594696,-2.95848,0.5723696441985685,0.08094529135162784,11.767839999999996,2.0089166270405667,0.2841037139637582,-2.5205200000000003,2.5868190678128227,0.3658314609106221,0.0,0.0,0.0,-13.745720000000004,2.6115728520567516,0.36933217465040424
LYS  38,44.40338,2.451568941637321,0.3467042046356154,-9.051980000000004,0.6814490880468866,0.09637145423826844,-170.69618,5.125723869620538,0.7248868213396866,132.14116000000004,5.444950065371555,0.7700322228892723,0.0,0.0,0.0,-3.203619999999997,3.652698826292693,0.5165696219407412
THR  39,-17.288660000000004,1.9965258687029275,0.2823513961148405,-4.21914,0.9519856933798938,0.13463110787630006,5.99788,1.543436174773677,0.21827483710221846,-0.7048599999999999,0.433004896508111,0.0612361397215729,0.0,0.0,0.0,-16.214779999999998,1.8835259094581265,0.2663707886236801
HIE  40,31.84520000000001,1.591772735034632,0.22511065901016916,-9.31992,0.6728374198868641,0.0951535804476124,-5.498980000000001,1.2912072876188325,0.18260428579855306,-2.9722999999999997,1.0815261855359772,0.15295089996466193,0.0,0.0,0.0,14.053999999999997,1.763322783837392,0.2493714995744321
PRO  41,23.746059999999996,2.1444159989144125,0.303266218903461,-6.465179999999998,0.4912664731080499,0.06947557090086015,-29.479439999999986,0.7643068797285811,0.10808931551272213,25.099700000000002,0.4832240991504613,0.06833820746841035,0.0,0.0,0.0,12.90114,2.216208726722276,0.3134192438380251
THR  42,-18.782539999999997,2.115815835180402,0.2992215449595882,-5.248660000000001,0.6081329660526583,0.08600298883178464,7.44566,1.6746062774276156,0.23682509091732556,0.6269799999999999,0.751152434330077,0.10622899600391604,0.0,0.0,0.0,-15.95856,2.219069058501785,0.31382375583757194
ILE  43,18.945420000000002,2.4145556700146535,0.3414697375639578,-7.940340000000003,0.8160008973034011,0.11539995358750849,-3.436980000000003,0.3774877741066336,0.053384832977163246,2.9249199999999997,0.12457750037628923,0.01761791905986876,0.0,0.0,0.0,10.49302,2.3393057644523525,0.33082779386260774
LYS  44,43.48059999999999,2.9232907963459493,0.41341574909528866,-6.4847,0.7552823908975962,0.1068130600628958,-85.39152,8.909239766085696,1.259956770763209,34.383160000000004,8.551683495920546,1.2093906781052999,0.0,0.0,0.0,-14.012459999999999,2.9430475987316314,0.41620978288358434
ILE  45,14.904840000000002,2.3872320235787696,0.33760559042764643,-7.013,0.8023027608079031,0.11346274454639138,1.2724800000000003,0.5075474850691302,0.07177805369331199,2.12584,0.1300282061708148,0.018388765265781124,0.0,0.0,0.0,11.290159999999997,2.146293645892854,0.30353175828568707
ASN  46,-63.70555999999998,1.8488385452500757,0.26146525453308,-4.78838,0.8003971486705851,0.11319325029346959,-3.0594999999999994,4.139199025173833,0.5853711398762329,0.6759,2.5312704497939365,0.35797570001328294,0.0,0.0,0.0,-70.87754000000001,2.3144702911033113,0.3273155275387908
GLY  47,3.0121400000000005,0.6653703032146807,0.09409757068065,-0.50888,0.046085416348341054,0.006517462082743467,1.2178599999999997,0.09733529883860416,0.013765289971519216,-1.2599799999999997,0.09077631629450818,0.012837709764596325,0.0,0.0,0.0,2.461139999999999,0.6767211245409771,0.09570281922702221
TYR  48,9.35634,2.657395549104421,0.37581248261333705,-8.483319999999999,0.6470721579545925,0.09150982216134103,-11.786959999999995,1.6669437778161997,0.23574144983011128,0.6520799999999999,0.7079643448649093,0.10012127781845379,0.0,0.0,0.0,-10.261860000000002,2.5101085315977696,0.354982952841398
THR  49,-19.037,1.9078758135686007,0.26981438508723177,-2.973820000000001,0.7449520975203671,0.10535213596315876,11.600559999999996,2.18400116446858,0.3088644067030098,-4.154380000000001,2.430196912927016,0.3436817433498613,0.0,0.0,0.0,-14.564640000000002,1.8590444078611912,0.26290858146511564
GLY  50,3.8777199999999987,0.8452754353463822,0.11953999846076759,-0.8720400000000003,0.14706447021629582,0.020798056832309963,1.9144599999999992,0.11576186073143105,0.01637119934519352,-2.165540000000001,0.09177084722282769,0.01297835767729922,0.0,0.0,0.0,2.7546000000000004,0.8499356916849641,0.12019905823258335
PRO  51,23.645359999999997,1.697991834609405,0.24013230813033937,-3.42632,0.38549762333897986,0.05451759671885803,-17.621999999999993,0.898687554159011,0.12709361274275788,12.743980000000004,0.7972156920181175,0.1127433243788674,0.0,0.0,0.0,15.341019999999993,1.7313405036561085,0.24484852213563338
GLY  52,2.933199999999998,0.42367043795857695,0.05991604793375684,-1.1986,0.10823474488351409,0.015306704413425758,1.9839599999999993,0.14422606699207813,0.020396645998792744,-2.1840199999999994,0.10545643460691446,0.014913792006060984,0.0,0.0,0.0,1.53454,0.4558208512124031,0.06446280297970292
THR  53,-22.81118,2.9188173953846173,0.4127831146643438,-4.0193,0.6359729003660418,0.08994015009994094,14.020739999999998,4.570988439320312,0.6464353844337413,-1.65572,2.2511189043673374,0.3183562885070751,0.0,0.0,0.0,-14.465459999999997,1.9909039977859528,0.2815563435051709
VAL  54,-12.632020000000002,2.2062022435851016,0.3120041134216001,-6.245399999999998,0.7140122127807222,0.10097657550145216,9.492080000000001,0.6319712601060073,0.08937423270719305,1.8793999999999997,0.10995380848338399,0.01554981671917755,0.0,0.0,0.0,-7.505940000000002,2.21741963922032,0.31359049272578315
ARG  55,-273.10011999999995,3.582798044214076,0.5066841585371346,-8.056540000000002,1.0762813611690831,0.15220916978946927,40.86092,6.247234498047923,0.8834923754464447,68.13524000000001,5.495086443578443,0.7771225774921171,0.0,0.0,0.0,-172.16049999999996,3.2820923585452757,0.46415795264158277
ILE  56,14.403340000000004,2.6462839803014155,0.3742410694832918,-7.228659999999999,0.8511236246280661,0.12036705732051582,-1.15548,0.4098341244942879,0.05795929771831254,3.814199999999999,0.09726314821145526,0.013755086331974448,0.0,0.0,0.0,9.8334,2.7256859687058634,0.38547020637138796
SER  57,4.57804,1.7270155640294615,0.24423688330798848,-3.849600000000001,0.3063221180391509,0.043320489378581926,0.8495400000000001,1.429968548045725,0.2022280914413227,-0.11484000000000001,1.0742806962800737,0.1519262330474892,0.0,0.0,0.0,1.4631399999999999,1.614100294405524,0.22826825273786977
LEU  58,-12.988380000000001,2.5237422601367077,0.35691105322194594,-8.060880000000003,0.6439182134401528,0.09106378705061174,4.272399999999999,0.4787258087882934,0.06770205314464335,4.057740000000001,0.16847288327797189,0.023825663642380725,0.0,0.0,0.0,-12.71912,2.733676642472543,0.3866002582927217
VAL  59,-11.285319999999999,1.8619347404246174,0.2633173362162122,-7.4541200000000005,0.45068177864209774,0.06373602836700837,8.21936,0.7438003968807524,0.10518926089672508,1.7340000000000004,0.08833300628869732,0.012492173549866365,0.0,0.0,0.0,-8.78608,1.58850345722003,0.2246483133077116
THR  60,-16.534860000000002,2.003119387455467,0.2832838604792008,-6.06544,0.6054559656985862,0.085624403811064,5.630679999999999,1.548170603518878,0.2189443864363737,2.41202,0.5600073745942991,0.07919700241802079,0.0,0.0,0.0,-14.557600000000003,1.7899279762046116,0.2531340419619588
LYS  61,42.215720000000005,2.999863050474152,0.424244701124247,-4.730960000000001,0.8858206581470017,0.12527395885817508,-155.09244,7.148460167503851,1.0109449318967791,100.32024,6.443135139231501,0.9111969098103848,0.0,0.0,0.0,-17.28744,3.2431028609034227,0.45864400500606056
ASP  62,12.858900000000004,2.5240507859391115,0.3569546853593561,-3.2880999999999996,0.625815923415187,0.08850373664427996,84.65899999999999,5.817972069372889,0.8227855006015,-143.02938,5.877147025181207,0.8311541031071953,0.0,0.0,0.0,-48.799579999999985,2.2590179644262904,0.31947338429361216
PRO  63,24.09912,2.1870523509052213,0.30929590962701253,-2.72856,0.4802082948054942,0.06791170832779873,-23.395199999999996,0.7221058925117255,0.10212119466596106,18.4574,0.6635813439210703,0.09384457363109427,0.0,0.0,0.0,16.432760000000002,2.1520342149696248,0.30434359735009797
PRO  64,23.40044,1.5310809927630236,0.21652755050571304,-3.47584,0.36749532568456106,0.05197168736918238,-27.298900000000003,0.9550219735689929,0.1350605027385589,22.14308,0.8750242017224161,0.12374710934805318,0.0,0.0,0.0,14.768780000000007,1.5368103238850825,0.21733780028332725
HIE  65,32.68106,2.5698429945036474,0.3634306815996545,-6.57936,0.6668197285623781,0.09430255037908611,-2.6633399999999994,2.02225701244921,0.28599032936097696,-9.814079999999997,0.5345170470621217,0.07559212572748704,0.0,0.0,0.0,13.624279999999999,2.9778462085205155,0.42113104947510127
ARG  66,-270.08775999999995,3.2725987078214747,0.4628153476805795,-9.26814,1.2087093945196177,0.17093732186974153,-8.556319999999998,6.19541673639474,0.8761642373162699,115.28726,5.14247339637176,0.7272555621291776,0.0,0.0,0.0,-172.62496000000002,2.954555675290162,0.41783727067817455
PRO  67,24.16417999999999,2.0025485431321117,0.2832031309007915,-5.3815800000000005,0.4019629380925525,0.05684614386218245,-27.817859999999996,1.0286030139953104,0.14546643326900105,22.734540000000006,0.6815369457334821,0.09638387919146264,0.0,0.0,0.0,13.699279999999998,1.9888449113995856,0.28126514471580105
HIE  68,33.794459999999994,2.1230141234575464,0.30023953665032904,-10.15938,0.9381624995703035,0.13267621306021662,-7.845759999999998,1.2336057645779996,0.17445820028878384,-3.1921000000000004,0.59546574208765,0.08421157283889141,0.0,0.0,0.0,12.59722,2.2851464836198154,0.32316851491443305
PRO  69,23.756639999999994,1.8742836899466921,0.2650637414057301,-6.41326,0.5184494116112003,0.07331981893049105,-34.29938,1.0022492681962902,0.1417394507961703,29.16401999999999,0.8496046254584342,0.12015223839782313,0.0,0.0,0.0,12.208020000000003,1.900167818799151,0.2687243100130661
HIE  70,33.234640000000006,2.2854389579246055,0.32320987702728105,-9.147820000000001,0.9551462650295965,0.1350780802054862,-7.764019999999997,1.551240335860332,0.21937851214738763,-2.160779999999999,1.0335632015508307,0.14616790972029414,0.0,0.0,0.0,14.162019999999998,2.65127421056368,0.37494679461491776
GLU  71,23.98516,2.388631695008735,0.33780353385955875,-5.4015200000000005,1.0313210991732882,0.14585082856123918,106.87556000000002,8.00051113907103,1.1314431358791268,-169.21124000000003,7.216641777335613,1.0205872676296301,0.0,0.0,0.0,-43.752039999999994,2.386696478063551,0.3375298528545574
LEU  72,-11.874380000000004,2.669698903546965,0.37755243968486996,-8.54418,0.6217295775495841,0.08792584006991168,5.180980000000001,0.5129468389609136,0.0725416376434932,2.8590200000000006,0.10665392444723763,0.015083142643359885,0.0,0.0,0.0,-12.37856,2.571705388725546,0.36369406391636394
VAL  73,-13.397679999999996,2.19961166972721,0.31107206552823496,-4.551399999999999,0.6508340187789925,0.09204182962110367,9.219020000000002,0.7518606650170706,0.10632915494819957,3.2329399999999993,0.225556592455201,0.031898519213280616,0.0,0.0,0.0,-5.497119999999998,2.3500328733019913,0.33234483614462895
GLY  74,3.1574800000000005,0.5873133487330229,0.08305865031410001,-0.9545199999999998,0.1194032227370775,0.01688616569858305,3.785759999999999,0.18029038354834206,0.025496910557951245,-3.9992999999999994,0.1741756871667357,0.024632161902685107,0.0,0.0,0.0,1.9894199999999995,0.5869843640166246,0.08301212484932562
LYS  75,42.06204,2.6685021638364272,0.37738319513194263,-3.28024,0.7692788456730121,0.10879245767974928,-136.09524000000002,10.637521727469975,1.5043727497026513,83.5247,9.434439350062139,1.3342312082244283,0.0,0.0,0.0,-13.788740000000002,2.9879121661119745,0.42255459084951263
ASP  76,11.053560000000004,2.320857454993709,0.3282188089186808,-2.2517599999999995,1.0145208437484188,0.14347491365392093,78.72527999999998,12.211991682015004,1.7270364260293043,-138.49146,12.569515263859785,1.777597895860614,0.0,0.0,0.0,-50.96438,2.423807648226305,0.34277816487052765
CYS  77,15.712,2.079795249537812,0.2941274648855509,-5.100900000000002,0.6913663355992848,0.09777396483726973,-1.606640000000001,1.8806126529405245,0.2659587919358936,0.5406400000000002,0.5950944382196826,0.08415906254230729,0.0,0.0,0.0,9.545100000000001,2.0285182301374483,0.28687579925814466
ARG  78,-275.0892400000001,3.796739056394107,0.5369399866344173,-4.069480000000002,0.9518795352354134,0.13461609484753198,29.769260000000003,10.484047334517328,1.48266819290359,78.77936000000001,9.600858750674316,1.3577664655632027,0.0,0.0,0.0,-170.61009999999996,2.904046950381112,0.4106942582997195
ASP  79,10.081779999999998,2.0179000301303476,0.2853741590123415,-2.53776,0.5236920301093032,0.07406123714872759,88.95394000000002,7.759726906045121,1.0973911030840426,-148.2424,7.665837624160748,1.0841131535038073,0.0,0.0,0.0,-51.74444000000001,1.786471496106075,0.2526452218586165
GLY  80,3.1401200000000005,0.5238235443353016,0.07407983606893279,-1.0628199999999999,0.150731375632283,0.021316635569432807,4.041599999999999,0.2253723141825717,0.031872458330040314,-4.086780000000001,0.2036782060015001,0.028804448128714258,0.0,0.0,0.0,2.0321200000000004,0.49420217077629175,0.06989074124660562
TYR  81,10.841559999999998,2.767947262214375,0.39144685581570465,-9.285940000000002,0.9643543209837141,0.13638029596682655,-11.84124,3.4055418573848035,0.48161634819428495,-0.32713999999999993,2.4021458074813027,0.3397147179737728,0.0,0.0,0.0,-10.612759999999998,3.233866345784875,0.4573377645110891
TYR  82,10.7259,2.953997198712284,0.4177582901631043,-10.28758,0.7649402091666893,0.1081788818208044,-9.529880000000002,1.5742320621814236,0.22263003326595346,-1.2588599999999999,1.48272925390983,0.2096895820206622,0.0,0.0,0.0,-10.35042,2.8415961225339528,0.40186237752743154
GLU  83,23.073600000000006,2.1003462857347546,0.2970338202966046,-4.81712,0.8536607907125614,0.12072586678918446,74.68386000000001,11.350583993803939,1.60521498248925,-138.01429999999996,10.297616134329504,1.4563028397280786,0.0,0.0,0.0,-45.07396,2.299525924706997,0.3252020749749167
ALA  84,10.738739999999998,1.4113690206321232,0.19959772104911813,-2.3998399999999998,0.1896996953081415,0.02682758818828175,-6.157820000000002,0.3852398572317906,0.05448114308638731,4.157219999999999,0.20420884309945303,0.02887949154677659,0.0,0.0,0.0,6.338300000000001,1.3995245371196534,0.1979226581268542
ASP  85,12.389960000000004,2.6298114530132977,0.3719115023335501,-2.61938,0.4198777388716856,0.059379679285088666,71.93226000000003,9.685778855228763,1.3697759819211068,-133.64364000000003,8.825339235995106,1.2480914440087687,0.0,0.0,0.0,-51.94080000000002,1.7591946566533683,0.24878769422934738
LEU  86,-12.49554,2.1433645159888317,0.303117516762065,-7.5226599999999975,0.6776566862357568,0.09583512763074163,6.34726,0.5244226848640242,0.07416456733508146,1.6679199999999994,0.21948419897569338,0.031039753091802055,0.0,0.0,0.0,-12.003020000000003,2.203344371540665,0.31159994928112317
CYS  87,10.336380000000002,1.4983824063302171,0.21190327206534268,-3.3688399999999983,0.3498626221819198,0.0494780465257085,4.464600000000001,1.0929653059452467,0.1545686358871027,-1.8700599999999996,0.7161226545781112,0.1012750370426988,0.0,0.0,0.0,9.562080000000002,1.5756456814905877,0.2228299492258587
PRO  88,23.370699999999996,2.0887288981579495,0.29539087358955834,-3.3444399999999996,0.4630382774674284,0.06548350118923135,-21.92425999999999,1.0530519609213707,0.14892403650185848,16.816200000000002,0.9716233220749202,0.1374082879596354,0.0,0.0,0.0,14.918199999999999,2.1105803467293245,0.298481135082272
ASP  89,11.9422,3.3613658473900068,0.47536891694766786,-2.36714,0.4265362826302104,0.06032133957398471,60.52127999999999,3.5481016447674034,0.5017773466708347,-120.97756000000001,3.66931473798598,0.5189194667075252,0.0,0.0,0.0,-50.88122000000001,1.5434758344721018,0.21828044583055767
ARG  90,-274.93503999999996,3.6621323349093875,0.5179037215233905,-4.983420000000001,0.9827323560359584,0.13897934260889175,61.36818000000001,7.336992696439016,1.03760745783364,49.30482,6.68049856729269,0.9447651677279353,0.0,0.0,0.0,-169.24545999999998,3.1834800530868717,0.45021206666196745
SER  91,7.2027600000000005,2.274925761953565,0.3217230865946679,-3.162539999999999,0.515029949032102,0.07283623389495225,-1.39554,2.3115676430509238,0.32690503111454255,-2.26684,1.4966526565639733,0.21165864850744928,0.0,0.0,0.0,0.37784000000000006,1.9211385932305869,0.2716900253745065
ILE  92,13.345460000000003,2.348486961513702,0.3321262112029058,-4.17576,0.8948319296940606,0.12654834510178284,1.48014,0.623187002752785,0.08813195111876279,2.0250600000000007,0.2186473333932912,0.030921402426150414,0.0,0.0,0.0,12.674900000000003,2.2081477509442116,0.3122792497108951
HIE  93,33.287499999999994,2.5568695645261257,0.36159596153718365,-7.311319999999999,1.0807083499260997,0.15283524054353387,-5.885819999999999,2.749043300422896,0.38877343190089536,-4.299760000000001,1.9791111192654112,0.27988857863085403,0.0,0.0,0.0,15.7906,2.9859803683212616,0.42228139338597376
SER  94,2.43026,2.4970922915262856,0.35314217851737834,-3.145820000000002,0.48588499421157966,0.06871451485675888,2.7983200000000004,2.2490362953051686,0.31806176310899104,-1.6224599999999996,2.6543177595005463,0.37537721743334396,0.0,0.0,0.0,0.4603000000000002,1.6713675987047256,0.23636707257991754
PHE  95,21.36248,2.3107381525391344,0.32678772344137935,-9.568799999999998,0.7417299508581533,0.10489645561219296,-1.2455600000000002,0.5091834702737311,0.07200941693973083,1.795839999999999,0.23646389661003958,0.033441044959750726,0.0,0.0,0.0,12.343960000000003,2.594308462461609,0.36689062125924987
GLN  96,-40.92585999999999,2.2956699589445733,0.32465675906719016,-6.271159999999998,0.7035223481880503,0.09949308462401074,-1.6076600000000005,3.0006541327517233,0.42435657705283647,-4.43032,2.3276133823296363,0.32917424132516837,0.0,0.0,0.0,-53.23500000000001,2.4808215090971775,0.35084114239921166
ASN  97,-59.57871999999998,3.6821685623556637,0.5207372719827221,-4.407959999999999,0.5520902085710329,0.07807734606145454,1.9210800000000003,3.1519827654351156,0.44575767752445944,-5.1692,4.25851208757237,0.6022445549774608,0.0,0.0,0.0,-67.2348,2.2180806928512897,0.3136839798268205
LEU  98,-10.298979999999997,2.7684378374094085,0.39151623362512267,-7.507300000000002,0.6491584167211985,0.09180486370557642,4.261860000000001,1.0473743172333299,0.14812109643126356,2.9537800000000005,0.1689808616382268,0.023897502631027176,0.0,0.0,0.0,-10.59064,2.349011492181341,0.3322003910413114
GLY  99,2.9890400000000006,0.5298028674894056,0.07492544005876732,-1.4293999999999998,0.06556309937763158,0.00927202243310616,3.881459999999999,0.10406271378360572,0.014716690117012482,-4.213079999999999,0.11769772130338393,0.01664497137276543,0.0,0.0,0.0,1.2280200000000001,0.5492662920660611,0.07767798395942052
ILE 100,13.285619999999996,2.462409323325447,0.34823726611608025,-7.76428,0.7533410128221979,0.10653850774250359,-0.87862,0.33110770996761746,0.04682570140425018,4.929859999999999,0.17194161916187778,0.024316216975511718,0.0,0.0,0.0,9.57258,2.3889090906939123,0.3378427635335709
GLN 101,-40.59866,3.0043796738095483,0.42488344812195183,-7.915580000000003,0.8878919549134139,0.12556688445605105,-6.31668,3.7624685218085245,0.5320934011543467,2.056359999999999,2.776126926204925,0.3926036349908137,0.0,0.0,0.0,-52.77456000000002,2.773094546963198,0.3921747918058228
CYS 102,12.540619999999997,2.591576584938212,0.36650427543481684,-4.178020000000001,0.35366800760033235,0.050016209292586086,2.6308799999999994,1.1283761543031665,0.15957648608739342,-1.4946000000000002,1.0510260700857994,0.14863753227230325,0.0,0.0,0.0,9.498880000000003,1.889217749651944,0.2671757363833758
VAL 103,-12.397300000000003,2.258929775358213,0.31946091247599934,-5.782380000000001,0.5087779433112076,0.07195206676669995,9.031680000000003,0.535718785931496,0.07576207726823704,2.842659999999999,0.16284478622296844,0.02302973052382693,0.0,0.0,0.0,-6.30534,2.099444303714673,0.296906260776023
LYS 104,46.24951999999999,2.5427930489132256,0.35960524160811164,-5.13686,0.9922640779550584,0.14032733164996777,-206.57541999999995,9.29034767291403,1.3138535678196346,152.14408,7.2226368559958125,1.021435099784505,0.0,0.0,0.0,-13.318680000000006,3.266302640234039,0.4619249492634026
LYS 105,48.95561999999999,3.59745605054486,0.5087571136721691,-4.0575399999999995,0.8710575459750081,0.12318613951252821,-189.89328000000006,10.668727253125036,1.5087858774628882,134.12762,9.439210303600381,1.3349059229443518,0.0,0.0,0.0,-10.867579999999993,3.808619199079909,0.5386200925253363
ARG 106,-272.37204,4.061758303786456,0.5744193680296343,-3.2914000000000003,1.2889280817795852,0.1822819574176227,-54.236419999999995,8.026600817506827,1.1351327735873127,150.77905999999996,6.249665355554396,0.8838361506118297,0.0,0.0,0.0,-179.12079999999995,3.499061977161569,0.4948420903685908
ASP 107,10.488240000000003,1.8529978042080697,0.2620534625758617,-3.11992,0.9630391236081752,0.1361942989702581,107.27737999999995,6.499348807042827,0.9191467229513361,-167.61656,6.274009241816618,0.8872788960231199,0.0,0.0,0.0,-52.97086000000001,1.9798967751877263,0.27999968715692375
LEU 108,-8.8791,2.368143274804124,0.33490603368706273,-5.632760000000001,0.5467321669702504,0.07731960455149596,0.19756000000000007,0.7572860796290922,0.10709642444078138,3.99002,0.27030305140712013,0.03822662412507812,0.0,0.0,0.0,-10.324279999999998,2.3609366365068056,0.33388686112514426
GLU 109,23.149919999999995,2.341464736783401,0.3311331186577435,-2.89468,0.6054111145329228,0.08561806089838707,112.44525999999998,9.967841164083792,1.4096656161828118,-176.51536,9.25276486842701,1.3085385566378782,0.0,0.0,0.0,-43.81485999999999,2.8522625966767396,0.4033708447669746
GLN 110,-41.94413999999999,2.309687987673081,0.3266392077017493,-3.8649,0.5660093020437026,0.08004580313795337,-1.8385199999999997,3.5627930461366963,0.5038550245775067,-4.815339999999999,3.2840921217895223,0.46444076187173766,0.0,0.0,0.0,-52.4629,2.4250013546387716,0.34294698045032784
ALA 111,9.96958,1.4854880153000116,0.2100797297979968,-3.3414800000000007,0.3406950683529086,0.048181558629831193,-6.14164,0.3042576381950224,0.04302852783910069,5.465040000000001,0.1821154534903349,0.025755014424375822,0.0,0.0,0.0,5.951499999999997,1.530860127510038,0.21649631544209014
ILE 112,12.812080000000003,2.097127328895397,0.2965785910547133,-6.75042,0.6746498970577278,0.0954099034272651,-0.5891400000000001,0.4949732118003963,0.0699997829139491,4.544060000000001,0.2816063500704342,0.039825151951999364,0.0,0.0,0.0,10.01658,2.08397437690582,0.2947184827458231
SER 113,4.675860000000001,3.9821164775028866,0.5631563129433957,-2.8212599999999997,0.2734015954598702,0.038664824427379084,-0.38937999999999995,5.529226108199953,0.781950655164378,-1.1267199999999997,2.7730475368446172,0.39216814357109625,0.0,0.0,0.0,0.3385000000000001,1.8582435604624064,0.26279532453984034
GLN 114,-41.98986000000001,1.890582217307473,0.2673687012497626,-5.322500000000002,0.8999509819984579,0.12727228842132043,-5.703860000000001,3.1316604925183085,0.44288367412673985,0.03115999999999973,2.55686099238891,0.3615947492539127,0.0,0.0,0.0,-52.98505999999998,2.054224743401025,0.290511249228012
ARG 115,-272.6629999999999,2.710669489273853,0.3833465554842034,-8.459600000000002,1.3233507471566088,0.18715005744054447,-16.483819999999998,8.572773492143604,1.2123732539742045,122.0217,5.7857382528072785,0.8182269505460867,0.0,0.0,0.0,-175.58471999999995,3.986219261608823,0.5637365342360061
ILE 116,13.88776,2.5426318928228455,0.3595824506952442,-5.523059999999999,0.6817856674938305,0.09641905376013685,-0.46527999999999997,0.36197165855906455,0.05119052287289123,3.37264,0.1739439863864153,0.024599394464090953,0.0,0.0,0.0,11.27206,2.5506958925752117,0.36072287247692114
GLN 117,-42.59942,1.9982470827202388,0.28259481253554336,-3.1687999999999987,0.5146548746490307,0.07278319036700844,0.91008,1.4012648977263362,0.19816878228419327,-7.627859999999998,1.4048821019573137,0.19868033221232542,0.0,0.0,0.0,-52.486,2.099117319255873,0.29686001819039093
THR 118,-21.467859999999995,1.8347848049294881,0.2594777555167356,-4.0470999999999995,0.6799521233145818,0.09615975145558647,12.078420000000003,1.5027659044574782,0.21252319231556363,0.07364,1.2916468055935415,0.18266644302662707,0.0,0.0,0.0,-13.3629,2.149294286504298,0.30395611295053826
ASN 119,-59.185100000000006,3.8690703599184273,0.5471691776772392,-2.36874,0.5818130562302637,0.08228079148865791,3.81704,4.375583956273721,0.618801017426442,-9.12112,2.3464365036369528,0.3318362326690685,0.0,0.0,0.0,-66.85792000000001,1.5153192513792204,0.21429850366255387
ASN 120,-60.94826000000001,3.4712387864274645,0.49090729700012437,-4.96402,0.7874457312094608,0.11136164327092182,0.48402000000000006,3.450145362097081,0.4879242363236324,-1.7940400000000003,2.6983581227109195,0.38160546532773865,0.0,0.0,0.0,-67.2223,2.2811557881915405,0.3226041453546364
ASN 121,-55.917780000000015,2.708792197936006,0.3830810663971525,-6.104100000000001,0.5910997969886268,0.08359413496172992,-7.929040000000002,1.5870767714259908,0.22444654946779408,1.88918,0.9229815098906374,0.13052929691069365,0.0,0.0,0.0,-68.06174000000001,2.6763199271383287,0.3784887938208398
PRO 122,24.341160000000006,2.267364993643482,0.32065383248605983,-4.7414000000000005,0.684557608970927,0.09681106548323828,-22.398699999999998,0.7112155580413871,0.10058106879528789,18.18876,0.6172660223924403,0.08729459804594837,0.0,0.0,0.0,15.389820000000002,2.448311064305341,0.346243471204872
PHE 123,21.59754,2.4190156031741514,0.3421004673601018,-8.148939999999998,0.6033447243492197,0.0853258291960923,-2.2155800000000005,0.3723980177175984,0.052665032725708376,1.54772,0.18174653119110804,0.02570284093247297,0.0,0.0,0.0,12.780740000000002,2.4666913695069237,0.3488428388945355
HIE 124,32.94146,2.212011050695708,0.312825602801303,-2.5854000000000004,0.40281668287199723,0.056966881606772046,0.6700800000000002,1.1070594896391066,0.15656185446014614,-14.44098,1.1102726059846533,0.15701625773148162,0.0,0.0,0.0,16.58516,2.2316327507903484,0.31560053024036877
VAL 125,-8.912199999999999,2.336674756999791,0.3304557132203961,-5.167840000000001,0.6242530691954861,0.08828271568092866,6.48844,0.48585434689832424,0.06871018067215326,2.0852599999999994,0.11663495359454985,0.016494673322016897,0.0,0.0,0.0,-5.50634,2.26971551177675,0.32098624594832703
PRO 126,23.994680000000006,2.228344672082748,0.31513552569012493,-2.42082,0.4284080620156475,0.06058604915325027,-24.27268,0.8079698370608164,0.11426419015597862,19.101,0.7705714243339209,0.10897525590701841,0.0,0.0,0.0,16.40218,2.3390382869033823,0.3307899668248694
ILE 127,14.61846,2.787275933308352,0.39418034269607977,-3.6654599999999995,0.7004804982296134,0.0990629020774182,0.3535200000000001,0.7722127489235073,0.10920737425650337,2.79948,0.13991200663273745,0.019786545731885173,0.0,0.0,0.0,14.106,2.5841690424583357,0.3654566907309273
GLU 128,23.20904,2.950246470788481,0.4172278571332429,-2.732579999999999,0.6336453610656398,0.08961098633538246,78.31246000000002,12.624108526482132,1.785318549102086,-142.41504,12.111044466865698,1.7127603339545099,0.0,0.0,0.0,-43.62612,3.265363089397453,0.4617920767098387
GLU 129,22.73438,2.601445497334094,0.36789995041042967,-4.48592,0.6492684141401016,0.0918204196897403,93.40640000000002,6.1917626375689965,0.8756474697045081,-157.76976000000002,5.78848223823679,0.8186150086870237,0.0,0.0,0.0,-46.1149,2.341624814097995,0.3311557570086762
GLN 130,-40.39416,2.592066159341058,0.3665735117108464,-7.64884,0.8227234373712843,0.11635066432126819,-2.9472199999999993,1.2973043018505739,0.18346653382020411,-1.2171600000000002,1.266794416785928,0.17915178449571745,0.0,0.0,0.0,-52.20738,2.258430516000032,0.31939030654045125
ARG 131,-273.7302199999999,3.6316981333282987,0.5135996754597932,-5.252039999999999,0.9337324447613513,0.13204970870092897,30.290840000000006,7.695466552094139,1.088303316676005,77.46936000000001,6.499840541920992,0.9192162647647155,0.0,0.0,0.0,-171.22206000000006,3.662869942598185,0.5180080350031113
GLY 132,3.151980000000001,0.7540976194101081,0.10664550807230394,-0.85882,0.08141220792977048,0.011513424859701984,3.9847400000000004,0.13506647400444166,0.01910128393589945,-4.12362,0.123369184158808,0.017447037341629026,0.0,0.0,0.0,2.1542800000000004,0.7522588926692708,0.10638547284286493
ASP 133,16.230880000000003,4.56073261062297,0.6449849912300255,-1.6525,0.36136835777361476,0.051105203257593886,114.68587999999995,4.698213778193296,0.66442776440491,-179.80892,5.161398991901697,0.72993204551662,0.0,0.0,0.0,-50.54465999999998,1.6931948335623637,0.239453909736395
TYR 134,9.788800000000002,2.5697501590621563,0.36341755268561193,-10.906759999999998,1.042404941661364,0.1474183205982236,-14.757560000000002,1.236635146839932,0.17488661963682756,4.494199999999999,0.7170001952579932,0.10139914003580112,0.0,0.0,0.0,-11.38132,2.7447230784907926,0.3881624602560112
ASP 135,21.207820000000005,1.8227476148934738,0.2577754397765562,-2.5838599999999996,0.9142580163170577,0.12929560861839054,87.56981999999999,10.496832693131926,1.484476315658847,-156.53476,9.468884364189547,1.3391024688379398,0.0,0.0,0.0,-50.34098,2.0690835119925706,0.29261259643424475
LEU 136,-12.953860000000006,2.5989716428618106,0.36755009455582566,-5.752100000000001,0.5819854379621385,0.08230516994697018,3.8276200000000005,0.6497316643045773,0.09188593315627762,4.277899999999999,0.3530365561808111,0.049926908576439416,0.0,0.0,0.0,-10.600439999999999,2.516699649620512,0.35591507769129443
ASN 137,-63.05186000000001,2.445510368082352,0.34584739294660816,-3.13284,0.716561633357522,0.10133711801704247,8.433019999999997,5.006976698527765,0.708093435354403,-11.889020000000002,4.8006008019413535,0.6789074761644618,0.0,0.0,0.0,-69.6407,2.5445629113857984,0.3598555379593364
ALA 138,9.563119999999998,1.156162560196474,0.16350607729378533,-3.0816800000000004,0.3939290007095153,0.05570997354154771,-5.60206,0.326975742831176,0.046241353007886635,5.153299999999999,0.23701428227009877,0.03351888124624987,0.0,0.0,0.0,6.032679999999999,1.2264516205705045,0.17344645154052685
VAL 139,-9.29324,2.3364330982076082,0.3304215375062589,-6.693479999999999,0.5969718666738094,0.08442457102052843,5.778060000000002,0.5731248523663736,0.08105209391496034,3.0345799999999987,0.1234277262206837,0.017455316439416415,0.0,0.0,0.0,-7.174079999999999,2.2944253732906668,0.3244807480760612
ARG 140,-271.17458000000005,4.365516570073095,0.6173772740161847,-10.711000000000004,1.0809652723376035,0.15287157485941652,32.86262,4.835783212221138,0.6838830203419264,77.32080000000002,3.193698495474675,0.4516571726430834,0.0,0.0,0.0,-171.70216,4.139168425470371,0.5853668124246687
LEU 141,-11.339799999999999,2.8981218538909004,0.40985632311823683,-7.551220000000003,0.43796722662769927,0.06193791917718232,5.372879999999998,0.9281413823335516,0.13125901306958207,3.1812200000000015,0.11966457955465518,0.01692312713418675,0.0,0.0,0.0,-10.33692,2.7582100198498343,0.3900698017944999
CYS 142,11.319419999999997,1.7876147917266947,0.2528069082758647,-5.318020000000001,0.368921481619047,0.05217337627564327,2.3384,0.5356486908412993,0.07575216432551585,0.7291599999999999,0.2779497335850498,0.0393080282893966,0.0,0.0,0.0,9.068960000000002,1.5864056348866051,0.22435163642817374
PHE 143,20.85766,2.3034890805905905,0.32576254985495445,-10.23896,0.538098614010455,0.07609863578277505,-1.18698,0.27272810562903177,0.038569578582089876,1.8666800000000003,0.14188170283725612,0.020065102840503685,0.0,0.0,0.0,11.298399999999999,2.4316051735427706,0.34388090147607697
GLN 144,-42.954699999999974,2.071896930351993,0.29301047387429724,-6.092000000000001,0.9516057166705081,0.13457737105472015,-5.069559999999999,2.7041154425061076,0.38241967330146603,-2.2222199999999996,1.369998208611967,0.19374700470458886,0.0,0.0,0.0,-56.33848000000001,2.47902088930244,0.35058649630577216
VAL 145,-12.995280000000003,2.381918437226579,0.33685413583923557,-5.77972,0.6052770288058148,0.08559909831300738,10.6188,0.6765403757352471,0.0956772574857776,1.5264199999999999,0.12311297088446874,0.017410803312885966,0.0,0.0,0.0,-6.62978,2.4541741608125514,0.34707263826467194
THR 146,-18.081760000000003,1.971305349863357,0.27878467613553987,-4.849139999999999,0.5050149704711877,0.07141990204418018,10.884919999999997,0.8153674469832703,0.11531037018412664,-2.79202,1.1634952254306836,0.16454307275604144,0.0,0.0,0.0,-14.838000000000005,2.0725758852210476,0.2931064925927029
VAL 147,-9.20514,2.014748043900276,0.2849284008448434,-5.959480000000002,0.5269157898563831,0.07451714562434286,6.963000000000001,0.6239980448687228,0.08824664979476428,1.3333799999999996,0.1153221383776821,0.01630901321355848,0.0,0.0,0.0,-6.868239999999998,1.9323596410606454,0.27327692117703706
ARG 148,-273.92625999999996,4.410077585758322,0.6236791532897015,-5.70654,0.662589804026594,0.09370434871445403,76.21842,9.194188736566334,1.3002546406270061,34.0906,8.563179178319192,1.2110164131009897,0.0,0.0,0.0,-169.32378000000006,3.386329672607966,0.4788993349668628
ASP 149,21.694139999999994,2.0257203263037766,0.28648011590336525,-3.46452,0.8534366816583393,0.12069417298279131,25.622340000000005,4.434248362958483,0.6270974173826581,-93.89344000000001,4.231112795281557,0.5983697099017514,0.0,0.0,0.0,-50.04147999999999,1.8585876922008655,0.26284399211701753
PRO 150,23.42504,1.884528725809182,0.26651260827210327,-1.8277200000000005,0.4489095249602052,0.06348539384771856,-18.255419999999997,0.9655941402059577,0.13655563288272532,13.301459999999995,0.9080716537807273,0.128420724838327,0.0,0.0,0.0,16.64336,1.9632163483426621,0.27764071856987754
ALA 151,9.646679999999998,1.3209162644165113,0.18680576958970355,-1.09364,0.15599522556796377,0.022061056366366457,-3.3826799999999992,0.30224595547335015,0.04274403294028264,2.6223200000000007,0.17963011328837555,0.025403534242303624,0.0,0.0,0.0,7.792680000000002,1.3390972696559356,0.18937695200842056
GLY 152,3.37756,0.6109492338975473,0.08640126924993637,-0.58574,0.06750727664481766,0.009546970618997362,1.8491399999999998,0.1257739257556952,0.017787119159661087,-1.96192,0.11684807914553466,0.016524813826485994,0.0,0.0,0.0,2.679039999999999,0.6014337855491659,0.0850555816393022
ARG 153,-268.8247,4.160362894024294,0.5883641629122935,-2.4886800000000004,0.5851941024993298,0.08275894363753032,89.57634000000002,4.740081343647773,0.6703487322938364,17.785640000000004,3.8585379446624577,0.5456796692272854,0.0,0.0,0.0,-163.95140000000004,2.7981146652681277,0.3957131708697239
PRO 154,23.80197999999999,1.8061264351092765,0.25542484998921083,-3.09924,0.5363036662190551,0.07584479183174012,-16.79036,1.0903751420497558,0.15420233139612546,11.222839999999998,0.9849444118324818,0.13929217453970869,0.0,0.0,0.0,15.135220000000002,1.894510557268023,0.2679242524147448
LEU 155,-10.522039999999999,3.347286823443731,0.473377842286688,-4.00892,0.573608327694086,0.08112046765151269,5.13658,1.3637598188830762,0.1928647631683922,1.5449600000000003,0.16842232156100512,0.023818513135793598,0.0,0.0,0.0,-7.84942,2.8972685004327765,0.4097356407148392
LEU 156,-10.99112,3.1229998696125456,0.44165887708954693,-3.875359999999999,0.6018725366720179,0.08511763041814657,5.4974,1.5604698779534327,0.2206837665076433,1.5462400000000003,0.17960407122334135,0.025399851338147265,0.0,0.0,0.0,-7.822840000000001,2.736442079489348,0.38699135014622704
LEU 157,-12.543320000000003,2.5615375963666693,0.36225612093103227,-6.829140000000001,0.7021413250906001,0.0992977784645743,6.805420000000002,0.47583636220866404,0.0672934236905769,1.7632400000000004,0.14152166759899049,0.020014186168814934,0.0,0.0,0.0,-10.8038,2.5289116394211937,0.35764211385126304
THR 158,-17.269880000000004,3.0630790824919587,0.4331847981081464,-2.1873400000000003,0.4685085531769916,0.06625711499906979,12.50558,3.710805336257888,0.5247871233862358,-7.05984,1.4047659785174151,0.19866390987796403,0.0,0.0,0.0,-14.011479999999999,1.960157628763571,0.2772081502986528
PRO 159,23.4207,1.9390316165549875,0.274220481000229,-4.4309400000000005,0.5200482827584382,0.07354593345658214,-20.3747,0.6544240597655673,0.09254953808637262,15.547600000000005,0.5590751291193407,0.07906516299860608,0.0,0.0,0.0,14.162659999999999,2.0953365802180755,0.29632534094808627
VAL 160,-11.854980000000003,2.241313985054283,0.31696966352002554,-4.60322,0.5373145927666485,0.07598775843515708,8.997519999999998,1.1684871799040049,0.16524904172793342,1.7749999999999997,0.11432305104396652,0.016167720927824907,0.0,0.0,0.0,-5.685680000000002,2.1343074327753206,0.3018366517704561
LEU 161,-12.681460000000007,2.165097117544575,0.30619097074864327,-6.378540000000002,0.554395137424551,0.0784033122259496,6.598420000000001,0.4862806634033374,0.06877047093047857,1.8523199999999995,0.13926269277880002,0.019694718886037667,0.0,0.0,0.0,-10.609259999999999,2.2796752734545302,0.32239476895259905
SER 162,4.66046,1.5747952782504804,0.22270968404629413,-4.161520000000001,0.6317230165190985,0.08933912576245517,-3.3603800000000006,1.3483225117159463,0.19068159825216474,3.8746599999999995,0.3560158766122661,0.0503482481125213,0.0,0.0,0.0,1.0132199999999998,1.8302479208019875,0.2588361432103329
HIE 163,32.67904,2.5309208360595448,0.3579262571648061,-5.10068,0.4674814836974772,0.06611186544032692,1.7463200000000003,3.053293686758613,0.43180093417221793,-13.014980000000003,2.5418070460992745,0.3594657997529089,0.0,0.0,0.0,16.3097,2.420201043301984,0.342268113910718
PRO 164,23.43926,1.9381242768202123,0.27409216378436907,-4.704479999999999,0.4741025728679454,0.06704822885058269,-26.53628,1.1284004792624984,0.15957992615613256,21.747700000000005,1.034634413693905,0.1463194019943856,0.0,0.0,0.0,13.946200000000001,1.9628589251395396,0.27759017129574126
ILE 165,13.886720000000004,2.2177766257222338,0.31364097824104226,-7.65488,0.7904752403459363,0.1117900805617355,-0.9335200000000001,0.8692116483342823,0.12292509016470153,4.5357199999999995,0.14056870775532088,0.019879417295283485,0.0,0.0,0.0,9.834039999999998,1.9413653850834085,0.27455052571066224
PHE 166,20.749019999999994,2.9239134220425034,0.41350380166572354,-7.9578,0.6947251254992993,0.09824896946024596,-2.67286,0.5950608039519995,0.08415430593855551,1.8700600000000005,0.6665036657063481,0.0942578523413301,0.0,0.0,0.0,11.988420000000001,3.0140898400014486,0.4262566729941001
ASP 167,21.397000000000002,2.526100457226498,0.357244552652659,-5.023760000000001,0.5661705947856973,0.0800686133762775,159.24774000000002,8.482496813580042,1.1996062036551458,-221.16036000000003,7.844158439908596,1.1093315251122116,0.0,0.0,0.0,-45.53938000000001,2.8316315006721737,0.40045316718934676
ASN 168,-15.790140000000003,3.301671407090639,0.4669268482407042,-3.9691400000000012,0.920110276216931,0.13012324315048385,7.8342600000000004,10.526378966786252,1.4886547897508005,-53.291360000000005,9.706552538898608,1.372713824439741,0.0,0.0,0.0,-65.21638000000002,2.5980659182549455,0.3674220057535453
PHE 169,16.347160000000002,2.3460529095482885,0.331781984272805,-6.385259999999999,0.46777746033773254,0.06615372285820639,-17.55664,0.8219083345482543,0.11623539137456243,12.828059999999995,0.6095233025898766,0.08619961211050434,0.0,0.0,0.0,5.23332,2.3092550178791456,0.3265779765262812
PRO 170,23.563619999999997,1.9272807671950738,0.27255865994680967,-1.8144600000000002,0.28798619480801607,0.04072739824737165,-26.677680000000006,0.8528449903702535,0.12061049519835641,21.571420000000003,0.8217810192501758,0.1162173862724384,0.0,0.0,0.0,16.6429,1.9700494841500502,0.27860706990311207
ASP 171,14.366819999999997,2.1665940061765743,0.3064026627691169,-3.6312000000000006,1.1178777750720303,0.15809179105823254,90.05492,4.288670329321549,0.6065095744273623,-153.00727999999995,3.7630530638850184,0.5321760678875822,0.0,0.0,0.0,-52.21674,2.6543614359013694,0.37538339420918393
LEU 172,-12.83704,2.2525075001872863,0.3185526656111977,-6.177659999999999,0.6121466036824945,0.08657060290884117,5.5186399999999995,0.5014831107824174,0.07092042165695439,3.2298400000000003,0.22457465217606784,0.03175965188726156,0.0,0.0,0.0,-10.26622,2.2966983893406616,0.32480220108860064
PRO 173,23.656239999999993,1.588510504340566,0.22464930992105536,-2.17994,0.3513440143221458,0.04968754701129855,-28.428259999999995,1.5000092374383267,0.21213334072702056,23.228319999999993,1.4125585076733147,0.19976593991971012,0.0,0.0,0.0,16.27636,1.673281324344467,0.2366377142553559
GLU 174,23.11074,2.8640923226041126,0.4050438206515394,-3.8158600000000003,0.5992327097213522,0.08474430251055162,107.19820000000003,8.04798788766431,1.1381573620549263,-170.75418,8.995246103781776,1.272119903685193,0.0,0.0,0.0,-44.2611,2.964693813870308,0.4192710199859006
HIE 175,30.065219999999997,1.8242375425366943,0.2579861473645559,-10.594380000000003,0.5005692715298667,0.07079118527047579,0.67352,1.3626314577316934,0.19270518880403814,-5.44428,1.0643104066013827,0.15051622115904986,0.0,0.0,0.0,14.70008,2.0847757178171387,0.2948318094643102
GLN 176,-41.05882,2.1825623444934563,0.30866092683074653,-3.154559999999999,0.8231227650842878,0.11640713778802429,-6.7882200000000035,5.71667289002965,0.8084596332730528,-3.295539999999999,3.7638788301963184,0.5322928488792613,0.0,0.0,0.0,-54.29714,3.382604535029241,0.47837252095830896
ASP 177,18.214859999999998,4.894488026382339,0.6921851347782626,-2.3366799999999994,0.6471507842844675,0.09152094160354791,101.26626,8.05722020503369,1.1394630088985174,-167.24970000000002,5.477588430139048,0.7746479847000591,0.0,0.0,0.0,-50.10525999999999,1.84869548395642,0.2614450226109062
ASN 178,-64.10060000000003,2.1626611662476614,0.30584647521250574,-3.2488,0.6237386952883419,0.08820997222536724,6.1636,3.6504259751431754,0.5162481922486509,-7.19844,2.3005357998518545,0.3253448928875329,0.0,0.0,0.0,-68.38423999999999,1.9014920200729526,0.2689115803531383
PRO 179,23.68426000000001,2.0343652357429907,0.2877026907208076,-4.505800000000001,0.5758289676631311,0.08143451356764983,-34.407759999999996,0.8543845167138021,0.12082821710182412,28.8178,0.7014149128724806,0.09919504826350048,0.0,0.0,0.0,13.588500000000003,2.0715822286358643,0.2929659683307921
SER 180,-0.2171599999999999,1.465026462013571,0.2071860291815064,-4.00874,0.9580626662176122,0.13549052161682748,-4.689579999999999,1.3170694300605446,0.18626174505786247,5.45408,0.25074431917792456,0.03546060168694291,0.0,0.0,0.0,-3.461399999999999,1.577220732808191,0.22305269511933754
GLN 181,-41.90936,2.4153831477430914,0.34158676058656967,-3.9816000000000007,0.5927692974505298,0.08383023798129105,-2.5214800000000004,3.904104502904604,0.5521237536929561,-4.2171,3.3671853483287792,0.4761919186630534,0.0,0.0,0.0,-52.62954,2.673041101143007,0.3780250978017152
LEU 182,-12.600019999999997,2.2845447029112993,0.32308341027047727,-5.5953,0.5008282440118683,0.0708278095101086,4.44376,0.49699318144215926,0.07028544976024541,3.8554399999999998,0.15242285392946622,0.02155584672426643,0.0,0.0,0.0,-9.896120000000002,2.163124865928914,0.3059120522503153
ARG 183,-274.97675999999996,3.467783058735473,0.49041858330313615,-9.81376,1.1758651378453,0.16629244254625322,-22.587479999999996,5.143982399814385,0.7274689674426005,126.36190000000002,3.4423617023779167,0.48682346060965853,0.0,0.0,0.0,-181.01609999999997,3.2601737269685573,0.4610581900371373
LEU 184,-11.86998,2.7639289534284264,0.3908785811374155,-4.511659999999999,0.9388406597501024,0.13277211939258993,4.891880000000001,1.3921936451514167,0.19688591344227696,3.065739999999999,0.21452960728068898,0.03033906801469242,0.0,0.0,0.0,-8.424019999999999,2.3630221199980435,0.3341817930288856
GLN 185,-41.476240000000004,2.3432979798565023,0.3313923783794541,-3.977159999999999,0.451274743809143,0.0638198863051334,-1.3952799999999999,2.78683737623852,0.3941183213604767,-5.55952,2.614115125544398,0.36969170641495336,0.0,0.0,0.0,-52.40819999999999,2.5847684538468347,0.3655414603024329
HIE 186,32.719820000000006,2.302581452978248,0.3256341919270585,-8.61188,0.5303224543615201,0.07499892073890485,-1.7892999999999994,0.7946208718628033,0.11237636139331096,-6.8818600000000005,0.7362423245100789,0.10412038805152468,0.0,0.0,0.0,15.436779999999997,2.235299329306952,0.31611906274693746
ASP 187,13.670760000000003,2.3970287404200894,0.3389910554100187,-3.5209999999999995,1.1534350957032677,0.163120355566067,72.06281999999999,3.9620522595746954,0.5603188040321501,-133.81993999999997,3.524781084890912,0.49847932146488794,0.0,0.0,0.0,-51.60735999999999,2.711225418588767,0.38342517576189056
GLY 188,3.0132600000000003,0.6198001874798036,0.08765298310953251,-0.77884,0.04771807204822752,0.006748354466089985,3.93188,0.11208954277719768,0.015851855159571215,-3.99782,0.10313499697000345,0.014585491147028694,0.0,0.0,0.0,2.16848,0.6153009748082638,0.08701669835152329
LEU 189,-12.652059999999997,2.26586191468061,0.3204412650205987,-3.9324399999999997,0.6731144675313414,0.09519276090123673,4.66908,0.5196722367030953,0.07349275251342786,3.636240000000001,0.21649383917330264,0.030616852352910423,0.0,0.0,0.0,-8.279179999999998,2.262282481831127,0.3199350567724645
ALA 190,10.42294,1.5798318949812231,0.2234219692152033,-3.835840000000001,0.22966082469588145,0.032478945303070536,-6.122560000000001,0.26306585943444677,0.03720313062095288,5.413239999999999,0.10131486761582091,0.014328085985232861,0.0,0.0,0.0,5.877780000000001,1.6326004323164918,0.2308845673318161
THR 191,-22.339099999999995,3.0185233293781875,0.42688366307462217,-3.0600199999999997,0.5026217062563053,0.07108144337307729,15.700919999999998,3.2913533437782174,0.4654676537333191,-4.315699999999998,1.9658475754747657,0.278012830279468,0.0,0.0,0.0,-14.0139,1.719830564328931,0.2432207709057748
ASP 192,22.5543,1.9459192300812693,0.27519453664635424,-2.85896,0.8014273007578451,0.11333893579878059,66.47075999999998,4.334105294337193,0.6129350488004693,-135.6165,4.320847880914149,0.6110601674139837,0.0,0.0,0.0,-49.4504,2.3433708114594873,0.3314026783235252
ASP 193,16.44824000000001,2.070279001100967,0.29278166412532114,-3.5783799999999992,0.43575024452088645,0.06162439056088301,83.54498,3.5284347549020305,0.49899602843310387,-148.47486000000004,3.5817480481441413,0.5065356666688806,0.0,0.0,0.0,-52.06002,1.4307875382459878,0.20234391414618894
LYS 194,41.95078000000002,2.8015724391131878,0.3962021739364542,-3.7114399999999996,0.5042486751593926,0.07131153152190782,-102.00932,2.7676232434344126,0.391401032640396,51.67564,2.749765195503056,0.38887552328219266,0.0,0.0,0.0,-12.094340000000003,2.859913317637435,0.4044528201014294
ALA 195,8.823039999999999,1.420631112710134,0.20090757867238526,-2.0159,0.203559352524027,0.028787639708736486,-3.2890200000000003,0.3224582137269837,0.045602477915130245,4.376540000000001,0.12281257427475066,0.017368320816930547,0.0,0.0,0.0,7.894660000000001,1.4510068312726805,0.20520335398818337
ARG 196,-273.10228,4.8155560635930605,0.68102246955013,-5.247659999999999,1.1923431152147521,0.16862278045388882,-24.2408,5.616392514773142,0.794277846600291,123.72897999999999,4.702651802930036,0.6650553958821944,0.0,0.0,0.0,-178.86176000000006,3.8219509602268125,0.5405054882677631
LEU 197,-12.37452,3.283262768893166,0.4643234736603356,-7.35498,0.5956042474663705,0.08423116045739623,4.3110800000000005,0.6325317965130274,0.08945350452609421,4.02146,0.18066435287571325,0.025549797807419235,0.0,0.0,0.0,-11.39696,2.9812384672145944,0.4216107873003257
GLU 198,22.932820000000003,2.317495041548073,0.32774329184896844,-3.9619800000000005,0.8900760976455853,0.1258757688834506,114.71098,4.418225455948936,0.6248314361425037,-179.06960000000004,4.08407564572187,0.5775755167937524,0.0,0.0,0.0,-45.387780000000014,2.5187462380317975,0.356204509000078
PRO 199,23.323860000000003,2.0145767000538544,0.28490416916569955,-3.9588599999999996,0.6427438061934205,0.09089770078500393,-35.88202000000001,1.135083635508622,0.16052506717640522,30.80372,0.9912968685515803,0.1401905475843624,0.0,0.0,0.0,14.286700000000003,2.1039933198562784,0.2975495888083142
MET 200,15.794080000000003,2.267714107554111,0.3207032046487823,-3.2960599999999998,0.6740373405086704,0.09532327484932536,-4.350579999999999,1.3680141971485569,0.193466423112643,3.5240999999999985,1.1627253200992957,0.16443419169990223,0.0,0.0,0.0,11.67154,2.318155242515049,0.32783665836510734
CYS 201,15.265720000000002,2.8369106791719663,0.4011997557726063,-3.4903200000000005,0.47812631971059066,0.06761727258622517,-0.27512000000000014,2.402994703614637,0.3398347700162535,-1.2598200000000002,0.8302527492276071,0.117415469815523,0.0,0.0,0.0,10.240459999999999,1.8292819597864165,0.25869953569343845
LEU 202,-12.74292,2.1677229513016765,0.3065623197198263,-8.40744,0.5416053234598529,0.0765945593890391,4.4439400000000004,0.6261361005404407,0.0885490165275695,4.124479999999998,0.11625046064429669,0.01644029780752841,0.0,0.0,0.0,-12.581939999999998,2.251564215473323,0.31841926500763107
ALA 203,10.527259999999998,1.3832405837019373,0.1956197593496156,-3.1864,0.2444243032106286,0.03456681645740646,-8.267460000000002,0.3088817385342657,0.04368247438045388,6.79132,0.18257759336790425,0.025820370872633024,0.0,0.0,0.0,5.864720000000001,1.297195621947585,0.1834511641609277
GLU 204,23.327119999999994,2.4008862583638217,0.33953659082933113,-3.439800000000001,0.6862779903217026,0.09705436414711034,142.8023,7.742266660997774,1.094921851549211,-206.53090000000003,6.500708512923214,0.9193390144010243,0.0,0.0,0.0,-43.84128,2.8910330543943235,0.4088538154793366
TYR 205,10.86222,2.82281126744244,0.39920579784366844,-8.81358,0.9094468888285937,0.12861521244394136,-10.449739999999997,2.9720420441844424,0.42031021668286955,-1.81872,2.267320586419133,0.3206475523561657,0.0,0.0,0.0,-10.21982,2.7742586518924344,0.39233942110371794
LEU 206,-9.082499999999998,2.0548833859856885,0.29060439535561083,-7.97728,0.5408815411899348,0.07649220111880677,0.8537399999999999,0.5275857393827093,0.07461189079496645,4.593,0.09025452897219956,0.012763917893808005,0.0,0.0,0.0,-11.613040000000002,2.1672510603065787,0.3064955842553034
ILE 207,14.24902,2.525886272103321,0.35721426230205344,-7.652260000000001,0.9174213167350977,0.12974296685369582,-2.5796200000000002,0.3956380108129119,0.05595166406819332,6.15616,0.16527254581444709,0.023373067577871977,0.0,0.0,0.0,10.1733,2.3277083859452894,0.3291876768653415
SER 208,6.734820000000001,1.8121900859457225,0.25628237971425055,-3.7245999999999992,0.9104039982337535,0.12875056815408653,-5.209320000000002,2.044715828079781,0.28916648552693597,4.72222,0.6929042153140585,0.09799145387226288,0.0,0.0,0.0,2.5231199999999996,1.8958610881602063,0.26811524632515776
GLY 209,3.9200999999999997,0.5553989286990033,0.07854526974936181,-0.8859,0.08188192718787068,0.011579853194233299,5.449940000000001,0.13233191754067639,0.01871455925208626,-5.624519999999999,0.12979233259335043,0.018355407704555567,0.0,0.0,0.0,2.85962,0.5597108499930998,0.07915506750676148
PRO 210,23.566300000000002,1.665752769771065,0.2355730158570788,-3.9570600000000002,0.47907834056655035,0.0677519086668412,-47.512779999999985,1.147456967211296,0.16227492052697146,41.86996,1.1105586514905954,0.15705671067487753,0.0,0.0,0.0,13.966419999999998,1.732746756915167,0.24504739637874257
GLY 211,3.40714,0.7676128193301636,0.10855684597481656,-1.06646,0.07994503361685149,0.011305935078532437,6.2148,0.09831947924996477,0.013904474100076027,-6.233099999999999,0.08896139612211623,0.012581041292354203,0.0,0.0,0.0,2.3223800000000008,0.7566183949653846,0.107001999570101
GLY 212,3.0496000000000008,0.5203851650460425,0.07359357580658747,-1.13686,0.07788735712552909,0.011014935678431996,6.2306799999999996,0.11414840165333054,0.016143021774135145,-6.29554,0.08593141683923151,0.012152537512797696,0.0,0.0,0.0,1.8478800000000006,0.547817985831058,0.07747316252741943
MET 213,16.826320000000003,2.5685299565315396,0.36324498998884797,-7.469960000000001,0.5971038087300852,0.0844432304450717,-5.26404,0.7166752112358924,0.10135318035464018,5.67476,0.8970043603015538,0.12685557318462598,0.0,0.0,0.0,9.76708,2.5513758707019263,0.3608190359058128
ASP 214,12.30736,2.8137636273148496,0.3979262683060775,-4.631080000000002,0.5209619886325525,0.07367515098050138,156.73570000000007,5.640311208609768,0.7976604607220917,-208.98576000000006,5.1286873157135755,0.7253059159053001,0.0,0.0,0.0,-44.57378,2.204034603085731,0.3116975627623442
PRO 215,23.357180000000003,1.4526452380397878,0.2054350596952561,-2.90354,0.4360167524304536,0.061662080470901964,-45.959219999999995,1.359292540846053,0.19223299464970722,40.718700000000005,1.2624822731426475,0.17854195529339462,0.0,0.0,0.0,15.213120000000004,1.4236793970553583,0.20133867117868381
ASP 216,13.499499999999996,3.913672159238704,0.5534768246277371,-2.028680000000001,0.80995050317905,0.11454429864467251,137.18202,8.482979979912619,1.199674533693187,-198.44006000000002,9.14780351649519,1.2936947798951788,0.0,0.0,0.0,-49.78721999999997,2.186130044531514,0.3091654758087765
ILE 217,12.564939999999996,2.5451702686461064,0.3599414312468097,-4.526200000000001,0.8123534452441189,0.11488412597047423,-2.6940400000000007,0.4429552555281382,0.06264333298923329,7.046160000000001,0.18575493102470836,0.026269714273282136,0.0,0.0,0.0,12.39086,2.53239844424213,0.3581352225179746
GLU 218,23.363839999999993,2.3278389236371897,0.32920613768277013,-2.7773200000000005,0.4334905046249518,0.06130481508005637,196.63393999999994,6.655136327410665,0.9411784053666034,-259.12928000000005,5.312961061553273,0.7513661589608794,0.0,0.0,0.0,-41.908820000000006,2.795477223588075,0.3953401802903341
ILE 219,12.031200000000002,2.3541436489730048,0.332926187615211,-7.0317,0.7056634679505507,0.09979588468469006,-2.3420199999999998,0.539144228940645,0.0762465080643045,6.776960000000003,0.1648707323934353,0.023316242578918137,0.0,0.0,0.0,9.43444,2.3109578893610325,0.32681879892074744
ASP 220,23.0718,2.146615158802367,0.30357722707739826,-2.81314,0.827390041274367,0.11701062177426447,180.48368,8.416613702529382,1.1902889247372281,-248.74025999999998,6.689574245974601,0.9460486625159051,0.0,0.0,0.0,-47.99792,2.9740763193973363,0.42059790664243696
ASP 221,11.608179999999997,2.0843119794311273,0.2947662269528212,-2.4719599999999997,0.4056944150465967,0.05737385439379165,193.68617999999998,5.89706989170053,0.8339716219104929,-250.63183999999998,4.830401997184437,0.6831220016132316,0.0,0.0,0.0,-47.809439999999995,2.0786961120856335,0.2939720233763726
ASP 222,13.949380000000001,3.817535555250269,0.5398810557076434,-2.6386400000000005,0.4071576480922324,0.0575807867955967,188.84088,7.857384622480503,1.1112019897893728,-249.0428600000001,7.050841876000105,0.9971396207187504,0.0,0.0,0.0,-48.891239999999996,2.89683361317139,0.40967413836852357
THR 223,-19.68954,1.74920449587806,0.24737487214347448,-3.35032,0.8536703448053015,0.12072721794193737,4.742579999999999,2.1420278624705156,0.3029284854086854,1.8715999999999997,1.2273446785642572,0.17357274901320194,0.0,0.0,0.0,-16.42568,1.698513425793297,0.2402060722629668
TYR 224,10.45204,3.3242492142437223,0.47011983234915766,-10.3906,0.6892682206514237,0.09747724657580144,-11.931379999999999,1.2507275784918046,0.17687959043371698,1.0956400000000002,1.5072449934897776,0.21315663116121908,0.0,0.0,0.0,-10.7743,3.7105347983814974,0.5247488635528431
ASP 225,18.03256,5.035657089834445,0.7121494551904103,-3.06334,0.7188686280538312,0.10166337633582681,165.20069999999998,11.41506987670289,1.6143346635069802,-231.08197999999996,9.587755713388146,1.3559134162593645,0.0,0.0,0.0,-50.912060000000004,2.528232745693867,0.3575461037796035
GLU 226,23.391620000000003,2.5105499787098053,0.35504538289068915,-3.99444,0.5388416895526875,0.07620372253374436,195.57016,9.178392870999033,1.2980207678955362,-257.64572,7.393779101490304,1.0456382682518344,0.0,0.0,0.0,-42.678380000000004,3.013794192641422,0.4262148621434771
CYS 227,12.849359999999997,2.60304867999045,0.3681266746759877,-5.2533199999999995,0.5599424056097295,0.07918781441610961,0.7621800000000001,2.6074507986920867,0.36874922827309076,1.07554,0.34726953278397504,0.04911132830620656,0.0,0.0,0.0,9.433760000000001,1.6430167930973691,0.23235766320050488
ARG 228,-274.62954,3.442065352143077,0.48678155035752624,-6.460319999999999,0.9235674190875363,0.13061215698395098,-54.385900000000014,11.398417502881683,1.6119796622166143,160.14622,9.385269303093976,1.3272775134959387,0.0,0.0,0.0,-175.32954,4.349731335196209,0.615144904691371
GLU 229,23.34516,2.621113743125211,0.3706814604050182,-3.6507399999999994,0.38531414767694444,0.05449164934189644,176.88359999999997,13.34161898571583,1.8867898513613701,-240.36982000000003,11.748211303325782,1.6614479758788214,0.0,0.0,0.0,-43.79179999999999,3.267737627166799,0.4621278870616163
VAL 230,-13.005139999999999,2.026432273825125,0.28658080048740414,-4.618099999999999,0.620303707872208,0.08772419164631949,8.089560000000002,0.6878855183822142,0.09728170294561743,4.181579999999999,0.12062836979753398,0.017059427657462958,0.0,0.0,0.0,-5.352099999999999,1.8739956269959683,0.265023003152557
LEU 231,-9.158980000000001,2.484718354180207,0.3513922395159004,-7.522140000000002,0.6311398580346277,0.08925665469868002,0.5923000000000002,0.4014489382225341,0.05677345330345865,4.841760000000001,0.12784405500453083,0.018079879645617945,0.0,0.0,0.0,-11.247059999999998,2.4703799902848997,0.349364488647602
SER 232,7.8347000000000016,4.0785711186639855,0.5767970591117814,-2.9279600000000006,0.6973917682336037,0.09862608969233165,-7.25024,5.870904763526659,0.8302713139980209,3.9596800000000005,2.243693860044191,0.31730622866877356,0.0,0.0,0.0,1.6161799999999993,1.6022025675925007,0.226585660075831
ARG 233,-272.44402,3.880916157246043,0.5488444264010229,-4.76892,1.432739862501217,0.20262001449017844,-52.069340000000004,6.259716193598553,0.885257553759356,152.75109999999998,4.268711441407549,0.6036869614295759,0.0,0.0,0.0,-176.53118000000003,2.996062927844098,0.42370728262803664
ILE 234,14.319820000000002,2.6084972354978637,0.3688972167853804,-7.031559999999997,0.8371818956475575,0.11839539909979929,-2.82806,0.4014726595921598,0.05677680801172292,5.73254,0.10310232005152135,0.0145808699328993,0.0,0.0,0.0,10.19274,2.690563448870885,0.3805031319818535
LEU 235,-11.989440000000002,2.4780035767528616,0.35044262658529357,-7.736800000000001,0.7309938166633018,0.10337813695361131,3.08656,0.5276280947788895,0.07461788075253824,4.627559999999999,0.09988756879615833,0.014126235450400268,0.0,0.0,0.0,-12.012119999999998,2.6308998205176986,0.3720654207421071
GLU 236,23.156019999999998,2.357975076119366,0.3334680332385739,-5.278099999999999,1.0421669012207218,0.14738465659626862,124.47352000000001,5.66158436566948,0.8006689394449255,-188.51237999999998,4.024403935443326,0.5691366625971609,0.0,0.0,0.0,-46.16093999999999,2.572474407336424,0.363802819571286
ASP 237,12.776639999999997,2.2335974280071365,0.3158783775569355,-3.8531000000000004,0.9130376388736673,0.12912302118522484,121.01334000000001,3.285576774997163,0.4646507235419043,-183.86392,3.0497519691933412,0.43130005967072765,0.0,0.0,0.0,-53.92704,1.9111755854451395,0.2702810433012856
ALA 238,10.64726,1.422480872419736,0.20116917419923028,-3.9575400000000003,0.37113195550907546,0.05248598449109826,-7.177200000000003,0.2748145556551865,0.03886464717451005,5.967960000000001,0.07592021074779201,0.010736739169775108,0.0,0.0,0.0,5.48048,1.5189385009275402,0.21481034284223854
TYR 239,9.436399999999999,2.487079283014514,0.3517261252736279,-12.322179999999998,0.7073576376911713,0.10003547646710484,-17.7093,1.1736826018988629,0.1659837853526714,5.55106,0.32843102228626436,0.04644716060212953,0.0,0.0,0.0,-15.04402,2.7235364472685237,0.38516621813445817
THR 240,-22.03288,2.1618710659056863,0.30573473815058005,-3.047200000000001,0.7085608513035397,0.10020563656800918,11.40434,0.978677466993097,0.1384058947010585,-0.81074,0.4265746269997781,0.060326762286733046,0.0,0.0,0.0,-14.486480000000004,1.9798868678790273,0.27999828605189087
GLN 241,-40.411539999999995,2.1321330747401426,0.30152915110817574,-4.788640000000002,0.5809362016607142,0.08215678552620934,-9.933340000000005,1.2726439189341006,0.17997902902282506,0.3798,0.8210346155918153,0.11611182885477259,0.0,0.0,0.0,-54.75372,2.104247172173609,0.2975854889473151
SER 242,0.4822599999999999,1.6408062263411853,0.23204504185179226,-3.813680000000001,0.9136340063723519,0.12920736028570468,-3.1871199999999997,1.659581340459093,0.234700243953857,4.946,0.36277326252082065,0.051303886792327974,0.0,0.0,0.0,-1.5725399999999996,1.8181027166802213,0.25711855197165373
GLY 243,3.2878400000000005,0.5568159968966382,0.07874567345575209,-1.1766199999999996,0.09625048363515283,0.013611873934180277,3.551180000000001,0.13462937123819846,0.019039468269882252,-3.676020000000002,0.11196311714123887,0.015833975874670756,0.0,0.0,0.0,1.98638,0.5899299243130485,0.08342868998132466
THR 244,-18.74188,1.9295162361586926,0.2728748029994711,-5.618499999999999,0.605947893799461,0.08569397295026096,5.4947799999999996,2.2177156200919925,0.3136323507420754,2.36874,1.2181579833502725,0.17227355411670142,0.0,0.0,0.0,-16.49686,1.822796236664989,0.25778231593342654
PHE 245,20.963059999999995,2.7077044108248094,0.3829272300685896,-11.143939999999997,0.7022429041293429,0.09931214390999858,-1.51328,0.22417787937260925,0.03170353973927837,2.9588599999999996,0.09107381841124167,0.012879782917428244,0.0,0.0,0.0,11.2647,2.570901516978039,0.36358037928359066
ARG 246,-270.51732,3.22347489793706,0.4558681918631819,-10.683820000000003,0.7759292671371019,0.10973296930275057,8.792739999999998,4.1261449020120455,0.583525008074204,98.58188000000004,2.7691285895730493,0.3916139207329286,0.0,0.0,0.0,-173.82652000000002,2.6239157779149913,0.37107772796521304
ARG 247,-270.86422000000005,3.005415673679663,0.4250299606286451,-9.955960000000005,1.306537790651271,0.1847723463292007,-6.178599999999998,4.794620531387237,0.6780617381920326,112.40914000000002,2.955681329303251,0.4179964621953596,0.0,0.0,0.0,-174.58963999999992,3.1279726901673968,0.44236214011673874
LEU 248,-13.046679999999997,2.163273662207383,0.30593309522181944,-8.07372,0.5181043925696861,0.07327102586971243,4.870120000000001,0.5449499661436732,0.07706756329351416,3.9926000000000004,0.11139730696922583,0.015753958232771807,0.0,0.0,0.0,-12.25768,2.091096204769176,0.2957256613011475
MET 249,16.831700000000005,2.5742879112484296,0.36405928775406354,-9.320340000000002,0.517717900405187,0.07321636762363386,-3.1563599999999985,0.615064834306115,0.08698330304144683,4.100300000000001,0.40690815917108225,0.05754550373400146,0.0,0.0,0.0,8.4553,2.623853900277224,0.3710689771457592
ASN 250,-62.804860000000005,2.3555217257330376,0.33312107709961397,-6.577160000000001,0.7820272977332541,0.11059536106003502,-5.877620000000002,1.56072636794538,0.22072003967016576,0.054100000000000016,0.48357548531744243,0.06838790097670785,0.0,0.0,0.0,-75.20553999999998,2.1399141497736527,0.302629561292399
TYR 251,10.2141,3.1656970559420206,0.4476971710877784,-9.367180000000001,0.5163603660235397,0.07302438327024253,-9.709040000000002,1.639469755256242,0.23185603629838764,-1.9411599999999998,1.5055088224251632,0.21291109949460132,0.0,0.0,0.0,-10.803279999999997,3.312545873131435,0.4684647299765501
ALA 252,10.085459999999998,1.496077901848715,0.21157736591611367,-3.658,0.27266712306400104,0.0385609543450364,-7.086760000000002,0.3178247668133833,0.0449472095685553,6.288819999999999,0.14272136350250111,0.020183848790561752,0.0,0.0,0.0,5.629520000000002,1.6077335008016607,0.22736785215152838
TYR 253,9.907919999999997,2.5177947481079763,0.35606994800460506,-9.264959999999997,0.9009832397997622,0.12741827171956743,-9.70736,1.2611527863030734,0.1783539374614424,-3.06512,1.4305341469535076,0.20230807920594765,0.0,0.0,0.0,-12.129520000000003,2.5576464590712957,0.36170583101741494
ASP 254,12.64346,2.312523074133542,0.32704014947403776,-2.6107799999999997,0.9589372094146723,0.13561420070184382,93.3628,4.2329763004299945,0.5986332493271987,-156.24,4.080050970269563,0.5770063417328721,0.0,0.0,0.0,-52.84452000000002,2.3109468469868744,0.32681723729321793
GLN 255,-41.45946,2.9956595214411026,0.4236502323474103,-4.4131800000000005,0.6090214672735218,0.08612864187945765,-4.292020000000001,3.1282701577069707,0.44240420837962185,-2.9511600000000002,2.552226129166459,0.36093928061101926,0.0,0.0,0.0,-53.11582000000001,2.5164288640054293,0.3558767828223599
GLU 256,23.882919999999995,2.0921065540742134,0.29586854627013937,-4.8343799999999995,0.9186073783722851,0.1299107012990079,135.33386000000002,8.247638255912777,1.166392187905903,-192.47179999999992,6.449894464255353,0.9121528227225068,0.0,0.0,0.0,-38.0894,4.476363769847154,0.6330534353433401
LEU 257,-12.143739999999998,2.5512206161757214,0.36079707960015495,-8.296560000000001,0.5915722495181498,0.08366094983921281,3.354240000000002,0.478907196020258,0.06772770517299191,4.384059999999999,0.1301077107630634,0.018400008913044018,0.0,0.0,0.0,-12.701999999999998,2.566442339114605,0.3629497563024405
HIE 258,31.81768,2.3029637204264453,0.325688252708028,-6.075999999999999,0.5249891427448895,0.07424467657684475,-1.2973600000000003,1.8486218083750932,0.26143460331027335,-10.21298,1.3257252730486895,0.18748586611262313,0.0,0.0,0.0,14.231339999999998,2.5123482609702164,0.355299698406854
ASP 259,20.818360000000002,2.6668200896198573,0.3771453139149435,-3.946079999999999,0.5630308993297027,0.07962459338671864,120.89492,4.181938147989393,0.5914153645892023,-187.71409999999997,3.530374910686374,0.4992704078954374,0.0,0.0,0.0,-49.94690000000001,1.712834367357089,0.2422313592415135
VAL 260,-16.201240000000002,2.5328910877493094,0.35820489283090146,-3.322680000000001,0.4096588063254529,0.05793450398510285,12.259660000000002,0.6639134765916007,0.09389154428381141,2.8075200000000007,0.2005618348539834,0.028363726694493625,0.0,0.0,0.0,-4.456739999999999,2.172119921275068,0.3071841451767981
GLU 261,23.379100000000005,2.2348421085167764,0.3160544019626909,-3.9235200000000003,0.8479208746103555,0.11991412006932212,164.3707,8.782563803924335,1.2420420843916833,-223.61539999999994,7.001814901867807,0.9902061595447493,0.0,0.0,0.0,-39.78912,2.7620946735404415,0.39061917478793784
GLN 262,-41.24548000000001,2.274423630197213,0.3216520744406748,-4.933019999999999,0.62440184144508,0.08830375525423671,-7.010380000000001,2.838958766097171,0.40148939900326064,-1.2189,2.2342383601576623,0.31596901905091895,0.0,0.0,0.0,-54.407779999999995,2.4429374473366345,0.3454835270052577
ARG 263,-273.48699999999997,3.6534736621462405,0.5166792002780112,-11.37014,1.0768019875538717,0.152282797478899,-21.60868,5.708103332771742,0.8072477148632862,131.716,5.917575902343746,0.8368716097466731,0.0,0.0,0.0,-174.74982,2.8534190417110237,0.403534390792137
TRP 264,47.71214,3.0029099354459157,0.4246755957292529,-14.35644,0.7715662812746475,0.10911594992483807,-15.675000000000002,0.9935521727619343,0.14050949576451838,-0.19009999999999994,0.5371418155385039,0.07596332404522595,0.0,0.0,0.0,17.490600000000008,2.990390757075021,0.4229051165450642
LEU 265,-12.657679999999997,2.06726602487442,0.2923555649410521,-7.781219999999999,0.5254959291945104,0.07431634700387282,2.5548,0.5197844938048826,0.07350862806500989,5.504320000000002,0.16481449450818195,0.02330828934091369,0.0,0.0,0.0,-12.37978,2.285773508377409,0.32325718960604627
LEU 266,-9.229100000000003,1.9767524301236994,0.27955500961349095,-7.99082,0.6434379127779096,0.09099586227955564,0.30093999999999993,0.5058399118298202,0.07153656636993423,5.056579999999999,0.14563654623756825,0.020596117886634537,0.0,0.0,0.0,-11.862400000000001,2.0887779680952128,0.2953978131266366
GLY 267,3.4849200000000002,0.4485274056286881,0.06343135401361091,-1.5242800000000003,0.1349976355348483,0.019091548706168256,6.2626,0.12433310098282413,0.017583355766181346,-6.192680000000001,0.07566331740003758,0.010700408964127333,0.0,0.0,0.0,2.0305599999999995,0.45596890946642676,0.06448374157878907
ALA 268,9.74026,1.3467526396484342,0.19045958481525813,-3.4731600000000005,0.3953498885797269,0.05591091743121418,-8.822259999999998,0.3268351761974571,0.0462214738839044,8.0934,0.12390302659731685,0.01752253406329998,0.0,0.0,0.0,5.538240000000001,1.3888996012671302,0.19642006528865594
GLY 269,3.016160000000001,0.5480481862026292,0.07750571777617335,-1.06686,0.07874744694274408,0.011136570746868439,6.579339999999999,0.18330429454871686,0.025923141939202796,-6.549999999999999,0.15966489908562534,0.022580026572182294,0.0,0.0,0.0,1.9786399999999997,0.557960742705076,0.07890756496052834
GLU 270,22.560060000000004,2.873323695026329,0.4063493338594209,-6.47686,0.534190378423281,0.07554592780554199,205.95525999999998,10.259239548445624,1.4508755709046228,-262.59436,9.211224812717496,1.3026639056212657,0.0,0.0,0.0,-40.5559,3.548949609391514,0.5018972669780177
ASN 271,-54.5097,2.1458881354812793,0.30347441045331386,-6.828719999999999,0.5431297465615499,0.07681014537156057,-8.908179999999996,1.653373408398738,0.23382230978245253,0.6276799999999999,0.7551434417380583,0.10679340968430591,0.0,0.0,0.0,-69.61892000000002,2.140739450189486,0.30274627639650936
PHE 272,21.930259999999997,2.9565522948867424,0.41811963532941293,-11.517520000000001,0.5088036257732017,0.07195569881530667,-4.151979999999999,0.4924113926383118,0.06963748697361237,3.18282,0.1826958882952788,0.025837100301698328,0.0,0.0,0.0,9.443579999999999,3.0293192376505984,0.42841043506432014
GLY 273,3.0532199999999996,0.5647789050593143,0.07987179872771089,-1.2872400000000002,0.11641951039236974,0.016464205052172477,5.420879999999999,0.13468713969797663,0.019047637963811825,-5.371460000000001,0.09845449913541136,0.013923568795394891,0.0,0.0,0.0,1.8154000000000006,0.592284998965867,0.08376174783276635
THR 274,-19.410700000000002,2.0499182739806785,0.28990222248199216,-5.989579999999998,0.8104778612645862,0.11461887834035175,7.074540000000001,1.335181578812406,0.18882318969872258,2.4852000000000003,0.3695346803751977,0.05226009567538114,0.0,0.0,0.0,-15.840539999999999,2.039873517745652,0.2884816794321616
THR 275,-19.55184,1.9988805403025527,0.282684396965953,-5.4511,0.556689976557867,0.07872785148852958,10.62788,1.1162768409314858,0.15786538478083012,-0.6607,1.2162771764692455,0.17200756785676613,0.0,0.0,0.0,-15.035760000000003,2.227131559293203,0.3149639656341586
VAL 276,-12.016039999999998,2.988591587755013,0.42265067557972813,-3.1155399999999998,0.45810183191077053,0.06478538236361715,8.05018,1.4892090476491242,0.21060596323941122,3.166059999999999,0.24200077768471484,0.034224078190655996,0.0,0.0,0.0,-3.9153400000000005,2.132805575855426,0.3016242571279702
THR 277,-27.326519999999995,1.949865382430321,0.27575260686347614,-3.140320000000001,0.4806766247697014,0.0679779401865035,19.51048,1.7906176279708346,0.2532315734500695,-4.650980000000001,1.022146672254034,0.14455336866361818,0.0,0.0,0.0,-15.607339999999997,1.8521114287213127,0.26192811015238904
ASP 278,14.995199999999997,3.3117060859925562,0.46834596614041923,-2.5417600000000005,0.4516923537099099,0.06387894526367797,140.20162,5.543198816171287,0.783926694475992,-201.91335999999995,5.285461061290338,0.7474770716271688,0.0,0.0,0.0,-49.2583,1.876959885027138,0.2654422125435624
GLU 279,23.903120000000005,2.6239095078908212,0.37107684124989126,-2.1655399999999996,0.9419069213037996,0.1332057542600921,114.60658000000004,7.347467133890226,1.0390887669838131,-182.77946,6.242431539744214,0.8828131345691829,0.0,0.0,0.0,-46.4353,2.8371681321345816,0.40123616511974664
ASP 280,11.4346,2.4224195838045977,0.342581862917465,-4.19224,0.6939309637132526,0.09813665802339139,128.81282000000002,6.717619532810522,0.9500148650163054,-181.73034000000004,5.993165843224312,0.8475616417039008,0.0,0.0,0.0,-45.67516,2.971706454951416,0.4202627571983963
LEU 281,-13.1067,2.7189513658761943,0.38451778970549655,-6.227119999999998,0.7466305549601014,0.10558950569067259,2.5469200000000005,0.5681004080266062,0.08034153018209156,4.7561599999999995,0.2464595187855487,0.034854639404246955,0.0,0.0,0.0,-12.030739999999998,2.5507859793404988,0.3607356126694471
GLU 282,22.50454,2.2271331995191197,0.31496419759713234,-3.4219999999999993,0.932235613994662,0.13183802486384605,138.9741,4.454027746883187,0.6298946446828282,-205.46308000000002,4.127439224699505,0.5837080529440732,0.0,0.0,0.0,-47.40644,2.340778931552387,0.3310361311518588
SER 283,5.555499999999998,3.894537334523838,0.5507707517651975,-1.60036,0.16970135650607285,0.02399939599239999,-0.42356,3.7692642420504296,0.5330544611275662,-2.4728799999999995,2.3219507457308395,0.3283734235774875,0.0,0.0,0.0,1.0586999999999993,1.883438443379555,0.26635841905222374
SER 284,3.9551,1.2869741294991104,0.18200562683609497,-0.6833400000000001,0.7218500844358196,0.10208501794092997,-4.42242,1.6466429860780405,0.23287048432980964,2.1751400000000007,0.9320533892433409,0.1318122543923742,0.0,0.0,0.0,1.02448,1.0503721671864692,0.14854505643743246
GLU 285,23.468540000000004,2.9623842438819143,0.41894439746581696,-3.96666,1.1497342059797968,0.16259697072208903,164.99192000000002,8.715384971049183,1.2325415627360399,-226.76756000000006,6.222174337510986,0.8799483335557864,0.0,0.0,0.0,-42.27376,3.883307871184037,0.5491826658298657
GLY 286,3.5211200000000007,0.6905304523335616,0.09765575309217508,-0.8321600000000001,0.07294254177090258,0.010315633184637641,5.790500000000001,0.1528200575840592,0.021612019803801386,-5.95768,0.13760704051752878,0.01946057429779132,0.0,0.0,0.0,2.52178,0.6855041441158439,0.09694492576715871
ARG 287,-271.36012,3.5645646109460105,0.5041055616755022,-7.769000000000002,1.3900791919887039,0.19658688460830584,-64.92989999999999,8.727936833525073,1.2343166641506844,165.39056,7.046059560236719,0.9964632991375373,0.0,0.0,0.0,-178.66846,2.8369124569494395,0.4012000071883076
LYS 288,46.671540000000014,2.8747821427715525,0.40655558951755166,-5.65748,0.9687332396485652,0.13699956858326265,-193.94672000000003,8.761763101203096,1.2391004208021568,144.29356,8.968013207305216,1.2682685905312074,0.0,0.0,0.0,-8.639099999999996,3.853152902494267,0.5449181092604648
VAL 289,-9.642579999999999,2.2802570915578766,0.32247705045785774,-6.903239999999999,0.562503602121801,0.07955002230043702,4.942659999999998,0.585296253533213,0.08277338997528313,4.36706,0.09567871445623473,0.013531013561442986,0.0,0.0,0.0,-7.2361,2.2545968087443016,0.318848138460929
ILE 290,13.522459999999999,2.6563739888050577,0.37566801217032286,-7.6028199999999995,0.6202738649983641,0.08771997122662648,-2.30086,0.3104741541577989,0.04390767595762742,5.9102,0.0904079642509399,0.012785616919022113,0.0,0.0,0.0,9.528979999999997,2.7071153317877004,0.3828439217122307
ALA 291,9.402640000000002,1.379390615598058,0.19507529163889462,-3.795579999999999,0.3938975547017395,0.0557055264044798,-8.064739999999999,0.34840911641343913,0.04927248976863121,7.485820000000001,0.12988574825581514,0.018368618674235133,0.0,0.0,0.0,5.0281400000000005,1.4770201218669958,0.2088821888242267
LEU 292,-11.661419999999996,2.9017655183698254,0.41037161509052017,-7.73766,0.6081826571022818,0.08601001620741525,3.7691,0.5386707435901882,0.0761795471238844,4.806919999999999,0.09790155054953144,0.01384537005645025,0.0,0.0,0.0,-10.823059999999998,2.613645526156915,0.36962529503268726
ASN 293,-59.82982,2.2193241916403146,0.31385983711204385,-6.237839999999998,0.8140258315311831,0.11512063710734353,-1.1119400000000002,1.7980412387929259,0.2542814305607076,-1.6973799999999999,1.194890737933808,0.1689830687139987,0.0,0.0,0.0,-68.87698000000002,2.171098205885237,0.30703965280067963
LEU 294,-12.411460000000003,2.475776566736154,0.3501276798083767,-4.972799999999999,0.5045088700905073,0.07134832864195213,2.5218000000000007,0.4833959453698339,0.06836251019381828,5.4244,0.2029652186952039,0.02870361649687786,0.0,0.0,0.0,-9.43806,2.6043381532358714,0.3683090337311869
ASP 295,11.774780000000003,2.1431481917030304,0.3030869238881799,-3.189579999999999,0.9879327525697342,0.13971478973967014,162.13142,5.77170986828012,0.8162430373804376,-222.0112999999999,5.342071026302285,0.755482929655705,0.0,0.0,0.0,-51.29468000000001,2.278509349903799,0.3222298824627856
ASP 296,10.81312,1.9039285347932506,0.269256155569375,-4.961620000000002,1.0367073818585395,0.14661256396366495,143.85970000000003,7.148358992803186,1.0109306236333944,-190.69675999999998,4.071236787808821,0.5757598280951508,0.0,0.0,0.0,-40.98555999999999,4.515271044621843,0.6385557549094744
THR 297,-22.510659999999998,2.631115752755864,0.3720959581720838,-2.137,0.6251918105669653,0.08841547375883932,10.21616,3.426438000956681,0.4845715091583494,1.28472,1.4036952381482244,0.19851248432277505,0.0,0.0,0.0,-13.146780000000001,2.3088395811749094,0.3265192249041373
ASP 298,22.15596,2.141177750304741,0.3028082613932477,-3.4326200000000004,0.7865126798723564,0.11122968988538948,181.59748,7.344531550044627,1.03867361273502,-247.43187999999995,5.727018912630136,0.8099227818208754,0.0,0.0,0.0,-47.11106000000002,2.677541293126396,0.3786615210553344
ASP 299,15.734380000000002,4.622180809488087,0.6536750788518704,-2.0814600000000003,0.48268765097110056,0.06826234223933413,180.52972000000003,8.848283996436324,1.2513363231489059,-240.80347999999995,7.925188828641601,1.1207909525832696,0.0,0.0,0.0,-46.62084000000001,3.5540690728232818,0.5026212684397456
ASP 300,11.54324,1.9033332925160396,0.26917197559924205,-2.5231,0.46472280985550757,0.06572173004417918,184.57754,11.138316005950555,1.5751957557612597,-242.16065999999995,9.050854336715494,1.2799840954046395,0.0,0.0,0.0,-48.56298000000001,2.504358979778905,0.3541698434254175
SER 301,7.205459999999997,2.751975858978428,0.38918815830906406,-2.4780599999999997,0.6660255373482331,0.09419023478046996,-8.722119999999999,6.347143239726045,0.8976216051945277,5.80538,3.1516025630780264,0.44570390879147526,0.0,0.0,0.0,1.8106599999999995,2.366464388998913,0.33466860337952226
ILE 302,16.185920000000003,3.264940954075575,0.46173237776010306,-5.23566,0.7458194046818574,0.10547479171821104,-2.11464,0.6792001107184821,0.09605340081433851,4.58722,0.2905755867240022,0.041093593563960334,0.0,0.0,0.0,13.42284,3.1559059894743378,0.446312505188909
PRO 303,23.239699999999992,1.742023332220442,0.24635930223965208,-4.6108,0.5631672220575245,0.07964387233177316,-44.709419999999994,1.1783793292488924,0.16664800290438944,38.96858,1.1324782927721813,0.16015661607315473,0.0,0.0,0.0,12.888060000000001,1.8605539219275509,0.2631220589916395
GLU 304,22.32426,2.0824398268377697,0.29450146459398535,-5.152600000000001,0.7474547210366518,0.10570606037498313,123.76922,5.984729595528218,0.8463685761131653,-182.59589999999992,6.3156493862488965,0.8931677017226503,0.0,0.0,0.0,-41.65502000000001,4.0693704352883335,0.5754958859904866
TYR 305,10.54766,2.981060016906734,0.42158555061576714,-11.620800000000001,0.7445984421149368,0.10530212153608215,-11.514860000000004,1.5111625592238227,0.21371065862047656,0.9687399999999998,2.3200294723127985,0.32810171448500547,0.0,0.0,0.0,-11.619259999999997,2.8689507127868317,0.40573090078030954
TYR 306,9.679060000000003,2.4564353312065665,0.3473924160484772,-12.234860000000001,0.8260064893207132,0.11681495798055397,-14.088080000000001,1.1000694130826583,0.15557330835333058,3.5932600000000012,0.5422253704872046,0.0766822472805781,0.0,0.0,0.0,-13.050620000000006,2.4593871504096114,0.34780986632353916
GLU 307,23.739,2.0579965694820364,0.2910446659878799,-6.691999999999998,1.2322209866740679,0.17426236311952237,118.68782000000002,7.5100121775931905,1.062076107513939,-176.69884000000002,5.370455900050436,0.7594971569977933,0.0,0.0,0.0,-40.96402000000002,2.8610044494195304,0.4046071294378869
SER 308,2.28504,1.695883403539289,0.23983413094887068,-4.1189599999999995,0.7494307162106476,0.10598550829240799,-3.366580000000001,1.6279800132679747,0.2302311414035901,5.39696,0.558518359948899,0.0789864239474111,0.0,0.0,0.0,0.19646,1.5406573299731514,0.21788184910175515
ASN 309,-58.74033999999999,2.954318632849472,0.4178037478147264,-3.4580200000000008,0.7576034976159991,0.10714131412298386,2.4765,2.895381848737745,0.4094688278733804,-6.82382,2.66713928162741,0.3771904544815517,0.0,0.0,0.0,-66.54568,1.9314540992735691,0.2731488582293792
ASP 310,15.620879999999993,4.518798312117972,0.6390545858625886,-2.7395799999999997,0.6096383547645269,0.08621588294508142,113.89272000000001,5.211441996376624,0.7370091950796539,-176.19662,4.017871714677895,0.5682128670772721,0.0,0.0,0.0,-49.42260000000001,1.893296162780499,0.26775251109931203
GLY 311,3.9044800000000004,0.7421311000086166,0.10495318666910493,-0.7723400000000001,0.11157447916078167,0.01577901416438917,4.474340000000001,0.2063051729840925,0.029175957362183105,-4.6455400000000004,0.17984718068401695,0.02543423220779013,0.0,0.0,0.0,2.960939999999999,0.778339422360196,0.11007381672314298
PRO 312,23.67690000000001,1.9267067680369985,0.2724774842073956,-4.739459999999999,0.4012344058028981,0.05674311383771685,-36.12842,1.2514427208627903,0.17698072683772453,30.7478,1.1468673680943506,0.16219153862021674,0.0,0.0,0.0,13.556819999999995,1.9689415094410752,0.27845037861709215
GLN 313,-41.92488,2.6587966875260984,0.3760106335092068,-6.003460000000001,0.6528744200839814,0.09233038594092359,-6.443040000000003,2.3550583768560767,0.3330555496730231,-1.4011800000000003,1.593742447072299,0.22538921835793296,0.0,0.0,0.0,-55.772559999999984,2.9305269980674264,0.4144391025567467
GLN 314,-42.11796,2.215435451192464,0.31330988616385397,-5.2404399999999995,0.8778122159095362,0.12414139409560455,-2.6827200000000007,3.9496814810310976,0.558569311752803,-5.43864,3.915767325876246,0.5537731259351614,0.0,0.0,0.0,-55.479759999999985,2.464126543504069,0.3484801177226991
PHE 315,22.327640000000006,2.503164667056425,0.3540009421004329,-11.749220000000001,0.6210925628277891,0.0878357525840123,-3.9924399999999998,0.5523898319122134,0.07811971920072464,3.49114,0.12621426385316806,0.017849392370608657,0.0,0.0,0.0,10.07712,2.6466235141402286,0.3742890868192652
ASP 316,18.19256,2.6829490055534158,0.37942628708090487,-3.9079600000000005,0.8970436323836172,0.12686112709573363,106.69677999999998,4.31181773404248,0.6097831117963701,-168.44438000000002,3.167278503005159,0.44792082147626494,0.0,0.0,0.0,-47.462999999999994,2.9324378254278924,0.4147093343535992
THR 317,-21.25386000000001,2.2784673972649983,0.3222239494637087,-4.739259999999999,0.6046385965186198,0.08550881035308658,12.273500000000002,1.5810427476826603,0.22359320964644414,1.12976,0.36466305324230414,0.05157114355916485,0.0,0.0,0.0,-12.589860000000002,2.0724447496616105,0.2930879472240363
THR 318,-17.780579999999997,1.8715043691106164,0.26467068608367367,-5.00726,0.38210411199042693,0.05403768174153897,9.30168,1.9635493010362601,0.27768780519136904,-3.359379999999999,1.1437437456003876,0.1617497916907471,0.0,0.0,0.0,-16.84554,1.652323118642353,0.23367377638066242
ARG 319,-272.69646000000006,3.6213366659810027,0.5121343426949301,-10.941460000000005,0.9659110354478129,0.13660044863761364,-11.47566,7.388643203213971,1.0449119425520985,130.71422,4.892022417323122,0.6918364450011572,0.0,0.0,0.0,-164.39936,4.145039009514949,0.5861970383821582
SER 320,11.645719999999997,1.7074825216089604,0.2414744939574403,-4.14084,0.7800998233559596,0.11032277501948538,-15.846639999999997,2.1797613333574364,0.30826480403705475,7.724459999999999,0.7414724596369239,0.1048600408544675,0.0,0.0,0.0,-0.6173,1.9001911088098482,0.26872760371796567
PHE 321,23.160499999999992,3.3701662407068547,0.47661348050595825,-10.625300000000003,0.8353318442391026,0.11813376232050686,-3.42858,0.32451077578410037,0.045892754025008926,3.8415799999999996,0.10878255190978288,0.015384176026037017,0.0,0.0,0.0,12.948200000000003,3.3290342623649773,0.4707965403441263
ILE 322,13.956800000000003,2.56884513351816,0.3632895627457506,-7.510379999999999,0.8365958854787812,0.11831252474696209,-1.20192,0.38131697260940284,0.05392636342272675,4.9931800000000015,0.10245207464945927,0.014488911346252605,0.0,0.0,0.0,10.23768,2.660212220406488,0.37621082008895007
HIE 323,33.35432000000001,2.2167014362785484,0.3134889234917042,-9.045480000000001,0.7507883121093393,0.10617750134562318,-8.091539999999998,1.106900974974732,0.15653943710132678,-5.952880000000001,0.47885704087960956,0.06772061216497914,0.0,0.0,0.0,10.264420000000003,2.4584592418016453,0.3476786402297363
GLN 324,-41.62876,1.7925321928490154,0.2535023338117462,-8.09102,0.9232570712428813,0.13056826717085454,-8.775359999999997,1.4941097116343387,0.21129902178666357,3.6877400000000007,0.5528463008829804,0.07818427366165076,0.0,0.0,0.0,-54.807400000000015,2.0429541453490714,0.2889173459658992
VAL 325,-12.347719999999999,2.6009299647626096,0.3678270430949859,-5.745899999999999,0.5614054239139655,0.07939471644889468,8.3075,0.45405564636950924,0.06421316531678418,3.4335600000000004,0.06516599113034828,0.009215862846202336,0.0,0.0,0.0,-6.352559999999999,2.4320373283319507,0.34394201739246727
VAL 326,-12.760760000000003,1.6821447685618252,0.23789119455750843,-6.782519999999998,0.6173448060849244,0.08730573974258884,8.74908,0.604422893014494,0.08547830527098797,3.0421800000000006,0.07362844287363644,0.010412634248830932,0.0,0.0,0.0,-7.752020000000003,1.8753778124953797,0.2652184737004553
HIE 327,33.05724,2.348283369272122,0.3320974189119822,-8.901019999999999,0.717244351389408,0.10143366892703946,0.8938400000000004,3.148607122903713,0.44528028957949617,-9.449380000000001,1.9431130578532876,0.2747976839640376,0.0,0.0,0.0,15.60068,2.8880903409692804,0.40843765295574924
ALA 328,9.55186,1.332194850763223,0.18840080256729513,-3.7414200000000006,0.32443607012783987,0.04588218904978197,-7.56526,0.28089569665624337,0.03972465038234982,6.670500000000001,0.08866323928207841,0.012538875547664623,0.0,0.0,0.0,4.915679999999998,1.3313747697774714,0.1882848256020657
LEU 329,-12.604080000000002,2.2237801495651217,0.31449000472510646,-8.025739999999999,0.5803213527003727,0.08206983275235673,4.49082,0.4364604307379939,0.061724826058887385,3.8821400000000006,0.07634867647831708,0.010797333374487173,0.0,0.0,0.0,-12.256859999999996,2.269869917065756,0.32100808215370846
THR 330,-21.573460000000004,2.078327810620766,0.29391993768370683,-5.989779999999999,0.7096085763292402,0.10035380726210752,10.195280000000002,0.9107067154688101,0.12879337883602465,2.3042,0.31803729341069586,0.04497726536818374,0.0,0.0,0.0,-15.06376,1.8856740286698455,0.2666745785559608
HIE 331,31.4641,1.9436597258779995,0.2748749944975039,-4.622859999999999,0.7567434178108232,0.10701968047046358,-5.92178,3.4857822094330526,0.4929640476059075,-6.745939999999999,2.755135150296624,0.38963494957203215,0.0,0.0,0.0,14.173520000000002,2.3541183423098935,0.33292260871259194
LEU 332,-12.91624,2.2962790819932883,0.32474290207485484,-5.6911000000000005,0.6752267841251528,0.09549148757873611,5.014139999999999,0.4502594811883538,0.06367630648836434,3.81152,0.13286974674467975,0.018790619787540448,0.0,0.0,0.0,-9.78168,2.533875769961898,0.35834414792486846
GLN 333,-40.78210000000001,2.343434720661002,0.3314117164494794,-4.85274,0.7834682331786057,0.11079914010496707,-4.872139999999999,2.2812077766832224,0.32261149763763874,-1.2607200000000003,2.5478156922352135,0.36031555063860343,0.0,0.0,0.0,-51.767700000000005,2.492897665368509,0.3525489687972371
ASP 334,14.123940000000005,2.0927264552253235,0.2959562135316624,-3.6206599999999995,1.2256874415608574,0.17333838030857449,91.18810000000002,4.636135003426348,0.6556484998838177,-155.16392,4.347028289947665,0.6147626363663511,0.0,0.0,0.0,-53.47253999999999,2.1783174627223785,0.30806060989361367
LYS 335,42.4079,2.6282842026690627,0.3716955165185545,-3.45876,0.7770486358008747,0.10989127193731087,-167.3806,11.460929283439508,1.620820163003911,113.95001999999997,10.087582890841915,1.426599653579143,0.0,0.0,0.0,-14.481439999999997,3.693788262258676,0.5223805457020767
GLU 336,22.2793,2.40659461688091,0.34034387463270654,-5.26178,1.0905180473518121,0.15422254125775578,94.85069999999997,4.899982323437831,0.6929621457194209,-154.49387999999996,3.970857673804484,0.561564077654758,0.0,0.0,0.0,-42.62566000000001,2.8793585786420057,0.40720279528508424
ASP 337,17.3262,5.249864360152553,0.7424429378746891,-1.15242,0.8671249065734419,0.12262998031476645,104.51754,11.120789443578301,1.5727171255403978,-171.94385999999997,5.945079747185664,0.8407612407859577,0.0,0.0,0.0,-51.252539999999996,1.9468807381038171,0.275330514414936
SER 338,9.358100000000002,2.87551000867672,0.40665852530101937,-0.8235200000000001,0.6787787044390827,0.09599380496677894,-6.838140000000002,6.159604269788765,0.8710995897186496,0.13807999999999987,4.440177383123337,0.6279359074555301,0.0,0.0,0.0,1.8345200000000004,1.4836707079402753,0.20982272372648286
ASN 339,-59.57974,3.8071661366954683,0.5384145984722312,-5.334320000000002,0.8909150002104503,0.12599440762192476,-5.891319999999999,3.270614831740357,0.46253478523458114,-0.8968199999999996,1.4525203570346272,0.205417398854138,0.0,0.0,0.0,-71.7022,2.704484113468142,0.38247181124892227
PRO 340,23.952939999999998,1.7074634685404138,0.24147179944664596,-2.85002,0.5449018073010936,0.07706075260468173,-33.3772,1.1916451485236395,0.16852407305782321,28.265839999999997,1.138218280647522,0.16096837294327113,0.0,0.0,0.0,15.99156,1.7037166215072332,0.24094191525759984
ARG 341,-274.6682399999999,3.3357093012519967,0.4717405333964654,-7.72104,1.1610923987349075,0.16420326174592156,-19.118180000000002,6.480782297500815,0.9165210219913118,122.27978000000002,5.444714362718677,0.7699988895004335,0.0,0.0,0.0,-179.22768000000008,3.8473532379509034,0.5440979128350208
GLY 342,4.064960000000001,0.570567260189357,0.08069039576058472,-1.49848,0.12495683094573207,0.017671564503461634,4.029900000000001,0.133813041217927,0.018924021771278235,-4.367800000000001,0.10881929975877183,0.01538937295667984,0.0,0.0,0.0,2.2285799999999996,0.579229663950321,0.08191544464873542
PRO 343,23.846779999999995,1.7246309204000891,0.24389964377177997,-6.795140000000001,0.5461837057254405,0.07724204041841135,-35.63946,0.8732092122741305,0.12349043107872022,30.96399999999999,0.6542228672249869,0.09252108516441891,0.0,0.0,0.0,12.376180000000002,1.9080268623895134,0.2698357466163433
VAL 344,-12.39186,2.129030643368013,0.30109040105589596,-7.5218799999999995,0.5740172694266251,0.08117830074595042,8.02256,0.5257638313919963,0.07435423409598024,3.450460000000001,0.11485420497306603,0.016242837436848935,0.0,0.0,0.0,-8.440720000000002,2.0921880990006554,0.29588007846423103
VAL 345,-14.266539999999999,1.743843080211046,0.24661665346849343,-6.656300000000001,0.6609775866093975,0.0934763467407647,10.5384,0.690512563245584,0.09765322319309144,2.9168999999999996,0.12062723573057789,0.017059267276175964,0.0,0.0,0.0,-7.4675400000000005,1.7353135763889984,0.24541039946994814
GLU 346,22.642960000000002,2.449445830876823,0.34640395143242375,-6.4103200000000005,1.2624524932051862,0.1785377437742502,76.38186000000003,4.369053416976294,0.6178774597020388,-140.57446000000002,2.5288973503088013,0.35764009306560907,0.0,0.0,0.0,-47.95996000000001,3.20245257863387,0.4528951869560709
TYR 347,11.646179999999998,2.503313273963133,0.3540219582907258,-11.169839999999999,0.8818951946802209,0.12471881449084293,-15.519720000000001,1.0089920522977112,0.14269302446860863,3.4986799999999993,0.19611847847667688,0.027735341209369237,0.0,0.0,0.0,-11.5447,2.578142783090176,0.36460444895804434
THR 348,-19.10238,1.7108133374509187,0.24194554245118677,-6.163479999999998,0.5112113942392317,0.07229620869727806,9.233559999999999,1.1522761155209398,0.16295645101683,1.1982,0.16200074073904663,0.022910364466764734,0.0,0.0,0.0,-14.834100000000001,1.7081026696308466,0.24156219613176333
ASN 349,-63.876,1.9612262286642486,0.2773592731458817,-6.054500000000001,0.7308193278779554,0.10335346051293944,3.4786200000000007,1.821603940377817,0.25761369977545795,-2.1966800000000006,0.7163495917497236,0.10130713080528889,0.0,0.0,0.0,-68.64856,1.8691769542769217,0.2643415399213657
ILE 350,12.982579999999999,2.459327209543307,0.3478013894049323,-8.150340000000002,0.8065775997385376,0.11406729806565775,-0.4355800000000001,0.31473068423653877,0.04450964021422772,4.478639999999999,0.12039098969612524,0.017025857041577986,0.0,0.0,0.0,8.8753,2.546102992810782,0.36007333836317346
ILE 351,12.90316,2.228501598473749,0.3151577184331697,-8.58754,0.6230792633365244,0.088116714464395,-1.10298,0.3757177392671253,0.0531345122495727,4.9732400000000005,0.08628361605776276,0.012202346003948105,0.0,0.0,0.0,8.185880000000001,2.0301832591172673,0.2871112699146451
LEU 352,-12.042819999999999,2.6874588941228468,0.38006408163887295,-8.02492,0.5345535273478472,0.07559728481897027,4.45828,0.5098061215795725,0.07209747313186585,3.8645400000000008,0.1339792834732119,0.01894753197648457,0.0,0.0,0.0,-11.74492,2.619156504220393,0.3704046650246184
LYS 353,43.55023999999999,2.9622144322112782,0.41892038246905067,-4.29802,0.5761511777302896,0.0814800809523407,-120.01286,5.315298738584316,0.7516967564170544,69.46788000000001,6.037949680611721,0.8538950327247393,0.0,0.0,0.0,-11.292760000000001,3.6939578696027313,0.5224045318027007
GLU 354,23.19046,2.1119058711031253,0.2986685925369405,-5.093959999999999,0.9916570971863253,0.14024149160644356,79.85384,5.311156843325077,0.7511110039720998,-144.56362000000001,4.4382338644549595,0.6276610524095756,0.0,0.0,0.0,-46.613279999999996,2.9550517629307866,0.4179074280651242
MET 355,15.138419999999998,2.6166025230439707,0.3700434775428442,-8.392220000000002,0.5571210744532725,0.07878881793756888,-4.770339999999999,0.5102917052040006,0.07216614502659909,5.34884,0.4074921525624809,0.057628092871446684,0.0,0.0,0.0,7.324699999999999,2.783472724852896,0.393642487798256
GLY 356,3.38292,0.5899888080294392,0.08343701739635694,-0.72604,0.05508973044043737,0.007790864393634447,4.208520000000001,0.1139473983906152,0.01611459562011382,-4.2648399999999995,0.10464116971825084,0.014798496139813516,0.0,0.0,0.0,2.6005599999999998,0.5988953885279159,0.08469659808988828
HIE 357,32.93508,1.7760147503891546,0.25116641469750095,-6.458700000000001,1.014871484474753,0.14352450174099116,-12.275299999999994,3.342134666646476,0.4726492172848729,-2.4700600000000006,3.153951479715564,0.4460360957680442,0.0,0.0,0.0,11.731019999999996,1.9258571441308945,0.2723573292423027
THR 358,-18.772939999999995,2.169999948479305,0.30688433574883506,-1.7435800000000004,0.29206095870553955,0.04130365688410625,12.083540000000005,2.568132724062358,0.36318881283431476,-4.6874,1.5592554633542257,0.22051202234798906,0.0,0.0,0.0,-13.12038,1.6680898643658386,0.23590353094432656
SER 359,8.2501,2.5152886375126027,0.3557155304453266,-1.6975799999999994,0.7923311956499012,0.11205255227793805,-8.969159999999999,3.6939157616816356,0.5223985768433911,3.115020000000001,2.1367249003088804,0.3021785333077118,0.0,0.0,0.0,0.6983800000000006,1.9567350550342786,0.2767241252800341
PRO 360,24.613720000000004,2.0460446040103144,0.28935440282116753,-3.851759999999999,0.530388708778762,0.0750082905284479,-35.60091999999999,1.195867782658536,0.16912124370407422,30.299100000000003,1.1009729924025504,0.15570109376621774,0.0,0.0,0.0,15.460139999999997,2.118925746787779,0.29966135287688156
PRO 361,23.45038,1.8672332568803978,0.2640666595994344,-3.6397399999999998,0.6206052790623069,0.08776684025302538,-32.60853999999999,1.0300783117803367,0.14567507188261336,27.219700000000007,0.9044198858935082,0.12790428687105262,0.0,0.0,0.0,14.421799999999996,1.9160766164222545,0.2709741537490303
ARG 362,-274.4939,3.1892971467099183,0.45103472793149807,-9.33314,1.1978339786464538,0.1693993058073139,-27.398400000000002,4.594846347811846,0.6498094022095996,143.63121999999998,3.5407819661201545,0.5007421877893196,0.0,0.0,0.0,-167.59421999999995,3.60442131438916,0.5097421507315807
ILE 363,19.574460000000002,2.260312590859917,0.3196564721196763,-5.458719999999999,0.5370478205895834,0.07595003115207016,-5.7529,0.38054404475697545,0.053817054917562876,4.67536,0.21618175316153065,0.030572716725862936,0.0,0.0,0.0,13.0382,2.2092778277074983,0.3124390666994114
ALA 364,9.174620000000003,1.2786017814784774,0.1808215980241263,-2.3982600000000005,0.2504005439291159,0.03541198452501557,-6.303359999999999,0.3043426200847034,0.043040546093194985,5.807219999999998,0.197309633824638,0.027903796014167224,0.0,0.0,0.0,6.280219999999998,1.2912245395747493,0.18260672559355656
TYR 365,10.91928,2.1800851730150455,0.30831060188063725,-9.63618,1.0494802464077195,0.14841891979124547,-19.063559999999995,3.2408982838713234,0.45833223073225143,4.945060000000002,2.163023406345846,0.3058977036984745,0.0,0.0,0.0,-12.835400000000002,2.280607901415746,0.322526662463739
GLU 366,23.566460000000003,2.580240835348497,0.3649011583538728,-3.1977,0.9136448817784718,0.1292088983003878,99.58740000000002,9.268226790492044,1.310725202626351,-163.82618000000002,9.368230323150263,1.3248678378433985,0.0,0.0,0.0,-43.87002,3.488050306346029,0.4932848049474183
PHE 367,20.281620000000004,2.51222502089281,0.3552822696279644,-10.451320000000003,0.5506313990320024,0.07787103923795294,-3.490340000000001,0.5495394657347086,0.07771661655012896,3.1174199999999996,0.45409977273722774,0.06421940572755276,0.0,0.0,0.0,9.457380000000002,2.6274474677146116,0.37157718432648484
SER 368,2.00236,3.747884900900773,0.5300309657067216,-0.9297200000000002,0.8955093754953097,0.12664415040577276,32.280120000000004,5.216368915788065,0.7377059667048919,-44.24858000000002,2.8625272965682624,0.40482249254700275,0.0,0.0,0.0,-10.895819999999999,1.6091302332626856,0.2275653799504672
UNK 369,-108.13028000000003,4.140762485532864,0.5855922465606304,-15.357740000000003,2.1730496801499726,0.30731563293786074,32.129560000000005,6.3856706716209315,0.9030702068654431,-13.726740000000001,4.507913365671517,0.6375152219735605,0.0,0.0,0.0,-105.0852,4.472009754015116,0.6324376845192945
Backbone Energy Decomposition:
Residue,Internal,,,van der Waals,,,Electrostatic,,,Polar Solvation,,,Non-Polar Solv.,,,TOTAL,,
,Avg.,Std. Dev.,Std. Err. of Mean,Avg.,Std. Dev.,Std. Err. of Mean,Avg.,Std. Dev.,Std. Err. of Mean,Avg.,Std. Dev.,Std. Err. of Mean,Avg.,Std. Dev.,Std. Err. of Mean,Avg.,Std. Dev.,Std. Err. of Mean
ALA   1,44.36238000000001,2.1420502131368298,0.30293164627022834,-1.8077599999999996,0.2658435299193869,0.037595952548113466,-138.91103999999999,3.540555199174702,0.5007101181003438,19.199619999999996,3.3850429473789783,0.4787173645398746,0.0,0.0,0.0,-77.1568,2.008137983306775,0.2839935971108997
TYR   2,81.04532000000002,2.139201322362477,0.3025287522731474,-2.8790399999999994,0.5137885541737971,0.07266067415046475,-76.89224000000002,2.052137593436537,0.29021608164936347,-0.2724,0.5520053260612617,0.07806534186180188,0.0,0.0,0.0,1.0016400000000012,1.410588568789638,0.19948734849107597
VAL   3,65.53238,1.6527131498236416,0.23372893511929507,-2.3681399999999995,0.6012718523263847,0.0850326808233166,-64.53142000000001,1.857933142930326,0.2627514248714537,-3.6798200000000008,0.757754094413217,0.1071626117262914,0.0,0.0,0.0,-5.0470000000000015,1.3177825617301113,0.18636259710574837
GLU   4,78.0077,1.8454382379264813,0.26098437845975364,-2.8275599999999987,0.6894311904751687,0.09750029398930121,-63.44406,1.8224468761528152,0.25773290889597916,-15.328220000000002,0.7713963777461474,0.10909192193740809,0.0,0.0,0.0,-3.5921399999999983,1.2159822533244502,0.1719658594256434
ILE   5,73.81716000000002,1.7956912358190102,0.25394908995297477,-2.5073,0.42211478296785493,0.05969604509513159,-63.12852,1.4961384058970435,0.21158592248068614,-8.087520000000001,0.7504420094850524,0.10612852675882799,0.0,0.0,0.0,0.09382000000000124,1.306401464941003,0.18475306696236457
ILE   6,64.86046000000002,1.8000453573169857,0.2545648557204405,-1.7753200000000005,0.6268001416719676,0.08864292612498739,-58.37848000000001,1.5710584870080604,0.22218122196081538,-7.947459999999999,1.1748490321739256,0.166148743504127,0.0,0.0,0.0,-3.2408000000000006,1.2224515532322737,0.1728807565925137
GLU   7,80.51984,1.509148042571744,0.21342576294337695,-3.6436,0.4267393583910419,0.060350058823500426,-60.91889999999998,1.7581279390309505,0.24863683757646282,-20.27976,0.9887226215679289,0.13982649408464462,0.0,0.0,0.0,-4.322419999999999,1.1531890580472945,0.16308556058707382
GLN   8,86.10302000000001,1.6120713072312278,0.22798131061989269,-3.0019400000000003,0.6336364702256327,0.08960972898073057,-69.30748,2.4265936803679575,0.3431721693145209,-5.03602,0.8068663207743951,0.11410812938612297,0.0,0.0,0.0,8.75758,1.3503579983100853,0.19096945952691075
PRO   9,70.65339999999998,1.4072358011375863,0.1990131955425742,-3.6835600000000004,0.2435461483990184,0.03444262661296223,-36.17974000000001,1.4946439282984103,0.21137457143182117,-24.600119999999997,1.0478479782870072,0.1481880822198714,0.0,0.0,0.0,6.189979999999999,1.1364179423081955,0.16071376665363754
LYS  10,82.93254,1.6405391700294554,0.23200727438599567,-3.1497399999999987,0.6964103620711077,0.09848729790181182,-112.55913999999996,2.633085794350942,0.3723745641263036,29.309780000000014,2.1814484297363648,0.3085033954950659,0.0,0.0,0.0,-3.466559999999997,1.5778791482239718,0.2231458091204048
GLN  11,82.66989999999998,1.5917498076023797,0.225107416581605,-3.0425199999999983,0.4716043358579426,0.06669492478442586,-69.1612,1.3712310089841064,0.19392134900518665,-8.57948,0.9112716442422724,0.12887327182934516,0.0,0.0,0.0,1.8867000000000025,1.3833925003410998,0.195641243606761
ARG  12,84.68627999999998,1.8570770155293792,0.2626303501732999,-2.4652800000000004,0.41581948198707624,0.05880575509250781,-119.21012000000002,4.038141892702361,0.5710795031446638,34.601079999999996,3.1627328299431134,0.44727796622681903,0.0,0.0,0.0,-2.38804,1.7348202207721704,0.24534062844950902
GLY  13,70.47614000000002,1.7077612714885007,0.24151391514345588,-3.3967400000000003,0.41351801943809147,0.05848027913750101,-72.03184,1.6499320150838943,0.23333562327252133,-1.9003800000000002,2.241183507792256,0.3169512112486716,0.0,0.0,0.0,-6.852819999999998,1.6299693824118373,0.2305124806859718
MET  14,90.59487999999999,2.1515524872989915,0.30427547076958,-3.0740999999999996,0.45218709623341036,0.06394891242233967,-75.81164000000001,2.416521456639333,0.3417477417744932,-5.595200000000001,1.0871828181129362,0.1537508686154316,0.0,0.0,0.0,6.113939999999999,1.607513140350657,0.22733668847768637
ARG  15,84.90907999999996,2.0206178247274917,0.28575851321024404,-3.291440000000001,0.438967705418059,0.06207940824460166,-141.70215999999996,2.913868468961651,0.41208323077768927,52.91720000000001,1.5973638408326711,0.22590136077499415,0.0,0.0,0.0,-7.167319999999998,1.3145791028310294,0.18590955960358974
PHE  16,87.80808,1.967089015169742,0.2781883963648184,-3.218940000000001,0.5545406174483462,0.07842388620822013,-75.88786,1.6463021473587367,0.2328222824558675,-9.62582,0.7508947646641266,0.10619255601029613,0.0,0.0,0.0,-0.9245400000000007,1.5027405658995159,0.2125196089023315
ARG  17,83.47974,1.7969098787641935,0.25412143209105165,-2.47684,0.7485798650778691,0.10586517977125441,-130.36852,2.521830694079049,0.35664071695753463,44.33824,1.418034210588657,0.2005403212523504,0.0,0.0,0.0,-5.027379999999998,1.5499839597879737,0.2192008337392906
TYR  18,87.12654000000002,1.961584351588969,0.27740991937559534,-3.347339999999999,0.40133948771582817,0.05675797466435944,-76.6561,2.9396488923004567,0.41572913321063515,-7.094919999999998,1.7047690733938183,0.2410907544307752,0.0,0.0,0.0,0.028179999999999962,1.4352620762773611,0.20297670938312118
LYS  19,77.6971,1.2315837324352001,0.1741722417607937,-2.288600000000001,0.3399631744762875,0.048078053205177655,-119.45420000000006,1.8849414632786186,0.26657097816480096,38.63819999999999,1.309861305635127,0.18524236232569263,0.0,0.0,0.0,-5.4075000000000015,1.2734757516340791,0.18009666793141857
CYS  20,78.0572,1.6999571053423022,0.24041023938275918,-2.9077399999999987,0.24502814613837207,0.03465221274320225,-78.27594,1.7522448391703138,0.24780484161529204,-3.530419999999999,1.0933652654076818,0.1546251986967202,0.0,0.0,0.0,-6.6569,1.232243778641223,0.17426558639042874
GLU  21,82.27463999999996,1.4865972657061322,0.21023660149483717,-2.71142,0.3595177375318215,0.050843486033119265,-41.143719999999995,1.6455511422015925,0.23271607428800295,-36.194199999999995,1.350482684080338,0.19098709275764336,0.0,0.0,0.0,2.225300000000001,1.6856045473360597,0.23838048116404173
GLY  22,84.29390000000001,1.542434222259913,0.21813313961883657,-3.510460000000001,0.6061620314734301,0.08572425659053516,-76.18002000000003,2.114677105280448,0.29906050423274866,1.29722,1.2865907863808133,0.18195141393240116,0.0,0.0,0.0,5.900639999999998,2.0803815973037305,0.2942103869818338
ARG  23,82.92046,1.4929667003659965,0.2111373755829001,-2.67156,0.5876282552770934,0.08310318482465047,-129.47165999999999,1.61539666472595,0.22845158718677017,42.672839999999994,1.0249659576785914,0.14495207583197917,0.0,0.0,0.0,-6.549920000000001,1.3322979072264556,0.1884153769520945
SER  24,64.21985999999998,2.4245631772348073,0.34288501280758665,-2.9594400000000007,0.7742428600897748,0.10949447533094943,-69.60138,1.6921748950978315,0.23930966865546227,-5.61308,0.41091837826995115,0.05811263435777226,0.0,0.0,0.0,-13.954040000000003,1.3483189972702623,0.1906811012344897
ALA  25,77.44266000000003,1.8009796068792576,0.2546969785606011,-3.391000000000001,0.31197846079495734,0.044120417042451156,-62.578240000000015,1.7190782944349488,0.24311438387711132,-10.130699999999997,0.9129969605645305,0.1291172684035773,0.0,0.0,0.0,1.3427199999999997,1.441861269886946,0.20390997629346125
GLY  26,82.63464,2.005359905453163,0.28360071757310906,-3.808839999999999,0.33339174314911935,0.047148712474469195,-82.35575999999998,1.9338473110365388,0.2734873094826614,1.9263800000000004,1.5823365999685401,0.22377618799148402,0.0,0.0,0.0,-1.60358,1.8304972121257106,0.258871398327432
SER  27,67.1679,1.934911039298354,0.2736377433761153,-2.6671799999999997,0.7468754029957075,0.10562413243194005,-61.45044,2.05133277807374,0.29010226356923613,-7.306419999999999,0.9029667566416877,0.12769878336147206,0.0,0.0,0.0,-4.256139999999999,1.5130947493134723,0.21398391156346308
ILE  28,75.74754,1.917957394834389,0.27124013598285623,-2.9034400000000007,0.5115809675896803,0.07234847426172766,-59.95288000000001,1.3263757784277688,0.18757786146557218,-2.6557399999999998,0.38165365503293686,0.05397397750768419,0.0,0.0,0.0,10.23548,1.5601617382822806,0.22064018897743842
PRO  29,57.292739999999995,1.3505284863339329,0.1909935701744655,-3.8742400000000004,0.5419198302332134,0.07663903736347356,-28.684219999999996,1.4008982731090582,0.19811693373358782,-28.903340000000004,0.8688158518350986,0.12286911608699298,0.0,0.0,0.0,-4.169059999999999,1.3070877615523777,0.18485012395992625
GLY  30,72.48552000000004,1.8033774229468884,0.2550360809608931,-4.017780000000001,0.8700275004848942,0.12304046908233018,-82.49022000000002,1.8148423765147852,0.2566574702436628,0.9963199999999999,0.7426022741683469,0.10501982075779796,0.0,0.0,0.0,-13.026160000000003,1.713839133174368,0.24237345458609402
GLU  31,84.53996000000001,1.4136687866680617,0.19992295708094904,-2.4365399999999995,0.769163031092891,0.1087760790247565,-54.352979999999995,3.0925386173175196,0.4373510054772975,-25.91896,2.4205317015895895,0.3423148760542023,0.0,0.0,0.0,1.8314800000000009,1.386533205372305,0.19608540637181535
ARG  32,86.80578000000001,1.3918594510939235,0.19683865126541983,-2.5473599999999994,0.5000375889870723,0.0707159940041861,-122.94596,2.762810518004988,0.39072041048296896,29.554820000000003,1.1080789988081576,0.15670603482952972,0.0,0.0,0.0,-9.13272,1.6233215213259609,0.22957233115512993
SER  33,80.51553999999997,1.6122068255673878,0.22800047580678745,-2.9815600000000004,0.46218646280478276,0.06536303640437718,-83.97977999999998,2.4538329551135982,0.34702438449197004,-4.3225,1.7505040331287454,0.24755865446394734,0.0,0.0,0.0,-10.768300000000002,1.4642112859829992,0.20707074588169078
THR  34,58.67423999999999,2.1747236197734336,0.30755236374967,-2.6111800000000005,0.6461228270228476,0.09137556649345564,-56.08465999999999,1.7626595429636824,0.24927770315056008,-4.1591,1.609748231867331,0.22765277815128893,0.0,0.0,0.0,-4.180699999999999,1.688946941144097,0.23885316702945353
ASP  35,75.34151999999999,1.7480402196750469,0.24721021862380957,-1.4004999999999999,0.714225237582655,0.10100670175785366,-32.57342,2.4699776038661043,0.3493075826145245,-41.37391999999999,2.065945080005867,0.2921687551262266,0.0,0.0,0.0,-0.006320000000001044,1.5731772111240356,0.2224808547987893
THR  36,71.41271999999998,2.271423659646711,0.32122781453675076,-1.6487000000000007,0.5431427160516817,0.07681197953444473,-69.22232,1.5967208828096582,0.22581043277937599,-6.305380000000002,1.0692097060913544,0.15120908673753441,0.0,0.0,0.0,-5.763680000000001,1.7081592600223134,0.24157019922167458
THR  37,67.86012000000004,1.9731850966382274,0.27905051247382473,-3.0584599999999993,0.47333925296767915,0.0669402791150441,-56.35922000000001,1.9207304890588635,0.27163231072905525,-6.948219999999999,1.4089511175338985,0.1992557779137168,0.0,0.0,0.0,1.4942199999999997,1.6689841975285449,0.23603000875312447
LYS  38,88.56559999999999,1.9843159022701398,0.28062464610230364,-2.99572,0.47673435118522806,0.06742041850952875,-120.60314000000002,2.427814020965432,0.3433447515368872,31.217380000000002,1.4565056524435307,0.20598100473587144,0.0,0.0,0.0,-3.8158800000000017,1.1685170711632733,0.1652532689903588
THR  39,66.7786,2.2453433145068944,0.3175394967559408,-2.6817200000000003,0.7475121414398564,0.10571418084628002,-66.60682000000001,2.133967991230723,0.30178864748685585,-5.43306,0.44125015172801435,0.062402194897294386,0.0,0.0,0.0,-7.942999999999999,1.1468878410725303,0.1621944339365571
HIE  40,80.97676,1.590863734705225,0.22498210695076426,-3.3118,0.48381992517878414,0.06842246999341726,-74.57272000000003,1.6786387585167328,0.23739536986194984,3.0320799999999988,0.641979122401971,0.09078955816612445,0.0,0.0,0.0,6.124319999999998,1.2351062211810053,0.17467039689655614
PRO  41,66.19771999999999,1.3023063700994708,0.1841739330959547,-3.400240000000002,0.4755548994595551,0.06725361884686765,-39.65296,2.0538985754900594,0.29046512211968223,-24.939899999999998,0.8360294552228962,0.118232419411961,0.0,0.0,0.0,-1.7953800000000004,1.78294548307008,0.2521465683129556
THR  42,64.91925999999998,1.6511189031693054,0.23350347459526208,-3.5017199999999993,0.6047575064437014,0.08552562675596169,-66.29686000000001,1.4904612978537584,0.210783058161699,-3.2841799999999997,0.5056145840459892,0.07150470020914691,0.0,0.0,0.0,-8.163499999999999,1.0982533997215784,0.15531648528086162
ILE  43,77.32364,1.6649771020657238,0.23546331987819993,-2.8252600000000005,0.8656068578748646,0.12241529580897936,-68.03357999999997,1.390773757160172,0.19668511095685004,-2.8091399999999993,0.4340158527058687,0.0613791105181563,0.0,0.0,0.0,3.6556599999999992,1.2718707420174384,0.17986968529465933
LYS  44,86.65330000000002,1.8963308914846049,0.26818168654845903,-3.6338800000000004,0.5734330872909184,0.08109568491602916,-106.03123999999997,1.853707393956442,0.2621538137204486,17.883339999999997,0.8442745195729411,0.11939844759460823,0.0,0.0,0.0,-5.12848,1.371356849838874,0.19393914558953795
ILE  45,63.97956000000001,2.2189414427603684,0.3138057082463436,-2.473980000000001,0.6736905072806026,0.09527422522382385,-65.0563,2.3530415487198635,0.33277032710270227,-2.4472599999999995,1.2720004215408105,0.1798880247487308,0.0,0.0,0.0,-5.997980000000001,1.6186081365172968,0.2289057578830203
ASN  46,84.87943999999999,1.831502445098102,0.25901355973772205,-2.3028600000000004,0.7343942540624868,0.10385903142240413,-83.96610000000004,1.6437742089455656,0.23246477797699244,-2.1737200000000003,0.9237400292290019,0.13063656774425736,0.0,0.0,0.0,-3.563240000000001,1.4487866034720218,0.20488936636145846
GLY  47,71.73,1.321951875068366,0.18695222705262265,-1.8267799999999996,0.1887314801510379,0.02669066188763464,-69.94676000000001,0.9055576085478358,0.12806518515184956,-5.218720000000002,0.7753966995028904,0.10965765286563228,0.0,0.0,0.0,-5.262259999999999,1.369986522707435,0.19374535206812107
TYR  48,87.43830000000001,2.010907190797046,0.2843852221898764,-2.45426,0.4552958954350436,0.06438856302170412,-83.46501999999998,2.365701278607135,0.33456068327295824,-3.88228,1.2325714914762556,0.17431193198401543,0.0,0.0,0.0,-2.3632599999999995,1.4861390353530213,0.2101717979368311
THR  49,65.13974000000002,2.806767370552305,0.396936848186134,-2.0601000000000003,0.2713860165889142,0.03837977852984522,-63.0439,2.993821779932636,0.4233903364508693,-3.9581600000000003,1.0879446375620385,0.1538586061551316,0.0,0.0,0.0,-3.9224200000000007,1.354821672250635,0.1916007183493844
GLY  50,78.45378000000001,2.2321157970850907,0.31566884330249667,-3.38668,0.5696430966842312,0.0805596993043048,-67.61926,2.0384691786733993,0.2882830758959465,-0.6498400000000001,1.27809119173868,0.18074938973064328,0.0,0.0,0.0,6.798000000000001,1.6579264760537487,0.23446621078526436
PRO  51,55.75402000000001,1.265196419374795,0.17892579353457133,-2.6638800000000002,0.6864360025523127,0.0970767104510653,-43.30308,1.6078086060226326,0.22737847363373873,-13.27556,0.9797228007962296,0.1385537272252182,0.0,0.0,0.0,-3.4884999999999993,1.8400257525371784,0.2602189374353838
GLY  52,81.86906,1.6358681292810437,0.23134668946831555,-3.6476600000000006,0.5634797462198579,0.07968806992266726,-83.71208000000003,1.797212094772415,0.25416417188881096,-1.9529799999999995,1.0625063668515131,0.15026109141091729,0.0,0.0,0.0,-7.4436599999999995,1.1239190114950521,0.15894615090652653
THR  53,68.31819999999999,3.565557336518551,0.5042459542723424,-2.9212799999999994,0.5780963947301572,0.08175517617863785,-74.73805999999999,2.857342768447689,0.4040892895487408,2.5231399999999997,0.6611453700964731,0.09350007490906116,0.0,0.0,0.0,-6.8180000000000005,1.3426314311828036,0.18987675792471195
VAL  54,68.44514,2.022137037987726,0.28597336240992005,-2.4344799999999993,0.7391157755047602,0.10452675538827395,-58.65334000000001,1.7193159291995554,0.24314799050781113,-4.575079999999999,0.5588574358456819,0.07903437652060152,0.0,0.0,0.0,2.78224,1.4313413507615873,0.20242223506324622
ARG  55,83.60932000000001,1.8210034534832198,0.25752877810442126,-2.97642,0.7046724654759817,0.099655735770702,-114.76102,1.7645263555990252,0.24954171032529118,29.59984,1.1229973171829022,0.15881580364686607,0.0,0.0,0.0,-4.528280000000003,1.5017255280509765,0.21237606087315886
ILE  56,72.82005999999998,1.7476190936248996,0.24715066240665087,-2.4326600000000003,0.8368294595674782,0.11834555711136753,-72.92419999999998,1.5496682870865213,0.21915619087772414,-5.33318,0.4686536755430374,0.06627763840089636,0.0,0.0,0.0,-7.869980000000002,1.4499803514530842,0.20505818781994586
SER  57,65.17828,1.6108987806813133,0.22781549032497952,-3.445340000000001,0.6100385761572715,0.08627248279723856,-62.65230000000001,1.5983863644311127,0.2260459674490704,-2.691979999999999,0.5084495054575273,0.07190561863999281,0.0,0.0,0.0,-3.611340000000002,1.0551761295632025,0.1492244393120631
LEU  58,85.33907999999998,1.7572172300554076,0.24850804387800404,-3.2137200000000004,0.37859445532125224,0.05354134133545697,-78.82461999999998,1.4260460706457285,0.201673369367605,-3.865319999999999,0.6816688768016388,0.0964025370620512,0.0,0.0,0.0,-0.5645800000000009,1.2768144123560015,0.18056882585872908
VAL  59,80.42602,1.9260928169751053,0.2723906584155593,-3.5079599999999993,0.7196094207276654,0.1017681402404511,-80.92880000000001,1.3799001413142515,0.1951473494567165,-4.346140000000002,0.46070663159974495,0.06515375666835845,0.0,0.0,0.0,-8.356879999999997,1.2328370150186312,0.17434948268349112
THR  60,68.87242,2.1982544446899444,0.3108801249227456,-3.0676799999999997,0.7788535276931077,0.11014652219657219,-69.63298000000002,1.6911351511920794,0.2391626266621713,0.6623599999999997,0.8530501453021389,0.12063950848706241,0.0,0.0,0.0,-3.165879999999997,1.551765905541169,0.21945283892444883
LYS  61,68.42208,1.618870579632999,0.22894287294437807,-3.438579999999999,0.42869621365251576,0.060626799948538174,-96.37122000000001,2.185551191713323,0.3090836136581661,28.74002,1.4425523420659787,0.20400770865827791,0.0,0.0,0.0,-2.6477,1.4632828058854532,0.2069394389670565
ASP  62,93.56798000000002,3.170706485879411,0.44840561146349994,-2.59608,0.736971691179518,0.10422353607511106,-61.24842,3.193236396447882,0.4515918219719984,-25.32688000000001,1.3988879817911042,0.19783263560897066,0.0,0.0,0.0,4.396599999999999,1.9757310545719524,0.2794105652977353
PRO  63,66.86128,1.4989219331241936,0.21197957267627318,-2.0635200000000005,0.28555666618028497,0.04038381101382055,-24.42084,1.8169738948042387,0.25695891245100194,-30.22476,1.3227211582189313,0.1870610201191061,0.0,0.0,0.0,10.152160000000002,1.2333600181617705,0.17442344649731026
PRO  64,59.03875999999998,1.6195117605009643,0.22903354961231914,-2.1607999999999996,0.6481524512026478,0.091662598697615,-23.814179999999997,1.936234775950581,0.27382494800877427,-28.077680000000008,1.1719454669904443,0.16573811737795566,0.0,0.0,0.0,4.9861,1.8634652800629257,0.2635337872076367
HIE  65,85.63652000000002,1.3116817333470292,0.18549980968164181,-4.019620000000001,0.4642272241047431,0.06565164363517419,-82.45684,1.5100214615697884,0.2135492830426438,1.826259999999999,0.4573869176091543,0.06468427821348914,0.0,0.0,0.0,0.9863199999999981,1.3096527851304725,0.1852128730731211
ARG  66,94.42350000000002,1.7759041105863669,0.2511507678665369,-3.0308400000000004,0.6876566689853277,0.09724933875353566,-114.46126,2.336831074852848,0.3304778199031795,28.53230000000001,0.8964666920746917,0.1267795354147774,0.0,0.0,0.0,5.463700000000001,1.3645308681008228,0.19297380599449165
PRO  67,63.64346,1.4044657519499624,0.19862145142961637,-3.8181000000000007,0.4296054119770785,0.06075538000868653,-35.18482,1.863127077684177,0.2634859581685514,-25.114320000000003,1.022485392365113,0.1446012709211118,0.0,0.0,0.0,-0.47378000000000076,1.3937088259747799,0.19710019236926174
HIE  68,87.29289999999997,1.6824284264129148,0.23793130983551689,-3.2170599999999996,0.8003232449454423,0.1131827987284289,-82.98129999999999,1.7679671970950193,0.2500283187962523,3.5690000000000004,0.8265865955845141,0.11689699739514245,0.0,0.0,0.0,4.663540000000001,1.5166159066817109,0.21448187841400437
PRO  69,58.12129999999999,1.133703969297312,0.16032995290964697,-3.68262,0.459608915927441,0.06499851622921826,-23.548880000000004,1.4260676371054768,0.20167641932559183,-30.896540000000005,1.2217475551028063,0.17278119622225588,0.0,0.0,0.0,-0.0067399999999991425,1.3677377206175172,0.19342732342665558
HIE  70,76.5885,1.3769307644176623,0.1947274161488211,-2.977300000000001,0.7351955454163182,0.10397235113240419,-89.2193,1.5381871180049353,0.2175325083750164,6.648999999999998,0.8059194500692947,0.11397422164682629,0.0,0.0,0.0,-8.959100000000001,1.349285755501775,0.1908178214947438
GLU  71,79.03214000000001,2.206471980424336,0.3120422599712318,-3.24638,0.8310042332022164,0.11752174569840286,-48.29284,1.8897499449399244,0.2672510001627851,-28.587580000000003,0.8441569780555966,0.11938182471381119,0.0,0.0,0.0,-1.0946600000000009,1.974798699715999,0.27927871040951185
LEU  72,90.55984000000002,2.12498729746726,0.300518585594875,-3.1053200000000007,0.6983297341514222,0.09875873810453392,-79.91076000000002,1.9361704838151041,0.2738158557277797,-6.847979999999998,1.0487862029985153,0.14832076723102824,0.0,0.0,0.0,0.6957800000000011,1.4390336242075796,0.20351008680652669
VAL  73,66.97438,2.35894667078351,0.33360543747369004,-2.3993600000000006,0.7216484119015284,0.10205649713761471,-66.3681,2.400017102022346,0.3394136735607374,-3.585759999999999,0.8394593631617941,0.11871748164444906,0.0,0.0,0.0,-5.37884,1.280780408344851,0.1811297023903039
GLY  74,80.98592,1.7165660702701064,0.24275910172854717,-2.7338999999999993,0.4896756171181122,0.06925058988918491,-79.50562000000002,1.9047396240945278,0.2693708609183912,0.10453999999999997,0.7765137786285572,0.10981563171060847,0.0,0.0,0.0,-1.1490599999999993,1.449577544114145,0.20500122225977072
LYS  75,77.18494000000001,1.5494240273073538,0.21912164732848005,-2.1747199999999993,0.48681335396638736,0.06884580475235991,-107.72506000000001,3.399982261188782,0.4808301025601118,29.172579999999996,2.8317042789811624,0.4004634595965086,0.0,0.0,0.0,-3.5422599999999984,1.6234755040960724,0.22959410760731627
ASP  76,71.54921999999999,1.9418544774523419,0.2746196938168021,-2.29032,0.7519530953457139,0.10634222657063376,-44.44726,2.61331925956238,0.36957915396839325,-30.131079999999997,2.1748909751065977,0.3075760313678596,0.0,0.0,0.0,-5.319440000000001,1.7001468073081192,0.24043706729204592
CYS  77,91.35769999999998,1.900114388663139,0.2687167538507674,-2.1384200000000004,0.4245499306324263,0.060040426980493396,-79.77625999999998,2.421976942995898,0.34251926405397276,-4.91682,1.442497912511482,0.20400001115686162,0.0,0.0,0.0,4.5261999999999984,1.3923049809578396,0.19690165870301907
ARG  78,82.62519999999999,1.6794664033568873,0.23751241651772728,-2.05916,0.6662214154468462,0.094217936126833,-115.95973999999997,2.588825716886338,0.3661152439440909,31.912840000000006,1.8575485173742072,0.26269703060366384,0.0,0.0,0.0,-3.480859999999999,1.406761657282429,0.1989461414755263
ASP  79,73.23924,1.7418496669926522,0.2463347422676068,-1.7737199999999995,0.6332220792107632,0.08955112524139516,-47.966260000000005,2.2686651741495933,0.32083770577658743,-30.15372,1.9679399893288845,0.27830874228452723,0.0,0.0,0.0,-6.654459999999999,1.3996968844717825,0.19794703172313619
GLY  80,71.93638000000001,1.4742858730911186,0.20849550765405195,-3.0160799999999997,0.6303030014207487,0.0891383053013691,-78.13241999999998,1.6631818191654926,0.2352094285356196,3.204260000000001,0.9098363987003356,0.1286702974582709,0.0,0.0,0.0,-6.007860000000001,1.558054928556756,0.2203422410887208
TYR  81,77.93581999999999,2.0284695382481353,0.28686891318512026,-3.6378999999999992,0.6314274701024728,0.0892973291873849,-70.30486,1.7049860645760075,0.24112144161805193,-7.102799999999999,0.7831201185003527,0.11074990925504241,0.0,0.0,0.0,-3.109740000000002,1.4255609395602837,0.20160476147154852
TYR  82,76.52848,1.7093554602825576,0.24173936748480973,-3.1493199999999995,0.6815275325326211,0.09638254796383035,-77.05644000000001,1.2931141041684546,0.18287395038109636,-2.077220000000001,0.5341605110825736,0.07554170392571194,0.0,0.0,0.0,-5.7545,1.174101464950968,0.1660430215335778
GLU  83,73.83480000000002,1.9921709063223803,0.2817355114286211,-2.6718999999999995,0.39735073927199543,0.056193880449743154,-45.43806000000001,2.1769660760792053,0.3078694949617351,-27.6977,1.8096158846562136,0.25591833267666036,0.0,0.0,0.0,-1.97286,1.657142878692117,0.23435539338363842
ALA  84,77.40942,1.827850924884357,0.2584971567967663,-2.42462,0.8287052766816433,0.11719662414933281,-74.49392,1.9239609854668205,0.27208917191238824,-3.610739999999999,0.7937964930635625,0.11225977662546904,0.0,0.0,0.0,-3.1198599999999983,1.7032374703487472,0.24087415305092405
ASP  85,86.40319999999998,1.902897306741377,0.2691103178996891,-2.1659,0.6285697813290086,0.08889319096533746,-56.418279999999974,3.275749783118761,0.46326097702272767,-26.312880000000003,1.995890193773115,0.28226149810414036,0.0,0.0,0.0,1.5061400000000007,1.589094786474363,0.22473193989284215
LEU  86,81.20302000000001,1.874212074338881,0.2650536134293457,-2.59114,0.4713414477849363,0.06665774679660269,-73.05145999999999,2.11703582596057,0.29939407771031656,-6.859480000000001,1.3932993826166615,0.19704228833425427,0.0,0.0,0.0,-1.2990600000000003,1.3456907878112279,0.19030941628831732
CYS  87,85.33203999999999,2.0909367753242103,0.29570311457281634,-2.5013600000000005,0.5438883988466727,0.07691743500663517,-69.7566,1.5346210998157073,0.21702819724632882,-1.7553999999999998,1.128143944716276,0.15954364669268406,0.0,0.0,0.0,11.318679999999997,1.8727658523157789,0.2648490867494183
PRO  88,53.39984,1.2076871840008878,0.1707927594718227,-2.5382800000000003,0.29246251315339084,0.0413604452587245,-32.37903999999999,1.4769711027641752,0.2088752564762243,-19.070040000000002,1.338131293408759,0.18924034233745182,0.0,0.0,0.0,-0.5875199999999999,1.0575442920275262,0.14955934805955806
ASP  89,85.09937999999998,3.0963372742004602,0.43788821668556316,-1.8192800000000002,0.45707793821185366,0.0646405819280735,-56.10803999999998,2.3548451580523264,0.3330253959806214,-21.733300000000007,1.5071668288546216,0.21314557701250553,0.0,0.0,0.0,5.438759999999999,1.3669317255810571,0.19331333851547888
ARG  90,92.29364000000001,1.8950574002909542,0.26800158769669663,-2.9761999999999995,0.43436666538766944,0.06142872292340181,-105.27886000000004,2.728690572489602,0.38589512151343996,13.686940000000003,1.6961204604625988,0.2398676558604706,0.0,0.0,0.0,-2.2744800000000014,1.5933364395506673,0.22533180022358126
SER  91,65.87067999999998,2.260705495548438,0.319712037233599,-3.0397799999999995,0.4459973672568092,0.06307355255572737,-64.76074,2.5259630940298456,0.3572251265630913,-5.96912,0.963738276504563,0.1362931741210825,0.0,0.0,0.0,-7.898960000000001,1.4022949042195008,0.19831444719938982
ILE  92,71.2121,2.2103594209988846,0.3125920270895764,-2.65346,0.5206922780299308,0.07363700814128704,-64.28824,2.3604616714524203,0.33381969092298774,-3.45924,1.4840919858283736,0.2098823014167705,0.0,0.0,0.0,0.8111600000000007,1.4906673453188664,0.21081219767366385
HIE  93,82.26752000000002,1.598824483674809,0.22610792686670758,-2.706299999999999,0.8422378108349252,0.11911041348261765,-87.66153999999999,2.1081308518214725,0.2981347241903072,1.7041599999999997,0.892105427850319,0.12616275951325737,0.0,0.0,0.0,-6.39616,1.3785697713209866,0.19495920672797154
SER  94,62.616060000000004,1.8070275416827133,0.25555228570294064,-2.8517799999999998,0.38529491509751423,0.05448892944442948,-59.36368,2.222181391695968,0.3142639062189557,-5.48734,0.9801664064841209,0.13861646254323437,0.0,0.0,0.0,-5.08674,1.2345425032780366,0.17459067514618304
PHE  95,72.61011999999998,1.8190277473427898,0.2572493710625153,-2.9640199999999997,0.5375868484254462,0.07602626119966754,-63.71000000000001,1.6814780759790906,0.23779690998826475,-4.146980000000002,0.6145628198971845,0.08691230748288521,0.0,0.0,0.0,1.7891199999999983,1.9736397203137166,0.27911480597059
GLN  96,69.89962000000001,1.8024851166090317,0.2549098897884142,-2.8399600000000005,0.7662856115052679,0.10836915044421104,-60.354539999999986,2.5829014554181438,0.3652774268525545,-7.732400000000002,1.0601257283926127,0.1499244182913489,0.0,0.0,0.0,-1.0272799999999997,1.640353755017496,0.2319810527435376
ASN  97,86.18974,3.2278643268264924,0.4564889508498326,-3.043379999999999,0.4974041370957896,0.0703435676661352,-78.09834,5.008326018182068,0.708284257969912,-3.588659999999999,2.0406076997796543,0.2885855084511352,0.0,0.0,0.0,1.4593600000000004,1.8627424917041018,0.26343156949765933
LEU  98,88.11134000000001,1.8452747828974987,0.2609612624278711,-2.773059999999999,0.6589981004525003,0.09319640512380331,-84.40068,1.937035585011454,0.27393819951225007,-3.0805599999999993,0.6655788806745644,0.09412706798790728,0.0,0.0,0.0,-2.1429599999999978,1.1782957856158212,0.16663618805049552
GLY  99,81.14338000000001,1.7455273918219718,0.2468548511008368,-3.8628600000000004,0.7390924708045649,0.10452345960596564,-86.97424,1.3252301469561933,0.18741584470911385,5.371819999999999,0.5154645163345495,0.07289769099224076,0.0,0.0,0.0,-4.321899999999999,1.28870094669011,0.18224983566522004
ILE 100,67.48361999999999,2.031333186752194,0.2872738942403512,-3.3681400000000004,0.5533590881154821,0.07825679272753233,-62.12991999999999,1.4426524992532443,0.20402187302353794,-6.592560000000001,0.5140452960586257,0.07269698293602013,0.0,0.0,0.0,-4.607,1.6239136060763866,0.22965606458354254
GLN 101,71.29150000000001,1.6762434817169922,0.23705662656836676,-3.4508799999999993,0.7508474050031773,0.10618585834281373,-68.67857999999998,1.8423661317997342,0.2605499170448041,-3.09694,0.5841570819565544,0.08261228678592508,0.0,0.0,0.0,-3.9349000000000025,1.1011982065005328,0.15573294384939815
CYS 102,85.47526000000002,2.449695228472193,0.3464392215786033,-2.8007800000000005,0.5004822590262269,0.07077887984420145,-81.78599999999997,2.5159401662210965,0.3558076705189094,-1.4722599999999997,1.4287616849565925,0.20205741522646484,0.0,0.0,0.0,-0.58378,1.3721505061763442,0.19405138554516932
VAL 103,78.12338000000001,2.1091246135776296,0.2982752633256397,-2.44498,0.5830358990662566,0.08245372758098911,-61.132880000000014,2.5544682314713807,0.36125636175980413,-11.528940000000002,1.8387751620032224,0.2600420772259742,0.0,0.0,0.0,3.0165799999999994,1.4621924099105439,0.2067852336894491
LYS 104,92.00253999999995,1.867347800600689,0.2640828585277064,-2.472880000000001,0.7053768536038008,0.09975535129505562,-133.3823,3.414731604388093,0.4829159746789679,46.66283999999999,2.3584214157780536,0.33353115519844795,0.0,0.0,0.0,2.8101999999999987,1.8997551947553644,0.26866595616117767
LYS 105,94.07503999999999,1.6266100818578122,0.23003740384561283,-2.4881399999999996,0.4304719740006331,0.06087793038532136,-137.08594000000002,2.6979377562130633,0.3815460165274951,43.731280000000005,2.0067118880396566,0.2837919167841002,0.0,0.0,0.0,-1.7677599999999996,1.6457946233962495,0.23275050772876962
ARG 106,77.65874,1.6233766760679063,0.22958013121353876,-2.07078,0.37618800034025623,0.05320101720832048,-127.09507999999997,1.9669515788687104,0.27816895993673024,42.2764,1.496854822619895,0.21168723910526288,0.0,0.0,0.0,-9.23072,1.6216171932981203,0.22933130277395944
ASP 107,76.15314000000002,1.792351807094928,0.25347682341375727,-2.6365800000000004,0.6149007754101454,0.08696010160987602,-45.79398000000002,1.9581477828799234,0.27692391516795944,-32.368759999999995,1.138834396389537,0.16105550486710607,0.0,0.0,0.0,-4.646179999999999,1.2981333627944414,0.18358378074328924
LEU 108,86.11494,1.4183750478627346,0.2005885229219067,-3.59838,0.48581152271225925,0.06870412441768019,-84.10688000000002,1.4742643540415887,0.20849246440088248,-1.8529600000000008,0.8035265760384013,0.11363581815607231,0.0,0.0,0.0,-3.443279999999997,1.2738627247863086,0.1801513941994343
GLU 109,81.50277999999999,1.7018935841007656,0.24068409883510583,-2.92216,0.6453762115231684,0.0912699791169032,-58.62638000000002,2.7466551067797793,0.38843569031692854,-25.360699999999994,1.7071916031893148,0.2414333518799796,0.0,0.0,0.0,-5.406459999999998,1.7455165677815883,0.24685332035036578
GLN 110,71.10396000000003,1.3702271484670805,0.19377938168939576,-2.9599799999999994,0.5262976910456688,0.07442973325224299,-68.65398,1.7186259684992464,0.243050415329823,-2.6508,0.7980473920764367,0.11286094452909756,0.0,0.0,0.0,-3.160799999999999,1.1857140296041067,0.1676852861762181
ALA 111,85.47832000000002,1.5443047295127872,0.21839766929138976,-3.551719999999999,0.49393967404937517,0.06985361860347722,-81.55590000000001,1.6338991431542191,0.2310682327798476,-2.2772200000000002,0.48071514600644494,0.0679833879120477,0.0,0.0,0.0,-1.9065200000000018,1.8787914758163033,0.26570123859703787
ILE 112,80.41494,1.5020026685725052,0.21241525446158177,-3.3901400000000006,0.5751290988986714,0.08133553717779181,-78.29832,1.4594021301882676,0.2063906285468433,-1.9925000000000004,0.5734884218534831,0.08110351040491387,0.0,0.0,0.0,-3.26602,1.4856852087841488,0.21010761716796464
SER 113,64.02315999999998,3.912245812114057,0.5532751086829042,-3.249760000000001,0.6125014468554288,0.08662078531160909,-63.265460000000004,4.083893295422758,0.5775497285671417,-3.597979999999999,0.8329294205393444,0.1177940083026304,0.0,0.0,0.0,-6.09004,1.3132798477095453,0.18572581718221118
GLN 114,83.75054000000002,1.6812421028508422,0.23776353834843228,-2.87758,0.785062165436598,0.11102455616664274,-75.91404,2.2833283597415712,0.3229113933697643,-2.82008,0.6747063610193708,0.09541788863729918,0.0,0.0,0.0,2.1388400000000005,1.6744497885574214,0.23680296004906667
ARG 115,88.14282000000001,2.0379830096433778,0.2882143212123603,-4.04152,0.3932148644189339,0.055608979418795404,-120.35940000000001,1.9133357781638485,0.2705865406852994,31.54484,1.1787709762291625,0.16670339015150548,0.0,0.0,0.0,-4.713259999999998,1.4885479476321872,0.21051246957840747
ILE 116,67.96363999999998,1.767577220491566,0.24997316777609113,-2.4625399999999997,0.5672108676673966,0.08021573017806431,-66.53438000000001,1.3591924203730459,0.19221883547662744,-6.3970400000000005,0.8236344567828552,0.11647950192201106,0.0,0.0,0.0,-7.430320000000003,1.578575591348089,0.2232443010515596
GLN 117,81.99656,1.633369427411205,0.23099331966105024,-2.3419000000000003,0.44012985583802217,0.06224376113314461,-77.77864,1.2887836864275461,0.182261536831103,-5.51726,1.083868604767199,0.15328216806921766,0.0,0.0,0.0,-3.64124,1.379139406441566,0.1950397652992843
THR 118,59.81322,2.628701567618635,0.3717545408357689,-2.2138000000000004,0.479656126824204,0.06783361998301386,-54.42686,2.8378094157995455,0.4013268563253787,-7.217159999999998,2.885103439116181,0.40801524124473626,0.0,0.0,0.0,-4.0446,1.8592971252599717,0.2629443211023959
ASN 119,75.70504000000001,4.135639137835734,0.5848676957808269,-2.0504200000000004,0.5725538608724928,0.08097134352349575,-69.48998,5.276004880551171,0.7461397657222107,-3.667559999999999,1.6911707443070338,0.23916766028876088,0.0,0.0,0.0,0.4970800000000015,1.4571806043178037,0.20607645734532606
ASN 120,85.98307999999997,2.894750903550347,0.4093795987492672,-2.843940000000001,0.42735186486079163,0.06043668031915656,-82.05308000000001,2.7932838798805024,0.39502999464851457,-1.4619400000000002,1.255151200612898,0.17750518507356336,0.0,0.0,0.0,-0.37588000000000144,1.7342627671722646,0.24526179260537098
ASN 121,107.33634,1.5195752644718514,0.2149003948062775,-2.2843000000000004,0.5214401691469464,0.07374277591737322,-89.35710000000005,1.462655615650169,0.2068507408733638,-4.826040000000001,0.7533115413957131,0.10653433985339987,0.0,0.0,0.0,10.868899999999998,1.161902564761757,0.164317836524216
PRO 122,56.85284000000002,1.2868818960568182,0.18199258305759558,-2.4430000000000005,0.270096723415881,0.03819744494072736,-32.75170000000001,0.7622290272613378,0.10779546279874355,-22.255039999999994,0.7115212143008803,0.10062429511804784,0.0,0.0,0.0,-0.5969000000000004,1.2246480024888777,0.17319138142528906
PHE 123,75.538,1.325394024432543,0.18743902048407596,-2.08638,0.4221273215512119,0.05969781831859523,-69.30019999999999,0.9475484578650342,0.13400358801184425,-5.285439999999999,0.5662810312910042,0.08008423145663611,0.0,0.0,0.0,-1.1340200000000022,1.4251755750082156,0.20155026269394927
HIE 124,90.73021999999999,1.8983665851464728,0.2684695771070041,-2.07796,0.3613108334938202,0.05109706809592877,-91.30652,1.3291582936565098,0.1879713685429717,0.011660000000000004,0.7860178270242986,0.11115970712447924,0.0,0.0,0.0,-2.642599999999999,1.4855158834559798,0.21008367095040967
VAL 125,76.42021999999999,2.21158298320556,0.3127650649162852,-1.2335800000000001,0.7232323856133656,0.10228050484818696,-63.325820000000014,2.907260701691376,0.4111487513686265,-5.6492400000000025,1.4715761558274745,0.20811229576360774,0.0,0.0,0.0,6.211579999999999,1.5589455037300108,0.22046818743755378
PRO 126,59.8151,1.0628969705476943,0.15031633111538253,-2.39628,0.5812089139027383,0.0821953528613389,-31.708079999999992,1.4581948133224072,0.20621988815826517,-25.241880000000002,0.7438723449622336,0.10519943589198683,0.0,0.0,0.0,0.46886000000000033,1.112281511309075,0.15730035984701368
ILE 127,66.39086,1.5444058146737987,0.21841196489195547,-2.6486400000000003,0.6809086211820199,0.09629502068123766,-60.16611999999999,1.4231790138982885,0.2012679063139727,-7.71408,0.48190724584716266,0.06815197628829228,0.0,0.0,0.0,-4.13798,1.1633082908670462,0.1645166362165242
GLU 128,75.82267999999999,1.5989203412307442,0.22612148317227354,-2.8270799999999996,0.4114691162165209,0.058190520465107504,-49.0223,1.9128822676787818,0.27052240461743343,-29.0771,1.1049941402559107,0.1562697699492707,0.0,0.0,0.0,-5.1038,1.503481998562002,0.21262446331501894
GLU 129,79.91028,1.535683418416608,0.21717843178362434,-2.8615000000000004,0.6989731110708034,0.0988497253410446,-54.996059999999986,2.1469524858276423,0.3036249323228082,-26.136439999999997,0.9309755562849935,0.13165982579360744,0.0,0.0,0.0,-4.08372,1.4429429931913516,0.20406295507024377
GLN 130,87.96492,1.5447971755540544,0.21846731167841946,-3.2218199999999997,0.6585174163224538,0.09312842612221038,-72.89645999999999,1.763991249525323,0.2494660348986174,-7.175979999999998,0.8241047139775444,0.11654600633226435,0.0,0.0,0.0,4.670660000000001,1.3542727584943843,0.19152309022151814
ARG 131,83.36502,1.6106029366667702,0.22777365166320815,-2.216439999999999,0.4745864793691475,0.06711666356427475,-118.40338,2.058871651075356,0.2911684212136255,29.28437999999999,1.2044490506454015,0.17033481826101257,0.0,0.0,0.0,-7.970419999999997,1.5195379704370853,0.2148951206333013
GLY 132,72.45498,1.9632199824773762,0.2776412325141375,-2.958779999999999,0.543839766475388,0.07691055735073106,-80.12026000000002,3.407727558417635,0.4819254529986773,0.33751999999999993,2.249649619296303,0.31814850021963015,0.0,0.0,0.0,-10.286540000000002,1.5689484785677086,0.22188282170550866
ASP 133,81.82307999999998,4.825131893907376,0.682376696460279,-1.0691799999999998,0.9467943533840916,0.1338969415334047,-55.19936,5.461767105104451,0.7724105114561952,-28.77038,1.7981962172131911,0.2543033478190891,0.0,0.0,0.0,-3.2158400000000005,1.3446901704110106,0.19016790761850394
TYR 134,76.75927999999998,2.2160204695817662,0.31339262025789283,-2.21354,0.41977614081793785,0.05936531115053659,-65.05252,1.5415041127416356,0.21800160226931256,-11.64482,0.8891374627131786,0.1257430258582979,0.0,0.0,0.0,-2.1515999999999997,1.444963238286704,0.20434866087156028
ASP 135,90.64442000000001,1.9944952754018368,0.2820642268562339,-2.30048,0.5366458884590486,0.07589318936505457,-56.26067999999999,2.181486103004272,0.3085087232997072,-30.509920000000008,1.4956225973150905,0.21151297613146752,0.0,0.0,0.0,1.5733400000000006,1.5139355416925788,0.2141028175620303
LEU 136,74.3843,1.761522651004044,0.24911692234773272,-2.4457999999999998,0.7010303845055519,0.09914066774033771,-66.10254,2.261178013425719,0.3197788613526504,-6.784580000000001,1.809666611174553,0.2559255064896811,0.0,0.0,0.0,-0.9486200000000007,1.7502419591587906,0.24752159160768183
ASN 137,78.94487999999998,2.010917011117689,0.2843866109929404,-2.6877000000000004,0.5944360100128518,0.0840659467323124,-77.12586000000002,2.358750067387194,0.3335776335547422,-2.9728399999999997,1.0111258153167682,0.14299478412865269,0.0,0.0,0.0,-3.8415200000000005,1.2703712093714956,0.17965761935414798
ALA 138,94.29916000000003,1.6865153703402975,0.23850929098859316,-3.6661200000000007,0.39858979615639345,0.056369109554789895,-81.72264,1.3987465926318476,0.19781264016231134,-7.0116,0.8149987484653033,0.11525822833967306,0.0,0.0,0.0,1.8987999999999985,1.1848199863270357,0.16755884936343987
VAL 139,82.94794000000002,1.8684086641835278,0.2642328872943743,-3.02218,0.6545874025674475,0.09257263824694612,-74.49902000000002,1.3124900683804117,0.1856141255183569,-3.6861,0.5161194532276399,0.07299031305591146,0.0,0.0,0.0,1.7406400000000009,1.2267751181043725,0.17349220100050589
ARG 140,78.71486,2.051821103409875,0.29017132320055733,-3.6364,0.5941280333396138,0.08402239225349363,-108.13578,1.9112495838063341,0.27029150824988507,30.3406,0.8122549353499193,0.11487019456763374,0.0,0.0,0.0,-2.716719999999999,1.5506107834011706,0.2192894799847905
LEU 141,77.73105999999999,2.2345742897474814,0.3160165266691114,-3.748559999999999,0.5591848767626028,0.07908068365916006,-80.05302,1.7054693018634748,0.24118978169063,-1.5672600000000003,0.3354171617553263,0.04743514992070727,0.0,0.0,0.0,-7.637779999999999,1.4877794633614183,0.2104037894905883
CYS 142,76.00662,2.166618710249329,0.3064061564525904,-3.2167399999999993,0.7186728270917201,0.10163568589821248,-74.05112,2.0957237283575223,0.2963800919630316,-2.3402000000000003,0.46901019178691455,0.06632805741162609,0.0,0.0,0.0,-3.6014399999999984,1.2336960105309576,0.17447096299384607
PHE 143,79.11232000000001,1.8909860543105799,0.2674258124264408,-3.21468,0.5237192927513762,0.07406509266854415,-76.56996000000001,1.4473092960380571,0.20468044354056772,-1.0068799999999996,0.4007267218442025,0.056671316483738195,0.0,0.0,0.0,-1.6792000000000002,1.4400542489781425,0.2036544249457891
GLN 144,85.05282000000001,1.5892737296007464,0.22475724627246466,-2.95468,0.5454733885351354,0.07714158639799971,-76.90274000000001,1.3663777341562062,0.1932349922968326,-5.616259999999999,0.5922467327052209,0.08375633616628766,0.0,0.0,0.0,-0.42086000000000107,1.2490236668694459,0.1766386209411745
VAL 145,74.51928000000002,1.9185687377821126,0.2713265929316494,-3.0901400000000008,0.5136712571285187,0.07264408584323885,-74.77556,1.2805580839621293,0.1810982609745748,-0.8802000000000001,0.4310560984373147,0.06096053805536823,0.0,0.0,0.0,-4.226620000000003,1.1332192707503692,0.16026140618377205
THR 146,66.86977999999998,1.9133847839896119,0.27059347115564236,-2.7182399999999998,0.6511698567962139,0.09208932428897518,-68.11812,1.5309305750422477,0.2165062782276388,-2.2644799999999994,0.45222265489469077,0.06395394117644394,0.0,0.0,0.0,-6.231060000000002,1.263050409286973,0.17862230187745257
VAL 147,73.92206000000002,1.6689720478180492,0.2360282905245883,-2.8058199999999998,0.8056955179222482,0.11394255285888585,-67.09626000000002,1.5850008935006668,0.22415297599621165,-1.6923399999999997,0.6828711037963172,0.09657255763414373,0.0,0.0,0.0,2.3276400000000006,1.503344029289368,0.21260495151336398
ARG 148,73.21808000000001,1.9517704664223623,0.2760220264253766,-3.0395199999999996,0.39236239575168597,0.05548842214372339,-88.39092000000001,3.068521936307307,0.4339545338765144,13.585659999999995,1.235878887431964,0.1747796684056855,0.0,0.0,0.0,-4.626699999999999,1.5751072249215328,0.22275379996758807
ASP 149,95.49314,2.4968742380025497,0.3531113410923193,-1.6697800000000007,0.6191950997868105,0.08756741078734694,-71.28558000000001,2.62744851968583,0.37157733309768126,-17.849860000000007,1.4703914582177486,0.20794475422090922,0.0,0.0,0.0,4.68792,1.4169918678665694,0.2003929117309287
PRO 150,48.75683999999999,1.4593251777454275,0.2063797458280111,-1.13474,0.31159934595566713,0.044066802107709045,-30.12376,1.835189881837809,0.2595350420424907,-18.10462,1.253481007275374,0.1772689840665922,0.0,0.0,0.0,-0.606280000000001,1.1839597297205682,0.16743719070744115
ALA 151,75.93153999999998,1.6319024383834924,0.2307858560831659,-0.71892,0.49987029677707395,0.0706923353129602,-71.63188000000002,1.347333375818866,0.19054171331209663,-5.26222,0.6981786960370483,0.09873737808955563,0.0,0.0,0.0,-1.6814799999999994,1.327157371828977,0.1876883954643972
GLY 152,92.8626,1.813093941305821,0.256410204165118,-2.0291,0.5232073871802655,0.07399269828841225,-85.18637999999997,1.8647032888918371,0.2637088680952551,-4.28576,1.0851057563205533,0.1534571277197641,0.0,0.0,0.0,1.3613599999999995,1.2790463597540165,0.18088447088680668
ARG 153,93.59079999999999,2.2188991955480706,0.31379973358828317,-1.4172000000000002,0.45125872844743964,0.06381762139096067,-92.21778,2.3692676361271077,0.33506504239025986,8.41796,1.8276943613197374,0.25847501536512046,0.0,0.0,0.0,8.37378,1.5266814112970648,0.21590535572792063
PRO 154,58.303859999999986,1.5036392121789577,0.21264669667794778,-2.22282,0.3439767835188885,0.04864566323938862,-42.69447999999999,2.3653937282408033,0.3345171890830403,-14.028100000000004,2.0227153853174387,0.28605515307366425,0.0,0.0,0.0,-0.6415400000000008,1.030574853370681,0.1457452934677481
LEU 155,79.9606,2.5077116899678367,0.35464398824740684,-2.5800399999999994,0.5728219604728861,0.08100925853259006,-74.61138,2.2075910662075158,0.312200522600435,-3.009840000000001,0.43457010297533444,0.061457493342959045,0.0,0.0,0.0,-0.24065999999999974,1.2899607065333425,0.1824279926107833
LEU 156,83.08232000000002,2.3793288166197755,0.3364879081808813,-2.4709,0.3614530813259178,0.05111718497726583,-76.61156000000001,1.7771791936654573,0.2513310918448971,-4.95558,0.49997872314728303,0.07070766911728706,0.0,0.0,0.0,-0.9557200000000005,1.5294217213051493,0.2162928940857746
LEU 157,93.53142000000001,1.9842657492379032,0.28061755339246536,-2.357319999999999,0.6394360152509428,0.09042990850376925,-89.06825999999997,2.224242206326775,0.3145553494189981,-4.8705,0.6981527125206922,0.09873370346543274,0.0,0.0,0.0,-2.7646599999999983,1.6808934006652527,0.23771422441242332
THR 158,72.44484,3.238954660750955,0.45805736091455473,-1.82344,0.39061951615350643,0.05524194174719051,-60.250139999999995,3.1711389815648308,0.4484667755898988,-4.0987,0.8268452152609984,0.11693357174054052,0.0,0.0,0.0,6.272560000000001,1.4476725204271808,0.20473181122629605
PRO 159,62.23791999999999,1.4057029677716517,0.19879642016907795,-2.4837199999999995,0.3322435877485107,0.04698633878054393,-39.790459999999996,1.3822962520387574,0.19548621068507085,-18.094,0.8472080264019517,0.11981330810889833,0.0,0.0,0.0,1.8697400000000008,1.506867158179512,0.21310319717920695
VAL 160,62.56739999999998,2.372344233032658,0.33550013889723834,-2.6557999999999997,0.48091928636726644,0.06801225771873785,-59.19833999999999,2.283311390152714,0.32290899350749336,-3.68436,0.2892515693993799,0.040906349238230555,0.0,0.0,0.0,-2.9711000000000007,1.3058758172199998,0.18467872914875727
LEU 161,80.45945999999999,1.9106460186020378,0.2702061512401159,-2.47542,0.3696061736497367,0.05227020635122829,-76.03998,1.7508603084201042,0.24760903939884513,-4.28572,0.648757583077064,0.09174817726799737,0.0,0.0,0.0,-2.341660000000002,1.1135554518747606,0.15748052224957867
SER 162,72.94618,1.8267923000716846,0.2583474446400117,-3.2474000000000003,0.37011619797030865,0.052342334682357584,-70.17929999999998,1.5980928414842108,0.22600445703583277,-2.8261000000000003,0.5836393835237648,0.08253907317143803,0.0,0.0,0.0,-3.3066199999999975,1.1502594123066396,0.16267124611313555
HIE 163,85.91785999999998,1.6617587070346955,0.2350081700880045,-2.42796,0.62977345005962,0.08906341542968096,-78.46972000000001,1.5826511812774111,0.22382067650683146,0.39461999999999997,0.6423043481092121,0.09083555202672573,0.0,0.0,0.0,5.414799999999999,1.3685505763398067,0.19354227858532702
PRO 164,60.834700000000005,1.2744513996224545,0.18023464539314482,-2.8664999999999994,0.6636327674248801,0.09385184601274553,-36.62222,1.5591178312111105,0.22049255822364783,-22.611,0.9496337399227692,0.13429849142858646,0.0,0.0,0.0,-1.2650200000000007,1.4281978362957977,0.20197767498414262
ILE 165,68.88634,2.1235560892986696,0.300316182194615,-2.78746,0.6968851615582004,0.09855444468921723,-66.09662000000002,1.7526843742093683,0.24786700125662894,-3.3180600000000005,0.5088777617463721,0.07196618322517839,0.0,0.0,0.0,-3.3158,1.1826833388527929,0.16725668177983144
PHE 166,72.39320000000001,2.1793409003638793,0.308205345832899,-3.182880000000001,0.5005375766113799,0.07078670293211754,-70.15100000000001,2.2027072978495394,0.31150985345570115,-3.1417800000000007,1.4682112694023282,0.20763642896177903,0.0,0.0,0.0,-4.08246,1.723441814625607,0.24373147882044308
ASP 167,97.28196000000001,2.4656654027663154,0.3486977452866243,-2.6552199999999995,0.3430172176436661,0.04850996013191563,-49.15214,5.0709823821820015,0.7171452059436811,-41.43198,4.467732491947067,0.6318327883166487,0.0,0.0,0.0,4.04262,1.482817775588088,0.20970210087645785
ASN 168,120.59946,3.4338357922892433,0.485617714841761,-1.9818999999999993,0.8632090882283406,0.12207619997362329,62.993779999999994,14.329003410272524,2.0264270958097734,-237.3575599999999,12.512640485782617,1.7695545876092449,0.0,0.0,0.0,-55.746220000000015,2.472124594675217,0.3496112129665782
PHE 169,52.11898000000001,1.8485028806031856,0.2614177843834759,-1.74514,0.20438277911800964,0.028904089814419383,-209.51123999999996,3.3319380219947763,0.4712071939691596,82.49383999999998,3.0852064719244954,0.4363140835316869,0.0,0.0,0.0,-76.64355999999998,1.713148425094658,0.24227577371269737
PRO 170,45.82764000000001,1.3611699638172916,0.19249850235253088,-1.9019600000000005,0.23069824099892416,0.03262565812362953,-17.054799999999997,1.5108626277726744,0.21366824190787692,-26.007860000000004,1.214417737189264,0.1717446034319502,0.0,0.0,0.0,0.8630199999999999,1.213538668357956,0.1716202843256007
ASP 171,82.75682,2.488776701032269,0.3519661764318004,-2.36048,0.3374537147521111,0.04772316200756173,-48.96058,2.2853402905474653,0.32319592335298947,-30.256680000000006,1.4155734165346316,0.20019231241980945,0.0,0.0,0.0,1.1790800000000004,1.5936299048398908,0.22537330248279183
LEU 172,90.96706,1.6747319356841037,0.23684286167838053,-2.11746,0.6722896462091321,0.09507611355119644,-70.45632,2.605526522144605,0.36847709447397026,-8.642579999999999,1.2607066286809319,0.17829084124542355,0.0,0.0,0.0,9.7507,1.7213321846755816,0.24343313209175166
PRO 173,57.49066000000002,1.0508159422076264,0.14860781570278878,-2.2264999999999993,0.47130224909287494,0.06665220326440864,-27.50916,1.063639174908253,0.150421294662658,-30.105499999999996,0.9253832557380877,0.13086895506577736,0.0,0.0,0.0,-2.3505000000000003,1.1067828739188192,0.15652273508982653
GLU 174,77.62814000000002,1.7315805497858978,0.2448824697848677,-2.7711999999999994,0.5729346559599988,0.08102519608121934,-45.792139999999996,2.8124969262916117,0.397747129729424,-28.986940000000004,1.9637459755273292,0.2777156191646333,0.0,0.0,0.0,0.07786000000000001,1.8627996243289313,0.2634396492709481
HIE 175,76.61724000000001,1.727120685533872,0.24425174973371191,-3.09714,0.5375595598629057,0.07602240201414329,-78.89694,1.607229820653961,0.22729662102193088,1.15608,0.7546272679939418,0.10672041169335886,0.0,0.0,0.0,-4.220759999999999,1.2221873106852381,0.17284338705313632
GLN 176,71.21928000000001,1.4303009618945055,0.2022751018586493,-2.1460799999999995,0.38762986675435945,0.05481914147448908,-66.35376000000001,1.5928313854263767,0.22526037478435085,-7.856600000000001,0.850775364006255,0.12031780583105525,0.0,0.0,0.0,-5.137160000000002,1.2023705312423392,0.1700408712280659
ASP 177,86.79215999999998,4.968149971005737,0.7026025068899812,-2.4595200000000004,0.5583786973013911,0.07896667266638484,-52.59969999999999,5.80533296977885,0.8209980619952927,-31.852480000000003,1.2747320697304072,0.18027433814046678,0.0,0.0,0.0,-0.11953999999999965,2.113771995367521,0.29893250236131874
ASN 178,93.81926,1.8842278822902487,0.26647006257364053,-1.8854000000000004,0.6580414272673092,0.09306111110447772,-77.65376,2.3777310239803926,0.3362619461788338,-2.9862800000000003,1.4753091206930153,0.20864021671767877,0.0,0.0,0.0,11.29382,1.7985183756637115,0.254348907904085
PRO 179,66.587,1.414064991433945,0.19997898889628793,-3.17396,0.3137796653704563,0.04437514583637907,-31.649220000000003,2.230666118359996,0.3154638277710854,-32.805699999999995,1.804711204043576,0.2552247060925103,0.0,0.0,0.0,-1.0418800000000004,1.3070806040944842,0.18484911174252375
SER 180,61.26168000000001,1.9829966761439897,0.2804380793543598,-3.6234399999999996,0.6077124701698993,0.08594352173375265,-60.28659999999999,1.6743590534892354,0.2367901281726655,-3.786580000000001,0.7698713941951544,0.10887625669538706,0.0,0.0,0.0,-6.434940000000003,1.4902511118599968,0.2107533333733992
GLN 181,70.72714,1.721861388265275,0.24350797278113173,-3.0276,0.6005691966792817,0.08493331030873548,-65.62001999999997,1.3571992262016908,0.1919369552536701,-3.2443800000000005,0.8085464461612569,0.1143457349969817,0.0,0.0,0.0,-1.164859999999999,1.175962992785061,0.16630628132454872
LEU 182,94.09200000000003,1.4129379321105142,0.19981959863820845,-3.940880000000001,0.5379254089555484,0.07607414088900301,-82.80002,1.2243415616559796,0.17314804414709412,-3.9919000000000007,0.5985708729966656,0.08465070466333878,0.0,0.0,0.0,3.3592000000000017,1.28115774204428,0.18118306543383117
ARG 183,84.25766000000002,1.5973160314720405,0.2258945995103729,-3.8369199999999997,0.7085996567879531,0.10021112449224437,-122.89026000000001,1.6410384006458334,0.23207787625683904,38.2541,0.6899222637371139,0.09756974223601737,0.0,0.0,0.0,-4.215419999999997,1.4771855413589756,0.20890558267313059
LEU 184,79.6228,1.9542506287579138,0.276372774346559,-3.47564,0.4902065589116559,0.06932567639771094,-78.45432000000002,1.8827329756489541,0.2662586508489805,-5.5484,0.5337475058489648,0.07548329616544189,0.0,0.0,0.0,-7.8555600000000005,1.3898801266296348,0.19655873251524641
GLN 185,80.6882,1.712973017884785,0.24225096738718332,-2.98608,0.4713731362731659,0.06666222822558523,-74.07218000000002,1.5084459776856223,0.213326475975015,-5.744959999999999,0.6774106571349392,0.09580033386163016,0.0,0.0,0.0,-2.1150199999999972,1.3632209430609556,0.1927885546187844
HIE 186,77.96950000000001,1.472032570970252,0.2081768426121066,-3.3512,0.7179197448183173,0.10152918398174958,-87.54428000000001,1.4493452872229926,0.2049683761752285,4.364039999999999,0.27344988279392984,0.03867165328765088,0.0,0.0,0.0,-8.56194,1.3824324852954033,0.19550547697699036
ASP 187,81.05819999999999,1.4915825421346876,0.21094162604858135,-3.1511399999999994,0.6131875083528726,0.0867178090590398,-51.02602000000001,1.2211992055349794,0.17270364788268167,-29.714000000000002,1.1160750870795342,0.15783685247746101,0.0,0.0,0.0,-2.83296,1.1835867853267021,0.16738444840545952
GLY 188,72.74478,1.516888793418313,0.21452047042639383,-2.456600000000001,0.34364586422652615,0.04859886418425765,-76.46137999999998,0.9443200917089729,0.13354702809162344,1.2466800000000005,0.47004614411778584,0.06647456319525512,0.0,0.0,0.0,-4.926520000000002,1.199685029330609,0.16966108390553114
LEU 189,75.10629999999999,1.7333510579223337,0.24513285744675165,-2.35788,0.49991961913891764,0.07069931054826496,-70.6189,2.2893514736711706,0.3237631903104601,-4.547439999999998,0.8630614847159004,0.1220553256847086,0.0,0.0,0.0,-2.4179199999999996,1.278054425132199,0.1807441901472905
ALA 190,92.38631999999998,1.7021385894224221,0.24071874781997984,-2.480580000000001,0.7224748878680812,0.10217337848970215,-88.28748,1.431752090832454,0.20248032248112918,-4.692699999999999,0.5765217168502912,0.08153248309723031,0.0,0.0,0.0,-3.0744400000000014,1.5608645829795706,0.2207395862277534
THR 191,61.13369999999999,3.247459611758213,0.45926014262073306,-2.5290399999999997,0.459110137548716,0.06492797831443713,-58.44984,3.7566992179837033,0.5312774983828953,-4.515079999999999,0.8158544929091248,0.11537924887951084,0.0,0.0,0.0,-4.360260000000001,1.4904414488331945,0.2107802510862909
ASP 192,80.39560000000002,1.517629216903024,0.21462518211979162,-2.5112800000000006,0.6087764463249198,0.0860939906845998,-51.5405,1.8557938274497867,0.26244887997477634,-28.95671999999999,0.8290954840069777,0.11725180779849534,0.0,0.0,0.0,-2.6129000000000007,1.3719742308075622,0.19402645644344493
ASP 193,93.92291999999998,1.6937829239913977,0.23953707828245918,-2.8768199999999995,0.5282858199876332,0.07471089714359024,-62.815459999999995,1.725365297089416,0.24400350031917364,-25.81267999999999,0.8516521928585028,0.12044180815652814,0.0,0.0,0.0,2.4179600000000003,1.2642018819792997,0.17878514470727164
LYS 194,79.34356000000001,1.414019789959433,0.19997259644245852,-2.5881599999999993,0.7519901690846783,0.1063474695890789,-108.06366000000001,2.0897471484365875,0.2955348759249523,25.069240000000004,1.0359021876605095,0.14649869230814513,0.0,0.0,0.0,-6.23902,1.5108467227353002,0.21366599259592045
ALA 195,88.18274,1.6747757200293916,0.2368490537198731,-2.1468,0.3403822557067288,0.04813732024116027,-75.31182000000001,2.056548036783808,0.29083981252914237,-7.6824799999999955,1.809126841766511,0.2558491715679404,0.0,0.0,0.0,3.0416400000000006,1.272295339298232,0.1799297324179638
ARG 196,82.47666,1.6149414430246432,0.22838720911638272,-1.75894,0.5075546634600064,0.0717790688710853,-112.66922000000001,1.6181288241665321,0.22883797288031388,30.635420000000003,1.1040543118885509,0.15613685814692835,0.0,0.0,0.0,-1.3160800000000012,1.4921934169537152,0.21102801679397948
LEU 197,83.42174000000001,2.0007697199822836,0.2829515673184365,-2.67668,0.5607450914631344,0.07930133133813064,-82.85034000000002,2.268603699282173,0.3208290119174624,-4.09864,1.3587373073556224,0.19215447277646217,0.0,0.0,0.0,-6.203919999999998,1.4996393011654594,0.2120810238375903
GLU 198,89.13368000000003,1.9108842815813092,0.27023984671378554,-2.3356999999999997,0.6790077245510546,0.09602619330161961,-49.48103999999998,1.4927815507979043,0.21111119147987376,-29.655799999999996,0.9864761527782762,0.13950879542166714,0.0,0.0,0.0,7.661140000000001,1.4376587496342794,0.20331565017971437
PRO 199,56.02571999999999,1.2706044237295666,0.17969060084496039,-3.410819999999999,0.38655140356750173,0.05466662374795165,-15.9092,1.2936794657100883,0.1829539045770786,-34.872960000000006,0.9863945652726913,0.1394972572059753,0.0,0.0,0.0,1.832740000000001,1.5695013961127904,0.22196101605462154
MET 200,68.27558,1.4617812570964648,0.20672708790086125,-2.418440000000001,0.48703811596218793,0.06887759089863664,-58.716939999999965,1.8396138008844747,0.26016067867395426,-10.379019999999999,0.9971304927641114,0.14101554663227736,0.0,0.0,0.0,-3.23882,1.3190027398000383,0.18653515634324846
CYS 201,76.00460000000002,2.5302134771586533,0.35782622150969545,-2.70666,0.8620670649085248,0.1219146934868803,-71.11494,2.238563954056158,0.3165807504065761,-1.8318200000000007,0.45757314999898885,0.06471061545063486,0.0,0.0,0.0,0.3511800000000005,1.5520979697171184,0.21949979989056942
LEU 202,77.44206,1.2676927294898572,0.17927882509663232,-3.82762,0.44656833250914796,0.06315429923607749,-69.70012000000001,1.1214831900655302,0.15860167373641162,-4.610199999999998,0.38768611014583554,0.05482709549119102,0.0,0.0,0.0,-0.6958800000000005,1.2095387656458148,0.17105461265923239
ALA 203,81.52364,1.5078183811054104,0.21323772041547154,-3.49528,0.6020456806588679,0.08514211667559123,-73.59816000000004,1.619371326902369,0.2290136893023445,-8.079619999999997,0.8943012219605184,0.12647329169433966,0.0,0.0,0.0,-3.6494200000000006,1.2487464448798256,0.17659941583142358
GLU 204,83.71489999999999,1.7277375639839347,0.24433898952075336,-3.2366200000000003,0.4552475761604861,0.0643817296443638,-47.24717999999998,1.986215815968464,0.2808933344742545,-34.3383,1.5212447041814043,0.2151364892341589,0.0,0.0,0.0,-1.1072000000000002,1.6096511547537242,0.22763904937422302
TYR 205,74.03037999999998,1.6878649932984322,0.2387001564977416,-3.4900000000000007,0.6119724830415133,0.0865459785316447,-64.08994000000001,1.2061043803911475,0.17056891723867593,-5.515340000000001,0.6302968065919318,0.08913742922027615,0.0,0.0,0.0,0.9351000000000004,1.3799962934732841,0.195160947425452
LEU 206,87.68838,1.4190096249138338,0.2006782656691102,-4.14594,0.5514708119202671,0.0779897501470544,-80.51574000000001,1.4031676423005421,0.19843787100245064,-4.37262,0.41821539378649103,0.059144588188606025,0.0,0.0,0.0,-1.3459199999999996,1.3131619068492653,0.18570913782579457
ILE 207,78.30503999999998,1.5178962936924507,0.21466295248157183,-3.2772600000000005,0.544780609419973,0.07704361263596056,-71.15318,2.2054259968538354,0.3118943355560897,-7.217440000000002,1.2582421096116534,0.17794230561617347,0.0,0.0,0.0,-3.342839999999999,1.5521664518987641,0.21950948473357584
SER 208,61.454660000000004,1.749949206233981,0.2474801900920128,-1.8106599999999997,0.5706837516523499,0.08070687014127123,-55.837419999999995,1.5780349944154117,0.22316784910016266,-8.782219999999999,0.7049766319531774,0.09969875140642892,0.0,0.0,0.0,-4.975639999999999,1.2369125233418954,0.1749258465979236
GLY 209,82.92198,1.780553110580789,0.2518082357508953,-3.5225000000000017,0.4605307915872634,0.06512888913531252,-81.0086,1.643653430622795,0.23244769734278217,5.268439999999998,0.7751000492839711,0.10961570018934463,0.0,0.0,0.0,3.659320000000002,1.211552267795326,0.171339364864003
PRO 210,55.52929999999999,1.0333113615944411,0.1461322941721068,-2.7338800000000005,0.2866119774189402,0.04053305456044364,-9.53158,1.3721380847421916,0.19404962888910504,-44.03316000000001,1.253331693686566,0.1772478679363583,0.0,0.0,0.0,-0.7693199999999999,1.0440254104187303,0.1476474894876305
GLY 211,73.46428,2.104712911918802,0.2976513544937339,-3.9538599999999993,0.6791899884421214,0.09605196930828737,-80.90722000000001,1.274264796499801,0.18020825572646107,7.595880000000003,0.6421493795059926,0.09081363615668424,0.0,0.0,0.0,-3.8009200000000014,1.7706574467129441,0.2504087775458361
GLY 212,76.11562,1.9620636064094261,0.2774776962422877,-3.3679999999999994,0.37888911306608336,0.05358301223335681,-77.97428000000002,1.8376535912943412,0.25988346317520816,2.7491399999999997,1.003841003545882,0.14196455616808046,0.0,0.0,0.0,-2.47752,1.382238014815103,0.19547797469791817
MET 213,68.92934,1.775936638621768,0.25115536802541905,-2.6861600000000005,0.31769119345678676,0.044928319443308246,-57.07064000000001,1.9358350834714164,0.27376842295629294,-11.0516,0.9570858268723947,0.13535237567180086,0.0,0.0,0.0,-1.87906,1.2808408552197275,0.18113825086932925
ASP 214,94.41524000000001,2.554269692573582,0.3612282841196116,-2.35406,0.5803748585181834,0.08207739961767811,-31.292360000000002,2.772608798658694,0.39210609662180984,-48.41886000000002,1.080802387302024,0.1528485394367741,0.0,0.0,0.0,12.34996,1.8207090921945794,0.257487149131758
PRO 215,52.29056,1.4226942631498447,0.20119935220569074,-1.9299999999999997,0.2658854640630095,0.03760188293157722,-3.8906,1.444639304463227,0.20430284971091306,-48.35735999999999,1.1765478615002385,0.1663889942514699,0.0,0.0,0.0,-1.8873999999999995,1.174816921907411,0.16614420242668737
ASP 216,82.23325999999999,4.169805049687587,0.5896994853720002,-1.7468799999999993,0.3397196868007537,0.0480436188478766,-31.148299999999995,3.202483138128978,0.45289950872131507,-49.04325999999999,1.641481292126303,0.23214051057067298,0.0,0.0,0.0,0.29481999999999886,1.3762607120745687,0.19463265643771083
ILE 217,73.97582000000001,1.8237880544622016,0.25792258015144864,-1.8196199999999996,0.5059250493897306,0.07154860663912349,-65.07880000000002,1.7224634335735243,0.24359311484514065,-10.20398,1.3645040196349751,0.19297000904803857,0.0,0.0,0.0,-3.1265799999999997,1.56449363169046,0.22125281121829865
GLU 218,82.30212,1.9118764775998696,0.27038016442038365,-1.9671199999999995,0.36342513066655346,0.05139607486958541,-32.76002,2.734952456552032,0.38678068565014967,-47.74678,1.6143934252839434,0.22830970770425085,0.0,0.0,0.0,-0.1717999999999998,1.345044608925667,0.1902180327939494
ILE 219,67.6824,1.6654996607624075,0.23553722083779854,-2.3559,0.38487614891027133,0.05442970696228326,-52.03865999999999,2.2070646443640887,0.3121260753093846,-14.07722,1.1134339008670462,0.15746333234121568,0.0,0.0,0.0,-0.7893800000000004,1.5744915863859041,0.2226667355309275
ASP 220,85.12630000000001,1.554274830908925,0.21980765455265505,-2.6135199999999985,0.5494094735259002,0.077698232875659,-36.151619999999994,1.7131667856925987,0.24227837029335947,-48.936319999999995,0.7219914525814445,0.102105010415813,0.0,0.0,0.0,-2.575159999999997,1.4614749995809027,0.20668377654765258
ASP 221,77.73129999999999,1.763212729650766,0.24935593556209987,-2.8236600000000003,0.48792760159679344,0.06900338316343615,-25.568979999999996,2.3888127719853123,0.33782914201116965,-50.359680000000004,1.634968653399863,0.23121948436929624,0.0,0.0,0.0,-1.021019999999999,1.314019200620753,0.18583037747365216
ASP 222,93.99184,3.0243045108583706,0.42770124560020367,-3.0440400000000007,0.4149384031395404,0.05868115172693728,-41.606880000000004,3.1140146347760513,0.4403881729928592,-50.41804,1.4215294152423785,0.20103461783480667,0.0,0.0,0.0,-1.077119999999999,1.3591979935241219,0.19221962363921113
THR 223,66.05712000000001,1.946004271731624,0.27520656335188404,-2.8844800000000004,0.7459898186972779,0.10549889189939365,-69.41146000000002,1.6549132449755277,0.23404007555952594,-1.0913599999999999,0.7471207334828825,0.1056588274021627,0.0,0.0,0.0,-7.33018,1.5956737096286298,0.2256623401278996
TYR 224,68.73595999999999,1.5052122635701588,0.21286915973912243,-3.330940000000001,0.7435629202696935,0.10515567663231448,-67.02264,1.2878842457305426,0.1821343367078777,-3.48224,0.713123932006211,0.10085095362960125,0.0,0.0,0.0,-5.0998600000000005,1.7761552973768904,0.2511862910431216
ASP 225,87.84001999999998,4.231475853600459,0.5984210541016038,-3.8092599999999988,0.4739649695916478,0.06702876880862599,-41.543800000000005,4.063190002941063,0.5746218408658027,-45.69162,2.216271913732624,0.31342817983072513,0.0,0.0,0.0,-3.2046599999999987,1.5719775266841465,0.22231119379824338
GLU 226,79.57172,1.5012284175298094,0.21230575882905559,-3.3479600000000005,0.6782212901406118,0.0959149746807031,-40.31101999999999,1.9606878230867408,0.27728313109890484,-38.74854000000001,1.4467259893978823,0.20459795152441196,0.0,0.0,0.0,-2.8358000000000003,1.3643656548007945,0.1929504413055332
CYS 227,86.76444000000001,2.4700948739669935,0.3493241671112383,-3.3859599999999994,0.6707710476757366,0.09486135128702365,-81.71487999999998,2.6815348041010174,0.37922628879351394,1.8877199999999998,0.3078297607444743,0.043533702254690054,0.0,0.0,0.0,3.5513199999999996,1.2130292072328688,0.17154823564234067
ARG 228,84.81156000000001,1.5172275657912044,0.21456838007482387,-2.583199999999999,0.9481313200184913,0.13408601716808555,-148.24627999999998,2.2189751602040992,0.31381047661296485,56.179700000000004,1.1073957422711342,0.15660940776340584,0.0,0.0,0.0,-9.838219999999996,1.614350201040663,0.2283035948731438
GLU 229,85.73791999999997,1.5811721075214393,0.22361150389028692,-3.5653,0.385227166747107,0.05447934838083204,-56.90010000000001,1.8265306047257608,0.25831043532927017,-33.702380000000005,0.9893895873718105,0.13992081729319347,0.0,0.0,0.0,-8.429860000000001,1.3321636837866262,0.188396394891195
VAL 230,65.21118000000003,1.4317042109310918,0.20247355124054203,-3.464959999999999,0.5595611123014251,0.07913389139932499,-63.69286,1.262155806705713,0.1784957859671174,-1.2845200000000003,0.3723012887434033,0.05265135318299026,0.0,0.0,0.0,-3.231159999999999,1.2279651682356494,0.17366049950406146
LEU 231,83.86904,1.4251280357916714,0.20154353963347113,-3.4092,0.5572116294550925,0.07880162434874034,-81.58936,1.0410140202723055,0.14722161460896344,-2.3777600000000003,0.28049581529854506,0.03966809861841011,0.0,0.0,0.0,-3.5072799999999997,1.3474320174316787,0.19055566334276205
SER 232,83.25557999999997,3.6628169492354097,0.5180005406098761,-3.7363199999999983,0.46459506841981396,0.0657036646770957,-72.63192000000002,3.2526546748148077,0.459994835483935,-5.4993599999999985,0.8900869791205847,0.12587730775640288,0.0,0.0,0.0,1.3879800000000007,1.1790036893920237,0.1667363007626116
ARG 233,85.47103999999997,1.7389190775894916,0.24592029433963714,-4.18018,0.455423393777705,0.0644065940102413,-134.70183999999998,1.6394707482629336,0.2318561767307407,48.7635,0.8919899382840366,0.12614642682216246,0.0,0.0,0.0,-4.647479999999999,1.3940484817968206,0.19714822695626863
ILE 234,67.3801,1.6230788921057846,0.2295380182017498,-3.58804,0.564882322612422,0.07988642417833013,-65.65043999999999,1.1995137374793987,0.1696368595796206,-3.442739999999999,0.17229333243051123,0.024365956742968518,0.0,0.0,0.0,-5.301120000000001,1.463763678193988,0.20700744458110645
LEU 235,79.21532,1.5817448016664726,0.2236924950729867,-3.7653600000000007,0.5424642941245049,0.07671603618540225,-79.97128000000002,1.0770840643133894,0.15232268915679303,-1.50446,0.2192835798686264,0.031011381265593524,0.0,0.0,0.0,-6.025780000000001,1.2370107887969286,0.17493974343184565
GLU 236,80.85414,1.5238936315887572,0.21551110414068092,-2.9265400000000006,0.8691529027737261,0.12291678228785476,-59.274800000000006,1.5158298849139857,0.21437071814958064,-27.549560000000007,0.4795374921729193,0.06781684250973244,0.0,0.0,0.0,-8.89676,1.314183557346526,0.1858536210247177
ASP 237,76.78228000000001,1.645783449181012,0.23274892745609585,-3.56224,0.6473100512119341,0.09154346534843398,-44.71864000000001,1.7469419310325225,0.24705489715444373,-32.275119999999994,0.5671275567278272,0.080203948232001,0.0,0.0,0.0,-3.773720000000001,1.358393905168894,0.19210590837348018
ALA 238,81.5569,1.4519177146102025,0.20533217234514972,-3.8592000000000017,0.7665979389484302,0.10841332021481319,-77.73604000000002,1.5839322834005904,0.22400185170656997,-3.29282,0.2913069645580123,0.04119702600916795,0.0,0.0,0.0,-3.3311599999999992,1.069253185358831,0.15121523563450917
TYR 239,89.82458000000001,1.6457529230102053,0.23274461040361963,-3.4166399999999992,0.7140686734481518,0.10098456024561411,-91.49132,1.4237532291801596,0.2013491126179071,-0.4208,0.34822676519762225,0.049246701412378864,0.0,0.0,0.0,-5.504179999999999,1.513589728955643,0.21405391225576872
THR 240,59.88452000000002,1.6224889428274345,0.2294545867746943,-2.36946,0.3745013863792775,0.05296249397451009,-61.49871999999999,1.8162640781563053,0.2568585292179714,-2.56632,0.9126256283931535,0.1290647541042866,0.0,0.0,0.0,-6.54998,1.229875969193646,0.1739307275670409
GLN 241,73.4074,1.6449131405642956,0.2326258472311748,-2.80976,0.31427061968946657,0.04444457726202406,-65.53396,2.02568372615305,0.286474939860411,-6.2716199999999995,1.3060739319043175,0.184706746796104,0.0,0.0,0.0,-1.20794,1.4379172912236649,0.20335221348192903
SER 242,66.0923,1.5795717425940183,0.2233851781117764,-3.3477999999999986,0.8253855099285475,0.11672713823271848,-61.274240000000006,1.7047062803893713,0.2410818741589241,-6.055780000000001,0.5156709140527397,0.07292688003747151,0.0,0.0,0.0,-4.585520000000002,1.2536849243729404,0.17729782229909002
GLY 243,80.15992,1.5716823068291448,0.22226944340596086,-3.9687600000000005,0.47608623420552343,0.0673287609272585,-83.73737999999999,1.6611178993683455,0.23491754619874203,1.09166,1.0473930419856725,0.14812374451113505,0.0,0.0,0.0,-6.45456,1.4258396285697779,0.20164417404923962
THR 244,64.58376,2.1002470193766882,0.2970197819136181,-3.756699999999999,0.6549551816727696,0.0926246500668165,-64.27980000000002,1.5659257581369468,0.2214553444826641,-2.31302,0.48537805842456494,0.06864282331023402,0.0,0.0,0.0,-5.765760000000001,1.551887902652762,0.21947009192142736
PHE 245,83.39694000000001,1.5307308112137932,0.2164780273560916,-4.18512,0.596963973452332,0.08442345475044201,-72.28398000000001,1.1250000442653083,0.15909903202703313,-3.9518199999999992,0.2556336980916473,0.03615206428407968,0.0,0.0,0.0,2.9760199999999997,1.4212041864559786,0.20098862353874658
ARG 246,98.91196,1.5589393825290987,0.22046732176901898,-4.2469399999999995,0.4375829251696227,0.06188357074377716,-128.69386000000003,1.616139103044081,0.22855658382064284,35.35624,0.6418663586759025,0.09077361096704947,0.0,0.0,0.0,1.3274000000000024,1.320860749662885,0.18679791861795456
ARG 247,82.04564,1.72887511127857,0.24449986300194476,-4.400540000000001,0.4659884638056903,0.06590072054234114,-122.16368,1.557309737207115,0.22023685511739824,35.960879999999996,0.5859686899486937,0.08286848684514377,0.0,0.0,0.0,-8.557699999999999,1.5459534566085749,0.21863083451334125
LEU 248,79.97965999999998,1.2886508233045484,0.18224274714805472,-4.663,0.343834960409777,0.048625606422952286,-76.71282000000001,1.136679069746661,0.16075069565013614,-5.3708800000000005,0.32496305266907255,0.04595671563547648,0.0,0.0,0.0,-6.76704,0.950480067334403,0.13441818019896054
MET 249,74.33938,1.5839327244545522,0.2240019140810194,-4.2250200000000016,0.5140209914001432,0.07269354573825466,-68.24014,1.2086626991845772,0.17093071815213015,-6.56224,0.3178451547530463,0.04495009285863333,0.0,0.0,0.0,-4.688020000000002,1.3176414305872493,0.1863426381481175
ASN 250,85.78151999999999,1.5283902020102549,0.2161470152281057,-3.958399999999999,0.6387730426372215,0.09033615001758859,-80.0574,1.4726274206333816,0.20826096705822367,-4.282480000000001,0.3495945789053172,0.049440139482001065,0.0,0.0,0.0,-2.5167599999999997,1.2034796975437518,0.17019773103070443
TYR 251,76.86180000000002,1.589615613913102,0.22480559601559422,-3.46668,0.5848621868440447,0.08271200367540352,-70.12039999999998,1.4776549664932483,0.2089719694122713,-6.49076,0.6383809383119018,0.09028069809211536,0.0,0.0,0.0,-3.2160400000000005,1.3735223035684558,0.19424538699284455
ALA 252,80.30298,1.1617128300911552,0.16429100398977425,-3.9603600000000023,0.6240817497732035,0.08825848745587966,-73.10675999999998,1.2781448988290454,0.18075698506020232,-7.278180000000001,0.40131666748341766,0.05675474739614229,0.0,0.0,0.0,-4.042320000000002,1.1454353485029174,0.16198902046743785
TYR 253,78.79404000000001,1.511133335744798,0.2137065257964389,-3.8280800000000017,0.4815791872579085,0.06810558179767466,-71.80322,0.906237833905524,0.12816138354448084,-7.588560000000001,0.6640200647570697,0.09390661812673087,0.0,0.0,0.0,-4.42582,1.4240079871967044,0.2013851408421192
ASP 254,80.92943999999999,1.8187654951649346,0.2572122830038468,-2.9336000000000007,0.32737208188847955,0.04629740381490032,-42.32942,1.6542505262505682,0.23394635297863833,-37.576480000000004,1.1339966179842447,0.16037133968385403,0.0,0.0,0.0,-1.91006,1.0910114098395118,0.15429231324988288
GLN 255,76.05668,1.5602924782230627,0.22065867839717823,-2.09102,0.5460200542104677,0.0772188965992136,-70.06703999999999,1.5425199766620055,0.2181452671226838,-7.613479999999999,0.9089390131356495,0.12854338797464523,0.0,0.0,0.0,-3.714859999999999,1.4515653620832893,0.20528234217292002
GLU 256,78.72025999999998,1.3842637726986151,0.19576446012521287,-2.838580000000001,0.7099168990804419,0.10039741068374126,-42.84698,1.988356039445594,0.28119600778104115,-31.878339999999984,0.8997908781496382,0.12724964631788152,0.0,0.0,0.0,1.1563600000000007,1.7441809167629378,0.2466644307718485
LEU 257,82.34591999999999,1.5594177739156863,0.22053497652772244,-2.889600000000001,0.8046462079696853,0.1137941580222811,-78.45210000000003,1.4959150276659177,0.21155433202828644,-3.7382599999999995,0.5500395553048936,0.07778733989538465,0.0,0.0,0.0,-2.7340400000000007,1.3771098861020488,0.19475274778035856
HIE 258,76.25298000000001,1.6370903028242387,0.23151953090835156,-2.5047200000000003,0.5799235825520455,0.08201357955850959,-85.65978,2.0930383970681,0.29600032877013505,3.35496,1.1357245081444698,0.16061570025374217,0.0,0.0,0.0,-8.556560000000003,1.316823817524566,0.18622701019991547
ASP 259,99.39989999999997,2.2396657719420388,0.31673657098632385,-3.1795200000000006,0.759341773906848,0.10738714351355087,-61.40480000000002,2.561262915047611,0.362217275126358,-37.292660000000005,1.0715124564838192,0.1515347448211128,0.0,0.0,0.0,-2.477079999999999,1.3950506204435735,0.19728995076283026
VAL 260,63.105920000000005,1.51180456197164,0.21380145151978094,-3.1217400000000004,0.5004218144725505,0.07077033169344336,-57.97047999999999,1.9053141288517643,0.2694521081603244,-6.464219999999999,0.8509222594338552,0.12033857998165154,0.0,0.0,0.0,-4.450520000000001,1.7031715385127806,0.24086482888126243
GLU 261,70.69084,1.9269900296576943,0.2725175434499644,-2.6075000000000004,0.5709659271795443,0.08074677578702405,-33.15528,2.2198636898692516,0.3139361336832678,-37.51626000000001,1.7590063196019075,0.24876105934810006,0.0,0.0,0.0,-2.5882,1.7261644649337449,0.24411651971957987
GLN 262,88.4117,1.9842708308094241,0.2806182720352017,-3.02998,0.6945818739356802,0.09822871062983582,-73.16363999999999,2.9369587246677216,0.41534868605550807,-8.48962,1.6469285945662573,0.23291087546956613,0.0,0.0,0.0,3.7284600000000006,2.0770228040154017,0.2937353818796776
ARG 263,88.21137999999999,1.6704597916746895,0.23623868927852806,-4.31658,0.5240352694237246,0.07410977851808702,-134.73569999999998,2.5650822930278565,0.3627574167403072,46.09258,1.1578821199071037,0.1637492597601936,0.0,0.0,0.0,-4.748319999999998,1.8351139413126374,0.25952430243042757
TRP 264,72.53115999999999,1.5303669803037063,0.21642657389534606,-3.59212,0.7295706035744579,0.10317686422837231,-78.09859999999999,1.7358672875551802,0.2454887060540333,0.09200000000000001,0.4868570632126025,0.06885198617323977,0.0,0.0,0.0,-9.067559999999999,1.82292781162612,0.25780092344287653
LEU 265,80.21847999999999,1.6326834627698048,0.2308963096111326,-3.20786,0.7986671900109562,0.11294859719359039,-74.25906,1.2942110401308315,0.1830290805526012,-3.4291799999999997,0.3355367455287186,0.04745206162012438,0.0,0.0,0.0,-0.677619999999999,1.3700506835880197,0.19375442578687074
LEU 266,85.81764000000003,1.5277946951075807,0.2160627978342808,-3.366060000000001,0.6419086978690949,0.09077959863317274,-80.70146000000004,1.3415458726388143,0.189723236763146,-7.093859999999999,0.34890176325151556,0.049342160552618,0.0,0.0,0.0,-5.3437399999999995,1.4780090501752703,0.20902204440680436
GLY 267,70.62660000000001,1.55680650049961,0.22016568669971448,-4.054539999999999,0.7963206693286355,0.11261674905625771,-80.62512000000001,1.679107318070049,0.23746163418945776,7.63136,0.7126279747526068,0.1007808146821608,0.0,0.0,0.0,-6.421699999999999,1.0373099102968217,0.1466977743525784
ALA 268,81.27047999999999,1.8955455598856934,0.26807062388864494,-3.8781000000000008,0.3362041790341009,0.04754645097165376,-63.02622,1.773349004454473,0.2507894212920342,-13.75814,0.7975474909997669,0.11279024784085041,0.0,0.0,0.0,0.6080200000000003,1.44562081459835,0.2044416562053828
GLY 269,75.26181999999999,1.467155938406225,0.20748718262103086,-2.8937800000000005,0.7906837620692623,0.11181956998665321,-77.4972,3.6119535766669997,0.510807373478448,-1.2012,2.302374912997447,0.3256049827628564,0.0,0.0,0.0,-6.3303600000000015,1.6610580213827522,0.23490907817281065
GLU 270,79.49649999999998,1.830398057801463,0.2588573757884201,-3.1497800000000002,0.7140206520822738,0.10097776899892327,-41.41089999999999,1.706173007054399,0.24128930063312173,-38.123560000000005,0.843065908692607,0.11922752420474822,0.0,0.0,0.0,-3.18774,1.4147476921345392,0.20007553735527014
ASN 271,91.86776,1.4483384902705465,0.20482599358475798,-3.1060800000000004,0.7248551811224087,0.10251000278997166,-84.96835999999998,1.8453367905086362,0.2609700316283352,-4.717399999999999,0.4694005965058117,0.06638326897645397,0.0,0.0,0.0,-0.9240800000000009,1.5100152031022747,0.21354839796168004
PHE 272,80.02626000000004,1.734845385731259,0.245344187312153,-3.7687400000000006,0.3176341171851623,0.04492024763956615,-74.65638000000001,1.374180961736144,0.1943385353242158,-4.502499999999999,0.670847769616934,0.09487220140800096,0.0,0.0,0.0,-2.9013599999999995,1.412066765560329,0.1996963970831727
GLY 273,85.76199999999999,1.918083929342861,0.27125803066465515,-4.21928,0.5469694704460155,0.0773531643308785,-90.81179999999999,1.9006606219947508,0.2687940029093459,3.6166399999999994,0.6048171545186266,0.08553406226761456,0.0,0.0,0.0,-5.65244,1.3452587284236428,0.19024831386375
THR 274,73.1379,1.8397062944940903,0.2601737592456694,-3.4643400000000004,0.44861335735798086,0.06344350942373844,-72.79740000000001,1.9533183355510133,0.2762409281768283,-2.00748,0.9596800975325063,0.1357192609470005,0.0,0.0,0.0,-5.131319999999999,1.4742672816012672,0.2084928784203427
THR 275,64.66582,1.766710906628554,0.24985065249465677,-2.9537400000000007,0.44127378394823424,0.06240553699792878,-58.59068,2.0996787129462375,0.29693941124746537,-4.921980000000001,1.2674782284520678,0.17924849006895383,0.0,0.0,0.0,-1.8005799999999994,1.593874073946872,0.22540783320905236
VAL 276,63.44263999999999,1.958878646165406,0.27702727484501644,-1.5250199999999998,0.39625792055175524,0.05603933254420526,-56.96980000000002,2.8785565966290667,0.4070893779011365,-6.500980000000001,1.0808098165727333,0.15284959009431365,0.0,0.0,0.0,-1.5531600000000005,1.0924416388988472,0.1544945781831841
THR 277,51.57714000000001,1.8800811898426024,0.26588363170379536,-2.57826,0.4617903338096173,0.06530701530463597,-48.92018,1.893447888799782,0.2677739683987356,-5.134999999999999,0.9849251748229458,0.13928945401573017,0.0,0.0,0.0,-5.056300000000002,1.1542813911694014,0.1632400398186651
ASP 278,71.83734000000001,2.703345591003586,0.38231079985787814,-2.04892,0.5544551862865033,0.07841180441744738,-27.716479999999997,3.3561133010671758,0.47462609472299383,-43.721039999999995,1.1660289526425436,0.16490139589467803,0.0,0.0,0.0,-1.6491,1.4116669189295308,0.19963985023035827
GLU 279,79.34427999999998,1.7914028808736107,0.2533426249805694,-2.0617,0.703018470596613,0.0994218255716521,-48.22540000000001,2.3418988876549913,0.33119451686281537,-34.529259999999994,1.29824971111108,0.1836002348800242,0.0,0.0,0.0,-5.472080000000001,1.4643555420730279,0.20709114677358814
ASP 280,78.97088000000001,1.9853009710367824,0.28076395586326924,-2.7185799999999993,0.5223455595676115,0.07387081745858796,-26.94802,2.454681791923364,0.3471444281448313,-47.06252000000002,1.1135381311831727,0.15747807273388334,0.0,0.0,0.0,2.2417600000000015,1.4110303690565957,0.19954982848401512
LEU 281,85.20294000000001,2.167522349688048,0.30653395036756353,-2.392639999999999,0.4338963821006159,0.06136221482313096,-79.80278,1.9029673911034193,0.2691202293252201,-6.6807799999999995,1.0313209643947006,0.14585080950066853,0.0,0.0,0.0,-3.6732600000000013,1.2668173003239238,0.1791550207166963
GLU 282,86.21342,1.5613824655095956,0.22081282587752113,-1.9181599999999996,0.6250269549387456,0.08839215965231313,-48.85976000000001,1.846543252241571,0.2611406510828553,-38.858579999999996,1.064715926245152,0.1505735702970526,0.0,0.0,0.0,-3.42308,1.308027244976189,0.1849829869798841
SER 283,69.13955999999999,3.323980012936746,0.4700817615352242,-1.8864399999999995,0.29516321993094247,0.04174238287400515,-59.847400000000015,4.464974875629071,0.6314428024769756,-10.74904,1.613238357590093,0.22814635646444065,0.0,0.0,0.0,-3.343319999999998,0.9749191646490551,0.13787439048641423
SER 284,61.84017999999999,1.5445371952792784,0.2184305449153657,-1.1940799999999998,0.5168199624627517,0.07308938002199773,-56.90192,1.922728299474575,0.27191484378755015,-9.792959999999999,0.8876010806663255,0.1255257486255333,0.0,0.0,0.0,-6.048779999999999,1.2499323708105206,0.17676713108493947
GLU 285,76.29711999999999,1.6920229743119708,0.2392881838118852,-1.8655199999999996,0.5973340519340924,0.08447579175124681,-29.362040000000007,2.047434853273625,0.2895510137574928,-43.52514000000001,1.1916567963969047,0.16852572031585766,0.0,0.0,0.0,1.544420000000001,1.534351655781686,0.21699009210560752
GLY 286,84.43334,1.6002695974120271,0.22631229681134216,-2.319100000000001,0.5398672151557237,0.0763487537553818,-86.03991999999998,1.6136132478406762,0.22819937395211826,4.21828,1.0643915828303014,0.15052770121143777,0.0,0.0,0.0,0.29259999999999836,1.5443479530209527,0.21840378201853589
ARG 287,96.66648000000004,1.9334068505089923,0.2734250189574868,-2.9464399999999995,0.4771098473098241,0.06747352168073098,-140.22912,2.5953320607593633,0.3670353799187605,48.9521,1.483808185042761,0.20984216592476795,0.0,0.0,0.0,2.4430199999999993,1.5096357241401013,0.21349473153218596
LYS 288,93.34339999999999,1.7352465300360052,0.24540091768377706,-3.2345399999999995,0.5334335651231614,0.07543889824222065,-142.06251999999998,2.0543222458037764,0.29052503815004554,45.554460000000006,1.258779316798674,0.17801827818514235,0.0,0.0,0.0,-6.399199999999997,1.463047654726268,0.20690618357120374
VAL 289,66.98316000000001,1.7957237912322823,0.25395369398367257,-3.7339199999999995,0.5648634114544897,0.07988374973672732,-68.99827999999998,1.5374373358298599,0.21742647316293465,-2.78036,0.3871197106839163,0.05474699451111432,0.0,0.0,0.0,-8.529400000000003,1.397502128799806,0.19763664639939574
ILE 290,60.03657999999999,2.1258906189178965,0.3006463345395422,-2.42956,0.9610174433380495,0.1359083902045787,-53.73330000000001,1.349682736793606,0.19087396312743538,-7.858239999999999,0.24146888495211474,0.03414885719903892,0.0,0.0,0.0,-3.984519999999998,1.5142884301215553,0.21415272352225664
ALA 291,74.93008000000002,1.5409099368875108,0.21791757311417875,-3.6396599999999997,0.6477460184362394,0.09160512042457025,-66.1388,1.2904979349077192,0.18250396817609682,-4.639639999999999,0.22535294628650912,0.03186971929591168,0.0,0.0,0.0,0.5119800000000013,1.5019453850257,0.2124071533447025
LEU 292,79.84284000000001,1.7245941361367232,0.24389444169136656,-3.7774799999999993,0.6849752474359975,0.09687012848138542,-70.40383999999999,1.746923974992208,0.24705235778686982,-7.400659999999999,0.3202601823517898,0.04529162933699817,0.0,0.0,0.0,-1.739140000000002,1.166853872770709,0.16501805721799065
ASN 293,90.06927999999999,1.614758867943513,0.22836138910079415,-3.7452800000000006,0.42258343744164106,0.05976232284642111,-83.8916,1.9627455668021658,0.27757414000592906,-0.46874000000000005,0.49963646023884206,0.07065926583258561,0.0,0.0,0.0,1.9636600000000022,1.4820358242633667,0.2095915162596042
LEU 294,79.35812,1.1083324887412176,0.15674188371965556,-2.3202000000000003,0.7651146580741982,0.10820355262189843,-72.96799999999998,1.5784428022585821,0.22322552183842803,-7.88674,0.89726931988118,0.12689304412772476,0.0,0.0,0.0,-3.8168200000000003,1.3527731914848122,0.19131101942125572
ASP 295,79.56402,1.732687167263783,0.2450389691294261,-2.9792799999999993,0.6653684705484654,0.0940973115025083,-28.610500000000005,2.657219586334492,0.3757875977197664,-51.916039999999995,1.2452243807448697,0.17610132074470333,0.0,0.0,0.0,-3.9418000000000006,1.4093755212859336,0.1993157976679218
ASP 296,89.14526000000005,1.4950909378333068,0.21143778812649724,-2.71964,0.32730039779994047,0.046287266153878494,-37.89099999999999,1.5591192257172048,0.220492755436591,-50.903380000000006,1.4583844334055633,0.20624670448759494,0.0,0.0,0.0,-2.3687600000000013,1.1412939071071915,0.16140333220847694
THR 297,61.97458000000002,2.508555130667406,0.3547632687750457,-1.6427999999999994,0.4675887081613524,0.06612702926942997,-61.23953999999999,2.13431691376936,0.3018379925854916,-6.39118,0.9291226762919982,0.13139778899205307,0.0,0.0,0.0,-7.298940000000001,1.1057092277809661,0.1563708985968924
ASP 298,81.89792,1.5237552275876394,0.21549153085913417,-2.772880000000001,0.4881931027779833,0.06904093070056262,-28.62502,2.2724535241892303,0.32137345937709455,-52.33547999999999,1.3173034462877853,0.18629483995010038,0.0,0.0,0.0,-1.8354599999999988,1.6811663357324307,0.23775282325978833
ASP 299,80.11545999999998,3.5179974542915873,0.4975199712253185,-1.8968800000000008,0.5709588300394317,0.08074577209984392,-26.493399999999998,3.558376809726607,0.5032304744349274,-53.13344,1.6203284625038548,0.22914904871720962,0.0,0.0,0.0,-1.4082600000000018,1.7139370678061672,0.24238730463454566
ASP 300,86.82014,1.6570009777917167,0.23433532556585254,-1.8651399999999996,0.4239478746261153,0.05995528340355007,-41.61372,1.8940332419470374,0.2678567498346982,-46.02056,1.3270868270008687,0.18767841891913056,0.0,0.0,0.0,-2.67928,1.3621013918207405,0.19263022616401604
SER 301,78.76477999999999,2.419404639906131,0.34215548546236446,-2.840399999999999,0.29399938775447876,0.04157779214917703,-61.86804,2.464255708809453,0.3484983844553653,-16.03861999999999,1.3021536144404382,0.18415233018348137,0.0,0.0,0.0,-1.982279999999999,1.237831426972188,0.17505579919557096
ILE 302,75.46603999999999,1.7178899843705167,0.2429463314561689,-1.4931200000000002,0.48921245446124884,0.06918508879809282,-49.63308000000001,1.9575755907752284,0.27684299498448517,-14.7521,1.3397764626981477,0.18947300440959713,0.0,0.0,0.0,9.58774,1.1650577978795522,0.16476405387097948
PRO 303,55.06228000000001,1.2407423268343398,0.17546746260194745,-2.6079399999999997,0.33226696555631396,0.046989644901829324,-16.06958,2.2477275821593685,0.31787668312098644,-37.44774000000001,1.991855284000227,0.2816908756917634,0.0,0.0,0.0,-1.062979999999999,1.11772129781981,0.15806966183300325
GLU 304,77.33323999999999,1.9892243469257893,0.2813188050025214,-2.710420000000001,0.5443144344953534,0.07697768554587704,-40.68848,1.850899038197427,0.2617566522402119,-35.572179999999996,1.064165845909413,0.1504957771899329,0.0,0.0,0.0,-1.6378399999999982,1.1785967310322898,0.1666787481594459
TYR 305,74.15342000000001,1.411783511590736,0.19965633892263324,-2.7515200000000006,0.6494284638049033,0.09184305413040188,-68.08678,1.5591458339746749,0.22049651841244952,-6.362980000000001,0.5687230429655509,0.08042958405959785,0.0,0.0,0.0,-3.04786,1.3286419383716588,0.18789834487828777
TYR 306,79.18843999999999,1.3253945399022458,0.18743909338250042,-3.524360000000001,0.6823382961552125,0.0964972072549251,-74.27064000000001,1.4329941068963004,0.20265597007734687,-5.71328,0.42991055069631434,0.06079853314020137,0.0,0.0,0.0,-4.319839999999998,1.1840026918888393,0.16744326647554494
GLU 307,84.03050000000002,1.4737840852716155,0.20842454414007447,-3.8332999999999995,0.4063081219961046,0.05746064566292332,-57.4567,1.5510693504803368,0.21935433116305197,-27.483060000000005,0.8448205823721967,0.1194756725362697,0.0,0.0,0.0,-4.742560000000002,1.4420424842562694,0.20393560387534065
SER 308,62.502700000000026,2.045415627689329,0.28926545213681265,-3.4319000000000006,0.6363819057767092,0.08999799219982592,-51.82909999999999,1.7143788758618599,0.2424497857289783,-9.65564,0.6526206481563251,0.09229449717073948,0.0,0.0,0.0,-2.4139399999999993,1.3578186095351619,0.19202454928472037
ASN 309,78.24851999999998,2.4342462179497,0.34425440155798787,-2.1401,0.3200682583449965,0.045264487183662966,-72.98256,2.448277371214286,0.3462387062822392,-5.9209,0.6953656376324591,0.09833955155480387,0.0,0.0,0.0,-2.7950399999999997,1.4110835405460593,0.19955734806816822
ASP 310,88.28854000000001,4.6069755293901125,0.6515247275184466,-1.5334200000000002,0.4958292887678168,0.07012085047972522,-51.96199999999999,4.812730135796077,0.6806228230084519,-36.57388000000001,1.1934550287292576,0.16878002877112877,0.0,0.0,0.0,-1.7807600000000006,1.3366357253941727,0.1890288370804839
GLY 311,87.91474000000002,1.7877407173290776,0.2528247168453387,-2.457440000000001,0.8193597295449637,0.11587496419848388,-86.6744,2.7925014521028837,0.394919342651046,3.5954800000000016,1.0657014073369655,0.1507129383696031,0.0,0.0,0.0,2.378380000000001,2.0832777240684948,0.29461996115674194
PRO 312,55.39062000000002,1.2831968499023676,0.18147143883263608,-2.618959999999999,0.4835451151650735,0.06838360598857071,-18.5755,2.106921595598641,0.29796370953523593,-34.30591999999999,1.5669286242839593,0.2215971711732991,0.0,0.0,0.0,-0.10976000000000034,1.3315107443802316,0.18830405531480188
GLN 313,76.07306000000001,1.7832107492944653,0.2521840826221722,-3.07012,0.9008049875527988,0.12739306304504952,-70.1485,1.466298690581541,0.20736594947103257,-5.870280000000001,0.4297832030221526,0.06078052345940776,0.0,0.0,0.0,-3.0158399999999994,1.3171230824793885,0.18626933265570078
GLN 314,76.40678,1.6457286324294622,0.23274117519674717,-2.8606000000000007,0.3650874415807766,0.051631161133562926,-68.98725999999999,1.726364072958406,0.2441447485571433,-7.314380000000001,1.1702775549415536,0.165502238993917,0.0,0.0,0.0,-2.755460000000001,1.2214753081417558,0.17274269468779263
PHE 315,74.66198,1.2858579468985818,0.18184777477891972,-3.101299999999999,0.42386432970941434,0.0599434683681235,-63.20810000000002,1.1320462048859634,0.1600955096182721,-11.262700000000002,0.7600324006250894,0.10748481288069829,0.0,0.0,0.0,-2.9101199999999983,1.1107651172052584,0.15708590933626168
ASP 316,100.39101999999997,3.054802445266479,0.43201430484663483,-3.2425799999999994,0.6987418719384174,0.09881702318932742,-59.57434000000002,3.8044085406798054,0.5380246155037415,-38.00742,1.0765593358471741,0.15224848134544453,0.0,0.0,0.0,-0.4333200000000001,2.0946636621663153,0.2962301759645698
THR 317,72.71115999999999,1.6244672647982192,0.22973436375087675,-3.345940000000001,0.4893825256381721,0.06920914049459019,-73.22193999999999,1.6726189094951915,0.2365440346489796,-2.7659,0.5865570475239386,0.0829516931713874,0.0,0.0,0.0,-6.622620000000001,1.152155213328477,0.16293935286479985
THR 318,70.45805999999999,1.5859315043223177,0.22428458424073863,-3.6331800000000003,0.5422348823157692,0.07668359245627399,-62.39464,1.5199991547365796,0.21496034194241115,-3.3414600000000005,0.5666817523089989,0.08014090196647371,0.0,0.0,0.0,1.0887799999999992,1.0152984445964648,0.14358488302046288
ARG 319,83.49956000000002,1.6726018792279087,0.23654162620548339,-4.164300000000001,0.5443657318384385,0.07698494008570751,-130.85460000000003,2.4261803890054043,0.34311372108950744,45.528179999999985,1.048317369693783,0.14825446418922378,0.0,0.0,0.0,-5.99116,1.7598655557740757,0.24888257369289624
SER 320,69.61589999999997,1.54248074542442,0.2181397189878576,-4.802200000000001,0.3061002450178528,0.04328911179499749,-69.48760000000001,1.374839248785089,0.19443163117147103,-5.104139999999999,0.3381733289306014,0.04782493082065142,0.0,0.0,0.0,-9.778039999999999,1.2038500398305612,0.17025010533917703
PHE 321,79.30982000000002,1.4500716767104749,0.20507110316170477,-3.3752200000000006,0.8462286757136028,0.11967480700632008,-73.8812,1.2461166558550418,0.17622750750092067,-3.2866000000000004,0.33895456922720424,0.047935414882944234,0.0,0.0,0.0,-1.2331999999999992,1.4473931601330716,0.20469230371462427
ILE 322,75.03784,1.7142142615205203,0.24242650574556993,-2.8197,0.7941839396512633,0.11231456984737122,-67.22540000000002,1.207191948282478,0.17072272256486803,-5.495080000000001,0.31318198160173844,0.04429062058720596,0.0,0.0,0.0,-0.5023400000000012,1.4166479818218776,0.2003442789000973
HIE 323,77.56514,1.5165664774090888,0.21447488805923234,-4.5793,0.4587675773199339,0.0648795329822898,-83.86843999999999,1.1836451691292462,0.16739270512199758,4.467820000000001,0.26308977099079933,0.037206512225682005,0.0,0.0,0.0,-6.414779999999999,1.1769033484530542,0.16643926769846176
GLN 324,84.59898,1.5544237580537565,0.2198287160314577,-4.37974,0.4969934731965856,0.07028549102055207,-75.57395999999999,1.5548876996107939,0.21989432727566877,-5.915979999999999,0.26109373719032647,0.03692423041852362,0.0,0.0,0.0,-1.2706999999999995,1.4740712228382988,0.2084651515241815
VAL 325,76.29867999999999,1.5266354435819123,0.21589885491130062,-3.0546799999999994,0.6644743016851761,0.09397085692915674,-72.55288000000002,0.9703985086536735,0.137235073184465,-3.9111599999999997,0.308955359882297,0.043692886011340484,0.0,0.0,0.0,-3.22004,1.4667553982856187,0.20743053769394726
VAL 326,63.06596,1.4106538903648012,0.19949658635682707,-3.1394799999999994,0.7477328464097378,0.10574539324244896,-63.46952000000002,1.1115920877725538,0.15720286063545694,-3.6538600000000008,0.344787239323021,0.04876027899837944,0.0,0.0,0.0,-7.1968999999999985,1.52300719958903,0.21538574372506733
HIE 327,69.00616,1.5870512072397076,0.2244429341458988,-4.52658,0.5111701904454072,0.07229038160087328,-76.92203999999998,1.7569414442155586,0.24846904187050156,3.7330800000000006,0.8278258473857898,0.11707225406559839,0.0,0.0,0.0,-8.70938,1.4833502066605824,0.2097773980008329
ALA 328,76.94064000000002,1.1581526455520676,0.1637875178638014,-4.002420000000002,0.37675408902888297,0.05328107423841668,-63.97472,1.4016937902412416,0.1982294368453312,-8.1361,0.6730431561200064,0.09518267594473054,0.0,0.0,0.0,0.8273999999999991,1.6536072810676683,0.2338553843724795
LEU 329,93.52169999999997,1.532997080886327,0.2167985262867808,-3.0561800000000003,0.4959818420063335,0.07014242476561465,-85.88906000000001,1.315772129358681,0.1860782790331573,-6.113040000000001,0.8241070309128495,0.11654633399639752,0.0,0.0,0.0,-1.5365800000000014,1.545083299890333,0.2185077757701085
THR 330,65.89516,1.80052789325775,0.2546330966076166,-2.90416,0.5003755533596729,0.07076378938411916,-63.373960000000004,1.4470156178836444,0.20463891117767338,-4.96628,0.5832878891250827,0.0824893643568666,0.0,0.0,0.0,-5.349240000000001,1.3017268155799757,0.18409197170979424
HIE 331,69.53811999999998,1.1437138914969989,0.1617455696829566,-2.65874,0.3167346403537202,0.04479304240615956,-73.31732,1.2637294083792374,0.1787183268499645,2.2075400000000003,0.8605647496847623,0.12170223403043984,0.0,0.0,0.0,-4.2303999999999995,1.397809171525213,0.19768006879804562
LEU 332,81.58550000000001,2.210101085923001,0.3125554929927813,-3.030720000000001,0.4267770865451806,0.06035539439022705,-67.95331999999998,1.7726516458693635,0.25069079989514426,-9.41466,1.0111899447680426,0.14300385340262667,0.0,0.0,0.0,1.1868000000000003,1.6710955089401676,0.23632859327639547
GLN 333,76.00648,1.6779403832080282,0.23729660467863017,-3.25678,0.5861088393805373,0.08288830696787097,-69.97092000000002,1.2243830910290172,0.1731539172873528,-6.201460000000003,0.6016992341693409,0.08509312174317867,0.0,0.0,0.0,-3.4226799999999997,1.4985961489340651,0.21193349983426454
ASP 334,85.91947999999996,1.9517171848416455,0.2760144912719692,-3.089700000000001,0.4605222795913295,0.06512768535730326,-45.74054,2.0413197320360066,0.2886862050185133,-32.7526,1.208132327189162,0.17085571222522825,0.0,0.0,0.0,4.33664,1.243227022872331,0.17581885168547765
LYS 335,84.06896000000002,1.6521630423162095,0.2336511381695177,-2.8547599999999993,0.3631919911011334,0.051363103956051134,-118.63844,2.550130892013094,0.3606429693311516,33.092859999999995,1.5505982072737596,0.21928770145179582,0.0,0.0,0.0,-4.331379999999999,1.2288387183027738,0.17378403813929538
GLU 336,77.75246000000003,2.6300669893364663,0.37194764062694047,-2.44652,0.40250859568461583,0.05692331149889323,-53.15725999999999,2.5406326834870483,0.3592997197995734,-30.228479999999987,1.3257046313566192,0.1874829469365355,0.0,0.0,0.0,-8.079799999999999,1.3435430919773366,0.19000568623070319
ASP 337,89.31446,4.904164973611698,0.6935536617796755,-1.2236000000000005,0.659264954324131,0.09323414396024651,-49.55062,5.712891845256636,0.8079249127932592,-37.86516,1.2276680717520743,0.17361848371642094,0.0,0.0,0.0,0.6750799999999996,1.4142066304469094,0.19999901967759748
SER 338,62.341620000000006,2.8933793521762334,0.4091856320937909,-1.3873199999999999,0.33806173637369835,0.04780914924990821,-53.2389,3.405778584993444,0.4816498265337577,-10.460700000000001,1.3416007491053195,0.18973099746746466,0.0,0.0,0.0,-2.7453000000000007,1.2044044046747768,0.1703285043672963
ASN 339,97.90850000000002,3.1746845843323985,0.448968199541967,-1.5825399999999998,0.6503147610196162,0.09196839548453593,-80.2829,3.394965250190708,0.4801205900605067,-5.58332,0.8173242059305452,0.11558709768827975,0.0,0.0,0.0,10.459740000000002,1.4263463087202677,0.2017158294433004
PRO 340,68.21239999999999,1.3886970007895179,0.19639141325433768,-1.8122599999999998,0.22879141679704892,0.032355992458894214,-25.522740000000002,1.574082435071172,0.22260887279709182,-33.94202,1.2598276626586147,0.1781665366784609,0.0,0.0,0.0,6.9353799999999985,1.1505100762705303,0.1627066953508688
ARG 341,84.63441999999998,2.116557734530151,0.2993264653718213,-3.2117,0.45746179075415516,0.06469486687520092,-122.40044,2.6831387378219507,0.37945311927564307,37.74397999999999,1.3918815968325027,0.19684178314580456,0.0,0.0,0.0,-3.233740000000002,1.8896362910359237,0.26723492707353963
GLY 342,82.04852,1.7614795512868031,0.24911082712726706,-4.640860000000001,0.5921455567679249,0.08374202772801669,-83.95999999999998,1.4497263327962968,0.2050222641569934,5.131120000000001,0.29155641923990144,0.04123230422860046,0.0,0.0,0.0,-1.4212199999999988,1.5733723944444933,0.22250845788868331
PRO 343,65.29166,1.4977224523923967,0.21180994048440194,-4.029880000000001,0.565936344123603,0.08003548532994464,-31.380619999999993,1.066758021109109,0.15086236612227863,-29.955060000000007,0.5327205049549776,0.07533805630615728,0.0,0.0,0.0,-0.07390000000000051,1.302094101822137,0.184143913828288
VAL 344,72.43394,1.4580653813865414,0.20620158371835462,-3.168079999999999,0.7012943701470902,0.09917800094779122,-73.34723999999999,1.2228263745933603,0.17293376433774527,-2.7376000000000005,0.25990844541876035,0.03675660484865182,0.0,0.0,0.0,-6.81898,1.6077331431552946,0.22736780157269423
VAL 345,61.51972000000001,2.0170203572592853,0.2852497544818707,-4.44324,0.4282806817964068,0.06056803486988745,-60.421459999999996,1.571486941848641,0.22224181462545675,-2.5261400000000003,0.29406767996500344,0.041587450126209874,0.0,0.0,0.0,-5.871120000000001,1.3111529832937077,0.18542503313199055
GLU 346,72.05882,1.460940665325125,0.20660821027251644,-4.532240000000001,0.439150159284944,0.062105211117907275,-46.97228,1.352710006468834,0.1913020837106022,-25.44208000000001,0.5670591799798319,0.08019427829956441,0.0,0.0,0.0,-4.887779999999999,1.3366485295693868,0.18903064786430818
TYR 347,86.97058000000001,1.206435627623742,0.17061576267155928,-3.75288,0.713331834141728,0.10088035543157069,-83.92257999999998,1.0349507831776572,0.1463641433958499,-3.5513,0.24114238532452667,0.03410268317889444,0.0,0.0,0.0,-4.2561800000000005,1.169598011113221,0.16540613698409148
THR 348,60.71855999999999,1.566479839130169,0.22153370336819092,-4.1,0.5062394295192771,0.07159306670341803,-61.49058000000001,1.2283589066709164,0.17371618252757967,-1.93946,0.2396245571722571,0.033888029863065314,0.0,0.0,0.0,-6.811480000000001,1.2102567205349288,0.1711561468133681
ASN 349,83.5466,1.6437501391632683,0.23246137399573563,-4.1719599999999994,0.4178576293428261,0.059093992655769444,-77.86500000000001,1.1033693126045951,0.15603998461916976,-2.0899600000000005,0.41310414957973823,0.05842174910082695,0.0,0.0,0.0,-0.5803200000000007,1.2447556136045348,0.1760350270599577
ILE 350,79.49122000000001,1.545024456634635,0.21849945407708224,-3.49742,0.6208684913892778,0.08780406409728399,-74.74520000000003,1.3532482994619086,0.19137820983573586,-3.4707800000000004,0.5497572660729493,0.0777474181693519,0.0,0.0,0.0,-2.22218,1.294051122483186,0.1830064647819849
ILE 351,67.01669999999999,1.408203596786495,0.19915006251580344,-3.5043999999999986,0.8417797574187741,0.11904563494727642,-61.041619999999995,1.1827420494771228,0.16726498471594972,-4.4904,0.27619869659358964,0.0390603942632426,0.0,0.0,0.0,-2.0197199999999995,1.3176001827565134,0.18633680482395298
LEU 352,88.95367999999999,1.3927564387217441,0.1969655044722743,-3.7338,0.48219834093451597,0.0681931433503398,-78.51164,1.3779132448751097,0.19486635986758996,-4.985099999999999,0.5467085969691773,0.07731627124997768,0.0,0.0,0.0,1.7231399999999986,1.0488057972761224,0.14832353828034192
LYS 353,84.06738,1.5149697276183987,0.2142490735382613,-3.0864800000000003,0.41628058998708806,0.05887096561124135,-120.68056,1.6956506144826982,0.23980120960477042,31.49968000000001,1.0645519703610402,0.15055038343355842,0.0,0.0,0.0,-8.19998,1.5578180059300926,0.22030873516953475
GLU 354,77.69023999999999,1.3199503711895393,0.18666917165956473,-2.95152,0.46629232204701737,0.06594369258693349,-52.79726000000001,1.2889249909902465,0.18228152031400258,-29.746079999999996,0.8259424396411683,0.11680589998800617,0.0,0.0,0.0,-7.804619999999999,1.3048756092440468,0.1845372783802786
MET 355,75.74755999999998,1.284155927604953,0.18160707290207267,-2.691319999999999,0.4860703833808499,0.06874073284450878,-67.91545999999998,1.0442603355499211,0.14768071291829776,-9.565560000000001,0.4915183072887171,0.06951118563223702,0.0,0.0,0.0,-4.42478,1.2517701113223623,0.17702702684053637
GLY 356,76.27505999999998,1.5076736040676773,0.2132172458504433,-2.3963599999999996,0.3432753856599709,0.04854647060291855,-77.39704,1.9202352768343125,0.27156227714463393,-1.1741200000000003,1.8666614223259657,0.2639857899812032,0.0,0.0,0.0,-4.69246,1.0728581119607505,0.15172504924368857
HIE 357,90.01216000000002,1.7637907966638546,0.2494376865830869,-2.077340000000001,0.49185972024551505,0.06955946871562438,-96.21619999999997,2.349868736760427,0.33232162373231283,1.8822599999999996,1.6051841490620322,0.22700731937098417,0.0,0.0,0.0,-6.399120000000002,1.524294861763955,0.2155678466562207
THR 358,64.86837999999997,2.3410953751616255,0.33108088303624994,-1.3302200000000002,0.42979280077730425,0.060781880786958134,-61.23977999999998,1.869521728036656,0.2643902982940624,-7.579259999999998,2.0932556825194637,0.2960310575733575,0.0,0.0,0.0,-5.28088,1.2486553029559457,0.17658652641693842
SER 359,72.73024,2.3809700507143012,0.33672001373243204,-2.08644,0.37393797132679546,0.052882815053663566,-57.17072000000001,2.2230093750586,0.314381000749041,-6.759779999999998,0.9774433239835613,0.13823136052285914,0.0,0.0,0.0,6.7133,1.5669004850340629,0.22159319168241526
PRO 360,64.87526000000001,1.376431252332741,0.1946567744723146,-1.66974,0.8127995278049808,0.11494721157122513,-23.36466,1.8719073546518885,0.2647276768454644,-31.963300000000007,0.9345263666689049,0.1321619862138417,0.0,0.0,0.0,7.87756,1.6229351701161778,0.22951769284305848
PRO 361,68.81143999999999,1.3715934406381356,0.1939726045812428,-3.2650000000000006,0.5090352443593635,0.07198845462989144,-28.023999999999997,1.9564883643917075,0.27668923795479067,-30.418000000000003,0.9848110884833369,0.1392733197708545,0.0,0.0,0.0,7.1044399999999985,1.3485316186133876,0.19071117043319946
ARG 362,86.13696000000002,1.6546817574372976,0.23400733827791742,-2.8892399999999996,0.604795554216465,0.08553100752358773,-123.49946000000004,2.162207753290807,0.30578235293721184,40.903620000000004,1.216086902980381,0.17198065912191488,0.0,0.0,0.0,0.6518799999999993,1.640627948561161,0.23201982956635422
ILE 363,60.40858,1.5207487378257272,0.21506634899949095,-2.53256,0.4538919765759234,0.0641900189126002,-58.29356,1.3939793421714954,0.1971384491366854,-5.518820000000001,0.7095172355905063,0.10034088973095603,0.0,0.0,0.0,-5.9363600000000005,1.2238865594490265,0.17308369711789584
ALA 364,80.47457999999997,1.805828043753119,0.25538265107893354,-3.857539999999999,0.3107195011582114,0.04394237326317452,-69.89452,1.573614110765775,0.2225426417386637,-7.419759999999999,0.6450246680554066,0.09122026336291597,0.0,0.0,0.0,-0.6972399999999991,1.3464679061901181,0.19041931742341692
TYR 365,78.92743999999999,1.346577367402179,0.19043479757648196,-3.6573600000000006,0.32637271699698667,0.04615607227656945,-71.20714,1.8014549676306875,0.2547642047227703,-6.989599999999999,1.1187257572792362,0.1582117138520407,0.0,0.0,0.0,-2.9266599999999996,1.2596207303787892,0.17813727203479873
GLU 366,83.93559999999998,1.8711808357293451,0.2646249315541062,-3.1039,0.41972239635263814,0.05935771053536365,-47.525420000000004,1.7946126945943608,0.25379656119022703,-32.57038000000001,1.1531266346761553,0.16307673258926642,0.0,0.0,0.0,0.735899999999999,1.260576729120444,0.1782724706734047
PHE 367,93.39005999999999,2.060488295623304,0.29139704927814997,-2.5670599999999997,0.44957083579787704,0.06357891732327654,-81.59828000000002,2.086887146348761,0.2951304105508504,-5.688659999999998,1.5720464701782932,0.22232094388068935,0.0,0.0,0.0,3.5360600000000004,1.4148679148245582,0.20009253941114313
SER 368,72.22270000000002,3.560848714842599,0.5035800546089209,-0.66474,0.991067440893908,0.14015810161385603,32.41828,8.535310028440655,1.2070751201279861,-169.07118000000003,6.3555907693609175,0.8988162662923462,0.0,0.0,0.0,-65.09494000000001,1.9969519013736,0.2824116462329284
UNK 369,0.0,0.0,0.0,0.0,0.0,0.0,0.0,0.0,0.0,0.0,0.0,0.0,0.0,0.0,0.0,0.0,0.0,0.0

Receptor:
Total Energy Decomposition:
Residue,Internal,,,van der Waals,,,Electrostatic,,,Polar Solvation,,,Non-Polar Solv.,,,TOTAL,,
,Avg.,Std. Dev.,Std. Err. of Mean,Avg.,Std. Dev.,Std. Err. of Mean,Avg.,Std. Dev.,Std. Err. of Mean,Avg.,Std. Dev.,Std. Err. of Mean,Avg.,Std. Dev.,Std. Err. of Mean,Avg.,Std. Dev.,Std. Err. of Mean
ALA   1,54.3806,2.908363539862183,0.4113047162384523,-3.7545600000000023,0.48445025172868195,0.06851161162897619,-151.85816000000003,3.871476020123588,0.5475093894060992,24.852640000000005,3.763345839861152,0.5322174726632006,0.0,0.0,0.0,-76.37947999999997,2.8758663128880353,0.40670891432581663
TYR   2,91.89061999999998,3.3872079705270157,0.47902354504975525,-8.61136,0.7119090885780051,0.10067914882436838,-86.23308000000002,3.500873547216342,0.49509828506265563,-4.894400000000001,3.067863158617083,0.43386136864210406,0.0,0.0,0.0,-7.848219999999999,3.5721487331296853,0.505178118520587
VAL   3,51.32448,3.1384204131376943,0.4438396712687899,-8.176800000000002,0.9325968046267283,0.13188910493289308,-53.22017999999999,2.2023896538987073,0.3114649318173739,-1.9147599999999998,0.7682409663640707,0.10864567938026815,0.0,0.0,0.0,-11.987260000000001,2.672460071245207,0.37794292776555394
GLU   4,100.86568000000005,2.6326228095926836,0.37230908819387354,-7.195780000000002,0.938035634504351,0.13265827163053048,-9.50448,8.924701073402963,1.2621433298132188,-133.32734000000002,8.82230670881459,1.2476625799020737,0.0,0.0,0.0,-49.16191999999998,2.332067330417717,0.32980412470439535
ILE   5,86.41742000000002,3.312587237130173,0.468470579729351,-9.305219999999998,0.8732932907105284,0.12350232156522592,-62.39284,1.7038168957961115,0.24095609618352873,-4.97342,0.7350197844956289,0.1039474947846268,0.0,0.0,0.0,9.745940000000003,3.028376240892131,0.42827707518381025
ILE   6,77.9641,3.0847495344030884,0.4362494628076938,-6.928939999999999,0.9310735182573072,0.13167367970859173,-56.51599999999999,1.9616401402914438,0.27741780908956204,-5.56096,1.203166471607318,0.17015343419396525,0.0,0.0,0.0,8.958200000000001,2.846942310620291,0.40261844269730124
GLU   7,103.44833999999999,2.6355315259746424,0.3727204428095198,-9.18264,1.420029954050279,0.20082256199939474,-8.804580000000001,4.555158873584979,0.6441967457788028,-134.82264000000004,3.2074973469033945,0.45360862492665005,0.0,0.0,0.0,-49.36151999999999,3.5365007351336546,0.5001367302968435
GLN   8,44.28406,3.214547740569459,0.4546057011609118,-9.783600000000002,0.8240874225468809,0.11654356095468865,-74.10856000000003,3.533188753292974,0.4996683453331011,-6.35948,2.059110421905537,0.29120218850825963,0.0,0.0,0.0,-45.96758,2.9491534316818933,0.4170732780603688
PRO   9,94.42462000000002,2.4795145403074805,0.3506563091004129,-9.659559999999997,0.46969152259757935,0.06642441213891657,-64.86436,1.2687987351819785,0.1794352379216183,-0.028559999999999947,0.8786598468121777,0.12426126720744478,0.0,0.0,0.0,19.872139999999998,2.4461205285921706,0.34593368267342917
LYS  10,126.41253999999998,3.0139117519281076,0.4262314875372385,-10.134820000000001,1.4519416612247074,0.2053355589078503,-277.91782000000006,12.012445605602684,1.6988163492712403,142.82968,10.526746493461468,1.4887067658716628,0.0,0.0,0.0,-18.81042,3.8960109912062766,0.5509791582918562
GLN  11,42.24404,2.741114240304568,0.3876520934652743,-8.03492,0.793297745868465,0.11218924312071882,-74.49513999999998,1.634377618667924,0.23113589943592205,-12.23982,1.1698634226267708,0.1654436718402987,0.0,0.0,0.0,-52.525839999999995,2.8911569127945653,0.4088713317022802
ARG  12,-189.30813999999998,4.943193032889488,0.6990730628540507,-7.6906799999999995,0.9145009445593836,0.1293299638598886,-125.40855999999998,18.14283140434251,2.565783823186968,149.88192000000004,16.613723300741132,2.349535281342201,0.0,0.0,0.0,-172.52546,3.6017525356976963,0.5093647284295367
GLY  13,74.264,1.9781952481998897,0.2797590549026295,-4.53394,0.47317968722251885,0.06691771311095453,-67.61034000000001,1.6531758358982496,0.23379436881147828,-6.648339999999998,2.2474604210975593,0.31783890084129157,0.0,0.0,0.0,-4.52862,1.9242688678040807,0.27213271305008513
MET  14,106.07187999999995,2.567174443938249,0.363053291559508,-10.144200000000001,0.7858246623770494,0.11113238951808817,-82.27388,3.1936534667370937,0.451650804617945,0.6068999999999999,1.6214648223134538,0.2293097542626567,0.0,0.0,0.0,14.260700000000002,2.898258292492242,0.40987561845028175
ARG  15,-189.32834000000003,3.9764746528036197,0.5623584384427723,-10.972160000000004,1.7029912784274337,0.24083933625551723,-238.50189999999992,11.623799615015084,1.6438535061861492,251.62926000000004,7.860377822495829,1.1116252921950298,0.0,0.0,0.0,-187.17314000000005,3.893677865513754,0.5506492044921475
PHE  16,108.08106000000002,2.906916100680396,0.41110001742629293,-14.39216,1.0723405869405196,0.1516518601534408,-77.68762000000001,1.6101912295120544,0.22771542747901563,-7.18692,0.7807182037073441,0.11041022720744868,0.0,0.0,0.0,8.814359999999997,2.55890802304421,0.3618842431054446
ARG  17,-191.07389999999998,4.2003939969972475,0.5940254157864041,-11.415460000000001,1.1743530169416765,0.166078596357268,-144.89262,7.226486374138035,1.021979503861038,172.61516,6.177186512838665,0.8735860943764604,0.0,0.0,0.0,-174.76682,3.403895977788361,0.48138358566955275
TYR  18,97.42493999999999,3.6193188442581237,0.5118489796102355,-12.737520000000002,1.0354418620086683,0.14643359243015094,-91.76792000000002,3.327069448268042,0.47051867366978356,-3.6518200000000003,2.034132696654768,0.287669804727573,0.0,0.0,0.0,-10.73232,3.3750778505984136,0.4773080870381311
LYS  19,120.45046000000002,3.4165748123514006,0.4831766436489663,-6.0145800000000005,1.1838697747640985,0.16742446915549694,-283.9806799999999,14.108691241133647,1.9952702500545698,151.21380000000002,12.333764045091781,1.7442576387678443,0.0,0.0,0.0,-18.330999999999996,3.772228481945405,0.5334736679537263
CYS  20,92.23178000000001,2.601618813661447,0.367924461040502,-7.321280000000002,0.4241039042498625,0.059977349324553605,-75.95358000000002,2.4164797709888814,0.34174184653327067,-4.362420000000001,1.2536283355125597,0.17728981942570707,0.0,0.0,0.0,4.5945,1.9646347981240682,0.2778413176617185
GLU  21,105.30274000000001,3.6834364488065674,0.5209165782041638,-5.80384,1.2907059054641328,0.18253337965424224,77.07750000000001,9.664923035906597,1.3668265236671258,-220.3719,8.755048665198816,1.2381508561560628,0.0,0.0,0.0,-43.795500000000004,3.8852887627561956,0.5494628062025594
GLY  22,87.54396000000001,1.8506367332348803,0.2617195567166607,-4.66218,0.6243338751021,0.08829414336183398,-71.51482000000003,2.142498921259026,0.30299510318142403,-3.6681000000000012,1.2774592009140606,0.1806600127310961,0.0,0.0,0.0,7.698860000000001,2.4345719049557775,0.3443004606560962
ARG  23,-190.98032000000003,3.8753013789363875,0.5480503768374996,-13.142380000000005,1.1645918579484809,0.16469816001400225,-186.1138,5.8063897078996085,0.8211475073335179,204.18944,4.370072540175508,0.6180215854870446,0.0,0.0,0.0,-186.04706,3.3501585598903127,0.4737839671497197
SER  24,71.29365999999999,4.326678590374118,0.6118847542536382,-7.21044,0.8806870763216632,0.12454796075408052,-74.3241,2.9033539794518792,0.41059625741107436,-0.96494,1.0425921428823448,0.14744479484878398,0.0,0.0,0.0,-11.205819999999996,2.395346060092386,0.3387530884759611
ALA  25,87.20039999999999,2.4393994178899057,0.3449831740824938,-6.25962,0.4424188011375634,0.06256746688175874,-68.87876000000001,1.8632062962534675,0.26349716136605966,-4.56174,1.1443199694141482,0.16183128204398536,0.0,0.0,0.0,7.50028,2.2915412284312073,0.3240728683984516
GLY  26,85.60729999999998,2.2740698604050884,0.3216020438368767,-4.733639999999999,0.40708076643339824,0.0575699140871346,-78.28067999999999,1.9438726340994457,0.2749051042669349,-2.5904599999999998,1.535292066155493,0.21712308621609092,0.0,0.0,0.0,0.002519999999999394,2.177127008146285,0.3078922541929236
SER  27,68.25543999999998,2.9287637061400913,0.4141897354209407,-5.28484,1.1584531990546727,0.1638300225477617,-64.60214,2.751216792693689,0.38908081012560225,-1.8058399999999997,1.0906370864774413,0.15423937593234754,0.0,0.0,0.0,-3.4373799999999983,2.253472421752705,0.3186891261276419
ILE  28,90.91545999999998,3.427463827439025,0.4847165829307466,-9.490960000000001,0.980044896114443,0.13859927838195762,-61.44474000000003,1.5009652468986692,0.2122685408814779,1.71334,0.41718387360970843,0.05899870920621928,0.0,0.0,0.0,21.69310000000001,3.0495628949080134,0.43127332052886697
PRO  29,81.5626,2.605092236370131,0.3684156771907496,-10.00188,0.7022452460501205,0.09931247510761115,-62.44476,1.0747388252038317,0.15199102226121858,0.9731200000000001,0.4108632200623463,0.058104833809245165,0.0,0.0,0.0,10.089079999999997,2.34726104078776,0.33195283983120366
GLY  30,75.33702000000001,2.0319475533581475,0.287360778798992,-5.909859999999998,0.8877204742485234,0.12554263342785377,-78.9199,1.8367466591772477,0.25975520360519366,-2.685319999999999,0.7709381152855287,0.10902711383871473,0.0,0.0,0.0,-12.178059999999995,2.036675962542928,0.28802947683874863
GLU  31,107.84195999999999,3.111568067453837,0.44004217612402574,-7.218000000000002,1.285612367706523,0.18181304463651513,33.10561999999999,8.634924543712051,1.2211627399785892,-176.46310000000003,8.93469507537861,1.2635566951268533,0.0,0.0,0.0,-42.733520000000006,3.1238433458801578,0.4417781626472666
ARG  32,-187.78436000000002,4.114740160736197,0.5819121340954378,-6.3134999999999994,1.1638874902669982,0.16459854738119725,-88.98770000000002,5.515142029902561,0.7799588657102083,99.69812000000002,4.4188777518275835,0.62492368471033,0.0,0.0,0.0,-183.38744000000003,4.128857048432171,0.5839085634992524
SER  33,90.84293999999998,2.182648202619884,0.3086730690034299,-7.468759999999999,0.7534987872585077,0.10656082041726611,-94.3075,2.7709024829461772,0.39186478713957673,0.43618000000000046,1.7044131739692694,0.2410404226514714,0.0,0.0,0.0,-10.497140000000002,2.100579720077285,0.29706683289791763
THR  34,35.186699999999995,2.9202430463918843,0.4129847321633126,-5.622999999999999,0.8801113338663523,0.12446653847520704,-40.955499999999994,2.581049881346797,0.3650155747362108,-6.681359999999996,2.4033285564816254,0.3398819839414867,0.0,0.0,0.0,-18.07316,2.8947225176862554,0.4093755843818694
ASP  35,87.11715999999996,3.3458018910880765,0.47316784113903065,-4.195879999999999,0.8955071778606841,0.1266438396133035,132.52605999999997,11.285370902916975,1.5959924587315888,-262.43610000000007,9.535817049941386,1.3485681800335705,0.0,0.0,0.0,-46.98875999999999,3.213373196875899,0.4544395955988086
THR  36,50.70744000000003,4.0917029274370895,0.5786541773183228,-4.004119999999999,0.627634245082291,0.0887608861605175,-56.13460000000002,2.2177143368786227,0.3136321692683003,-10.002060000000002,2.5409030867784,0.35933796059976747,0.0,0.0,0.0,-19.433339999999998,2.8576173264452653,0.4041281179131238
THR  37,47.825520000000004,3.0856304525331524,0.43637404344438147,-5.685,0.8210377579624474,0.11611227325308916,-44.445679999999996,3.28077010739859,0.46397095809113215,-9.885639999999997,3.2374778069355323,0.45784850224501344,0.0,0.0,0.0,-12.190799999999998,3.078069453407457,0.43530475669351654
LYS  38,132.96906,3.341062222765596,0.4724975508167505,-9.933580000000001,0.770959949413681,0.10903020165073028,-289.99218,6.47145731868681,0.9152022708405512,157.13686,6.338379493245638,0.8963822242815486,0.0,0.0,0.0,-9.819839999999996,3.6984887906278643,0.5230453007990792
THR  39,49.4899,2.9530321992826782,0.4176218186350012,-6.703279999999998,1.1945767792821207,0.16893866825567463,-60.89638000000001,2.854284659174415,0.40365680758779243,-5.635819999999999,0.7588859911739173,0.10732268610131027,0.0,0.0,0.0,-23.745579999999997,2.135106087200378,0.30194959856241266
HIE  40,112.82198000000002,2.416909137637695,0.34180256814706894,-11.2247,0.8210425384838332,0.11611294932090707,-78.87294000000001,2.5200496853028875,0.35638884428093937,-2.6441999999999997,1.2633750037103006,0.17866820646102663,0.0,0.0,0.0,20.080139999999997,2.3342163739465325,0.33010804535485344
PRO  41,89.94376000000003,2.7864738330725305,0.3940669085928916,-9.84104,0.6417444650326097,0.09075637260269831,-69.15400000000001,1.7288415080625978,0.24449511078956804,0.18876000000000004,0.529032798983201,0.07481653592622421,0.0,0.0,0.0,11.137479999999998,3.156724690181266,0.4464282869532353
THR  42,46.136759999999995,2.7374533899959292,0.3871343710496448,-8.7428,0.8672655648646536,0.12264987240107562,-58.848759999999984,2.0582546058255193,0.2910811578375338,-2.66388,0.7422247541008086,0.1049664313578399,0.0,0.0,0.0,-24.11867999999999,2.3848438140894004,0.337267846602681
ILE  43,96.26904000000006,2.836286973912843,0.40111155052896874,-10.763260000000002,1.229501570718773,0.1738777796269512,-71.47114000000002,1.524849015606282,0.2156462158441667,0.11705999999999998,0.43748478419254766,0.06186969151369675,0.0,0.0,0.0,14.151700000000007,2.784488586796492,0.39378615237206915
LYS  44,130.13395999999997,3.652737641606723,0.5165751112550941,-10.117700000000003,0.8815882315457331,0.1246754033480488,-191.40579999999994,9.275550051615523,1.3117608681465134,52.26065999999999,8.991914840811296,1.2716487919579245,0.0,0.0,0.0,-19.128880000000006,3.288896791570079,0.4651202447883764
ILE  45,78.88440000000001,3.3955787371225212,0.48020735021443756,-9.486479999999998,1.1737772572341103,0.16599717163855718,-63.78232,2.3778088942554563,0.33627295869874385,-0.3232000000000001,1.2399822095497983,0.1753599657846682,0.0,0.0,0.0,5.2924,2.5888341236935215,0.36611643284616446
ASN  46,21.173939999999998,2.7393228609275004,0.38739875416423386,-7.091080000000002,1.0252488057052112,0.1449920765835128,-87.02322,4.46876322617354,0.6319785561488768,-1.5004200000000003,2.38989956349634,0.3379828375406064,0.0,0.0,0.0,-74.44078000000002,2.919905973074915,0.4129370627976754
GLY  47,74.74203999999999,1.6966718475895959,0.23994563377578232,-2.335679999999999,0.20296644451732798,0.028703789854305155,-68.72906,0.8708568518423782,0.12315775707610283,-6.478660000000002,0.7309710694685435,0.103374920014478,0.0,0.0,0.0,-2.801359999999997,1.7977204650334284,0.2542360663005942
TYR  48,96.79472,3.232933949464704,0.4572059037589398,-10.937419999999998,0.7816390750212366,0.1105404580775794,-95.2529,2.7426926204004927,0.3878753101190979,-3.22922,1.2064020107741857,0.17061100853110261,0.0,0.0,0.0,-12.62482,3.105733276957324,0.43921701213864833
THR  49,46.10263999999998,3.613647978207291,0.5110469980422865,-5.033779999999998,0.9349502936520304,0.13222193854274092,-51.44261999999997,3.767259427701128,0.532770937563284,-8.113360000000002,2.397820174742042,0.33910298112520204,0.0,0.0,0.0,-18.487119999999994,2.40937702852835,0.340737367061498
GLY  50,82.33141999999998,2.711659050028484,0.3834865005082025,-4.25866,0.6490558253339991,0.09179035509246042,-65.70758,2.00909711154059,0.2841292383265313,-2.8122599999999993,1.2283806708020124,0.1737192604405166,0.0,0.0,0.0,9.552920000000002,2.3053283830291833,0.32602266650035083
PRO  51,79.39927999999998,2.1569004802265006,0.30503179118253587,-6.0900799999999995,0.8121199133133008,0.11485109956809322,-60.927560000000014,1.504073683832613,0.21270814024845439,-0.5289,0.7845487174165797,0.11095194365129439,0.0,0.0,0.0,11.852739999999999,2.602866518360102,0.3681009131311695
GLY  52,84.80236,1.7777874086627394,0.2514171064346966,-4.845920000000001,0.6180456242058389,0.08740485039172426,-81.72549999999998,1.7467278122255372,0.24702461618236396,-4.140200000000001,1.0429282429774311,0.14749232658006256,0.0,0.0,0.0,-5.909260000000002,1.307040180101584,0.1848433949266233
THR  53,45.50707999999998,5.798738372577359,0.8200654451152191,-6.940060000000004,0.8345897293879965,0.11802881143177958,-60.71546,6.910124245510979,0.9772391425684778,0.8657799999999995,1.962164878800964,0.27749201832124837,0.0,0.0,0.0,-21.28266,2.293634326652771,0.32436887718768304
VAL  54,55.81296,3.0418318096832966,0.43017997997120133,-8.678580000000002,0.9116478287145461,0.12892647234760954,-49.16137999999998,2.0665563906174307,0.2922552075019962,-2.6963600000000003,0.5469480691985277,0.07735013773743359,0.0,0.0,0.0,-4.7233600000000004,2.703349269036464,0.382311320010276
ARG  55,-189.49086,4.477003824032785,0.6331439526743374,-11.032120000000003,1.3811307633964027,0.19532138570058988,-73.83138,7.19005866426692,1.0168278477264459,97.67498000000002,6.165501201005241,0.8719335417289217,0.0,0.0,0.0,-176.67937999999998,4.031860086312889,0.5701911215654445
ILE  56,87.22338000000002,3.6774567020701117,0.5200709143107386,-9.65836,1.2555163521037773,0.1775568252926356,-74.07627999999997,1.7474419251021658,0.24712560699388328,-1.52576,0.4466719852419662,0.06316895794613035,0.0,0.0,0.0,1.9629799999999986,3.5495697062601836,0.5019849619181834
SER  57,69.75635999999999,2.4697989534375777,0.3492823176286299,-7.29434,0.7064391724699504,0.09990558586986298,-61.805599999999984,2.4442509527466227,0.3456692847217633,-2.79914,0.9358247273929026,0.13234560214831473,0.0,0.0,0.0,-2.142720000000001,2.255790079240531,0.3190168923928638
LEU  58,72.35065999999999,3.2916991333354426,0.46551655576147455,-11.273519999999998,0.7296351756872096,0.10318599610413277,-74.54684000000002,1.5323569735533384,0.21670800143961214,0.18428000000000005,0.7013791282894009,0.09918998755922896,0.0,0.0,0.0,-13.285419999999997,3.179205586872301,0.4496075658527123
VAL  59,69.14076,3.0495096035919826,0.43126578399867826,-10.96178,0.8872075583537697,0.12547009616638202,-72.71486,1.7615658944241133,0.24912303789084725,-2.6050199999999997,0.48797391282731617,0.0690099325604657,0.0,0.0,0.0,-17.140900000000002,1.983305314367915,0.280481727390574
THR  60,52.33756,3.561521378062884,0.5036751835538246,-9.133079999999998,0.9873363933331085,0.13963045180762187,-64.00462,2.6686542592849345,0.377404704676548,3.0770999999999997,1.2140842516069479,0.17169744144861349,0.0,0.0,0.0,-17.723039999999997,2.593714610052551,0.36680663784615614
LYS  61,110.63783999999998,3.7926745252403746,0.5363651751261878,-8.169419999999997,1.0451130865126725,0.14780131011598271,-251.38550000000004,7.833516585160018,1.1078265395807871,128.98666,7.116872126461342,1.0064777082916678,0.0,0.0,0.0,-19.930420000000005,3.5445792928921493,0.5012792108914913
ASP  62,106.42683999999997,4.743942657158237,0.6708948044873436,-5.8841,1.0121257481163095,0.14313619598131,23.338379999999997,6.714598575909086,0.9495876371941699,-168.28958000000003,6.553896349775617,0.92686091042402,0.0,0.0,0.0,-44.40846,3.2775060470424875,0.4635093502487317
PRO  63,90.96032000000001,2.7794309233363266,0.3930708907461407,-4.7920799999999995,0.6294844506419611,0.08902254474008385,-47.816680000000005,1.7748011769210092,0.2509947894917422,-11.76664,1.286515491706166,0.18194076565739511,0.0,0.0,0.0,26.584919999999997,2.712654499489376,0.38362727832102755
PRO  64,82.43915999999999,2.333260340039531,0.3299728417431164,-5.636620000000001,0.7889980200228618,0.11158117006018499,-51.115100000000005,1.7460651104699578,0.24693089600130907,-5.932160000000001,1.0179661754694895,0.1439621571386022,0.0,0.0,0.0,19.75528,2.6602418990761283,0.3762150172866619
HIE  65,118.31766000000003,2.862459569040263,0.4048129144281385,-10.598860000000002,0.6855714991158487,0.09695445120260875,-85.1231,2.0793354731751488,0.29406244268877724,-7.984299999999998,0.6149037729596623,0.08696052552739407,0.0,0.0,0.0,14.611399999999996,3.119482957158139,0.44116151056047687
ARG  66,-175.66420000000002,3.837806008645679,0.5427477307183675,-12.298860000000001,1.4427744523659871,0.20403911979813938,-122.96202000000001,7.342944231001041,1.0384491319230948,143.77266,5.614582287614753,0.7940218418204541,0.0,0.0,0.0,-167.15242,3.4798834813258477,0.49212984147691147
PRO  67,87.80752000000001,2.52783022562806,0.3574891788459843,-9.19954,0.6167618084803861,0.08722329143067194,-62.99960000000001,1.5207894265800919,0.2150721032583168,-2.38298,0.7453174488766511,0.10540380444746758,0.0,0.0,0.0,13.2254,2.4658228322407925,0.34872000917641655
HIE  68,121.08739999999997,3.150490685593231,0.44554666556960576,-13.3762,1.1999618160591745,0.16970022746007338,-90.82964,2.465089116117547,0.348616246047174,0.3782000000000001,1.2134095269116687,0.1716020209671203,0.0,0.0,0.0,17.259760000000007,3.1030720685153033,0.43884066043154757
PRO  69,81.87788,2.3570106969634055,0.33333164943041094,-10.095699999999999,0.6096364900496428,0.08621561923457352,-57.84905999999999,1.1581556442900194,0.16378794194938953,-1.7328599999999994,0.8555449961281999,0.12099233367449373,0.0,0.0,0.0,12.200259999999998,2.6692837077388547,0.3774937221305829
HIE  70,109.82315999999999,2.9661947161982436,0.41948327962869697,-12.124639999999994,1.328366557242443,0.18785940010551191,-96.97717999999995,2.2719936240249488,0.3213084196721281,4.478260000000001,1.4149775519067422,0.2001080444359995,0.0,0.0,0.0,5.1996,3.231688376065986,0.45702975307960003
GLU  71,103.01732000000001,3.1955615371318307,0.451920646520965,-8.646759999999999,1.5593871816838993,0.2205306501328128,58.48224000000001,8.399771622038244,1.1879070948723136,-197.7104400000001,7.840729884798256,1.1088466541985729,0.0,0.0,0.0,-44.85763999999999,2.5455511840072953,0.3599953008138007
LEU  72,78.68539999999997,3.912743635865268,0.5533455115929676,-11.645479999999997,1.045906157167103,0.14791346724352428,-74.7127,2.0559323067652215,0.29075273515483785,-4.0126599999999994,1.0656543831843464,0.15070628815016376,0.0,0.0,0.0,-11.685439999999996,3.0568285471056447,0.4323008389166046
VAL  73,53.576760000000014,3.442958742476923,0.4869078948301881,-6.94134,1.0632994236808373,0.15037324658329357,-57.17398,2.6357033330023083,0.37274473999238344,-0.3260399999999998,0.9647099452166956,0.13643058882816564,0.0,0.0,0.0,-10.864599999999996,2.706850391137285,0.3828064534461265
GLY  74,84.14336000000002,1.8355549979221366,0.2595866772543204,-3.67598,0.5372365024828442,0.07597671480131252,-75.67229999999999,1.9018929228534733,0.26896827656807887,-3.9351599999999998,0.7450102109367385,0.10536035444131758,0.0,0.0,0.0,0.8599199999999992,1.7698104513195743,0.25028899430857904
LYS  75,119.24696000000002,3.00346407309912,0.4247539626277112,-5.389740000000001,0.9780818740780249,0.13832166514324365,-243.97981999999996,11.743566776222963,1.6607911405568598,112.84317999999999,10.784132661813906,1.5251066668767892,0.0,0.0,0.0,-17.279419999999995,3.471220005070295,0.4909046409151215
ASP  76,82.60268,3.2281086749980834,0.4565235068996531,-4.536119999999999,1.6271061629776997,0.23010756031039103,34.241600000000005,12.839385678450496,1.8157633359003573,-168.60578,13.70077471720472,1.9375821420089319,0.0,0.0,0.0,-56.297620000000016,3.1991265238496718,0.45242481177757005
CYS  77,107.06964000000004,3.3533751103018177,0.4742388560713204,-7.235359999999998,0.9643409513237677,0.1363784052113845,-81.38270000000003,3.867242538294739,0.5469106846642573,-4.375020000000001,1.4905694682234676,0.210798355762088,0.0,0.0,0.0,14.076559999999997,2.862337863774992,0.40479570270446263
ARG  78,-192.46405999999996,4.432218435096883,0.6268103422314066,-6.127499999999999,1.0027430827485218,0.1418092867198766,-86.15758000000001,11.76630182528047,1.6640063620286945,110.67574000000005,10.424806511028569,1.4742902753011948,0.0,0.0,0.0,-174.07340000000008,3.130924298026182,0.4427795605032089
ASP  79,83.32087999999997,3.1069972812355555,0.4393957693379656,-4.31112,0.9016821533112407,0.1275171130162533,40.93538000000001,9.189516990331951,1.299593955938543,-178.35981999999996,8.855322893470303,1.2523317735138662,0.0,0.0,0.0,-58.41468,2.527159745168636,0.35739435859008195
GLY  80,75.07656000000001,1.7506119177007526,0.2475739116464377,-4.078499999999998,0.6808871933000473,0.0962919903211078,-74.09418000000001,1.531024149907058,0.21651951171192999,-0.8774,0.7704003634474743,0.10895106424445798,0.0,0.0,0.0,-3.9735199999999997,1.8431398128194163,0.2606593320639026
TYR  81,88.77742,3.5754017513555842,0.5056381647699584,-12.922700000000004,1.2522632989910285,0.17709677410951866,-82.14226000000001,4.100079281233283,0.5798387726325039,-7.437759999999998,2.482911279607069,0.3511366805789453,0.0,0.0,0.0,-13.725299999999997,3.820993887720858,0.5403701377759536
TYR  82,87.25431999999999,3.736349579148005,0.5283996248598114,-13.4219,0.9884621034718426,0.13978965126217174,-86.58272000000001,1.9219695319118848,0.27180753784976563,-3.3354399999999993,1.5507451777774464,0.2193084862197541,0.0,0.0,0.0,-16.08574,3.2941889066050947,0.46586866287399215
GLU  83,96.90842,2.9139149822187007,0.41208980874558426,-7.4873400000000006,0.9006869735929272,0.12737637335078952,29.17506,12.033895692434765,1.7018498496424412,-165.6537,10.803282562721503,1.5278148718349516,0.0,0.0,0.0,-47.05756,3.090150644612601,0.43701329513871023
ALA  84,88.14812,2.356492534594607,0.3332583702054643,-4.822379999999998,0.8062829996967712,0.11402563532820359,-80.65478,1.9535427130217728,0.2762726599430522,0.5501999999999999,0.8333169625058645,0.11784881501313454,0.0,0.0,0.0,3.221159999999999,2.4496252559116036,0.34642932596418535
ASP  85,98.79310000000001,3.673164892840738,0.5194639608288087,-4.78392,0.8124670292387216,0.1149001891730378,15.496499999999996,10.28019222242464,1.4538387264755335,-159.94995999999998,8.885871261637995,1.2566519651709775,0.0,0.0,0.0,-50.44428,2.5249265418226186,0.35707853594413447
LEU  86,68.70747999999999,2.860648697341679,0.40455681849655295,-10.112579999999998,0.8597475929597249,0.12158667061812663,-66.70062,2.284884442504399,0.3231314567045009,-5.1957,1.5106784601628487,0.2136421966747204,0.0,0.0,0.0,-13.301420000000002,2.566920482523743,0.36301737599183664
CYS  87,95.66845999999998,2.992230921637351,0.4231653551131688,-5.869020000000002,0.6056744171582613,0.08565529751276327,-65.29697999999999,2.073957188468738,0.29330183837136625,-3.62,1.301960291253157,0.18412499015614395,0.0,0.0,0.0,20.882460000000005,2.6719699265522854,0.37787361083832843
PRO  88,76.77058000000001,2.6214132454841286,0.3707238164348126,-5.88228,0.5930684628270153,0.08387254635457288,-54.30652,1.508384569531158,0.21331779155052663,-2.2504599999999995,1.3356965255626,0.18889601416652504,0.0,0.0,0.0,14.331320000000005,2.416260519397659,0.3417108396758828
ASP  89,97.0416,6.081246832681963,0.8600181746917259,-4.18592,0.75098159338295,0.10620483544547249,4.483359999999999,5.150775742584802,0.7284296911905777,-142.79315999999997,4.850065646402022,0.6859028615541571,0.0,0.0,0.0,-45.45412000000002,2.4536207257028773,0.34699437072087247
ARG  90,-182.64139999999992,3.9789402559008145,0.5627071273767205,-7.955980000000002,1.0501474465997545,0.14851327614728482,-43.992819999999995,8.846093670519204,1.2510265642871052,63.086760000000005,7.537414873973563,1.0659514340006104,0.0,0.0,0.0,-171.50344,3.817209211767292,0.5398349037696817
SER  91,73.07326000000002,4.155356869439298,0.5876562041261261,-6.2016599999999995,0.6571475514677103,0.09293469797659074,-66.16438,4.239282023598079,0.5995250132496862,-8.226700000000003,1.5645162479181722,0.22125600963589467,0.0,0.0,0.0,-7.51948,2.6376160769907404,0.3730152428413623
ILE  92,84.55752000000001,3.511842065013489,0.4966494677254413,-6.82654,1.1845214765465508,0.16751663370543363,-62.79977999999999,2.507840467733144,0.35466220017362987,-1.4437599999999997,1.5637206855445769,0.22114350012604944,0.0,0.0,0.0,13.487440000000003,2.7291365532710192,0.3859581927204038
HIE  93,115.555,3.0799922142746072,0.43557667614306894,-10.010860000000003,1.341095209297208,0.18965950334216958,-93.54346,3.97636091022922,0.5623423528136388,-2.5951,2.056988383535504,0.2909020869639819,0.0,0.0,0.0,9.405580000000004,3.291394033475787,0.4654734081255343
SER  94,65.04629999999999,3.857881031084619,0.5455867676181768,-5.9719799999999985,0.6446598634939292,0.09116867220707028,-56.56016000000002,3.698038103427086,0.5229815640039063,-7.131260000000001,2.7851987563547405,0.3938865855141551,0.0,0.0,0.0,-4.617100000000001,2.0606505113677107,0.291419990048727
PHE  95,93.97258000000002,2.8380997874625873,0.4013679210797789,-12.468039999999998,1.0202220534766235,0.144281186465877,-64.95019999999998,1.8410684180670902,0.2603663926087258,-2.3121199999999997,0.728808826510766,0.10306913268287453,0.0,0.0,0.0,14.242220000000001,3.394190202625641,0.4800109817827065
GLN  96,28.973879999999994,3.1405217569060153,0.4441368461544267,-6.683620000000001,0.9538605954750382,0.13489625907340755,-62.036539999999995,5.085815168525222,0.7192428787051177,-13.968720000000003,3.708016078929534,0.5243926628319652,0.0,0.0,0.0,-53.715,3.20913936749399,0.4538408417055416
ASN  97,26.61108,6.414905061931931,0.9072045739919955,-6.554740000000002,0.8397312381946748,0.1187559305803261,-75.86055999999999,5.771260861059666,0.8161795381703606,-9.517720000000002,3.961196874885158,0.560197834369251,0.0,0.0,0.0,-65.32194,2.9540896222694606,0.41777136082790844
LEU  98,77.81241999999999,3.680929986240189,0.5205621108686685,-10.188160000000002,1.0630657244027684,0.1503401965144374,-80.18986,2.696418647094889,0.38133118205573047,-0.02313999999999995,0.7587859516359011,0.10730853837416666,0.0,0.0,0.0,-12.588739999999998,2.675595035202457,0.3783862786201433
GLY  99,84.13229999999997,1.8599685508102466,0.26303927501432817,-5.28072,0.7326359816443612,0.10361037415239814,-83.10096,1.317030750742954,0.18625627497631048,1.15504,0.5182609751852824,0.07329316999557324,0.0,0.0,0.0,-3.0943400000000008,1.5237589390713997,0.2154920557422012
ILE 100,80.76921999999999,2.8639080382584634,0.40501775890944436,-11.12778,1.0415671517477973,0.14729983921240505,-63.01274000000002,1.4999429297131037,0.21212396339859052,-1.6569800000000003,0.4875478433959061,0.06894967724362443,0.0,0.0,0.0,4.971720000000002,2.7150475799882394,0.3839657110107619
GLN 101,30.692760000000003,3.6090269633794305,0.5103934878581378,-11.36462,1.1057192028720464,0.15637230928780158,-74.9991,4.247056690226936,0.6006245171486321,-1.038,2.8173927592723027,0.3984395050694647,0.0,0.0,0.0,-56.70896000000002,3.24026317424946,0.4582424126681681
CYS 102,98.01585999999998,4.32789197189623,0.6120563523141287,-6.978280000000001,0.6459653873080264,0.09135330115546002,-79.15408,3.2900404547060127,0.46528198318013875,-2.96974,2.062952901158918,0.29174559713558645,0.0,0.0,0.0,8.913760000000002,2.6011522489850525,0.3678584788311939
VAL 103,65.72606,3.242903491687879,0.4586158099412064,-8.22718,0.8551370110105238,0.12093463586582734,-52.10252,2.8358759792347237,0.4010534271041828,-8.684239999999999,1.864451571481552,0.26367326987770406,0.0,0.0,0.0,-3.2878799999999995,2.6590424640460335,0.37604539155798733
LYS 104,138.25196000000003,3.4468870823398188,0.4874634459813599,-7.609620000000001,1.2433718814578305,0.1758393377831016,-339.9121,10.14104488354151,1.4341603210938687,198.77449999999996,8.199965522489462,1.159650245289638,0.0,0.0,0.0,-10.49526,3.639079014311176,0.514643489658618
LYS 105,143.03056,3.7450185108223137,0.5296255969343208,-6.545459999999999,0.9810137248785046,0.13873629145973293,-326.92856000000006,11.715483698353607,1.6568195935972576,177.81646,10.24482195884354,1.4488366158294232,0.0,0.0,0.0,-12.627000000000002,4.248044472460239,0.600764210651733
ARG 106,-194.71331999999998,4.084314451361826,0.5776092890112321,-5.362139999999998,1.3328745628903038,0.18849692837815785,-181.29509999999993,8.70921082590236,1.2316684067557702,193.03038,7.038365818539933,0.9953752397522384,0.0,0.0,0.0,-188.34017999999998,4.025843125064888,0.5693401947453249
ASP 107,86.64136000000002,3.192050323913549,0.4514240859855972,-5.75648,1.0659854265420365,0.15075310475078166,61.44106000000001,7.007626914754901,0.9910281022897109,-199.95482000000007,7.044574742848359,0.9962533142487107,0.0,0.0,0.0,-57.62888000000001,2.6937791939202063,0.38095790700804194
LEU 108,77.2358,2.7813210961701484,0.3933382015518227,-9.231120000000002,0.8322427203646665,0.11769689423259906,-83.91006000000002,1.918627774321495,0.2713349419591164,2.1373600000000006,0.9438902639608056,0.13348624126852918,0.0,0.0,0.0,-13.768020000000005,2.7097480435641765,0.38321624338224186
GLU 109,104.65277999999998,3.1191589077188864,0.44111568304928983,-5.81672,1.0000070007754982,0.14142234629647515,53.781400000000005,10.969980178651205,1.5513894747612562,-201.8481,10.173282084460265,1.4387193497690938,0.0,0.0,0.0,-49.23063999999999,3.6686874206453237,0.5188307506384184
GLN 110,29.15979999999999,2.391323123294027,0.33818415929788015,-6.8248,0.7034412271114102,0.09948161237133288,-70.49221999999999,4.3220065584866,0.6112240291677216,-7.46654,3.3952021572212763,0.4801540937740718,0.0,0.0,0.0,-55.62376000000002,2.645256679870031,0.3740957872630223
ALA 111,95.44787999999998,2.2815920462702524,0.3226658415637973,-6.893119999999999,0.6165724495953587,0.08719651204033578,-87.69724000000001,1.7000497940939978,0.24042334755173192,3.1873,0.5357463672298679,0.07576597785285959,0.0,0.0,0.0,4.044819999999999,2.773832581032964,0.3922791655849185
ILE 112,93.2271,2.734286519368199,0.3866865079104431,-10.140519999999999,0.9631716615432657,0.13621304266479148,-78.88802000000001,1.7041460793019856,0.2410026497613804,2.5519,0.7560211438842166,0.10691753551218802,0.0,0.0,0.0,6.75046,2.625687736270248,0.3713283207190095
SER 113,68.69888000000002,7.662600197426457,1.083655312224325,-6.071000000000001,0.6985974234135015,0.09879659508302734,-63.65426,9.308095645855785,1.3163635102235203,-4.72528,3.0710882438640565,0.434317464571712,0.0,0.0,0.0,-5.751659999999998,2.52031221565901,0.35642597167995566
GLN 114,41.76068,2.563495967931195,0.36253307649370403,-8.19984,1.3369120443768918,0.18906791448577415,-81.61900000000001,4.50101952895081,0.6365402862348395,-2.78794,2.858696083251943,0.40428067716377436,0.0,0.0,0.0,-50.846099999999986,2.845178618294583,0.40236901893661425
ARG 115,-184.52022,3.3540951882132077,0.4743406904661457,-12.50088,1.3754002710483844,0.1945109717008256,-136.76226,9.156390683692427,1.2949091887264486,153.49921999999998,6.370429195244057,0.9009147366051666,0.0,0.0,0.0,-180.28413999999998,4.458081955327209,0.6304679963394506
ILE 116,81.85132000000002,2.8477157262612813,0.4027278201861852,-7.9857000000000005,0.9858660608825154,0.13942251539833928,-66.99942,1.440387129768037,0.20370150139856133,-3.0246000000000004,0.8125793253584532,0.11491607024259043,0.0,0.0,0.0,3.8416,2.7904781239063667,0.3946332008333814
GLN 117,39.39723999999999,2.4790412304761644,0.3505893729821477,-5.510720000000003,0.7711730296113664,0.10906033574127427,-76.86766000000003,1.7322090475441079,0.24497135279022586,-13.145939999999998,1.5450326133774874,0.21850060761471893,0.0,0.0,0.0,-56.12708,2.495860667906,0.35296800063462364
THR 118,38.34532000000001,3.3679132022069727,0.4762948527456501,-6.260799999999998,0.8782039626419547,0.12419679544980472,-42.34888000000001,3.6454178670762976,0.51553993881365,-7.14254,3.7833797547166736,0.5350506960728113,0.0,0.0,0.0,-17.406899999999997,2.88248298694026,0.40764465334406247
ASN 119,16.519900000000003,7.599757254675972,1.0747679780306079,-4.4190200000000015,1.013504286917421,0.14333115080818892,-65.67321999999999,8.842850369174002,1.2505678922121803,-12.788120000000001,3.0549778109832393,0.43203910530413664,0.0,0.0,0.0,-66.36046,2.234304072501982,0.3159783121797742
ASN 120,25.03475999999999,5.943034344709808,0.840471977193771,-7.807879999999999,1.0536101867389145,0.14900298155406222,-81.56873999999998,5.571302507708879,0.7879011566485131,-3.2553799999999997,3.285947436524206,0.46470314299776366,0.0,0.0,0.0,-67.59724,3.0176053324447705,0.42675383870327666
ASN 121,51.4186,3.0173623514586514,0.4267194760026798,-8.388380000000002,0.8070693375416799,0.11413684029269129,-97.27846000000001,2.5605936125045576,0.3621226214529863,-2.94492,1.4378494196542266,0.20334261499252912,0.0,0.0,0.0,-57.193160000000006,2.978560520519749,0.42123206844680944
PRO 122,81.19404,2.819262059192029,0.3987038639993267,-7.184180000000001,0.7734197227896166,0.10937806613759153,-55.14706,0.869920005748147,0.12302526703087102,-4.06988,0.7775908343081206,0.10996795038555543,0.0,0.0,0.0,14.792919999999997,3.011931512103185,0.42595143933552276
PHE 123,97.13554000000003,2.968435528757816,0.4198001783799453,-10.235240000000003,0.7368171702667454,0.10420168351805974,-71.51348000000002,0.9772942287757929,0.13821027527636806,-3.7402,0.5663534938534424,0.08009447921049255,0.0,0.0,0.0,11.646619999999999,3.03468239451841,0.4291688999822795
HIE 124,123.67168000000001,3.2096792078960386,0.45391718666735104,-4.66336,0.6706169326821451,0.09483955613561344,-90.63643999999996,1.5321068260410635,0.2166726252391668,-14.429419999999995,1.290244598361159,0.1824681409780978,0.0,0.0,0.0,13.942460000000006,2.897836187295594,0.4098159237608969
VAL 125,67.50812,3.2742280961473265,0.4630457779874587,-6.401439999999999,0.8801028612611191,0.12446534026788411,-56.83665999999998,2.980160147441965,0.42145828985562295,-3.5647400000000005,1.5183225587469862,0.2147232354637008,0.0,0.0,0.0,0.705280000000001,2.8750662951660786,0.4065957747345636
PRO 126,83.80964000000002,2.656310936316775,0.3756590952019158,-4.81702,0.5964775097185081,0.08435465838944438,-55.982940000000006,1.3398615213516805,0.18948503351973947,-6.138880000000001,0.5329078584520804,0.07536455209181338,0.0,0.0,0.0,16.870800000000003,2.8666863867538663,0.4054106767217641
ILE 127,81.00938000000004,3.489671089887079,0.4935140183539607,-6.314059999999999,1.1240916939467283,0.15897057189304095,-59.81394,1.9743482611737242,0.2792150087799618,-4.913340000000001,0.5301788230399183,0.07497860820260575,0.0,0.0,0.0,9.96804,3.138645886110755,0.443871557962435
GLU 128,99.03174000000001,3.7564720300298546,0.5312453691543413,-5.5595799999999995,0.8085756387623911,0.1143498634542262,29.258179999999992,12.997399440949746,1.8381098564971614,-171.46907999999996,12.304473165219601,1.7401152828109365,0.0,0.0,0.0,-48.73874,4.1216529150815155,0.5828897451902881
GLU 129,102.64458000000002,3.300910050818659,0.466819176204141,-7.347479999999998,1.1204916642260376,0.15846145080744625,38.36780000000001,7.288544211294828,1.0307558073569059,-183.87188000000003,6.354547107825779,0.8986686702625942,0.0,0.0,0.0,-50.206979999999994,2.7992350704435087,0.3958716200891616
GLN 130,47.570820000000005,2.818292651163047,0.3985667690011207,-10.870619999999997,0.9473483602139414,0.1339752899306468,-75.84537999999999,2.3873332141958246,0.3376199009419488,-8.39184,1.6001444604784898,0.22629459977648592,0.0,0.0,0.0,-47.537019999999984,2.8412898021148263,0.40181905727831546
ARG 131,-190.36516,4.167394977009675,0.5893586496252594,-7.468460000000001,1.0972550516629995,0.1551752975444205,-88.08122000000002,8.237368578107759,1.164939836142597,106.73145999999998,6.721301520420166,0.9505355766977103,0.0,0.0,0.0,-179.18338000000006,4.584438630364463,0.648337528692856
GLY 132,75.60696000000002,2.19279206456003,0.31010762771648936,-3.8176200000000007,0.5618443161588393,0.07945678518540676,-76.13626000000001,3.409980397655946,0.4822440525791438,-3.785620000000001,2.259773465549145,0.3195802282870451,0.0,0.0,0.0,-8.132540000000002,2.088327399714894,0.29533409313521425
ASP 133,98.05398000000001,8.971189489671676,1.268717784691265,-2.7216599999999995,1.1032807550211345,0.15602746068561166,59.43771999999999,8.181487656997497,1.1570370804913936,-208.53801999999996,5.804674686803499,0.8209049667241306,0.0,0.0,0.0,-53.76798000000002,2.277936035010026,0.3221488034929572
TYR 134,86.54793999999998,3.580426859524335,0.5063488223824223,-13.12022,1.1634219920561664,0.16453271599289537,-79.80938,1.9904333085032218,0.28148977798844066,-7.151380000000001,1.0826434480474074,0.15310890474430147,0.0,0.0,0.0,-13.533039999999998,3.4679669661633183,0.4904445917410041
ASP 135,111.85235999999999,2.959246834989605,0.41850070084519553,-4.884159999999999,1.1599060886123533,0.1640354921594719,31.225000000000005,11.345312974087559,1.604469547732206,-186.96456,10.369690202045227,1.466495652133976,0.0,0.0,0.0,-48.771359999999994,2.858211432067369,0.4042121371359499
LEU 136,61.43046000000002,3.2285697713379538,0.45658871576939364,-8.19768,1.012341334531001,0.14316668450446202,-62.279220000000024,2.3890836761398577,0.3378674536441158,-2.501679999999999,1.9067044284838703,0.269648726219873,0.0,0.0,0.0,-11.548119999999997,3.1403240765245966,0.44410888992678493
ASN 137,15.893080000000007,3.7073907797263366,0.5243042321705949,-5.820359999999998,0.8429952018843468,0.11921752475202886,-68.69788,5.304840991547149,0.7502178076478715,-14.85614,5.02421378530015,0.7105311275433337,0.0,0.0,0.0,-73.4813,2.6953967815514344,0.3811866684446829
ALA 138,103.86236000000002,2.0535810065331255,0.29042021108709376,-6.7476,0.5911968538481953,0.08360786087444223,-87.31993999999999,1.4634653724648612,0.20696525778031996,-1.8654400000000004,0.7934209011615447,0.11220665990929395,0.0,0.0,0.0,7.929380000000001,1.7420112386548987,0.2463575919512112
VAL 139,73.65465999999999,3.042135615714742,0.4302229446322014,-9.715120000000004,0.9765710960293242,0.13810800886262284,-68.72243999999999,1.5505615906507544,0.2192825230793096,-0.6498399999999998,0.5166340043009173,0.07306308156654771,0.0,0.0,0.0,-5.432739999999998,2.616330849185558,0.3700050570573333
ARG 140,-192.45974,5.158020483905643,0.7294542523337595,-14.346740000000006,1.1572558197735947,0.16366068754590118,-75.17426000000002,5.593847061942131,0.7910894380839452,107.56097999999996,3.643222499327774,0.5152294669292142,0.0,0.0,0.0,-174.41976000000003,4.763332655020542,0.6736369642824693
LEU 141,66.39125999999999,3.717947314366183,0.5257971516165281,-11.297239999999999,0.7219699871878555,0.1021019747507395,-74.67276,2.3521455699848204,0.3326436165748327,1.6018399999999997,0.33609155657350276,0.047530523750533196,0.0,0.0,0.0,-17.976900000000008,3.1513596446612895,0.4456695549395253
CYS 142,87.32612,3.090149100868491,0.43701307682032453,-8.534439999999998,0.7231315830469759,0.10226624921253594,-71.71484,2.318088396589208,0.327827204923616,-1.60786,0.5242085848209658,0.07413428901662167,0.0,0.0,0.0,5.46898,2.1360069334157163,0.30207699745594707
PHE 143,99.97001999999999,3.14189526553652,0.44433108960775636,-13.451599999999994,0.7835385376611854,0.11080908266024304,-77.75118000000002,1.48698212080657,0.21029102822509593,0.85158,0.4449205812277065,0.06292127201511429,0.0,0.0,0.0,9.618820000000001,3.0482283686758063,0.431084590019174
GLN 144,42.0982,2.5201104023434495,0.35639743096716237,-9.04634,1.1113441161044437,0.1571677921458444,-81.97868,3.0137255644135124,0.42620515664640996,-7.8318,1.5787264487554495,0.22326563551070697,0.0,0.0,0.0,-56.75862000000001,2.7927106179477974,0.3949489231685122
VAL 145,61.52396000000002,3.0968806432275926,0.43796506067031754,-8.869500000000002,0.8959293331507612,0.12670354138696893,-64.15683999999997,1.5614921627742577,0.22082833941346516,0.64616,0.43464364069890626,0.061467893147561174,0.0,0.0,0.0,-10.85622,2.6076949076914704,0.36878375049885337
THR 146,48.78800000000001,3.0582246287673245,0.4324982746786174,-7.5671,0.8337517196384098,0.11791029895645294,-57.23284,1.9580002794689293,0.27690305503552703,-5.056940000000001,1.0939371720533098,0.15470607851018606,0.0,0.0,0.0,-21.068880000000004,2.7080446941658383,0.38297535340018285
VAL 147,64.71688,2.8127655262390796,0.3977851154982802,-8.765200000000004,0.9367694059905703,0.13247919987680526,-60.13431999999999,1.761237433624744,0.24907658651912967,-0.35782,0.6527505094597781,0.09231286233239654,0.0,0.0,0.0,-4.540459999999999,2.689695791051473,0.38038042663628235
ARG 148,-200.70827999999997,4.80361187874444,0.6793333067296891,-8.745880000000001,0.7358434246495585,0.10406397509224703,-12.181240000000003,9.38868319959727,1.3277603113694885,47.69352000000001,8.834201494736242,1.2493447566592661,0.0,0.0,0.0,-173.94188000000005,3.9689980783046175,0.5613010911371141
ASP 149,117.18727999999999,3.221092156645069,0.4555312213581058,-5.1342,1.2121455688158962,0.17142327029898902,-45.666279999999986,6.206428902484993,0.8777215927798641,-111.74775999999996,4.7893244640978985,0.6773127611732503,0.0,0.0,0.0,-45.36096,2.423050349951429,0.3426710667214185
PRO 150,72.18182,2.329442067878028,0.3294328565155535,-2.96242,0.6379658012777815,0.09022198884972574,-48.378859999999996,1.4270617647463224,0.20181701020483322,-4.803599999999999,0.8578430858845907,0.12131733264459758,0.0,0.0,0.0,16.036939999999994,2.522735272754572,0.3567686437006505
ALA 151,85.57832,2.5269070773576243,0.35735862596557116,-1.8125399999999998,0.5118209534593131,0.07238241338888893,-75.01416,1.3390271447578348,0.18936703485022516,-2.64026,0.7392805099554574,0.10455005235771056,0.0,0.0,0.0,6.111359999999996,2.2518541760957866,0.3184602716321153
GLY 152,96.24,1.8296967726927598,0.2587581990972383,-2.6148799999999994,0.5414849449430741,0.0765775352959344,-83.33619999999999,1.8498705360118748,0.261611200066238,-6.248679999999999,1.0601615808922769,0.1499294886004759,0.0,0.0,0.0,4.040240000000001,1.5856170730665102,0.22424011694609894
ARG 153,-175.23391999999996,4.5139255591574505,0.6383654745303022,-3.9058800000000007,0.8241020480498696,0.11654562931315697,-2.6315399999999998,5.0045360512638934,0.7077482757082493,26.201260000000012,4.326790084161606,0.6119005218562767,0.0,0.0,0.0,-155.57008000000002,3.448024639354861,0.4876243208372244
PRO 154,82.1058,2.510551533030344,0.35504560270480773,-5.3219,0.7125538646305944,0.10077033392819491,-59.48496,2.139617974873028,0.3025876758362692,-2.8051600000000003,1.6220201892701587,0.2293882950108833,0.0,0.0,0.0,14.493780000000001,2.4697815716374536,0.34927985947088247
LEU 155,69.43858,5.101340906428354,0.7214385496159637,-6.5888599999999995,0.8993154065176522,0.1271824044748337,-69.47546,3.2341426512138183,0.457376839999586,-1.46412,0.4646246932740451,0.06570785426415938,0.0,0.0,0.0,-8.089860000000002,3.42425241481991,0.4842624206027138
LEU 156,72.09116000000002,4.5915521225832325,0.6493435284100179,-6.34618,0.8325281902734597,0.11773726577426553,-71.11198,3.073239661920086,0.4346217210310291,-3.41164,0.5322363294627689,0.07526958355139227,0.0,0.0,0.0,-8.778639999999998,3.40343647956004,0.4813186028069149
LEU 157,80.98796,3.5624692220988923,0.5038092289428983,-9.186260000000003,1.0200728564175998,0.14426008681544325,-82.26408,2.4442954145518296,0.3456755725705564,-3.1059400000000004,0.7347170451268971,0.1039046809725143,0.0,0.0,0.0,-13.568319999999998,3.0000559424117466,0.4242719801636689
THR 158,55.17503999999999,5.851230502928554,0.8274889533812707,-4.01064,0.6362144217164541,0.08997430637687652,-47.746719999999996,6.700015158311164,0.9475252304988967,-11.156080000000005,1.3984620100667386,0.19777239410999214,0.0,0.0,0.0,-7.7383999999999995,2.617595828236284,0.37018395211029875
PRO 159,85.65866000000001,2.587308474921274,0.36590067352765143,-6.914500000000003,0.6663663932101777,0.0942384390787476,-60.161640000000006,1.1564442876335383,0.16354591957002423,-2.55064,0.6881013227715813,0.09731222229504369,0.0,0.0,0.0,16.031879999999997,2.8580580864636254,0.4041904507926955
VAL 160,50.71252000000001,3.7007169372432083,0.5233604083153167,-7.25874,0.8385829907647736,0.11859354387149347,-50.20282000000001,3.152446292579523,0.44582323016187436,-1.9052799999999999,0.3123637008360613,0.044174898211541,0.0,0.0,0.0,-8.654319999999998,2.6580962995346926,0.3759115836895699
LEU 161,67.778,2.716294615832191,0.38414206851109006,-8.853760000000003,0.7441132322435465,0.10523350249801042,-69.43938000000001,1.8693894499534767,0.2643715913481387,-2.4389800000000004,0.6784304088113938,0.09594454852673964,0.0,0.0,0.0,-12.954119999999998,2.5674834654969225,0.3630969938074422
SER 162,77.60671999999998,2.6946544196987876,0.38108168262466274,-7.408420000000001,0.8274245123272499,0.1170154967173141,-73.52932,2.385077411238473,0.337300882228316,1.03458,0.6623090846425105,0.09366464899843485,0.0,0.0,0.0,-2.2964399999999996,2.2802568115017228,0.32247701085193664
HIE 163,118.59701999999997,3.4481966213663044,0.48764864276653114,-7.527879999999999,0.7700044841427893,0.10889507845628314,-76.73332,3.9217968608278535,0.554625830945498,-12.603320000000002,2.907210377251704,0.4111416344181162,0.0,0.0,0.0,21.732499999999995,3.2145220624535056,0.45460206972692807
PRO 164,84.27372,2.578260801703559,0.3646211393104102,-7.57052,0.8114867895412602,0.11476156234558516,-63.16526000000001,1.3346822964280916,0.18875258050678745,-0.8565400000000001,0.573433281559415,0.08109571238974343,0.0,0.0,0.0,12.681399999999996,2.5098035142217987,0.35493981687041226
ILE 165,82.77312,3.1997716833547485,0.4525160511097674,-10.440439999999999,0.9489923110331644,0.13420777968508876,-67.02117999999999,2.2487203088869308,0.3180170758811713,1.2026400000000002,0.5237398499255137,0.07406799989199109,0.0,0.0,0.0,6.514139999999998,2.4472983063778733,0.3461002456052294
PHE 166,93.14220000000002,4.119477869827314,0.5825821473405615,-11.139980000000001,0.8582210085986182,0.12137077898736824,-72.83304,2.196792889282144,0.3106734297747585,-1.25486,1.5036645371890636,0.21265027817522367,0.0,0.0,0.0,7.91432,3.6809367527302017,0.520563067794863
ASP 167,118.67885999999999,3.734875912316568,0.5281912168978676,-7.678280000000002,0.6893972451351799,0.09749549339328205,109.97437999999998,8.789556186497833,1.2430309566185576,-262.4724000000001,8.187831085210954,1.1579341767125348,0.0,0.0,0.0,-41.497440000000005,3.2098391371531987,0.45393980407980067
ASN 168,104.80915999999999,6.110110088566327,0.8641000554843172,-5.95016,1.4923826903311397,0.21105478409171446,70.71488000000001,22.88959904903534,3.2370781412428076,-290.54218000000003,20.281800798439292,2.8682797758502314,0.0,0.0,0.0,-120.9683,4.189047845275377,0.5924208276218229
PHE 169,68.46611999999999,3.336438973756428,0.47184372467165114,-8.130420000000003,0.4791182772551934,0.06775755656751273,-227.09557999999998,3.7773504263721156,0.5341980202811238,95.36035999999996,3.4406848664770973,0.48658632020237724,0.0,0.0,0.0,-71.39952000000001,3.1480445818951153,0.44520073426712115
PRO 170,69.39120000000003,2.621751483264172,0.37077165048039706,-3.7163600000000003,0.3924739359498876,0.055504196309828044,-43.733319999999985,1.3355965624397983,0.1888818772461247,-4.435559999999999,1.2319574369271098,0.17422509155687155,0.0,0.0,0.0,17.50596,2.5399845665672753,0.35920806222577883
ASP 171,97.12363999999997,3.592840407032656,0.5081043631067653,-5.991600000000002,1.2446659792892172,0.17602235085352008,41.14387999999999,5.30489207294561,0.7502250316485204,-183.32695999999996,4.66622487225081,0.6599038499419758,0.0,0.0,0.0,-51.051040000000015,3.1421852584465992,0.44437210079839895
LEU 172,78.12996000000001,2.86748895697951,0.4055241772915504,-8.294679999999996,1.0015228492650976,0.14163671964572458,-64.9366,2.7923236130506233,0.39489419241108337,-5.413480000000001,1.3622070802928568,0.19264517277108137,0.0,0.0,0.0,-0.5148000000000001,2.3608324294621164,0.3338721240235548
PRO 173,81.14686000000002,2.163019362002384,0.30589713174193706,-4.406379999999999,0.6814533554103389,0.09637205773459542,-55.93501999999999,1.4400505753624167,0.20365390541807082,-6.879599999999998,1.435776584291592,0.20304947180428864,0.0,0.0,0.0,13.925859999999998,2.196686686899162,0.31065841048972154
GLU 174,100.73881999999999,3.244485670734862,0.45883956384784097,-6.5865800000000005,0.9644488392859465,0.1363936628733175,61.529900000000005,10.59669723121311,1.4985992940743005,-199.88779999999994,10.707154682735165,1.5142203366750664,0.0,0.0,0.0,-44.205660000000016,2.9919251301459804,0.42312210966573327
HIE 175,106.68238000000001,2.793379923246824,0.3950435772316374,-13.691260000000002,0.7685439690739748,0.10868853043444637,-78.22864,1.755635779540056,0.2482843930013008,-4.281659999999999,1.3473029742415077,0.1905374138797949,0.0,0.0,0.0,10.480820000000001,2.541092313868187,0.35936472135144193
GLN 176,30.160439999999994,2.4101901929931864,0.34085236588295914,-5.30058,1.036133912001726,0.1465314630787532,-73.14244,6.140069801427577,0.8683369987096355,-11.151219999999999,3.936367428429416,0.5566864203768583,0.0,0.0,0.0,-59.4338,3.6028394690857093,0.5095184440234091
ASP 177,105.00697999999998,9.463802357382951,1.3383837645429437,-4.796119999999999,0.8418656576912972,0.1190577830803178,48.777699999999996,13.21964689430093,1.869540392770374,-199.23145999999997,6.375217546752528,0.9015919117696356,0.0,0.0,0.0,-50.24289999999999,2.6018436713224355,0.3679562607158794
ASN 178,29.718640000000004,3.2978882865251458,0.46639183419952285,-5.133920000000001,0.8124987591375076,0.11490467645835739,-71.48573999999999,4.662206240869313,0.6593355296417868,-10.189760000000001,2.6757000471652193,0.3784011295543383,0.0,0.0,0.0,-57.09078,2.7659085038373394,0.3911585318409841
PRO 179,90.27127999999999,2.90203614064299,0.4104098868594191,-7.679600000000001,0.651986533603254,0.09220481983063435,-66.05413999999999,2.2181880804837797,0.3136991667314504,-3.99084,1.6604723588184171,0.23482625297866497,0.0,0.0,0.0,12.546700000000001,2.8815208432353905,0.4075085856764246
SER 180,61.04446000000001,2.7046041352478194,0.3824887848917823,-7.632100000000003,1.093929673242281,0.1547050180181602,-64.98117999999998,2.2331383986671844,0.31581346100512675,1.6734000000000002,0.9030592007172061,0.127711856928008,0.0,0.0,0.0,-9.89542,2.261132283525215,0.3197723941681005
GLN 181,28.817760000000018,3.060998781835621,0.43289059916794576,-7.009160000000001,0.8688300261846243,0.1228711206427267,-68.14363999999999,4.1446232338296385,0.586138238820851,-7.458800000000001,3.0287874867675986,0.4283352341332659,0.0,0.0,0.0,-53.79383999999999,2.9653230809476754,0.41936001178941734
LEU 182,81.49190000000002,3.1091775841845024,0.43970411073801385,-9.536,0.8458192951216,0.11961691184778181,-78.35924,1.2676456533276057,0.17927216752192027,-0.13285999999999998,0.6195054482407721,0.08761130068661234,0.0,0.0,0.0,-6.5362,2.9109729988442035,0.41167374946673524
ARG 183,-190.71916000000002,3.9755058262301746,0.5622214256747969,-13.650500000000001,1.3363846489689781,0.18899332951191367,-145.53361999999998,6.047573976033576,0.8552561136361265,164.68701999999996,3.99713617226293,0.5652804185466316,0.0,0.0,0.0,-185.21626,3.8335854956423905,0.5421508600454252
LEU 184,67.7528,4.054015614178243,0.5733243863643164,-7.987219999999997,1.2565494704149407,0.17770293028535392,-73.56515999999999,3.1019857727593023,0.4386870350124591,-2.4797600000000006,0.6030935768187188,0.08529031157171321,0.0,0.0,0.0,-16.27934,2.569235914508426,0.36334482752338576
GLN 185,39.212019999999995,2.9420569572325634,0.4160696850192412,-6.9632400000000025,0.5673462984808892,0.08023488298738476,-75.46921999999999,2.4604694697557696,0.3479629293933547,-11.302539999999999,2.646868286938368,0.3743237029203481,0.0,0.0,0.0,-54.522980000000004,3.1943170443146367,0.45174464865892977
HIE 186,110.68936000000004,2.8103816876698215,0.3974479898147649,-11.963020000000002,0.8057403425421417,0.113948892017424,-89.33392000000002,1.6699813632479688,0.23617102928155875,-2.5175400000000003,0.670573104441266,0.09483335788634684,0.0,0.0,0.0,6.874879999999998,2.9957639068524724,0.4236649946738576
ASP 187,94.72908,2.8853432990885652,0.4080491625673378,-6.67218,1.3106997167925176,0.1853609315686553,21.063859999999995,4.694629962031099,0.6639209362627468,-163.57256,4.018484053271265,0.568299464831623,0.0,0.0,0.0,-54.45179999999999,2.8776774662912574,0.4069650500964541
GLY 188,75.75794,1.787862258788073,0.2528419054033089,-3.23546,0.34600983858844075,0.04893318064462984,-72.53023999999999,0.9007860025557607,0.12739037816102022,-2.75026,0.4519150721097947,0.06391044240184869,0.0,0.0,0.0,-2.7580199999999975,1.602413922680405,0.22661555019901009
LEU 189,62.454339999999995,3.1986678452756356,0.45235994483155284,-6.290260000000001,0.8803709856645615,0.12450325878465925,-65.95032,2.3708203090068154,0.335284623494701,-0.9105199999999998,0.8866418947918033,0.1253900992582747,0.0,0.0,0.0,-10.69676,2.5092486091258492,0.3548613414391601
ALA 190,102.80928,2.549388821188492,0.3605380246687122,-6.316459999999999,0.7370159892431114,0.10422980076734312,-94.40922,1.507720826812481,0.2132239241550587,0.7195,0.5809118435700894,0.08215334077199782,0.0,0.0,0.0,2.803100000000003,2.6518944869658747,0.3750345149449581
THR 191,38.794560000000004,5.830177761132125,0.8245116460839058,-5.589039999999999,0.6850562592955376,0.0968815852884329,-42.748380000000004,6.247490702321993,0.8835286082023576,-8.831040000000002,1.7178634050470822,0.24294257257220092,0.0,0.0,0.0,-18.3739,2.5225211456001824,0.3567383615480695
ASP 192,102.94978000000003,2.753280663425352,0.38937268552357257,-5.37032,1.0640157788303726,0.15047455450008843,14.936059999999998,5.05744097903277,0.7152301623449607,-164.58878000000004,4.644644698099981,0.6568519524457282,0.0,0.0,0.0,-52.07326,3.0130805618835614,0.4261139395138478
ASP 193,110.37109999999998,3.3378881661925126,0.47204867143141105,-6.45514,0.7678669939514277,0.10859279169447683,20.7402,4.5586645412883735,0.6446925220599342,-174.30848000000006,4.10368504756122,0.5803487049968757,0.0,0.0,0.0,-49.65232000000001,2.2006504896506374,0.3112189768506924
LYS 194,121.29440000000001,3.4285353140952615,0.4848681140268618,-6.29964,0.9208605922722475,0.13022935386463333,-210.07706,3.7899186873063964,0.5359754407879943,76.75746000000002,3.2145537619392552,0.4546065527111948,0.0,0.0,0.0,-18.32483999999999,3.3139163559752642,0.4686585455190244
ALA 195,97.00580000000002,2.30876708223115,0.3265089720051851,-4.162660000000002,0.4257934527443927,0.06021628756407876,-78.6007,2.060395042218821,0.29138386125521426,-3.306000000000001,1.7754231608267348,0.2510827512992477,0.0,0.0,0.0,10.93644,2.0784826788789976,0.2939418393628241
ARG 196,-190.62565999999993,5.332261132430429,0.7540956011598031,-7.006479999999999,1.289962251230642,0.18242821106397034,-136.91171999999997,5.613277972950023,0.7938373838716077,154.37596000000002,4.867047774410179,0.6883044971288663,0.0,0.0,0.0,-180.1679,4.353099021387767,0.6156211674399629
LEU 197,71.04728,4.128281216390215,0.583827128550914,-10.031579999999998,0.8803863944882615,0.12450543792140492,-78.5389,2.511334006060937,0.3551562611020133,-0.07745999999999997,1.3815239731542845,0.19537699395783528,0.0,0.0,0.0,-17.600659999999994,3.5415220717087665,0.5008468545254199
GLU 198,112.06641999999994,2.8042418589723193,0.39657968691329937,-6.2977399999999975,1.2144736771128588,0.1717525145318128,65.22114,4.8039971149449965,0.6793877873556434,-208.7251,4.50215616454972,0.636701030782785,0.0,0.0,0.0,-37.73528000000001,2.9233590613538194,0.4134254032252852
PRO 199,79.34956,2.823595914149604,0.3993167636451627,-7.36964,0.8555081007214361,0.12098711587603027,-51.792120000000025,1.4985935758561495,0.211933135946096,-4.0682800000000015,1.0060237579699558,0.14227324425906596,0.0,0.0,0.0,16.119520000000005,3.0443978533693423,0.4305428733494461
MET 200,84.06974,3.0336203309575582,0.42901870151309357,-5.714520000000001,0.941569078506716,0.13315797607353352,-63.06826000000001,2.2373347698543373,0.3164069175096891,-6.85424,1.5242580170036837,0.2155626360202529,0.0,0.0,0.0,8.432720000000003,2.9252126694652363,0.41368754299833427
CYS 201,91.27024,4.924843142923445,0.6964779965282474,-6.197039999999999,1.0741378302620213,0.15190602874145598,-71.39042,4.387506248838893,0.6204870842104665,-3.091079999999999,0.8698360728321195,0.12301339712405346,0.0,0.0,0.0,10.591699999999994,2.5845549113919124,0.36551126083884355
LEU 202,64.6991,2.5647079619322724,0.3627044783290879,-12.23508,0.7766795179480401,0.1098390707899516,-65.25619999999999,1.5025665908704866,0.21249500511777475,-0.4856200000000001,0.41896562579763014,0.05925068701711396,0.0,0.0,0.0,-13.277799999999997,2.8703618099466284,0.4059304600544306
ALA 203,92.05084000000001,2.1702986095002443,0.30692657279547153,-6.68158,0.63137801957305,0.08929033582644727,-81.86542000000003,1.6912301332450337,0.2391760591529183,-1.2884799999999996,0.965655471480383,0.1365643064347343,0.0,0.0,0.0,2.2153600000000013,2.0253297683093474,0.28642488266210375
GLU 204,107.0421,3.3141808052666883,0.4686959442964736,-6.676500000000002,0.9480151317357621,0.1340695856635631,95.53442000000001,8.578934251036037,1.2132445168522232,-240.85664,7.452064988338161,1.0538811374193526,0.0,0.0,0.0,-44.95662,3.693029373779673,0.5222732226641432
TYR 205,84.89258000000001,3.268683680565957,0.4622616792163982,-12.303519999999999,1.2488972454129486,0.17662074224733915,-74.53924,3.0076366972090245,0.4253440607884024,-7.334500000000003,2.280143699418954,0.3224610143877847,0.0,0.0,0.0,-9.284679999999998,2.9620006039162154,0.418890142581561
LEU 206,78.60604000000002,2.4235353264180484,0.342739652751071,-12.123099999999999,0.8728551598060512,0.12344036049850528,-79.6614,1.6795480463508812,0.2375239625806652,0.21978000000000006,0.4330352544539531,0.06124043298344646,0.0,0.0,0.0,-12.958679999999998,2.435162059822741,0.3443839211577722
ILE 207,92.55404,3.025847028255712,0.4279193905025554,-10.929459999999999,1.22040786968949,0.17259173609417336,-73.73166,2.2561477310674243,0.31906747199928376,-1.06248,1.1998392765699912,0.16968289775932044,0.0,0.0,0.0,6.830440000000001,2.781978937087771,0.3934312343065813
SER 208,68.18947999999999,2.968461118088104,0.41980379725773986,-5.535279999999999,1.139145153876364,0.161099452612354,-61.046799999999976,2.671062560106715,0.3777452898449916,-4.0598800000000015,0.9055031891716284,0.12805748908986073,0.0,0.0,0.0,-2.452480000000001,2.2894515434051015,0.3237773423079509
GLY 209,86.84208000000001,1.8800147641977822,0.26587423769901597,-4.4085,0.4743805329058117,0.06708753833611752,-75.55852000000003,1.5886970918320895,0.22467569737716353,-0.35597999999999996,0.7008203047857561,0.09911095798144623,0.0,0.0,0.0,6.5190800000000015,1.4951445794972404,0.21144537420336154
PRO 210,79.09570000000002,1.9699401539128114,0.27859160827268403,-6.690880000000001,0.5982944305272987,0.08461160979439933,-57.04294000000001,1.1398085700672587,0.16119327382982013,-2.16508,0.7864611583543073,0.11122240364243158,0.0,0.0,0.0,13.196800000000003,2.1934338284981227,0.31019838684299866
GLY 211,76.87140000000001,2.568495287128385,0.3632400869948339,-5.020360000000002,0.669342804846654,0.09465936724909858,-74.69198000000002,1.292332704684592,0.1827634438063254,1.3627999999999998,0.6030493843790913,0.08528406181696566,0.0,0.0,0.0,-1.478139999999999,2.385923410422054,0.3374205245802337
GLY 212,79.16544,2.097521701055463,0.29663436370045204,-4.5049199999999985,0.40228148552973403,0.05689119327277458,-71.74056000000002,1.8011214302204448,0.2547170354098579,-3.5500200000000013,0.9626159460553287,0.13613445262680535,0.0,0.0,0.0,-0.6300599999999998,1.5461345272646874,0.21865644177110347
MET 213,85.75569999999998,3.722928950437281,0.5265016613459834,-10.155920000000002,0.7947896033542052,0.11240022362966498,-62.331619999999994,2.0541586977644104,0.29050190896450845,-5.38086,1.4782665660833956,0.20905846265578412,0.0,0.0,0.0,7.887300000000002,3.3583092784911828,0.4749366528285634
ASP 214,106.72268,4.4877839584365145,0.6346684939021333,-6.9849999999999985,0.728864898317948,0.10307706243389289,125.38601999999999,6.5429369934002715,0.9253110233819305,-257.35594,5.220337063485969,0.7382671475340794,0.0,0.0,0.0,-32.23223999999998,2.947530678788706,0.41684378614537626
PRO 215,75.6478,2.286068292943155,0.3232988784391319,-4.83336,0.5176547019007957,0.07320743000543067,-49.85014,1.4778530104173553,0.20899997705261306,-7.638379999999999,1.175104367960576,0.16618485343737102,0.0,0.0,0.0,13.325920000000004,2.054000582667863,0.29047954811311316
ASP 216,95.73290000000001,7.771901230072303,1.099112812499239,-3.775559999999999,1.0032531915722966,0.14188142700156348,105.98725999999999,8.555824803746487,1.2099763474746406,-247.44519999999997,9.710887636050266,1.373326899758349,0.0,0.0,0.0,-49.50059999999999,2.767785020553728,0.39142391138001775
ILE 217,86.54057999999998,3.2895924798683924,0.4652186299710423,-6.345880000000001,1.087204573941803,0.15375394535425602,-67.77065999999999,1.8895354943481013,0.26722067226924356,-3.16014,1.4086463716632345,0.19921268033937975,0.0,0.0,0.0,9.263900000000001,3.2600821170639245,0.4610452344401794
GLU 218,105.66601999999999,3.1755042213168903,0.44908411371593604,-4.744320000000001,0.7278001769716661,0.10292648809708689,163.82911999999996,7.455992448065275,1.0544365641005287,-306.84060000000005,6.162211804211202,0.871468350773106,0.0,0.0,0.0,-42.08978,3.3563933696157147,0.4746657023969676
ILE 219,79.71348000000003,3.0205474354155086,0.42716991489558825,-9.387479999999998,0.8695635282140393,0.12297485349452937,-54.37926,2.4341596152265828,0.3442421540834308,-7.30144,1.150020054781651,0.16263739584732606,0.0,0.0,0.0,8.645299999999997,3.126116800441092,0.4420996776746179
ASP 220,108.19806000000004,3.0739112700908864,0.4347167007694037,-5.42654,1.1021340972858051,0.15586529879354138,144.27864000000002,9.150702912366388,1.2941048163915525,-297.63232,7.023550325696144,0.9932800126609456,0.0,0.0,0.0,-50.58216,3.689227498325317,0.5217355562811428
ASP 221,89.33940000000001,2.6685818780767803,0.3773944684279248,-5.295540000000001,0.7934861110315593,0.11221588197755147,168.07836000000003,7.166823276067585,1.0135418676145955,-300.96175999999997,5.530620665205021,0.7821478753073848,0.0,0.0,0.0,-48.83954,2.5263469612069085,0.3572794135798865
ASP 222,107.94119999999994,6.503835022509049,0.9197811696269421,-5.682720000000001,0.6398695191990207,0.09049121522004065,147.18884,8.123716194846072,1.1488669619621268,-299.42476000000005,7.196254015969422,1.0177040027665807,0.0,0.0,0.0,-49.97744000000001,3.320116854329038,0.4695354284055623
THR 223,46.367560000000005,2.8610751067387072,0.404617121891793,-6.234620000000001,1.1656454158962728,0.1648471556078536,-64.66979999999997,2.9863569043239777,0.42233464361815004,0.78152,1.6163089957059573,0.22858061027130014,0.0,0.0,0.0,-23.755339999999997,2.522817184101972,0.356780227714491
TYR 224,79.18814,4.14780118621887,0.5865876691577937,-13.721439999999998,1.0545153419462476,0.14913098983108852,-78.95425999999998,1.9146248907819516,0.27076884874009416,-2.38616,1.7381275943957628,0.24580836171294096,0.0,0.0,0.0,-15.873719999999999,4.5425378106956815,0.642411857947842
ASP 225,105.87263999999998,8.873530582040239,1.2549067295253729,-6.872420000000001,0.8944240401509629,0.12649066080940294,123.62316000000003,12.683550708472563,1.7937249430968776,-276.7476,10.171191204574178,1.438423654699874,0.0,0.0,0.0,-54.124220000000015,3.173858177612674,0.44885132798285987
GLU 226,102.96332000000001,3.1668648941182687,0.4478623283465291,-7.3422,0.9501604917065238,0.13437298538024547,155.21186,9.759766239024849,1.3802393780819995,-296.35604,7.864359648339512,1.112188407406144,0.0,0.0,0.0,-45.52306000000001,3.5776043348026962,0.5059496571082748
CYS 227,99.61399999999999,4.771460958658448,0.6747864800068507,-8.63918,0.8294661099767845,0.11730422222580218,-80.95244000000001,5.146476041564538,0.727821621640877,2.9634400000000003,0.5091201492771603,0.07200046199851748,0.0,0.0,0.0,12.98582,2.2783224766481096,0.32220345459352157
ARG 228,-189.81812,3.8093867781562625,0.5387286445993335,-9.043440000000002,1.4362924794066048,0.20312243039112998,-202.60174000000006,11.932707995772855,1.6875397483459844,216.30374000000003,9.619090499230323,1.3603448241705707,0.0,0.0,0.0,-185.15956000000006,4.722917370267769,0.6679213799000151
GLU 229,109.08303999999998,3.340706733372577,0.4724472770246617,-7.216000000000003,0.616927807770061,0.08724676727535219,119.95103999999999,13.03215410277208,1.843024907907645,-274.04814,11.489986386431825,1.6249294579174116,0.0,0.0,0.0,-52.230059999999995,3.687024010824922,0.521423936090385
VAL 230,52.205960000000026,2.649018036631034,0.37462772343745565,-8.083000000000002,0.983399044132107,0.13907362654363634,-55.601020000000005,1.7119887440046917,0.24211177004015155,2.8944400000000003,0.42396458153954175,0.05995764611790538,0.0,0.0,0.0,-8.583620000000003,2.2522810916046794,0.31852064660238166
LEU 231,74.71014000000001,3.1205351336590144,0.4413103107882317,-10.9312,0.8230301088052402,0.11639403421137746,-80.99586000000002,1.1745773369151926,0.16611031999215375,2.46218,0.3638160903533522,0.0514513649187266,0.0,0.0,0.0,-14.754740000000002,3.1717113665023278,0.4485477230440494
SER 232,91.09028000000002,7.505822715838202,1.0614836281506443,-6.664179999999999,0.7942491974185488,0.11232379868932575,-79.88,8.905309600457613,1.2594009614098485,-1.5420000000000003,2.2362490380098543,0.3162533718397323,0.0,0.0,0.0,3.0041000000000007,2.2302497012666556,0.3154049375009848
ARG 233,-186.97304000000003,4.767387166823257,0.6742103588404894,-8.949079999999999,1.478135079618918,0.20903986766165086,-186.74675999999997,7.006431467045832,0.9908590404533837,201.50016,4.681388718574199,0.6620483416548036,0.0,0.0,0.0,-181.16872,3.5874392484884927,0.507340523940197
ILE 234,81.69982000000003,3.208943076403225,0.45381308195326836,-10.61942,1.0963052328617229,0.15504097288136426,-68.47607999999997,1.3278300318951508,0.18778352396324216,2.2870399999999997,0.182007248207319,0.02573971188649967,0.0,0.0,0.0,4.891359999999999,3.029144841436278,0.4283857717151683
LEU 235,67.22588000000002,3.305866456104643,0.46752011776174657,-11.502100000000002,0.8272768883511551,0.11699461953440163,-76.8831,1.2867328432900542,0.1819715038131689,3.1212199999999997,0.25928172245647824,0.03666797283734082,0.0,0.0,0.0,-18.038099999999996,3.0963989487790458,0.4378969387881121
GLU 236,104.01019999999998,2.9617364163614974,0.41885278081927174,-8.204619999999998,1.3289432627467694,0.18794095858008328,65.18430000000001,5.941365537483745,0.8402359722125625,-216.05652000000006,4.154253763262339,0.5875002013545069,0.0,0.0,0.0,-55.066640000000014,3.1382210614293418,0.44381147867982645
ASP 237,89.55888,3.1480161603141332,0.44519671484859225,-7.415219999999998,1.141170702217707,0.16138590840591097,76.27723999999998,3.7578030260248205,0.5314336004130957,-216.13280000000003,3.4334978899072484,0.48556992822862344,0.0,0.0,0.0,-57.71190000000001,2.1268832337482864,0.30078671147507724
ALA 238,92.20424000000001,1.990428271100917,0.28148906559217485,-7.816660000000001,0.7962623841422969,0.11260850628615715,-84.91167999999998,1.6608606255804597,0.2348811621907349,2.673560000000001,0.27893391045191296,0.03944721191668577,0.0,0.0,0.0,2.1494599999999995,2.0142374756716257,0.284856195593496
TYR 239,99.26094,3.183356966536562,0.4501946595950881,-15.738800000000005,1.0059665203175892,0.14226514963264042,-109.19934000000003,1.9114397673982748,0.2703184042713914,5.128959999999999,0.41232894441211054,0.05831211853465887,0.0,0.0,0.0,-20.548240000000007,3.163938049709525,0.447448410040749
THR 240,37.85166,3.2041185471826217,0.4531307904876841,-5.41664,0.7798625714829467,0.11028922253783405,-50.09358000000001,2.476266868412925,0.3501970189364711,-3.3778599999999988,1.1667788138289161,0.16500744228064457,0.0,0.0,0.0,-21.036419999999993,2.4388479746799168,0.3449051882358493
GLN 241,32.995799999999996,3.070870632247514,0.43428668964176753,-7.598219999999999,0.7041350805065981,0.09957973805951022,-75.46538,2.542217920557199,0.3595239061759918,-5.893559999999999,1.6302850322566347,0.23055712031511913,0.0,0.0,0.0,-55.96135999999999,2.892070184210905,0.4090004877845917
SER 242,66.57455999999998,2.5010347231503474,0.35369972254452603,-7.161520000000001,1.2609039335333923,0.1783187443652507,-64.46246000000001,2.8039116976822203,0.3965329950558765,-1.1084999999999998,0.6763087238828142,0.09564449696663165,0.0,0.0,0.0,-6.157919999999999,2.2821211610254197,0.32274066969007825
GLY 243,83.44776000000002,1.7874787446002884,0.25278766830673616,-5.14538,0.4859340239168257,0.06872144870417068,-80.18711999999996,1.6118258422063725,0.22794659662316882,-2.5833,0.9669158236371982,0.13674254714608772,0.0,0.0,0.0,-4.468039999999999,1.777526528184595,0.25138021236366154
THR 244,45.841759999999994,3.412402640721133,0.482586609478559,-9.3752,0.9365313235551711,0.1324455299358948,-58.78445999999999,3.33763025639468,0.4720121974780147,0.055239999999999984,1.5318049557303308,0.21662993433041522,0.0,0.0,0.0,-22.262659999999997,2.425805677378142,0.3430607288629821
PHE 245,104.35998000000001,3.405100500660187,0.48155393092770526,-15.328939999999998,1.0368664023875493,0.1466350528625471,-73.79716000000003,1.215904229120946,0.1719548251369645,-0.9931,0.2987692922641147,0.0422523585140522,0.0,0.0,0.0,14.240779999999996,3.3142565820406986,0.4687066607506254
ARG 246,-171.60524000000004,3.803009479659906,0.5378267583968486,-14.930659999999996,0.8841080388731432,0.12503175791774784,-119.90616000000001,4.751741896862593,0.6719977835439536,133.95312,3.2017784910262908,0.4527998565723843,0.0,0.0,0.0,-172.48893999999996,2.929011303566012,0.41422475098471523
ARG 247,-188.81849999999997,3.4902793312302767,0.4936000366696353,-14.356420000000004,1.2879462890974385,0.18214311096496966,-128.36324,5.347451754097015,0.7562438794779794,148.40250000000003,3.43082278906814,0.4851916118398852,0.0,0.0,0.0,-183.13565999999994,3.737847795780637,0.5286115046879355
LEU 248,66.93302,2.5835810843865312,0.365373540903002,-12.736700000000006,0.6717635372657799,0.09500171051089899,-71.84326000000004,1.4137494659216236,0.199934366850408,-1.37784,0.3284743740385233,0.046453291465729254,0.0,0.0,0.0,-19.024780000000007,2.372767483678027,0.33555999557753474
MET 249,91.17093999999997,3.2824972043247933,0.4642152064807891,-13.545139999999998,0.8389890585698974,0.11865097053121838,-71.39708,1.2693977601995345,0.17951995285202116,-2.4613599999999995,0.5105632873601478,0.07220455254345128,0.0,0.0,0.0,3.7673599999999987,3.2308100022130657,0.45690553225803665
ASN 250,22.976660000000003,3.0193655665387418,0.42700277339614123,-10.53558,0.971225578122806,0.1373520384704922,-85.93702000000002,2.4266390212797293,0.34317858148775665,-4.2263,0.6816974182142689,0.09640657342733427,0.0,0.0,0.0,-77.72224000000001,2.4493627870117844,0.3463922072564028
TYR 251,87.07592000000001,3.720370604334586,0.526139856570416,-12.833820000000001,0.7042903006572923,0.09960168950373674,-79.82987999999999,2.2841528901546906,0.3230279995790466,-8.43158,1.6431438170774917,0.23237562710404847,0.0,0.0,0.0,-14.019360000000006,3.521280106779323,0.4979842083921899
ALA 252,90.38843999999999,2.0601779938635367,0.2913531659824409,-7.618400000000001,0.6356271548635888,0.08989125430207108,-80.19363999999999,1.334778719640436,0.18876621680824995,-0.9892200000000001,0.36658768609979253,0.051843327748129754,0.0,0.0,0.0,1.5871799999999983,2.35890130942352,0.3335990224086395
TYR 253,88.70189999999998,3.1045599833155366,0.43905108336056214,-13.093040000000004,0.9552576816754136,0.13509383689864507,-81.51081999999998,1.478846897959078,0.20914053397671087,-10.65348,1.6963260917642033,0.23989673651802837,0.0,0.0,0.0,-16.555440000000004,3.2565304614573796,0.46054295448741395
ASP 254,93.57296000000002,2.8877248411847742,0.40838596348052,-5.54442,0.9958387638568866,0.1408328685783267,51.03455999999999,4.900144492400335,0.6929850798740379,-193.82744000000005,4.618935193999448,0.6532160795076422,0.0,0.0,0.0,-54.76433999999999,2.7665041088708975,0.39124276311261164
GLN 255,34.59718,3.6435647747227167,0.5152778719797736,-6.5041199999999995,0.8956313893561373,0.12666140577145074,-74.35914000000001,3.391402447424954,0.4796167336613677,-10.5645,2.747342353985027,0.38853288174876494,0.0,0.0,0.0,-56.83058,3.2404378598577432,0.45826711694380673
GLU 256,102.60314,2.357927123639998,0.33346125173390667,-7.67288,1.0265639510522433,0.14517806622213925,92.48109999999997,9.587266697552698,1.355844258976694,-224.35628,7.039191595744074,0.9954920222843978,0.0,0.0,0.0,-36.94492,5.501161462236854,0.7779817148699565
LEU 257,70.20219999999999,3.294784879169008,0.46595294612226107,-11.18624,0.9971743590766778,0.14102175026569364,-75.09844,1.66773199477584,0.23585292054155285,0.64644,0.5569516733074783,0.07876486099778252,0.0,0.0,0.0,-15.436040000000002,3.0251067284312207,0.4278146962973536
HIE 258,108.07068000000002,2.8728175607917286,0.40627775566952556,-8.580739999999999,0.8647698840732246,0.12229692983881633,-86.9583,2.813821531299366,0.3979344571660994,-6.8567399999999985,1.8879043599716638,0.26698999503352244,0.0,0.0,0.0,5.674899999999999,2.9240563623158833,0.4135240164730459
[truncated: 577,789 more chars]
