# Supplementary material for: In silico evidence implicating novel mechanisms of Prunella vulgaris L. as a potential botanical drug against COVID-19-associated acute kidney injury
Source: Front Pharmacol. 2023 May 18;14:1188086. doi: 10.3389/fphar.2023.1188086 (PMC10232756; doi:10.3389/fphar.2023.1188086)
Supplement: Supplementary file 2 [file DataSheet4.ZIP › Molecular dynamics simulation data/RELA_Quercetin_complex/RMSD-ligand.txt]

#Frame     RMSD_00002
       1       0.0000
       2       0.3606
       3       0.2250
       4       0.2398
       5       0.2490
       6       0.2587
       7       0.2735
       8       0.2254
       9       0.1963
      10       0.4771
      11       0.4884
      12       0.4942
      13       0.3570
      14       0.6407
      15       0.4840
      16       0.4994
      17       0.4104
      18       0.5101
      19       0.4790
      20       0.5051
      21       0.4837
      22       0.5001
      23       0.5632
      24       0.5887
      25       0.4661
      26       0.4764
      27       0.5460
      28       0.4809
      29       0.4380
      30       0.4451
      31       0.5394
      32       0.5113
      33       0.4534
      34       0.6066
      35       0.4689
      36       0.4307
      37       0.4665
      38       0.4739
      39       0.4388
      40       0.4736
      41       0.5722
      42       0.6961
      43       0.5497
      44       0.5748
      45       0.8890
      46       0.9840
      47       0.4867
      48       0.5239
      49       0.5089
      50       0.4601
      51       0.4148
      52       0.4704
      53       0.4711
      54       0.4760
      55       0.4994
      56       0.5071
      57       0.4662
      58       0.3999
      59       0.4725
      60       0.4479
      61       0.5058
      62       0.5333
      63       0.4071
      64       0.6476
      65       0.6241
      66       0.4925
      67       0.5294
      68       0.7893
      69       0.6172
      70       0.6372
      71       0.4084
      72       0.5179
      73       0.4117
      74       0.5267
      75       0.4650
      76       0.4156
      77       0.4151
      78       0.4306
      79       0.4993
      80       0.5018
      81       0.7010
      82       0.5808
      83       0.4875
      84       0.4670
      85       0.4431
      86       0.7009
      87       0.5277
      88       0.4609
      89       0.4061
      90       0.5246
      91       0.6755
      92       0.4679
      93       0.5068
      94       0.5879
      95       0.4690
      96       0.4781
      97       0.4996
      98       0.4957
      99       0.4305
     100       0.4401
     101       0.6116
     102       0.5277
     103       0.5568
     104       0.6190
     105       0.5263
     106       0.5621
     107       0.4601
     108       0.4415
     109       0.5701
     110       0.5673
     111       0.4019
     112       0.5554
     113       0.5876
     114       0.5189
     115       0.6032
     116       0.6869
     117       0.5738
     118       0.6731
     119       0.6035
     120       0.4967
     121       0.4870
     122       0.4767
     123       0.4850
     124       0.5320
     125       0.5222
     126       0.6669
     127       0.4124
     128       0.5223
     129       0.5376
     130       0.4718
     131       0.4658
     132       0.5558
     133       0.5203
     134       0.4054
     135       0.4907
     136       0.4108
     137       0.5043
     138       0.6928
     139       0.6948
     140       0.6981
     141       0.7511
     142       0.6057
     143       0.5116
     144       0.5429
     145       0.5098
     146       0.4613
     147       0.7004
     148       0.6891
     149       0.4699
     150       0.5892
     151       0.7014
     152       0.6813
     153       0.4181
     154       0.5668
     155       0.5519
     156       0.5375
     157       0.7608
     158       0.4170
     159       0.4335
     160       0.4233
     161       0.6093
     162       0.5460
     163       0.4473
     164       0.6263
     165       0.6137
     166       0.7016
     167       0.5034
     168       0.4990
     169       0.4656
     170       0.4772
     171       0.4925
     172       0.7041
     173       0.6315
     174       0.5038
     175       0.7460
     176       0.5419
     177       0.4962
     178       0.7125
     179       0.9091
     180       0.9361
     181       0.4865
     182       0.5407
     183       0.5364
     184       0.5277
     185       0.5341
     186       0.5306
     187       0.5524
     188       0.6038
     189       0.5216
     190       0.4161
     191       0.6178
     192       0.5475
     193       0.5265
     194       0.4988
     195       0.4772
     196       0.4673
     197       0.5389
     198       0.6092
     199       0.5526
     200       0.4970
     201       0.6053
     202       0.5662
     203       0.6527
     204       0.5186
     205       0.6007
     206       0.5282
     207       0.5279
     208       0.4680
     209       0.5988
     210       0.5287
     211       0.5723
     212       0.5346
     213       0.5427
     214       0.4577
     215       0.5198
     216       0.4880
     217       0.6039
     218       0.4630
     219       0.5524
     220       0.5680
     221       0.6331
     222       0.5447
     223       0.5612
     224       0.5357
     225       0.6174
     226       0.4821
     227       0.5806
     228       0.5294
     229       0.5569
     230       0.5159
     231       0.4816
     232       0.4495
     233       0.5110
     234       0.4156
     235       0.5410
     236       0.5403
     237       0.5721
     238       0.6831
     239       0.5436
     240       0.4913
     241       0.6404
     242       0.3751
     243       0.5474
     244       0.4751
     245       0.5909
     246       0.5980
     247       0.4430
     248       0.5693
     249       0.5515
     250       0.5086
     251       0.5565
     252       0.6548
     253       0.5534
     254       0.6479
     255       0.5646
     256       0.6137
     257       0.4791
     258       0.4754
     259       0.7203
     260       0.4503
     261       0.6673
     262       0.5580
     263       0.6448
     264       0.6837
     265       0.5563
     266       0.6318
     267       0.6470
     268       0.5848
     269       0.6182
     270       0.5353
     271       0.5559
     272       0.4937
     273       0.4612
     274       0.4339
     275       0.4502
     276       0.6035
     277       0.4875
     278       0.5713
     279       0.4069
     280       0.5534
     281       0.5136
     282       0.5488
     283       0.5257
     284       0.5590
     285       0.6564
     286       0.6985
     287       0.6288
     288       0.5830
     289       0.6086
     290       0.4751
     291       0.5144
     292       0.5968
     293       0.5231
     294       0.4517
     295       0.6028
     296       0.5724
     297       0.5968
     298       0.5408
     299       0.4097
     300       0.4988
     301       0.5857
     302       0.5244
     303       0.5472
     304       0.6654
     305       0.6582
     306       0.6207
     307       0.4736
     308       0.6449
     309       0.5940
     310       0.5121
     311       0.5817
     312       0.5785
     313       0.6957
     314       0.5309
     315       0.5719
     316       0.4967
     317       0.4581
     318       0.5767
     319       0.5909
     320       0.5556
     321       0.5658
     322       0.7175
     323       0.5827
     324       0.5302
     325       0.5192
     326       0.4409
     327       0.5833
     328       0.4946
     329       0.4532
     330       0.5769
     331       0.4330
     332       0.5066
     333       0.4744
     334       0.4065
     335       0.4180
     336       0.5866
     337       0.5687
     338       0.5071
     339       0.6002
     340       0.4176
     341       0.6448
     342       0.6226
     343       0.5925
     344       0.5309
     345       0.4456
     346       0.5179
     347       0.4657
     348       0.4417
     349       0.5583
     350       0.4750
     351       0.5468
     352       0.5375
     353       0.4830
     354       0.5389
     355       0.4104
     356       0.4399
     357       0.5415
     358       0.4039
     359       0.3740
     360       0.4804
     361       0.5406
     362       0.4865
     363       0.5340
     364       0.5697
     365       0.5829
     366       0.5587
     367       0.5572
     368       0.5221
     369       0.4418
     370       0.5205
     371       0.5285
     372       0.5084
     373       0.4772
     374       0.4811
     375       0.5652
     376       0.5596
     377       0.4808
     378       0.5783
     379       0.5077
     380       0.5559
     381       0.5436
     382       0.4704
     383       0.4483
     384       0.4876
     385       0.4112
     386       0.6385
     387       0.4081
     388       0.4047
     389       0.4273
     390       0.4100
     391       0.4547
     392       0.4159
     393       0.5025
     394       0.4487
     395       0.4012
     396       0.4620
     397       0.4439
     398       0.6975
     399       0.6114
     400       0.5667
     401       0.5787
     402       0.7276
     403       0.7518
     404       0.7328
     405       0.6618
     406       0.6243
     407       0.5124
     408       0.5171
     409       0.4636
     410       0.5566
     411       0.5474
     412       0.4393
     413       0.5814
     414       0.4055
     415       0.5923
     416       0.4524
     417       0.5297
     418       0.4521
     419       0.5214
     420       0.4700
     421       0.4484
     422       0.5627
     423       0.5690
     424       0.4601
     425       0.5389
     426       0.6165
     427       0.4825
     428       0.6743
     429       0.4805
     430       0.4722
     431       0.6095
     432       0.5394
     433       0.5608
     434       0.4840
     435       0.6869
     436       0.4962
     437       0.4578
     438       0.5077
     439       0.5643
     440       0.4129
     441       0.4845
     442       0.6693
     443       0.6336
     444       0.4473
     445       0.5445
     446       0.5820
     447       0.5751
     448       0.4846
     449       0.5024
     450       0.4885
     451       0.4491
     452       0.4550
     453       0.5482
     454       0.5838
     455       0.5222
     456       0.6401
     457       0.5094
     458       0.5094
     459       0.4419
     460       0.4879
     461       0.5010
     462       0.4923
     463       0.5236
     464       0.7182
     465       0.5577
     466       0.5006
     467       0.6059
     468       0.5002
     469       0.3993
     470       0.5097
     471       0.6491
     472       0.5111
     473       0.4643
     474       0.6690
     475       0.4603
     476       0.6480
     477       0.6267
     478       0.5120
     479       0.4657
     480       0.5151
     481       0.4710
     482       0.5454
     483       0.5526
     484       0.6902
     485       0.6380
     486       0.4263
     487       0.5135
     488       0.5513
     489       0.4922
     490       0.6580
     491       0.4478
     492       0.5674
     493       0.5721
     494       0.6215
     495       0.5396
     496       0.5772
     497       0.5806
     498       0.4522
     499       0.4225
     500       0.5348
     501       0.4222
     502       0.4428
     503       0.5312
     504       0.4901
     505       0.5821
     506       0.6059
     507       0.6361
     508       0.5894
     509       0.5926
     510       0.5739
     511       0.4177
     512       0.5023
     513       0.5759
     514       0.6867
     515       0.6545
     516       0.4682
     517       0.4414
     518       0.5733
     519       0.4544
     520       0.4835
     521       0.6207
     522       0.4657
     523       0.6020
     524       0.6331
     525       0.5081
     526       0.4633
     527       0.5330
     528       0.6245
     529       0.5559
     530       0.6025
     531       0.5184
     532       0.6647
     533       0.7325
     534       0.4102
     535       0.5780
     536       0.6798
     537       0.5974
     538       0.4460
     539       0.6035
     540       0.4342
     541       0.5333
     542       0.6351
     543       0.6625
     544       0.4958
     545       0.5133
     546       0.5279
     547       0.6917
     548       0.6192
     549       0.4709
     550       0.5777
     551       0.6090
     552       0.6043
     553       0.6332
     554       0.5251
     555       0.5016
     556       0.7134
     557       0.6348
     558       0.5840
     559       0.7831
     560       0.6279
     561       0.6801
     562       0.5725
     563       0.6313
     564       0.5594
     565       0.5710
     566       0.6169
     567       0.6208
     568       0.5683
     569       0.5503
     570       0.5775
     571       0.9161
     572       0.6801
     573       0.7360
     574       0.6120
     575       0.6634
     576       0.7065
     577       0.9014
     578       0.6679
     579       0.6579
     580       0.6562
     581       0.6756
     582       0.6195
     583       0.6317
     584       0.6091
     585       0.6754
     586       0.6496
     587       0.5558
     588       0.6220
     589       0.5820
     590       0.6286
     591       0.5040
     592       0.5517
     593       0.5795
     594       0.5934
     595       0.7311
     596       0.5818
     597       0.4192
     598       0.4722
     599       0.4676
     600       0.5694
     601       0.5067
     602       0.5192
     603       0.5235
     604       0.5737
     605       0.4180
     606       0.4283
     607       0.6054
     608       0.5538
     609       0.3994
     610       0.5658
     611       0.4652
     612       0.4723
     613       0.6111
     614       0.5038
     615       0.4888
     616       0.5905
     617       0.5450
     618       0.4248
     619       0.5865
     620       0.4144
     621       0.5842
     622       0.5832
     623       0.6448
     624       0.5195
     625       0.4785
     626       0.4272
     627       0.4650
     628       0.4125
     629       0.4274
     630       0.6091
     631       0.4106
     632       0.4886
     633       0.5341
     634       0.4663
     635       0.5127
     636       0.4998
     637       0.4365
     638       0.6404
     639       0.4997
     640       0.5095
     641       0.5437
     642       0.4804
     643       0.5781
     644       0.6603
     645       0.6124
     646       0.5573
     647       0.5027
     648       0.5575
     649       0.5353
     650       0.4671
     651       0.5751
     652       0.4431
     653       0.4856
     654       0.5599
     655       0.5932
     656       0.5135
     657       0.6067
     658       0.5800
     659       0.6384
     660       0.5895
     661       0.6208
     662       0.5678
     663       0.6200
     664       0.5331
     665       0.7535
     666       0.4758
     667       0.5802
     668       0.6756
     669       0.4825
     670       0.5458
     671       0.5440
     672       0.5227
     673       0.5145
     674       0.5608
     675       0.4935
     676       0.4360
     677       0.5894
     678       0.5586
     679       0.4807
     680       0.6612
     681       0.5474
     682       0.4676
     683       0.6137
     684       0.6061
     685       0.5675
     686       0.5305
     687       0.5186
     688       0.4344
     689       0.4443
     690       0.4522
     691       0.4420
     692       0.5152
     693       0.5189
     694       0.5580
     695       0.5341
     696       0.5079
     697       0.8424
     698       0.5717
     699       0.4391
     700       0.4127
     701       0.4358
     702       0.5936
     703       0.6341
     704       0.4325
     705       0.7005
     706       0.4639
     707       0.5277
     708       0.5129
     709       0.5806
     710       0.4335
     711       0.4941
     712       0.4039
     713       0.4915
     714       0.5441
     715       0.4365
     716       0.4603
     717       0.4628
     718       0.6234
     719       0.4800
     720       0.4906
     721       0.4604
     722       0.4779
     723       0.5896
     724       0.5965
     725       0.5697
     726       0.5002
     727       0.4886
     728       0.4602
     729       0.4659
     730       0.3901
     731       0.4558
     732       0.4528
     733       0.4701
     734       0.5475
     735       0.4762
     736       0.5803
     737       0.4871
     738       0.6234
     739       0.4530
     740       0.4962
     741       0.5473
     742       0.6209
     743       0.4910
     744       0.5361
     745       0.4445
     746       0.5286
     747       0.3765
     748       0.4764
     749       0.5510
     750       0.5025
     751       0.4549
     752       0.5270
     753       0.3829
     754       0.4713
     755       0.4972
     756       0.4379
     757       0.5658
     758       0.4649
     759       0.4455
     760       0.5183
     761       0.4268
     762       0.4804
     763       0.5539
     764       0.5991
     765       0.5196
     766       0.5858
     767       0.4875
     768       0.6010
     769       0.4828
     770       0.6049
     771       0.6102
     772       0.5435
     773       0.5181
     774       0.4207
     775       0.4245
     776       0.4822
     777       0.4760
     778       0.4949
     779       0.5477
     780       0.5845
     781       0.6015
     782       0.4119
     783       0.4850
     784       0.5328
     785       0.5066
     786       0.4518
     787       0.4515
     788       0.4922
     789       0.5791
     790       0.4615
     791       0.4704
     792       0.4395
     793       0.4011
     794       0.6129
     795       0.4784
     796       0.6531
     797       0.4932
     798       0.4715
     799       0.4269
     800       0.5567
     801       0.4771
     802       0.4262
     803       0.6170
     804       0.4627
     805       0.5244
     806       0.4351
     807       0.4984
     808       0.5265
     809       0.4872
     810       0.5404
     811       0.5501
     812       0.5228
     813       0.5624
     814       0.5589
     815       0.4925
     816       0.5876
     817       0.5877
     818       0.5126
     819       0.6047
     820       0.5520
     821       0.4272
     822       0.5395
     823       0.4165
     824       0.5583
     825       0.4823
     826       0.4952
     827       0.5524
     828       0.5349
     829       0.4551
     830       0.4646
     831       0.5522
     832       0.4183
     833       0.4238
     834       0.5364
     835       0.4449
     836       0.5912
     837       0.6590
     838       0.5549
     839       0.5413
     840       0.4884
     841       0.4760
     842       0.5283
     843       0.5238
     844       0.4890
     845       0.5211
     846       0.4168
     847       0.4901
     848       0.4854
     849       0.4010
     850       0.4390
     851       0.8115
     852       0.4723
     853       0.6431
     854       0.5536
     855       0.4651
     856       0.5150
     857       0.4102
     858       0.4961
     859       0.3814
     860       0.4494
     861       0.4819
     862       0.4642
     863       0.5510
     864       0.5102
     865       0.4289
     866       0.5789
     867       0.5638
     868       0.5394
     869       0.5951
     870       0.5682
     871       0.4284
     872       0.6527
     873       0.6223
     874       0.5607
     875       0.6606
     876       0.6404
     877       0.4681
     878       0.6172
     879       0.5755
     880       0.4431
     881       0.6306
     882       0.4326
     883       0.5612
     884       0.6171
     885       0.4109
     886       0.6838
     887       0.6589
     888       0.4431
     889       0.5247
     890       0.4432
     891       0.5932
     892       0.4994
     893       0.4730
     894       0.4114
     895       0.3643
     896       0.4340
     897       0.4063
     898       0.4668
     899       0.4295
     900       0.5453
     901       0.4715
     902       0.5728
     903       0.6394
     904       0.6348
     905       0.6388
     906       0.4374
     907       0.5192
     908       0.5615
     909       0.6682
     910       0.4432
     911       0.5900
     912       0.5394
     913       0.4284
     914       0.4637
     915       0.5899
     916       0.4987
     917       0.4881
     918       0.4100
     919       0.5831
     920       0.5138
     921       0.4928
     922       0.5744
     923       0.5295
     924       0.4808
     925       0.5192
     926       0.4868
     927       0.5164
     928       0.4194
     929       0.4811
     930       0.4261
     931       0.5370
     932       0.5880
     933       0.5590
     934       0.6176
     935       0.4862
     936       0.8864
     937       0.4577
     938       0.5881
     939       0.5480
     940       0.5976
     941       0.5023
     942       0.5027
     943       0.6509
     944       0.5417
     945       0.5830
     946       0.6537
     947       0.5225
     948       0.5573
     949       0.5952
     950       0.4900
     951       0.4860
     952       0.4905
     953       0.6097
     954       0.6425
     955       0.6123
     956       0.5750
     957       0.5525
     958       0.4626
     959       0.5783
     960       0.6809
     961       0.4612
     962       0.4033
     963       0.5460
     964       0.7476
     965       0.5607
     966       0.6744
     967       0.7025
     968       0.7162
     969       0.6553
     970       0.6068
     971       0.6098
     972       0.5269
     973       0.5355
     974       0.6660
     975       0.4791
     976       0.7221
     977       0.5541
     978       0.5612
     979       0.6197
     980       0.6391
     981       0.6603
     982       0.5236
     983       0.6432
     984       0.5350
     985       0.4972
     986       0.4919
     987       0.5039
     988       0.6531
     989       0.5627
     990       0.4869
     991       0.5663
     992       0.4560
     993       0.7917
     994       0.5893
     995       0.5443
     996       0.7088
     997       0.5590
     998       0.4310
     999       0.5003
    1000       0.4375
    1001       0.5092
    1002       0.5406
    1003       0.5065
    1004       0.5444
    1005       0.6392
    1006       0.5350
    1007       0.5605
    1008       0.6252
    1009       0.6191
    1010       0.7245
    1011       0.5389
    1012       0.6785
    1013       0.5589
    1014       0.5452
    1015       0.5412
    1016       0.5359
    1017       0.5365
    1018       0.7824
    1019       0.4959
    1020       0.5053
    1021       0.4597
    1022       0.4835
    1023       0.6272
    1024       0.7697
    1025       0.5674
    1026       0.6333
    1027       0.5670
    1028       0.5114
    1029       0.6538
    1030       0.4693
    1031       0.4037
    1032       0.5027
    1033       0.4342
    1034       0.4745
    1035       0.4713
    1036       0.4323
    1037       0.5626
    1038       0.4973
    1039       0.6166
    1040       0.4764
    1041       0.5603
    1042       0.4712
    1043       0.4968
    1044       0.6485
    1045       0.5381
    1046       0.4465
    1047       0.4903
    1048       0.5659
    1049       0.6073
    1050       0.5471
    1051       0.6068
    1052       0.5538
    1053       0.4330
    1054       0.5270
    1055       0.5031
    1056       0.5634
    1057       0.6564
    1058       0.6074
    1059       0.6479
    1060       0.5143
    1061       0.6038
    1062       0.4842
    1063       0.5551
    1064       0.5717
    1065       0.4538
    1066       0.4489
    1067       0.6314
    1068       0.5254
    1069       0.5019
    1070       0.5038
    1071       0.5444
    1072       0.4200
    1073       0.4467
    1074       0.4402
    1075       0.6496
    1076       0.5196
    1077       0.5782
    1078       0.5114
    1079       0.6499
    1080       0.5162
    1081       0.7623
    1082       0.6031
    1083       0.5006
    1084       0.4782
    1085       0.5292
    1086       0.7028
    1087       0.5416
    1088       0.4912
    1089       0.5399
    1090       0.4770
    1091       0.5389
    1092       0.5729
    1093       0.3987
    1094       0.4277
    1095       0.6152
    1096       0.5300
    1097       0.5793
    1098       0.5185
    1099       0.6225
    1100       0.4886
    1101       0.4917
    1102       0.5658
    1103       0.5445
    1104       0.4585
    1105       0.5123
    1106       0.4829
    1107       0.5815
    1108       0.5435
    1109       0.5019
    1110       0.4752
    1111       0.4699
    1112       0.4279
    1113       0.4810
    1114       0.6757
    1115       0.4755
    1116       0.4443
    1117       0.4834
    1118       0.4778
    1119       0.4854
    1120       0.4939
    1121       0.6005
    1122       0.5394
    1123       0.4183
    1124       0.4546
    1125       0.4846
    1126       0.5370
    1127       0.4121
    1128       0.5182
    1129       0.5505
    1130       0.4426
    1131       0.5265
    1132       0.5215
    1133       0.6467
    1134       0.5670
    1135       0.6037
    1136       0.4948
    1137       0.5386
    1138       0.6324
    1139       0.7038
    1140       0.4528
    1141       0.4833
    1142       0.5142
    1143       0.4319
    1144       0.4432
    1145       0.4686
    1146       0.4646
    1147       0.5413
    1148       0.4378
    1149       0.4765
    1150       0.5251
    1151       0.5502
    1152       0.3895
    1153       0.4339
    1154       0.4909
    1155       0.5702
    1156       0.4784
    1157       0.6505
    1158       0.6841
    1159       0.5999
    1160       0.4303
    1161       0.4909
    1162       0.4953
    1163       0.5210
    1164       0.4812
    1165       0.4349
    1166       0.4972
    1167       0.4678
    1168       0.5408
    1169       0.4477
    1170       0.7140
    1171       0.4893
    1172       0.4987
    1173       0.5169
    1174       0.6319
    1175       0.5156
    1176       0.4150
    1177       0.4142
    1178       0.5737
    1179       0.4063
    1180       0.5008
    1181       0.5507
    1182       0.3986
    1183       0.7166
    1184       0.5059
    1185       0.5960
    1186       0.5528
    1187       0.5411
    1188       0.4359
    1189       0.4888
    1190       0.4766
    1191       0.5485
    1192       0.4749
    1193       0.4264
    1194       0.4630
    1195       0.4348
    1196       0.5507
    1197       0.5292
    1198       0.4609
    1199       0.4697
    1200       0.5048
    1201       0.5443
    1202       0.5847
    1203       0.4958
    1204       0.4550
    1205       0.4520
    1206       0.4393
    1207       0.5736
    1208       0.5382
    1209       0.4901
    1210       0.4448
    1211       0.4664
    1212       0.5020
    1213       0.6388
    1214       0.7152
    1215       0.5015
    1216       0.5520
    1217       0.4426
    1218       0.4754
    1219       0.4316
    1220       0.5501
    1221       0.3509
    1222       0.4443
    1223       0.4738
    1224       0.6170
    1225       0.5489
    1226       0.4366
    1227       0.5099
    1228       0.5535
    1229       0.4879
    1230       0.5217
    1231       0.5288
    1232       0.4650
    1233       0.4946
    1234       0.4992
    1235       0.4303
    1236       0.4626
    1237       0.6401
    1238       0.5365
    1239       0.4743
    1240       0.5591
    1241       0.7054
    1242       0.6966
    1243       0.5565
    1244       0.4580
    1245       0.4832
    1246       0.4902
    1247       0.5579
    1248       0.6195
    1249       0.4991
    1250       0.5943
    1251       0.5667
    1252       0.6084
    1253       0.5309
    1254       0.6486
    1255       0.5191
    1256       0.4929
    1257       0.4902
    1258       0.5587
    1259       0.5789
    1260       0.5207
    1261       0.6181
    1262       0.5128
    1263       0.4728
    1264       0.6301
    1265       0.6228
    1266       0.6214
    1267       0.4851
    1268       0.6013
    1269       0.5051
    1270       0.4606
    1271       0.5283
    1272       0.5953
    1273       0.5287
    1274       0.4795
    1275       0.4251
    1276       0.5124
    1277       0.4341
    1278       0.4980
    1279       0.5932
    1280       0.6369
    1281       0.5868
    1282       0.5204
    1283       0.5681
    1284       0.5152
    1285       0.6482
    1286       0.5955
    1287       0.5605
    1288       0.5645
    1289       0.6328
    1290       0.7351
    1291       0.5291
    1292       0.6700
    1293       0.4768
    1294       0.4658
    1295       0.5320
    1296       0.5704
    1297       0.4990
    1298       0.4449
    1299       0.4986
    1300       0.7150
    1301       0.4900
    1302       0.6276
    1303       0.6003
    1304       0.6178
    1305       0.6850
    1306       0.6985
    1307       0.5265
    1308       0.6909
    1309       0.6420
    1310       0.5522
    1311       0.6201
    1312       0.4557
    1313       0.6324
    1314       0.6211
    1315       0.6420
    1316       0.6031
    1317       0.5660
    1318       0.6098
    1319       0.6132
    1320       0.6127
    1321       0.6009
    1322       0.6366
    1323       0.6133
    1324       0.6504
    1325       0.6071
    1326       0.5733
    1327       0.5979
    1328       0.5672
    1329       0.5842
    1330       0.6376
    1331       0.5647
    1332       0.5866
    1333       0.5775
    1334       0.5612
    1335       0.6048
    1336       0.6690
    1337       0.5757
    1338       0.6617
    1339       0.6226
    1340       0.5876
    1341       0.5495
    1342       0.5126
    1343       0.5598
    1344       0.6136
    1345       0.6729
    1346       0.5160
    1347       0.5606
    1348       0.6059
    1349       0.5462
    1350       0.5362
    1351       0.5898
    1352       0.6962
    1353       0.5361
    1354       0.5361
    1355       0.5751
    1356       0.5654
    1357       0.6575
    1358       0.6330
    1359       0.5454
    1360       0.5465
    1361       0.5155
    1362       0.5511
    1363       0.5908
    1364       0.5656
    1365       0.5519
    1366       0.4812
    1367       0.5623
    1368       0.5676
    1369       0.4291
    1370       0.5102
    1371       0.4698
    1372       0.4729
    1373       0.5389
    1374       0.5414
    1375       0.4556
    1376       0.4497
    1377       0.6157
    1378       0.4398
    1379       0.5049
    1380       0.6022
    1381       0.4229
    1382       0.4340
    1383       0.6659
    1384       0.4288
    1385       0.4190
    1386       0.4880
    1387       0.5117
    1388       0.5025
    1389       0.4169
    1390       0.3104
    1391       0.6830
    1392       0.3811
    1393       0.6389
    1394       0.5047
    1395       0.4488
    1396       0.5042
    1397       0.5766
    1398       0.5839
    1399       0.5423
    1400       0.5529
    1401       0.5568
    1402       0.5242
    1403       0.4268
    1404       0.3431
    1405       0.3492
    1406       0.2902
    1407       0.5010
    1408       0.4961
    1409       0.6758
    1410       0.4140
    1411       0.5351
    1412       0.4758
    1413       0.5265
    1414       0.5523
    1415       0.6008
    1416       0.5902
    1417       0.4814
    1418       0.5233
    1419       0.5529
    1420       0.6805
    1421       0.5363
    1422       0.5853
    1423       0.4252
    1424       0.6507
    1425       0.7236
    1426       0.4972
    1427       0.5700
    1428       0.6298
    1429       0.6038
    1430       0.5802
    1431       0.4641
    1432       0.3846
    1433       0.6825
    1434       0.5854
    1435       0.6123
    1436       0.6445
    1437       0.5866
    1438       0.5844
    1439       0.7776
    1440       0.7594
    1441       0.6139
    1442       0.5506
    1443       0.5001
    1444       0.4933
    1445       0.6458
    1446       0.4896
    1447       0.4522
    1448       0.5727
    1449       0.5742
    1450       0.5612
    1451       0.6657
    1452       0.5112
    1453       0.5183
    1454       0.6201
    1455       0.5650
    1456       0.6051
    1457       0.8863
    1458       0.5159
    1459       0.5514
    1460       0.4857
    1461       0.4837
    1462       0.4945
    1463       0.5747
    1464       0.6786
    1465       0.6323
    1466       0.4899
    1467       0.6031
    1468       0.4604
    1469       0.6354
    1470       0.5117
    1471       0.6022
    1472       0.5640
    1473       0.5412
    1474       0.5177
    1475       0.6403
    1476       0.6012
    1477       0.4960
    1478       0.4979
    1479       0.5143
    1480       0.6372
    1481       0.4819
    1482       0.7323
    1483       0.4776
    1484       0.4780
    1485       0.5000
    1486       0.4585
    1487       0.6971
    1488       0.5194
    1489       0.6312
    1490       0.6203
    1491       0.4947
    1492       0.5956
    1493       0.5162
    1494       0.6410
    1495       0.5596
    1496       0.6542
    1497       0.6191
    1498       0.7828
    1499       0.6646
    1500       0.7063
    1501       0.6540
    1502       0.6594
    1503       0.5709
    1504       0.6262
    1505       0.6620
    1506       0.6107
    1507       0.6070
    1508       0.5840
    1509       0.5731
    1510       0.6067
    1511       0.5540
    1512       0.6913
    1513       0.6472
    1514       0.5865
    1515       0.7792
    1516       0.6813
    1517       0.5365
    1518       0.6068
    1519       0.6927
    1520       0.5654
    1521       0.5131
    1522       0.5045
    1523       0.5526
    1524       0.5459
    1525       0.6711
    1526       0.5405
    1527       0.6739
    1528       0.6115
    1529       0.6529
    1530       0.5918
    1531       0.6313
    1532       0.6452
    1533       0.5553
    1534       0.6425
    1535       0.6927
    1536       0.7146
    1537       0.6957
    1538       0.6131
    1539       0.7058
    1540       0.5994
    1541       0.5586
    1542       0.7385
    1543       0.5749
    1544       0.6963
    1545       0.7001
    1546       0.6160
    1547       0.5688
    1548       0.5936
    1549       0.6613
    1550       0.6245
    1551       0.5410
    1552       0.6828
    1553       0.6147
    1554       0.6202
    1555       0.6601
    1556       0.7016
    1557       0.6799
    1558       0.5688
    1559       0.6903
    1560       0.5981
    1561       0.5797
    1562       0.6453
    1563       0.5964
    1564       0.5567
    1565       0.5722
    1566       0.5176
    1567       0.5929
    1568       0.5689
    1569       0.6319
    1570       0.6285
    1571       0.6489
    1572       0.7135
    1573       0.6231
    1574       0.6260
    1575       0.6048
    1576       0.7970
    1577       0.7221
    1578       0.7393
    1579       0.5323
    1580       0.5914
    1581       0.6578
    1582       0.6400
    1583       0.6488
    1584       0.6656
    1585       0.5841
    1586       0.6369
    1587       0.7027
    1588       0.7354
    1589       0.6104
    1590       0.6422
    1591       0.6183
    1592       0.6277
    1593       0.6503
    1594       0.6647
    1595       0.5921
    1596       0.6302
    1597       0.5927
    1598       0.6739
    1599       0.5744
    1600       0.5488
    1601       0.6242
    1602       0.6859
    1603       0.6638
    1604       0.5911
    1605       0.6835
    1606       0.7311
    1607       0.6505
    1608       0.5742
    1609       0.6885
    1610       0.5932
    1611       0.7454
    1612       0.6419
    1613       0.6407
    1614       0.5905
    1615       0.6750
    1616       0.6063
    1617       0.6431
    1618       0.6095
    1619       0.5410
    1620       0.6537
    1621       0.5706
    1622       0.6246
    1623       0.6615
    1624       0.5961
    1625       0.7647
    1626       0.6009
    1627       0.6031
    1628       0.6161
    1629       0.7905
    1630       0.5770
    1631       0.5904
    1632       0.5726
    1633       0.7266
    1634       0.6232
    1635       0.7050
    1636       0.5646
    1637       0.5477
    1638       0.6283
    1639       0.5367
    1640       0.5041
    1641       0.4445
    1642       0.4520
    1643       0.4417
    1644       0.4660
    1645       0.4551
    1646       0.4812
    1647       0.4686
    1648       0.4082
    1649       0.5840
    1650       0.5498
    1651       0.4836
    1652       0.4816
    1653       0.6263
    1654       0.6979
    1655       0.6032
    1656       0.6707
    1657       0.5621
    1658       0.4877
    1659       0.5888
    1660       0.4774
    1661       0.5262
    1662       0.4297
    1663       0.6758
    1664       0.5677
    1665       0.5569
    1666       0.5085
    1667       0.5512
    1668       0.5888
    1669       0.6198
    1670       0.4526
    1671       0.5141
    1672       0.4055
    1673       0.4276
    1674       0.4062
    1675       0.4842
    1676       0.4329
    1677       0.4649
    1678       0.5068
    1679       0.4308
    1680       0.4902
    1681       0.3936
    1682       0.3943
    1683       0.4957
    1684       0.4336
    1685       0.5139
    1686       0.5896
    1687       0.4181
    1688       0.4003
    1689       0.4888
    1690       0.4632
    1691       0.5290
    1692       0.4830
    1693       0.5652
    1694       0.5429
    1695       0.5999
    1696       0.4389
    1697       0.5065
    1698       0.4578
    1699       0.4428
    1700       0.5501
    1701       0.5259
    1702       0.4883
    1703       0.5839
    1704       0.4383
    1705       0.4859
    1706       0.5632
    1707       0.5845
    1708       0.4268
    1709       0.5583
    1710       0.4093
    1711       0.4241
    1712       0.4848
    1713       0.4976
    1714       0.4679
    1715       0.5877
    1716       0.6258
    1717       0.4821
    1718       0.4628
    1719       0.5412
    1720       0.5619
    1721       0.4911
    1722       0.5788
    1723       0.4246
    1724       0.4587
    1725       0.5042
    1726       0.5115
    1727       0.4278
    1728       0.4600
    1729       0.4924
    1730       0.5349
    1731       0.4386
    1732       0.4949
    1733       0.5406
    1734       0.5255
    1735       0.3893
    1736       0.5785
    1737       0.4545
    1738       0.7656
    1739       0.5488
    1740       0.5477
    1741       0.5335
    1742       0.4926
    1743       0.3830
    1744       0.4719
    1745       0.6071
    1746       0.4872
    1747       0.5073
    1748       0.6285
    1749       0.5400
    1750       0.5349
    1751       0.8185
    1752       0.4907
    1753       0.5828
    1754       0.4644
    1755       0.6470
    1756       0.4826
    1757       0.5803
    1758       0.4200
    1759       0.5002
    1760       0.5084
    1761       0.6120
    1762       0.5024
    1763       0.5290
    1764       0.5921
    1765       0.3938
    1766       0.5153
    1767       0.3964
    1768       0.4223
    1769       0.5627
    1770       0.5364
    1771       0.5028
    1772       0.5039
    1773       0.4725
    1774       0.4664
    1775       0.4267
    1776       0.4823
    1777       0.5151
    1778       0.3861
    1779       0.5273
    1780       0.4135
    1781       0.5506
    1782       0.4940
    1783       0.5159
    1784       0.4996
    1785       0.4927
    1786       0.4868
    1787       0.6170
    1788       0.5157
    1789       0.5544
    1790       0.5325
    1791       0.4588
    1792       0.4525
    1793       0.4808
    1794       0.5758
    1795       0.4888
    1796       0.4588
    1797       0.4347
    1798       0.5017
    1799       0.4700
    1800       0.4479
    1801       0.5041
    1802       0.5201
    1803       0.4439
    1804       0.4468
    1805       0.4281
    1806       0.5462
    1807       0.4987
    1808       0.4637
    1809       0.4929
    1810       0.4914
    1811       0.6605
    1812       0.5229
    1813       0.4917
    1814       0.6794
    1815       0.5623
    1816       0.5643
    1817       0.4596
    1818       0.4826
    1819       0.4941
    1820       0.6318
    1821       0.4885
    1822       0.5581
    1823       0.5642
    1824       0.5915
    1825       0.5230
    1826       0.5384
    1827       0.5504
    1828       0.5657
    1829       0.4777
    1830       0.5107
    1831       0.5895
    1832       0.4896
    1833       0.4151
    1834       0.6049
    1835       0.5030
    1836       0.5336
    1837       0.4205
    1838       0.5205
    1839       0.5216
    1840       0.5138
    1841       0.5452
    1842       0.4782
    1843       0.4940
    1844       0.6058
    1845       0.4891
    1846       0.4587
    1847       0.5455
    1848       0.5637
    1849       0.4137
    1850       0.4090
    1851       0.4388
    1852       0.5053
    1853       0.4093
    1854       0.4116
    1855       0.5501
    1856       0.5875
    1857       0.4989
    1858       0.5619
    1859       0.5059
    1860       0.5214
    1861       0.4671
    1862       0.5741
    1863       0.7189
    1864       0.4876
    1865       0.5293
    1866       0.5718
    1867       0.5716
    1868       0.5744
    1869       0.5319
    1870       0.5405
    1871       0.4736
    1872       0.4384
    1873       0.4739
    1874       0.5635
    1875       0.4600
    1876       0.4377
    1877       0.4263
    1878       0.5807
    1879       0.4575
    1880       0.4787
    1881       0.4251
    1882       0.5146
    1883       0.5786
    1884       0.5805
    1885       0.4200
    1886       0.6922
    1887       0.6356
    1888       0.6693
    1889       0.6326
    1890       0.5483
    1891       0.5166
    1892       0.5084
    1893       0.5942
    1894       0.4663
    1895       0.5420
    1896       0.5199
    1897       0.5773
    1898       0.7702
    1899       0.5683
    1900       0.5213
    1901       0.5451
    1902       0.5083
    1903       0.5601
    1904       0.4569
    1905       0.5397
    1906       0.6938
    1907       0.5181
    1908       0.5369
    1909       0.6206
    1910       0.5512
    1911       0.5102
    1912       0.4729
    1913       0.7146
    1914       0.5168
    1915       0.5399
    1916       0.6154
    1917       0.5222
    1918       0.4742
    1919       0.5110
    1920       0.4380
    1921       0.4390
    1922       0.4546
    1923       0.5186
    1924       0.5917
    1925       0.4724
    1926       0.6251
    1927       0.5031
    1928       0.4775
    1929       0.5657
    1930       0.5883
    1931       0.4285
    1932       0.4489
    1933       0.5125
    1934       0.4149
    1935       0.4951
    1936       0.5083
    1937       0.4013
    1938       0.6895
    1939       0.5544
    1940       0.4308
    1941       0.4105
    1942       0.4804
    1943       0.4512
    1944       0.4573
    1945       0.4792
    1946       0.5561
    1947       0.4758
    1948       0.5196
    1949       0.5948
    1950       0.5238
    1951       0.4303
    1952       0.5442
    1953       0.5073
    1954       0.6106
    1955       0.5444
    1956       0.4728
    1957       0.5162
    1958       0.4916
    1959       0.4970
    1960       0.4878
    1961       0.4408
    1962       0.5267
    1963       0.4508
    1964       0.5348
    1965       0.4412
    1966       0.5255
    1967       0.4386
    1968       0.5226
    1969       0.4958
    1970       0.5761
    1971       0.5046
    1972       0.5475
    1973       0.4773
    1974       0.4711
    1975       0.6241
    1976       0.6012
    1977       0.3865
    1978       0.6075
    1979       0.4716
    1980       0.5456
    1981       0.5181
    1982       0.4641
    1983       0.6197
    1984       0.4670
    1985       0.4088
    1986       0.5605
    1987       0.5325
    1988       0.5451
    1989       0.4713
    1990       0.5463
    1991       0.5793
    1992       0.5131
    1993       0.4456
    1994       0.5424
    1995       0.6193
    1996       0.7121
    1997       0.4889
    1998       0.5574
    1999       0.5141
    2000       0.4484
    2001       0.4548
    2002       0.5024
    2003       0.5468
    2004       0.7223
    2005       0.7700
    2006       0.5846
    2007       0.4372
    2008       0.6221
    2009       0.3961
    2010       0.4790
    2011       0.5220
    2012       0.4729
    2013       0.6538
    2014       0.4821
    2015       0.5158
    2016       0.5258
    2017       0.5325
    2018       0.5852
    2019       0.4744
    2020       0.4547
    2021       0.5508
    2022       0.5146
    2023       0.6032
    2024       0.6760
    2025       0.6138
    2026       0.5091
    2027       0.5218
    2028       0.4806
    2029       0.4736
    2030       0.4708
    2031       0.6002
    2032       0.4899
    2033       0.5180
    2034       0.5584
    2035       0.5021
    2036       0.5551
    2037       0.5113
    2038       0.5581
    2039       0.7189
    2040       0.5434
    2041       0.6088
    2042       0.6278
    2043       0.4729
    2044       0.5218
    2045       0.6030
    2046       0.6160
    2047       0.5899
    2048       0.6815
    2049       0.5186
    2050       0.6276
    2051       0.5690
    2052       0.5004
    2053       0.6441
    2054       0.5870
    2055       0.5365
    2056       0.5256
    2057       0.4621
    2058       0.5866
    2059       0.6141
    2060       0.5460
    2061       0.6672
    2062       0.6419
    2063       0.5697
    2064       0.6451
    2065       0.6276
    2066       0.4962
    2067       0.6129
    2068       0.6223
    2069       0.6203
    2070       0.5673
    2071       0.5703
    2072       0.6193
    2073       0.6510
    2074       0.6295
    2075       0.5018
    2076       0.6158
    2077       0.5451
    2078       0.5410
    2079       0.5081
    2080       0.5919
    2081       0.6604
    2082       0.6109
    2083       0.5579
    2084       0.5764
    2085       0.5441
    2086       0.5707
    2087       0.6390
    2088       0.5455
    2089       0.5229
    2090       0.5211
    2091       0.4695
    2092       0.4319
    2093       0.5293
    2094       0.7186
    2095       0.5469
    2096       0.3565
    2097       0.5139
    2098       0.5279
    2099       0.5588
    2100       0.5578
    2101       0.6327
    2102       0.5374
    2103       0.6342
    2104       0.4569
    2105       0.4803
    2106       0.6465
    2107       0.4076
    2108       0.5442
    2109       0.6172
    2110       0.6070
    2111       0.4764
    2112       0.4371
    2113       0.6092
    2114       0.4847
    2115       0.4289
    2116       0.5267
    2117       0.5473
    2118       0.5485
    2119       0.5778
    2120       0.4720
    2121       0.4656
    2122       0.5866
    2123       0.5871
    2124       0.5478
    2125       0.6509
    2126       0.5739
    2127       0.5307
    2128       0.5065
    2129       0.6286
    2130       0.6012
    2131       0.6878
    2132       0.4583
    2133       0.5131
    2134       0.4987
    2135       0.5372
    2136       0.5023
    2137       0.6297
    2138       0.5046
    2139       0.6361
    2140       0.4579
    2141       0.4149
    2142       0.4540
    2143       0.5761
    2144       0.4709
    2145       0.5222
    2146       0.4520
    2147       0.5450
    2148       0.5390
    2149       0.3965
    2150       0.5241
    2151       0.4472
    2152       0.5595
    2153       0.5769
    2154       0.5256
    2155       0.5175
    2156       0.5026
    2157       0.4364
    2158       0.5618
    2159       0.4687
    2160       0.5098
    2161       0.6189
    2162       0.7265
    2163       0.5031
    2164       0.5075
    2165       0.5246
    2166       0.5561
    2167       0.5745
    2168       0.4634
    2169       0.6151
    2170       0.4414
    2171       0.5291
    2172       0.4620
    2173       0.4503
    2174       0.4920
    2175       0.4721
    2176       0.4764
    2177       0.5799
    2178       0.4282
    2179       0.4819
    2180       0.4846
    2181       0.5686
    2182       0.4473
    2183       0.4457
    2184       0.5895
    2185       0.6017
    2186       0.6725
    2187       0.6609
    2188       0.7325
    2189       0.6443
    2190       0.6486
    2191       0.5832
    2192       0.6507
    2193       0.5313
    2194       0.4914
    2195       0.5940
    2196       0.5344
    2197       0.7457
    2198       0.5628
    2199       0.5506
    2200       0.5364
    2201       0.4664
    2202       0.5687
    2203       0.5198
    2204       0.6622
    2205       0.6749
    2206       0.6901
    2207       0.5312
    2208       0.5981
    2209       0.6158
    2210       0.5415
    2211       0.6016
    2212       0.5636
    2213       0.7986
    2214       0.5837
    2215       0.6968
    2216       0.5809
    2217       0.6156
    2218       0.4847
    2219       0.4347
    2220       0.5897
    2221       0.6453
    2222       0.4193
    2223       0.4540
    2224       0.5115
    2225       0.4048
    2226       0.4437
    2227       0.4325
    2228       0.5241
    2229       0.5171
    2230       0.5397
    2231       0.5400
    2232       0.6106
    2233       0.4812
    2234       0.4803
    2235       0.6070
    2236       0.4259
    2237       0.5404
    2238       0.3974
    2239       0.4729
    2240       0.4112
    2241       0.5275
    2242       0.3860
    2243       0.6291
    2244       0.5412
    2245       0.5268
    2246       0.4027
    2247       0.4113
    2248       0.4025
    2249       0.6268
    2250       0.6268
    2251       0.4782
    2252       0.4528
    2253       0.5702
    2254       0.5044
    2255       0.5836
    2256       0.4829
    2257       0.5970
    2258       0.4943
    2259       0.6017
    2260       0.5474
    2261       0.5448
    2262       0.4735
    2263       0.5487
    2264       0.4980
    2265       0.5829
    2266       0.5579
    2267       0.5109
    2268       0.6369
    2269       0.6707
    2270       0.5731
    2271       0.5263
    2272       0.6224
    2273       0.5504
    2274       0.5785
    2275       0.6374
    2276       0.5713
    2277       0.5915
    2278       0.5887
    2279       0.5011
    2280       0.4208
    2281       0.4503
    2282       0.4878
    2283       0.5335
    2284       0.6824
    2285       0.4646
    2286       0.4560
    2287       0.5853
    2288       0.5338
    2289       0.5519
    2290       0.5140
    2291       0.5926
    2292       0.5857
    2293       0.4639
    2294       0.5689
    2295       0.5894
    2296       0.5090
    2297       0.5651
    2298       0.5535
    2299       0.5264
    2300       0.6268
    2301       0.6159
    2302       0.5357
    2303       0.5417
    2304       0.5257
    2305       0.5467
    2306       0.4837
    2307       0.5667
    2308       0.5544
    2309       0.5202
    2310       0.4730
    2311       0.5005
    2312       0.4876
    2313       0.5701
    2314       0.5695
    2315       0.4920
    2316       0.4575
    2317       0.5692
    2318       0.6091
    2319       0.6271
    2320       0.6281
    2321       0.5227
    2322       0.5538
    2323       0.6547
    2324       0.5181
    2325       0.5610
    2326       0.4909
    2327       0.5857
    2328       0.4980
    2329       0.5038
    2330       0.5119
    2331       0.4718
    2332       0.5474
    2333       0.6721
    2334       0.5278
    2335       0.5559
    2336       0.5953
    2337       0.6477
    2338       0.5530
    2339       0.5288
    2340       0.4880
    2341       0.4838
    2342       0.6193
    2343       0.5719
    2344       0.3985
    2345       0.4927
    2346       0.5385
    2347       0.5105
    2348       0.5018
    2349       0.5609
    2350       0.5595
    2351       0.6348
    2352       0.5638
    2353       0.6842
    2354       0.8028
    2355       0.5553
    2356       0.7548
    2357       0.5964
    2358       0.6954
    2359       0.5603
    2360       0.6874
    2361       0.7673
    2362       0.5833
    2363       0.5533
    2364       0.6396
    2365       0.5594
    2366       0.5668
    2367       0.5447
    2368       0.5819
    2369       0.6945
    2370       0.6523
    2371       0.6479
    2372       0.7434
    2373       0.7119
    2374       0.4895
    2375       0.7418
    2376       0.5306
    2377       0.6644
    2378       0.5965
    2379       0.6794
    2380       0.6307
    2381       0.6141
    2382       0.5603
    2383       0.5449
    2384       0.5992
    2385       0.5674
    2386       0.6197
    2387       0.6555
    2388       0.4683
    2389       0.5509
    2390       0.5748
    2391       0.5407
    2392       0.4816
    2393       0.6136
    2394       0.4471
    2395       0.6038
    2396       0.5572
    2397       0.5943
    2398       0.4779
    2399       0.5540
    2400       0.4561
    2401       0.5410
    2402       0.5441
    2403       0.6059
    2404       0.4559
    2405       0.6025
    2406       0.6710
    2407       0.5767
    2408       0.5124
    2409       0.6840
    2410       0.5129
    2411       0.4827
    2412       0.5924
    2413       0.5214
    2414       0.5431
    2415       0.4689
    2416       0.4918
    2417       0.5320
    2418       0.6176
    2419       0.7156
    2420       0.5542
    2421       0.6239
    2422       0.5617
    2423       0.5319
    2424       0.6051
    2425       0.5691
    2426       0.5482
    2427       0.6006
    2428       0.6421
    2429       0.5016
    2430       0.6637
    2431       0.5657
    2432       0.4689
    2433       0.5963
    2434       0.6056
    2435       0.5395
    2436       0.4669
    2437       0.5168
    2438       0.4206
    2439       0.6568
    2440       0.5070
    2441       0.5387
    2442       0.4279
    2443       0.5170
    2444       0.6328
    2445       0.5596
    2446       0.4623
    2447       0.4947
    2448       0.4098
    2449       0.4276
    2450       0.4981
    2451       0.6051
    2452       0.7348
    2453       0.5325
    2454       0.5482
    2455       0.5595
    2456       0.4599
    2457       0.4775
    2458       0.3903
    2459       0.4971
    2460       0.6160
    2461       0.4079
    2462       0.5999
    2463       0.5119
    2464       0.5217
    2465       0.5283
    2466       0.4248
    2467       0.4532
    2468       0.4927
    2469       0.5883
    2470       0.6235
    2471       0.4825
    2472       0.4459
    2473       0.5617
    2474       0.5418
    2475       0.4512
    2476       0.6584
    2477       0.4429
    2478       0.5582
    2479       0.5138
    2480       0.6042
    2481       0.5057
    2482       0.4559
    2483       0.4266
    2484       0.5781
    2485       0.5175
    2486       0.4294
    2487       0.5233
    2488       0.5814
    2489       0.5299
    2490       0.4765
    2491       0.5352
    2492       0.4469
    2493       0.4473
    2494       0.4337
    2495       0.5220
    2496       0.4973
    2497       0.4036
    2498       0.5174
    2499       0.4089
    2500       0.4165
    2501       0.6001
    2502       0.5671
    2503       0.5842
    2504       0.5126
    2505       0.4615
    2506       0.6396
    2507       0.5257
    2508       0.4651
    2509       0.4015
    2510       0.4972
    2511       0.5188
    2512       0.4659
    2513       0.5649
    2514       0.5107
    2515       0.4257
    2516       0.4196
    2517       0.4160
    2518       0.4621
    2519       0.5229
    2520       0.4533
    2521       0.4361
    2522       0.5883
    2523       0.4631
    2524       0.5598
    2525       0.6556
    2526       0.4908
    2527       0.4821
    2528       0.4040
    2529       0.4045
    2530       0.4573
    2531       0.4452
    2532       0.3961
    2533       0.3980
    2534       0.3959
    2535       0.5467
    2536       0.5128
    2537       0.5030
    2538       0.4181
    2539       0.4893
    2540       0.5087
    2541       0.5166
    2542       0.4449
    2543       0.5179
    2544       0.5087
    2545       0.4649
    2546       0.4146
    2547       0.7855
    2548       0.5585
    2549       0.5125
    2550       0.4108
    2551       0.5512
    2552       0.5613
    2553       0.4842
    2554       0.3748
    2555       0.3929
    2556       0.4069
    2557       0.4445
    2558       0.5940
    2559       0.4035
    2560       0.4150
    2561       0.5679
    2562       0.4628
    2563       0.5683
    2564       0.4671
    2565       0.5534
    2566       0.4674
    2567       0.4020
    2568       0.4941
    2569       0.5165
    2570       0.4332
    2571       0.5226
    2572       0.4698
    2573       0.5325
    2574       0.4810
    2575       0.5809
    2576       0.4695
    2577       0.4455
    2578       0.4812
    2579       0.6393
    2580       0.4470
    2581       0.4765
    2582       0.5611
    2583       0.5264
    2584       0.6269
    2585       0.6542
    2586       0.6058
    2587       0.5542
    2588       0.5059
    2589       0.4239
    2590       0.4433
    2591       0.4219
    2592       0.4827
    2593       0.5296
    2594       0.5369
    2595       0.4054
    2596       0.5495
    2597       0.5425
    2598       0.4698
    2599       0.4168
    2600       0.4508
    2601       0.5799
    2602       0.4626
    2603       0.4585
    2604       0.5395
    2605       0.5021
    2606       0.5813
    2607       0.3902
    2608       0.5113
    2609       0.4738
    2610       0.5291
    2611       0.6052
    2612       0.4483
    2613       0.4659
    2614       0.5034
    2615       0.5769
    2616       0.4935
    2617       0.5648
    2618       0.4766
    2619       0.5046
    2620       0.4736
    2621       0.5139
    2622       0.4804
    2623       0.6750
    2624       0.6150
    2625       0.6295
    2626       0.5451
    2627       0.5707
    2628       0.4717
    2629       0.4376
    2630       0.5422
    2631       0.5521
    2632       0.5973
    2633       0.5020
    2634       0.5665
    2635       0.5137
    2636       0.4468
    2637       0.4854
    2638       0.6300
    2639       0.5794
    2640       0.5791
    2641       0.5421
    2642       0.5230
    2643       0.5162
    2644       0.5216
    2645       0.4937
    2646       0.4152
    2647       0.3418
    2648       0.4844
    2649       0.5157
    2650       0.3759
    2651       0.5358
    2652       0.4979
    2653       0.5331
    2654       0.6506
    2655       0.5602
    2656       0.6128
    2657       0.5430
    2658       0.4610
    2659       0.6608
    2660       0.5029
    2661       0.6034
    2662       0.5087
    2663       0.4112
    2664       0.4824
    2665       0.3959
    2666       0.4993
    2667       0.5320
    2668       0.4883
    2669       0.5253
    2670       0.4836
    2671       0.5146
    2672       0.4345
    2673       0.4655
    2674       0.4652
    2675       0.4258
    2676       0.6117
    2677       0.4701
    2678       0.4582
    2679       0.4209
    2680       0.5614
    2681       0.4713
    2682       0.5668
    2683       0.5389
    2684       0.5427
    2685       0.5881
    2686       0.4604
    2687       0.3616
    2688       0.5291
    2689       0.5236
    2690       0.5601
    2691       0.6097
    2692       0.4607
    2693       0.5437
    2694       0.7542
    2695       0.5107
    2696       0.4842
    2697       0.4366
    2698       0.4435
    2699       0.4633
    2700       0.5331
    2701       0.4059
    2702       0.4565
    2703       0.5833
    2704       0.7428
    2705       0.7035
    2706       0.5066
    2707       0.4514
    2708       0.4986
    2709       0.4975
    2710       0.4816
    2711       0.5527
    2712       0.4681
    2713       0.6051
    2714       0.5159
    2715       0.4415
    2716       0.6230
    2717       0.4539
    2718       0.3686
    2719       0.5437
    2720       0.4566
    2721       0.5246
    2722       0.5095
    2723       0.5368
    2724       0.3706
    2725       0.5730
    2726       0.4441
    2727       0.6864
    2728       0.5212
    2729       0.6761
    2730       0.4540
    2731       0.5680
    2732       0.4921
    2733       0.4851
    2734       0.5418
    2735       0.5610
    2736       0.5452
    2737       0.4626
    2738       0.4334
    2739       0.5498
    2740       0.5500
    2741       0.4571
    2742       0.4280
    2743       0.4648
    2744       0.3813
    2745       0.5732
    2746       0.6086
    2747       0.4978
    2748       0.4212
    2749       0.4734
    2750       0.4465
    2751       0.4873
    2752       0.4741
    2753       0.6302
    2754       0.4407
    2755       0.5166
    2756       0.6621
    2757       0.4897
    2758       0.6130
    2759       0.4687
    2760       0.3972
    2761       0.6182
    2762       0.5540
    2763       0.5370
    2764       0.4883
    2765       0.5098
    2766       0.5396
    2767       0.4893
    2768       0.3720
    2769       0.5144
    2770       0.4853
    2771       0.4646
    2772       0.4099
    2773       0.4156
    2774       0.4840
    2775       0.5809
    2776       0.5410
    2777       0.5335
    2778       0.5106
    2779       0.5582
    2780       0.4209
    2781       0.4329
    2782       0.5358
    2783       0.4351
    2784       0.5044
    2785       0.4380
    2786       0.4880
    2787       0.4728
    2788       0.4517
    2789       0.5437
    2790       0.5646
    2791       0.5917
    2792       0.5888
    2793       0.5493
    2794       0.4826
    2795       0.5232
    2796       0.7368
    2797       0.4846
    2798       0.4942
    2799       0.5025
    2800       0.5272
    2801       0.6286
    2802       0.5203
    2803       0.8468
    2804       0.4849
    2805       0.5835
    2806       0.4844
    2807       0.4361
    2808       0.5121
    2809       0.5780
    2810       0.5367
    2811       0.5743
    2812       0.5122
    2813       0.4558
    2814       0.6487
    2815       0.4506
    2816       0.4911
    2817       0.5028
    2818       0.4073
    2819       0.6490
    2820       0.5470
    2821       0.4634
    2822       0.4364
    2823       0.5503
    2824       0.4461
    2825       0.4722
    2826       0.5395
    2827       0.4975
    2828       0.5198
    2829       0.5422
    2830       0.4615
    2831       0.5520
    2832       0.4491
    2833       0.5907
    2834       0.5067
    2835       0.5304
    2836       0.5646
    2837       0.5494
    2838       0.6027
    2839       0.4941
    2840       0.4957
    2841       0.4927
    2842       0.4452
    2843       0.5591
    2844       0.4593
    2845       0.4141
    2846       0.5631
    2847       0.4590
    2848       0.4702
    2849       0.4984
    2850       0.5278
    2851       0.5615
    2852       0.4697
    2853       0.5037
    2854       0.5745
    2855       0.6092
    2856       0.4085
    2857       0.4746
    2858       0.4263
    2859       0.5301
    2860       0.5235
    2861       0.5226
    2862       0.4464
    2863       0.5466
    2864       0.5596
    2865       0.4244
    2866       0.5269
    2867       0.3960
    2868       0.4225
    2869       0.5224
    2870       0.4621
    2871       0.5320
    2872       0.5364
    2873       0.6143
    2874       0.5092
    2875       0.4881
    2876       0.5486
    2877       0.7043
    2878       0.5513
    2879       0.6160
    2880       0.5496
    2881       0.4454
    2882       0.4418
    2883       0.4162
    2884       0.5321
    2885       0.5016
    2886       0.4158
    2887       0.4684
    2888       0.5938
    2889       0.4378
    2890       0.5653
    2891       0.5955
    2892       0.5979
    2893       0.6300
    2894       0.4585
    2895       0.5319
    2896       0.4576
    2897       0.5579
    2898       0.5896
    2899       0.4176
    2900       0.4738
    2901       0.5233
    2902       0.4551
    2903       0.4787
    2904       0.5561
    2905       0.4923
    2906       0.5121
    2907       0.4198
    2908       0.5077
    2909       0.5897
    2910       0.4899
    2911       0.5055
    2912       0.4750
    2913       0.4884
    2914       0.5212
    2915       0.4874
    2916       0.3806
    2917       0.4282
    2918       0.5211
    2919       0.5242
    2920       0.5446
    2921       0.4301
    2922       0.4329
    2923       0.3967
    2924       0.5218
    2925       0.4990
    2926       0.6075
    2927       0.4799
    2928       0.4367
    2929       0.3927
    2930       0.5619
    2931       0.5271
    2932       0.4461
    2933       0.5924
    2934       0.4928
    2935       0.4259
    2936       0.3942
    2937       0.4169
    2938       0.4520
    2939       0.3953
    2940       0.4517
    2941       0.5645
    2942       0.4534
    2943       0.5030
    2944       0.4221
    2945       0.4784
    2946       0.4687
    2947       0.4407
    2948       0.5095
    2949       0.4556
    2950       0.7069
    2951       0.5157
    2952       0.4247
    2953       0.4400
    2954       0.5945
    2955       0.5428
    2956       0.5710
    2957       0.4564
    2958       0.4537
    2959       0.4642
    2960       0.6390
    2961       0.4629
    2962       0.5915
    2963       0.5372
    2964       0.4253
    2965       0.5199
    2966       0.4130
    2967       0.5085
    2968       0.5109
    2969       0.5779
    2970       0.5216
    2971       0.4673
    2972       0.5042
    2973       0.6184
    2974       0.5868
    2975       0.4698
    2976       0.5294
    2977       0.4983
    2978       0.4369
    2979       0.4423
    2980       0.4880
    2981       0.4856
    2982       0.5431
    2983       0.3992
    2984       0.4148
    2985       0.4324
    2986       0.5015
    2987       0.5006
    2988       0.5064
    2989       0.4582
    2990       0.5461
    2991       0.4276
    2992       0.5890
    2993       0.4253
    2994       0.6036
    2995       0.5103
    2996       0.4603
    2997       0.4897
    2998       0.5241
    2999       0.4065
    3000       0.4636
    3001       0.5839
    3002       0.4867
    3003       0.5417
    3004       0.5323
    3005       0.4903
    3006       0.6176
    3007       0.4423
    3008       0.4082
    3009       0.4949
    3010       0.5183
    3011       0.4430
    3012       0.4502
    3013       0.4844
    3014       0.4035
    3015       0.3868
    3016       0.3918
    3017       0.4110
    3018       0.5150
    3019       0.4712
    3020       0.6367
    3021       0.4643
    3022       0.6599
    3023       0.5265
    3024       0.4318
    3025       0.4617
    3026       0.4490
    3027       0.5281
    3028       0.4805
    3029       0.4089
    3030       0.5116
    3031       0.4043
    3032       0.4292
    3033       0.5386
    3034       0.5275
    3035       0.4377
    3036       0.4339
    3037       0.4824
    3038       0.4379
    3039       0.4340
    3040       0.5853
    3041       0.4407
    3042       0.5375
    3043       0.5935
    3044       0.5354
    3045       0.4960
    3046       0.5874
    3047       0.5491
    3048       0.4944
    3049       0.6501
    3050       0.4223
    3051       0.4579
    3052       0.5338
    3053       0.6498
    3054       0.5441
    3055       0.5682
    3056       0.4782
    3057       0.5753
    3058       0.6537
    3059       0.5003
    3060       0.4884
    3061       0.5223
    3062       0.4030
    3063       0.4235
    3064       0.3380
    3065       0.3046
    3066       0.2869
    3067       0.3515
    3068       0.3253
    3069       0.3966
    3070       0.4846
    3071       0.5146
    3072       0.4887
    3073       0.3159
    3074       0.3955
    3075       0.7334
    3076       0.4958
    3077       0.5601
    3078       0.4170
    3079       0.3883
    3080       0.5162
    3081       0.4003
    3082       0.5019
    3083       0.5201
    3084       0.6081
    3085       0.2658
    3086       0.3810
    3087       0.3728
    3088       0.4222
    3089       0.5407
    3090       0.3208
    3091       0.5058
    3092       0.4053
    3093       0.4434
    3094       0.4241
    3095       0.4259
    3096       0.3839
    3097       0.5089
    3098       0.3241
    3099       0.3683
    3100       0.3143
    3101       0.4351
    3102       0.3717
    3103       0.3347
    3104       0.2889
    3105       0.2897
    3106       0.3795
    3107       0.3321
    3108       0.6367
    3109       0.5585
    3110       0.4439
    3111       0.4222
    3112       0.5104
    3113       0.3842
    3114       0.4005
    3115       0.4768
    3116       0.5149
    3117       0.4993
    3118       0.4240
    3119       0.3246
    3120       0.4725
    3121       0.2419
    3122       0.4114
    3123       0.5644
    3124       0.2998
    3125       0.5458
    3126       0.5349
    3127       0.3623
    3128       0.4137
    3129       0.3244
    3130       0.5028
    3131       0.3411
    3132       0.4227
    3133       0.3999
    3134       0.4836
    3135       0.5665
    3136       0.3808
    3137       0.4466
    3138       0.5542
    3139       0.5942
    3140       0.4439
    3141       0.6102
    3142       0.5527
    3143       0.4591
    3144       0.4732
    3145       0.4065
    3146       0.6701
    3147       0.5071
    3148       0.6899
    3149       0.6414
    3150       0.6234
    3151       0.5884
    3152       0.4286
    3153       0.4849
    3154       0.5607
    3155       0.4466
    3156       0.5058
    3157       0.4944
    3158       0.6179
    3159       0.4955
    3160       0.4548
    3161       0.4914
    3162       0.5084
    3163       0.5172
    3164       0.6225
    3165       0.5291
    3166       0.6759
    3167       0.6067
    3168       0.5002
    3169       0.5452
    3170       0.6407
    3171       0.6302
    3172       0.4383
    3173       0.4455
    3174       0.4437
    3175       0.5557
    3176       0.4711
    3177       0.4451
    3178       0.5441
    3179       0.4202
    3180       0.4696
    3181       0.5778
    3182       0.4774
    3183       0.4704
    3184       0.5401
    3185       0.6027
    3186       0.4906
    3187       0.4307
    3188       0.8344
    3189       0.5286
    3190       0.4794
    3191       0.4459
    3192       0.5603
    3193       0.4744
    3194       0.5108
    3195       0.4753
    3196       0.4379
    3197       0.4650
    3198       0.4730
    3199       0.5054
    3200       0.6058
    3201       0.6483
    3202       0.5654
    3203       0.4376
    3204       0.3868
    3205       0.6392
    3206       0.5117
    3207       0.5567
    3208       0.5235
    3209       0.4890
    3210       0.4944
    3211       0.6118
    3212       0.4945
    3213       0.4653
    3214       0.5841
    3215       0.6135
    3216       0.4860
    3217       0.5347
    3218       0.5244
    3219       0.4125
    3220       0.4600
    3221       0.5281
    3222       0.4406
    3223       0.5839
    3224       0.5967
    3225       0.4436
    3226       0.5765
    3227       0.4628
    3228       0.5787
    3229       0.5348
    3230       0.4922
    3231       0.5915
    3232       0.5807
    3233       0.5489
    3234       0.5294
    3235       0.4980
    3236       0.4431
    3237       0.6992
    3238       0.5616
    3239       0.5763
    3240       0.4189
    3241       0.5930
    3242       0.4170
    3243       0.7598
    3244       0.7151
    3245       0.6247
    3246       0.5339
    3247       0.4535
    3248       0.6384
    3249       0.5204
    3250       0.5059
    3251       0.5193
    3252       0.6436
    3253       0.5628
    3254       0.5721
    3255       0.5240
    3256       0.5561
    3257       0.4646
    3258       0.4500
    3259       0.5673
    3260       0.4793
    3261       0.5013
    3262       0.4502
    3263       0.5121
    3264       0.4817
    3265       0.5146
    3266       0.5495
    3267       0.5482
    3268       0.4291
    3269       0.4725
    3270       0.5762
    3271       0.4647
    3272       0.5796
    3273       0.5128
    3274       0.5605
    3275       0.6448
    3276       0.5660
    3277       0.4708
    3278       0.4019
    3279       0.4486
    3280       0.3990
    3281       0.4252
    3282       0.4785
    3283       0.4361
    3284       0.3991
    3285       0.5179
    3286       0.4461
    3287       0.4942
    3288       0.4221
    3289       0.4765
    3290       0.6066
    3291       0.5325
    3292       0.5190
    3293       0.5978
    3294       0.4453
    3295       0.5021
    3296       0.5848
    3297       0.4740
    3298       0.5589
    3299       0.4668
    3300       0.6313
    3301       0.6646
    3302       0.4137
    3303       0.6010
    3304       0.5315
    3305       0.5244
    3306       0.5172
    3307       0.4550
    3308       0.4500
    3309       0.3991
    3310       0.6997
    3311       0.5992
    3312       0.5304
    3313       0.4173
    3314       0.4379
    3315       0.6073
    3316       0.6013
    3317       0.5229
    3318       0.5461
    3319       0.7019
    3320       0.5597
    3321       0.6736
    3322       0.4308
    3323       0.4502
    3324       0.4916
    3325       0.5795
    3326       0.6717
    3327       0.5993
    3328       0.4192
    3329       0.4130
    3330       0.5782
    3331       0.6130
    3332       0.4956
    3333       0.6038
    3334       0.5059
    3335       0.5472
    3336       0.5758
    3337       0.5700
    3338       0.5315
    3339       0.3778
    3340       0.3979
    3341       0.4422
    3342       0.4774
    3343       0.6074
    3344       0.5070
    3345       0.4814
    3346       0.4450
    3347       0.4858
    3348       0.4537
    3349       0.6117
    3350       0.7217
    3351       0.6576
    3352       0.5728
    3353       0.5359
    3354       0.6282
    3355       0.4654
    3356       0.5833
    3357       0.5029
    3358       0.5147
    3359       0.5672
    3360       0.4998
    3361       0.5620
    3362       0.5186
    3363       0.5809
    3364       0.4863
    3365       0.5666
    3366       0.4350
    3367       0.5205
    3368       0.4617
    3369       0.5461
    3370       0.4325
    3371       0.6420
    3372       0.5133
    3373       0.5156
    3374       0.4728
    3375       0.5664
    3376       0.5603
    3377       0.6329
    3378       0.4857
    3379       0.5792
    3380       0.4572
    3381       0.5369
    3382       0.4475
    3383       0.5222
    3384       0.4747
    3385       0.3811
    3386       0.4356
    3387       0.4286
    3388       0.3946
    3389       0.5416
    3390       0.4865
    3391       0.4559
    3392       0.4585
    3393       0.4509
    3394       0.5787
    3395       0.5988
    3396       0.4982
    3397       0.4130
    3398       0.4634
    3399       0.4641
    3400       0.4565
    3401       0.4624
    3402       0.5757
    3403       0.5006
    3404       0.5953
    3405       0.5722
    3406       0.5384
    3407       0.4980
    3408       0.4424
    3409       0.7394
    3410       0.4766
    3411       0.5088
    3412       0.4816
    3413       0.7375
    3414       0.3847
    3415       0.4557
    3416       0.5053
    3417       0.4939
    3418       0.6090
    3419       0.4107
    3420       0.4415
    3421       0.4818
    3422       0.4480
    3423       0.4665
    3424       0.4782
    3425       0.5325
    3426       0.5015
    3427       0.3716
    3428       0.5464
    3429       0.4785
    3430       0.5523
    3431       0.5902
    3432       0.4890
    3433       0.4128
    3434       0.5065
    3435       0.5168
    3436       0.5588
    3437       0.5095
    3438       0.4362
    3439       0.4251
    3440       0.6147
    3441       0.5387
    3442       0.5352
    3443       0.5533
    3444       0.6299
    3445       0.4682
    3446       0.5497
    3447       0.5156
    3448       0.5201
    3449       0.4655
    3450       0.5029
    3451       0.4890
    3452       0.5679
    3453       0.4529
    3454       0.5522
    3455       0.4844
    3456       0.4352
    3457       0.4130
    3458       0.4158
    3459       0.4206
    3460       0.5464
    3461       0.4011
    3462       0.5053
    3463       0.4451
    3464       0.4667
    3465       0.4251
    3466       0.4553
    3467       0.4555
    3468       0.4502
    3469       0.4722
    3470       0.5100
    3471       0.3777
    3472       0.5741
    3473       0.4969
    3474       0.4999
    3475       0.4634
    3476       0.4925
    3477       0.4773
    3478       0.5299
    3479       0.5558
    3480       0.4892
    3481       0.5476
    3482       0.4778
    3483       0.4401
    3484       0.5197
    3485       0.4986
    3486       0.6026
    3487       0.4501
    3488       0.4861
    3489       0.4792
    3490       0.5507
    3491       0.3971
    3492       0.4638
    3493       0.5979
    3494       0.5554
    3495       0.4847
    3496       0.4986
    3497       0.4440
    3498       0.5083
    3499       0.4425
    3500       0.5090
    3501       0.5673
    3502       0.5717
    3503       0.5916
    3504       0.4619
    3505       0.4598
    3506       0.7123
    3507       0.5351
    3508       0.7657
    3509       0.5343
    3510       0.4452
    3511       0.5386
    3512       0.4572
    3513       0.5153
    3514       0.5502
    3515       0.4632
    3516       0.4303
    3517       0.4471
    3518       0.4764
    3519       0.5255
    3520       0.4962
    3521       0.4112
    3522       0.4639
    3523       0.6311
    3524       0.4542
    3525       0.4751
    3526       0.4950
    3527       0.3332
    3528       0.5519
    3529       0.4468
    3530       0.5528
    3531       0.4556
    3532       0.4038
    3533       0.4258
    3534       0.3992
    3535       0.4643
    3536       0.4470
    3537       0.4559
    3538       0.4447
    3539       0.4472
    3540       0.5142
    3541       0.4174
    3542       0.4167
    3543       0.4667
    3544       0.4464
    3545       0.4862
    3546       0.4996
    3547       0.4730
    3548       0.6184
    3549       0.5543
    3550       0.5652
    3551       0.5965
    3552       0.5878
    3553       0.5580
    3554       0.3736
    3555       0.3625
    3556       0.4834
    3557       0.4683
    3558       0.4461
    3559       0.4124
    3560       0.4703
    3561       0.4180
    3562       0.4193
    3563       0.5722
    3564       0.4725
    3565       0.4198
    3566       0.4389
    3567       0.4296
    3568       0.4371
    3569       0.5694
    3570       0.4525
    3571       0.4759
    3572       0.4369
    3573       0.4826
    3574       0.4553
    3575       0.4114
    3576       0.4265
    3577       0.4253
    3578       0.5387
    3579       0.4535
    3580       0.4561
    3581       0.4263
    3582       0.4337
    3583       0.4664
    3584       0.4271
    3585       0.4670
    3586       0.6381
    3587       0.5522
    3588       0.5171
    3589       0.4863
    3590       0.5121
    3591       0.6391
    3592       0.5277
    3593       0.6185
    3594       0.7381
    3595       0.6093
    3596       0.6385
    3597       0.5517
    3598       0.6311
    3599       0.7530
    3600       0.6861
    3601       0.5988
    3602       0.5765
    3603       0.6007
    3604       0.5825
    3605       0.5551
    3606       0.6257
    3607       0.6724
    3608       0.5294
    3609       0.5468
    3610       0.6355
    3611       0.5710
    3612       0.4927
    3613       0.7678
    3614       0.7352
    3615       0.6543
    3616       0.5863
    3617       0.5699
    3618       0.6010
    3619       0.5898
    3620       0.4749
    3621       0.5139
    3622       0.5641
    3623       0.4074
    3624       0.5859
    3625       0.5221
    3626       0.4304
    3627       0.5989
    3628       0.5050
    3629       0.4462
    3630       0.4773
    3631       0.7172
    3632       0.5208
    3633       0.4350
    3634       0.4352
    3635       0.5419
    3636       0.5341
    3637       0.6216
    3638       0.5079
    3639       0.5299
    3640       0.5423
    3641       0.4414
    3642       0.4727
    3643       0.4564
    3644       0.5173
    3645       0.4240
    3646       0.4828
    3647       0.6053
    3648       0.4758
    3649       0.7856
    3650       0.6293
    3651       0.5431
    3652       0.5160
    3653       0.5817
    3654       0.5087
    3655       0.5414
    3656       0.4518
    3657       0.5179
    3658       0.4617
    3659       0.4370
    3660       0.4483
    3661       0.4437
    3662       0.5232
    3663       0.5554
    3664       0.5011
    3665       0.6842
    3666       0.4975
    3667       0.6379
    3668       0.4654
    3669       0.4299
    3670       0.4869
    3671       0.4856
    3672       0.4995
    3673       0.3944
    3674       0.5131
    3675       0.4910
    3676       0.5124
    3677       0.5839
    3678       0.6414
    3679       0.5664
    3680       0.5688
    3681       0.4741
    3682       0.4650
    3683       0.5066
    3684       0.4819
    3685       0.5541
    3686       0.4619
    3687       0.6485
    3688       0.5083
    3689       0.4900
    3690       0.5559
    3691       0.5213
    3692       0.4048
    3693       0.4629
    3694       0.4739
    3695       0.4614
    3696       0.4845
    3697       0.4400
    3698       0.4235
    3699       0.5708
    3700       0.4298
    3701       0.5003
    3702       0.4453
    3703       0.5173
    3704       0.7389
    3705       0.4481
    3706       0.4978
    3707       0.5514
    3708       0.5754
    3709       0.4421
    3710       0.5240
    3711       0.6040
    3712       0.4269
    3713       0.4705
    3714       0.4263
    3715       0.5980
    3716       0.4766
    3717       0.5009
    3718       0.5584
    3719       0.4520
    3720       0.4391
    3721       0.5169
    3722       0.3703
    3723       0.5173
    3724       0.5178
    3725       0.4612
    3726       0.5328
    3727       0.5407
    3728       0.4884
    3729       0.4343
    3730       0.5272
    3731       0.4995
    3732       0.4620
    3733       0.5206
    3734       0.5357
    3735       0.5378
    3736       0.4433
    3737       0.4882
    3738       0.5946
    3739       0.5178
    3740       0.5750
    3741       0.4927
    3742       0.6251
    3743       0.6617
    3744       0.4780
    3745       0.6427
    3746       0.6231
    3747       0.4850
    3748       0.5556
    3749       0.5125
    3750       0.4388
    3751       0.5886
    3752       0.4032
    3753       0.5761
    3754       0.4104
    3755       0.4378
    3756       0.4027
    3757       0.4642
    3758       0.5307
    3759       0.4315
    3760       0.5009
    3761       0.4609
    3762       0.4648
    3763       0.6126
    3764       0.5583
    3765       0.5622
    3766       0.4901
    3767       0.4192
    3768       0.4685
    3769       0.5306
    3770       0.4702
    3771       0.5040
    3772       0.4993
    3773       0.4087
    3774       0.5244
    3775       0.4771
    3776       0.5551
    3777       0.5170
    3778       0.6388
    3779       0.4301
    3780       0.4731
    3781       0.5359
    3782       0.5392
    3783       0.5063
    3784       0.4344
    3785       0.4294
    3786       0.5201
    3787       0.4626
    3788       0.6344
    3789       0.5074
    3790       0.5837
    3791       0.5750
    3792       0.6524
    3793       0.5567
    3794       0.6484
    3795       0.5858
    3796       0.6495
    3797       0.6963
    3798       0.3999
    3799       0.6406
    3800       0.5937
    3801       0.5138
    3802       0.4454
    3803       0.5675
    3804       0.6419
    3805       0.5904
    3806       0.6051
    3807       0.6483
    3808       0.5541
    3809       0.5966
    3810       0.7767
    3811       0.6767
    3812       0.7304
    3813       0.4964
    3814       0.5934
    3815       0.5771
    3816       0.4645
    3817       0.5660
    3818       0.5721
    3819       0.4988
    3820       0.4822
    3821       0.5636
    3822       0.5088
    3823       0.4863
    3824       0.4085
    3825       0.5365
    3826       0.5676
    3827       0.4256
    3828       0.4859
    3829       0.4079
    3830       0.5561
    3831       0.4871
    3832       0.6531
    3833       0.5607
    3834       0.4795
    3835       0.5482
    3836       0.6412
    3837       0.5009
    3838       0.6559
    3839       0.6051
    3840       0.6452
    3841       0.4158
    3842       0.4764
    3843       0.5547
    3844       0.5237
    3845       0.6034
    3846       0.5003
    3847       0.5400
    3848       0.4253
    3849       0.4859
    3850       0.4735
    3851       0.4797
    3852       0.4808
    3853       0.4647
    3854       0.4023
    3855       0.4528
    3856       0.5415
    3857       0.4696
    3858       0.5134
    3859       0.5718
    3860       0.4575
    3861       0.4164
    3862       0.4451
    3863       0.5092
    3864       0.5037
    3865       0.4398
    3866       0.5076
    3867       0.5441
    3868       0.5175
    3869       0.5698
    3870       0.4818
    3871       0.5876
    3872       0.5132
    3873       0.4934
    3874       0.4540
    3875       0.4463
    3876       0.3904
    3877       0.4167
    3878       0.6254
    3879       0.4956
    3880       0.3644
    3881       0.4472
    3882       0.4286
    3883       0.4065
    3884       0.4759
    3885       0.5221
    3886       0.4522
    3887       0.4042
    3888       0.4225
    3889       0.5842
    3890       0.4596
    3891       0.4205
    3892       0.4482
    3893       0.5269
    3894       0.4829
    3895       0.5656
    3896       0.5070
    3897       0.4624
    3898       0.5415
    3899       0.5459
    3900       0.5348
    3901       0.4895
    3902       0.5271
    3903       0.6475
    3904       0.5160
    3905       0.5546
    3906       0.4085
    3907       0.4816
    3908       0.5053
    3909       0.5072
    3910       0.4837
    3911       0.6052
    3912       0.6937
    3913       0.8619
    3914       0.3964
    3915       0.6195
    3916       0.6296
    3917       0.5511
    3918       0.4718
    3919       0.4966
    3920       0.4501
    3921       0.4722
    3922       0.4073
    3923       0.5031
    3924       0.4362
    3925       0.4868
    3926       0.4548
    3927       0.4242
    3928       0.5754
    3929       0.4804
    3930       0.4448
    3931       0.4980
    3932       0.6964
    3933       0.4507
    3934       0.6704
    3935       0.4985
    3936       0.3990
    3937       0.5619
    3938       0.5525
    3939       0.5804
    3940       0.4157
    3941       0.3598
    3942       0.5518
    3943       0.4809
    3944       0.5379
    3945       0.4601
    3946       0.5399
    3947       0.4682
    3948       0.4417
    3949       0.5510
    3950       0.4638
    3951       0.4536
    3952       0.5154
    3953       0.4681
    3954       0.4835
    3955       0.5044
    3956       0.4581
    3957       0.6538
    3958       0.5437
    3959       0.4609
    3960       0.6566
    3961       0.5845
    3962       0.5325
    3963       0.5301
    3964       0.5150
    3965       0.4876
    3966       0.5424
    3967       0.6213
    3968       0.5706
    3969       0.6569
    3970       0.5815
    3971       0.5316
    3972       0.6931
    3973       0.5690
    3974       0.7060
    3975       0.5916
    3976       0.6168
    3977       0.5541
    3978       0.5720
    3979       0.5088
    3980       0.5344
    3981       0.7111
    3982       0.5975
    3983       0.7196
    3984       0.5956
    3985       0.5109
    3986       0.5818
    3987       0.4998
    3988       0.4460
    3989       0.5412
    3990       0.5851
    3991       0.4441
    3992       0.5260
    3993       0.5487
    3994       0.4707
    3995       0.5741
    3996       0.5710
    3997       0.4819
    3998       0.4320
    3999       0.5781
    4000       0.6069
    4001       0.4208
    4002       0.5123
    4003       0.3838
    4004       0.5078
    4005       0.5291
    4006       0.5705
    4007       0.4185
    4008       0.6303
    4009       0.4385
    4010       0.4182
    4011       0.4671
    4012       0.5556
    4013       0.4568
    4014       0.4943
    4015       0.5031
    4016       0.5285
    4017       0.7288
    4018       0.6711
    4019       0.4804
    4020       0.5022
    4021       0.5048
    4022       0.5076
    4023       0.5674
    4024       0.6743
    4025       0.5260
    4026       0.5836
    4027       0.6864
    4028       0.5807
    4029       0.4970
    4030       0.4457
    4031       0.4952
    4032       0.4352
    4033       0.4765
    4034       0.5727
    4035       0.5508
    4036       0.4718
    4037       0.4952
    4038       0.5121
    4039       0.4488
    4040       0.5595
    4041       0.4648
    4042       0.5691
    4043       0.6451
    4044       0.4371
    4045       0.5065
    4046       0.4877
    4047       0.4685
    4048       0.4355
    4049       0.4521
    4050       0.4622
    4051       0.5791
    4052       0.4371
    4053       0.4680
    4054       0.4753
    4055       0.4813
    4056       0.3952
    4057       0.5740
    4058       0.4825
    4059       0.5629
    4060       0.4826
    4061       0.6600
    4062       0.6004
    4063       0.7034
    4064       0.4966
    4065       0.5613
    4066       0.4333
    4067       0.4359
    4068       0.4870
    4069       0.5844
    4070       0.5721
    4071       0.4554
    4072       0.5021
    4073       0.4243
    4074       0.4917
    4075       0.5351
    4076       0.5885
    4077       0.5731
    4078       0.4603
    4079       0.4606
    4080       0.6707
    4081       0.5267
    4082       0.5527
    4083       0.4410
    4084       0.3786
    4085       0.6001
    4086       0.5920
    4087       0.3431
    4088       0.3377
    4089       0.4043
    4090       0.3843
    4091       0.5533
    4092       0.4609
    4093       0.2923
    4094       0.4045
    4095       0.3450
    4096       0.5051
    4097       0.3039
    4098       0.4634
    4099       0.3584
    4100       0.3271
    4101       0.3139
    4102       0.4567
    4103       0.3547
    4104       0.3645
    4105       0.3813
    4106       0.3510
    4107       0.3155
    4108       0.3214
    4109       0.4156
    4110       0.4173
    4111       0.4364
    4112       0.2439
    4113       0.3664
    4114       0.3467
    4115       0.2591
    4116       0.4110
    4117       0.4123
    4118       0.3815
    4119       0.5176
    4120       0.6018
    4121       0.5437
    4122       0.4662
    4123       0.4798
    4124       0.4884
    4125       0.5748
    4126       0.4946
    4127       0.4911
    4128       0.4957
    4129       0.5254
    4130       0.5738
    4131       0.5244
    4132       0.5485
    4133       0.4589
    4134       0.5202
    4135       0.5403
    4136       0.4703
    4137       0.5450
    4138       0.5189
    4139       0.6837
    4140       0.7506
    4141       0.5411
    4142       0.5018
    4143       0.4764
    4144       0.4997
    4145       0.5146
    4146       0.5094
    4147       0.4981
    4148       0.6574
    4149       0.5683
    4150       0.4841
    4151       0.5903
    4152       0.5269
    4153       0.4779
    4154       0.3973
    4155       0.5187
    4156       0.4393
    4157       0.4352
    4158       0.5163
    4159       0.3905
    4160       0.5691
    4161       0.5472
    4162       0.6028
    4163       0.4382
    4164       0.4550
    4165       0.4470
    4166       0.5485
    4167       0.6358
    4168       0.4990
    4169       0.5720
    4170       0.4447
    4171       0.5005
    4172       0.4799
    4173       0.5954
    4174       0.5999
    4175       0.5689
    4176       0.6932
    4177       0.6000
    4178       0.6042
    4179       0.6231
    4180       0.5266
    4181       0.5459
    4182       0.4024
    4183       0.4971
    4184       0.4539
    4185       0.5721
    4186       0.4929
    4187       0.5687
    4188       0.5028
    4189       0.5181
    4190       0.7360
    4191       0.5295
    4192       0.5303
    4193       0.4637
    4194       0.6793
    4195       0.5501
    4196       0.5657
    4197       0.4704
    4198       0.6368
    4199       0.4827
    4200       0.6483
    4201       0.5026
    4202       0.5971
    4203       0.6323
    4204       0.5536
    4205       0.5520
    4206       0.5054
    4207       0.4846
    4208       0.7307
    4209       0.5168
    4210       0.7393
    4211       0.5434
    4212       0.6064
    4213       0.5549
    4214       0.5093
    4215       0.4846
    4216       0.5811
    4217       0.5098
    4218       0.5197
    4219       0.6209
    4220       0.6082
    4221       0.6028
    4222       0.5643
    4223       0.5442
    4224       0.5334
    4225       0.5131
    4226       0.4284
    4227       0.5142
    4228       0.4933
    4229       0.5806
    4230       0.5310
    4231       0.5489
    4232       0.4261
    4233       0.7127
    4234       0.4694
    4235       0.5058
    4236       0.6337
    4237       0.6069
    4238       0.5709
    4239       0.4475
    4240       0.4808
    4241       0.5377
    4242       0.5054
    4243       0.5177
    4244       0.5085
    4245       0.4831
    4246       0.5666
    4247       0.5048
    4248       0.5244
    4249       0.4502
    4250       0.6692
    4251       0.4721
    4252       0.5192
    4253       0.4976
    4254       0.4979
    4255       0.7819
    4256       0.6690
    4257       0.5817
    4258       0.5996
    4259       0.7647
    4260       0.4399
    4261       0.6879
    4262       0.5859
    4263       0.6257
    4264       0.4296
    4265       0.4913
    4266       0.6445
    4267       0.5414
    4268       0.5568
    4269       0.4873
    4270       0.4720
    4271       0.4355
    4272       0.5184
    4273       0.6272
    4274       0.6649
    4275       0.4498
    4276       0.4864
    4277       0.4244
    4278       0.5660
    4279       0.5525
    4280       0.5776
    4281       0.4602
    4282       0.5895
    4283       0.7333
    4284       0.6668
    4285       0.6520
    4286       0.4582
    4287       0.5776
    4288       0.5491
    4289       0.5363
    4290       0.5940
    4291       0.5248
    4292       0.5075
    4293       0.4732
    4294       0.5820
    4295       0.4070
    4296       0.5757
    4297       0.4842
    4298       0.4283
    4299       0.5722
    4300       0.7757
    4301       0.4742
    4302       0.5158
    4303       0.6389
    4304       0.4774
    4305       0.4399
    4306       0.6503
    4307       0.5387
    4308       0.5650
    4309       0.4065
    4310       0.5681
    4311       0.4371
    4312       0.5329
    4313       0.6454
    4314       0.5129
    4315       0.4447
    4316       0.4994
    4317       0.4683
    4318       0.5233
    4319       0.5243
    4320       0.6095
    4321       0.5815
    4322       0.5955
    4323       0.5085
    4324       0.5583
    4325       0.7491
    4326       0.4739
    4327       0.4722
    4328       0.5440
    4329       0.4960
    4330       0.6212
    4331       0.6790
    4332       0.5707
    4333       0.4630
    4334       0.4190
    4335       0.4919
    4336       0.4073
    4337       0.4820
    4338       0.5125
    4339       0.5302
    4340       0.4834
    4341       0.5656
    4342       0.5879
    4343       0.6153
    4344       0.5354
    4345       0.4393
    4346       0.6742
    4347       0.5245
    4348       0.4950
    4349       0.7401
    4350       0.5069
    4351       0.5786
    4352       0.6794
    4353       0.7050
    4354       0.5647
    4355       0.5496
    4356       0.6422
    4357       0.6311
    4358       0.6172
    4359       0.6366
    4360       0.7051
    4361       0.5535
    4362       0.4197
    4363       0.4940
    4364       0.4922
    4365       0.6724
    4366       0.4817
    4367       0.5440
    4368       0.6188
    4369       0.5211
    4370       0.7058
    4371       0.4104
    4372       0.4267
    4373       0.5131
    4374       0.4780
    4375       0.4931
    4376       0.6534
    4377       0.5812
    4378       0.4622
    4379       0.4945
    4380       0.4611
    4381       0.6224
    4382       0.5787
    4383       0.5469
    4384       0.6306
    4385       0.5756
    4386       0.5713
    4387       0.4478
    4388       0.6208
    4389       0.5032
    4390       0.6234
    4391       0.4941
    4392       0.5812
    4393       0.5153
    4394       0.5032
    4395       0.4745
    4396       0.4982
    4397       0.5512
    4398       0.5896
    4399       0.5744
    4400       0.5294
    4401       0.4769
    4402       0.4902
    4403       0.5443
    4404       0.5233
    4405       0.6486
    4406       0.7136
    4407       0.6472
    4408       0.6389
    4409       0.4572
    4410       0.4779
    4411       0.5067
    4412       0.5585
    4413       0.4328
    4414       0.5092
    4415       0.5731
    4416       0.4250
    4417       0.4346
    4418       0.4751
    4419       0.4420
    4420       0.5752
    4421       0.5051
    4422       0.4405
    4423       0.4879
    4424       0.4003
    4425       0.4348
    4426       0.5786
    4427       0.5477
    4428       0.6809
    4429       0.4312
    4430       0.4862
    4431       0.4884
    4432       0.4396
    4433       0.6156
    4434       0.4693
    4435       0.4618
    4436       0.6463
    4437       0.4043
    4438       0.4297
    4439       0.6066
    4440       0.4605
    4441       0.4013
    4442       0.4649
    4443       0.4735
    4444       0.4879
    4445       0.4354
    4446       0.4875
    4447       0.3786
    4448       0.4612
    4449       0.4007
    4450       0.5540
    4451       0.3728
    4452       0.3877
    4453       0.4194
    4454       0.4942
    4455       0.4792
    4456       0.4908
    4457       0.4181
    4458       0.5091
    4459       0.4037
    4460       0.3878
    4461       0.4946
    4462       0.4389
    4463       0.4585
    4464       0.4463
    4465       0.5917
    4466       0.4648
    4467       0.4059
    4468       0.6629
    4469       0.4129
    4470       0.5864
    4471       0.4285
    4472       0.5199
    4473       0.4917
    4474       0.4267
    4475       0.5466
    4476       0.4712
    4477       0.4286
    4478       0.4343
    4479       0.4327
    4480       0.5079
    4481       0.4457
    4482       0.4831
    4483       0.4612
    4484       0.5237
    4485       0.4603
    4486       0.4354
    4487       0.5361
    4488       0.4772
    4489       0.4297
    4490       0.4771
    4491       0.4387
    4492       0.4702
    4493       0.4686
    4494       0.4627
    4495       0.3698
    4496       0.4360
    4497       0.4239
    4498       0.3997
    4499       0.5011
    4500       0.4989
    4501       0.5214
    4502       0.4632
    4503       0.4764
    4504       0.6749
    4505       0.5097
    4506       0.4617
    4507       0.4023
    4508       0.4736
    4509       0.4281
    4510       0.4588
    4511       0.4812
    4512       0.4581
    4513       0.5151
    4514       0.5269
    4515       0.3863
    4516       0.5048
    4517       0.4439
    4518       0.4603
    4519       0.4693
    4520       0.4692
    4521       0.5909
    4522       0.4269
    4523       0.4985
    4524       0.5790
    4525       0.5025
    4526       0.4630
    4527       0.5524
    4528       0.4652
    4529       0.4278
    4530       0.5670
    4531       0.4411
    4532       0.5006
    4533       0.4542
    4534       0.5091
    4535       0.5241
    4536       0.5069
    4537       0.5508
    4538       0.5228
    4539       0.4476
    4540       0.5498
    4541       0.6259
    4542       0.4370
    4543       0.4747
    4544       0.4410
    4545       0.5091
    4546       0.6143
    4547       0.4342
    4548       0.4208
    4549       0.4746
    4550       0.4412
    4551       0.4969
    4552       0.4871
    4553       0.7162
    4554       0.6527
    4555       0.4736
    4556       0.5346
    4557       0.4541
    4558       0.4457
    4559       0.6341
    4560       0.4739
    4561       0.7395
    4562       0.5911
    4563       0.5164
    4564       0.5158
    4565       0.5696
    4566       0.6317
    4567       0.5276
    4568       0.4429
    4569       0.4887
    4570       0.5624
    4571       0.5656
    4572       0.5218
    4573       0.5613
    4574       0.4558
    4575       0.5026
    4576       0.5161
    4577       0.6130
    4578       0.7031
    4579       0.5203
    4580       0.4532
    4581       0.6423
    4582       0.4046
    4583       0.4853
    4584       0.5751
    4585       0.4882
    4586       0.4612
    4587       0.5335
    4588       0.5396
    4589       0.5459
    4590       0.7879
    4591       0.5342
    4592       0.4628
    4593       0.5919
    4594       0.5530
    4595       0.5757
    4596       0.5046
    4597       0.5290
    4598       0.4364
    4599       0.5061
    4600       0.4714
    4601       0.5086
    4602       0.5059
    4603       0.5964
    4604       0.5499
    4605       0.5946
    4606       0.4467
    4607       0.5445
    4608       0.5282
    4609       0.5142
    4610       0.4859
    4611       0.5187
    4612       0.5461
    4613       0.5788
    4614       0.5330
    4615       0.4649
    4616       0.5441
    4617       0.5173
    4618       0.5117
    4619       0.5336
    4620       0.6089
    4621       0.5406
    4622       0.5280
    4623       0.5501
    4624       0.4566
    4625       0.4487
    4626       0.5462
    4627       0.4231
    4628       0.4925
    4629       0.4963
    4630       0.4378
    4631       0.5439
    4632       0.4848
    4633       0.4664
    4634       0.5312
    4635       0.6124
    4636       0.5132
    4637       0.3916
    4638       0.4847
    4639       0.4181
    4640       0.3998
    4641       0.4803
    4642       0.6020
    4643       0.5333
    4644       0.4800
    4645       0.5760
    4646       0.4964
    4647       0.5162
    4648       0.6399
    4649       0.4928
    4650       0.5861
    4651       0.6819
    4652       0.5133
    4653       0.5702
    4654       0.5493
    4655       0.4886
    4656       0.4640
    4657       0.5967
    4658       0.4929
    4659       0.4287
    4660       0.4368
    4661       0.4468
    4662       0.4262
    4663       0.4039
    4664       0.4577
    4665       0.6202
    4666       0.5018
    4667       0.4160
    4668       0.4378
    4669       0.6271
    4670       0.5582
    4671       0.5428
    4672       0.5973
    4673       0.5340
    4674       0.5891
    4675       0.4686
    4676       0.5398
    4677       0.5797
    4678       0.5815
    4679       0.5694
    4680       0.5676
    4681       0.5696
    4682       0.5177
    4683       0.6918
    4684       0.6032
    4685       0.5087
    4686       0.5142
    4687       0.5584
    4688       0.4603
    4689       0.4614
    4690       0.4707
    4691       0.4015
    4692       0.5306
    4693       0.4738
    4694       0.5542
    4695       0.5220
    4696       0.4379
    4697       0.6054
    4698       0.4449
    4699       0.4593
    4700       0.4191
    4701       0.4711
    4702       0.4911
    4703       0.5331
    4704       0.4325
    4705       0.4685
    4706       0.4880
    4707       0.4917
    4708       0.4710
    4709       0.4977
    4710       0.4314
    4711       0.4539
    4712       0.4309
    4713       0.4721
    4714       0.5515
    4715       0.4729
    4716       0.5187
    4717       0.4954
    4718       0.4721
    4719       0.4282
    4720       0.4249
    4721       0.4331
    4722       0.5341
    4723       0.5036
    4724       0.4268
    4725       0.4499
    4726       0.4954
    4727       0.4670
    4728       0.5019
    4729       0.5409
    4730       0.5027
    4731       0.4706
    4732       0.5504
    4733       0.5630
    4734       0.5457
    4735       0.4369
    4736       0.5184
    4737       0.5218
    4738       0.5296
    4739       0.5597
    4740       0.6234
    4741       0.6198
    4742       0.5128
    4743       0.6275
    4744       0.5184
    4745       0.5745
    4746       0.4692
    4747       0.6705
    4748       0.5491
    4749       0.4538
    4750       0.4035
    4751       0.4827
    4752       0.3957
    4753       0.4511
    4754       0.4820
    4755       0.6515
    4756       0.6218
    4757       0.5612
    4758       0.5190
    4759       0.5713
    4760       0.5321
    4761       0.4406
    4762       0.4742
    4763       0.5146
    4764       0.5855
    4765       0.4991
    4766       0.3935
    4767       0.4502
    4768       0.4854
    4769       0.4695
    4770       0.5263
    4771       0.4238
    4772       0.5403
    4773       0.5743
    4774       0.5994
    4775       0.4688
    4776       0.5379
    4777       0.4617
    4778       0.5883
    4779       0.4741
    4780       0.4398
    4781       0.4958
    4782       0.5171
    4783       0.5472
    4784       0.5402
    4785       0.5476
    4786       0.4776
    4787       0.6408
    4788       0.5907
    4789       0.5015
    4790       0.4748
    4791       0.4860
    4792       0.4695
    4793       0.4655
    4794       0.4432
    4795       0.4960
    4796       0.4118
    4797       0.5852
    4798       0.4729
    4799       0.6375
    4800       0.4832
    4801       0.4587
    4802       0.5001
    4803       0.4577
    4804       0.5508
    4805       0.5003
    4806       0.4993
    4807       0.5219
    4808       0.6200
    4809       0.5751
    4810       0.4575
    4811       0.4777
    4812       0.4313
    4813       0.4595
    4814       0.4574
    4815       0.4384
    4816       0.4084
    4817       0.4378
    4818       0.5948
    4819       0.4766
    4820       0.5381
    4821       0.5088
    4822       0.5938
    4823       0.5681
    4824       0.5332
    4825       0.5696
    4826       0.6062
    4827       0.5648
    4828       0.5796
    4829       0.6458
    4830       0.5303
    4831       0.5458
    4832       0.5169
    4833       0.5444
    4834       0.4686
    4835       0.5000
    4836       0.6910
    4837       0.4915
    4838       0.4302
    4839       0.4773
    4840       0.5807
    4841       0.4552
    4842       0.4359
    4843       0.4789
    4844       0.4674
    4845       0.5955
    4846       0.5433
    4847       0.3995
    4848       0.4326
    4849       0.5714
    4850       0.5344
    4851       0.5023
    4852       0.4471
    4853       0.4081
    4854       0.5436
    4855       0.4672
    4856       0.4613
    4857       0.5146
    4858       0.5069
    4859       0.4988
    4860       0.3847
    4861       0.4750
    4862       0.5472
    4863       0.5016
    4864       0.5182
    4865       0.4432
    4866       0.5299
    4867       0.4599
    4868       0.4572
    4869       0.4852
    4870       0.5729
    4871       0.4358
    4872       0.3809
    4873       0.5620
    4874       0.4659
    4875       0.5367
    4876       0.5141
    4877       0.4218
    4878       0.5193
    4879       0.5341
    4880       0.6175
    4881       0.4523
    4882       0.4306
    4883       0.5627
    4884       0.4720
    4885       0.4545
    4886       0.5670
    4887       0.4952
    4888       0.4816
    4889       0.6535
    4890       0.4517
    4891       0.4950
    4892       0.4272
    4893       0.5496
    4894       0.5006
    4895       0.3980
    4896       0.4331
    4897       0.4198
    4898       0.4438
    4899       0.4681
    4900       0.3941
    4901       0.5030
    4902       0.4234
    4903       0.4510
    4904       0.4484
    4905       0.5478
    4906       0.4370
    4907       0.5016
    4908       0.3911
    4909       0.4779
    4910       0.5245
    4911       0.5242
    4912       0.6100
    4913       0.5023
    4914       0.4164
    4915       0.5690
    4916       0.4221
    4917       0.5467
    4918       0.4484
    4919       0.5094
    4920       0.5584
    4921       0.4496
    4922       0.4742
    4923       0.5060
    4924       0.5140
    4925       0.5141
    4926       0.4999
    4927       0.5083
    4928       0.5166
    4929       0.6335
    4930       0.5087
    4931       0.5075
    4932       0.4242
    4933       0.5072
    4934       0.5391
    4935       0.4833
    4936       0.4362
    4937       0.4365
    4938       0.5128
    4939       0.5029
    4940       0.4577
    4941       0.4297
    4942       0.4664
    4943       0.4464
    4944       0.5368
    4945       0.4343
    4946       0.4611
    4947       0.5084
    4948       0.5541
    4949       0.5203
    4950       0.4216
    4951       0.4701
    4952       0.4680
    4953       0.3927
    4954       0.5335
    4955       0.5175
    4956       0.4539
    4957       0.3963
    4958       0.4550
    4959       0.6645
    4960       0.5155
    4961       0.4663
    4962       0.4195
    4963       0.5163
    4964       0.4717
    4965       0.4824
    4966       0.4249
    4967       0.5197
    4968       0.5178
    4969       0.4442
    4970       0.4659
    4971       0.4296
    4972       0.4793
    4973       0.4829
    4974       0.4206
    4975       0.4870
    4976       0.5387
    4977       0.4155
    4978       0.4544
    4979       0.4959
    4980       0.5017
    4981       0.4753
    4982       0.4339
    4983       0.4919
    4984       0.4896
    4985       0.4468
    4986       0.4564
    4987       0.6127
    4988       0.4294
    4989       0.4778
    4990       0.4942
    4991       0.5247
    4992       0.4440
    4993       0.5314
    4994       0.5543
    4995       0.4845
    4996       0.5705
    4997       0.5096
    4998       0.5008
    4999       0.4819
    5000       0.4399
    5001       0.4230
    5002       0.4802
    5003       0.5052
    5004       0.4339
    5005       0.5312
    5006       0.5126
    5007       0.4379
    5008       0.4465
    5009       0.5403
    5010       0.6433
    5011       0.4438
    5012       0.4585
    5013       0.4442
    5014       0.4823
    5015       0.5918
    5016       0.4466
    5017       0.4114
    5018       0.4934
    5019       0.4458
    5020       0.4912
    5021       0.5226
    5022       0.6609
    5023       0.4756
    5024       0.3870
    5025       0.4485
    5026       0.4415
    5027       0.5280
    5028       0.4654
    5029       0.5238
    5030       0.4683
    5031       0.5287
    5032       0.5868
    5033       0.7076
    5034       0.4902
    5035       0.4387
    5036       0.4133
    5037       0.4259
    5038       0.4469
    5039       0.4292
    5040       0.4132
    5041       0.3799
    5042       0.3864
    5043       0.4349
    5044       0.5049
    5045       0.4892
    5046       0.5207
    5047       0.5683
    5048       0.4622
    5049       0.5682
    5050       0.4926
    5051       0.4659
    5052       0.5660
    5053       0.4774
    5054       0.4860
    5055       0.5487
    5056       0.4375
    5057       0.4145
    5058       0.4257
    5059       0.4173
    5060       0.5639
    5061       0.5421
    5062       0.4569
    5063       0.4351
    5064       0.4801
    5065       0.4469
    5066       0.4572
    5067       0.4660
    5068       0.5277
    5069       0.5475
    5070       0.4875
    5071       0.4370
    5072       0.4273
    5073       0.6412
    5074       0.5628
    5075       0.4693
    5076       0.6294
    5077       0.4770
    5078       0.4384
    5079       0.4616
    5080       0.4248
    5081       0.5521
    5082       0.4066
    5083       0.4342
    5084       0.5715
    5085       0.6240
    5086       0.5336
    5087       0.5529
    5088       0.5438
    5089       0.5189
    5090       0.5138
    5091       0.5157
    5092       0.5135
    5093       0.5575
    5094       0.5645
    5095       0.5290
    5096       0.5252
    5097       0.5415
    5098       0.5312
    5099       0.5967
    5100       0.5191
    5101       0.6171
    5102       0.6150
    5103       0.6763
    5104       0.6189
    5105       0.5623
    5106       0.5975
    5107       0.6351
    5108       0.5861
    5109       0.6200
    5110       0.7255
    5111       0.5287
    5112       0.6359
    5113       0.6105
    5114       0.5601
    5115       0.5931
    5116       0.5922
    5117       0.5529
    5118       0.5666
    5119       0.5648
    5120       0.6304
    5121       0.4646
    5122       0.5052
    5123       0.6331
    5124       0.6167
    5125       0.4918
    5126       0.5106
    5127       0.4926
    5128       0.4781
    5129       0.5853
    5130       0.6255
    5131       0.4256
    5132       0.4790
    5133       0.6403
    5134       0.4906
    5135       0.5297
    5136       0.5477
    5137       0.5794
    5138       0.5145
    5139       0.6281
    5140       0.4496
    5141       0.5747
    5142       0.5478
    5143       0.4361
    5144       0.5125
    5145       0.5255
    5146       0.6479
    5147       0.4625
    5148       0.4721
    5149       0.4644
    5150       0.5567
    5151       0.4851
    5152       0.5869
    5153       0.5797
    5154       0.5284
    5155       0.6520
    5156       0.6039
    5157       0.5679
    5158       0.5064
    5159       0.4158
    5160       0.5375
    5161       0.4679
    5162       0.5143
    5163       0.5050
    5164       0.5184
    5165       0.5183
    5166       0.5428
    5167       0.4872
    5168       0.5185
    5169       0.5488
    5170       0.5171
    5171       0.4996
    5172       0.5657
    5173       0.5591
    5174       0.5729
    5175       0.6147
    5176       0.5515
    5177       0.5875
    5178       0.5878
    5179       0.5302
    5180       0.5554
    5181       0.4740
    5182       0.5976
    5183       0.5713
    5184       0.5137
    5185       0.5003
    5186       0.5321
    5187       0.5705
    5188       0.5692
    5189       0.6152
    5190       0.5489
    5191       0.5938
    5192       0.5972
    5193       0.4782
    5194       0.5665
    5195       0.4941
    5196       0.4267
    5197       0.4653
    5198       0.5298
    5199       0.4961
    5200       0.4277
    5201       0.4939
    5202       0.4500
    5203       0.5890
    5204       0.4612
    5205       0.4959
    5206       0.4557
    5207       0.5879
    5208       0.4344
    5209       0.5959
    5210       0.4709
    5211       0.3924
    5212       0.4203
    5213       0.4348
    5214       0.5171
    5215       0.5052
    5216       0.7444
    5217       0.4658
    5218       0.4775
    5219       0.5092
    5220       0.5129
    5221       0.5762
    5222       0.4864
    5223       0.6432
    5224       0.4821
    5225       0.5111
    5226       0.5959
    5227       0.6143
    5228       0.6800
    5229       0.6018
    5230       0.5839
    5231       0.4672
    5232       0.4783
    5233       0.4376
    5234       0.5493
    5235       0.4568
    5236       0.4531
    5237       0.4978
    5238       0.4776
    5239       0.4593
    5240       0.6557
    5241       0.4997
    5242       0.5060
    5243       0.5489
    5244       0.5687
    5245       0.6750
    5246       0.5968
    5247       0.5654
    5248       0.6135
    5249       0.4422
    5250       0.4058
    5251       0.4208
    5252       0.4832
    5253       0.4967
    5254       0.4427
    5255       0.4083
    5256       0.4406
    5257       0.4393
    5258       0.4955
    5259       0.4054
    5260       0.5291
    5261       0.4655
    5262       0.4815
    5263       0.4943
    5264       0.4204
    5265       0.5825
    5266       0.4777
    5267       0.6553
    5268       0.4872
    5269       0.5112
    5270       0.6149
    5271       0.4939
    5272       0.3913
    5273       0.5883
    5274       0.5422
    5275       0.4840
    5276       0.5281
    5277       0.5793
    5278       0.6063
    5279       0.5584
    5280       0.5837
    5281       0.5859
    5282       0.7512
    5283       0.4486
    5284       0.4759
    5285       0.6131
    5286       0.6034
    5287       0.4504
    5288       0.4456
    5289       0.5512
    5290       0.4676
    5291       0.5117
    5292       0.4956
    5293       0.5420
    5294       0.4931
    5295       0.4298
    5296       0.5930
    5297       0.4865
    5298       0.5077
    5299       0.4913
    5300       0.5897
    5301       0.4350
    5302       0.4129
    5303       0.5075
    5304       0.4807
    5305       0.4196
    5306       0.5119
    5307       0.4786
    5308       0.5857
    5309       0.4603
    5310       0.4469
    5311       0.5020
    5312       0.5396
    5313       0.4699
    5314       0.4414
    5315       0.5111
    5316       0.5216
    5317       0.4427
    5318       0.6403
    5319       0.4566
    5320       0.4202
    5321       0.4044
    5322       0.4570
    5323       0.5302
    5324       0.5003
    5325       0.5228
    5326       0.4897
    5327       0.4667
    5328       0.4565
    5329       0.5750
    5330       0.4773
    5331       0.4796
    5332       0.5685
    5333       0.4660
    5334       0.4879
    5335       0.5352
    5336       0.4542
    5337       0.4391
    5338       0.5055
    5339       0.4391
    5340       0.5183
    5341       0.6112
    5342       0.4989
    5343       0.4572
    5344       0.5286
    5345       0.4899
    5346       0.5884
    5347       0.5870
    5348       0.6857
    5349       0.4758
    5350       0.5498
    5351       0.5045
    5352       0.5531
    5353       0.4913
    5354       0.4113
    5355       0.4849
    5356       0.4526
    5357       0.6122
    5358       0.5963
    5359       0.6601
    5360       0.4766
    5361       0.4438
    5362       0.4095
    5363       0.4645
    5364       0.4818
    5365       0.4767
    5366       0.5237
    5367       0.5546
    5368       0.5184
    5369       0.4038
    5370       0.5375
    5371       0.4732
    5372       0.4594
    5373       0.4670
    5374       0.5282
    5375       0.4740
    5376       0.4666
    5377       0.4197
    5378       0.4599
    5379       0.4759
    5380       0.4727
    5381       0.5230
    5382       0.5761
    5383       0.5457
    5384       0.4736
    5385       0.5400
    5386       0.4773
    5387       0.4848
    5388       0.4758
    5389       0.5073
    5390       0.4372
    5391       0.4680
    5392       0.5016
    5393       0.5157
    5394       0.4837
    5395       0.4271
    5396       0.4276
    5397       0.4665
    5398       0.4784
    5399       0.5163
    5400       0.4172
    5401       0.5821
    5402       0.5099
    5403       0.4671
    5404       0.5174
    5405       0.4682
    5406       0.4885
    5407       0.4820
    5408       0.5198
    5409       0.4513
    5410       0.5539
    5411       0.5404
    5412       0.5368
    5413       0.5025
    5414       0.5053
    5415       0.6375
    5416       0.5155
    5417       0.5333
    5418       0.4742
    5419       0.4377
    5420       0.6987
    5421       0.6631
    5422       0.6042
    5423       0.5138
    5424       0.5179
    5425       0.5632
    5426       0.6611
    5427       0.6864
    5428       0.5560
    5429       0.5640
    5430       0.6951
    5431       0.5650
    5432       0.5225
    5433       0.5109
    5434       0.5484
    5435       0.5132
    5436       0.5308
    5437       0.6678
    5438       0.6567
    5439       0.6964
    5440       0.5269
    5441       0.5376
    5442       0.6493
    5443       0.6588
    5444       0.5761
    5445       0.5660
    5446       0.6770
    5447       0.5816
    5448       0.5993
    5449       0.6791
    5450       0.6992
    5451       0.5680
    5452       0.5270
    5453       0.5610
    5454       0.5596
    5455       0.5569
    5456       0.6174
    5457       0.6648
    5458       0.6228
    5459       0.6155
    5460       0.5869
    5461       0.7009
    5462       0.5976
    5463       0.6914
    5464       0.6341
    5465       0.6594
    5466       0.6591
    5467       0.5698
    5468       0.4911
    5469       0.5394
    5470       0.5852
    5471       0.5349
    5472       0.6754
    5473       0.5779
    5474       0.5979
    5475       0.5633
    5476       0.5324
    5477       0.5914
    5478       0.6938
    5479       0.5735
    5480       0.6185
    5481       0.6063
    5482       0.7605
    5483       0.5446
    5484       0.6450
    5485       0.5887
    5486       0.6086
    5487       0.5765
    5488       0.5856
    5489       0.4910
    5490       0.4502
    5491       0.5657
    5492       0.5081
    5493       0.5058
    5494       0.6002
    5495       0.5156
    5496       0.5621
    5497       0.4512
    5498       0.4926
    5499       0.4739
    5500       0.4714
    5501       0.7376
    5502       0.6171
    5503       0.5461
    5504       0.6283
    5505       0.6255
    5506       0.6170
    5507       0.6140
    5508       0.6163
    5509       0.6911
    5510       0.4977
    5511       0.5390
    5512       0.4995
    5513       0.5144
    5514       0.5138
    5515       0.4855
    5516       0.6941
    5517       0.5799
    5518       0.5201
    5519       0.4862
    5520       0.4366
    5521       0.5378
    5522       0.5023
    5523       0.4901
    5524       0.5003
    5525       0.4881
    5526       0.6034
    5527       0.5128
    5528       0.4411
    5529       0.4784
    5530       0.4048
    5531       0.5586
    5532       0.6111
    5533       0.4478
    5534       0.5309
    5535       0.5156
    5536       0.5111
    5537       0.5313
    5538       0.5992
    5539       0.5643
    5540       0.5757
    5541       0.5989
    5542       0.5093
    5543       0.5772
    5544       0.5445
    5545       0.5743
    5546       0.5253
    5547       0.5412
    5548       0.7659
    5549       0.5193
    5550       0.5465
    5551       0.5503
    5552       0.5400
    5553       0.5286
    5554       0.5256
    5555       0.6055
    5556       0.4450
    5557       0.5050
    5558       0.4872
    5559       0.4649
    5560       0.5729
    5561       0.4169
    5562       0.4765
    5563       0.4182
    5564       0.5894
    5565       0.5540
    5566       0.4363
    5567       0.4501
    5568       0.5200
    5569       0.4140
    5570       0.4642
    5571       0.4292
    5572       0.5043
    5573       0.6919
    5574       0.4993
    5575       0.4995
    5576       0.4234
    5577       0.4600
    5578       0.4647
    5579       0.5080
    5580       0.5003
    5581       0.4536
    5582       0.5562
    5583       0.5394
    5584       0.5296
    5585       0.4057
    5586       0.5473
    5587       0.5375
    5588       0.4790
    5589       0.5418
    5590       0.7102
    5591       0.4908
    5592       0.4302
    5593       0.5469
    5594       0.4695
    5595       0.6584
    5596       0.5214
    5597       0.5584
    5598       0.5627
    5599       0.4859
    5600       0.4782
    5601       0.4881
    5602       0.4377
    5603       0.5091
    5604       0.5344
    5605       0.4938
    5606       0.4482
    5607       0.5040
    5608       0.4465
    5609       0.5363
    5610       0.4843
    5611       0.5422
    5612       0.6391
    5613       0.5754
    5614       0.6536
    5615       0.6129
    5616       0.5839
    5617       0.5174
    5618       0.6188
    5619       0.4920
    5620       0.6919
    5621       0.5320
    5622       0.5277
    5623       0.5049
    5624       0.5036
    5625       0.4840
    5626       0.5937
    5627       0.6736
    5628       0.6009
    5629       0.5841
    5630       0.6129
    5631       0.4955
    5632       0.6724
    5633       0.5523
    5634       0.5395
    5635       0.5049
    5636       0.4009
    5637       0.4467
    5638       0.5619
    5639       0.5631
    5640       0.6408
    5641       0.5499
    5642       0.5885
    5643       0.5721
    5644       0.5605
    5645       0.5601
    5646       0.5715
    5647       0.5347
    5648       0.5433
    5649       0.5221
    5650       0.4380
    5651       0.5356
    5652       0.6500
    5653       0.4556
    5654       0.5014
    5655       0.4892
    5656       0.6278
    5657       0.4201
    5658       0.4524
    5659       0.5786
    5660       0.4598
    5661       0.4866
    5662       0.4927
    5663       0.5899
    5664       0.6990
    5665       0.5176
    5666       0.6145
    5667       0.5610
    5668       0.5859
    5669       0.6293
    5670       0.5460
    5671       0.5275
    5672       0.4406
    5673       0.4948
    5674       0.4727
    5675       0.4444
    5676       0.6397
    5677       0.7025
    5678       0.4637
    5679       0.4735
    5680       0.4809
    5681       0.5145
    5682       0.3939
    5683       0.4376
    5684       0.4590
    5685       0.4555
    5686       0.4064
    5687       0.5449
    5688       0.4285
    5689       0.4403
    5690       0.5380
    5691       0.6145
    5692       0.5025
    5693       0.4233
    5694       0.4789
    5695       0.4959
    5696       0.4222
    5697       0.4696
    5698       0.5242
    5699       0.4870
    5700       0.6238
    5701       0.5163
    5702       0.5073
    5703       0.5645
    5704       0.4777
    5705       0.4250
    5706       0.5886
    5707       0.4512
    5708       0.5763
    5709       0.4765
    5710       0.6876
    5711       0.4853
    5712       0.4565
    5713       0.6033
    5714       0.4851
    5715       0.5837
    5716       0.6522
    5717       0.4811
    5718       0.4908
    5719       0.4415
    5720       0.4784
    5721       0.5315
    5722       0.4817
    5723       0.4227
    5724       0.4263
    5725       0.4694
    5726       0.3977
    5727       0.4452
    5728       0.4448
    5729       0.4421
    5730       0.4509
    5731       0.4662
    5732       0.5520
    5733       0.4629
    5734       0.4701
    5735       0.4963
    5736       0.4584
    5737       0.5541
    5738       0.4576
    5739       0.5353
    5740       0.5146
    5741       0.5264
    5742       0.4502
    5743       0.4831
    5744       0.4447
    5745       0.4601
    5746       0.4849
    5747       0.4380
    5748       0.5819
    5749       0.4310
    5750       0.5011
    5751       0.4952
    5752       0.5177
    5753       0.5315
    5754       0.6598
    5755       0.6263
    5756       0.4580
    5757       0.4579
    5758       0.4437
    5759       0.3836
    5760       0.4386
    5761       0.5376
    5762       0.5334
    5763       0.5304
    5764       0.4718
    5765       0.6371
    5766       0.4580
    5767       0.5196
    5768       0.4910
    5769       0.4422
    5770       0.4701
    5771       0.4208
    5772       0.4609
    5773       0.4555
    5774       0.4576
    5775       0.5268
    5776       0.5070
    5777       0.5173
    5778       0.4520
    5779       0.5293
    5780       0.5049
    5781       0.5094
    5782       0.4459
    5783       0.5888
    5784       0.4039
    5785       0.6866
    5786       0.5837
    5787       0.5035
    5788       0.5311
    5789       0.4728
    5790       0.5046
    5791       0.5327
    5792       0.5000
    5793       0.5328
    5794       0.4450
    5795       0.6200
    5796       0.5220
    5797       0.4512
    5798       0.5286
    5799       0.6718
    5800       0.5136
    5801       0.5454
    5802       0.4660
    5803       0.5735
    5804       0.6524
    5805       0.4668
    5806       0.4725
    5807       0.4657
    5808       0.5576
    5809       0.5180
    5810       0.4742
    5811       0.4931
    5812       0.7047
    5813       0.5695
    5814       0.7670
    5815       0.5143
    5816       0.5551
    5817       0.4494
    5818       0.5167
    5819       0.5677
    5820       0.5024
    5821       0.5212
    5822       0.4864
    5823       0.4342
    5824       0.5335
    5825       0.4941
    5826       0.5918
    5827       0.6025
    5828       0.5572
    5829       0.4384
    5830       0.5707
    5831       0.4883
    5832       0.5260
    5833       0.5502
    5834       0.3901
    5835       0.5902
    5836       0.4964
    5837       0.5382
    5838       0.5439
    5839       0.6057
    5840       0.7274
    5841       0.5546
    5842       0.4527
    5843       0.5491
    5844       0.4836
    5845       0.4965
    5846       0.5444
    5847       0.5576
    5848       0.5980
    5849       0.6642
    5850       0.4840
    5851       0.6959
    5852       0.5670
    5853       0.5326
    5854       0.5437
    5855       0.5560
    5856       0.5416
    5857       0.6238
    5858       0.7393
    5859       0.5341
    5860       0.4929
    5861       0.5794
    5862       0.5024
    5863       0.4796
    5864       0.4688
    5865       0.5119
    5866       0.6035
    5867       0.6138
    5868       0.5844
    5869       0.4913
    5870       0.4713
    5871       0.6707
    5872       0.5720
    5873       0.7041
    5874       0.4935
    5875       0.5116
    5876       0.4654
    5877       0.5453
    5878       0.4873
    5879       0.5039
    5880       0.4904
    5881       0.5027
    5882       0.6366
    5883       0.5459
    5884       0.4509
    5885       0.5189
    5886       0.5029
    5887       0.4987
    5888       0.4910
    5889       0.5163
    5890       0.5452
    5891       0.4548
    5892       0.4105
    5893       0.4297
    5894       0.4706
    5895       0.5141
    5896       0.4742
    5897       0.4764
    5898       0.6430
    5899       0.4684
    5900       0.3996
    5901       0.4063
    5902       0.4217
    5903       0.4213
    5904       0.5361
    5905       0.4535
    5906       0.6294
    5907       0.5494
    5908       0.6646
    5909       0.6066
    5910       0.6391
    5911       0.4774
    5912       0.4927
    5913       0.4295
    5914       0.4746
    5915       0.5296
    5916       0.4727
    5917       0.5502
    5918       0.5480
    5919       0.5893
    5920       0.5089
    5921       0.5093
    5922       0.5005
    5923       0.6276
    5924       0.5414
    5925       0.4714
    5926       0.5961
    5927       0.5253
    5928       0.4917
    5929       0.6052
    5930       0.5639
    5931       0.5542
    5932       0.4767
    5933       0.5901
    5934       0.5099
    5935       0.5941
    5936       0.4754
    5937       0.5498
    5938       0.5220
    5939       0.4744
    5940       0.5002
    5941       0.6417
    5942       0.7141
    5943       0.4806
    5944       0.5292
    5945       0.6001
    5946       0.7167
    5947       0.4661
    5948       0.5874
    5949       0.4918
    5950       0.5081
    5951       0.5645
    5952       0.4953
    5953       0.6094
    5954       0.4696
    5955       0.5830
    5956       0.5485
    5957       0.4652
    5958       0.4938
    5959       0.5389
    5960       0.5041
    5961       0.4614
    5962       0.5099
    5963       0.5247
    5964       0.5169
    5965       0.5891
    5966       0.6719
    5967       0.6254
    5968       0.6338
    5969       0.6223
    5970       0.5795
    5971       0.6776
    5972       0.6079
    5973       0.5908
    5974       0.5588
    5975       0.6117
    5976       0.6675
    5977       0.5840
    5978       0.6177
    5979       0.6064
    5980       0.6561
    5981       0.5218
    5982       0.5849
    5983       0.6469
    5984       0.7515
    5985       0.7208
    5986       0.6404
    5987       0.6107
    5988       0.6518
    5989       0.5926
    5990       0.6220
    5991       0.6539
    5992       0.6030
    5993       0.7220
    5994       0.5618
    5995       0.5979
    5996       0.5765
    5997       0.5614
    5998       0.5765
    5999       0.5823
    6000       0.5944
    6001       0.5711
    6002       0.5379
    6003       0.5580
    6004       0.5992
    6005       0.6089
    6006       0.5404
    6007       0.5216
    6008       0.5286
    6009       0.6164
    6010       0.3925
    6011       0.3821
    6012       0.5301
    6013       0.5194
    6014       0.5566
    6015       0.5735
    6016       0.4772
    6017       0.6205
    6018       0.6034
    6019       0.5015
    6020       0.5122
    6021       0.6098
    6022       0.5733
    6023       0.4353
    6024       0.4836
    6025       0.5008
    6026       0.4697
    6027       0.5681
    6028       0.5666
    6029       0.5454
    6030       0.5856
    6031       0.5540
    6032       0.4886
    6033       0.5284
    6034       0.5320
    6035       0.5349
    6036       0.5152
    6037       0.6119
    6038       0.6112
    6039       0.5604
    6040       0.5767
    6041       0.5714
    6042       0.5106
    6043       0.4803
    6044       0.5343
    6045       0.6728
    6046       0.5718
    6047       0.7116
    6048       0.5984
    6049       0.5624
    6050       0.4762
    6051       0.5208
    6052       0.5156
    6053       0.5127
    6054       0.4920
    6055       0.4683
    6056       0.6183
    6057       0.5284
    6058       0.4940
    6059       0.6885
    6060       0.5820
    6061       0.5107
    6062       0.5989
    6063       0.6796
    6064       0.6052
    6065       0.5823
    6066       0.5716
    6067       0.5515
    6068       0.5118
    6069       0.5912
    6070       0.6084
    6071       0.5670
    6072       0.5502
    6073       0.6435
    6074       0.6202
    6075       0.5438
    6076       0.5329
    6077       0.5087
    6078       0.5188
    6079       0.7058
    6080       0.5102
    6081       0.5506
    6082       0.4675
    6083       0.5772
    6084       0.6450
    6085       0.5290
    6086       0.5982
    6087       0.5855
    6088       0.5758
    6089       0.5380
    6090       0.6272
    6091       0.5713
    6092       0.5827
    6093       0.6076
    6094       0.5980
    6095       0.6138
    6096       0.5997
    6097       0.6149
    6098       0.5795
    6099       0.5870
    6100       0.6000
    6101       0.6487
    6102       0.7589
    6103       0.6028
    6104       0.5786
    6105       0.6940
    6106       0.6561
    6107       0.6981
    6108       0.5858
    6109       0.5770
    6110       0.6795
    6111       0.7158
    6112       0.5066
    6113       0.6337
    6114       0.6909
    6115       0.5634
    6116       0.6331
    6117       0.5611
    6118       0.5832
    6119       0.5300
    6120       0.6334
    6121       0.4976
    6122       0.6053
    6123       0.7044
    6124       0.6187
    6125       0.5970
    6126       0.5224
    6127       0.5212
    6128       0.6446
    6129       0.5829
    6130       0.4656
    6131       0.4555
    6132       0.5061
    6133       0.4521
    6134       0.5276
    6135       0.5547
    6136       0.6365
    6137       0.5219
    6138       0.4488
    6139       0.4933
    6140       0.4508
    6141       0.5659
    6142       0.6560
    6143       0.5731
    6144       0.4460
    6145       0.4957
    6146       0.4456
    6147       0.5226
    6148       0.5062
    6149       0.4695
    6150       0.5185
    6151       0.5384
    6152       0.4906
    6153       0.4851
    6154       0.4408
    6155       0.6001
    6156       0.4951
    6157       0.4480
    6158       0.4551
    6159       0.4241
    6160       0.4606
    6161       0.4038
    6162       0.4340
    6163       0.4644
    6164       0.5819
    6165       0.4635
    6166       0.5496
    6167       0.5149
    6168       0.6278
    6169       0.5823
    6170       0.5154
    6171       0.5385
    6172       0.5962
    6173       0.5149
    6174       0.5105
    6175       0.4903
    6176       0.5259
    6177       0.4663
    6178       0.4440
    6179       0.4253
    6180       0.5679
    6181       0.5135
    6182       0.6507
    6183       0.5092
    6184       0.4643
    6185       0.6138
    6186       0.6482
    6187       0.5129
    6188       0.6225
    6189       0.5174
    6190       0.6901
    6191       0.6613
    6192       0.7183
    6193       0.7233
    6194       0.6738
    6195       0.5728
    6196       0.6684
    6197       0.6761
    6198       0.7162
    6199       0.7466
    6200       0.6438
    6201       0.6717
    6202       0.5930
    6203       0.6892
    6204       0.5937
    6205       0.6421
    6206       0.6158
    6207       0.5816
    6208       0.6045
    6209       0.7440
    6210       0.6101
    6211       0.6017
    6212       0.6016
    6213       0.6174
    6214       0.6712
    6215       0.6218
    6216       0.7645
    6217       0.6751
    6218       0.6154
    6219       0.5501
    6220       0.6545
    6221       0.5394
    6222       0.6810
    6223       0.6552
    6224       0.6446
    6225       0.5567
    6226       0.6028
    6227       0.5736
    6228       0.7084
    6229       0.5161
    6230       0.6222
    6231       0.6634
    6232       0.5532
    6233       0.5617
    6234       0.6313
    6235       0.5620
    6236       0.5303
    6237       0.5344
    6238       0.4786
    6239       0.4640
    6240       0.6685
    6241       0.5148
    6242       0.6066
    6243       0.5035
    6244       0.5510
    6245       0.7040
    6246       0.4865
    6247       0.6293
    6248       0.5990
    6249       0.5957
    6250       0.5953
    6251       0.5425
    6252       0.7229
    6253       0.5875
    6254       0.6075
    6255       0.6538
    6256       0.6477
    6257       0.5981
    6258       0.6120
    6259       0.5922
    6260       0.6200
    6261       0.5801
    6262       0.6322
    6263       0.6319
    6264       0.6523
    6265       0.6381
    6266       0.5846
    6267       0.6730
    6268       0.6212
    6269       0.5685
    6270       0.4991
    6271       0.5150
    6272       0.4052
    6273       0.5117
    6274       0.4405
    6275       0.3999
    6276       0.4943
    6277       0.4984
    6278       0.4796
    6279       0.4935
    6280       0.4855
    6281       0.4438
    6282       0.5825
    6283       0.5008
    6284       0.5023
    6285       0.7042
    6286       0.5508
    6287       0.5112
    6288       0.6017
    6289       0.4653
    6290       0.5795
    6291       0.6048
    6292       0.5569
    6293       0.5153
    6294       0.5220
    6295       0.4547
    6296       0.6561
    6297       0.5534
    6298       0.5927
    6299       0.4954
    6300       0.5350
    6301       0.5794
    6302       0.4590
    6303       0.5542
    6304       0.5475
    6305       0.6126
    6306       0.6281
    6307       0.5203
    6308       0.6160
    6309       0.5825
    6310       0.5053
    6311       0.4944
    6312       0.5110
    6313       0.5980
    6314       0.5548
    6315       0.5993
    6316       0.6160
    6317       0.6686
    6318       0.8014
    6319       0.5178
    6320       0.5072
    6321       0.6346
    6322       0.5429
    6323       0.5492
    6324       0.6064
    6325       0.6126
    6326       0.6167
    6327       0.6381
    6328       0.5717
    6329       0.6247
    6330       0.8485
    6331       0.6223
    6332       0.5699
    6333       0.6375
    6334       0.7959
    6335       0.7414
    6336       0.5748
    6337       0.5332
    6338       0.5435
    6339       0.4943
    6340       0.5260
    6341       0.6669
    6342       0.5272
    6343       0.4930
    6344       0.5997
    6345       0.6302
    6346       0.5116
    6347       0.6065
    6348       0.5741
    6349       0.5700
    6350       0.5710
    6351       0.6168
    6352       0.7401
    6353       0.5745
    6354       0.5640
    6355       0.4662
    6356       0.5514
    6357       0.4442
    6358       0.6190
    6359       0.4115
    6360       0.4307
    6361       0.4418
    6362       0.4885
    6363       0.5653
    6364       0.4483
    6365       0.4612
    6366       0.4391
    6367       0.4848
    6368       0.4988
    6369       0.4992
    6370       0.5485
    6371       0.5919
    6372       0.5268
    6373       0.4987
    6374       0.4968
    6375       0.5608
    6376       0.4602
    6377       0.4473
    6378       0.4901
    6379       0.5346
    6380       0.4977
    6381       0.7670
    6382       0.5075
    6383       0.7124
    6384       0.5738
    6385       0.6429
    6386       0.5036
    6387       0.5101
    6388       0.5380
    6389       0.5473
    6390       0.7713
    6391       0.7247
    6392       0.7425
    6393       0.6182
    6394       0.5825
    6395       0.5665
    6396       0.6169
    6397       0.6482
    6398       0.5239
    6399       0.6538
    6400       0.5990
    6401       0.6212
    6402       0.5852
    6403       0.6049
    6404       0.5424
    6405       0.5882
    6406       0.6975
    6407       0.5853
    6408       0.6655
    6409       0.5880
    6410       0.6316
    6411       0.5507
    6412       0.4839
    6413       0.5737
    6414       0.5621
    6415       0.5524
    6416       0.4668
    6417       0.5006
    6418       0.6184
    6419       0.6122
    6420       0.3920
    6421       0.4853
    6422       0.4312
    6423       0.4556
    6424       0.4424
    6425       0.4475
    6426       0.6755
    6427       0.6772
    6428       0.7269
    6429       0.5404
    6430       0.5745
    6431       0.5359
    6432       0.6658
    6433       0.5428
    6434       0.5441
    6435       0.6553
    6436       0.5637
    6437       0.6534
    6438       0.5264
    6439       0.5894
    6440       0.5957
    6441       0.5896
    6442       0.6185
    6443       0.5836
    6444       0.6035
    6445       0.5879
    6446       0.6588
    6447       0.5692
    6448       0.5350
    6449       0.6240
    6450       0.5421
    6451       0.6438
    6452       0.6756
    6453       0.5980
    6454       0.6853
    6455       0.6151
    6456       0.6185
    6457       0.5617
    6458       0.6121
    6459       0.5707
    6460       0.6068
    6461       0.5502
    6462       0.6491
    6463       0.7918
    6464       0.5837
    6465       0.6094
    6466       0.5446
    6467       0.5294
    6468       0.6092
    6469       0.5387
    6470       0.5643
    6471       0.5469
    6472       0.5705
    6473       0.6151
    6474       0.5654
    6475       0.5531
    6476       0.5613
    6477       0.5292
    6478       0.5544
    6479       0.5218
    6480       0.5386
    6481       0.5502
    6482       0.5348
    6483       0.5866
    6484       0.5270
    6485       0.6525
    6486       0.6380
    6487       0.5841
    6488       0.5744
    6489       0.5001
    6490       0.5836
    6491       0.4993
    6492       0.6873
    6493       0.5108
    6494       0.5822
    6495       0.4680
    6496       0.4403
    6497       0.5110
    6498       0.5338
    6499       0.6275
    6500       0.5620
    6501       0.5686
    6502       0.5788
    6503       0.5201
    6504       0.5731
    6505       0.5946
    6506       0.5929
    6507       0.5690
    6508       0.5375
    6509       0.6693
    6510       0.6658
    6511       0.6166
    6512       0.6526
    6513       0.5671
    6514       0.5603
    6515       0.6005
    6516       0.5615
    6517       0.5208
    6518       0.6300
    6519       0.6055
    6520       0.5809
    6521       0.5061
    6522       0.5797
    6523       0.5991
    6524       0.6537
    6525       0.7270
    6526       0.5248
    6527       0.5772
    6528       0.6496
    6529       0.6316
    6530       0.4093
    6531       0.5138
    6532       0.5210
    6533       0.7829
    6534       0.6956
    6535       0.4641
    6536       0.6575
    6537       0.5205
    6538       0.4373
    6539       0.7787
    6540       0.4992
    6541       0.4909
    6542       0.7052
    6543       0.4500
    6544       0.4361
    6545       0.5614
    6546       0.4699
    6547       0.6105
    6548       0.4937
    6549       0.4036
    6550       0.5389
    6551       0.5704
    6552       0.5858
    6553       0.5750
    6554       0.5199
    6555       0.4630
    6556       0.5452
    6557       0.5102
    6558       0.5489
    6559       0.4549
    6560       0.4742
    6561       0.4578
    6562       0.3996
    6563       0.5611
    6564       0.4299
    6565       0.5520
    6566       0.6813
    6567       0.4583
    6568       0.6475
    6569       0.7271
    6570       0.5487
    6571       0.6847
    6572       0.6578
    6573       0.5740
    6574       0.4469
    6575       0.5777
    6576       0.5736
    6577       0.7071
    6578       0.5446
    6579       0.8269
    6580       0.5528
    6581       0.4549
    6582       0.6229
    6583       0.5527
    6584       0.6555
    6585       0.5553
    6586       0.5372
    6587       0.6284
    6588       0.5682
    6589       0.7342
    6590       0.6626
    6591       0.5937
    6592       0.6071
    6593       0.6719
    6594       0.6256
    6595       0.6345
    6596       0.7292
    6597       0.6040
    6598       0.5663
    6599       0.6143
    6600       0.7418
    6601       0.5994
    6602       0.5447
    6603       0.5669
    6604       0.6050
    6605       0.7215
    6606       0.6111
    6607       0.7744
    6608       0.6945
    6609       0.6475
    6610       0.6376
    6611       0.6642
    6612       0.7476
    6613       0.7214
    6614       0.6598
    6615       0.6845
    6616       0.6143
    6617       0.7297
    6618       0.7064
    6619       0.6000
    6620       0.6474
    6621       0.5429
    6622       0.7499
    6623       0.8631
    6624       0.6699
    6625       0.6866
    6626       0.7371
    6627       0.6428
    6628       0.6343
    6629       0.6397
    6630       0.7227
    6631       0.5874
    6632       0.6339
    6633       0.5827
    6634       0.5771
    6635       0.5767
    6636       0.6939
    6637       0.5797
    6638       0.6683
    6639       0.7500
    6640       0.8169
    6641       0.6964
    6642       0.5210
    6643       0.5512
    6644       0.6756
    6645       0.6319
    6646       0.5991
    6647       0.4712
    6648       0.4887
    6649       0.6801
    6650       0.5390
    6651       0.5124
    6652       0.5371
    6653       0.5881
    6654       0.6483
    6655       0.4891
    6656       0.5678
    6657       0.6131
    6658       0.5694
    6659       0.8819
    6660       0.5500
    6661       0.6717
    6662       0.6000
    6663       0.5978
    6664       0.4844
    6665       0.5161
    6666       0.4802
    6667       0.4885
    6668       0.5879
    6669       0.4690
    6670       0.4194
    6671       0.5410
    6672       0.5055
    6673       0.4183
    6674       0.5795
    6675       0.4303
    6676       0.5860
    6677       0.4711
    6678       0.6416
    6679       0.5245
    6680       0.4845
    6681       0.6136
    6682       0.4923
    6683       0.4435
    6684       0.4455
    6685       0.4467
    6686       0.3953
    6687       0.4551
    6688       0.4328
    6689       0.4146
    6690       0.4848
    6691       0.4539
    6692       0.4209
    6693       0.5218
    6694       0.5013
    6695       0.5926
    6696       0.5082
    6697       0.5292
    6698       0.7646
    6699       0.5861
    6700       0.4762
    6701       0.6680
    6702       0.5272
    6703       0.3996
    6704       0.4916
    6705       0.4501
    6706       0.4902
    6707       0.5400
    6708       0.4023
    6709       0.3845
    6710       0.5036
    6711       0.5131
    6712       0.4638
    6713       0.4175
    6714       0.5184
    6715       0.5168
    6716       0.4890
    6717       0.4190
    6718       0.6927
    6719       0.5132
    6720       0.4592
    6721       0.4852
    6722       0.4661
    6723       0.5016
    6724       0.4460
    6725       0.4489
    6726       0.4558
    6727       0.4387
    6728       0.4285
    6729       0.4594
    6730       0.5197
    6731       0.4564
    6732       0.5205
    6733       0.5783
    6734       0.5055
    6735       0.6955
    6736       0.4515
    6737       0.6084
    6738       0.5402
    6739       0.6132
    6740       0.5748
    6741       0.4367
    6742       0.3747
    6743       0.5737
    6744       0.5138
    6745       0.3002
    6746       0.3189
    6747       0.5056
    6748       0.6388
    6749       0.5365
    6750       0.4067
    6751       0.5074
    6752       0.4940
    6753       0.5842
    6754       0.6146
    6755       0.4666
    6756       0.6427
    6757       0.5309
    6758       0.4958
    6759       0.5021
    6760       0.4948
    6761       0.4242
    6762       0.4369
    6763       0.4020
    6764       0.5531
    6765       0.4168
    6766       0.4930
    6767       0.6260
    6768       0.5244
    6769       0.4105
    6770       0.4918
    6771       0.5199
    6772       0.5031
    6773       0.4927
    6774       0.4877
    6775       0.4427
    6776       0.4268
    6777       0.4723
    6778       0.4032
    6779       0.4483
    6780       0.4623
    6781       0.6338
    6782       0.5723
    6783       0.5488
    6784       0.4394
    6785       0.4828
    6786       0.6233
    6787       0.5635
    6788       0.5530
    6789       0.5264
    6790       0.6840
    6791       0.4247
    6792       0.4799
    6793       0.4597
    6794       0.5030
    6795       0.4304
    6796       0.5014
    6797       0.5270
    6798       0.5300
    6799       0.5015
    6800       0.5463
    6801       0.5819
    6802       0.5831
    6803       0.5998
    6804       0.4390
    6805       0.4430
    6806       0.4218
    6807       0.4402
    6808       0.5291
    6809       0.4628
    6810       0.5050
    6811       0.5395
    6812       0.5182
    6813       0.5026
    6814       0.6738
    6815       0.6234
    6816       0.5436
    6817       0.5813
    6818       0.4973
    6819       0.6156
    6820       0.4235
    6821       0.4963
    6822       0.5281
    6823       0.3990
    6824       0.4497
    6825       0.4881
    6826       0.4547
    6827       0.6526
    6828       0.6537
    6829       0.5847
    6830       0.6687
    6831       0.5460
    6832       0.5917
    6833       0.4877
    6834       0.5876
    6835       0.6796
    6836       0.5044
    6837       0.4225
    6838       0.4438
    6839       0.4911
    6840       0.4772
    6841       0.4918
    6842       0.5052
    6843       0.3853
    6844       0.4688
    6845       0.4497
    6846       0.4765
    6847       0.6432
    6848       0.5221
    6849       0.5023
    6850       0.5640
    6851       0.4852
    6852       0.4951
    6853       0.4374
    6854       0.4620
    6855       0.5163
    6856       0.4779
    6857       0.5491
    6858       0.4356
    6859       0.4821
    6860       0.5093
    6861       0.6261
    6862       0.6015
    6863       0.6384
    6864       0.5212
    6865       0.5091
    6866       0.4532
    6867       0.5088
    6868       0.5357
    6869       0.4052
    6870       0.4708
    6871       0.3840
    6872       0.4232
    6873       0.4856
    6874       0.5277
    6875       0.5072
    6876       0.5168
    6877       0.6423
    6878       0.6546
    6879       0.5508
    6880       0.5704
    6881       0.4288
    6882       0.5500
    6883       0.5060
    6884       0.4615
    6885       0.5766
    6886       0.5077
    6887       0.4456
    6888       0.5311
    6889       0.5415
    6890       0.5297
    6891       0.4856
    6892       0.4625
    6893       0.4529
    6894       0.5529
    6895       0.4807
    6896       0.5646
    6897       0.5313
    6898       0.6108
    6899       0.4861
    6900       0.5114
    6901       0.4295
    6902       0.5639
    6903       0.5572
    6904       0.4878
    6905       0.4461
    6906       0.4931
    6907       0.4995
    6908       0.6452
    6909       0.4392
    6910       0.5057
    6911       0.5191
    6912       0.4803
    6913       0.5081
    6914       0.5305
    6915       0.4598
    6916       0.4947
    6917       0.5645
    6918       0.4756
    6919       0.4553
    6920       0.3937
    6921       0.4735
    6922       0.4396
    6923       0.4702
    6924       0.5330
    6925       0.4138
    6926       0.4906
    6927       0.4766
    6928       0.4738
    6929       0.4347
    6930       0.5903
    6931       0.5857
    6932       0.5345
    6933       0.6793
    6934       0.5237
    6935       0.5235
    6936       0.5616
    6937       0.4544
    6938       0.5053
    6939       0.4709
    6940       0.5116
    6941       0.5238
    6942       0.4657
    6943       0.6064
    6944       0.4873
    6945       0.5628
    6946       0.5512
    6947       0.4531
    6948       0.4747
    6949       0.4566
    6950       0.6996
    6951       0.4161
    6952       0.4766
    6953       0.5260
    6954       0.4684
    6955       0.5564
    6956       0.5829
    6957       0.4531
    6958       0.4428
    6959       0.4323
    6960       0.4891
    6961       0.5063
    6962       0.6694
    6963       0.4172
    6964       0.4519
    6965       0.5704
    6966       0.5311
    6967       0.4417
    6968       0.5556
    6969       0.5519
    6970       0.5238
    6971       0.4987
    6972       0.4244
    6973       0.5469
    6974       0.5327
    6975       0.4019
    6976       0.4737
    6977       0.4640
    6978       0.5715
    6979       0.4810
    6980       0.4801
    6981       0.6282
    6982       0.4713
    6983       0.5008
    6984       0.4588
    6985       0.4543
    6986       0.3882
    6987       0.4990
    6988       0.4933
    6989       0.4812
    6990       0.3731
    6991       0.5754
    6992       0.6302
    6993       0.5384
    6994       0.4618
    6995       0.4632
    6996       0.4962
    6997       0.5162
    6998       0.6257
    6999       0.5540
    7000       0.5931
    7001       0.5059
    7002       0.6725
    7003       0.5460
    7004       0.6485
    7005       0.5562
    7006       0.4536
    7007       0.3816
    7008       0.5522
    7009       0.4720
    7010       0.4411
    7011       0.5996
    7012       0.5312
    7013       0.5396
    7014       0.5847
    7015       0.5266
    7016       0.5377
    7017       0.6022
    7018       0.5374
    7019       0.5394
    7020       0.3972
    7021       0.4734
    7022       0.4834
    7023       0.4559
    7024       0.4380
    7025       0.6039
    7026       0.5043
    7027       0.4591
    7028       0.5951
    7029       0.5422
    7030       0.5621
    7031       0.4376
    7032       0.4811
    7033       0.6045
    7034       0.6233
    7035       0.4593
    7036       0.4402
    7037       0.4875
    7038       0.4995
    7039       0.4808
    7040       0.5168
    7041       0.5159
    7042       0.5494
    7043       0.4906
    7044       0.5967
    7045       0.5126
    7046       0.5012
    7047       0.5011
    7048       0.5010
    7049       0.4186
    7050       0.4118
    7051       0.6274
    7052       0.4816
    7053       0.4534
    7054       0.5509
    7055       0.4081
    7056       0.4584
    7057       0.5898
    7058       0.5084
    7059       0.5112
    7060       0.5731
    7061       0.4825
    7062       0.4660
    7063       0.4973
    7064       0.6151
    7065       0.5547
    7066       0.5033
    7067       0.4536
    7068       0.6063
    7069       0.4554
    7070       0.4957
    7071       0.4638
    7072       0.4659
    7073       0.4501
    7074       0.4632
    7075       0.4713
    7076       0.5611
    7077       0.5455
    7078       0.5704
    7079       0.4613
    7080       0.5172
    7081       0.5319
    7082       0.5366
    7083       0.4737
    7084       0.5074
    7085       0.6195
    7086       0.4119
    7087       0.4269
    7088       0.4913
    7089       0.4546
    7090       0.4592
    7091       0.6238
    7092       0.4358
    7093       0.4137
    7094       0.5509
    7095       0.6765
    7096       0.5347
    7097       0.5201
    7098       0.5444
    7099       0.5859
    7100       0.5522
    7101       0.4860
    7102       0.4799
    7103       0.5076
    7104       0.6179
    7105       0.6057
    7106       0.5759
    7107       0.5197
    7108       0.5153
    7109       0.5704
    7110       0.5196
    7111       0.4977
    7112       0.4974
    7113       0.6424
    7114       0.5903
    7115       0.5044
    7116       0.4001
    7117       0.4540
    7118       0.4600
    7119       0.4309
    7120       0.4900
    7121       0.4532
    7122       0.5852
    7123       0.5739
    7124       0.4215
    7125       0.4894
    7126       0.6115
    7127       0.5931
    7128       0.5508
    7129       0.5658
    7130       0.6027
    7131       0.6552
    7132       0.6830
    7133       0.4757
    7134       0.5925
    7135       0.6057
    7136       0.4528
    7137       0.4298
    7138       0.5784
    7139       0.6150
    7140       0.6144
    7141       0.4955
    7142       0.5785
    7143       0.6418
    7144       0.4916
    7145       0.4924
    7146       0.4665
    7147       0.4768
    7148       0.5460
    7149       0.4627
    7150       0.4879
    7151       0.4064
    7152       0.6555
    7153       0.6608
    7154       0.5118
    7155       0.5257
    7156       0.6859
    7157       0.6284
    7158       0.4490
    7159       0.5761
    7160       0.4459
    7161       0.5620
    7162       0.5986
    7163       0.4292
    7164       0.4880
    7165       0.4186
    7166       0.7026
    7167       0.4220
    7168       0.5353
    7169       0.4270
    7170       0.4241
    7171       0.5051
    7172       0.5038
    7173       0.5740
    7174       0.3958
    7175       0.5126
    7176       0.3803
    7177       0.3903
    7178       0.6170
    7179       0.5569
    7180       0.4404
    7181       0.5812
    7182       0.4780
    7183       0.4423
    7184       0.4582
    7185       0.5158
    7186       0.4657
    7187       0.5229
    7188       0.4394
    7189       0.6717
    7190       0.4850
    7191       0.5900
    7192       0.5092
    7193       0.4052
    7194       0.5590
    7195       0.5274
    7196       0.5151
    7197       0.5398
    7198       0.5947
    7199       0.4496
    7200       0.4078
    7201       0.4776
    7202       0.4644
    7203       0.5701
    7204       0.5670
    7205       0.5808
    7206       0.4702
    7207       0.5537
    7208       0.5382
    7209       0.4905
    7210       0.5268
    7211       0.4634
    7212       0.5722
    7213       0.4944
    7214       0.5743
    7215       0.4656
    7216       0.4157
    7217       0.5741
    7218       0.4428
    7219       0.5855
    7220       0.5190
    7221       0.5670
    7222       0.5462
    7223       0.5724
    7224       0.5455
    7225       0.5719
    7226       0.5291
    7227       0.4136
    7228       0.4328
    7229       0.4787
    7230       0.4974
    7231       0.7460
    7232       0.4877
    7233       0.5645
    7234       0.5868
    7235       0.6121
    7236       0.5010
    7237       0.6501
    7238       0.5437
    7239       0.3964
    7240       0.4262
    7241       0.5122
    7242       0.5335
    7243       0.5482
    7244       0.4807
    7245       0.5642
    7246       0.4383
    7247       0.3679
    7248       0.4435
    7249       0.5480
    7250       0.5499
    7251       0.4936
    7252       0.4899
    7253       0.4229
    7254       0.4613
    7255       0.4659
    7256       0.4737
    7257       0.6327
    7258       0.4647
    7259       0.4839
    7260       0.5341
    7261       0.7068
    7262       0.5940
    7263       0.6053
    7264       0.6192
    7265       0.5077
    7266       0.5321
    7267       0.4278
    7268       0.5159
    7269       0.3881
    7270       0.3804
    7271       0.5822
    7272       0.5159
    7273       0.4310
    7274       0.4617
    7275       0.5499
    7276       0.4333
    7277       0.6546
    7278       0.5014
    7279       0.4314
    7280       0.5508
    7281       0.6188
    7282       0.4098
    7283       0.5377
    7284       0.4618
    7285       0.4580
    7286       0.4504
    7287       0.4659
    7288       0.5884
    7289       0.4082
    7290       0.6420
    7291       0.4338
    7292       0.4856
    7293       0.4703
    7294       0.4795
    7295       0.4193
    7296       0.4855
    7297       0.7491
    7298       0.5193
    7299       0.4611
    7300       0.6053
    7301       0.4199
    7302       0.4833
    7303       0.4968
    7304       0.7674
    7305       0.5255
    7306       0.4524
    7307       0.4790
    7308       0.5466
    7309       0.4795
    7310       0.6011
    7311       0.5187
    7312       0.5777
    7313       0.5373
    7314       0.4996
    7315       0.4769
    7316       0.4946
    7317       0.4885
    7318       0.4860
    7319       0.5364
    7320       0.5860
    7321       0.5077
    7322       0.5387
    7323       0.5013
    7324       0.5748
    7325       0.5389
    7326       0.5456
    7327       0.4994
    7328       0.5340
    7329       0.4335
    7330       0.4037
    7331       0.4341
    7332       0.5209
    7333       0.6103
    7334       0.4397
    7335       0.4852
    7336       0.5446
    7337       0.5021
    7338       0.5386
    7339       0.4913
    7340       0.4226
    7341       0.4356
    7342       0.4603
    7343       0.5163
    7344       0.6627
    7345       0.5853
    7346       0.4706
    7347       0.4837
    7348       0.4263
    7349       0.5616
    7350       0.4532
    7351       0.6218
    7352       0.5846
    7353       0.5084
    7354       0.5239
    7355       0.5399
    7356       0.3762
    7357       0.3889
    7358       0.3884
    7359       0.5249
    7360       0.5837
    7361       0.4675
    7362       0.4413
    7363       0.4852
    7364       0.4522
    7365       0.4662
    7366       0.4481
    7367       0.5092
    7368       0.4485
    7369       0.4738
    7370       0.5436
    7371       0.4930
    7372       0.4593
    7373       0.5367
    7374       0.5371
    7375       0.4954
    7376       0.4320
    7377       0.5073
    7378       0.5106
    7379       0.5388
    7380       0.4754
    7381       0.5500
    7382       0.5892
    7383       0.6813
    7384       0.5418
    7385       0.6566
    7386       0.5129
    7387       0.4818
    7388       0.6049
    7389       0.5656
    7390       0.4518
    7391       0.5597
    7392       0.5516
    7393       0.4177
    7394       0.5459
    7395       0.5535
    7396       0.4648
    7397       0.4559
    7398       0.5477
    7399       0.5393
    7400       0.4133
    7401       0.5271
    7402       0.4530
    7403       0.5178
    7404       0.5363
    7405       0.5256
    7406       0.5459
    7407       0.5067
    7408       0.5061
    7409       0.4948
    7410       0.4515
    7411       0.4334
    7412       0.5176
    7413       0.4877
    7414       0.3822
    7415       0.4347
    7416       0.5001
    7417       0.5711
    7418       0.4265
    7419       0.5932
    7420       0.4282
    7421       0.5072
    7422       0.6936
    7423       0.4918
    7424       0.4289
    7425       0.4769
    7426       0.5297
    7427       0.4212
    7428       0.5092
    7429       0.4576
    7430       0.4471
    7431       0.4310
    7432       0.5267
    7433       0.5776
    7434       0.5672
    7435       0.5050
    7436       0.7195
    7437       0.4136
    7438       0.5329
    7439       0.5422
    7440       0.4613
    7441       0.5900
    7442       0.4544
    7443       0.5193
    7444       0.4244
    7445       0.5655
    7446       0.6380
    7447       0.4532
    7448       0.5224
    7449       0.4677
    7450       0.5005
    7451       0.4396
    7452       0.4887
    7453       0.4064
    7454       0.4197
    7455       0.4678
    7456       0.5007
    7457       0.4207
    7458       0.5807
    7459       0.4281
    7460       0.4190
    7461       0.3324
    7462       0.3720
    7463       0.5511
    7464       0.3712
    7465       0.3710
    7466       0.6039
    7467       0.5582
    7468       0.3829
    7469       0.4888
    7470       0.5986
    7471       0.5364
    7472       0.4994
    7473       0.5589
    7474       0.4353
    7475       0.5260
    7476       0.4526
    7477       0.4950
    7478       0.6084
    7479       0.4370
    7480       0.5011
    7481       0.4952
    7482       0.4412
    7483       0.4031
    7484       0.6275
    7485       0.4345
    7486       0.4663
    7487       0.5676
    7488       0.5037
    7489       0.6569
    7490       0.5002
    7491       0.5316
    7492       0.5826
    7493       0.5581
    7494       0.5027
    7495       0.5932
    7496       0.5701
    7497       0.4925
    7498       0.5084
    7499       0.4926
    7500       0.5787
    7501       0.4324
    7502       0.5402
    7503       0.4459
    7504       0.6664
    7505       0.5450
    7506       0.5327
    7507       0.4378
    7508       0.4543
    7509       0.4709
    7510       0.4471
    7511       0.4275
    7512       0.4404
    7513       0.5647
    7514       0.4392
    7515       0.4677
    7516       0.4391
    7517       0.5053
    7518       0.4527
    7519       0.5247
    7520       0.4315
    7521       0.4110
    7522       0.4886
    7523       0.4476
    7524       0.4489
    7525       0.4199
    7526       0.4626
    7527       0.5439
    7528       0.4614
    7529       0.5036
    7530       0.4307
    7531       0.5452
    7532       0.5160
    7533       0.5335
    7534       0.6160
    7535       0.4643
    7536       0.4862
    7537       0.4954
    7538       0.5678
    7539       0.5711
    7540       0.4539
    7541       0.6101
    7542       0.5463
    7543       0.4863
    7544       0.5794
    7545       0.5095
    7546       0.7180
    7547       0.6788
    7548       0.5317
    7549       0.6716
    7550       0.5254
    7551       0.4680
    7552       0.5658
    7553       0.4790
    7554       0.4892
    7555       0.4274
    7556       0.4394
    7557       0.4164
    7558       0.5789
    7559       0.5208
    7560       0.5663
    7561       0.4569
    7562       0.4520
    7563       0.4199
    7564       0.4962
    7565       0.4480
    7566       0.4137
    7567       0.4510
    7568       0.5314
    7569       0.6109
    7570       0.4885
    7571       0.5308
    7572       0.4863
    7573       0.5753
    7574       0.4826
    7575       0.4559
    7576       0.4465
    7577       0.4839
    7578       0.4984
    7579       0.5214
    7580       0.5650
    7581       0.5833
    7582       0.5017
    7583       0.4964
    7584       0.4894
    7585       0.5211
    7586       0.3805
    7587       0.5792
    7588       0.5391
    7589       0.6008
    7590       0.5308
    7591       0.5198
    7592       0.5332
    7593       0.5067
    7594       0.4846
    7595       0.6234
    7596       0.5326
    7597       0.6182
    7598       0.3969
    7599       0.7126
    7600       0.5343
    7601       0.5304
    7602       0.4073
    7603       0.6783
    7604       0.4609
    7605       0.4079
    7606       0.5058
    7607       0.4577
    7608       0.5444
    7609       0.5132
    7610       0.5495
    7611       0.5009
    7612       0.6519
    7613       0.5242
    7614       0.4328
    7615       0.4301
    7616       0.4646
    7617       0.4548
    7618       0.5141
    7619       0.4787
    7620       0.4410
    7621       0.4854
    7622       0.4184
    7623       0.4427
    7624       0.5927
    7625       0.5523
    7626       0.4506
    7627       0.4826
    7628       0.5776
    7629       0.4918
    7630       0.4675
    7631       0.4735
    7632       0.5603
    7633       0.5270
    7634       0.4159
    7635       0.4322
    7636       0.4618
    7637       0.4767
    7638       0.4201
    7639       0.4633
    7640       0.5728
    7641       0.4577
    7642       0.5046
    7643       0.5386
    7644       0.4931
    7645       0.4863
    7646       0.5855
    7647       0.5387
    7648       0.5140
    7649       0.4361
    7650       0.4817
    7651       0.3972
    7652       0.5524
    7653       0.6236
    7654       0.4343
    7655       0.4686
    7656       0.4733
    7657       0.6040
    7658       0.4564
    7659       0.5713
    7660       0.4202
    7661       0.6616
    7662       0.3859
    7663       0.4524
    7664       0.6010
    7665       0.4443
    7666       0.4954
    7667       0.5599
    7668       0.4524
    7669       0.4180
    7670       0.4652
    7671       0.5052
    7672       0.5020
    7673       0.5573
    7674       0.6188
    7675       0.4226
    7676       0.5996
    7677       0.4898
    7678       0.5203
    7679       0.5541
    7680       0.4162
    7681       0.5425
    7682       0.4975
    7683       0.5403
    7684       0.5610
    7685       0.5246
    7686       0.4179
    7687       0.6220
    7688       0.4784
    7689       0.4888
    7690       0.6030
    7691       0.5244
    7692       0.4675
    7693       0.5584
    7694       0.3894
    7695       0.4575
    7696       0.4858
    7697       0.5400
    7698       0.6816
    7699       0.5494
    7700       0.4071
    7701       0.4675
    7702       0.4281
    7703       0.5644
    7704       0.5243
    7705       0.5097
    7706       0.4335
    7707       0.4550
    7708       0.4141
    7709       0.6908
    7710       0.5335
    7711       0.5850
    7712       0.4581
    7713       0.4251
    7714       0.5027
    7715       0.4266
    7716       0.5233
    7717       0.4838
    7718       0.4758
    7719       0.4544
    7720       0.4983
    7721       0.4373
    7722       0.4557
    7723       0.4631
    7724       0.5760
    7725       0.4868
    7726       0.4520
    7727       0.4632
    7728       0.5247
    7729       0.4005
    7730       0.5051
    7731       0.4621
    7732       0.4720
    7733       0.5038
    7734       0.6309
    7735       0.4761
    7736       0.4078
    7737       0.5819
    7738       0.4493
    7739       0.5710
    7740       0.4470
    7741       0.4939
    7742       0.5473
    7743       0.5560
    7744       0.5126
    7745       0.4278
    7746       0.5104
    7747       0.4942
    7748       0.4893
    7749       0.4310
    7750       0.4945
    7751       0.5062
    7752       0.5535
    7753       0.4990
    7754       0.4411
    7755       0.4648
    7756       0.5434
    7757       0.4174
    7758       0.4587
    7759       0.4454
    7760       0.4238
    7761       0.5425
    7762       0.4774
    7763       0.4044
    7764       0.4020
    7765       0.4438
    7766       0.4589
    7767       0.4564
    7768       0.3939
    7769       0.4399
    7770       0.5948
    7771       0.4241
    7772       0.4947
    7773       0.5213
    7774       0.5101
    7775       0.5157
    7776       0.4908
    7777       0.5051
    7778       0.4946
    7779       0.4787
    7780       0.4492
    7781       0.4494
    7782       0.4563
    7783       0.4772
    7784       0.4176
    7785       0.5001
    7786       0.5117
    7787       0.4781
    7788       0.4043
    7789       0.4623
    7790       0.5345
    7791       0.5100
    7792       0.4985
    7793       0.4088
    7794       0.5189
    7795       0.5523
    7796       0.4918
    7797       0.5355
    7798       0.4551
    7799       0.4406
    7800       0.4833
    7801       0.5028
    7802       0.4189
    7803       0.4160
    7804       0.4380
    7805       0.4615
    7806       0.4116
    7807       0.5019
    7808       0.4344
    7809       0.5304
    7810       0.5162
    7811       0.5985
    7812       0.5511
    7813       0.5698
    7814       0.4747
    7815       0.4705
    7816       0.5882
    7817       0.4935
    7818       0.4978
    7819       0.6078
    7820       0.5350
    7821       0.4736
    7822       0.3942
    7823       0.4664
    7824       0.5643
    7825       0.4388
    7826       0.4178
    7827       0.4745
    7828       0.5507
    7829       0.4717
    7830       0.4622
    7831       0.4628
    7832       0.5294
    7833       0.4897
    7834       0.6272
    7835       0.4201
    7836       0.4463
    7837       0.4657
    7838       0.7578
    7839       0.4698
    7840       0.5121
    7841       0.4872
    7842       0.5173
    7843       0.4686
    7844       0.5558
    7845       0.5461
    7846       0.6773
    7847       0.5098
    7848       0.5374
    7849       0.4716
    7850       0.4507
    7851       0.4658
    7852       0.4368
    7853       0.4911
    7854       0.4991
    7855       0.5470
    7856       0.5348
    7857       0.5340
    7858       0.4940
    7859       0.7170
    7860       0.4769
    7861       0.4030
    7862       0.4683
    7863       0.4236
    7864       0.4563
    7865       0.4366
    7866       0.4407
    7867       0.4914
    7868       0.5305
    7869       0.4160
    7870       0.3898
    7871       0.4490
    7872       0.4263
    7873       0.4171
    7874       0.4295
    7875       0.4402
    7876       0.4255
    7877       0.4331
    7878       0.4543
    7879       0.4358
    7880       0.4506
    7881       0.4519
    7882       0.5188
    7883       0.4896
    7884       0.4768
    7885       0.3766
    7886       0.4515
    7887       0.4490
    7888       0.4780
    7889       0.4392
    7890       0.5256
    7891       0.4623
    7892       0.4452
    7893       0.3977
    7894       0.4726
    7895       0.4351
    7896       0.5010
    7897       0.4606
    7898       0.5133
    7899       0.5392
    7900       0.4679
    7901       0.5069
    7902       0.5181
    7903       0.4446
    7904       0.5057
    7905       0.5598
    7906       0.5487
    7907       0.5103
    7908       0.4980
    7909       0.4842
    7910       0.4659
    7911       0.4515
    7912       0.5430
    7913       0.5241
    7914       0.5286
    7915       0.4883
    7916       0.5099
    7917       0.5140
    7918       0.5326
    7919       0.5843
    7920       0.4777
    7921       0.5455
    7922       0.5385
    7923       0.4353
    7924       0.4821
    7925       0.4249
    7926       0.4381
    7927       0.4345
    7928       0.4552
    7929       0.4685
    7930       0.5044
    7931       0.5556
    7932       0.6050
    7933       0.4869
    7934       0.6797
    7935       0.4245
    7936       0.4967
    7937       0.4889
    7938       0.5572
    7939       0.5127
    7940       0.4519
    7941       0.5066
    7942       0.4519
    7943       0.4280
    7944       0.4696
    7945       0.4771
    7946       0.4228
    7947       0.4256
    7948       0.5233
    7949       0.4329
    7950       0.5776
    7951       0.4768
    7952       0.4450
    7953       0.4691
    7954       0.4599
    7955       0.5201
    7956       0.5579
    7957       0.4761
    7958       0.5756
    7959       0.5584
    7960       0.4486
    7961       0.5732
    7962       0.4069
    7963       0.4094
    7964       0.5580
    7965       0.5811
    7966       0.6215
    7967       0.4296
    7968       0.5476
    7969       0.6445
    7970       0.4518
    7971       0.4345
    7972       0.4504
    7973       0.4424
    7974       0.5222
    7975       0.4874
    7976       0.7438
    7977       0.5220
    7978       0.4284
    7979       0.4554
    7980       0.5495
    7981       0.5366
    7982       0.5205
    7983       0.4559
    7984       0.4568
    7985       0.4140
    7986       0.4297
    7987       0.4157
    7988       0.4493
    7989       0.4646
    7990       0.4149
    7991       0.4652
    7992       0.4418
    7993       0.4792
    7994       0.5519
    7995       0.4673
    7996       0.5317
    7997       0.4097
    7998       0.5124
    7999       0.3989
    8000       0.4279
    8001       0.4752
    8002       0.4357
    8003       0.4759
    8004       0.5562
    8005       0.5232
    8006       0.5162
    8007       0.4799
    8008       0.4263
    8009       0.4834
    8010       0.5217
    8011       0.5415
    8012       0.6062
    8013       0.6722
    8014       0.5445
    8015       0.6009
    8016       0.6566
    8017       0.7715
    8018       0.6915
    8019       0.7575
    8020       0.6791
    8021       0.6665
    8022       0.6684
    8023       0.6917
    8024       0.6764
    8025       0.6953
    8026       0.7071
    8027       0.7050
    8028       0.6525
    8029       0.4846
    8030       0.4508
    8031       0.5750
    8032       0.5015
    8033       0.6380
    8034       0.6100
    8035       0.6182
    8036       0.5361
    8037       0.5014
    8038       0.4094
    8039       0.4306
    8040       0.5319
    8041       0.4716
    8042       0.4623
    8043       0.4659
    8044       0.4837
    8045       0.4918
    8046       0.5338
    8047       0.4972
    8048       0.4622
    8049       0.5016
    8050       0.4203
    8051       0.4884
    8052       0.5275
    8053       0.4821
    8054       0.5049
    8055       0.6042
    8056       0.5321
    8057       0.5166
    8058       0.4908
    8059       0.5474
    8060       0.5774
    8061       0.6451
    8062       0.4755
    8063       0.5101
    8064       0.5519
    8065       0.4641
    8066       0.4361
    8067       0.6037
    8068       0.4866
    8069       0.5302
    8070       0.5327
    8071       0.4678
    8072       0.5220
    8073       0.5171
    8074       0.4717
    8075       0.5198
    8076       0.5616
    8077       0.5325
    8078       0.4277
    8079       0.5194
    8080       0.4767
    8081       0.5335
    8082       0.4755
    8083       0.4843
    8084       0.5450
    8085       0.4801
    8086       0.4728
    8087       0.4579
    8088       0.4529
    8089       0.4358
    8090       0.4487
    8091       0.4320
    8092       0.4674
    8093       0.5591
    8094       0.4864
    8095       0.4027
    8096       0.6604
    8097       0.4932
    8098       0.4613
    8099       0.3984
    8100       0.4066
    8101       0.5209
    8102       0.4674
    8103       0.4251
    8104       0.5257
    8105       0.6005
    8106       0.5169
    8107       0.5355
    8108       0.5264
    8109       0.5377
    8110       0.5347
    8111       0.5706
    8112       0.5098
    8113       0.4671
    8114       0.5434
    8115       0.5375
    8116       0.5119
    8117       0.3797
    8118       0.4642
    8119       0.3979
    8120       0.4598
    8121       0.4584
    8122       0.4325
    8123       0.5329
    8124       0.4974
    8125       0.4946
    8126       0.5702
    8127       0.5093
    8128       0.5431
    8129       0.4886
    8130       0.4990
    8131       0.4676
    8132       0.5318
    8133       0.4930
    8134       0.5097
    8135       0.5974
    8136       0.5528
    8137       0.5278
    8138       0.3874
    8139       0.4393
    8140       0.5117
    8141       0.5738
    8142       0.4688
    8143       0.4392
    8144       0.4996
    8145       0.5529
    8146       0.5543
    8147       0.4957
    8148       0.5060
    8149       0.3604
    8150       0.5312
    8151       0.4220
    8152       0.4340
    8153       0.4369
    8154       0.4254
    8155       0.4143
    8156       0.4447
    8157       0.4494
    8158       0.5509
    8159       0.4766
    8160       0.4559
    8161       0.3937
    8162       0.4639
    8163       0.4542
    8164       0.4867
    8165       0.4758
    8166       0.5170
    8167       0.4174
    8168       0.5224
    8169       0.4113
    8170       0.3914
    8171       0.5442
    8172       0.4914
    8173       0.4956
    8174       0.5736
    8175       0.4708
    8176       0.5220
    8177       0.4946
    8178       0.4363
    8179       0.4739
    8180       0.4838
    8181       0.4365
    8182       0.6224
    8183       0.4453
    8184       0.3888
    8185       0.5372
    8186       0.4462
    8187       0.4329
    8188       0.4396
    8189       0.4645
    8190       0.5352
    8191       0.4286
    8192       0.4772
    8193       0.4369
    8194       0.4490
    8195       0.4686
    8196       0.5105
    8197       0.4396
    8198       0.5413
    8199       0.6374
    8200       0.4521
    8201       0.4895
    8202       0.4799
    8203       0.5725
    8204       0.5208
    8205       0.4460
    8206       0.4780
    8207       0.5942
    8208       0.5762
    8209       0.4845
    8210       0.6059
    8211       0.4395
    8212       0.5451
    8213       0.4089
    8214       0.4143
    8215       0.4319
    8216       0.3994
    8217       0.4734
    8218       0.5065
    8219       0.4816
    8220       0.4191
    8221       0.3733
    8222       0.5350
    8223       0.5284
    8224       0.5641
    8225       0.4948
    8226       0.5716
    8227       0.4741
    8228       0.5394
    8229       0.4828
    8230       0.4548
    8231       0.4686
    8232       0.4310
    8233       0.5017
    8234       0.4781
    8235       0.4808
    8236       0.4723
    8237       0.4406
    8238       0.4498
    8239       0.4082
    8240       0.4364
    8241       0.5183
    8242       0.5189
    8243       0.6266
    8244       0.4999
    8245       0.4217
    8246       0.3088
    8247       0.5015
    8248       0.3099
    8249       0.3142
    8250       0.2565
    8251       0.3759
    8252       0.4084
    8253       0.3416
    8254       0.2844
    8255       0.4303
    8256       0.3043
    8257       0.3631
    8258       0.2895
    8259       0.3899
    8260       0.3447
    8261       0.3263
    8262       0.4049
    8263       0.4017
    8264       0.3341
    8265       0.3917
    8266       0.3000
    8267       0.4036
    8268       0.3692
    8269       0.3011
    8270       0.2876
    8271       0.4888
    8272       0.4633
    8273       0.3926
    8274       0.4196
    8275       0.5220
    8276       0.4519
    8277       0.4510
    8278       0.5155
    8279       0.5026
    8280       0.5478
    8281       0.4642
    8282       0.4127
    8283       0.4475
    8284       0.4112
    8285       0.5347
    8286       0.4306
    8287       0.4932
    8288       0.4987
    8289       0.4724
    8290       0.4230
    8291       0.4932
    8292       0.4128
    8293       0.5122
    8294       0.4977
    8295       0.4185
    8296       0.4825
    8297       0.5769
    8298       0.4468
    8299       0.4721
    8300       0.4428
    8301       0.4943
    8302       0.5113
    8303       0.4468
    8304       0.4780
    8305       0.5198
    8306       0.6009
    8307       0.5446
    8308       0.5413
    8309       0.5102
    8310       0.5077
    8311       0.5008
    8312       0.5191
    8313       0.4921
    8314       0.5469
    8315       0.5137
    8316       0.5042
    8317       0.4724
    8318       0.5558
    8319       0.3917
    8320       0.4247
    8321       0.4434
    8322       0.4646
    8323       0.4514
    8324       0.4548
    8325       0.4315
    8326       0.4174
    8327       0.4512
    8328       0.4496
    8329       0.5903
    8330       0.6133
    8331       0.4377
    8332       0.4921
    8333       0.4501
    8334       0.4820
    8335       0.4618
    8336       0.4379
    8337       0.4258
    8338       0.5241
    8339       0.5799
    8340       0.4902
    8341       0.6108
    8342       0.5111
    8343       0.5292
    8344       0.4530
    8345       0.4118
    8346       0.4217
    8347       0.4343
    8348       0.4952
    8349       0.4693
    8350       0.4663
    8351       0.4082
    8352       0.4804
    8353       0.5679
    8354       0.5029
    8355       0.4597
    8356       0.4464
    8357       0.5834
    8358       0.5933
    8359       0.4418
    8360       0.5740
    8361       0.5751
    8362       0.6082
    8363       0.4866
    8364       0.5181
    8365       0.4642
    8366       0.5070
    8367       0.5166
    8368       0.4756
    8369       0.4848
    8370       0.4549
    8371       0.5497
    8372       0.4866
    8373       0.4366
    8374       0.5200
    8375       0.5426
    8376       0.5675
    8377       0.5037
    8378       0.5404
    8379       0.4830
    8380       0.5249
    8381       0.4262
    8382       0.5274
    8383       0.4447
    8384       0.4666
    8385       0.4920
    8386       0.4258
    8387       0.4432
    8388       0.5381
    8389       0.4656
    8390       0.4680
    8391       0.3987
    8392       0.4135
    8393       0.5994
    8394       0.4721
    8395       0.4466
    8396       0.4086
    8397       0.4534
    8398       0.4411
    8399       0.4858
    8400       0.4940
    8401       0.4074
    8402       0.5115
    8403       0.5332
    8404       0.5939
    8405       0.6107
    8406       0.4247
    8407       0.4232
    8408       0.4422
    8409       0.3831
    8410       0.4249
    8411       0.4718
    8412       0.5331
    8413       0.6063
    8414       0.4686
    8415       0.5046
    8416       0.4832
    8417       0.5332
    8418       0.4530
    8419       0.4826
    8420       0.5079
    8421       0.4582
    8422       0.4877
    8423       0.5722
    8424       0.5108
    8425       0.5223
    8426       0.3846
    8427       0.5151
    8428       0.4414
    8429       0.4253
    8430       0.5134
    8431       0.4671
    8432       0.5596
    8433       0.4990
    8434       0.4836
    8435       0.4620
    8436       0.5170
    8437       0.5683
    8438       0.4177
    8439       0.4217
    8440       0.4682
    8441       0.4548
    8442       0.4816
    8443       0.4596
    8444       0.4221
    8445       0.5214
    8446       0.7176
    8447       0.4507
    8448       0.4321
    8449       0.4340
    8450       0.4344
    8451       0.5323
    8452       0.4854
    8453       0.5721
    8454       0.4630
    8455       0.5498
    8456       0.4689
    8457       0.5914
    8458       0.4321
    8459       0.5380
    8460       0.6467
    8461       0.4694
    8462       0.5280
    8463       0.4916
    8464       0.5119
    8465       0.5109
    8466       0.5674
    8467       0.4012
    8468       0.4459
    8469       0.5892
    8470       0.4783
    8471       0.4513
    8472       0.4575
    8473       0.4163
    8474       0.5468
    8475       0.5172
    8476       0.4482
    8477       0.4188
    8478       0.4415
    8479       0.4883
    8480       0.4546
    8481       0.4204
    8482       0.4513
    8483       0.4839
    8484       0.6378
    8485       0.4675
    8486       0.4560
    8487       0.5380
    8488       0.6544
    8489       0.5984
    8490       0.4746
    8491       0.4643
    8492       0.3906
    8493       0.4102
    8494       0.4575
    8495       0.4578
    8496       0.3807
    8497       0.4958
    8498       0.4102
    8499       0.5160
    8500       0.5301
    8501       0.4626
    8502       0.4881
    8503       0.4265
    8504       0.4436
    8505       0.5755
    8506       0.5797
    8507       0.4746
    8508       0.4803
    8509       0.3803
    8510       0.4611
    8511       0.4831
    8512       0.4500
    8513       0.4970
    8514       0.4834
    8515       0.4029
    8516       0.4693
    8517       0.4576
    8518       0.5612
    8519       0.4102
    8520       0.4680
    8521       0.4482
    8522       0.5402
    8523       0.5338
    8524       0.5457
    8525       0.5281
    8526       0.5056
    8527       0.4466
    8528       0.4219
    8529       0.3846
    8530       0.4263
    8531       0.4326
    8532       0.4608
    8533       0.4316
    8534       0.4574
    8535       0.4693
    8536       0.4593
    8537       0.3923
    8538       0.4645
    8539       0.5592
    8540       0.4296
    8541       0.4810
    8542       0.4870
    8543       0.5050
    8544       0.5373
    8545       0.4030
    8546       0.5269
    8547       0.5932
    8548       0.5174
    8549       0.5346
    8550       0.4756
    8551       0.5921
    8552       0.4660
    8553       0.4910
    8554       0.5335
    8555       0.4524
    8556       0.5441
    8557       0.5117
    8558       0.5036
    8559       0.4713
    8560       0.4867
    8561       0.5162
    8562       0.4793
    8563       0.4933
    8564       0.5425
    8565       0.5170
    8566       0.4599
    8567       0.5176
    8568       0.4924
    8569       0.4714
    8570       0.5570
    8571       0.5226
    8572       0.4834
    8573       0.5053
    8574       0.5733
    8575       0.5484
    8576       0.4368
    8577       0.5405
    8578       0.4237
    8579       0.4737
    8580       0.5087
    8581       0.5062
    8582       0.5548
    8583       0.4542
    8584       0.5129
    8585       0.6181
    8586       0.7394
    8587       0.6224
    8588       0.5450
    8589       0.5281
    8590       0.4942
    8591       0.4863
    8592       0.5284
    8593       0.4988
    8594       0.5153
    8595       0.4737
    8596       0.4765
    8597       0.5581
    8598       0.4757
    8599       0.5679
    8600       0.5433
    8601       0.4967
    8602       0.4908
    8603       0.4830
    8604       0.4534
    8605       0.5876
    8606       0.7285
    8607       0.6299
    8608       0.5689
    8609       0.5853
    8610       0.6447
    8611       0.5361
    8612       0.6031
    8613       0.5337
    8614       0.7219
    8615       0.5427
    8616       0.5221
    8617       0.5284
    8618       0.6605
    8619       0.5178
    8620       0.5500
    8621       0.4675
    8622       0.4614
    8623       0.5159
    8624       0.4707
    8625       0.4452
    8626       0.5457
    8627       0.5692
    8628       0.7392
    8629       0.5797
    8630       0.5765
    8631       0.5240
    8632       0.7078
    8633       0.6927
    8634       0.6840
    8635       0.6414
    8636       0.6560
    8637       0.6811
    8638       0.4401
    8639       0.5314
    8640       0.4670
    8641       0.5391
    8642       0.5185
    8643       0.5331
    8644       0.6173
    8645       0.5495
    8646       0.4936
    8647       0.6504
    8648       0.4794
    8649       0.4472
    8650       0.4184
    8651       0.4691
    8652       0.4166
    8653       0.6038
    8654       0.5053
    8655       0.5887
    8656       0.5924
    8657       0.5140
    8658       0.4545
    8659       0.4699
    8660       0.4585
    8661       0.4886
    8662       0.4833
    8663       0.5257
    8664       0.4767
    8665       0.4435
    8666       0.5209
    8667       0.4142
    8668       0.5222
    8669       0.5270
    8670       0.4703
    8671       0.5012
    8672       0.4749
    8673       0.5156
    8674       0.4356
    8675       0.5323
    8676       0.4111
    8677       0.4101
    8678       0.4473
    8679       0.4223
    8680       0.4401
    8681       0.4773
    8682       0.4296
    8683       0.4526
    8684       0.4430
    8685       0.4564
    8686       0.4399
    8687       0.6072
    8688       0.4948
    8689       0.5087
    8690       0.4457
    8691       0.4408
    8692       0.4192
    8693       0.4683
    8694       0.4408
    8695       0.4671
    8696       0.4335
    8697       0.4608
    8698       0.5036
    8699       0.5012
    8700       0.4253
    8701       0.4387
    8702       0.4700
    8703       0.5091
    8704       0.5071
    8705       0.4961
    8706       0.5776
    8707       0.4936
    8708       0.4435
    8709       0.7134
    8710       0.4025
    8711       0.3823
    8712       0.4480
    8713       0.4697
    8714       0.5010
    8715       0.5493
    8716       0.5287
    8717       0.5318
    8718       0.5722
    8719       0.6647
    8720       0.6886
    8721       0.4406
    8722       0.4648
    8723       0.5305
    8724       0.5635
    8725       0.5559
    8726       0.4822
    8727       0.3848
    8728       0.6728
    8729       0.5016
    8730       0.5248
    8731       0.5187
    8732       0.5141
    8733       0.5156
    8734       0.5222
    8735       0.4852
    8736       0.4153
    8737       0.5543
    8738       0.5844
    8739       0.4218
    8740       0.4485
    8741       0.4665
    8742       0.4605
    8743       0.5159
    8744       0.4615
    8745       0.4515
    8746       0.6329
    8747       0.6316
    8748       0.4980
    8749       0.4452
    8750       0.5042
    8751       0.5303
    8752       0.4891
    8753       0.4483
    8754       0.5816
    8755       0.5415
    8756       0.4674
    8757       0.4241
    8758       0.4576
    8759       0.4776
    8760       0.4708
    8761       0.4129
    8762       0.3676
    8763       0.4407
    8764       0.4155
    8765       0.4137
    8766       0.5288
    8767       0.4658
    8768       0.4938
    8769       0.5540
    8770       0.4673
    8771       0.5381
    8772       0.4534
    8773       0.4200
    8774       0.5172
    8775       0.4682
    8776       0.4666
    8777       0.5266
    8778       0.4252
    8779       0.4907
    8780       0.4563
    8781       0.4703
    8782       0.3995
    8783       0.4632
    8784       0.4989
    8785       0.6125
    8786       0.5200
    8787       0.4236
    8788       0.4580
    8789       0.4151
    8790       0.3786
    8791       0.4376
    8792       0.5319
    8793       0.4707
    8794       0.4738
    8795       0.4091
    8796       0.4303
    8797       0.4937
    8798       0.5385
    8799       0.4935
    8800       0.4687
    8801       0.3970
    8802       0.5128
    8803       0.4774
    8804       0.4596
    8805       0.5101
    8806       0.4244
    8807       0.4848
    8808       0.4608
    8809       0.4829
    8810       0.4317
    8811       0.4572
    8812       0.4466
    8813       0.4256
    8814       0.4398
    8815       0.3761
    8816       0.4010
    8817       0.4868
    8818       0.4728
    8819       0.5336
    8820       0.4241
    8821       0.4678
    8822       0.4849
    8823       0.4981
    8824       0.3859
    8825       0.5183
    8826       0.4681
    8827       0.4377
    8828       0.4714
    8829       0.4570
    8830       0.5654
    8831       0.5385
    8832       0.5034
    8833       0.4835
    8834       0.4169
    8835       0.4943
    8836       0.5789
    8837       0.4761
    8838       0.4081
    8839       0.4921
    8840       0.4312
    8841       0.3988
    8842       0.3796
    8843       0.4265
    8844       0.4525
    8845       0.5375
    8846       0.5371
    8847       0.3920
    8848       0.4639
    8849       0.4829
    8850       0.4093
    8851       0.5078
    8852       0.4759
    8853       0.5472
    8854       0.4541
    8855       0.5094
    8856       0.4855
    8857       0.4505
    8858       0.3747
    8859       0.4711
    8860       0.6885
    8861       0.4543
    8862       0.4235
    8863       0.4633
    8864       0.4712
    8865       0.4833
    8866       0.4497
    8867       0.4725
    8868       0.5222
    8869       0.4795
    8870       0.4094
    8871       0.4078
    8872       0.4283
    8873       0.4528
    8874       0.5209
    8875       0.5230
    8876       0.5179
    8877       0.4628
    8878       0.5268
    8879       0.5884
    8880       0.5467
    8881       0.4342
    8882       0.5284
    8883       0.5126
    8884       0.5111
    8885       0.5731
    8886       0.4535
    8887       0.3875
    8888       0.4361
    8889       0.4234
    8890       0.5217
    8891       0.4557
    8892       0.4861
    8893       0.4818
    8894       0.5242
    8895       0.4872
    8896       0.4855
    8897       0.4650
    8898       0.4783
    8899       0.4919
    8900       0.5560
    8901       0.3969
    8902       0.4810
    8903       0.4761
    8904       0.4690
    8905       0.5553
    8906       0.5307
    8907       0.5106
    8908       0.6021
    8909       0.5305
    8910       0.6357
    8911       0.5464
    8912       0.5528
    8913       0.4346
    8914       0.5392
    8915       0.5399
    8916       0.5202
    8917       0.5254
    8918       0.5324
    8919       0.5957
    8920       0.5328
    8921       0.5572
    8922       0.5960
    8923       0.4978
    8924       0.4064
    8925       0.5184
    8926       0.6593
    8927       0.4266
    8928       0.4318
    8929       0.4442
    8930       0.4656
    8931       0.4232
    8932       0.4377
    8933       0.4368
    8934       0.4303
    8935       0.4407
    8936       0.4753
    8937       0.4396
    8938       0.4892
    8939       0.4702
    8940       0.4925
    8941       0.4978
    8942       0.4300
    8943       0.5624
    8944       0.4767
    8945       0.4420
    8946       0.4537
    8947       0.5195
    8948       0.4387
    8949       0.4410
    8950       0.5503
    8951       0.5516
    8952       0.4422
    8953       0.5715
    8954       0.4526
    8955       0.4537
    8956       0.4815
    8957       0.5065
    8958       0.4398
    8959       0.5083
    8960       0.5359
    8961       0.4685
    8962       0.4990
    8963       0.4668
    8964       0.5433
    8965       0.4421
    8966       0.4336
    8967       0.4403
    8968       0.5740
    8969       0.6020
    8970       0.6634
    8971       0.5440
    8972       0.4460
    8973       0.4293
    8974       0.3743
    8975       0.5414
    8976       0.4646
    8977       0.4061
    8978       0.4460
    8979       0.4973
    8980       0.4779
    8981       0.4458
    8982       0.5100
    8983       0.4834
    8984       0.4614
    8985       0.4427
    8986       0.4905
    8987       0.4288
    8988       0.4701
    8989       0.6403
    8990       0.4246
    8991       0.4401
    8992       0.5306
    8993       0.5247
    8994       0.5380
    8995       0.4931
    8996       0.4756
    8997       0.4437
    8998       0.5847
    8999       0.4075
    9000       0.4760
    9001       0.5049
    9002       0.4718
    9003       0.5529
    9004       0.4750
    9005       0.5792
    9006       0.4334
    9007       0.4731
    9008       0.5259
    9009       0.4868
    9010       0.5538
    9011       0.4350
    9012       0.5214
    9013       0.5623
    9014       0.5029
    9015       0.4749
    9016       0.4453
    9017       0.4342
    9018       0.4234
    9019       0.5433
    9020       0.4943
    9021       0.4429
    9022       0.4599
    9023       0.5496
    9024       0.5345
    9025       0.5194
    9026       0.4651
    9027       0.5239
    9028       0.5179
    9029       0.5484
    9030       0.5372
    9031       0.4431
    9032       0.6296
    9033       0.5516
    9034       0.5226
    9035       0.5395
    9036       0.5734
    9037       0.4058
    9038       0.5311
    9039       0.4369
    9040       0.4629
    9041       0.4466
    9042       0.6724
    9043       0.4539
    9044       0.4385
    9045       0.4286
    9046       0.4801
    9047       0.5295
    9048       0.4301
    9049       0.4695
    9050       0.4959
    9051       0.4614
    9052       0.5099
    9053       0.5183
    9054       0.5099
    9055       0.5445
    9056       0.4449
    9057       0.4279
    9058       0.4855
    9059       0.5207
    9060       0.5930
    9061       0.4785
    9062       0.4714
    9063       0.4411
    9064       0.4922
    9065       0.5041
    9066       0.5020
    9067       0.4249
    9068       0.5697
    9069       0.4379
    9070       0.6885
    9071       0.4356
    9072       0.4350
    9073       0.4601
    9074       0.4670
    9075       0.4744
    9076       0.5052
    9077       0.5081
    9078       0.4534
    9079       0.4779
    9080       0.4172
    9081       0.5070
    9082       0.4576
    9083       0.5027
    9084       0.4660
    9085       0.5207
    9086       0.4339
    9087       0.4233
    9088       0.5045
    9089       0.4984
    9090       0.4385
    9091       0.4583
    9092       0.5102
    9093       0.5037
    9094       0.4248
    9095       0.5777
    9096       0.4239
    9097       0.3934
    9098       0.4807
    9099       0.4454
    9100       0.3221
    9101       0.3845
    9102       0.3415
    9103       0.3413
    9104       0.2663
    9105       0.5629
    9106       0.4883
    9107       0.4476
    9108       0.2967
    9109       0.3671
    9110       0.3297
    9111       0.4177
    9112       0.5028
    9113       0.4591
    9114       0.3412
    9115       0.5008
    9116       0.4508
    9117       0.4948
    9118       0.4141
    9119       0.4298
    9120       0.4031
    9121       0.3434
    9122       0.4239
    9123       0.3724
    9124       0.3838
    9125       0.4390
    9126       0.3576
    9127       0.3153
    9128       0.4751
    9129       0.4117
    9130       0.4448
    9131       0.4548
    9132       0.4024
    9133       0.4413
    9134       0.4206
    9135       0.3330
    9136       0.3661
    9137       0.3570
    9138       0.4976
    9139       0.4421
    9140       0.4708
    9141       0.4112
    9142       0.3909
    9143       0.3855
    9144       0.4197
    9145       0.4133
    9146       0.4365
    9147       0.4523
    9148       0.5451
    9149       0.4018
    9150       0.3726
    9151       0.3682
    9152       0.3597
    9153       0.4439
    9154       0.4228
    9155       0.4608
    9156       0.5389
    9157       0.4348
    9158       0.3342
    9159       0.4612
    9160       0.3819
    9161       0.3651
    9162       0.3311
    9163       0.3882
    9164       0.2966
    9165       0.5439
    9166       0.4240
    9167       0.5660
    9168       0.4563
    9169       0.3729
    9170       0.5564
    9171       0.4798
    9172       0.4011
    9173       0.5326
    9174       0.5889
    9175       0.4548
    9176       0.5403
    9177       0.4555
    9178       0.5927
    9179       0.5294
    9180       0.4326
    9181       0.5056
    9182       0.6343
    9183       0.6465
    9184       0.4160
    9185       0.5211
    9186       0.4702
    9187       0.5192
    9188       0.4159
    9189       0.4759
    9190       0.4085
    9191       0.6989
    9192       0.5478
    9193       0.5260
    9194       0.6529
    9195       0.6004
    9196       0.4664
    9197       0.6352
    9198       0.6516
    9199       0.6107
    9200       0.5658
    9201       0.5906
    9202       0.6146
    9203       0.4361
    9204       0.6020
    9205       0.6528
    9206       0.4956
    9207       0.5663
    9208       0.5331
    9209       0.5120
    9210       0.5536
    9211       0.5023
    9212       0.6283
    9213       0.5295
    9214       0.5685
    9215       0.4353
    9216       0.4427
    9217       0.5316
    9218       0.5045
    9219       0.4258
    9220       0.4081
    9221       0.6799
    9222       0.4308
    9223       0.5293
    9224       0.3933
    9225       0.5987
    9226       0.4020
    9227       0.4694
    9228       0.4707
    9229       0.4427
    9230       0.4894
    9231       0.4607
    9232       0.4513
    9233       0.4440
    9234       0.4138
    9235       0.5813
    9236       0.4549
    9237       0.5612
    9238       0.4512
    9239       0.4779
    9240       0.6053
    9241       0.4666
    9242       0.5306
    9243       0.5119
    9244       0.5003
    9245       0.4738
    9246       0.5295
    9247       0.6334
    9248       0.4169
    9249       0.4494
    9250       0.6026
    9251       0.4281
    9252       0.4112
    9253       0.5021
    9254       0.5753
    9255       0.4454
    9256       0.4370
    9257       0.4385
    9258       0.5000
    9259       0.5173
    9260       0.5283
    9261       0.4364
    9262       0.5206
    9263       0.4255
    9264       0.4813
    9265       0.4977
    9266       0.4378
    9267       0.5317
    9268       0.4614
    9269       0.5643
    9270       0.4488
    9271       0.6136
    9272       0.5298
    9273       0.5322
    9274       0.3758
    9275       0.5422
    9276       0.5382
    9277       0.5172
    9278       0.5160
    9279       0.4306
    9280       0.4605
    9281       0.4760
    9282       0.5577
    9283       0.7186
    9284       0.5218
    9285       0.4692
    9286       0.4784
    9287       0.4884
    9288       0.4512
    9289       0.4014
    9290       0.4561
    9291       0.4292
    9292       0.4881
    9293       0.4903
    9294       0.4396
    9295       0.6538
    9296       0.6321
    9297       0.4430
    9298       0.4593
    9299       0.4310
    9300       0.4680
    9301       0.5102
    9302       0.5652
    9303       0.5157
    9304       0.4935
    9305       0.4833
    9306       0.3619
    9307       0.4930
    9308       0.4247
    9309       0.5065
    9310       0.6368
    9311       0.4590
    9312       0.4936
    9313       0.5373
    9314       0.4998
    9315       0.4764
    9316       0.4823
    9317       0.4230
    9318       0.4235
    9319       0.4538
    9320       0.5584
    9321       0.4660
    9322       0.3789
    9323       0.4348
    9324       0.4510
    9325       0.4468
    9326       0.4146
    9327       0.4856
    9328       0.5692
    9329       0.5016
    9330       0.4246
    9331       0.5004
    9332       0.4273
    9333       0.4781
    9334       0.4943
    9335       0.4701
    9336       0.5569
    9337       0.4872
    9338       0.5961
    9339       0.4079
    9340       0.3835
    9341       0.4287
    9342       0.4953
    9343       0.5454
    9344       0.5894
    9345       0.6001
    9346       0.4407
    9347       0.4769
    9348       0.4580
    9349       0.5137
    9350       0.5064
    9351       0.5210
    9352       0.5738
    9353       0.4427
    9354       0.4831
    9355       0.5701
    9356       0.4923
    9357       0.5491
    9358       0.6076
    9359       0.5487
    9360       0.6379
    9361       0.5157
    9362       0.5345
    9363       0.5535
    9364       0.5473
    9365       0.6326
    9366       0.3890
    9367       0.5268
    9368       0.5103
    9369       0.5050
    9370       0.5111
    9371       0.5196
    9372       0.4590
    9373       0.4321
    9374       0.4603
    9375       0.4519
    9376       0.4651
    9377       0.4757
    9378       0.4532
    9379       0.6058
    9380       0.4595
    9381       0.4494
    9382       0.4244
    9383       0.5352
    9384       0.4121
    9385       0.6642
    9386       0.4540
    9387       0.4712
    9388       0.5397
    9389       0.5239
    9390       0.5076
    9391       0.4621
    9392       0.4871
    9393       0.5247
    9394       0.5883
    9395       0.5207
    9396       0.5376
    9397       0.6462
    9398       0.5292
    9399       0.5088
    9400       0.4690
    9401       0.5542
    9402       0.4808
    9403       0.5319
    9404       0.4903
    9405       0.5014
    9406       0.5069
    9407       0.4719
    9408       0.5421
    9409       0.6511
    9410       0.6023
    9411       0.5884
    9412       0.5624
    9413       0.5789
    9414       0.5608
    9415       0.5661
    9416       0.5118
    9417       0.5440
    9418       0.5499
    9419       0.4836
    9420       0.5005
    9421       0.4920
    9422       0.5319
    9423       0.4513
    9424       0.4649
    9425       0.5724
    9426       0.4578
    9427       0.6256
    9428       0.4501
    9429       0.5840
    9430       0.6424
    9431       0.6042
    9432       0.4873
    9433       0.6024
    9434       0.5519
    9435       0.5929
    9436       0.8323
    9437       0.6443
    9438       0.6937
    9439       0.6370
    9440       0.5580
    9441       0.4763
    9442       0.5538
    9443       0.4826
    9444       0.4290
    9445       0.4715
    9446       0.6577
    9447       0.5661
    9448       0.4990
    9449       0.4846
    9450       0.5376
    9451       0.4440
    9452       0.5443
    9453       0.4665
    9454       0.4310
    9455       0.5372
    9456       0.6020
    9457       0.4578
    9458       0.4501
    9459       0.5033
    9460       0.5877
    9461       0.4331
    9462       0.5228
    9463       0.5433
    9464       0.5143
    9465       0.5131
    9466       0.6492
    9467       0.5504
    9468       0.5134
    9469       0.4795
    9470       0.5065
    9471       0.5986
    9472       0.4970
    9473       0.6276
    9474       0.6643
    9475       0.5515
    9476       0.5686
    9477       0.5038
    9478       0.6556
    9479       0.5198
    9480       0.5185
    9481       0.5124
    9482       0.6752
    9483       0.5573
    9484       0.4848
    9485       0.5833
    9486       0.5045
    9487       0.5568
    9488       0.5258
    9489       0.6225
    9490       0.5951
    9491       0.5847
    9492       0.7329
    9493       0.4959
    9494       0.6785
    9495       0.4899
    9496       0.4347
    9497       0.6347
    9498       0.5953
    9499       0.5084
    9500       0.4388
    9501       0.5587
    9502       0.4492
    9503       0.4860
    9504       0.5840
    9505       0.4891
    9506       0.5316
    9507       0.4172
    9508       0.5503
    9509       0.5783
    9510       0.8852
    9511       0.5162
    9512       0.4997
    9513       0.4680
    9514       0.6263
    9515       0.5055
    9516       0.4696
    9517       0.5021
    9518       0.4698
    9519       0.5178
    9520       0.5090
    9521       0.4424
    9522       0.5564
    9523       0.5320
    9524       0.5125
    9525       0.4568
    9526       0.4849
    9527       0.6118
    9528       0.4947
    9529       0.5394
    9530       0.4759
    9531       0.4907
    9532       0.4570
    9533       0.4985
    9534       0.5107
    9535       0.4850
    9536       0.4622
    9537       0.5579
    9538       0.4337
    9539       0.4584
    9540       0.5559
    9541       0.5283
    9542       0.6144
    9543       0.4502
    9544       0.4614
    9545       0.4901
    9546       0.4145
    9547       0.4885
    9548       0.4735
    9549       0.5003
    9550       0.4317
    9551       0.4794
    9552       0.4257
    9553       0.5902
    9554       0.4196
    9555       0.4526
    9556       0.5745
    9557       0.5693
    9558       0.4362
    9559       0.4741
    9560       0.4051
    9561       0.4712
    9562       0.5562
    9563       0.4966
    9564       0.4630
    9565       0.4920
    9566       0.4363
    9567       0.4740
    9568       0.6157
    9569       0.6818
    9570       0.5885
    9571       0.5381
    9572       0.5350
    9573       0.5957
    9574       0.4982
    9575       0.5902
    9576       0.5660
    9577       0.5366
    9578       0.4244
    9579       0.5009
    9580       0.6274
    9581       0.5388
    9582       0.4619
    9583       0.4965
    9584       0.4805
    9585       0.4762
    9586       0.5214
    9587       0.4306
    9588       0.6032
    9589       0.5870
    9590       0.5573
    9591       0.6204
    9592       0.4611
    9593       0.4663
    9594       0.5722
    9595       0.4449
    9596       0.4078
    9597       0.4203
    9598       0.5751
    9599       0.4169
    9600       0.4262
    9601       0.5429
    9602       0.4817
    9603       0.5348
    9604       0.5582
    9605       0.5321
    9606       0.4603
    9607       0.4685
    9608       0.5845
    9609       0.5481
    9610       0.4929
    9611       0.5278
    9612       0.4826
    9613       0.5449
    9614       0.6127
    9615       0.5243
    9616       0.5480
    9617       0.5491
    9618       0.4704
    9619       0.5633
    9620       0.5287
    9621       0.5339
    9622       0.4951
    9623       0.4158
    9624       0.4877
    9625       0.4556
    9626       0.5791
    9627       0.4934
    9628       0.4874
    9629       0.4581
    9630       0.4474
    9631       0.5787
    9632       0.4797
    9633       0.4201
    9634       0.4269
    9635       0.5806
    9636       0.5434
    9637       0.4668
    9638       0.4981
    9639       0.4648
    9640       0.5281
    9641       0.4708
    9642       0.5463
    9643       0.6267
    9644       0.5927
    9645       0.5097
    9646       0.5065
    9647       0.5319
    9648       0.5636
    9649       0.4360
    9650       0.4254
    9651       0.4474
    9652       0.4536
    9653       0.5411
    9654       0.4388
    9655       0.4559
    9656       0.5406
    9657       0.5011
    9658       0.4584
    9659       0.4354
    9660       0.4989
    9661       0.5506
    9662       0.4983
    9663       0.5382
    9664       0.5143
    9665       0.5565
    9666       0.4662
    9667       0.4630
    9668       0.5142
    9669       0.3857
    9670       0.4266
    9671       0.4156
    9672       0.4674
    9673       0.5754
    9674       0.4217
    9675       0.4739
    9676       0.4281
    9677       0.4303
    9678       0.4558
    9679       0.4896
    9680       0.6274
    9681       0.4574
    9682       0.5433
    9683       0.4628
    9684       0.4141
    9685       0.5092
    9686       0.4775
    9687       0.5033
    9688       0.4255
    9689       0.4886
    9690       0.5426
    9691       0.4144
    9692       0.5916
    9693       0.6222
    9694       0.6337
    9695       0.6356
    9696       0.4414
    9697       0.5569
    9698       0.4626
    9699       0.6220
    9700       0.4974
    9701       0.4354
    9702       0.3991
    9703       0.5071
    9704       0.4448
    9705       0.5550
    9706       0.3832
    9707       0.4197
    9708       0.6206
    9709       0.4982
    9710       0.4750
    9711       0.5056
    9712       0.6117
    9713       0.5724
    9714       0.6324
    9715       0.4928
    9716       0.5411
    9717       0.5490
    9718       0.5529
    9719       0.6299
    9720       0.4222
    9721       0.4711
    9722       0.7402
    9723       0.5056
    9724       0.5734
    9725       0.5653
    9726       0.5594
    9727       0.4291
    9728       0.6856
    9729       0.5955
    9730       0.5729
    9731       0.6102
    9732       0.5156
    9733       0.6025
    9734       0.5610
    9735       0.5981
    9736       0.5218
    9737       0.4660
    9738       0.5762
    9739       0.5675
    9740       0.5839
    9741       0.4976
    9742       0.4664
    9743       0.5341
    9744       0.5609
    9745       0.5641
    9746       0.6420
    9747       0.6501
    9748       0.6419
    9749       0.7248
    9750       0.5938
    9751       0.7567
    9752       0.6056
    9753       0.6187
    9754       0.6470
    9755       0.6894
    9756       0.6430
    9757       0.6335
    9758       0.4502
    9759       0.6109
    9760       0.5867
    9761       0.5426
    9762       0.6339
    9763       0.7368
    9764       0.5205
    9765       0.5640
    9766       0.6635
    9767       0.5679
    9768       0.6332
    9769       0.6759
    9770       0.6345
    9771       0.6170
    9772       0.4738
    9773       0.5855
    9774       0.5167
    9775       0.4987
    9776       0.5549
    9777       0.5781
    9778       0.7124
    9779       0.5620
    9780       0.4602
    9781       0.5253
    9782       0.4506
    9783       0.5644
    9784       0.4122
    9785       0.4700
    9786       0.4913
    9787       0.4973
    9788       0.5708
    9789       0.4540
    9790       0.5000
    9791       0.5182
    9792       0.4831
    9793       0.7137
    9794       0.6449
    9795       0.7645
    9796       0.4909
    9797       0.4884
    9798       0.6165
    9799       0.5098
    9800       0.5801
    9801       0.6014
    9802       0.5869
    9803       0.5106
    9804       0.6426
    9805       0.5914
    9806       0.5052
    9807       0.5196
    9808       0.5951
    9809       0.6755
    9810       0.4521
    9811       0.4171
    9812       0.4810
    9813       0.5117
    9814       0.4116
    9815       0.5774
    9816       0.6616
    9817       0.5712
    9818       0.5040
    9819       0.4764
    9820       0.6050
    9821       0.6685
    9822       0.6674
    9823       0.5040
    9824       0.5832
    9825       0.4382
    9826       0.6250
    9827       0.4814
    9828       0.6599
    9829       0.5419
    9830       0.4640
    9831       0.6869
    9832       0.6959
    9833       0.5718
    9834       0.4834
    9835       0.5251
    9836       0.5152
    9837       0.5924
    9838       0.6589
    9839       0.6041
    9840       0.4989
    9841       0.4364
    9842       0.6062
    9843       0.5616
    9844       0.4604
    9845       0.5419
    9846       0.6244
    9847       0.4640
    9848       0.4252
    9849       0.5457
    9850       0.6202
    9851       0.5278
    9852       0.4972
    9853       0.6124
    9854       0.5724
    9855       0.6252
    9856       0.4292
    9857       0.4074
    9858       0.4636
    9859       0.4474
    9860       0.5156
    9861       0.6540
    9862       0.5030
    9863       0.4973
    9864       0.4856
    9865       0.7445
    9866       0.5823
    9867       0.4938
    9868       0.6289
    9869       0.5110
    9870       0.5858
    9871       0.4402
    9872       0.5121
    9873       0.5138
    9874       0.5238
    9875       0.4636
    9876       0.4460
    9877       0.5671
    9878       0.5830
    9879       0.6252
    9880       0.5394
    9881       0.5460
    9882       0.6294
    9883       0.5234
    9884       0.6640
    9885       0.5949
    9886       0.5327
    9887       0.5041
    9888       0.5530
    9889       0.5863
    9890       0.5167
    9891       0.5164
    9892       0.4515
    9893       0.4735
    9894       0.6333
    9895       0.4683
    9896       0.5047
    9897       0.5248
    9898       0.5765
    9899       0.6209
    9900       0.6287
    9901       0.5024
    9902       0.4528
    9903       0.6601
    9904       0.5042
    9905       0.5588
    9906       0.4741
    9907       0.6171
    9908       0.5017
    9909       0.5504
    9910       0.5833
    9911       0.5477
    9912       0.4704
    9913       0.5082
    9914       0.4880
    9915       0.4802
    9916       0.5673
    9917       0.5477
    9918       0.5869
    9919       0.5791
    9920       0.5861
    9921       0.8190
    9922       0.4668
    9923       0.4729
    9924       0.5311
    9925       0.4581
    9926       0.5645
    9927       0.5192
    9928       0.6090
    9929       0.4899
    9930       0.5129
    9931       0.4564
    9932       0.5292
    9933       0.4714
    9934       0.5631
    9935       0.5531
    9936       0.4926
    9937       0.6119
    9938       0.6894
    9939       0.6219
    9940       0.4646
    9941       0.5310
    9942       0.5926
    9943       0.5216
    9944       0.4623
    9945       0.4715
    9946       0.5656
    9947       0.5111
    9948       0.4796
    9949       0.4685
    9950       0.5622
    9951       0.5905
    9952       0.5030
    9953       0.5189
    9954       0.5118
    9955       0.6959
    9956       0.4759
    9957       0.5411
    9958       0.6600
    9959       0.5381
    9960       0.5526
    9961       0.7387
    9962       0.6587
    9963       0.4962
    9964       0.4812
    9965       0.4638
    9966       0.6355
    9967       0.5458
    9968       0.7134
    9969       0.6549
    9970       0.5250
    9971       0.5321
    9972       0.6338
    9973       0.7073
    9974       0.6068
    9975       0.5033
    9976       0.5766
    9977       0.7489
    9978       0.6447
    9979       0.7331
    9980       0.6449
    9981       0.5758
    9982       0.5159
    9983       0.5393
    9984       0.6452
    9985       0.6286
    9986       0.6906
    9987       0.5579
    9988       0.6085
    9989       0.6998
    9990       0.6910
    9991       0.6278
    9992       0.4964
    9993       0.5135
    9994       0.5447
    9995       0.5454
    9996       0.4867
    9997       0.6651
    9998       0.5843
    9999       0.4903
   10000       0.4821
   10001       0.4775
   10002       0.6959
   10003       0.6735
   10004       0.5418
   10005       0.5367
   10006       0.5910
   10007       0.5369
   10008       0.5307
   10009       0.5274
   10010       0.5521
   10011       0.6468
   10012       0.6312
   10013       0.6308
   10014       0.5468
   10015       0.5418
   10016       0.5791
   10017       0.5972
   10018       0.5304
   10019       0.5811
   10020       0.5953
   10021       0.5052
   10022       0.4959
   10023       0.4431
   10024       0.4862
   10025       0.5273
   10026       0.6142
   10027       0.5031
   10028       0.6901
   10029       0.5657
   10030       0.5273
   10031       0.5988
   10032       0.4550
   10033       0.3652
   10034       0.4795
   10035       0.5157
   10036       0.4395
   10037       0.5138
   10038       0.6551
   10039       0.6742
   10040       0.5101
   10041       0.5152
   10042       0.4639
   10043       0.6896
   10044       0.6640
   10045       0.5625
   10046       0.4641
   10047       0.7457
   10048       0.6467
   10049       0.5234
   10050       0.5672
   10051       0.5181
   10052       0.5615
   10053       0.5879
   10054       0.7214
   10055       0.5486
   10056       0.5840
   10057       0.5786
   10058       0.6957
   10059       0.3881
   10060       0.6572
   10061       0.4276
   10062       0.6459
   10063       0.5224
   10064       0.6226
   10065       0.6166
   10066       0.5695
   10067       0.5155
   10068       0.7225
   10069       0.5708
   10070       0.4918
   10071       0.6712
   10072       0.5344
   10073       0.5906
   10074       0.5343
   10075       0.4415
   10076       0.4773
   10077       0.5417
   10078       0.5184
   10079       0.7278
   10080       0.5679
   10081       0.6305
   10082       0.5019
   10083       0.6266
   10084       0.5638
   10085       0.4285
   10086       0.5641
   10087       0.5697
   10088       0.5272
   10089       0.6436
   10090       0.6207
   10091       0.5432
   10092       0.6563
   10093       0.5999
   10094       0.5604
   10095       0.6744
   10096       0.5590
   10097       0.5218
   10098       0.6036
   10099       0.6249
   10100       0.5212
   10101       0.4573
   10102       0.5210
   10103       0.4985
   10104       0.7402
   10105       0.5276
   10106       0.4882
   10107       0.5120
   10108       0.7818
   10109       0.6513
   10110       0.6390
   10111       0.5619
   10112       0.6446
   10113       0.5247
   10114       0.4292
   10115       0.4535
   10116       0.4613
   10117       0.4690
   10118       0.5243
   10119       0.5253
   10120       0.5402
   10121       0.5953
   10122       0.4609
   10123       0.5232
   10124       0.6357
   10125       0.7313
   10126       0.6698
   10127       0.6134
   10128       0.7126
   10129       0.8159
   10130       0.7357
   10131       0.6389
   10132       0.5686
   10133       0.6203
   10134       0.5787
   10135       0.7201
   10136       0.6463
   10137       0.5365
   10138       0.5790
   10139       0.5658
   10140       0.6463
   10141       0.5882
   10142       0.5475
   10143       0.5698
   10144       0.5895
   10145       0.5356
   10146       0.5159
   10147       0.5792
   10148       0.7185
   10149       0.6421
   10150       0.5572
   10151       0.5567
   10152       0.5806
   10153       0.5296
   10154       0.5186
   10155       0.5825
   10156       0.5743
   10157       0.5349
   10158       0.5076
   10159       0.5836
   10160       0.6681
   10161       0.5681
   10162       0.6053
   10163       0.5927
   10164       0.4788
   10165       0.5929
   10166       0.3920
   10167       0.6892
   10168       0.5292
   10169       0.5527
   10170       0.4863
   10171       0.4886
   10172       0.5651
   10173       0.6431
   10174       0.5367
   10175       0.5209
   10176       0.7006
   10177       0.6248
   10178       0.6942
   10179       0.4862
   10180       0.5411
   10181       0.6334
   10182       0.5591
   10183       0.6550
   10184       0.5839
   10185       0.5889
   10186       0.5276
   10187       0.5365
   10188       0.4572
   10189       0.5258
   10190       0.5679
   10191       0.5398
   10192       0.5339
   10193       0.6619
   10194       0.5359
   10195       0.5926
   10196       0.5891
   10197       0.5810
   10198       0.5862
   10199       0.5602
   10200       0.5605
   10201       0.5606
   10202       0.5275
   10203       0.6039
   10204       0.5516
   10205       0.5580
   10206       0.6171
   10207       0.5705
   10208       0.5956
   10209       0.6026
   10210       0.5097
   10211       0.6287
   10212       0.5260
   10213       0.5689
   10214       0.5470
   10215       0.5535
   10216       0.5579
   10217       0.6006
   10218       0.5972
   10219       0.5973
   10220       0.6236
   10221       0.5086
   10222       0.6865
   10223       0.6509
   10224       0.6529
   10225       0.5177
   10226       0.5406
   10227       0.6103
   10228       0.6429
   10229       0.6347
   10230       0.7314
   10231       0.5907
   10232       0.5314
   10233       0.7255
   10234       0.6365
   10235       0.5725
   10236       0.5409
   10237       0.6367
   10238       0.4807
   10239       0.7340
   10240       0.6091
   10241       0.6478
   10242       0.6294
   10243       0.4330
   10244       0.6644
   10245       0.6135
   10246       0.5996
   10247       0.5183
   10248       0.5948
   10249       0.5983
   10250       0.4858
   10251       0.6515
   10252       0.7295
   10253       0.6668
   10254       0.5899
   10255       0.6932
   10256       0.4844
   10257       0.5313
   10258       0.5303
   10259       0.4870
   10260       0.6078
   10261       0.6990
   10262       0.5803
   10263       0.6186
   10264       0.4883
   10265       0.5656
   10266       0.5927
   10267       0.5699
   10268       0.5532
   10269       0.6794
   10270       0.6744
   10271       0.6095
   10272       0.5510
   10273       0.5867
   10274       0.4907
   10275       0.7948
   10276       0.6053
   10277       0.5142
   10278       0.6324
   10279       0.6356
   10280       0.7090
   10281       0.6427
   10282       0.5385
   10283       0.5499
   10284       0.5039
   10285       0.5607
   10286       0.7713
   10287       0.6050
   10288       0.6462
   10289       0.5296
   10290       0.6265
   10291       0.6357
   10292       0.6845
   10293       0.5849
   10294       0.5226
   10295       0.4875
   10296       0.4900
   10297       0.5061
   10298       0.5100
   10299       0.5734
   10300       0.5047
   10301       0.4839
   10302       0.5716
   10303       0.6094
   10304       0.7235
   10305       0.6853
   10306       0.6410
   10307       0.5394
   10308       0.5642
   10309       0.5097
   10310       0.5821
   10311       0.7063
   10312       0.4948
   10313       0.5894
   10314       0.5171
   10315       0.8135
   10316       0.5810
   10317       0.5918
   10318       0.5557
   10319       0.4803
   10320       0.5530
   10321       0.5068
   10322       0.4840
   10323       0.5949
   10324       0.4685
   10325       0.5781
   10326       0.5397
   10327       0.5414
   10328       0.5042
   10329       0.5887
   10330       0.4773
   10331       0.5464
   10332       0.6274
   10333       0.5878
   10334       0.6242
   10335       0.5567
   10336       0.6183
   10337       0.4882
   10338       0.6165
   10339       0.5479
   10340       0.6714
   10341       0.5371
   10342       0.6032
   10343       0.6306
   10344       0.4252
   10345       0.4851
   10346       0.4963
   10347       0.6053
   10348       0.5874
   10349       0.6789
   10350       0.5078
   10351       0.4803
   10352       0.5918
   10353       0.4963
   10354       0.5573
   10355       0.4700
   10356       0.4912
   10357       0.4316
   10358       0.4910
   10359       0.4510
   10360       0.5558
   10361       0.5001
   10362       0.5391
   10363       0.4944
   10364       0.4707
   10365       0.5796
   10366       0.5472
   10367       0.4719
   10368       0.5276
   10369       0.4512
   10370       0.5116
   10371       0.4754
   10372       0.6845
   10373       0.7173
   10374       0.5793
   10375       0.5959
   10376       0.5166
   10377       0.4757
   10378       0.6064
   10379       0.6328
   10380       0.6114
   10381       0.5723
   10382       0.4656
   10383       0.5962
   10384       0.5578
   10385       0.6513
   10386       0.5988
   10387       0.5867
   10388       0.5523
   10389       0.5558
   10390       0.4631
   10391       0.6340
   10392       0.5519
   10393       0.6508
   10394       0.5680
   10395       0.5048
   10396       0.5971
   10397       0.6846
   10398       0.5527
   10399       0.4725
   10400       0.5965
   10401       0.4295
   10402       0.5800
   10403       0.5140
   10404       0.6405
   10405       0.5819
   10406       0.6316
   10407       0.4811
   10408       0.4704
   10409       0.5730
   10410       0.5473
   10411       0.4694
   10412       0.4104
   10413       0.4900
   10414       0.5272
   10415       0.6610
   10416       0.4178
   10417       0.5148
   10418       0.4550
   10419       0.5484
   10420       0.6904
   10421       0.4643
   10422       0.5420
   10423       0.5516
   10424       0.5146
   10425       0.6773
   10426       0.6764
   10427       0.7180
   10428       0.5034
   10429       0.5503
   10430       0.5472
   10431       0.5722
   10432       0.6277
   10433       0.5969
   10434       0.5132
   10435       0.5591
   10436       0.6510
   10437       0.4773
   10438       0.5330
   10439       0.4741
   10440       0.4369
   10441       0.6573
   10442       0.5306
   10443       0.5529
   10444       0.5374
   10445       0.4516
   10446       0.7048
   10447       0.5381
   10448       0.5353
   10449       0.4811
   10450       0.5199
   10451       0.6289
   10452       0.6475
   10453       0.5430
   10454       0.5517
   10455       0.5969
   10456       0.6839
   10457       0.4783
   10458       0.8435
   10459       0.5440
   10460       0.5127
   10461       0.5622
   10462       0.7118
   10463       0.4776
   10464       0.5340
   10465       0.6560
   10466       0.4660
   10467       0.6841
   10468       0.5098
   10469       0.5494
   10470       0.4151
   10471       0.5856
   10472       0.4510
   10473       0.5020
   10474       0.4377
   10475       0.4308
   10476       0.4916
   10477       0.5538
   10478       0.7053
   10479       0.4807
   10480       0.5594
   10481       0.4589
   10482       0.6116
   10483       0.5425
   10484       0.4787
   10485       0.6146
   10486       0.6898
   10487       0.4774
   10488       0.5085
   10489       0.6226
   10490       0.5697
   10491       0.5515
   10492       0.6542
   10493       0.6819
   10494       0.6642
   10495       0.4456
   10496       0.5540
   10497       0.5091
   10498       0.6229
   10499       0.5588
   10500       0.7431
   10501       0.5782
   10502       0.5741
   10503       0.6473
   10504       0.5413
   10505       0.6322
   10506       0.5433
   10507       0.4370
   10508       0.5059
   10509       0.6276
   10510       0.5299
   10511       0.6151
   10512       0.4713
   10513       0.5641
   10514       0.5668
   10515       0.5147
   10516       0.5226
   10517       0.5345
   10518       0.5338
   10519       0.5222
   10520       0.5891
   10521       0.6736
   10522       0.5964
   10523       0.4984
   10524       0.5608
   10525       0.4923
   10526       0.5253
   10527       0.4678
   10528       0.5641
   10529       0.5808
   10530       0.5231
   10531       0.6160
   10532       0.4484
   10533       0.5287
   10534       0.4800
   10535       0.5031
   10536       0.4491
   10537       0.5934
   10538       0.4387
   10539       0.5179
   10540       0.5465
   10541       0.4624
   10542       0.5568
   10543       0.6465
   10544       0.4906
   10545       0.5328
   10546       0.5643
   10547       0.4902
   10548       0.6522
   10549       0.5273
   10550       0.4736
   10551       0.4945
   10552       0.5262
   10553       0.5196
   10554       0.5449
   10555       0.4919
   10556       0.5479
   10557       0.4042
   10558       0.7685
   10559       0.4491
   10560       0.3972
   10561       0.4998
   10562       0.4653
   10563       0.5212
   10564       0.4482
   10565       0.4116
   10566       0.4454
   10567       0.4620
   10568       0.5989
   10569       0.5429
   10570       0.6480
   10571       0.6286
   10572       0.5924
   10573       0.5476
   10574       0.5283
   10575       0.4234
   10576       0.5469
   10577       0.6633
   10578       0.5700
   10579       0.4871
   10580       0.5149
   10581       0.5066
   10582       0.5833
   10583       0.5216
   10584       0.7247
   10585       0.5295
   10586       0.5242
   10587       0.7475
   10588       0.6797
   10589       0.7089
   10590       0.4964
   10591       0.6647
   10592       0.5760
   10593       0.6262
   10594       0.5946
   10595       0.6274
   10596       0.5644
   10597       0.5338
   10598       0.4720
   10599       0.5771
   10600       0.5906
   10601       0.5110
   10602       0.5716
   10603       0.5265
   10604       0.5179
   10605       0.5435
   10606       0.5752
   10607       0.5861
   10608       0.5229
   10609       0.5352
   10610       0.6899
   10611       0.6048
   10612       0.5725
   10613       0.6619
   10614       0.7452
   10615       0.8124
   10616       0.7187
   10617       0.6130
   10618       0.6055
   10619       0.6703
   10620       0.6002
   10621       0.6839
   10622       0.7503
   10623       0.7075
   10624       0.5645
   10625       0.5603
   10626       0.5576
   10627       0.6025
   10628       0.5949
   10629       0.6409
   10630       0.6017
   10631       0.6144
   10632       0.6034
   10633       0.5573
   10634       0.6356
   10635       0.5865
   10636       0.5510
   10637       0.6275
   10638       0.5451
   10639       0.5731
   10640       0.6228
   10641       0.5433
   10642       0.5607
   10643       0.5608
   10644       0.6736
   10645       0.5221
   10646       0.5961
   10647       0.5983
   10648       0.5561
   10649       0.5456
   10650       0.5835
   10651       0.5635
   10652       0.5485
   10653       0.4429
   10654       0.6280
   10655       0.5661
   10656       0.5988
   10657       0.5299
   10658       0.6617
   10659       0.6550
   10660       0.7081
   10661       0.6415
   10662       0.5523
   10663       0.6048
   10664       0.5831
   10665       0.4521
   10666       0.6543
   10667       0.5020
   10668       0.5155
   10669       0.5635
   10670       0.5561
   10671       0.4853
   10672       0.4906
   10673       0.4647
   10674       0.5272
   10675       0.5571
   10676       0.6001
   10677       0.4921
   10678       0.5682
   10679       0.5808
   10680       0.5172
   10681       0.7634
   10682       0.5876
   10683       0.5352
   10684       0.4993
   10685       0.5362
   10686       0.7400
   10687       0.7196
   10688       0.4477
   10689       0.4190
   10690       0.5916
   10691       0.5812
   10692       0.4749
   10693       0.6473
   10694       0.5870
   10695       0.6086
   10696       0.5145
   10697       0.5704
   10698       0.5767
   10699       0.5492
   10700       0.5968
   10701       0.5069
   10702       0.4844
   10703       0.4170
   10704       0.4373
   10705       0.6295
   10706       0.6105
   10707       0.5609
   10708       0.5516
   10709       0.4697
   10710       0.4542
   10711       0.5563
   10712       0.5156
   10713       0.4323
   10714       0.4293
   10715       0.6112
   10716       0.4524
   10717       0.5489
   10718       0.6184
   10719       0.5929
   10720       0.5497
   10721       0.5772
   10722       0.5154
   10723       0.6171
   10724       0.5028
   10725       0.5052
   10726       0.5096
   10727       0.4675
   10728       0.5782
   10729       0.5215
   10730       0.4909
   10731       0.5662
   10732       0.6516
   10733       0.6365
   10734       0.7264
   10735       0.6165
   10736       0.5346
   10737       0.4512
   10738       0.4741
   10739       0.4421
   10740       0.7848
   10741       0.6102
   10742       0.5693
   10743       0.4605
   10744       0.6261
   10745       0.4728
   10746       0.6012
   10747       0.5447
   10748       0.7715
   10749       0.6145
   10750       0.4497
   10751       0.5845
   10752       0.5158
   10753       0.6050
   10754       0.7531
   10755       0.6172
   10756       0.6440
   10757       0.6310
   10758       0.5863
   10759       0.5706
   10760       0.5897
   10761       0.5461
   10762       0.5585
   10763       0.5150
   10764       0.4999
   10765       0.5561
   10766       0.4827
   10767       0.4613
   10768       0.4430
   10769       0.6213
   10770       0.6186
   10771       0.5872
   10772       0.5609
   10773       0.5517
   10774       0.5949
   10775       0.4904
   10776       0.5204
   10777       0.5274
   10778       0.5595
   10779       0.5778
   10780       0.4706
   10781       0.4341
   10782       0.5737
   10783       0.5360
   10784       0.5271
   10785       0.4503
   10786       0.5421
   10787       0.5159
   10788       0.5437
   10789       0.7363
   10790       0.5313
   10791       0.4531
   10792       0.5164
   10793       0.4641
   10794       0.3999
   10795       0.4236
   10796       0.5376
   10797       0.6524
   10798       0.5564
   10799       0.6190
   10800       0.6645
   10801       0.5291
   10802       0.5213
   10803       0.4874
   10804       0.6446
   10805       0.4639
   10806       0.5450
   10807       0.5141
   10808       0.4966
   10809       0.4953
   10810       0.5288
   10811       0.5286
   10812       0.5504
   10813       0.6637
   10814       0.5627
   10815       0.6390
   10816       0.5741
   10817       0.4821
   10818       0.5335
   10819       0.4943
   10820       0.4749
   10821       0.5024
   10822       0.5718
   10823       0.5553
   10824       0.4727
   10825       0.5619
   10826       0.5241
   10827       0.5335
   10828       0.5498
   10829       0.7110
   10830       0.4855
   10831       0.5537
   10832       0.8327
   10833       0.7419
   10834       0.6015
   10835       0.5043
   10836       0.5258
   10837       0.6213
   10838       0.5514
   10839       0.6598
   10840       0.5249
   10841       0.5903
   10842       0.6440
   10843       0.4782
   10844       0.5862
   10845       0.5232
   10846       0.5136
   10847       0.4953
   10848       0.5599
   10849       0.6991
   10850       0.5400
   10851       0.4805
   10852       0.5698
   10853       0.5527
   10854       0.5673
   10855       0.5180
   10856       0.5264
   10857       0.7503
   10858       0.5733
   10859       0.5739
   10860       0.5878
   10861       0.5522
   10862       0.4855
   10863       0.7512
   10864       0.4797
   10865       0.5734
   10866       0.6646
   10867       0.5313
   10868       0.5477
   10869       0.5744
   10870       0.5491
   10871       0.6163
   10872       0.6890
   10873       0.5678
   10874       0.6179
   10875       0.6349
   10876       0.6398
   10877       0.6886
   10878       0.6004
   10879       0.6570
   10880       0.5259
   10881       0.4450
   10882       0.5382
   10883       0.7384
   10884       0.5661
   10885       0.5293
   10886       0.7044
   10887       0.5425
   10888       0.5650
   10889       0.6286
   10890       0.6924
   10891       0.7417
   10892       0.6184
   10893       0.6737
   10894       0.7073
   10895       0.6249
   10896       0.6318
   10897       0.6032
   10898       0.6190
   10899       0.6292
   10900       0.6292
   10901       0.7699
   10902       0.6779
   10903       0.5170
   10904       0.5477
   10905       0.5403
   10906       0.4633
   10907       0.5858
   10908       0.5071
   10909       0.6337
   10910       0.6163
   10911       0.6452
   10912       0.5337
   10913       0.4838
   10914       0.5428
   10915       0.5733
   10916       0.4924
   10917       0.5708
   10918       0.5626
   10919       0.5392
   10920       0.5109
   10921       0.5667
   10922       0.4897
   10923       0.5306
   10924       0.5482
   10925       0.5270
   10926       0.4745
   10927       0.5959
   10928       0.5643
   10929       0.6482
   10930       0.6062
   10931       0.5865
   10932       0.5678
   10933       0.5289
   10934       0.6376
   10935       0.7687
   10936       0.5787
   10937       0.5589
   10938       0.5378
   10939       0.6223
   10940       0.5969
   10941       0.6123
   10942       0.5717
   10943       0.6388
   10944       0.6082
   10945       0.6600
   10946       0.6121
   10947       0.5706
   10948       0.5250
   10949       0.5377
   10950       0.4718
   10951       0.4793
   10952       0.5500
   10953       0.6646
   10954       0.5471
   10955       0.5000
   10956       0.4489
   10957       0.5525
   10958       0.4997
   10959       0.5550
   10960       0.5625
   10961       0.5106
   10962       0.5297
   10963       0.4590
   10964       0.5315
   10965       0.4647
   10966       0.5445
   10967       0.4876
   10968       0.4847
   10969       0.5545
   10970       0.4619
   10971       0.4355
   10972       0.4593
   10973       0.4486
   10974       0.5267
   10975       0.4985
   10976       0.4624
   10977       0.5451
   10978       0.6221
   10979       0.5587
   10980       0.6050
   10981       0.4972
   10982       0.6206
   10983       0.5021
   10984       0.4559
   10985       0.5115
   10986       0.4756
   10987       0.5073
   10988       0.4591
   10989       0.5546
   10990       0.5895
   10991       0.4587
   10992       0.6113
   10993       0.6604
   10994       0.5992
   10995       0.4538
   10996       0.5238
   10997       0.5415
   10998       0.5251
   10999       0.4080
   11000       0.4976
   11001       0.4689
   11002       0.3841
   11003       0.5807
   11004       0.5126
   11005       0.4266
   11006       0.4359
   11007       0.4572
   11008       0.4987
   11009       0.6062
   11010       0.5011
   11011       0.5749
   11012       0.5625
   11013       0.7507
   11014       0.6293
   11015       0.4472
   11016       0.6440
   11017       0.4798
   11018       0.5507
   11019       0.7680
   11020       0.6023
   11021       0.5814
   11022       0.6286
   11023       0.6015
   11024       0.6100
   11025       0.5245
   11026       0.4064
   11027       0.4336
   11028       0.5294
   11029       0.4759
   11030       0.4808
   11031       0.4998
   11032       0.6041
   11033       0.6825
   11034       0.6097
   11035       0.5957
   11036       0.4783
   11037       0.4665
   11038       0.4810
   11039       0.4016
   11040       0.5060
   11041       0.4272
   11042       0.4155
   11043       0.5005
   11044       0.4114
   11045       0.5318
   11046       0.5504
   11047       0.4767
   11048       0.4970
   11049       0.4112
   11050       0.5529
   11051       0.4363
   11052       0.4681
   11053       0.5829
   11054       0.6133
   11055       0.4085
   11056       0.4864
   11057       0.4548
   11058       0.5084
   11059       0.4379
   11060       0.4610
   11061       0.4653
   11062       0.4572
   11063       0.4541
   11064       0.5685
   11065       0.4600
   11066       0.4366
   11067       0.4923
   11068       0.4321
   11069       0.4466
   11070       0.4577
   11071       0.5139
   11072       0.4937
   11073       0.4241
   11074       0.5498
   11075       0.6086
   11076       0.5839
   11077       0.4121
   11078       0.5926
   11079       0.5034
   11080       0.5759
   11081       0.6409
   11082       0.4455
   11083       0.5036
   11084       0.4881
   11085       0.4451
   11086       0.4844
   11087       0.4338
   11088       0.5143
   11089       0.5900
   11090       0.5418
   11091       0.4519
   11092       0.4405
   11093       0.4463
   11094       0.4990
   11095       0.5330
   11096       0.4199
   11097       0.4854
   11098       0.4721
   11099       0.5117
   11100       0.5084
   11101       0.4728
   11102       0.5389
   11103       0.5634
   11104       0.5949
   11105       0.6032
   11106       0.4342
   11107       0.5208
   11108       0.5854
   11109       0.5398
   11110       0.5862
   11111       0.5948
   11112       0.6704
   11113       0.5813
   11114       0.5939
   11115       0.4718
   11116       0.5212
   11117       0.4007
   11118       0.4479
   11119       0.5960
   11120       0.6490
   11121       0.5214
   11122       0.5203
   11123       0.4482
   11124       0.6435
   11125       0.5632
   11126       0.6167
   11127       0.5375
   11128       0.5232
   11129       0.4958
   11130       0.5960
   11131       0.6983
   11132       0.6430
   11133       0.5277
   11134       0.4584
   11135       0.6057
   11136       0.6109
   11137       0.6355
   11138       0.5536
   11139       0.5224
   11140       0.7077
   11141       0.4867
   11142       0.6643
   11143       0.6364
   11144       0.5754
   11145       0.7690
   11146       0.6323
   11147       0.4343
   11148       0.5317
   11149       0.5148
   11150       0.5713
   11151       0.4938
   11152       0.6756
   11153       0.4950
   11154       0.4802
   11155       0.5854
   11156       0.5925
   11157       0.5145
   11158       0.5793
   11159       0.4556
   11160       0.4369
   11161       0.5390
   11162       0.4554
   11163       0.5601
   11164       0.4227
   11165       0.5672
   11166       0.5782
   11167       0.5260
   11168       0.4496
   11169       0.4410
   11170       0.5142
   11171       0.5147
   11172       0.5136
   11173       0.5302
   11174       0.4911
   11175       0.4683
   11176       0.7302
   11177       0.5805
   11178       0.5054
   11179       0.3909
   11180       0.4708
   11181       0.6472
   11182       0.6386
   11183       0.5677
   11184       0.6357
   11185       0.5060
   11186       0.5177
   11187       0.4674
   11188       0.3978
   11189       0.5750
   11190       0.6023
   11191       0.5305
   11192       0.5897
   11193       0.5818
   11194       0.7151
   11195       0.5413
   11196       0.6561
   11197       0.5420
   11198       0.5350
   11199       0.5472
   11200       0.5623
   11201       0.5990
   11202       0.6748
   11203       0.5860
   11204       0.4806
   11205       0.6181
   11206       0.5055
   11207       0.4921
   11208       0.4497
   11209       0.5921
   11210       0.5887
   11211       0.5118
   11212       0.4679
   11213       0.5055
   11214       0.4530
   11215       0.7668
   11216       0.5042
   11217       0.5485
   11218       0.8168
   11219       0.4637
   11220       0.4599
   11221       0.5056
   11222       0.6246
   11223       0.5625
   11224       0.4354
   11225       0.5351
   11226       0.4623
   11227       0.5703
   11228       0.6219
   11229       0.4572
   11230       0.5005
   11231       0.4747
   11232       0.4518
   11233       0.5555
   11234       0.4862
   11235       0.5956
   11236       0.4573
   11237       0.5580
   11238       0.6542
   11239       0.4490
   11240       0.6023
   11241       0.4043
   11242       0.4001
   11243       0.5044
   11244       0.4884
   11245       0.3989
   11246       0.4191
   11247       0.3873
   11248       0.4209
   11249       0.5135
   11250       0.4974
   11251       0.5301
   11252       0.5409
   11253       0.6577
   11254       0.4356
   11255       0.5015
   11256       0.4596
   11257       0.5369
   11258       0.5129
   11259       0.5687
   11260       0.5563
   11261       0.5271
   11262       0.6231
   11263       0.4781
   11264       0.4936
   11265       0.5210
   11266       0.6813
   11267       0.5347
   11268       0.6372
   11269       0.5354
   11270       0.6187
   11271       0.5003
   11272       0.5214
   11273       0.5532
   11274       0.5106
   11275       0.5881
   11276       0.5072
   11277       0.6466
   11278       0.5539
   11279       0.5254
   11280       0.4459
   11281       0.6187
   11282       0.4445
   11283       0.4299
   11284       0.5773
   11285       0.4650
   11286       0.6922
   11287       0.4110
   11288       0.5173
   11289       0.5173
   11290       0.5539
   11291       0.5074
   11292       0.4950
   11293       0.5012
   11294       0.5137
   11295       0.3866
   11296       0.6837
   11297       0.6220
   11298       0.4483
   11299       0.5109
   11300       0.6716
   11301       0.5270
   11302       0.4537
   11303       0.5375
   11304       0.5493
   11305       0.6029
   11306       0.6706
   11307       0.4925
   11308       0.4390
   11309       0.5577
   11310       0.5502
   11311       0.5536
   11312       0.5058
   11313       0.4807
   11314       0.5497
   11315       0.4362
   11316       0.5435
   11317       0.4394
   11318       0.5034
   11319       0.6107
   11320       0.6660
   11321       0.5141
   11322       0.5216
   11323       0.5270
   11324       0.6839
   11325       0.6123
   11326       0.5873
   11327       0.6336
   11328       0.5888
   11329       0.4731
   11330       0.5564
   11331       0.5885
   11332       0.4037
   11333       0.5660
   11334       0.5463
   11335       0.5502
   11336       0.4900
   11337       0.5217
   11338       0.5200
   11339       0.5440
   11340       0.5704
   11341       0.6827
   11342       0.6086
   11343       0.4809
   11344       0.5116
   11345       0.5585
   11346       0.5121
   11347       0.6188
   11348       0.7569
   11349       0.4844
   11350       0.4688
   11351       0.5381
   11352       0.6000
   11353       0.5058
   11354       0.5124
   11355       0.5606
   11356       0.5281
   11357       0.4864
   11358       0.4587
   11359       0.4813
   11360       0.6459
   11361       0.5992
   11362       0.7401
   11363       0.5135
   11364       0.4888
   11365       0.4596
   11366       0.4743
   11367       0.6214
   11368       0.5577
   11369       0.4327
   11370       0.5112
   11371       0.6719
   11372       0.6585
   11373       0.6057
   11374       0.5397
   11375       0.7191
   11376       0.6658
   11377       0.7106
   11378       0.6386
   11379       0.6253
   11380       0.5801
   11381       0.6110
   11382       0.5266
   11383       0.5409
   11384       0.6815
   11385       0.7186
   11386       0.6401
   11387       0.6777
   11388       0.5350
   11389       0.5187
   11390       0.5873
   11391       0.6079
   11392       0.5737
   11393       0.7094
   11394       0.5827
   11395       0.6013
   11396       0.6292
   11397       0.6562
   11398       0.5764
   11399       0.6151
   11400       0.5832
   11401       0.7285
   11402       0.5899
   11403       0.6092
   11404       0.5751
   11405       0.5136
   11406       0.5669
   11407       0.6295
   11408       0.5174
   11409       0.6068
   11410       0.5952
   11411       0.5676
   11412       0.5725
   11413       0.5842
   11414       0.7134
   11415       0.5990
   11416       0.5570
   11417       0.6232
   11418       0.6190
   11419       0.6080
   11420       0.5627
   11421       0.6194
   11422       0.4604
   11423       0.5385
   11424       0.5903
   11425       0.5548
   11426       0.5335
   11427       0.5448
   11428       0.5532
   11429       0.5075
   11430       0.6692
   11431       0.4886
   11432       0.4793
   11433       0.5715
   11434       0.4682
   11435       0.5163
   11436       0.5626
   11437       0.5375
   11438       0.7018
   11439       0.6445
   11440       0.6313
   11441       0.4980
   11442       0.5243
   11443       0.4813
   11444       0.5015
   11445       0.5433
   11446       0.5746
   11447       0.4407
   11448       0.6812
   11449       0.6260
   11450       0.4785
   11451       0.4218
   11452       0.4735
   11453       0.5415
   11454       0.4862
   11455       0.5106
   11456       0.5544
   11457       0.5158
   11458       0.6187
   11459       0.6059
   11460       0.5480
   11461       0.5291
   11462       0.6528
   11463       0.4930
   11464       0.5204
   11465       0.4963
   11466       0.4781
   11467       0.5050
   11468       0.6186
   11469       0.4213
   11470       0.4358
   11471       0.5189
   11472       0.5351
   11473       0.5715
   11474       0.5026
   11475       0.5331
   11476       0.5399
   11477       0.6116
   11478       0.4909
   11479       0.5716
   11480       0.6712
   11481       0.6197
   11482       0.5842
   11483       0.5971
   11484       0.4791
   11485       0.5066
   11486       0.7008
   11487       0.5933
   11488       0.5700
   11489       0.5726
   11490       0.4228
   11491       0.6650
   11492       0.6116
   11493       0.5324
   11494       0.5409
   11495       0.4479
   11496       0.5239
   11497       0.5830
   11498       0.8256
   11499       0.6801
   11500       0.5985
   11501       0.4624
   11502       0.4829
   11503       0.6627
   11504       0.5370
   11505       0.5294
   11506       0.4901
   11507       0.4713
   11508       0.6426
   11509       0.5548
   11510       0.5302
   11511       0.4984
   11512       0.4959
   11513       0.5023
   11514       0.4946
   11515       0.4521
   11516       0.5529
   11517       0.5634
   11518       0.4743
   11519       0.5598
   11520       0.5088
   11521       0.5850
   11522       0.4780
   11523       0.4704
   11524       0.4550
   11525       0.4350
   11526       0.5846
   11527       0.5396
   11528       0.4740
   11529       0.5044
   11530       0.5071
   11531       0.5312
   11532       0.4687
   11533       0.5336
   11534       0.5912
   11535       0.6496
   11536       0.5768
   11537       0.5124
   11538       0.5419
   11539       0.5410
   11540       0.6084
   11541       0.5652
   11542       0.6623
   11543       0.5616
   11544       0.5893
   11545       0.5638
   11546       0.5791
   11547       0.5754
   11548       0.6318
   11549       0.6194
   11550       0.4484
   11551       0.4532
   11552       0.4315
   11553       0.5103
   11554       0.5594
   11555       0.4841
   11556       0.5670
   11557       0.7067
   11558       0.5707
   11559       0.4330
   11560       0.4711
   11561       0.5688
   11562       0.4543
   11563       0.4288
   11564       0.6335
   11565       0.4907
   11566       0.4352
   11567       0.5290
   11568       0.5552
   11569       0.5203
   11570       0.5335
   11571       0.5341
   11572       0.4778
   11573       0.5865
   11574       0.5132
   11575       0.5175
   11576       0.5774
   11577       0.5639
   11578       0.5819
   11579       0.3931
   11580       0.5103
   11581       0.7185
   11582       0.6225
   11583       0.6321
   11584       0.6915
   11585       0.4645
   11586       0.5559
   11587       0.5282
   11588       0.4802
   11589       0.6482
   11590       0.7056
   11591       0.5054
   11592       0.5047
   11593       0.4199
   11594       0.4737
   11595       0.5817
   11596       0.5678
   11597       0.4701
   11598       0.6099
   11599       0.4154
   11600       0.4673
   11601       0.5981
   11602       0.5152
   11603       0.4590
   11604       0.5410
   11605       0.5196
   11606       0.5125
   11607       0.4558
   11608       0.5687
   11609       0.7824
   11610       0.5637
   11611       0.4860
   11612       0.4348
   11613       0.6435
   11614       0.5390
   11615       0.4520
   11616       0.4278
   11617       0.4931
   11618       0.4638
   11619       0.4989
   11620       0.5189
   11621       0.5272
   11622       0.4672
   11623       0.4703
   11624       0.4616
   11625       0.5657
   11626       0.5405
   11627       0.4996
   11628       0.5005
   11629       0.6034
   11630       0.4937
   11631       0.6491
   11632       0.6209
   11633       0.7245
   11634       0.5292
   11635       0.6644
   11636       0.5804
   11637       0.6098
   11638       0.6157
   11639       0.6400
   11640       0.4882
   11641       0.6678
   11642       0.6843
   11643       0.5333
   11644       0.6222
   11645       0.4948
   11646       0.7053
   11647       0.5983
   11648       0.3982
   11649       0.4820
   11650       0.4960
   11651       0.4622
   11652       0.5841
   11653       0.4107
   11654       0.5058
   11655       0.4638
   11656       0.5005
   11657       0.5219
   11658       0.4679
   11659       0.5504
   11660       0.4983
   11661       0.6147
   11662       0.4110
   11663       0.4998
   11664       0.5518
   11665       0.5942
   11666       0.5125
   11667       0.5939
   11668       0.7200
   11669       0.4370
   11670       0.5626
   11671       0.5663
   11672       0.4653
   11673       0.4313
   11674       0.4931
   11675       0.5675
   11676       0.5402
   11677       0.4810
   11678       0.4783
   11679       0.4947
   11680       0.6338
   11681       0.5432
   11682       0.8602
   11683       0.5879
   11684       0.5530
   11685       0.6679
   11686       0.5071
   11687       0.4473
   11688       0.4787
   11689       0.4503
   11690       0.4545
   11691       0.4892
   11692       0.5551
   11693       0.7250
   11694       0.4468
   11695       0.6157
   11696       0.5265
   11697       0.5169
   11698       0.4779
   11699       0.5448
   11700       0.5677
   11701       0.6153
   11702       0.5973
   11703       0.6117
   11704       0.4638
   11705       0.5227
   11706       0.6592
   11707       0.6041
   11708       0.5519
   11709       0.4704
   11710       0.5619
   11711       0.5129
   11712       0.5678
   11713       0.5799
   11714       0.5890
   11715       0.5354
   11716       0.6208
   11717       0.6992
   11718       0.6776
   11719       0.6187
   11720       0.5926
   11721       0.5239
   11722       0.7266
   11723       0.6008
   11724       0.6694
   11725       0.6369
   11726       0.5696
   11727       0.5158
   11728       0.5684
   11729       0.6005
   11730       0.6051
   11731       0.5591
   11732       0.6300
   11733       0.5235
   11734       0.5149
   11735       0.4462
   11736       0.4709
   11737       0.4483
   11738       0.4109
   11739       0.4732
   11740       0.4226
   11741       0.4129
   11742       0.7018
   11743       0.6125
   11744       0.5113
   11745       0.5499
   11746       0.6518
   11747       0.4433
   11748       0.5383
   11749       0.6032
   11750       0.5664
   11751       0.5502
   11752       0.6646
   11753       0.5386
   11754       0.6103
   11755       0.5859
   11756       0.5922
   11757       0.5698
   11758       0.5675
   11759       0.5232
   11760       0.5596
   11761       0.6763
   11762       0.6458
   11763       0.6556
   11764       0.5891
   11765       0.5951
   11766       0.5876
   11767       0.5347
   11768       0.7799
   11769       0.5827
   11770       0.7084
   11771       0.7330
   11772       0.4706
   11773       0.4923
   11774       0.4815
   11775       0.5087
   11776       0.6312
   11777       0.4671
   11778       0.4859
   11779       0.4980
   11780       0.4265
   11781       0.6188
   11782       0.5122
   11783       0.5617
   11784       0.5410
   11785       0.4810
   11786       0.6644
   11787       0.4866
   11788       0.5058
   11789       0.4114
   11790       0.4491
   11791       0.6643
   11792       0.5719
   11793       0.5207
   11794       0.6403
   11795       0.5040
   11796       0.4529
   11797       0.6102
   11798       0.5987
   11799       0.6080
   11800       0.4902
   11801       0.5421
   11802       0.5360
   11803       0.4744
   11804       0.6537
   11805       0.4816
   11806       0.4693
   11807       0.5337
   11808       0.4807
   11809       0.4573
   11810       0.5456
   11811       0.4516
   11812       0.6437
   11813       0.5081
   11814       0.4952
   11815       0.4224
   11816       0.4588
   11817       0.6040
   11818       0.5314
   11819       0.4381
   11820       0.5659
   11821       0.5864
   11822       0.5156
   11823       0.5755
   11824       0.6049
   11825       0.5533
   11826       0.5574
   11827       0.4655
   11828       0.4468
   11829       0.4665
   11830       0.4441
   11831       0.6032
   11832       0.5390
   11833       0.5595
   11834       0.5789
   11835       0.5314
   11836       0.4938
   11837       0.5438
   11838       0.6319
   11839       0.5433
   11840       0.5726
   11841       0.6348
   11842       0.5647
   11843       0.6295
   11844       0.5788
   11845       0.6659
   11846       0.5837
   11847       0.6259
   11848       0.6406
   11849       0.6112
   11850       0.5936
   11851       0.5219
   11852       0.5340
   11853       0.6239
   11854       0.5919
   11855       0.5096
   11856       0.5806
   11857       0.5580
   11858       0.6199
   11859       0.6777
   11860       0.6226
   11861       0.5798
   11862       0.5306
   11863       0.6529
   11864       0.5139
   11865       0.5375
   11866       0.5978
   11867       0.5744
   11868       0.5841
   11869       0.5374
   11870       0.4254
   11871       0.6192
   11872       0.6150
   11873       0.6522
   11874       0.6375
   11875       0.5916
   11876       0.5067
   11877       0.4875
   11878       0.4881
   11879       0.5400
   11880       0.6941
   11881       0.5298
   11882       0.5876
   11883       0.6005
   11884       0.5062
   11885       0.5097
   11886       0.6182
   11887       0.5703
   11888       0.4670
   11889       0.4402
   11890       0.5314
   11891       0.5571
   11892       0.5638
   11893       0.6477
   11894       0.5195
   11895       0.4411
   11896       0.4732
   11897       0.5320
   11898       0.6870
   11899       0.5371
   11900       0.6993
   11901       0.5629
   11902       0.6139
   11903       0.5248
   11904       0.7346
   11905       0.4124
   11906       0.4886
   11907       0.5283
   11908       0.4509
   11909       0.6437
   11910       0.5690
   11911       0.5205
   11912       0.6754
   11913       0.5042
   11914       0.6234
   11915       0.6494
   11916       0.6138
   11917       0.4908
   11918       0.5888
   11919       0.4819
   11920       0.4473
   11921       0.5581
   11922       0.6454
   11923       0.6900
   11924       0.5363
   11925       0.5254
   11926       0.5266
   11927       0.6200
   11928       0.5560
   11929       0.4670
   11930       0.5348
   11931       0.5506
   11932       0.4597
   11933       0.6207
   11934       0.4790
   11935       0.4848
   11936       0.5872
   11937       0.6440
   11938       0.5391
   11939       0.5614
   11940       0.4017
   11941       0.6481
   11942       0.5372
   11943       0.5295
   11944       0.6680
   11945       0.5911
   11946       0.5862
   11947       0.5578
   11948       0.6378
   11949       0.6135
   11950       0.6886
   11951       0.6523
   11952       0.5132
   11953       0.6082
   11954       0.4970
   11955       0.5625
   11956       0.6495
   11957       0.5878
   11958       0.6577
   11959       0.6749
   11960       0.6670
   11961       0.6096
   11962       0.7481
   11963       0.5184
   11964       0.5475
   11965       0.6496
   11966       0.6962
   11967       0.5648
   11968       0.6412
   11969       0.5972
   11970       0.6112
   11971       0.4853
   11972       0.6681
   11973       0.5701
   11974       0.6380
   11975       0.5822
   11976       0.5041
   11977       0.6673
   11978       0.5361
   11979       0.5038
   11980       0.5941
   11981       0.5609
   11982       0.5640
   11983       0.6179
   11984       0.6386
   11985       0.7078
   11986       0.6548
   11987       0.5720
   11988       0.6378
   11989       0.5373
   11990       0.7277
   11991       0.6168
   11992       0.5215
   11993       0.7485
   11994       0.5994
   11995       0.5317
   11996       0.5854
   11997       0.5168
   11998       0.7656
   11999       0.6836
   12000       0.6425
   12001       0.4976
   12002       0.6210
   12003       0.5237
   12004       0.6369
   12005       0.6121
   12006       0.6807
   12007       0.6631
   12008       0.5127
   12009       0.5569
   12010       0.4242
   12011       0.5497
   12012       0.5661
   12013       0.5395
   12014       0.6055
   12015       0.6093
   12016       0.5883
   12017       0.6938
   12018       0.5576
   12019       0.5918
   12020       0.5667
   12021       0.6254
   12022       0.6486
   12023       0.5899
   12024       0.5447
   12025       0.4414
   12026       0.6116
   12027       0.4449
   12028       0.5801
   12029       0.4788
   12030       0.6710
   12031       0.4469
   12032       0.4387
   12033       0.6727
   12034       0.5875
   12035       0.5779
   12036       0.5143
   12037       0.4667
   12038       0.6884
   12039       0.6147
   12040       0.6670
   12041       0.6730
   12042       0.7052
   12043       0.6074
   12044       0.5499
   12045       0.5271
   12046       0.7274
   12047       0.5276
   12048       0.5416
   12049       0.6346
   12050       0.5374
   12051       0.5203
   12052       0.8143
   12053       0.5697
   12054       0.7752
   12055       0.6116
   12056       0.5981
   12057       0.6432
   12058       0.5492
   12059       0.7092
   12060       0.5499
   12061       0.6373
   12062       0.5824
   12063       0.7155
   12064       0.5510
   12065       0.5161
   12066       0.5665
   12067       0.5149
   12068       0.5725
   12069       0.4437
   12070       0.4480
   12071       0.7003
   12072       0.5738
   12073       0.5239
   12074       0.6225
   12075       0.5703
   12076       0.5152
   12077       0.5343
   12078       0.5678
   12079       0.5335
   12080       0.6103
   12081       0.5011
   12082       0.7029
   12083       0.6133
   12084       0.5500
   12085       0.4969
   12086       0.5769
   12087       0.5312
   12088       0.5476
   12089       0.5409
   12090       0.7597
   12091       0.5046
   12092       0.4709
   12093       0.5761
   12094       0.4677
   12095       0.5838
   12096       0.5859
   12097       0.6590
   12098       0.6384
   12099       0.5931
   12100       0.6316
   12101       0.5828
   12102       0.6838
   12103       0.5464
   12104       0.6430
   12105       0.5879
   12106       0.5953
   12107       0.4347
   12108       0.5545
   12109       0.5450
   12110       0.4516
   12111       0.4873
   12112       0.5580
   12113       0.5369
   12114       0.6226
   12115       0.6835
   12116       0.5083
   12117       0.6001
   12118       0.5462
   12119       0.7418
   12120       0.6727
   12121       0.6264
   12122       0.5979
   12123       0.6995
   12124       0.6878
   12125       0.5021
   12126       0.5766
   12127       0.5472
   12128       0.5202
   12129       0.6520
   12130       0.6201
   12131       0.6096
   12132       0.6486
   12133       0.6865
   12134       0.6324
   12135       0.6796
   12136       0.5330
   12137       0.6241
   12138       0.6870
   12139       0.7660
   12140       0.6510
   12141       0.6673
   12142       0.5316
   12143       0.5192
   12144       0.6307
   12145       0.8810
   12146       0.6738
   12147       0.6454
   12148       0.7218
   12149       0.7401
   12150       0.7552
   12151       0.5614
   12152       0.6285
   12153       0.5040
   12154       0.6644
   12155       0.5990
   12156       0.6455
   12157       0.8667
   12158       0.5857
   12159       0.5298
   12160       0.8036
   12161       0.5757
   12162       0.6991
   12163       0.8282
   12164       0.6860
   12165       0.7837
   12166       0.5733
   12167       0.6584
   12168       0.6838
   12169       0.5208
   12170       0.4831
   12171       0.6833
   12172       0.5944
   12173       0.6751
   12174       0.6427
   12175       0.4791
   12176       0.5624
   12177       0.5810
   12178       0.4998
   12179       0.4896
   12180       0.7932
   12181       0.6154
   12182       0.6519
   12183       0.5781
   12184       0.6715
   12185       0.7505
   12186       0.7341
   12187       0.5074
   12188       0.6752
   12189       0.5316
   12190       0.5438
   12191       0.6328
   12192       0.6397
   12193       0.5257
   12194       0.4929
   12195       0.4564
   12196       0.5451
   12197       0.5921
   12198       0.7300
   12199       0.5260
   12200       0.5369
   12201       0.6601
   12202       0.8623
   12203       0.6855
   12204       0.6025
   12205       0.6707
   12206       0.7297
   12207       0.7050
   12208       0.6750
   12209       0.5767
   12210       0.7109
   12211       0.6170
   12212       0.6875
   12213       0.6335
   12214       0.6279
   12215       0.7731
   12216       0.6068
   12217       0.6224
   12218       0.6423
   12219       0.6550
   12220       0.6321
   12221       0.5739
   12222       0.6323
   12223       0.4958
   12224       0.7594
   12225       0.6108
   12226       0.5946
   12227       0.5101
   12228       0.5384
   12229       0.5467
   12230       0.6320
   12231       0.5576
   12232       0.6524
   12233       0.7322
   12234       0.5178
   12235       0.5251
   12236       0.5695
   12237       0.4273
   12238       0.5007
   12239       0.5665
   12240       0.5430
   12241       0.5620
   12242       0.5813
   12243       0.6940
   12244       0.5215
   12245       0.6779
   12246       0.5974
   12247       0.5607
   12248       0.7430
   12249       0.6527
   12250       0.6148
   12251       0.7035
   12252       0.7016
   12253       0.7625
   12254       0.8071
   12255       0.5724
   12256       0.6334
   12257       0.6225
   12258       0.6135
   12259       0.4902
   12260       0.6452
   12261       0.6228
   12262       0.5972
   12263       0.5276
   12264       0.6333
   12265       0.4886
   12266       0.4321
   12267       0.6531
   12268       0.5568
   12269       0.6206
   12270       0.4569
   12271       0.5000
   12272       0.5586
   12273       0.5326
   12274       0.6521
   12275       0.6487
   12276       0.6533
   12277       0.6726
   12278       0.5916
   12279       0.6393
   12280       0.5705
   12281       0.5978
   12282       0.6344
   12283       0.5438
   12284       0.6505
   12285       0.6061
   12286       0.5494
   12287       0.6224
   12288       0.5839
   12289       0.7360
   12290       0.6345
   12291       0.7407
   12292       0.6354
   12293       0.6159
   12294       0.6446
   12295       0.5945
   12296       0.6471
   12297       0.6805
   12298       0.6005
   12299       0.6965
   12300       0.6329
   12301       0.5849
   12302       0.7672
   12303       0.6812
   12304       0.6755
   12305       0.7063
   12306       0.6545
   12307       0.6343
   12308       0.6274
   12309       0.5390
   12310       0.6325
   12311       0.6444
   12312       0.7012
   12313       0.5678
   12314       0.6194
   12315       0.5511
   12316       0.5805
   12317       0.5987
   12318       0.6550
   12319       0.6194
   12320       0.5486
   12321       0.6077
   12322       0.6972
   12323       0.6878
   12324       0.5744
   12325       0.7105
   12326       0.6626
   12327       0.7516
   12328       0.5977
   12329       0.6122
   12330       0.5746
   12331       0.5474
   12332       0.5594
   12333       0.6564
   12334       0.5653
   12335       0.6379
   12336       0.5319
   12337       0.5368
   12338       0.6466
   12339       0.8975
   12340       0.7282
   12341       0.6019
   12342       0.5069
   12343       0.7154
   12344       0.5057
   12345       0.5740
   12346       0.5051
   12347       0.5080
   12348       0.4918
   12349       0.5792
   12350       0.5608
   12351       0.5161
   12352       0.5673
   12353       0.6043
   12354       0.5714
   12355       0.5930
   12356       0.6433
   12357       0.5354
   12358       0.5829
   12359       0.6857
   12360       0.6569
   12361       0.6140
   12362       0.6055
   12363       0.6327
   12364       0.5873
   12365       0.7285
   12366       0.6394
   12367       0.6866
   12368       0.6861
   12369       0.6531
   12370       0.6004
   12371       0.7090
   12372       0.6268
   12373       0.5960
   12374       0.5593
   12375       0.5445
   12376       0.6698
   12377       0.5093
   12378       0.5432
   12379       0.6303
   12380       0.4977
   12381       0.6381
   12382       0.4712
   12383       0.6381
   12384       0.5082
   12385       0.6968
   12386       0.4990
   12387       0.6362
   12388       0.6155
   12389       0.6356
   12390       0.7073
   12391       0.6103
   12392       0.5818
   12393       0.5623
   12394       0.5753
   12395       0.6072
   12396       0.6383
   12397       0.5827
   12398       0.7291
   12399       0.5668
   12400       0.6117
   12401       0.8332
   12402       0.7109
   12403       0.7854
   12404       0.5692
   12405       0.5908
   12406       0.6513
   12407       0.5386
   12408       0.5721
   12409       0.6554
   12410       0.6837
   12411       0.6660
   12412       0.6252
   12413       0.6434
   12414       0.6008
   12415       0.6366
   12416       0.6210
   12417       0.7956
   12418       0.5261
   12419       0.6066
   12420       0.6655
   12421       0.6010
   12422       0.6585
   12423       0.6390
   12424       0.6071
   12425       0.5392
   12426       0.7466
   12427       0.5284
   12428       0.4603
   12429       0.6509
   12430       0.6802
   12431       0.5779
   12432       0.6877
   12433       0.6214
   12434       0.4834
   12435       0.6642
   12436       0.5845
   12437       0.6605
   12438       0.5547
   12439       0.7352
   12440       0.6268
   12441       0.5243
   12442       0.6158
   12443       0.5642
   12444       0.6236
   12445       0.6193
   12446       0.6204
   12447       0.7303
   12448       0.7899
   12449       0.4126
   12450       0.7176
   12451       0.7165
   12452       0.5370
   12453       0.5610
   12454       0.6903
   12455       0.5708
   12456       0.4877
   12457       0.5375
   12458       0.5215
   12459       0.4258
   12460       0.5805
   12461       0.6408
   12462       0.6096
   12463       0.6532
   12464       0.4948
   12465       0.4541
   12466       0.6259
   12467       0.6474
   12468       0.6888
   12469       0.5221
   12470       0.5412
   12471       0.4812
   12472       0.6849
   12473       0.5150
   12474       0.5227
   12475       0.5253
   12476       0.6945
   12477       0.5039
   12478       0.6080
   12479       0.6794
   12480       0.6656
   12481       0.7281
   12482       0.6052
   12483       0.6070
   12484       0.4862
   12485       0.4618
   12486       0.5375
   12487       0.6181
   12488       0.6565
   12489       0.4808
   12490       0.5556
   12491       0.5032
   12492       0.5865
   12493       0.6973
   12494       0.6482
   12495       0.5887
   12496       0.6384
   12497       0.6962
   12498       0.6037
   12499       0.6841
   12500       0.6245
   12501       0.7285
   12502       0.7582
   12503       0.6504
   12504       0.5694
   12505       0.6738
   12506       0.7309
   12507       0.5411
   12508       0.6352
   12509       0.5904
   12510       0.7786
   12511       0.6529
   12512       0.7324
   12513       0.6707
   12514       0.6928
   12515       0.5790
   12516       0.6756
   12517       0.7593
   12518       0.7439
   12519       0.5697
   12520       0.6658
   12521       0.6555
   12522       0.7303
   12523       0.3948
   12524       0.5392
   12525       0.6904
   12526       0.6737
   12527       0.5089
   12528       0.6276
   12529       0.6975
   12530       0.6708
   12531       0.5033
   12532       0.6671
   12533       0.6902
   12534       0.6983
   12535       0.6677
   12536       0.5303
   12537       0.7139
   12538       0.5289
   12539       0.6353
   12540       0.5773
   12541       0.6340
   12542       0.5906
   12543       0.6024
   12544       0.6306
   12545       0.4712
   12546       0.7611
   12547       0.6453
   12548       0.6266
   12549       0.5688
   12550       0.6157
   12551       0.8261
   12552       0.5575
   12553       0.7013
   12554       0.9458
   12555       0.6131
   12556       0.6577
   12557       0.5419
   12558       0.6072
   12559       0.6869
   12560       0.7553
   12561       0.6460
   12562       0.7217
   12563       0.6264
   12564       0.7613
   12565       0.7858
   12566       0.6538
   12567       0.5883
   12568       0.6242
   12569       0.4948
   12570       0.4545
   12571       0.6379
   12572       0.6010
   12573       0.5488
   12574       0.6677
   12575       0.6410
   12576       0.7274
   12577       0.5753
   12578       0.5909
   12579       0.6255
   12580       0.6019
   12581       0.5583
   12582       0.6118
   12583       0.6167
   12584       0.7804
   12585       0.6619
   12586       0.6743
   12587       0.7003
   12588       0.6056
   12589       0.6137
   12590       0.6246
   12591       0.6463
   12592       0.6085
   12593       0.7463
   12594       0.6851
   12595       0.6463
   12596       0.6683
   12597       0.6517
   12598       0.6217
   12599       0.5553
   12600       0.5490
   12601       0.5806
   12602       0.6642
   12603       0.6485
   12604       0.5768
   12605       0.6635
   12606       0.6396
   12607       0.5552
   12608       0.5780
   12609       0.6050
   12610       0.6199
   12611       0.5895
   12612       0.5977
   12613       0.5589
   12614       0.5643
   12615       0.6411
   12616       0.6673
   12617       0.5886
   12618       0.7155
   12619       0.6463
   12620       0.5573
   12621       0.6397
   12622       0.5470
   12623       0.5810
   12624       0.6162
   12625       0.5526
   12626       0.6839
   12627       0.6871
   12628       0.6739
   12629       0.6394
   12630       0.7009
   12631       0.7210
   12632       0.6545
   12633       0.5510
   12634       0.6120
   12635       0.6395
   12636       0.6461
   12637       0.6202
   12638       0.5488
   12639       0.7056
   12640       0.6710
   12641       0.5209
   12642       0.7646
   12643       0.7674
   12644       0.5273
   12645       0.6351
   12646       0.6585
   12647       0.6525
   12648       0.8666
   12649       0.7790
   12650       0.5492
   12651       0.6504
   12652       0.6635
   12653       0.7019
   12654       0.6873
   12655       0.6294
   12656       0.7173
   12657       0.6365
   12658       0.3960
   12659       0.6877
   12660       0.7108
   12661       0.5628
   12662       0.6841
   12663       0.5175
   12664       0.5646
   12665       0.7752
   12666       0.6039
   12667       0.6059
   12668       0.6963
   12669       0.6847
   12670       0.6835
   12671       0.5302
   12672       0.5066
   12673       0.6244
   12674       0.5837
   12675       0.5380
   12676       0.5852
   12677       0.7476
   12678       0.5993
   12679       0.4096
   12680       0.8328
   12681       0.6703
   12682       0.5228
   12683       0.5162
   12684       0.5210
   12685       0.4732
   12686       0.6940
   12687       0.6770
   12688       0.5553
   12689       0.5976
   12690       0.6056
   12691       0.5374
   12692       0.5704
   12693       0.6092
   12694       0.5925
   12695       0.5299
   12696       0.6521
   12697       0.5598
   12698       0.6277
   12699       0.5905
   12700       0.5329
   12701       0.5699
   12702       0.6593
   12703       0.7087
   12704       0.5276
   12705       0.5071
   12706       0.5551
   12707       0.6946
   12708       0.6137
   12709       0.6097
   12710       0.6397
   12711       0.6084
   12712       0.5742
   12713       0.6358
   12714       0.6047
   12715       0.5725
   12716       0.5937
   12717       0.5595
   12718       0.6741
   12719       0.6539
   12720       0.5823
   12721       0.5525
   12722       0.5051
   12723       0.5791
   12724       0.6058
   12725       0.5789
   12726       0.6729
   12727       0.7835
   12728       0.6143
   12729       0.5771
   12730       0.5929
   12731       0.6846
   12732       0.5422
   12733       0.5750
   12734       0.6610
   12735       0.7351
   12736       0.6162
   12737       0.5606
   12738       0.6286
   12739       0.5581
   12740       0.4784
   12741       0.6159
   12742       0.5652
   12743       0.6172
   12744       0.6186
   12745       0.7235
   12746       0.5058
   12747       0.5382
   12748       0.5181
   12749       0.5947
   12750       0.5277
   12751       0.6697
   12752       0.6865
   12753       0.3986
   12754       0.8020
   12755       0.4924
   12756       0.5356
   12757       0.5381
   12758       0.6478
   12759       0.4621
   12760       0.4816
   12761       0.5575
   12762       0.5032
   12763       0.5803
   12764       0.6129
   12765       0.5691
   12766       0.4890
   12767       0.6527
   12768       0.5046
   12769       0.5920
   12770       0.5608
   12771       0.5810
   12772       0.6324
   12773       0.5480
   12774       0.4686
   12775       0.5089
   12776       0.5052
   12777       0.6430
   12778       0.4527
   12779       0.6326
   12780       0.6046
   12781       0.5877
   12782       0.6324
   12783       0.7035
   12784       0.5542
   12785       0.5135
   12786       0.5488
   12787       0.6333
   12788       0.5542
   12789       0.6248
   12790       0.6659
   12791       0.5971
   12792       0.5360
   12793       0.5431
   12794       0.5499
   12795       0.6222
   12796       0.5975
   12797       0.5525
   12798       0.5383
   12799       0.5424
   12800       0.5176
   12801       0.6605
   12802       0.7856
   12803       0.5688
   12804       0.7236
   12805       0.7902
   12806       0.6594
   12807       0.5673
   12808       0.5537
   12809       0.6021
   12810       0.6382
   12811       0.5955
   12812       0.6433
   12813       0.5688
   12814       0.5514
   12815       0.4779
   12816       0.5616
   12817       0.5920
   12818       0.6222
   12819       0.5328
   12820       0.5942
   12821       0.5755
   12822       0.6466
   12823       0.5615
   12824       0.5312
   12825       0.5729
   12826       0.6553
   12827       0.6352
   12828       0.7073
   12829       0.5977
   12830       0.6406
   12831       0.5390
   12832       0.6433
   12833       0.6796
   12834       0.5573
   12835       0.5256
   12836       0.6828
   12837       0.5800
   12838       0.6277
   12839       0.5620
   12840       0.6012
   12841       0.6205
   12842       0.6358
   12843       0.6082
   12844       0.5226
   12845       0.5553
   12846       0.5270
   12847       0.5576
   12848       0.6459
   12849       0.5759
   12850       0.6782
   12851       0.5908
   12852       0.5680
   12853       0.5353
   12854       0.5403
   12855       0.6129
   12856       0.6338
   12857       0.6291
   12858       0.5728
   12859       0.5892
   12860       0.5724
   12861       0.5654
   12862       0.7038
   12863       0.5779
   12864       0.7062
   12865       0.5925
   12866       0.6327
   12867       0.5144
   12868       0.5270
   12869       0.5096
   12870       0.5672
   12871       0.6143
   12872       0.4987
   12873       0.5230
   12874       0.4445
   12875       0.7337
   12876       0.5528
   12877       0.5353
   12878       0.4799
   12879       0.8781
   12880       0.5938
   12881       0.7076
   12882       0.5269
   12883       0.5614
   12884       0.6049
   12885       0.6119
   12886       0.5926
   12887       0.5125
   12888       0.7825
   12889       0.4730
   12890       0.5344
   12891       0.6201
   12892       0.5754
   12893       0.4600
   12894       0.4535
   12895       0.5363
   12896       0.6240
   12897       0.5577
   12898       0.5469
   12899       0.6948
   12900       0.5285
   12901       0.7174
   12902       0.6416
   12903       0.6178
   12904       0.7478
   12905       0.5216
   12906       0.4879
   12907       0.6800
   12908       0.6136
   12909       0.7533
   12910       0.7963
   12911       0.7034
   12912       0.7475
   12913       0.5873
   12914       0.4931
   12915       0.4796
   12916       0.6340
   12917       0.5268
   12918       0.4831
   12919       0.6104
   12920       0.7923
   12921       0.8161
   12922       0.5981
   12923       0.4428
   12924       0.6367
   12925       0.4627
   12926       0.6879
   12927       0.4724
   12928       0.4917
   12929       0.4134
   12930       0.4305
   12931       0.5356
   12932       0.6185
   12933       0.6396
   12934       0.6132
   12935       0.5853
   12936       0.8249
   12937       0.5977
   12938       0.5796
   12939       0.5771
   12940       0.8203
   12941       0.7285
   12942       0.6238
   12943       0.5897
   12944       0.6314
   12945       0.6512
   12946       0.5805
   12947       0.6656
   12948       0.6164
   12949       0.5150
   12950       0.5449
   12951       0.5977
   12952       0.5971
   12953       0.6941
   12954       0.5511
   12955       0.5965
   12956       0.7339
   12957       0.4974
   12958       0.6609
   12959       0.6026
   12960       0.4887
   12961       0.6295
   12962       0.6654
   12963       0.6950
   12964       0.4808
   12965       0.6510
   12966       0.6165
   12967       0.4808
   12968       0.5896
   12969       0.5077
   12970       0.4945
   12971       0.5801
   12972       0.4628
   12973       0.3972
   12974       0.7909
   12975       0.8521
   12976       0.6666
   12977       0.5790
   12978       0.6674
   12979       0.6496
   12980       0.5322
   12981       0.4562
   12982       0.5924
   12983       0.7514
   12984       0.4658
   12985       0.5369
   12986       0.6137
   12987       0.5613
   12988       0.5581
   12989       0.7028
   12990       0.6714
   12991       0.5592
   12992       0.5938
   12993       0.5230
   12994       0.6404
   12995       0.4983
   12996       0.4613
   12997       0.5391
   12998       0.4325
   12999       0.5275
   13000       0.6222
   13001       0.5370
   13002       0.4290
   13003       0.4604
   13004       0.4479
   13005       0.4023
   13006       0.4125
   13007       0.4252
   13008       0.4274
   13009       0.5792
   13010       0.4517
   13011       0.6310
   13012       0.5510
   13013       0.6324
   13014       0.5888
   13015       0.5566
   13016       0.6363
   13017       0.6668
   13018       0.5806
   13019       0.5752
   13020       0.6645
   13021       0.5872
   13022       0.6014
   13023       0.4620
   13024       0.5358
   13025       0.6157
   13026       0.5019
   13027       0.7422
   13028       0.5924
   13029       0.4853
   13030       0.5513
   13031       0.7154
   13032       0.4538
   13033       0.7120
   13034       0.5734
   13035       0.8060
   13036       0.5706
   13037       0.6734
   13038       0.6662
   13039       0.7390
   13040       0.5349
   13041       0.6537
   13042       0.5232
   13043       0.5191
   13044       0.6027
   13045       0.7108
   13046       0.5485
   13047       0.5889
   13048       0.6032
   13049       0.6556
   13050       0.6043
   13051       0.4727
   13052       0.6291
   13053       0.5711
   13054       0.7454
   13055       0.6468
   13056       0.6180
   13057       0.4976
   13058       0.4869
   13059       0.5741
   13060       0.4405
   13061       0.4217
   13062       0.5423
   13063       0.5071
   13064       0.5962
   13065       0.6058
   13066       0.4536
   13067       0.6467
   13068       0.7817
   13069       0.5192
   13070       0.4825
   13071       0.5538
   13072       0.6786
   13073       0.6358
   13074       0.4532
   13075       0.5999
   13076       0.5048
   13077       0.7012
   13078       0.5818
   13079       0.4995
   13080       0.5484
   13081       0.5065
   13082       0.6134
   13083       0.6212
   13084       0.7938
   13085       0.6824
   13086       0.5539
   13087       0.4910
   13088       0.6439
   13089       0.5972
   13090       0.5353
   13091       0.6212
   13092       0.5662
   13093       0.5554
   13094       0.5041
   13095       0.4995
   13096       0.5969
   13097       0.6739
   13098       0.5967
   13099       0.7280
   13100       0.7367
   13101       0.6470
   13102       0.5384
   13103       0.5129
   13104       0.5550
   13105       0.5962
   13106       0.5802
   13107       0.4651
   13108       0.6007
   13109       0.4657
   13110       0.5553
   13111       0.5900
   13112       0.4855
   13113       0.3815
   13114       0.5056
   13115       0.6059
   13116       0.5913
   13117       0.5424
   13118       0.6277
   13119       0.6352
   13120       0.4863
   13121       0.5569
   13122       0.4886
   13123       0.4505
   13124       0.5161
   13125       0.4903
   13126       0.4218
   13127       0.4900
   13128       0.4757
   13129       0.4177
   13130       0.4888
   13131       0.5898
   13132       0.4996
   13133       0.4128
   13134       0.4541
   13135       0.4802
   13136       0.4324
   13137       0.4737
   13138       0.5758
   13139       0.5282
   13140       0.5281
   13141       0.5389
   13142       0.5339
   13143       0.4079
   13144       0.4002
   13145       0.4883
   13146       0.5701
   13147       0.4664
   13148       0.4836
   13149       0.4665
   13150       0.4694
   13151       0.6381
   13152       0.5355
   13153       0.4378
   13154       0.4846
   13155       0.4750
   13156       0.4663
   13157       0.5647
   13158       0.4374
   13159       0.4604
   13160       0.5461
   13161       0.4686
   13162       0.6080
   13163       0.4735
   13164       0.6533
   13165       0.5445
   13166       0.4123
   13167       0.5847
   13168       0.4215
   13169       0.6347
   13170       0.6331
   13171       0.4231
   13172       0.4708
   13173       0.5100
   13174       0.5009
   13175       0.6142
   13176       0.5402
   13177       0.5360
   13178       0.5437
   13179       0.5633
   13180       0.4064
   13181       0.5514
   13182       0.4811
   13183       0.5529
   13184       0.5679
   13185       0.6678
   13186       0.5242
   13187       0.5511
   13188       0.5210
   13189       0.4329
   13190       0.5514
   13191       0.5359
   13192       0.5211
   13193       0.7037
   13194       0.5509
   13195       0.6899
   13196       0.6846
   13197       0.6379
   13198       0.5559
   13199       0.5381
   13200       0.3651
   13201       0.4958
   13202       0.4809
   13203       0.4698
   13204       0.4262
   13205       0.5342
   13206       0.4401
   13207       0.5631
   13208       0.5625
   13209       0.6454
   13210       0.5776
   13211       0.5241
   13212       0.5499
   13213       0.4532
   13214       0.4634
   13215       0.4522
   13216       0.4795
   13217       0.5125
   13218       0.5869
   13219       0.6031
   13220       0.8052
   13221       0.5346
   13222       0.6886
   13223       0.5398
   13224       0.5257
   13225       0.5457
   13226       0.4867
   13227       0.6055
   13228       0.5249
   13229       0.4689
   13230       0.4560
   13231       0.5600
   13232       0.5907
   13233       0.5704
   13234       0.5960
   13235       0.5540
   13236       0.5531
   13237       0.4922
   13238       0.5520
   13239       0.5348
   13240       0.5496
   13241       0.4751
   13242       0.5395
   13243       0.4619
   13244       0.5501
   13245       0.5371
   13246       0.5997
   13247       0.4594
   13248       0.6126
   13249       0.6262
   13250       0.4273
   13251       0.5892
   13252       0.4208
   13253       0.5145
   13254       0.5655
   13255       0.4296
   13256       0.5506
   13257       0.5695
   13258       0.6366
   13259       0.5424
   13260       0.6094
   13261       0.4594
   13262       0.5613
   13263       0.6163
   13264       0.5024
   13265       0.4949
   13266       0.4432
   13267       0.5278
   13268       0.6550
   13269       0.5162
   13270       0.5525
   13271       0.5191
   13272       0.4425
   13273       0.5700
   13274       0.6856
   13275       0.5720
   13276       0.6232
   13277       0.4387
   13278       0.5549
   13279       0.5174
   13280       0.5113
   13281       0.5438
   13282       0.4874
   13283       0.4122
   13284       0.4336
   13285       0.5454
   13286       0.5986
   13287       0.5913
   13288       0.4926
   13289       0.6332
   13290       0.4870
   13291       0.5223
   13292       0.4521
   13293       0.4746
   13294       0.5315
   13295       0.4277
   13296       0.5097
   13297       0.4720
   13298       0.4438
   13299       0.4851
   13300       0.5165
   13301       0.5405
   13302       0.5118
   13303       0.4833
   13304       0.5142
   13305       0.5757
   13306       0.4939
   13307       0.5763
   13308       0.5880
   13309       0.5913
   13310       0.4605
   13311       0.4490
   13312       0.4666
   13313       0.5373
   13314       0.4584
   13315       0.4731
   13316       0.4741
   13317       0.5810
   13318       0.6004
   13319       0.5128
   13320       0.4167
   13321       0.4123
   13322       0.6542
   13323       0.3988
   13324       0.5780
   13325       0.4862
   13326       0.4719
   13327       0.5360
   13328       0.4990
   13329       0.5584
   13330       0.5263
   13331       0.5307
   13332       0.5739
   13333       0.4467
   13334       0.4318
   13335       0.4356
   13336       0.3984
   13337       0.5463
   13338       0.5091
   13339       0.3913
   13340       0.4358
   13341       0.4729
   13342       0.4321
   13343       0.3843
   13344       0.4926
   13345       0.3967
   13346       0.5572
   13347       0.4666
   13348       0.5519
   13349       0.4200
   13350       0.4908
   13351       0.4506
   13352       0.3975
   13353       0.5895
   13354       0.6092
   13355       0.4178
   13356       0.5547
   13357       0.4659
   13358       0.4650
   13359       0.5119
   13360       0.4978
   13361       0.4774
   13362       0.4596
   13363       0.4494
   13364       0.5408
   13365       0.4234
   13366       0.3955
   13367       0.4607
   13368       0.4005
   13369       0.4892
   13370       0.4508
   13371       0.6284
   13372       0.6318
   13373       0.5633
   13374       0.6936
   13375       0.5673
   13376       0.5998
   13377       0.5777
   13378       0.5892
   13379       0.5161
   13380       0.4172
   13381       0.5022
   13382       0.4734
   13383       0.5215
   13384       0.5702
   13385       0.4081
   13386       0.4419
   13387       0.5204
   13388       0.4482
   13389       0.6209
   13390       0.5532
   13391       0.4694
   13392       0.6012
   13393       0.5486
   13394       0.4680
   13395       0.6068
   13396       0.4684
   13397       0.4411
   13398       0.5006
   13399       0.5220
   13400       0.5791
   13401       0.5438
   13402       0.5894
   13403       0.5050
   13404       0.6203
   13405       0.5370
   13406       0.6428
   13407       0.5793
   13408       0.4651
   13409       0.4642
   13410       0.5339
   13411       0.4420
   13412       0.4777
   13413       0.6609
   13414       0.5643
   13415       0.4027
   13416       0.4932
   13417       0.5463
   13418       0.5258
   13419       0.6368
   13420       0.5586
   13421       0.5729
   13422       0.5310
   13423       0.4627
   13424       0.5252
   13425       0.5031
   13426       0.4497
   13427       0.4817
   13428       0.5668
   13429       0.5515
   13430       0.4518
   13431       0.4925
   13432       0.4578
   13433       0.5197
   13434       0.6340
   13435       0.4260
   13436       0.5003
   13437       0.4058
   13438       0.4296
   13439       0.4199
   13440       0.4857
   13441       0.4037
   13442       0.5147
   13443       0.4493
   13444       0.5243
   13445       0.4706
   13446       0.4857
   13447       0.5407
   13448       0.7122
   13449       0.4682
   13450       0.6406
   13451       0.5556
   13452       0.6519
   13453       0.5125
   13454       0.5735
   13455       0.4739
   13456       0.5147
   13457       0.4543
   13458       0.4915
   13459       0.5086
   13460       0.5491
   13461       0.4561
   13462       0.4857
   13463       0.6085
   13464       0.4619
   13465       0.5267
   13466       0.5957
   13467       0.5411
   13468       0.4467
   13469       0.5134
   13470       0.5030
   13471       0.4472
   13472       0.4863
   13473       0.4503
   13474       0.5387
   13475       0.4705
   13476       0.5189
   13477       0.4795
   13478       0.5641
   13479       0.4020
   13480       0.4386
   13481       0.4527
   13482       0.5120
   13483       0.5456
   13484       0.4945
   13485       0.6696
   13486       0.4355
   13487       0.5493
   13488       0.5485
   13489       0.4579
   13490       0.5314
   13491       0.4234
   13492       0.4682
   13493       0.5322
   13494       0.4162
   13495       0.4917
   13496       0.5047
   13497       0.4417
   13498       0.4706
   13499       0.6176
   13500       0.4225
   13501       0.4449
   13502       0.4779
   13503       0.6375
   13504       0.4357
   13505       0.5389
   13506       0.6068
   13507       0.4134
   13508       0.4145
   13509       0.4157
   13510       0.4121
   13511       0.4860
   13512       0.4237
   13513       0.5573
   13514       0.5302
   13515       0.5180
   13516       0.4770
   13517       0.5954
   13518       0.4493
   13519       0.5398
   13520       0.4169
   13521       0.4601
   13522       0.4054
   13523       0.5662
   13524       0.5455
   13525       0.4532
   13526       0.5323
   13527       0.4866
   13528       0.5489
   13529       0.5132
   13530       0.4967
   13531       0.6406
   13532       0.5187
   13533       0.4854
   13534       0.5448
   13535       0.5414
   13536       0.4966
   13537       0.4957
   13538       0.4860
   13539       0.4435
   13540       0.4360
   13541       0.5148
   13542       0.4722
   13543       0.4451
   13544       0.4347
   13545       0.4409
   13546       0.4070
   13547       0.4664
   13548       0.4174
   13549       0.5280
   13550       0.4662
   13551       0.4306
   13552       0.5694
   13553       0.4884
   13554       0.5911
   13555       0.5050
   13556       0.5302
   13557       0.4348
   13558       0.4214
   13559       0.4934
   13560       0.4778
   13561       0.5235
   13562       0.4655
   13563       0.6952
   13564       0.4995
   13565       0.4985
   13566       0.5837
   13567       0.5377
   13568       0.4185
   13569       0.5084
   13570       0.4143
   13571       0.5304
   13572       0.4519
   13573       0.6195
   13574       0.5171
   13575       0.4997
   13576       0.4807
   13577       0.4775
   13578       0.5741
   13579       0.5246
   13580       0.5641
   13581       0.4908
   13582       0.5877
   13583       0.5537
   13584       0.7447
   13585       0.5887
   13586       0.5687
   13587       0.6464
   13588       0.6327
   13589       0.6801
   13590       0.5356
   13591       0.4938
   13592       0.5266
   13593       0.5612
   13594       0.4735
   13595       0.4738
   13596       0.4730
   13597       0.4568
   13598       0.4975
   13599       0.5503
   13600       0.4972
   13601       0.6129
   13602       0.4581
   13603       0.5954
   13604       0.4832
   13605       0.5286
   13606       0.5497
   13607       0.4484
   13608       0.5631
   13609       0.4724
   13610       0.4845
   13611       0.4978
   13612       0.4461
   13613       0.5099
   13614       0.6160
   13615       0.4561
   13616       0.5603
   13617       0.5261
   13618       0.5284
   13619       0.7520
   13620       0.4708
   13621       0.4839
   13622       0.4594
   13623       0.5468
   13624       0.6059
   13625       0.4202
   13626       0.3917
   13627       0.5454
   13628       0.6194
   13629       0.5324
   13630       0.6513
   13631       0.5353
   13632       0.6626
   13633       0.6574
   13634       0.5702
   13635       0.5940
   13636       0.5431
   13637       0.5253
   13638       0.5184
   13639       0.6639
   13640       0.5020
   13641       0.5389
   13642       0.5447
   13643       0.4950
   13644       0.7649
   13645       0.5691
   13646       0.4581
   13647       0.5905
   13648       0.5532
   13649       0.5407
   13650       0.6724
   13651       0.4708
   13652       0.5843
   13653       0.5589
   13654       0.6819
   13655       0.7632
   13656       0.5802
   13657       0.7601
   13658       0.5004
   13659       0.5008
   13660       0.5362
   13661       0.5855
   13662       0.5864
   13663       0.5965
   13664       0.7185
   13665       0.4769
   13666       0.6170
   13667       0.6009
   13668       0.5330
   13669       0.4863
   13670       0.5779
   13671       0.6309
   13672       0.6483
   13673       0.6087
   13674       0.5603
   13675       0.5495
   13676       0.4810
   13677       0.5211
   13678       0.6456
   13679       0.5690
   13680       0.5435
   13681       0.5661
   13682       0.4225
   13683       0.6127
   13684       0.5039
   13685       0.4237
   13686       0.4512
   13687       0.5440
   13688       0.4754
   13689       0.4776
   13690       0.4774
   13691       0.4554
   13692       0.4429
   13693       0.4163
   13694       0.5441
   13695       0.4628
   13696       0.4099
   13697       0.4254
   13698       0.6124
   13699       0.4941
   13700       0.5668
   13701       0.5023
   13702       0.4570
   13703       0.4506
   13704       0.5030
   13705       0.4920
   13706       0.4215
   13707       0.4424
   13708       0.5546
   13709       0.4504
   13710       0.5215
   13711       0.5465
   13712       0.4978
   13713       0.4681
   13714       0.5070
   13715       0.4795
   13716       0.4696
   13717       0.6210
   13718       0.5338
   13719       0.5203
   13720       0.4991
   13721       0.5714
   13722       0.5122
   13723       0.5385
   13724       0.5084
   13725       0.4797
   13726       0.4745
   13727       0.4991
   13728       0.4214
   13729       0.4647
   13730       0.6004
   13731       0.6883
   13732       0.5524
   13733       0.6208
   13734       0.5478
   13735       0.4450
   13736       0.5209
   13737       0.3986
   13738       0.5954
   13739       0.5285
   13740       0.5332
   13741       0.4286
   13742       0.4847
   13743       0.5641
   13744       0.4902
   13745       0.6198
   13746       0.5834
   13747       0.5509
   13748       0.4669
   13749       0.6251
   13750       0.4925
   13751       0.5564
   13752       0.4310
   13753       0.4679
   13754       0.4823
   13755       0.4910
   13756       0.4717
   13757       0.4432
   13758       0.4509
   13759       0.4454
   13760       0.4777
   13761       0.4602
   13762       0.5170
   13763       0.5247
   13764       0.4494
   13765       0.5135
   13766       0.4684
   13767       0.4223
   13768       0.4553
   13769       0.5874
   13770       0.4325
   13771       0.4604
   13772       0.4160
   13773       0.5952
   13774       0.4239
   13775       0.4363
   13776       0.4949
   13777       0.5066
   13778       0.5155
   13779       0.4659
   13780       0.5376
   13781       0.5036
   13782       0.4968
   13783       0.4764
   13784       0.5235
   13785       0.4080
   13786       0.5838
   13787       0.4944
   13788       0.4556
   13789       0.4209
   13790       0.6098
   13791       0.4827
   13792       0.4354
   13793       0.4671
   13794       0.4524
   13795       0.4844
   13796       0.4328
   13797       0.4797
   13798       0.5490
   13799       0.5828
   13800       0.4637
   13801       0.4331
   13802       0.5428
   13803       0.4941
   13804       0.4495
   13805       0.4754
   13806       0.5049
   13807       0.5753
   13808       0.4190
   13809       0.4313
   13810       0.4923
   13811       0.4890
   13812       0.4671
   13813       0.5039
   13814       0.4354
   13815       0.5502
   13816       0.4470
   13817       0.4631
   13818       0.5478
   13819       0.4789
   13820       0.4411
   13821       0.4594
   13822       0.4604
   13823       0.4958
   13824       0.4907
   13825       0.5467
   13826       0.4372
   13827       0.4961
   13828       0.4542
   13829       0.5618
   13830       0.4888
   13831       0.4361
   13832       0.5188
   13833       0.6215
   13834       0.4701
   13835       0.4552
   13836       0.5182
   13837       0.5857
   13838       0.4650
   13839       0.4938
   13840       0.4958
   13841       0.5011
   13842       0.4126
   13843       0.4390
   13844       0.5178
   13845       0.5364
   13846       0.5636
   13847       0.5242
   13848       0.4346
   13849       0.3774
   13850       0.4485
   13851       0.4571
   13852       0.4966
   13853       0.4316
   13854       0.3843
   13855       0.4026
   13856       0.5656
   13857       0.4899
   13858       0.4409
   13859       0.4588
   13860       0.4148
   13861       0.4271
   13862       0.4951
   13863       0.4218
   13864       0.4773
   13865       0.5107
   13866       0.4727
   13867       0.4333
   13868       0.4684
   13869       0.6198
   13870       0.4193
   13871       0.4535
   13872       0.5240
   13873       0.5227
   13874       0.4888
   13875       0.4813
   13876       0.5924
   13877       0.4513
   13878       0.4599
   13879       0.4909
   13880       0.5444
   13881       0.5072
   13882       0.4182
   13883       0.4594
   13884       0.4216
   13885       0.4564
   13886       0.4910
   13887       0.5601
   13888       0.5349
   13889       0.4267
   13890       0.3910
   13891       0.4628
   13892       0.4213
   13893       0.4455
   13894       0.3937
   13895       0.4707
   13896       0.5065
   13897       0.4397
   13898       0.4429
   13899       0.5290
   13900       0.5369
   13901       0.2832
   13902       0.4002
   13903       0.4198
   13904       0.4134
   13905       0.4383
   13906       0.3621
   13907       0.2521
   13908       0.3531
   13909       0.4590
   13910       0.3406
   13911       0.3900
   13912       0.3742
   13913       0.3955
   13914       0.3817
   13915       0.3591
   13916       0.3621
   13917       0.3106
   13918       0.3027
   13919       0.3256
   13920       0.3211
   13921       0.2747
   13922       0.4134
   13923       0.4424
   13924       0.3329
   13925       0.3341
   13926       0.3212
   13927       0.2949
   13928       0.4693
   13929       0.3394
   13930       0.3697
   13931       0.4299
   13932       0.3344
   13933       0.4260
   13934       0.4170
   13935       0.3039
   13936       0.3533
   13937       0.4552
   13938       0.3364
   13939       0.3598
   13940       0.4772
   13941       0.4536
   13942       0.4296
   13943       0.4989
   13944       0.4570
   13945       0.4535
   13946       0.4219
   13947       0.4013
   13948       0.4521
   13949       0.5511
   13950       0.4102
   13951       0.4286
   13952       0.4758
   13953       0.4730
   13954       0.4555
   13955       0.4451
   13956       0.4233
   13957       0.4966
   13958       0.5126
   13959       0.4691
   13960       0.5294
   13961       0.4808
   13962       0.4373
   13963       0.4468
   13964       0.4975
   13965       0.5501
   13966       0.4938
   13967       0.4409
   13968       0.4764
   13969       0.4345
   13970       0.4529
   13971       0.5253
   13972       0.3832
   13973       0.4573
   13974       0.5004
   13975       0.4902
   13976       0.5124
   13977       0.5478
   13978       0.4788
   13979       0.5114
   13980       0.6074
   13981       0.4268
   13982       0.5763
   13983       0.4830
   13984       0.4334
   13985       0.5267
   13986       0.5565
   13987       0.4609
   13988       0.4908
   13989       0.5605
   13990       0.5001
   13991       0.4807
   13992       0.5088
   13993       0.4659
   13994       0.4762
   13995       0.4599
   13996       0.5000
   13997       0.4068
   13998       0.4653
   13999       0.5801
   14000       0.4454
   14001       0.4680
   14002       0.4565
   14003       0.4098
   14004       0.5459
   14005       0.5693
   14006       0.5339
   14007       0.5221
   14008       0.5074
   14009       0.4384
   14010       0.4789
   14011       0.4362
   14012       0.4274
   14013       0.5794
   14014       0.4157
   14015       0.5606
   14016       0.4581
   14017       0.4392
   14018       0.4845
   14019       0.5123
   14020       0.4841
   14021       0.4339
   14022       0.4345
   14023       0.4321
   14024       0.3998
   14025       0.5369
   14026       0.4313
   14027       0.4831
   14028       0.4667
   14029       0.4582
   14030       0.4853
   14031       0.5276
   14032       0.4762
   14033       0.5158
   14034       0.4801
   14035       0.5096
   14036       0.4293
   14037       0.4057
   14038       0.4668
   14039       0.4190
   14040       0.4403
   14041       0.4953
   14042       0.5079
   14043       0.4135
   14044       0.5092
   14045       0.4259
   14046       0.4758
   14047       0.4404
   14048       0.4512
   14049       0.3896
   14050       0.4648
   14051       0.5080
   14052       0.4158
   14053       0.4558
   14054       0.4482
   14055       0.4070
   14056       0.4127
   14057       0.4423
   14058       0.4756
   14059       0.4123
   14060       0.4063
   14061       0.4897
   14062       0.4816
   14063       0.4549
   14064       0.4492
   14065       0.5051
   14066       0.4905
   14067       0.5065
   14068       0.5341
   14069       0.4760
   14070       0.4556
   14071       0.5352
   14072       0.3903
   14073       0.4543
   14074       0.4244
   14075       0.4741
   14076       0.4880
   14077       0.5104
   14078       0.4130
   14079       0.4388
   14080       0.4242
   14081       0.4362
   14082       0.4486
   14083       0.6292
   14084       0.4701
   14085       0.4847
   14086       0.5158
   14087       0.4974
   14088       0.4880
   14089       0.4907
   14090       0.5778
   14091       0.6582
   14092       0.5368
   14093       0.6351
   14094       0.4560
   14095       0.5079
   14096       0.4877
   14097       0.5037
   14098       0.5613
   14099       0.5392
   14100       0.5603
   14101       0.5393
   14102       0.4797
   14103       0.4858
   14104       0.4298
   14105       0.5615
   14106       0.5196
   14107       0.4187
   14108       0.4463
   14109       0.3886
   14110       0.4410
   14111       0.4149
   14112       0.4187
   14113       0.5539
   14114       0.4630
   14115       0.4777
   14116       0.4948
   14117       0.4789
   14118       0.4728
   14119       0.3906
   14120       0.4254
   14121       0.4190
   14122       0.4597
   14123       0.4635
   14124       0.5105
   14125       0.5166
   14126       0.4571
   14127       0.4584
   14128       0.6083
   14129       0.4132
   14130       0.4281
   14131       0.5348
   14132       0.5130
   14133       0.4768
   14134       0.5059
   14135       0.6580
   14136       0.6063
   14137       0.5513
   14138       0.5234
   14139       0.4944
   14140       0.4470
   14141       0.4483
   14142       0.3983
   14143       0.4912
   14144       0.5619
   14145       0.5310
   14146       0.5069
   14147       0.4734
   14148       0.4352
   14149       0.4083
   14150       0.5684
   14151       0.4161
   14152       0.4509
   14153       0.4238
   14154       0.4261
   14155       0.3987
   14156       0.5191
   14157       0.5060
   14158       0.4935
   14159       0.4310
   14160       0.6358
   14161       0.4229
   14162       0.4462
   14163       0.4278
   14164       0.4284
   14165       0.5063
   14166       0.3618
   14167       0.4493
   14168       0.4949
   14169       0.4355
   14170       0.5044
   14171       0.4332
   14172       0.4879
   14173       0.5245
   14174       0.4948
   14175       0.5098
   14176       0.5589
   14177       0.5318
   14178       0.5334
   14179       0.4859
   14180       0.5182
   14181       0.4529
   14182       0.4581
   14183       0.5345
   14184       0.4431
   14185       0.4377
   14186       0.4595
   14187       0.4546
   14188       0.4304
   14189       0.4598
   14190       0.4360
   14191       0.4395
   14192       0.4416
   14193       0.4526
   14194       0.4176
   14195       0.4205
   14196       0.4783
   14197       0.4759
   14198       0.5395
   14199       0.5237
   14200       0.5294
   14201       0.4621
   14202       0.5304
   14203       0.5795
   14204       0.4867
   14205       0.4933
   14206       0.4254
   14207       0.5281
   14208       0.4439
   14209       0.5403
   14210       0.5117
   14211       0.4769
   14212       0.4280
   14213       0.4483
   14214       0.4432
   14215       0.4995
   14216       0.5023
   14217       0.5188
   14218       0.4910
   14219       0.5117
   14220       0.4911
   14221       0.5429
   14222       0.4780
   14223       0.4611
   14224       0.4933
   14225       0.5205
   14226       0.4699
   14227       0.5305
   14228       0.5846
   14229       0.4829
   14230       0.4356
   14231       0.5312
   14232       0.4212
   14233       0.4794
   14234       0.4225
   14235       0.4305
   14236       0.3936
   14237       0.4550
   14238       0.4549
   14239       0.4490
   14240       0.5435
   14241       0.4939
   14242       0.5088
   14243       0.4378
   14244       0.5281
   14245       0.4355
   14246       0.6330
   14247       0.5067
   14248       0.5427
   14249       0.5252
   14250       0.4864
   14251       0.4259
   14252       0.5318
   14253       0.5164
   14254       0.6482
   14255       0.5536
   14256       0.4622
   14257       0.5319
   14258       0.5197
   14259       0.4424
   14260       0.4197
   14261       0.4565
   14262       0.4977
   14263       0.4287
   14264       0.4490
   14265       0.5395
   14266       0.5061
   14267       0.4604
   14268       0.5049
   14269       0.5413
   14270       0.5350
   14271       0.5055
   14272       0.6394
   14273       0.7104
   14274       0.7045
   14275       0.4245
   14276       0.4615
   14277       0.4602
   14278       0.5134
   14279       0.5144
   14280       0.4817
   14281       0.4669
   14282       0.4313
   14283       0.5084
   14284       0.5141
   14285       0.5874
   14286       0.5995
   14287       0.5949
   14288       0.4821
   14289       0.4218
   14290       0.4840
   14291       0.5126
   14292       0.4465
   14293       0.5696
   14294       0.5615
   14295       0.5167
   14296       0.6274
   14297       0.5154
   14298       0.5651
   14299       0.5067
   14300       0.4636
   14301       0.4250
   14302       0.4753
   14303       0.4733
   14304       0.5025
   14305       0.5062
   14306       0.5318
   14307       0.5711
   14308       0.5165
   14309       0.4847
   14310       0.5278
   14311       0.5456
   14312       0.4817
   14313       0.4887
   14314       0.5186
   14315       0.4617
   14316       0.4788
   14317       0.4867
   14318       0.4991
   14319       0.4658
   14320       0.6779
   14321       0.4997
   14322       0.4852
   14323       0.4548
   14324       0.5381
   14325       0.4782
   14326       0.4811
   14327       0.5775
   14328       0.5011
   14329       0.5115
   14330       0.6301
   14331       0.4767
   14332       0.5203
   14333       0.4783
   14334       0.5204
   14335       0.6192
   14336       0.5866
   14337       0.4994
   14338       0.5635
   14339       0.4037
   14340       0.4766
   14341       0.6002
   14342       0.4831
   14343       0.4876
   14344       0.6177
   14345       0.6454
   14346       0.6056
   14347       0.4844
   14348       0.5421
   14349       0.4705
   14350       0.4210
   14351       0.4505
   14352       0.5020
   14353       0.5955
   14354       0.4154
   14355       0.4935
   14356       0.5787
   14357       0.4367
   14358       0.4795
   14359       0.4427
   14360       0.4123
   14361       0.5230
   14362       0.4313
   14363       0.4710
   14364       0.3752
   14365       0.5650
   14366       0.4579
   14367       0.3998
   14368       0.4956
   14369       0.4235
   14370       0.4614
   14371       0.5730
   14372       0.4054
   14373       0.5346
   14374       0.3878
   14375       0.5833
   14376       0.4798
   14377       0.5923
   14378       0.5436
   14379       0.5204
   14380       0.5816
   14381       0.5577
   14382       0.4943
   14383       0.5429
   14384       0.5306
   14385       0.4988
   14386       0.5296
   14387       0.5510
   14388       0.5273
   14389       0.3916
   14390       0.4734
   14391       0.4074
   14392       0.5963
   14393       0.5715
   14394       0.4900
   14395       0.4642
   14396       0.4812
   14397       0.6309
   14398       0.5392
   14399       0.5131
   14400       0.4825
   14401       0.5733
   14402       0.5568
   14403       0.4949
   14404       0.5639
   14405       0.5813
   14406       0.5263
   14407       0.4353
   14408       0.4558
   14409       0.3998
   14410       0.4548
   14411       0.4965
   14412       0.5403
   14413       0.4770
   14414       0.4519
   14415       0.5613
   14416       0.5277
   14417       0.5058
   14418       0.4578
   14419       0.4392
   14420       0.4234
   14421       0.4678
   14422       0.4940
   14423       0.6054
   14424       0.4968
   14425       0.4130
   14426       0.4446
   14427       0.4797
   14428       0.4212
   14429       0.5688
   14430       0.4006
   14431       0.4442
   14432       0.4268
   14433       0.4477
   14434       0.4523
   14435       0.5235
   14436       0.5790
   14437       0.6986
   14438       0.4564
   14439       0.3886
   14440       0.4694
   14441       0.4690
   14442       0.5471
   14443       0.5314
   14444       0.5186
   14445       0.4597
   14446       0.4934
   14447       0.4479
   14448       0.5636
   14449       0.4934
   14450       0.5428
   14451       0.4720
   14452       0.5708
   14453       0.4045
   14454       0.4302
   14455       0.5417
   14456       0.4410
   14457       0.5205
   14458       0.5414
   14459       0.4575
   14460       0.3877
   14461       0.4316
   14462       0.5052
   14463       0.5021
   14464       0.3786
   14465       0.4353
   14466       0.5599
   14467       0.6476
   14468       0.4594
   14469       0.5112
   14470       0.4729
   14471       0.5514
   14472       0.5044
   14473       0.5361
   14474       0.4937
   14475       0.4727
   14476       0.5371
   14477       0.4899
   14478       0.5187
   14479       0.4572
   14480       0.6405
   14481       0.5362
   14482       0.5679
   14483       0.6850
   14484       0.5437
   14485       0.4316
   14486       0.4794
   14487       0.4146
   14488       0.4862
   14489       0.4221
   14490       0.4960
   14491       0.5004
   14492       0.4033
   14493       0.4268
   14494       0.4839
   14495       0.5317
   14496       0.5506
   14497       0.4371
   14498       0.4341
   14499       0.4232
   14500       0.5105
   14501       0.4926
   14502       0.4132
   14503       0.4271
   14504       0.4326
   14505       0.4335
   14506       0.4749
   14507       0.5400
   14508       0.4471
   14509       0.6311
   14510       0.4546
   14511       0.4796
   14512       0.4346
   14513       0.4715
   14514       0.4868
   14515       0.6441
   14516       0.4678
   14517       0.4816
   14518       0.4564
   14519       0.4645
   14520       0.4670
   14521       0.5853
   14522       0.5172
   14523       0.5222
   14524       0.5312
   14525       0.4946
   14526       0.6515
   14527       0.4284
   14528       0.5388
   14529       0.4700
   14530       0.4759
   14531       0.5277
   14532       0.5657
   14533       0.4915
   14534       0.5530
   14535       0.6586
   14536       0.4703
   14537       0.4441
   14538       0.6229
   14539       0.5512
   14540       0.4617
   14541       0.6844
   14542       0.6187
   14543       0.4322
   14544       0.4007
   14545       0.5881
   14546       0.5276
   14547       0.4691
   14548       0.4849
   14549       0.4475
   14550       0.4651
   14551       0.4267
   14552       0.5074
   14553       0.4270
   14554       0.5314
   14555       0.4655
   14556       0.5075
   14557       0.5629
   14558       0.5832
   14559       0.5508
   14560       0.4976
   14561       0.6275
   14562       0.5053
   14563       0.5491
   14564       0.4041
   14565       0.4830
   14566       0.4509
   14567       0.4255
   14568       0.5663
   14569       0.4785
   14570       0.5256
   14571       0.6071
   14572       0.4844
   14573       0.5204
   14574       0.5371
   14575       0.5414
   14576       0.5610
   14577       0.5018
   14578       0.4736
   14579       0.5599
   14580       0.4266
   14581       0.4075
   14582       0.4435
   14583       0.4820
   14584       0.4077
   14585       0.5722
   14586       0.4856
   14587       0.4214
   14588       0.5457
   14589       0.6191
   14590       0.4816
   14591       0.5566
   14592       0.5310
   14593       0.6882
   14594       0.5183
   14595       0.6509
   14596       0.5000
   14597       0.4420
   14598       0.5125
   14599       0.4752
   14600       0.5228
   14601       0.4244
   14602       0.4838
   14603       0.4971
   14604       0.5115
   14605       0.4748
   14606       0.5215
   14607       0.6052
   14608       0.5502
   14609       0.4420
   14610       0.5296
   14611       0.4637
   14612       0.4869
   14613       0.5338
   14614       0.5086
   14615       0.4856
   14616       0.4850
   14617       0.5191
   14618       0.5007
   14619       0.4398
   14620       0.4826
   14621       0.4559
   14622       0.4567
   14623       0.4444
   14624       0.5684
   14625       0.4887
   14626       0.4952
   14627       0.4769
   14628       0.5425
   14629       0.5597
   14630       0.5693
   14631       0.4875
   14632       0.5122
   14633       0.5149
   14634       0.5216
   14635       0.5092
   14636       0.5856
   14637       0.5623
   14638       0.6881
   14639       0.5684
   14640       0.5753
   14641       0.6307
   14642       0.5541
   14643       0.4536
   14644       0.4686
   14645       0.5868
   14646       0.4189
   14647       0.6193
   14648       0.5709
   14649       0.5485
   14650       0.6009
   14651       0.6431
   14652       0.6747
   14653       0.5590
   14654       0.6238
   14655       0.5373
   14656       0.4628
   14657       0.5429
   14658       0.8440
   14659       0.5470
   14660       0.5353
   14661       0.5580
   14662       0.6158
   14663       0.5852
   14664       0.5017
   14665       0.5476
   14666       0.7093
   14667       0.7675
   14668       0.7292
   14669       0.5324
   14670       0.5388
   14671       0.5270
   14672       0.5356
   14673       0.6530
   14674       0.6606
   14675       0.6640
   14676       0.6270
   14677       0.7478
   14678       0.5798
   14679       0.7001
   14680       0.6509
   14681       0.7119
   14682       0.6087
   14683       0.5890
   14684       0.6107
   14685       0.5535
   14686       0.6299
   14687       0.5146
   14688       0.5983
   14689       0.5433
   14690       0.5853
   14691       0.8075
   14692       0.6839
   14693       0.4935
   14694       0.5590
   14695       0.5298
   14696       0.6409
   14697       0.5448
   14698       0.6191
   14699       0.6675
   14700       0.5543
   14701       0.5617
   14702       0.6158
   14703       0.5232
   14704       0.5508
   14705       0.6459
   14706       0.6039
   14707       0.5937
   14708       0.6379
   14709       0.6085
   14710       0.5342
   14711       0.5442
   14712       0.5029
   14713       0.5418
   14714       0.5765
   14715       0.5594
   14716       0.6618
   14717       0.5460
   14718       0.6706
   14719       0.6081
   14720       0.6776
   14721       0.6450
   14722       0.5208
   14723       0.5247
   14724       0.5959
   14725       0.5622
   14726       0.6151
   14727       0.6587
   14728       0.5554
   14729       0.5246
   14730       0.6733
   14731       0.7313
   14732       0.4946
   14733       0.5795
   14734       0.4605
   14735       0.6865
   14736       0.6486
   14737       0.4947
   14738       0.6493
   14739       0.6654
   14740       0.6366
   14741       0.5074
   14742       0.6272
   14743       0.6587
   14744       0.4836
   14745       0.5488
   14746       0.5310
   14747       0.5996
   14748       0.5997
   14749       0.4700
   14750       0.5805
   14751       0.5635
   14752       0.5110
   14753       0.5833
   14754       0.6641
   14755       0.5111
   14756       0.4674
   14757       0.5813
   14758       0.6352
   14759       0.5765
   14760       0.5583
   14761       0.5422
   14762       0.5343
   14763       0.5177
   14764       0.5253
   14765       0.6261
   14766       0.6040
   14767       0.5391
   14768       0.4621
   14769       0.6515
   14770       0.7429
   14771       0.5612
   14772       0.6188
   14773       0.5253
   14774       0.5272
   14775       0.5125
   14776       0.5164
   14777       0.5683
   14778       0.5235
   14779       0.4923
   14780       0.6860
   14781       0.4995
   14782       0.5595
   14783       0.6997
   14784       0.5353
   14785       0.5935
   14786       0.5363
   14787       0.5010
   14788       0.4885
   14789       0.5002
   14790       0.5194
   14791       0.6311
   14792       0.5311
   14793       0.5413
   14794       0.6508
   14795       0.5483
   14796       0.5236
   14797       0.6021
   14798       0.5384
   14799       0.5205
   14800       0.5284
   14801       0.4771
   14802       0.5111
   14803       0.5289
   14804       0.4787
   14805       0.5022
   14806       0.4922
   14807       0.4520
   14808       0.5693
   14809       0.5697
   14810       0.4903
   14811       0.4730
   14812       0.4994
   14813       0.6706
   14814       0.5511
   14815       0.4407
   14816       0.5244
   14817       0.4931
   14818       0.6000
   14819       0.5080
   14820       0.5726
   14821       0.5536
   14822       0.5773
   14823       0.6480
   14824       0.5262
   14825       0.4663
   14826       0.4265
   14827       0.6123
   14828       0.5498
   14829       0.6957
   14830       0.5337
   14831       0.4999
   14832       0.5537
   14833       0.5474
   14834       0.5530
   14835       0.7939
   14836       0.5622
   14837       0.5243
   14838       0.4715
   14839       0.4528
   14840       0.5097
   14841       0.4803
   14842       0.5445
   14843       0.4158
   14844       0.4694
   14845       0.5821
   14846       0.6272
   14847       0.5234
   14848       0.4963
   14849       0.5542
   14850       0.5013
   14851       0.4845
   14852       0.4723
   14853       0.4492
   14854       0.4656
   14855       0.4402
   14856       0.5751
   14857       0.4844
   14858       0.5583
   14859       0.5735
   14860       0.4980
   14861       0.5064
   14862       0.4245
   14863       0.4929
   14864       0.5988
   14865       0.5301
   14866       0.4675
   14867       0.4970
   14868       0.4422
   14869       0.5414
   14870       0.4969
   14871       0.4712
   14872       0.6076
   14873       0.6469
   14874       0.5845
   14875       0.4457
   14876       0.5011
   14877       0.5242
   14878       0.4939
   14879       0.5411
   14880       0.4832
   14881       0.5214
   14882       0.4224
   14883       0.5097
   14884       0.4346
   14885       0.5195
   14886       0.5390
   14887       0.4441
   14888       0.6311
   14889       0.5797
   14890       0.4875
   14891       0.4702
   14892       0.4378
   14893       0.5766
   14894       0.6986
   14895       0.5995
   14896       0.5241
   14897       0.6805
   14898       0.6422
   14899       0.6096
   14900       0.6600
   14901       0.5721
   14902       0.5473
   14903       0.5104
   14904       0.4724
   14905       0.5345
   14906       0.4236
   14907       0.5031
   14908       0.5115
   14909       0.6771
   14910       0.6615
   14911       0.4825
   14912       0.5556
   14913       0.4807
   14914       0.5551
   14915       0.6405
   14916       0.5560
   14917       0.6047
   14918       0.4990
   14919       0.4937
   14920       0.5898
   14921       0.6150
   14922       0.5116
   14923       0.5838
   14924       0.4679
   14925       0.5623
   14926       0.5373
   14927       0.5058
   14928       0.4964
   14929       0.7129
   14930       0.5907
   14931       0.5890
   14932       0.5691
   14933       0.5737
   14934       0.4901
   14935       0.5078
   14936       0.5823
   14937       0.4867
   14938       0.5179
   14939       0.4455
   14940       0.5197
   14941       0.7048
   14942       0.6524
   14943       0.5502
   14944       0.5333
   14945       0.5527
   14946       0.5171
   14947       0.5785
   14948       0.6047
   14949       0.4766
   14950       0.5565
   14951       0.6654
   14952       0.5012
   14953       0.4942
   14954       0.7054
   14955       0.6618
   14956       0.7022
   14957       0.6551
   14958       0.7713
   14959       0.4969
   14960       0.5770
   14961       0.4661
   14962       0.5054
   14963       0.5741
   14964       0.4819
   14965       0.5799
   14966       0.6461
   14967       0.5605
   14968       0.5837
   14969       0.5905
   14970       0.5584
   14971       0.4823
   14972       0.6277
   14973       0.5280
   14974       0.5178
   14975       0.6167
   14976       0.5881
   14977       0.5533
   14978       0.5140
   14979       0.5039
   14980       0.4081
   14981       0.4448
   14982       0.5522
   14983       0.5122
   14984       0.5693
   14985       0.5328
   14986       0.5890
   14987       0.5476
   14988       0.5284
   14989       0.4644
   14990       0.5133
   14991       0.6375
   14992       0.5335
   14993       0.4332
   14994       0.5258
   14995       0.7172
   14996       0.5745
   14997       0.6560
   14998       0.5233
   14999       0.5192
   15000       0.5821
   15001       0.5508
   15002       0.6152
   15003       0.5572
   15004       0.5503
   15005       0.4644
   15006       0.6657
   15007       0.5336
   15008       0.5749
   15009       0.6639
   15010       0.4785
   15011       0.5781
   15012       0.4818
   15013       0.4853
   15014       0.5786
   15015       0.5915
   15016       0.4979
   15017       0.4884
   15018       0.4686
   15019       0.4832
   15020       0.4818
   15021       0.5598
   15022       0.5372
   15023       0.5598
   15024       0.5839
   15025       0.4640
   15026       0.4878
   15027       0.4519
   15028       0.4790
   15029       0.4617
   15030       0.5383
   15031       0.5017
   15032       0.5691
   15033       0.5394
   15034       0.5105
   15035       0.4539
   15036       0.6361
   15037       0.4748
   15038       0.4975
   15039       0.5520
   15040       0.5803
   15041       0.5339
   15042       0.5258
   15043       0.5907
   15044       0.5610
   15045       0.6802
   15046       0.6276
   15047       0.5101
   15048       0.7046
   15049       0.5844
   15050       0.5955
   15051       0.5770
   15052       0.5530
   15053       0.5754
   15054       0.5257
   15055       0.4406
   15056       0.4368
   15057       0.7234
   15058       0.5440
   15059       0.5720
   15060       0.4809
   15061       0.3867
   15062       0.4535
   15063       0.5053
   15064       0.5228
   15065       0.5066
   15066       0.4366
   15067       0.5602
   15068       0.5229
   15069       0.5984
   15070       0.4598
   15071       0.4787
   15072       0.5421
   15073       0.4778
   15074       0.4154
   15075       0.4545
   15076       0.5014
   15077       0.4833
   15078       0.7054
   15079       0.5122
   15080       0.4785
   15081       0.5013
   15082       0.4554
   15083       0.5235
   15084       0.4774
   15085       0.6037
   15086       0.5572
   15087       0.5810
   15088       0.4365
   15089       0.5866
   15090       0.4766
   15091       0.5086
   15092       0.5169
   15093       0.5509
   15094       0.5050
   15095       0.4643
   15096       0.4313
   15097       0.5897
   15098       0.6098
   15099       0.4834
   15100       0.4272
   15101       0.4630
   15102       0.5267
   15103       0.4133
   15104       0.3992
   15105       0.4450
   15106       0.5163
   15107       0.4336
   15108       0.4964
   15109       0.5238
   15110       0.5626
   15111       0.4349
   15112       0.4208
   15113       0.5243
   15114       0.4823
   15115       0.4396
   15116       0.3987
   15117       0.5534
   15118       0.5517
   15119       0.4554
   15120       0.4351
   15121       0.4428
   15122       0.4103
   15123       0.4880
   15124       0.4206
   15125       0.4525
   15126       0.4212
   15127       0.5583
   15128       0.5448
   15129       0.4804
   15130       0.5295
   15131       0.5042
   15132       0.5051
   15133       0.4337
   15134       0.5669
   15135       0.4791
   15136       0.6035
   15137       0.4418
   15138       0.5638
   15139       0.4763
   15140       0.4984
   15141       0.4900
   15142       0.4830
   15143       0.5013
   15144       0.5479
   15145       0.4366
   15146       0.4885
   15147       0.4946
   15148       0.5172
   15149       0.5058
   15150       0.4418
   15151       0.4653
   15152       0.4921
   15153       0.5048
   15154       0.6380
   15155       0.5083
   15156       0.5459
   15157       0.5490
   15158       0.4943
   15159       0.5121
   15160       0.5167
   15161       0.4313
   15162       0.5898
   15163       0.5219
   15164       0.5049
   15165       0.4520
   15166       0.4856
   15167       0.4292
   15168       0.4529
   15169       0.4640
   15170       0.4863
   15171       0.4988
   15172       0.4009
   15173       0.5725
   15174       0.4910
   15175       0.4851
   15176       0.6347
   15177       0.5193
   15178       0.5073
   15179       0.5280
   15180       0.5095
   15181       0.5225
   15182       0.5021
   15183       0.4732
   15184       0.6888
   15185       0.4692
   15186       0.4950
   15187       0.5787
   15188       0.4999
   15189       0.5608
   15190       0.5512
   15191       0.4792
   15192       0.5536
   15193       0.4425
   15194       0.5124
   15195       0.4723
   15196       0.5141
   15197       0.5423
   15198       0.4610
   15199       0.5127
   15200       0.3843
   15201       0.4620
   15202       0.4582
   15203       0.4640
   15204       0.4340
   15205       0.3905
   15206       0.6227
   15207       0.4561
   15208       0.5461
   15209       0.4651
   15210       0.4016
   15211       0.4738
   15212       0.5061
   15213       0.5580
   15214       0.5350
   15215       0.5994
   15216       0.5147
   15217       0.5458
   15218       0.5098
   15219       0.5354
   15220       0.5713
   15221       0.4313
   15222       0.4603
   15223       0.4655
   15224       0.4539
   15225       0.5253
   15226       0.5828
   15227       0.7352
   15228       0.5890
   15229       0.5881
   15230       0.5629
   15231       0.5091
   15232       0.4743
   15233       0.5133
   15234       0.4553
   15235       0.5014
   15236       0.4063
   15237       0.5263
   15238       0.6332
   15239       0.5275
   15240       0.5121
   15241       0.6193
   15242       0.4896
   15243       0.5360
   15244       0.4617
   15245       0.4209
   15246       0.5019
   15247       0.4906
   15248       0.5416
   15249       0.5157
   15250       0.6829
   15251       0.6099
   15252       0.4188
   15253       0.5411
   15254       0.4091
   15255       0.4647
   15256       0.5801
   15257       0.4696
   15258       0.4454
   15259       0.4577
   15260       0.7110
   15261       0.4654
   15262       0.4272
   15263       0.5060
   15264       0.4318
   15265       0.5409
   15266       0.4961
   15267       0.5208
   15268       0.4485
   15269       0.4482
   15270       0.4615
   15271       0.4507
   15272       0.4328
   15273       0.4297
   15274       0.5443
   15275       0.5568
   15276       0.4925
   15277       0.5581
   15278       0.4794
   15279       0.6351
   15280       0.4906
   15281       0.4058
   15282       0.4463
   15283       0.4496
   15284       0.4655
   15285       0.3844
   15286       0.5095
   15287       0.5475
   15288       0.6115
   15289       0.5424
   15290       0.6039
   15291       0.5540
   15292       0.6453
   15293       0.5604
   15294       0.4299
   15295       0.4630
   15296       0.4388
   15297       0.4565
   15298       0.7269
   15299       0.4642
   15300       0.4281
   15301       0.5382
   15302       0.4405
   15303       0.5141
   15304       0.4839
   15305       0.4448
   15306       0.5541
   15307       0.5449
   15308       0.4675
   15309       0.5355
   15310       0.4997
   15311       0.5340
   15312       0.5206
   15313       0.5397
   15314       0.4795
   15315       0.4993
   15316       0.5110
   15317       0.4849
   15318       0.4127
   15319       0.6019
   15320       0.4928
   15321       0.5404
   15322       0.4519
   15323       0.4360
   15324       0.5780
   15325       0.5153
   15326       0.4587
   15327       0.5628
   15328       0.4181
   15329       0.5568
   15330       0.5128
   15331       0.5378
   15332       0.5187
   15333       0.5131
   15334       0.5061
   15335       0.5235
   15336       0.4522
   15337       0.4780
   15338       0.4218
   15339       0.4549
   15340       0.4902
   15341       0.4996
   15342       0.6569
   15343       0.4962
   15344       0.4680
   15345       0.4559
   15346       0.4387
   15347       0.5100
   15348       0.5181
   15349       0.5134
   15350       0.5493
   15351       0.6126
   15352       0.5339
   15353       0.5105
   15354       0.5463
   15355       0.4305
   15356       0.4171
   15357       0.5595
   15358       0.4218
   15359       0.4835
   15360       0.6084
   15361       0.5157
   15362       0.4115
   15363       0.4882
   15364       0.4477
   15365       0.4049
   15366       0.4930
   15367       0.5292
   15368       0.6724
   15369       0.4979
   15370       0.4340
   15371       0.4764
   15372       0.5929
   15373       0.5612
   15374       0.5211
   15375       0.5144
   15376       0.5891
   15377       0.4975
   15378       0.5142
   15379       0.4964
   15380       0.4233
   15381       0.5193
   15382       0.4532
   15383       0.5417
   15384       0.4104
   15385       0.4359
   15386       0.4684
   15387       0.5028
   15388       0.4245
   15389       0.4353
   15390       0.3980
   15391       0.4360
   15392       0.6400
   15393       0.5251
   15394       0.6147
   15395       0.4758
   15396       0.5859
   15397       0.5815
   15398       0.5037
   15399       0.5244
   15400       0.6891
   15401       0.7112
   15402       0.4726
   15403       0.6616
   15404       0.7795
   15405       0.7978
   15406       0.6044
   15407       0.4471
   15408       0.4791
   15409       0.4280
   15410       0.4855
   15411       0.4747
   15412       0.5901
   15413       0.6018
   15414       0.5256
   15415       0.5711
   15416       0.4964
   15417       0.4494
   15418       0.3960
   15419       0.6627
   15420       0.5460
   15421       0.5785
   15422       0.5674
   15423       0.6519
   15424       0.5657
   15425       0.5880
   15426       0.4653
   15427       0.4552
   15428       0.6218
   15429       0.5061
   15430       0.4585
   15431       0.5442
   15432       0.4535
   15433       0.4788
   15434       0.5970
   15435       0.5316
   15436       0.5854
   15437       0.5278
   15438       0.5009
   15439       0.5244
   15440       0.5614
   15441       0.6577
   15442       0.6549
   15443       0.5284
   15444       0.4444
   15445       0.5461
   15446       0.4855
   15447       0.5629
   15448       0.5127
   15449       0.4727
   15450       0.6025
   15451       0.4673
   15452       0.6632
   15453       0.5789
   15454       0.6920
   15455       0.4716
   15456       0.6273
   15457       0.8039
   15458       0.5677
   15459       0.4894
   15460       0.5902
   15461       0.6107
   15462       0.5992
   15463       0.4489
   15464       0.5721
   15465       0.5469
   15466       0.5957
   15467       0.5074
   15468       0.4526
   15469       0.5068
   15470       0.5422
   15471       0.4318
   15472       0.4322
   15473       0.5919
   15474       0.5170
   15475       0.4762
   15476       0.6001
   15477       0.4183
   15478       0.5076
   15479       0.4753
   15480       0.4186
   15481       0.5297
   15482       0.5506
   15483       0.4985
   15484       0.6911
   15485       0.4744
   15486       0.4276
   15487       0.4445
   15488       0.5435
   15489       0.6080
   15490       0.6179
   15491       0.5788
   15492       0.4945
   15493       0.4217
   15494       0.4721
   15495       0.5228
   15496       0.5359
   15497       0.5387
   15498       0.5040
   15499       0.6311
   15500       0.5076
   15501       0.4554
   15502       0.6048
   15503       0.5952
   15504       0.5602
   15505       0.4833
   15506       0.5249
   15507       0.5326
   15508       0.4776
   15509       0.6164
   15510       0.6330
   15511       0.5670
   15512       0.5284
   15513       0.6649
   15514       0.7215
   15515       0.7666
   15516       0.7159
   15517       0.7217
   15518       0.7858
   15519       0.6752
   15520       0.7372
   15521       0.6867
   15522       0.8259
   15523       0.5016
   15524       0.6405
   15525       0.6080
   15526       0.5448
   15527       0.5673
   15528       0.6240
   15529       0.7379
   15530       0.5714
   15531       0.6068
   15532       0.5213
   15533       0.5692
   15534       0.5461
   15535       0.6133
   15536       0.5197
   15537       0.5072
   15538       0.5272
   15539       0.6721
   15540       0.6159
   15541       0.4863
   15542       0.6098
   15543       0.5376
   15544       0.5128
   15545       0.4538
   15546       0.6044
   15547       0.6379
   15548       0.3852
   15549       0.4220
   15550       0.4520
   15551       0.4928
   15552       0.4936
   15553       0.4554
   15554       0.4644
   15555       0.5086
   15556       0.6710
   15557       0.6463
   15558       0.6848
   15559       0.6305
   15560       0.6084
   15561       0.6539
   15562       0.5577
   15563       0.5771
   15564       0.6320
   15565       0.5201
   15566       0.5451
   15567       0.6018
   15568       0.5270
   15569       0.5028
   15570       0.5453
   15571       0.4672
   15572       0.5312
   15573       0.4690
   15574       0.6290
   15575       0.4609
   15576       0.6972
   15577       0.6238
   15578       0.6168
   15579       0.9331
   15580       0.6440
   15581       0.7842
   15582       0.6208
   15583       0.5953
   15584       0.5598
   15585       0.6091
   15586       0.8298
   15587       0.5954
   15588       0.5718
   15589       0.5791
   15590       0.6598
   15591       0.5491
   15592       0.5786
   15593       0.6100
   15594       0.5562
   15595       0.5305
   15596       0.5524
   15597       0.5832
   15598       0.5041
   15599       0.5209
   15600       0.5053
   15601       0.4702
   15602       0.4397
   15603       0.6281
   15604       0.4736
   15605       0.4855
   15606       0.4543
   15607       0.4790
   15608       0.4399
   15609       0.5517
   15610       0.5392
   15611       0.4885
   15612       0.5273
   15613       0.5576
   15614       0.5185
   15615       0.6321
   15616       0.5954
   15617       0.4556
   15618       0.5965
   15619       0.5113
   15620       0.5002
   15621       0.5727
   15622       0.5665
   15623       0.6538
   15624       0.5224
   15625       0.5085
   15626       0.4608
   15627       0.6012
   15628       0.5747
   15629       0.5307
   15630       0.4934
   15631       0.5051
   15632       0.4788
   15633       0.5203
   15634       0.5270
   15635       0.5859
   15636       0.5448
   15637       0.5227
   15638       0.4870
   15639       0.5135
   15640       0.4974
   15641       0.5247
   15642       0.5088
   15643       0.4801
   15644       0.5054
   15645       0.5906
   15646       0.5742
   15647       0.5477
   15648       0.5075
   15649       0.5275
   15650       0.6062
   15651       0.4923
   15652       0.4818
   15653       0.5439
   15654       0.6476
   15655       0.4931
   15656       0.5164
   15657       0.6630
   15658       0.5195
   15659       0.5619
   15660       0.5974
   15661       0.4998
   15662       0.4664
   15663       0.4204
   15664       0.4848
   15665       0.4659
   15666       0.5324
   15667       0.5441
   15668       0.4744
   15669       0.4507
   15670       0.5960
   15671       0.4581
   15672       0.4490
   15673       0.4495
   15674       0.4514
   15675       0.4427
   15676       0.5341
   15677       0.7073
   15678       0.4443
   15679       0.4704
   15680       0.4806
   15681       0.4905
   15682       0.4582
   15683       0.4650
   15684       0.4488
   15685       0.5769
   15686       0.5024
   15687       0.4110
   15688       0.5147
   15689       0.6283
   15690       0.5533
   15691       0.5048
   15692       0.5988
   15693       0.5398
   15694       0.4715
   15695       0.4890
   15696       0.5333
   15697       0.5966
   15698       0.5274
   15699       0.5345
   15700       0.5708
   15701       0.5572
   15702       0.5764
   15703       0.5890
   15704       0.6041
   15705       0.5892
   15706       0.5505
   15707       0.6166
   15708       0.4587
   15709       0.6040
   15710       0.5370
   15711       0.5554
   15712       0.5366
   15713       0.5065
   15714       0.5972
   15715       0.6415
   15716       0.6500
   15717       0.4688
   15718       0.4674
   15719       0.4783
   15720       0.5641
   15721       0.5588
   15722       0.5023
   15723       0.4464
   15724       0.4845
   15725       0.4741
   15726       0.4903
   15727       0.5355
   15728       0.5776
   15729       0.5432
   15730       0.5853
   15731       0.5359
   15732       0.5461
   15733       0.6004
   15734       0.5701
   15735       0.4249
   15736       0.5315
   15737       0.5772
   15738       0.6488
   15739       0.6301
   15740       0.6461
   15741       0.6825
   15742       0.5937
   15743       0.6418
   15744       0.5099
   15745       0.5908
   15746       0.3874
   15747       0.4376
   15748       0.5508
   15749       0.3961
   15750       0.5026
   15751       0.4931
   15752       0.5139
   15753       0.4711
   15754       0.5360
   15755       0.5588
   15756       0.4461
   15757       0.6743
   15758       0.4581
   15759       0.5174
   15760       0.5959
   15761       0.5933
   15762       0.5732
   15763       0.5303
   15764       0.5470
   15765       0.4655
   15766       0.6106
   15767       0.5663
   15768       0.5877
   15769       0.4035
   15770       0.4955
   15771       0.5354
   15772       0.4292
   15773       0.4274
   15774       0.5400
   15775       0.5302
   15776       0.4921
   15777       0.6309
   15778       0.4603
   15779       0.5521
   15780       0.5397
   15781       0.5019
   15782       0.4647
   15783       0.4359
   15784       0.4650
   15785       0.5821
   15786       0.4641
   15787       0.5138
   15788       0.5857
   15789       0.5869
   15790       0.5290
   15791       0.4743
   15792       0.4675
   15793       0.4835
   15794       0.5560
   15795       0.5546
   15796       0.5875
   15797       0.5391
   15798       0.4742
   15799       0.5254
   15800       0.5377
   15801       0.5400
   15802       0.6185
   15803       0.6051
   15804       0.4842
   15805       0.5940
   15806       0.5642
   15807       0.5735
   15808       0.5069
   15809       0.4760
   15810       0.6230
   15811       0.4588
   15812       0.5689
   15813       0.5626
   15814       0.4752
   15815       0.8084
   15816       0.4912
   15817       0.5557
   15818       0.4411
   15819       0.4940
   15820       0.4777
   15821       0.5199
   15822       0.4527
   15823       0.6826
   15824       0.5482
   15825       0.4378
   15826       0.5678
   15827       0.5396
   15828       0.6023
   15829       0.5225
   15830       0.5451
   15831       0.4807
   15832       0.4563
   15833       0.4982
   15834       0.5876
   15835       0.5096
   15836       0.5651
   15837       0.4859
   15838       0.5113
   15839       0.4693
   15840       0.5466
   15841       0.4599
   15842       0.4877
   15843       0.5800
   15844       0.5352
   15845       0.4917
   15846       0.4713
   15847       0.5293
   15848       0.5380
   15849       0.6958
   15850       0.4874
   15851       0.4464
   15852       0.4550
   15853       0.4641
   15854       0.4551
   15855       0.4478
   15856       0.4755
   15857       0.4798
   15858       0.4692
   15859       0.4729
   15860       0.4421
   15861       0.4756
   15862       0.5618
   15863       0.5865
   15864       0.5325
   15865       0.4663
   15866       0.4549
   15867       0.4803
   15868       0.4719
   15869       0.4929
   15870       0.6099
   15871       0.6178
   15872       0.5794
   15873       0.7938
   15874       0.8853
   15875       0.6353
   15876       0.7434
   15877       0.4725
   15878       0.5500
   15879       0.5893
   15880       0.5828
   15881       0.4797
   15882       0.6032
   15883       0.8101
   15884       0.5434
   15885       0.6203
   15886       0.6575
   15887       0.5396
   15888       0.6249
   15889       0.5389
   15890       0.4783
   15891       0.5801
   15892       0.5662
   15893       0.7056
   15894       0.5196
   15895       0.5646
   15896       0.5438
   15897       0.6148
   15898       0.6667
   15899       0.5312
   15900       0.5914
   15901       0.5955
   15902       0.5418
   15903       0.6187
   15904       0.7773
   15905       0.7772
   15906       0.6112
   15907       0.6380
   15908       0.6700
   15909       0.5310
   15910       0.6913
   15911       0.5902
   15912       0.5637
   15913       0.5884
   15914       0.5364
   15915       0.5820
   15916       0.6061
   15917       0.6596
   15918       0.5956
   15919       0.4598
   15920       0.4220
   15921       0.6567
   15922       0.4249
   15923       0.6218
   15924       0.7091
   15925       0.5033
   15926       0.6366
   15927       0.6548
   15928       0.5073
   15929       0.4585
   15930       0.5285
   15931       0.5775
   15932       0.5636
   15933       0.4780
   15934       0.6370
   15935       0.4926
   15936       0.6028
   15937       0.6270
   15938       0.6235
   15939       0.6728
   15940       0.6236
   15941       0.6748
   15942       0.6723
   15943       0.5030
   15944       0.5407
   15945       0.4802
   15946       0.6616
   15947       0.7688
   15948       0.6153
   15949       0.4279
   15950       0.7739
   15951       0.6708
   15952       0.6068
   15953       0.5396
   15954       0.5639
   15955       0.5457
   15956       0.4496
   15957       0.4430
   15958       0.4554
   15959       0.5136
   15960       0.4849
   15961       0.4754
   15962       0.4615
   15963       0.6238
   15964       0.4939
   15965       0.6185
   15966       0.4959
   15967       0.4694
   15968       0.4033
   15969       0.7685
   15970       0.4359
   15971       0.5165
   15972       0.5019
   15973       0.5709
   15974       0.6079
   15975       0.4255
   15976       0.4139
   15977       0.4727
   15978       0.5786
   15979       0.6602
   15980       0.6404
   15981       0.4727
   15982       0.3963
   15983       0.5759
   15984       0.7280
   15985       0.5858
   15986       0.5416
   15987       0.4908
   15988       0.5170
   15989       0.4998
   15990       0.5979
   15991       0.5313
   15992       0.5999
   15993       0.5079
   15994       0.6295
   15995       0.6326
   15996       0.6531
   15997       0.5210
   15998       0.4615
   15999       0.5170
   16000       0.5825
   16001       0.4936
   16002       0.4699
   16003       0.4313
   16004       0.4483
   16005       0.5328
   16006       0.4079
   16007       0.6097
   16008       0.5341
   16009       0.4689
   16010       0.5571
   16011       0.4270
   16012       0.5684
   16013       0.5045
   16014       0.5544
   16015       0.5417
   16016       0.4680
   16017       0.4427
   16018       0.5150
   16019       0.3943
   16020       0.5178
   16021       0.5689
   16022       0.7201
   16023       0.4691
   16024       0.5688
   16025       0.4953
   16026       0.4143
   16027       0.5482
   16028       0.4552
   16029       0.4465
   16030       0.4565
   16031       0.4205
   16032       0.5372
   16033       0.4871
   16034       0.5059
   16035       0.6002
   16036       0.4461
   16037       0.6260
   16038       0.5770
   16039       0.6963
   16040       0.6094
   16041       0.6155
   16042       0.4638
   16043       0.5195
   16044       0.7121
   16045       0.5108
   16046       0.5485
   16047       0.4702
   16048       0.5383
   16049       0.4529
   16050       0.5735
   16051       0.5470
   16052       0.6243
   16053       0.6201
   16054       0.4848
   16055       0.5601
   16056       0.4782
   16057       0.4805
   16058       0.5113
   16059       0.7708
   16060       0.5793
   16061       0.4861
   16062       0.4946
   16063       0.5423
   16064       0.5912
   16065       0.4509
   16066       0.4537
   16067       0.4156
   16068       0.5598
   16069       0.4026
   16070       0.5740
   16071       0.6266
   16072       0.4663
   16073       0.6414
   16074       0.5818
   16075       0.4359
   16076       0.4884
   16077       0.4005
   16078       0.6880
   16079       0.5621
   16080       0.4593
   16081       0.5145
   16082       0.4141
   16083       0.5350
   16084       0.5443
   16085       0.5590
   16086       0.5029
   16087       0.5207
   16088       0.5318
   16089       0.5797
   16090       0.4486
   16091       0.5291
   16092       0.5160
   16093       0.6434
   16094       0.4492
   16095       0.5413
   16096       0.5017
   16097       0.5305
   16098       0.6077
   16099       0.5675
   16100       0.6056
   16101       0.5032
   16102       0.4495
   16103       0.6187
   16104       0.5417
   16105       0.6420
   16106       0.7452
   16107       0.4777
   16108       0.6538
   16109       0.4613
   16110       0.5694
   16111       0.5284
   16112       0.4617
   16113       0.5911
   16114       0.5804
   16115       0.4730
   16116       0.4316
   16117       0.7067
   16118       0.5899
   16119       0.5253
   16120       0.4685
   16121       0.5491
   16122       0.6608
   16123       0.4359
   16124       0.4168
   16125       0.4900
   16126       0.4880
   16127       0.6237
   16128       0.5406
   16129       0.5113
   16130       0.5089
   16131       0.5494
   16132       0.5021
   16133       0.5057
   16134       0.6285
   16135       0.4709
   16136       0.5051
   16137       0.4783
   16138       0.4975
   16139       0.5262
   16140       0.4741
   16141       0.5739
   16142       0.5391
   16143       0.5831
   16144       0.5288
   16145       0.5769
   16146       0.4288
   16147       0.5521
   16148       0.4212
   16149       0.5507
   16150       0.5475
   16151       0.4598
   16152       0.5939
   16153       0.5738
   16154       0.4713
   16155       0.4954
   16156       0.4487
   16157       0.7131
   16158       0.6987
   16159       0.5766
   16160       0.4070
   16161       0.4826
   16162       0.6959
   16163       0.7467
   16164       0.6178
   16165       0.4939
   16166       0.6366
   16167       0.4943
   16168       0.5412
   16169       0.7562
   16170       0.6128
   16171       0.5628
   16172       0.5361
   16173       0.5896
   16174       0.5014
   16175       0.4186
   16176       0.5508
   16177       0.4859
   16178       0.6589
   16179       0.6004
   16180       0.5754
   16181       0.5345
   16182       0.5004
   16183       0.5474
   16184       0.5825
   16185       0.4895
   16186       0.4485
   16187       0.5452
   16188       0.5526
   16189       0.4763
   16190       0.4788
   16191       0.5037
   16192       0.4803
   16193       0.4432
   16194       0.5100
   16195       0.4767
   16196       0.5400
   16197       0.4033
   16198       0.5166
   16199       0.4579
   16200       0.4259
   16201       0.4535
   16202       0.4555
   16203       0.5290
   16204       0.7076
   16205       0.4587
   16206       0.5114
   16207       0.4321
   16208       0.5303
   16209       0.5269
   16210       0.4681
   16211       0.4687
   16212       0.3822
   16213       0.4756
   16214       0.4050
   16215       0.4601
   16216       0.4181
   16217       0.4847
   16218       0.4755
   16219       0.6923
   16220       0.4436
   16221       0.4997
   16222       0.6476
   16223       0.4462
   16224       0.4337
   16225       0.6316
   16226       0.4277
   16227       0.4924
   16228       0.4933
   16229       0.7251
   16230       0.4948
   16231       0.5257
   16232       0.5142
   16233       0.5387
   16234       0.4614
   16235       0.4729
   16236       0.5707
   16237       0.6100
   16238       0.5651
   16239       0.5848
   16240       0.4956
   16241       0.5991
   16242       0.5684
   16243       0.5017
   16244       0.4155
   16245       0.5310
   16246       0.5296
   16247       0.5731
   16248       0.4357
   16249       0.4219
   16250       0.4843
   16251       0.6134
   16252       0.4025
   16253       0.4245
   16254       0.4518
   16255       0.5310
   16256       0.5348
   16257       0.4306
   16258       0.5518
   16259       0.5760
   16260       0.5945
   16261       0.3968
   16262       0.4727
   16263       0.3916
   16264       0.5375
   16265       0.6121
   16266       0.4548
   16267       0.6378
   16268       0.5961
   16269       0.6081
   16270       0.5296
   16271       0.4554
   16272       0.5076
   16273       0.4725
   16274       0.4774
   16275       0.5270
   16276       0.4626
   16277       0.4883
   16278       0.4987
   16279       0.6912
   16280       0.5577
   16281       0.5184
   16282       0.5294
   16283       0.4362
   16284       0.4363
   16285       0.6250
   16286       0.6172
   16287       0.5078
   16288       0.5590
   16289       0.6303
   16290       0.4657
   16291       0.5281
   16292       0.4402
   16293       0.5532
   16294       0.4794
   16295       0.4935
   16296       0.5207
   16297       0.4178
   16298       0.5558
   16299       0.5813
   16300       0.4313
   16301       0.6315
   16302       0.4723
   16303       0.4552
   16304       0.4233
   16305       0.5415
   16306       0.4396
   16307       0.5289
   16308       0.4778
   16309       0.4442
   16310       0.4182
   16311       0.5287
   16312       0.4844
   16313       0.6045
   16314       0.4954
   16315       0.4545
   16316       0.5462
   16317       0.4563
   16318       0.6490
   16319       0.5247
   16320       0.4123
   16321       0.6283
   16322       0.4790
   16323       0.5135
   16324       0.5026
   16325       0.5615
   16326       0.5149
   16327       0.5018
   16328       0.4883
   16329       0.4116
   16330       0.5910
   16331       0.5521
   16332       0.3124
   16333       0.3449
   16334       0.5096
   16335       0.4407
   16336       0.6269
   16337       0.4686
   16338       0.5017
   16339       0.4842
   16340       0.5135
   16341       0.5585
   16342       0.6217
   16343       0.5901
   16344       0.5703
   16345       0.7837
   16346       0.5056
   16347       0.5788
   16348       0.5906
   16349       0.5144
   16350       0.5553
   16351       0.5067
   16352       0.5633
   16353       0.5110
   16354       0.5415
   16355       0.5681
   16356       0.8457
   16357       0.4723
   16358       0.4466
   16359       0.5153
   16360       0.5766
   16361       0.4994
   16362       0.5820
   16363       0.4834
   16364       0.5064
   16365       0.4977
   16366       0.6950
   16367       0.5220
   16368       0.4537
   16369       0.6443
   16370       0.5674
   16371       0.6129
   16372       0.5888
   16373       0.5189
   16374       0.5126
   16375       0.5214
   16376       0.5369
   16377       0.4923
   16378       0.4531
   16379       0.5198
   16380       0.6527
   16381       0.5969
   16382       0.5434
   16383       0.4917
   16384       0.8312
   16385       0.5775
   16386       0.6555
   16387       0.5988
   16388       0.5742
   16389       0.4229
   16390       0.4143
   16391       0.5690
   16392       0.4898
   16393       0.5942
   16394       0.5995
   16395       0.5590
   16396       0.5312
   16397       0.4965
   16398       0.4246
   16399       0.4680
   16400       0.4865
   16401       0.6173
   16402       0.5417
   16403       0.6328
   16404       0.7428
   16405       0.5644
   16406       0.6112
   16407       0.6322
   16408       0.5373
   16409       0.6953
   16410       0.4820
   16411       0.6314
   16412       0.5397
   16413       0.6706
   16414       0.4844
   16415       0.4451
   16416       0.5440
   16417       0.5692
   16418       0.6087
   16419       0.5257
   16420       0.4640
   16421       0.5259
   16422       0.6204
   16423       0.5028
   16424       0.5304
   16425       0.4102
   16426       0.4901
   16427       0.5305
   16428       0.5783
   16429       0.4906
   16430       0.7298
   16431       0.6070
   16432       0.5145
   16433       0.5081
   16434       0.4754
   16435       0.4467
   16436       0.5839
   16437       0.4912
   16438       0.6519
   16439       0.4541
   16440       0.3114
   16441       0.4739
   16442       0.4188
   16443       0.5927
   16444       0.6226
   16445       0.5022
   16446       0.5247
   16447       0.5323
   16448       0.4144
   16449       0.4967
   16450       0.5656
   16451       0.4999
   16452       0.5731
   16453       0.4652
   16454       0.4705
   16455       0.5005
   16456       0.4546
   16457       0.5010
   16458       0.5383
   16459       0.5194
   16460       0.5737
   16461       0.4581
   16462       0.4411
   16463       0.4457
   16464       0.5377
   16465       0.5166
   16466       0.4814
   16467       0.4678
   16468       0.5228
   16469       0.5276
   16470       0.5420
   16471       0.4941
   16472       0.6535
   16473       0.6168
   16474       0.5114
   16475       0.5162
   16476       0.4714
   16477       0.4549
   16478       0.4430
   16479       0.4337
   16480       0.5141
   16481       0.4656
   16482       0.5098
   16483       0.5461
   16484       0.5244
   16485       0.4757
   16486       0.5142
   16487       0.4378
   16488       0.5526
   16489       0.6558
   16490       0.4920
   16491       0.5262
   16492       0.6130
   16493       0.5908
   16494       0.5789
   16495       0.5735
   16496       0.5095
   16497       0.5129
   16498       0.5680
   16499       0.4752
   16500       0.5808
   16501       0.5444
   16502       0.5467
   16503       0.6364
   16504       0.6346
   16505       0.5498
   16506       0.4295
   16507       0.3693
   16508       0.4293
   16509       0.5743
   16510       0.4819
   16511       0.4766
   16512       0.5386
   16513       0.4472
   16514       0.4429
   16515       0.4032
   16516       0.4805
   16517       0.4811
   16518       0.4249
   16519       0.4904
   16520       0.4945
   16521       0.6541
   16522       0.5718
   16523       0.6258
   16524       0.5378
   16525       0.5470
   16526       0.7014
   16527       0.5411
   16528       0.4717
   16529       0.4301
   16530       0.4972
   16531       0.4422
   16532       0.5621
   16533       0.5222
   16534       0.6627
   16535       0.5393
   16536       0.4984
   16537       0.5439
   16538       0.5727
   16539       0.5527
   16540       0.7409
   16541       0.5396
   16542       0.5870
   16543       0.6548
   16544       0.5642
   16545       0.5124
   16546       0.5434
   16547       0.5421
   16548       0.4720
   16549       0.7072
   16550       0.4639
   16551       0.4679
   16552       0.4852
   16553       0.4633
   16554       0.4450
   16555       0.6149
   16556       0.4656
   16557       0.7011
   16558       0.5861
   16559       0.4611
   16560       0.5654
   16561       0.5042
   16562       0.6111
   16563       0.5281
   16564       0.5085
   16565       0.4310
   16566       0.6415
   16567       0.5564
   16568       0.5791
   16569       0.5047
   16570       0.6378
   16571       0.4543
   16572       0.6376
   16573       0.5804
   16574       0.5420
   16575       0.4594
   16576       0.5017
   16577       0.5432
   16578       0.5653
   16579       0.5143
   16580       0.5391
   16581       0.5160
   16582       0.4685
   16583       0.5454
   16584       0.5490
   16585       0.5876
   16586       0.5053
   16587       0.5395
   16588       0.5620
   16589       0.5042
   16590       0.4921
   16591       0.5970
   16592       0.5076
   16593       0.4849
   16594       0.4567
   16595       0.4282
   16596       0.5089
   16597       0.4910
   16598       0.3771
   16599       0.6249
   16600       0.5399
   16601       0.5125
   16602       0.6006
   16603       0.4595
   16604       0.5204
   16605       0.4612
   16606       0.4688
   16607       0.4916
   16608       0.4498
   16609       0.4202
   16610       0.4527
   16611       0.4796
   16612       0.4439
   16613       0.5437
   16614       0.4746
   16615       0.4550
   16616       0.4923
   16617       0.6255
   16618       0.5223
   16619       0.4743
   16620       0.5036
   16621       0.5016
   16622       0.5372
   16623       0.4720
   16624       0.4236
   16625       0.4523
   16626       0.4060
   16627       0.4364
   16628       0.4257
   16629       0.4973
   16630       0.6206
   16631       0.5281
   16632       0.5232
   16633       0.4621
   16634       0.5137
   16635       0.4476
   16636       0.5462
   16637       0.4773
   16638       0.5392
   16639       0.4864
   16640       0.4404
   16641       0.4313
   16642       0.5010
   16643       0.5071
   16644       0.6006
   16645       0.6234
   16646       0.4798
   16647       0.6234
   16648       0.5489
   16649       0.7664
   16650       0.5158
   16651       0.5115
   16652       0.5187
   16653       0.5817
   16654       0.5207
   16655       0.4365
   16656       0.4485
   16657       0.4424
   16658       0.6211
   16659       0.7869
   16660       0.7389
   16661       0.4775
   16662       0.6964
   16663       0.6940
   16664       0.6123
   16665       0.5268
   16666       0.5882
   16667       0.5440
   16668       0.5323
   16669       0.6322
   16670       0.7322
   16671       0.6639
   16672       0.5723
   16673       0.4987
   16674       0.4393
   16675       0.4666
   16676       0.6852
   16677       0.5231
   16678       0.4489
   16679       0.4932
   16680       0.4565
   16681       0.4954
   16682       0.5254
   16683       0.6102
   16684       0.5230
   16685       0.4878
   16686       0.5583
   16687       0.7371
   16688       0.5656
   16689       0.5774
   16690       0.4571
   16691       0.5842
   16692       0.4402
   16693       0.5432
   16694       0.6520
   16695       0.4675
   16696       0.5434
   16697       0.4390
   16698       0.4940
   16699       0.6286
   16700       0.5425
   16701       0.5758
   16702       0.4898
   16703       0.5170
   16704       0.5942
   16705       0.5970
   16706       0.5052
   16707       0.5168
   16708       0.4783
   16709       0.4479
   16710       0.4570
   16711       0.5494
   16712       0.5707
   16713       0.5334
   16714       0.6126
   16715       0.4688
   16716       0.6093
   16717       0.5140
   16718       0.6047
   16719       0.5454
   16720       0.6437
   16721       0.6316
   16722       0.6740
   16723       0.5369
   16724       0.4714
   16725       0.5403
   16726       0.5325
   16727       0.7025
   16728       0.6772
   16729       0.7176
   16730       0.5041
   16731       0.6186
   16732       0.5183
   16733       0.4284
   16734       0.6023
   16735       0.6120
   16736       0.5645
   16737       0.5573
   16738       0.5482
   16739       0.5750
   16740       0.5576
   16741       0.4895
   16742       0.5804
   16743       0.5322
   16744       0.6914
   16745       0.5607
   16746       0.6355
   16747       0.5939
   16748       0.5614
   16749       0.5869
   16750       0.4538
   16751       0.5295
   16752       0.5888
   16753       0.7064
   16754       0.5257
   16755       0.5262
   16756       0.5104
   16757       0.5166
   16758       0.8536
   16759       0.6497
   16760       0.5576
   16761       0.5860
   16762       0.5896
   16763       0.6016
   16764       0.7757
   16765       0.5533
   16766       0.5533
   16767       0.6367
   16768       0.5922
   16769       0.5090
   16770       0.5614
   16771       0.5087
   16772       0.5696
   16773       0.6330
   16774       0.5139
   16775       0.6464
   16776       0.5337
   16777       0.5383
   16778       0.5785
   16779       0.4597
   16780       0.6156
   16781       0.5148
   16782       0.5343
   16783       0.5109
   16784       0.4561
   16785       0.5191
   16786       0.5845
   16787       0.5216
   16788       0.5503
   16789       0.4870
   16790       0.6107
   16791       0.4430
   16792       0.4553
   16793       0.5075
   16794       0.4409
   16795       0.4498
   16796       0.5139
   16797       0.4832
   16798       0.5258
   16799       0.5197
   16800       0.5324
   16801       0.6540
   16802       0.4813
   16803       0.5909
   16804       0.4708
   16805       0.6014
   16806       0.6235
   16807       0.6117
   16808       0.5259
   16809       0.4768
   16810       0.5033
   16811       0.4759
   16812       0.5903
   16813       0.5567
   16814       0.5594
   16815       0.5214
   16816       0.5349
   16817       0.4816
   16818       0.6124
   16819       0.6757
   16820       0.5388
   16821       0.5044
   16822       0.5812
   16823       0.4968
   16824       0.4648
   16825       0.5648
   16826       0.5930
   16827       0.5152
   16828       0.5877
   16829       0.5069
   16830       0.6886
   16831       0.5786
   16832       0.5780
   16833       0.5492
   16834       0.5403
   16835       0.6845
   16836       0.6055
   16837       0.6351
   16838       0.6300
   16839       0.6499
   16840       0.5788
   16841       0.5771
   16842       0.5775
   16843       0.5100
   16844       0.4908
   16845       0.6193
   16846       0.5287
   16847       0.4303
   16848       0.5274
   16849       0.4941
   16850       0.4892
   16851       0.4508
   16852       0.4375
   16853       0.3972
   16854       0.4414
   16855       0.4280
   16856       0.5013
   16857       0.6003
   16858       0.5448
   16859       0.4683
   16860       0.6040
   16861       0.5041
   16862       0.5232
   16863       0.5814
   16864       0.5849
   16865       0.5513
   16866       0.6852
   16867       0.5590
   16868       0.4710
   16869       0.4686
   16870       0.4953
   16871       0.5019
   16872       0.5062
   16873       0.4801
   16874       0.4540
   16875       0.5686
   16876       0.5688
   16877       0.5756
   16878       0.5495
   16879       0.4947
   16880       0.5151
   16881       0.5876
   16882       0.6149
   16883       0.5419
   16884       0.5467
   16885       0.5632
   16886       0.4969
   16887       0.5029
   16888       0.4809
   16889       0.5884
   16890       0.5236
   16891       0.5282
   16892       0.4761
   16893       0.4660
   16894       0.4625
   16895       0.4723
   16896       0.6222
   16897       0.6305
   16898       0.6308
   16899       0.4353
   16900       0.5091
   16901       0.4219
   16902       0.5096
   16903       0.4370
   16904       0.6256
   16905       0.5511
   16906       0.4548
   16907       0.4711
   16908       0.4574
   16909       0.5138
   16910       0.5814
   16911       0.7673
   16912       0.5265
   16913       0.4960
   16914       0.4997
   16915       0.5838
   16916       0.5818
   16917       0.5223
   16918       0.4763
   16919       0.4272
   16920       0.4919
   16921       0.5694
   16922       0.6648
   16923       0.4294
   16924       0.4820
   16925       0.3697
   16926       0.4695
   16927       0.3938
   16928       0.4078
   16929       0.4328
   16930       0.5446
   16931       0.4329
   16932       0.5089
   16933       0.4715
   16934       0.4452
   16935       0.4378
   16936       0.5501
   16937       0.4013
   16938       0.5421
   16939       0.6618
   16940       0.4827
   16941       0.4258
   16942       0.5432
   16943       0.5037
   16944       0.5142
   16945       0.5277
   16946       0.5303
   16947       0.5300
   16948       0.4508
   16949       0.6401
   16950       0.5152
   16951       0.6219
   16952       0.6143
   16953       0.6643
   16954       0.4839
   16955       0.5703
   16956       0.4470
   16957       0.4279
   16958       0.5335
   16959       0.4926
   16960       0.5344
   16961       0.5167
   16962       0.3806
   16963       0.5740
   16964       0.5611
   16965       0.5822
   16966       0.5067
   16967       0.4734
   16968       0.3868
   16969       0.5121
   16970       0.4531
   16971       0.4443
   16972       0.5394
   16973       0.6447
   16974       0.4937
   16975       0.5268
   16976       0.6582
   16977       0.6464
   16978       0.5048
   16979       0.4916
   16980       0.5851
   16981       0.5412
   16982       0.5361
   16983       0.5513
   16984       0.4352
   16985       0.6903
   16986       0.5978
   16987       0.7062
   16988       0.5236
   16989       0.5152
   16990       0.4318
   16991       0.5974
   16992       0.5258
   16993       0.4017
   16994       0.5310
   16995       0.6000
   16996       0.4372
   16997       0.4961
   16998       0.4473
   16999       0.4111
   17000       0.4229
   17001       0.5186
   17002       0.5131
   17003       0.5428
   17004       0.5581
   17005       0.5141
   17006       0.4857
   17007       0.4827
   17008       0.5981
   17009       0.5862
   17010       0.4591
   17011       0.4129
   17012       0.4295
   17013       0.5652
   17014       0.4904
   17015       0.6358
   17016       0.5650
   17017       0.5565
   17018       0.4576
   17019       0.5490
   17020       0.5379
   17021       0.4763
   17022       0.4877
   17023       0.4820
   17024       0.5048
   17025       0.4466
   17026       0.4480
   17027       0.4558
   17028       0.4806
   17029       0.5065
   17030       0.6074
   17031       0.4580
   17032       0.4464
   17033       0.4462
   17034       0.4649
   17035       0.5191
   17036       0.4787
   17037       0.4788
   17038       0.5059
   17039       0.4792
   17040       0.5561
   17041       0.5099
   17042       0.5036
   17043       0.5065
   17044       0.4558
   17045       0.5151
   17046       0.4672
   17047       0.5389
   17048       0.5190
   17049       0.5594
   17050       0.5255
   17051       0.4980
   17052       0.4816
   17053       0.5547
   17054       0.5219
   17055       0.5328
   17056       0.5165
   17057       0.4549
   17058       0.4519
   17059       0.4885
   17060       0.4791
   17061       0.5872
   17062       0.5113
   17063       0.5415
   17064       0.4946
   17065       0.4485
   17066       0.4218
   17067       0.4911
   17068       0.5442
   17069       0.4191
   17070       0.5182
   17071       0.5650
   17072       0.5349
   17073       0.4456
   17074       0.6598
   17075       0.4329
   17076       0.4582
   17077       0.4784
   17078       0.5138
   17079       0.4736
   17080       0.5039
   17081       0.4636
   17082       0.5794
   17083       0.5461
   17084       0.4668
   17085       0.6060
   17086       0.5369
   17087       0.4748
   17088       0.5804
   17089       0.4949
   17090       0.4621
   17091       0.4990
   17092       0.4883
   17093       0.5239
   17094       0.5267
   17095       0.5153
   17096       0.5131
   17097       0.4514
   17098       0.5186
   17099       0.5159
   17100       0.4394
   17101       0.4839
   17102       0.5333
   17103       0.4921
   17104       0.5565
   17105       0.4118
   17106       0.4527
   17107       0.4742
   17108       0.5807
   17109       0.4871
   17110       0.4941
   17111       0.5086
   17112       0.5028
   17113       0.5787
   17114       0.5573
   17115       0.4922
   17116       0.4688
   17117       0.5314
   17118       0.4868
   17119       0.4643
   17120       0.4549
   17121       0.4957
   17122       0.4885
   17123       0.5273
   17124       0.6349
   17125       0.5213
   17126       0.5916
   17127       0.4956
   17128       0.6671
   17129       0.4231
   17130       0.5104
   17131       0.5267
   17132       0.4266
   17133       0.4521
   17134       0.4831
   17135       0.4823
   17136       0.4604
   17137       0.5089
   17138       0.5005
   17139       0.4612
   17140       0.5883
   17141       0.4906
   17142       0.5479
   17143       0.5197
   17144       0.4773
   17145       0.4503
   17146       0.5797
   17147       0.5131
   17148       0.4552
   17149       0.4550
   17150       0.4676
   17151       0.4699
   17152       0.4834
   17153       0.5042
   17154       0.5530
   17155       0.5113
   17156       0.4856
   17157       0.5366
   17158       0.4837
   17159       0.5058
   17160       0.5027
   17161       0.5051
   17162       0.5494
   17163       0.4568
   17164       0.6764
   17165       0.5928
   17166       0.4292
   17167       0.4790
   17168       0.5535
   17169       0.5320
   17170       0.5201
   17171       0.5240
   17172       0.5214
   17173       0.5625
   17174       0.5166
   17175       0.5273
   17176       0.4855
   17177       0.4484
   17178       0.4672
   17179       0.5399
   17180       0.6302
   17181       0.5144
   17182       0.5844
   17183       0.4970
   17184       0.4753
   17185       0.4912
   17186       0.4829
   17187       0.5146
   17188       0.6867
   17189       0.5250
   17190       0.4506
   17191       0.5809
   17192       0.4994
   17193       0.4993
   17194       0.4898
   17195       0.4834
   17196       0.4433
   17197       0.4668
   17198       0.5725
   17199       0.5083
   17200       0.5326
   17201       0.5385
   17202       0.5599
   17203       0.4400
   17204       0.4441
   17205       0.5461
   17206       0.5210
   17207       0.5301
   17208       0.4860
   17209       0.6105
   17210       0.5069
   17211       0.4923
   17212       0.5142
   17213       0.5648
   17214       0.4843
   17215       0.5052
   17216       0.6277
   17217       0.4851
   17218       0.4588
   17219       0.4757
   17220       0.5908
   17221       0.6874
   17222       0.6058
   17223       0.5446
   17224       0.6325
   17225       0.5372
   17226       0.4695
   17227       0.5053
   17228       0.6555
   17229       0.6163
   17230       0.5996
   17231       0.6002
   17232       0.6408
   17233       0.5123
   17234       0.4953
   17235       0.5847
   17236       0.4608
   17237       0.4896
   17238       0.5720
   17239       0.5202
   17240       0.4619
   17241       0.4688
   17242       0.5162
   17243       0.5397
   17244       0.5011
   17245       0.4668
   17246       0.7292
   17247       0.5000
   17248       0.6909
   17249       0.5597
   17250       0.5816
   17251       0.5130
   17252       0.5330
   17253       0.4111
   17254       0.6200
   17255       0.5093
   17256       0.6235
   17257       0.5631
   17258       0.5261
   17259       0.4948
   17260       0.6180
   17261       0.5016
   17262       0.5665
   17263       0.5815
   17264       0.5683
   17265       0.6428
   17266       0.6971
   17267       0.5568
   17268       0.5008
   17269       0.5008
   17270       0.4325
   17271       0.4973
   17272       0.5413
   17273       0.4934
   17274       0.5689
   17275       0.4748
   17276       0.4661
   17277       0.8082
   17278       0.5147
   17279       0.5094
   17280       0.5524
   17281       0.5785
   17282       0.5962
   17283       0.5224
   17284       0.5681
   17285       0.5036
   17286       0.4836
   17287       0.5269
   17288       0.5868
   17289       0.4916
   17290       0.5154
   17291       0.5792
   17292       0.5285
   17293       0.5240
   17294       0.5273
   17295       0.5516
   17296       0.4720
   17297       0.4267
   17298       0.5034
   17299       0.5239
   17300       0.4880
   17301       0.4789
   17302       0.4501
   17303       0.4401
   17304       0.5298
   17305       0.4795
   17306       0.5445
   17307       0.5384
   17308       0.5007
   17309       0.4373
   17310       0.4665
   17311       0.4445
   17312       0.6283
   17313       0.4709
   17314       0.5705
   17315       0.4737
   17316       0.4729
   17317       0.5324
   17318       0.4307
   17319       0.4398
   17320       0.4970
   17321       0.5332
   17322       0.5611
   17323       0.5381
   17324       0.6463
   17325       0.5126
   17326       0.6019
   17327       0.5177
   17328       0.5124
   17329       0.5058
   17330       0.4772
   17331       0.4761
   17332       0.7567
   17333       0.7182
   17334       0.5695
   17335       0.5439
   17336       0.5131
   17337       0.4980
   17338       0.4689
   17339       0.4828
   17340       0.5082
   17341       0.5170
   17342       0.6074
   17343       0.5667
   17344       0.5411
   17345       0.5881
   17346       0.3879
   17347       0.5418
   17348       0.5216
   17349       0.4363
   17350       0.5083
   17351       0.5261
   17352       0.6024
   17353       0.6203
   17354       0.5079
   17355       0.5366
   17356       0.4696
   17357       0.5925
   17358       0.4348
   17359       0.5045
   17360       0.4748
   17361       0.4997
   17362       0.5045
   17363       0.5047
   17364       0.4768
   17365       0.4626
   17366       0.4429
   17367       0.5766
   17368       0.4092
   17369       0.5424
   17370       0.4213
   17371       0.5483
   17372       0.5913
   17373       0.4845
   17374       0.4695
   17375       0.5085
   17376       0.5066
   17377       0.4483
   17378       0.4653
   17379       0.4539
   17380       0.5120
   17381       0.5005
   17382       0.5470
   17383       0.4601
   17384       0.5552
   17385       0.4625
   17386       0.5057
   17387       0.4887
   17388       0.5296
   17389       0.4902
   17390       0.5259
   17391       0.5528
   17392       0.4367
   17393       0.4579
   17394       0.5010
   17395       0.4613
   17396       0.4502
   17397       0.4370
   17398       0.5278
   17399       0.5290
   17400       0.5267
   17401       0.6079
   17402       0.5997
   17403       0.4747
   17404       0.4933
   17405       0.4718
   17406       0.4399
   17407       0.5438
   17408       0.4470
   17409       0.4906
   17410       0.4597
   17411       0.4504
   17412       0.4836
   17413       0.4811
   17414       0.5203
   17415       0.4781
   17416       0.4681
   17417       0.5695
   17418       0.5257
   17419       0.4621
   17420       0.4831
   17421       0.4770
   17422       0.5885
   17423       0.5096
   17424       0.5499
   17425       0.5129
   17426       0.5329
   17427       0.5409
   17428       0.4918
   17429       0.5725
   17430       0.4671
   17431       0.4850
   17432       0.5893
   17433       0.4205
   17434       0.6448
   17435       0.4968
   17436       0.5024
   17437       0.5023
   17438       0.5646
   17439       0.6271
   17440       0.5040
   17441       0.5756
   17442       0.5920
   17443       0.4826
   17444       0.6367
   17445       0.5334
   17446       0.5083
   17447       0.5496
   17448       0.5596
   17449       0.5992
   17450       0.4194
   17451       0.5436
   17452       0.4978
   17453       0.5674
   17454       0.5820
   17455       0.5724
   17456       0.7657
   17457       0.5606
   17458       0.4435
   17459       0.5062
   17460       0.4395
   17461       0.5262
   17462       0.6066
   17463       0.4763
   17464       0.5449
   17465       0.6040
   17466       0.4778
   17467       0.6159
   17468       0.4835
   17469       0.4930
   17470       0.4711
   17471       0.5591
   17472       0.5316
   17473       0.4927
   17474       0.4795
   17475       0.4488
   17476       0.5528
   17477       0.4800
   17478       0.4323
   17479       0.4923
   17480       0.4138
   17481       0.5072
   17482       0.4442
   17483       0.5963
   17484       0.5148
   17485       0.5190
   17486       0.5329
   17487       0.4845
   17488       0.4863
   17489       0.4872
   17490       0.4668
   17491       0.4909
   17492       0.4385
   17493       0.4601
   17494       0.5021
   17495       0.4722
   17496       0.4504
   17497       0.5512
   17498       0.4889
   17499       0.4517
   17500       0.4983
   17501       0.4571
   17502       0.4818
   17503       0.4164
   17504       0.4480
   17505       0.4665
   17506       0.4857
   17507       0.4898
   17508       0.4575
   17509       0.4586
   17510       0.5213
   17511       0.4632
   17512       0.5175
   17513       0.5094
   17514       0.4797
   17515       0.5013
   17516       0.4592
   17517       0.4294
   17518       0.4462
   17519       0.5731
   17520       0.4415
   17521       0.4025
   17522       0.5433
   17523       0.4577
   17524       0.4829
   17525       0.5049
   17526       0.5604
   17527       0.4924
   17528       0.4914
   17529       0.5615
   17530       0.5085
   17531       0.4970
   17532       0.4671
   17533       0.5316
   17534       0.5187
   17535       0.5058
   17536       0.4752
   17537       0.5304
   17538       0.4988
   17539       0.4600
   17540       0.4654
   17541       0.4749
   17542       0.6085
   17543       0.5503
   17544       0.5861
   17545       0.5244
   17546       0.4298
   17547       0.5296
   17548       0.4078
   17549       0.4181
   17550       0.5012
   17551       0.5768
   17552       0.4715
   17553       0.5695
   17554       0.5109
   17555       0.4477
   17556       0.4112
   17557       0.6809
   17558       0.6413
   17559       0.4849
   17560       0.4707
   17561       0.5725
   17562       0.4736
   17563       0.5481
   17564       0.4725
   17565       0.5954
   17566       0.4531
   17567       0.4435
   17568       0.5169
   17569       0.5844
   17570       0.4567
   17571       0.4451
   17572       0.4362
   17573       0.4862
   17574       0.4863
   17575       0.4455
   17576       0.4192
   17577       0.5390
   17578       0.4643
   17579       0.4748
   17580       0.4662
   17581       0.4227
   17582       0.4257
   17583       0.4762
   17584       0.4213
   17585       0.5163
   17586       0.5253
   17587       0.5306
   17588       0.4412
   17589       0.4268
   17590       0.5002
   17591       0.5085
   17592       0.5110
   17593       0.5973
   17594       0.5087
   17595       0.4824
   17596       0.4572
   17597       0.5727
   17598       0.4210
   17599       0.5240
   17600       0.4223
   17601       0.5315
   17602       0.5144
   17603       0.4505
   17604       0.4343
   17605       0.6282
   17606       0.4782
   17607       0.5108
   17608       0.4520
   17609       0.4254
   17610       0.4568
   17611       0.4703
   17612       0.5271
   17613       0.4567
   17614       0.4615
   17615       0.5473
   17616       0.4977
   17617       0.4355
   17618       0.4643
   17619       0.5042
   17620       0.4784
   17621       0.5069
   17622       0.6429
   17623       0.4957
   17624       0.4662
   17625       0.4690
   17626       0.4729
   17627       0.4056
   17628       0.4398
   17629       0.6151
   17630       0.4752
   17631       0.5727
   17632       0.4822
   17633       0.4865
   17634       0.5211
   17635       0.4687
   17636       0.5638
   17637       0.5801
   17638       0.4761
   17639       0.5146
   17640       0.4671
   17641       0.4879
   17642       0.5928
   17643       0.4863
   17644       0.5602
   17645       0.5158
   17646       0.5731
   17647       0.4607
   17648       0.4599
   17649       0.5147
   17650       0.5054
   17651       0.5482
   17652       0.5541
   17653       0.5080
   17654       0.5130
   17655       0.4866
   17656       0.5103
   17657       0.5005
   17658       0.4238
   17659       0.4761
   17660       0.5183
   17661       0.4947
   17662       0.5478
   17663       0.4083
   17664       0.6009
   17665       0.5453
   17666       0.4599
   17667       0.5575
   17668       0.4744
   17669       0.5026
   17670       0.5726
   17671       0.5040
   17672       0.4812
   17673       0.5729
   17674       0.5627
   17675       0.4725
   17676       0.5269
   17677       0.5102
   17678       0.5266
   17679       0.5602
   17680       0.4750
   17681       0.4709
   17682       0.5958
   17683       0.4719
   17684       0.4736
   17685       0.4518
   17686       0.4808
   17687       0.4732
   17688       0.5180
   17689       0.4951
   17690       0.4960
   17691       0.4432
   17692       0.4379
   17693       0.4655
   17694       0.4704
   17695       0.5120
   17696       0.5386
   17697       0.5047
   17698       0.5208
   17699       0.5164
   17700       0.5184
   17701       0.4506
   17702       0.6407
   17703       0.5949
   17704       0.5414
   17705       0.4805
   17706       0.5794
   17707       0.6635
   17708       0.6029
   17709       0.5774
   17710       0.6938
   17711       0.5450
   17712       0.5674
   17713       0.4454
   17714       0.5368
   17715       0.4251
   17716       0.7056
   17717       0.6585
   17718       0.5446
   17719       0.5683
   17720       0.4701
   17721       0.4794
   17722       0.4480
   17723       0.4520
   17724       0.4455
   17725       0.4491
   17726       0.4738
   17727       0.5887
   17728       0.4812
   17729       0.5094
   17730       0.4786
   17731       0.4722
   17732       0.4581
   17733       0.4611
   17734       0.4985
   17735       0.4537
   17736       0.5753
   17737       0.5745
   17738       0.4859
   17739       0.4715
   17740       0.6209
   17741       0.4459
   17742       0.4835
   17743       0.4873
   17744       0.4792
   17745       0.5023
   17746       0.4579
   17747       0.5026
   17748       0.5732
   17749       0.5631
   17750       0.5370
   17751       0.4813
   17752       0.5646
   17753       0.6383
   17754       0.5454
   17755       0.4552
   17756       0.6007
   17757       0.4604
   17758       0.4600
   17759       0.4623
   17760       0.5335
   17761       0.5096
   17762       0.5168
   17763       0.4862
   17764       0.5585
   17765       0.5205
   17766       0.5442
   17767       0.5587
   17768       0.5402
   17769       0.5847
   17770       0.5392
   17771       0.5258
   17772       0.6350
   17773       0.5913
   17774       0.5627
   17775       0.4584
   17776       0.4763
   17777       0.4990
   17778       0.4882
   17779       0.5101
   17780       0.5118
   17781       0.5511
   17782       0.4355
   17783       0.5086
   17784       0.5026
   17785       0.4407
   17786       0.5695
   17787       0.5113
   17788       0.4879
   17789       0.4472
   17790       0.5121
   17791       0.4535
   17792       0.4691
   17793       0.5847
   17794       0.4870
   17795       0.4801
   17796       0.7222
   17797       0.4997
   17798       0.5110
   17799       0.5450
   17800       0.5400
   17801       0.4780
   17802       0.4648
   17803       0.4408
   17804       0.5013
   17805       0.5188
   17806       0.5017
   17807       0.4581
   17808       0.5301
   17809       0.4263
   17810       0.4967
   17811       0.4987
   17812       0.5372
   17813       0.5542
   17814       0.4907
   17815       0.4590
   17816       0.4490
   17817       0.4664
   17818       0.4805
   17819       0.4865
   17820       0.4654
   17821       0.5449
   17822       0.5380
   17823       0.5412
   17824       0.5831
   17825       0.5351
   17826       0.5356
   17827       0.4902
   17828       0.5704
   17829       0.4547
   17830       0.4857
   17831       0.5070
   17832       0.4322
   17833       0.5464
   17834       0.4296
   17835       0.5132
   17836       0.4762
   17837       0.4660
   17838       0.5443
   17839       0.5001
   17840       0.5175
   17841       0.4459
   17842       0.4562
   17843       0.4949
   17844       0.4942
   17845       0.4521
   17846       0.4966
   17847       0.4701
   17848       0.4986
   17849       0.5672
   17850       0.5265
   17851       0.5334
   17852       0.4728
   17853       0.5275
   17854       0.4978
   17855       0.4845
   17856       0.4606
   17857       0.5544
   17858       0.4913
   17859       0.4805
   17860       0.5633
   17861       0.7170
   17862       0.5877
   17863       0.6348
   17864       0.4736
   17865       0.6018
   17866       0.5725
   17867       0.5811
   17868       0.5398
   17869       0.4455
   17870       0.5337
   17871       0.4586
   17872       0.4197
   17873       0.4317
   17874       0.4782
   17875       0.6308
   17876       0.5474
   17877       0.5150
   17878       0.5863
   17879       0.5920
   17880       0.5169
   17881       0.6805
   17882       0.5347
   17883       0.4878
   17884       0.5440
   17885       0.4699
   17886       0.6202
   17887       0.4792
   17888       0.4710
   17889       0.4536
   17890       0.5068
   17891       0.4685
   17892       0.5191
   17893       0.4739
   17894       0.4601
   17895       0.4440
   17896       0.4574
   17897       0.4309
   17898       0.4479
   17899       0.5109
   17900       0.5243
   17901       0.5337
   17902       0.4449
   17903       0.5085
   17904       0.5240
   17905       0.4927
   17906       0.5212
   17907       0.5868
   17908       0.4578
   17909       0.4936
   17910       0.4804
   17911       0.5086
   17912       0.4681
   17913       0.5095
   17914       0.4914
   17915       0.5972
   17916       0.4564
   17917       0.4679
   17918       0.4913
   17919       0.4757
   17920       0.5683
   17921       0.5240
   17922       0.4906
   17923       0.4747
   17924       0.5160
   17925       0.5960
   17926       0.5102
   17927       0.4740
   17928       0.6058
   17929       0.4675
   17930       0.4647
   17931       0.4967
   17932       0.4617
   17933       0.5085
   17934       0.4568
   17935       0.4784
   17936       0.4574
   17937       0.4909
   17938       0.4339
   17939       0.5077
   17940       0.5200
   17941       0.4442
   17942       0.5233
   17943       0.5543
   17944       0.5695
   17945       0.5672
   17946       0.4642
   17947       0.5038
   17948       0.4893
   17949       0.5141
   17950       0.5304
   17951       0.5623
   17952       0.4693
   17953       0.4383
   17954       0.4677
   17955       0.5286
   17956       0.5623
   17957       0.4740
   17958       0.5042
   17959       0.5149
   17960       0.5018
   17961       0.4879
   17962       0.4346
   17963       0.4885
   17964       0.5453
   17965       0.5079
   17966       0.4846
   17967       0.5178
   17968       0.5469
   17969       0.4928
   17970       0.4763
   17971       0.4585
   17972       0.4659
   17973       0.4858
   17974       0.4599
   17975       0.5156
   17976       0.4209
   17977       0.4598
   17978       0.4608
   17979       0.5600
   17980       0.4601
   17981       0.5315
   17982       0.4924
   17983       0.4918
   17984       0.5014
   17985       0.5149
   17986       0.4865
   17987       0.5061
   17988       0.4867
   17989       0.4333
   17990       0.4790
   17991       0.5260
   17992       0.5043
   17993       0.4287
   17994       0.4883
   17995       0.5354
   17996       0.5103
   17997       0.4361
   17998       0.5014
   17999       0.4582
   18000       0.5213
   18001       0.4626
   18002       0.4832
   18003       0.5326
   18004       0.4900
   18005       0.5183
   18006       0.5095
   18007       0.5909
   18008       0.5555
   18009       0.5423
   18010       0.5626
   18011       0.4834
   18012       0.5126
   18013       0.5963
   18014       0.4826
   18015       0.4354
   18016       0.5630
   18017       0.4706
   18018       0.4760
   18019       0.6876
   18020       0.4563
   18021       0.4665
   18022       0.4278
   18023       0.3913
   18024       0.4100
   18025       0.4392
   18026       0.4231
   18027       0.4546
   18028       0.5606
   18029       0.4355
   18030       0.5130
   18031       0.4496
   18032       0.4509
   18033       0.4989
   18034       0.3927
   18035       0.4423
   18036       0.4401
   18037       0.4882
   18038       0.4548
   18039       0.4425
   18040       0.4674
   18041       0.5666
   18042       0.5284
   18043       0.6447
   18044       0.4686
   18045       0.4390
   18046       0.5103
   18047       0.4960
   18048       0.4902
   18049       0.4970
   18050       0.4172
   18051       0.3703
   18052       0.4754
   18053       0.4174
   18054       0.4608
   18055       0.4446
   18056       0.5119
   18057       0.6001
   18058       0.4260
   18059       0.5525
   18060       0.6218
   18061       0.4356
   18062       0.4764
   18063       0.4623
   18064       0.4727
   18065       0.4959
   18066       0.4407
   18067       0.5385
   18068       0.7004
   18069       0.5424
   18070       0.5598
   18071       0.5104
   18072       0.5269
   18073       0.5272
   18074       0.4580
   18075       0.4720
   18076       0.4516
   18077       0.4402
   18078       0.4596
   18079       0.4652
   18080       0.4778
   18081       0.5681
   18082       0.4957
   18083       0.5351
   18084       0.5202
   18085       0.4675
   18086       0.4721
   18087       0.4694
   18088       0.5081
   18089       0.4490
   18090       0.5693
   18091       0.4938
   18092       0.6169
   18093       0.5560
   18094       0.5581
   18095       0.6261
   18096       0.6086
   18097       0.4514
   18098       0.4438
   18099       0.4609
   18100       0.4386
   18101       0.4618
   18102       0.5131
   18103       0.5251
   18104       0.4870
   18105       0.4904
   18106       0.5012
   18107       0.4997
   18108       0.4835
   18109       0.4755
   18110       0.4737
   18111       0.4834
   18112       0.5342
   18113       0.5578
   18114       0.5035
   18115       0.5189
   18116       0.6051
   18117       0.6109
   18118       0.4880
   18119       0.5676
   18120       0.5537
   18121       0.4308
   18122       0.4244
   18123       0.5040
   18124       0.5377
   18125       0.4700
   18126       0.4162
   18127       0.4923
   18128       0.5228
   18129       0.4258
   18130       0.5218
   18131       0.4741
   18132       0.5055
   18133       0.4300
   18134       0.4754
   18135       0.4630
   18136       0.4973
   18137       0.4939
   18138       0.4626
   18139       0.5220
   18140       0.4866
   18141       0.5295
   18142       0.6226
   18143       0.4761
   18144       0.4519
   18145       0.4445
   18146       0.4497
   18147       0.5505
   18148       0.5647
   18149       0.4651
   18150       0.4594
   18151       0.4841
   18152       0.5366
   18153       0.5184
   18154       0.4650
   18155       0.5020
   18156       0.4858
   18157       0.4981
   18158       0.4586
   18159       0.4382
   18160       0.5353
   18161       0.5673
   18162       0.6743
   18163       0.5083
   18164       0.4527
   18165       0.5073
   18166       0.4533
   18167       0.5594
   18168       0.4341
   18169       0.6795
   18170       0.5531
   18171       0.4913
   18172       0.6335
   18173       0.5112
   18174       0.5204
   18175       0.5242
   18176       0.4932
   18177       0.5218
   18178       0.4539
   18179       0.6575
   18180       0.5291
[truncated: 40,041 more chars]
