# Supplementary material for: In silico evidence implicating novel mechanisms of Prunella vulgaris L. as a potential botanical drug against COVID-19-associated acute kidney injury
Source: Front Pharmacol. 2023 May 18;14:1188086. doi: 10.3389/fphar.2023.1188086 (PMC10232756; doi:10.3389/fphar.2023.1188086)
Supplement: Supplementary file 2 [file DataSheet4.ZIP › Molecular dynamics simulation data/RELA_Quercetin_complex/RMSD-protein.txt]

#Frame     RMSD_00001
       1       0.0000
       2       0.6598
       3       0.6277
       4       0.5997
       5       0.7123
       6       0.7025
       7       0.7930
       8       0.7846
       9       0.8473
      10       0.8173
      11       0.7792
      12       0.8151
      13       0.9098
      14       0.9023
      15       0.8444
      16       0.9589
      17       0.9186
      18       0.9533
      19       1.0463
      20       1.0682
      21       1.1160
      22       1.1674
      23       1.1149
      24       1.1685
      25       1.1351
      26       1.1077
      27       1.1541
      28       1.1400
      29       1.1158
      30       1.2065
      31       1.2398
      32       1.2787
      33       1.2126
      34       1.1978
      35       1.2333
      36       1.2431
      37       1.1133
      38       1.2089
      39       1.0763
      40       1.1516
      41       1.0925
      42       1.2071
      43       1.2255
      44       1.2427
      45       1.3206
      46       1.2460
      47       1.3585
      48       1.2304
      49       1.2682
      50       1.4245
      51       1.2886
      52       1.2773
      53       1.2112
      54       1.2382
      55       1.2678
      56       1.2518
      57       1.3252
      58       1.2979
      59       1.3551
      60       1.3180
      61       1.3710
      62       1.4430
      63       1.3495
      64       1.3569
      65       1.3528
      66       1.3592
      67       1.4049
      68       1.3686
      69       1.3872
      70       1.3229
      71       1.3286
      72       1.4093
      73       1.4204
      74       1.4573
      75       1.5199
      76       1.5551
      77       1.7021
      78       1.7216
      79       1.8149
      80       1.6337
      81       1.7649
      82       1.7861
      83       1.9080
      84       1.7711
      85       1.7249
      86       1.6698
      87       1.9260
      88       1.8645
      89       1.7830
      90       1.6812
      91       1.5862
      92       1.6083
      93       1.4349
      94       1.3393
      95       1.3355
      96       1.4579
      97       1.5477
      98       1.6816
      99       1.7204
     100       1.8292
     101       1.7418
     102       1.5738
     103       1.5803
     104       1.6313
     105       1.6637
     106       1.7705
     107       1.8010
     108       1.9519
     109       1.8318
     110       1.6929
     111       1.7524
     112       1.6680
     113       1.7444
     114       1.7826
     115       1.5874
     116       1.6478
     117       1.5849
     118       1.4766
     119       1.6017
     120       1.5931
     121       1.4465
     122       1.4521
     123       1.5339
     124       1.5570
     125       1.5405
     126       1.5253
     127       1.4687
     128       1.3178
     129       1.4466
     130       1.4236
     131       1.4132
     132       1.4461
     133       1.3882
     134       1.4822
     135       1.4960
     136       1.3367
     137       1.2836
     138       1.3068
     139       1.1916
     140       1.2831
     141       1.2096
     142       1.3639
     143       1.4786
     144       1.4751
     145       1.4048
     146       1.3873
     147       1.3975
     148       1.4421
     149       1.5271
     150       1.6193
     151       1.5998
     152       1.4496
     153       1.4427
     154       1.4979
     155       1.6411
     156       1.6708
     157       1.6751
     158       1.7511
     159       1.5232
     160       1.5671
     161       1.5149
     162       1.5387
     163       1.5473
     164       1.5137
     165       1.6322
     166       1.6337
     167       1.5729
     168       1.7151
     169       1.6687
     170       1.6217
     171       1.7087
     172       1.7674
     173       1.8259
     174       1.5972
     175       1.5478
     176       1.4368
     177       1.3625
     178       1.4699
     179       1.4863
     180       1.5903
     181       1.4670
     182       1.5018
     183       1.6164
     184       1.6670
     185       1.7971
     186       1.6921
     187       1.6949
     188       1.6302
     189       1.6338
     190       1.4879
     191       1.5642
     192       1.6750
     193       1.5775
     194       1.3683
     195       1.4693
     196       1.5762
     197       1.4100
     198       1.3810
     199       1.2465
     200       1.3424
     201       1.4136
     202       1.4248
     203       1.4751
     204       1.4779
     205       1.4759
     206       1.4997
     207       1.5563
     208       1.5312
     209       1.4021
     210       1.6196
     211       1.4818
     212       1.4933
     213       1.5038
     214       1.5223
     215       1.6709
     216       1.7294
     217       1.6767
     218       1.6092
     219       1.6221
     220       1.6702
     221       1.8244
     222       1.7141
     223       1.7972
     224       1.8362
     225       1.8229
     226       1.6155
     227       1.5182
     228       1.6653
     229       1.7074
     230       1.6589
     231       1.6684
     232       1.4901
     233       1.5561
     234       1.5577
     235       1.5927
     236       1.5780
     237       1.4872
     238       1.3333
     239       1.4800
     240       1.5553
     241       1.4912
     242       1.4947
     243       1.5524
     244       1.5200
     245       1.3872
     246       1.4325
     247       1.3611
     248       1.3285
     249       1.4231
     250       1.4554
     251       1.5201
     252       1.4493
     253       1.3059
     254       1.3404
     255       1.2744
     256       1.2890
     257       1.3485
     258       1.2877
     259       1.2294
     260       1.2838
     261       1.1718
     262       1.2181
     263       1.2105
     264       1.2385
     265       1.2683
     266       1.3006
     267       1.2516
     268       1.2387
     269       1.2581
     270       1.2076
     271       1.2815
     272       1.2624
     273       1.1029
     274       1.2724
     275       1.1683
     276       1.1380
     277       1.1469
     278       1.2608
     279       1.3210
     280       1.3061
     281       1.2830
     282       1.3690
     283       1.5110
     284       1.3924
     285       1.3958
     286       1.3319
     287       1.2592
     288       1.2574
     289       1.3100
     290       1.2607
     291       1.3901
     292       1.5139
     293       1.2858
     294       1.4733
     295       1.4409
     296       1.4449
     297       1.5545
     298       1.4063
     299       1.4575
     300       1.2956
     301       1.4294
     302       1.3934
     303       1.3956
     304       1.6290
     305       1.5211
     306       1.3758
     307       1.5372
     308       1.4576
     309       1.5426
     310       1.5357
     311       1.4556
     312       1.4586
     313       1.5128
     314       1.4303
     315       1.4407
     316       1.4341
     317       1.4920
     318       1.5077
     319       1.6470
     320       1.4893
     321       1.3806
     322       1.3572
     323       1.4588
     324       1.5076
     325       1.6050
     326       1.5812
     327       1.7412
     328       1.5210
     329       1.5753
     330       1.6061
     331       1.4575
     332       1.4617
     333       1.4945
     334       1.6146
     335       1.4396
     336       1.3377
     337       1.3523
     338       1.2053
     339       1.2298
     340       1.2422
     341       1.3455
     342       1.3473
     343       1.3585
     344       1.2756
     345       1.4066
     346       1.4499
     347       1.4950
     348       1.4580
     349       1.4112
     350       1.4858
     351       1.5387
     352       1.3513
     353       1.3015
     354       1.2000
     355       1.2251
     356       1.3960
     357       1.4112
     358       1.5096
     359       1.4780
     360       1.4955
     361       1.4172
     362       1.2856
     363       1.2535
     364       1.1576
     365       1.4092
     366       1.4250
     367       1.5514
     368       1.5359
     369       1.4333
     370       1.4345
     371       1.3831
     372       1.2914
     373       1.4464
     374       1.4749
     375       1.5148
     376       1.3770
     377       1.4067
     378       1.4065
     379       1.3927
     380       1.4792
     381       1.4110
     382       1.5069
     383       1.5082
     384       1.5509
     385       1.7220
     386       1.5072
     387       1.6701
     388       1.6769
     389       1.5811
     390       1.5634
     391       1.5545
     392       1.5826
     393       1.5287
     394       1.5388
     395       1.5486
     396       1.4916
     397       1.3924
     398       1.4067
     399       1.4141
     400       1.4016
     401       1.3747
     402       1.3162
     403       1.3134
     404       1.3169
     405       1.3244
     406       1.3422
     407       1.1295
     408       1.3391
     409       1.3728
     410       1.3367
     411       1.3905
     412       1.4101
     413       1.4203
     414       1.5779
     415       1.5661
     416       1.6596
     417       1.5677
     418       1.5951
     419       1.6499
     420       1.5582
     421       1.4364
     422       1.3422
     423       1.2289
     424       1.2656
     425       1.2936
     426       1.2211
     427       1.3163
     428       1.4497
     429       1.5726
     430       1.5202
     431       1.4964
     432       1.5990
     433       1.4516
     434       1.6725
     435       1.6839
     436       1.6303
     437       1.6963
     438       1.6581
     439       1.7293
     440       1.6752
     441       1.7080
     442       1.6080
     443       1.8058
     444       1.7228
     445       1.6161
     446       1.5866
     447       1.5282
     448       1.4493
     449       1.8290
     450       1.7011
     451       1.7886
     452       1.7560
     453       1.7950
     454       1.8102
     455       1.7509
     456       1.8004
     457       1.7048
     458       1.5002
     459       1.5754
     460       1.5098
     461       1.5525
     462       1.5081
     463       1.6144
     464       1.6707
     465       1.7185
     466       1.6490
     467       1.7002
     468       1.7803
     469       1.6135
     470       1.6634
     471       1.5343
     472       1.5840
     473       1.5901
     474       1.5826
     475       1.5820
     476       1.5482
     477       1.5904
     478       1.5273
     479       1.4795
     480       1.5646
     481       1.5939
     482       1.4994
     483       1.4926
     484       1.4862
     485       1.6016
     486       1.5467
     487       1.5834
     488       1.5386
     489       1.6524
     490       1.6780
     491       1.6701
     492       1.4766
     493       1.5762
     494       1.6560
     495       1.7374
     496       1.7824
     497       1.8477
     498       1.7127
     499       1.5320
     500       1.6060
     501       1.5869
     502       1.6753
     503       1.6801
     504       1.6851
     505       1.7421
     506       1.6294
     507       1.6964
     508       1.7356
     509       1.6415
     510       1.5803
     511       1.6632
     512       1.5288
     513       1.6768
     514       1.4789
     515       1.4580
     516       1.4940
     517       1.4371
     518       1.5411
     519       1.6680
     520       1.6256
     521       1.5157
     522       1.5444
     523       1.6433
     524       1.5222
     525       1.5275
     526       1.5629
     527       1.4019
     528       1.5381
     529       1.4816
     530       1.6887
     531       1.7480
     532       1.7140
     533       1.7728
     534       1.6051
     535       1.7140
     536       1.5433
     537       1.6070
     538       1.6755
     539       1.5528
     540       1.4383
     541       1.5377
     542       1.5391
     543       1.6310
     544       1.6838
     545       1.6729
     546       1.7385
     547       1.7804
     548       1.6742
     549       1.5541
     550       1.6077
     551       1.5398
     552       1.4972
     553       1.4564
     554       1.4633
     555       1.4905
     556       1.6337
     557       1.6969
     558       1.7821
     559       1.8451
     560       1.7792
     561       1.6004
     562       1.6803
     563       1.6885
     564       1.6945
     565       1.6648
     566       1.5122
     567       1.5802
     568       1.5188
     569       1.5670
     570       1.7519
     571       1.6874
     572       1.6342
     573       1.7999
     574       1.6723
     575       1.8617
     576       1.7951
     577       1.8783
     578       1.6564
     579       1.6384
     580       1.6931
     581       1.5334
     582       1.6067
     583       1.6753
     584       1.7120
     585       1.6626
     586       1.6177
     587       1.6124
     588       1.5799
     589       1.7300
     590       1.6520
     591       1.7342
     592       1.5651
     593       1.5112
     594       1.5470
     595       1.5544
     596       1.5284
     597       1.5221
     598       1.5501
     599       1.6954
     600       1.5273
     601       1.5268
     602       1.4564
     603       1.6135
     604       1.6563
     605       1.5815
     606       1.3724
     607       1.4057
     608       1.5635
     609       1.5025
     610       1.5268
     611       1.5456
     612       1.6160
     613       1.6768
     614       1.6277
     615       1.5890
     616       1.6476
     617       1.5152
     618       1.6546
     619       1.5450
     620       1.3846
     621       1.4805
     622       1.4924
     623       1.4731
     624       1.5938
     625       1.5191
     626       1.4816
     627       1.5200
     628       1.5446
     629       1.7268
     630       1.5299
     631       1.4148
     632       1.5377
     633       1.6192
     634       1.6634
     635       1.5825
     636       1.7116
     637       1.6440
     638       1.4567
     639       1.4259
     640       1.4435
     641       1.5507
     642       1.5437
     643       1.4680
     644       1.6442
     645       1.6780
     646       1.6299
     647       1.5907
     648       1.7182
     649       1.5474
     650       1.6560
     651       1.6593
     652       1.5012
     653       1.3857
     654       1.3892
     655       1.4341
     656       1.3213
     657       1.5211
     658       1.5551
     659       1.5280
     660       1.4841
     661       1.5726
     662       1.5780
     663       1.5812
     664       1.4539
     665       1.5273
     666       1.4819
     667       1.3648
     668       1.4185
     669       1.4274
     670       1.4166
     671       1.3715
     672       1.3557
     673       1.5137
     674       1.5741
     675       1.4253
     676       1.5145
     677       1.6579
     678       1.6849
     679       1.6639
     680       1.5180
     681       1.4366
     682       1.3840
     683       1.4137
     684       1.3974
     685       1.5192
     686       1.4952
     687       1.3572
     688       1.2582
     689       1.2855
     690       1.3640
     691       1.3071
     692       1.2666
     693       1.2778
     694       1.1892
     695       1.2149
     696       1.1896
     697       1.2249
     698       1.2012
     699       1.2515
     700       1.2770
     701       1.2517
     702       1.2102
     703       1.2897
     704       1.3596
     705       1.3777
     706       1.3712
     707       1.3182
     708       1.2259
     709       1.3370
     710       1.3205
     711       1.2882
     712       1.2924
     713       1.2520
     714       1.3352
     715       1.3101
     716       1.3751
     717       1.3408
     718       1.4068
     719       1.4595
     720       1.3717
     721       1.3514
     722       1.4743
     723       1.4452
     724       1.3867
     725       1.3462
     726       1.4135
     727       1.4480
     728       1.4062
     729       1.3701
     730       1.3458
     731       1.2727
     732       1.2639
     733       1.3039
     734       1.1833
     735       1.2426
     736       1.2128
     737       1.2060
     738       1.2285
     739       1.2878
     740       1.2773
     741       1.2668
     742       1.3661
     743       1.3070
     744       1.3156
     745       1.4093
     746       1.3342
     747       1.3088
     748       1.2268
     749       1.2907
     750       1.2924
     751       1.2995
     752       1.2714
     753       1.3056
     754       1.2756
     755       1.2548
     756       1.3117
     757       1.3751
     758       1.3134
     759       1.2697
     760       1.2090
     761       1.2198
     762       1.4124
     763       1.3435
     764       1.3248
     765       1.5153
     766       1.4248
     767       1.4891
     768       1.4910
     769       1.3400
     770       1.3831
     771       1.2938
     772       1.3170
     773       1.3421
     774       1.3631
     775       1.2951
     776       1.2545
     777       1.2065
     778       1.2276
     779       1.2730
     780       1.2760
     781       1.2193
     782       1.2883
     783       1.3599
     784       1.3676
     785       1.2635
     786       1.2492
     787       1.3226
     788       1.4057
     789       1.4081
     790       1.3008
     791       1.3756
     792       1.4481
     793       1.3007
     794       1.4080
     795       1.4593
     796       1.3343
     797       1.4209
     798       1.4592
     799       1.4375
     800       1.3621
     801       1.3570
     802       1.3235
     803       1.3676
     804       1.4223
     805       1.4827
     806       1.3368
     807       1.2818
     808       1.3125
     809       1.3912
     810       1.3098
     811       1.3694
     812       1.3627
     813       1.3756
     814       1.2992
     815       1.3132
     816       1.3845
     817       1.2354
     818       1.2633
     819       1.2080
     820       1.2207
     821       1.2977
     822       1.2152
     823       1.2191
     824       1.3093
     825       1.3072
     826       1.4210
     827       1.3462
     828       1.3982
     829       1.3027
     830       1.4107
     831       1.4253
     832       1.3497
     833       1.4174
     834       1.3944
     835       1.3156
     836       1.2389
     837       1.2909
     838       1.3337
     839       1.2914
     840       1.2567
     841       1.3579
     842       1.3384
     843       1.3910
     844       1.3599
     845       1.2959
     846       1.3634
     847       1.3534
     848       1.3967
     849       1.3300
     850       1.3174
     851       1.3269
     852       1.3826
     853       1.3911
     854       1.3582
     855       1.4386
     856       1.4705
     857       1.3932
     858       1.3179
     859       1.2857
     860       1.2837
     861       1.3044
     862       1.3188
     863       1.4047
     864       1.3634
     865       1.3158
     866       1.3962
     867       1.3751
     868       1.3244
     869       1.3457
     870       1.3053
     871       1.2627
     872       1.2392
     873       1.2351
     874       1.3798
     875       1.4489
     876       1.3887
     877       1.4640
     878       1.6214
     879       1.6668
     880       1.3655
     881       1.3792
     882       1.3935
     883       1.3972
     884       1.3659
     885       1.3763
     886       1.4392
     887       1.4214
     888       1.4390
     889       1.4269
     890       1.3537
     891       1.2446
     892       1.2382
     893       1.2898
     894       1.3687
     895       1.4085
     896       1.2819
     897       1.2342
     898       1.2661
     899       1.3052
     900       1.3299
     901       1.3099
     902       1.3406
     903       1.3033
     904       1.3178
     905       1.3402
     906       1.3146
     907       1.2806
     908       1.2464
     909       1.2922
     910       1.3222
     911       1.2422
     912       1.2495
     913       1.2607
     914       1.2801
     915       1.3118
     916       1.3525
     917       1.4423
     918       1.5231
     919       1.4573
     920       1.3624
     921       1.4175
     922       1.3387
     923       1.2734
     924       1.3031
     925       1.3245
     926       1.2977
     927       1.4084
     928       1.2840
     929       1.3613
     930       1.2754
     931       1.1983
     932       1.2323
     933       1.2707
     934       1.2665
     935       1.2417
     936       1.2311
     937       1.3172
     938       1.3028
     939       1.2523
     940       1.2315
     941       1.2894
     942       1.2366
     943       1.2445
     944       1.2786
     945       1.3415
     946       1.2551
     947       1.3061
     948       1.3084
     949       1.3264
     950       1.2489
     951       1.2648
     952       1.2407
     953       1.3166
     954       1.3179
     955       1.2703
     956       1.2341
     957       1.1971
     958       1.3295
     959       1.3072
     960       1.3346
     961       1.2212
     962       1.2756
     963       1.3013
     964       1.2857
     965       1.3462
     966       1.3073
     967       1.4260
     968       1.4117
     969       1.3441
     970       1.3227
     971       1.2895
     972       1.2753
     973       1.2099
     974       1.2444
     975       1.2558
     976       1.3309
     977       1.2709
     978       1.3314
     979       1.3452
     980       1.3132
     981       1.2951
     982       1.2603
     983       1.2551
     984       1.2613
     985       1.2643
     986       1.2616
     987       1.2475
     988       1.2162
     989       1.2041
     990       1.2113
     991       1.2286
     992       1.2074
     993       1.2695
     994       1.2263
     995       1.1888
     996       1.2032
     997       1.1772
     998       1.3620
     999       1.3366
    1000       1.2666
    1001       1.2692
    1002       1.1850
    1003       1.2387
    1004       1.2799
    1005       1.2492
    1006       1.2084
    1007       1.3220
    1008       1.2207
    1009       1.1607
    1010       1.1438
    1011       1.1847
    1012       1.1400
    1013       1.1756
    1014       1.1771
    1015       1.2501
    1016       1.2447
    1017       1.2764
    1018       1.3045
    1019       1.2458
    1020       1.2581
    1021       1.1496
    1022       1.2475
    1023       1.2463
    1024       1.2634
    1025       1.3394
    1026       1.2796
    1027       1.2186
    1028       1.2724
    1029       1.1392
    1030       1.2071
    1031       1.1752
    1032       1.1711
    1033       1.1977
    1034       1.2181
    1035       1.2237
    1036       1.1929
    1037       1.2679
    1038       1.2181
    1039       1.2529
    1040       1.2043
    1041       1.2446
    1042       1.3879
    1043       1.3393
    1044       1.3180
    1045       1.2288
    1046       1.2389
    1047       1.2941
    1048       1.2562
    1049       1.2709
    1050       1.2475
    1051       1.2941
    1052       1.3300
    1053       1.2586
    1054       1.3109
    1055       1.3304
    1056       1.2131
    1057       1.3123
    1058       1.2836
    1059       1.3010
    1060       1.3544
    1061       1.3443
    1062       1.2178
    1063       1.2921
    1064       1.3730
    1065       1.2770
    1066       1.2681
    1067       1.2986
    1068       1.2955
    1069       1.2299
    1070       1.3045
    1071       1.3076
    1072       1.2365
    1073       1.2632
    1074       1.1971
    1075       1.2347
    1076       1.1657
    1077       1.2246
    1078       1.2113
    1079       1.2223
    1080       1.2789
    1081       1.2875
    1082       1.2544
    1083       1.1956
    1084       1.2129
    1085       1.2465
    1086       1.2437
    1087       1.2304
    1088       1.2603
    1089       1.1832
    1090       1.1676
    1091       1.3170
    1092       1.1575
    1093       1.2345
    1094       1.2417
    1095       1.2726
    1096       1.3172
    1097       1.2592
    1098       1.2549
    1099       1.2764
    1100       1.2837
    1101       1.3095
    1102       1.2500
    1103       1.3124
    1104       1.2734
    1105       1.2768
    1106       1.3209
    1107       1.3401
    1108       1.2933
    1109       1.3147
    1110       1.2383
    1111       1.3229
    1112       1.2730
    1113       1.2446
    1114       1.1974
    1115       1.2624
    1116       1.3334
    1117       1.3695
    1118       1.2919
    1119       1.1970
    1120       1.2993
    1121       1.2504
    1122       1.2829
    1123       1.2360
    1124       1.3222
    1125       1.2989
    1126       1.2587
    1127       1.2532
    1128       1.2438
    1129       1.2726
    1130       1.2382
    1131       1.2774
    1132       1.2756
    1133       1.3452
    1134       1.2600
    1135       1.3414
    1136       1.3191
    1137       1.3616
    1138       1.3300
    1139       1.2583
    1140       1.3148
    1141       1.2531
    1142       1.2745
    1143       1.2684
    1144       1.2782
    1145       1.3300
    1146       1.3935
    1147       1.2770
    1148       1.2312
    1149       1.2647
    1150       1.2755
    1151       1.2773
    1152       1.2163
    1153       1.1996
    1154       1.2900
    1155       1.3044
    1156       1.2948
    1157       1.2628
    1158       1.3294
    1159       1.3768
    1160       1.2456
    1161       1.3221
    1162       1.3262
    1163       1.3339
    1164       1.3668
    1165       1.3768
    1166       1.3767
    1167       1.3474
    1168       1.4033
    1169       1.3162
    1170       1.3940
    1171       1.2462
    1172       1.2974
    1173       1.2396
    1174       1.1990
    1175       1.2652
    1176       1.2174
    1177       1.3069
    1178       1.2320
    1179       1.3559
    1180       1.2644
    1181       1.3057
    1182       1.2109
    1183       1.3015
    1184       1.3984
    1185       1.4384
    1186       1.5089
    1187       1.3912
    1188       1.2842
    1189       1.4068
    1190       1.4718
    1191       1.3449
    1192       1.3463
    1193       1.3293
    1194       1.3283
    1195       1.2665
    1196       1.2766
    1197       1.2688
    1198       1.2408
    1199       1.2990
    1200       1.3668
    1201       1.3365
    1202       1.3497
    1203       1.2924
    1204       1.2448
    1205       1.2090
    1206       1.2676
    1207       1.1972
    1208       1.2256
    1209       1.2486
    1210       1.3079
    1211       1.2965
    1212       1.2693
    1213       1.2496
    1214       1.2819
    1215       1.3227
    1216       1.3294
    1217       1.3715
    1218       1.3085
    1219       1.2368
    1220       1.2574
    1221       1.2026
    1222       1.2051
    1223       1.2471
    1224       1.2576
    1225       1.2223
    1226       1.3090
    1227       1.3356
    1228       1.2590
    1229       1.2765
    1230       1.3052
    1231       1.3681
    1232       1.2778
    1233       1.3151
    1234       1.2987
    1235       1.2928
    1236       1.2829
    1237       1.3241
    1238       1.2520
    1239       1.2854
    1240       1.2245
    1241       1.2581
    1242       1.3026
    1243       1.2887
    1244       1.3033
    1245       1.3262
    1246       1.3465
    1247       1.3224
    1248       1.3674
    1249       1.3319
    1250       1.3413
    1251       1.3277
    1252       1.2659
    1253       1.3373
    1254       1.2711
    1255       1.2953
    1256       1.3780
    1257       1.3044
    1258       1.3879
    1259       1.2714
    1260       1.3771
    1261       1.2757
    1262       1.2554
    1263       1.2957
    1264       1.2075
    1265       1.1924
    1266       1.2478
    1267       1.2830
    1268       1.1969
    1269       1.2326
    1270       1.2394
    1271       1.3254
    1272       1.2221
    1273       1.2379
    1274       1.2414
    1275       1.1557
    1276       1.1499
    1277       1.1761
    1278       1.1490
    1279       1.1719
    1280       1.2893
    1281       1.2793
    1282       1.3371
    1283       1.2994
    1284       1.2328
    1285       1.3762
    1286       1.2769
    1287       1.3565
    1288       1.3681
    1289       1.3281
    1290       1.2689
    1291       1.3041
    1292       1.3260
    1293       1.3474
    1294       1.2716
    1295       1.4376
    1296       1.4942
    1297       1.5030
    1298       1.4353
    1299       1.4325
    1300       1.3418
    1301       1.3497
    1302       1.3382
    1303       1.3308
    1304       1.3522
    1305       1.3155
    1306       1.4109
    1307       1.2978
    1308       1.3768
    1309       1.4132
    1310       1.3775
    1311       1.3581
    1312       1.4285
    1313       1.3703
    1314       1.3293
    1315       1.3168
    1316       1.4124
    1317       1.2693
    1318       1.3276
    1319       1.3983
    1320       1.3858
    1321       1.3902
    1322       1.3765
    1323       1.4286
    1324       1.3281
    1325       1.3695
    1326       1.3164
    1327       1.3408
    1328       1.4633
    1329       1.4097
    1330       1.3430
    1331       1.4071
    1332       1.3380
    1333       1.3177
    1334       1.3040
    1335       1.3020
    1336       1.3659
    1337       1.2861
    1338       1.3497
    1339       1.2489
    1340       1.3835
    1341       1.4098
    1342       1.3449
    1343       1.3634
    1344       1.3676
    1345       1.3414
    1346       1.3777
    1347       1.2982
    1348       1.4081
    1349       1.3407
    1350       1.4519
    1351       1.3945
    1352       1.3100
    1353       1.4314
    1354       1.3543
    1355       1.3719
    1356       1.4022
    1357       1.4167
    1358       1.3508
    1359       1.4495
    1360       1.4039
    1361       1.3870
    1362       1.3655
    1363       1.3743
    1364       1.3765
    1365       1.2858
    1366       1.3530
    1367       1.3288
    1368       1.4237
    1369       1.3813
    1370       1.4520
    1371       1.3457
    1372       1.3889
    1373       1.3850
    1374       1.4163
    1375       1.3888
    1376       1.4161
    1377       1.4813
    1378       1.4708
    1379       1.4300
    1380       1.3017
    1381       1.4457
    1382       1.4286
    1383       1.5502
    1384       1.3914
    1385       1.3842
    1386       1.3605
    1387       1.4234
    1388       1.3974
    1389       1.4155
    1390       1.4256
    1391       1.3734
    1392       1.3105
    1393       1.4404
    1394       1.4267
    1395       1.4643
    1396       1.4264
    1397       1.3762
    1398       1.3757
    1399       1.4417
    1400       1.4918
    1401       1.4378
    1402       1.4330
    1403       1.4284
    1404       1.4243
    1405       1.3310
    1406       1.4851
    1407       1.4723
    1408       1.3260
    1409       1.3655
    1410       1.3486
    1411       1.3855
    1412       1.4120
    1413       1.3761
    1414       1.3301
    1415       1.3513
    1416       1.3608
    1417       1.3641
    1418       1.3892
    1419       1.3651
    1420       1.2890
    1421       1.3192
    1422       1.4665
    1423       1.3393
    1424       1.3760
    1425       1.3821
    1426       1.4150
    1427       1.4157
    1428       1.3508
    1429       1.3475
    1430       1.3686
    1431       1.2676
    1432       1.3368
    1433       1.5002
    1434       1.3584
    1435       1.3935
    1436       1.2998
    1437       1.3663
    1438       1.3781
    1439       1.3925
    1440       1.4456
    1441       1.3840
    1442       1.3680
    1443       1.3504
    1444       1.3462
    1445       1.3582
    1446       1.3838
    1447       1.4032
    1448       1.2653
    1449       1.3199
    1450       1.3569
    1451       1.3559
    1452       1.3917
    1453       1.3727
    1454       1.3594
    1455       1.4805
    1456       1.4063
    1457       1.4439
    1458       1.3038
    1459       1.2871
    1460       1.3293
    1461       1.3269
    1462       1.3187
    1463       1.4030
    1464       1.4413
    1465       1.3981
    1466       1.4760
    1467       1.4242
    1468       1.4644
    1469       1.3862
    1470       1.3204
    1471       1.4173
    1472       1.3395
    1473       1.3316
    1474       1.3175
    1475       1.3608
    1476       1.2511
    1477       1.3108
    1478       1.3032
    1479       1.3075
    1480       1.2618
    1481       1.2917
    1482       1.3412
    1483       1.3412
    1484       1.4221
    1485       1.3735
    1486       1.3945
    1487       1.3717
    1488       1.3567
    1489       1.3975
    1490       1.4050
    1491       1.3772
    1492       1.2902
    1493       1.3111
    1494       1.3347
    1495       1.4118
    1496       1.3665
    1497       1.3708
    1498       1.4036
    1499       1.3627
    1500       1.4577
    1501       1.4754
    1502       1.4828
    1503       1.4323
    1504       1.4738
    1505       1.3839
    1506       1.4329
    1507       1.5047
    1508       1.5537
    1509       1.6532
    1510       1.5578
    1511       1.6371
    1512       1.6131
    1513       1.5884
    1514       1.5678
    1515       1.5523
    1516       1.4883
    1517       1.4999
    1518       1.4852
    1519       1.6235
    1520       1.5528
    1521       1.6539
    1522       1.6236
    1523       1.6809
    1524       1.6573
    1525       1.5785
    1526       1.5621
    1527       1.5832
    1528       1.5567
    1529       1.6585
    1530       1.7120
    1531       1.7026
    1532       1.6500
    1533       1.6998
    1534       1.4869
    1535       1.6918
    1536       1.5630
    1537       1.5295
    1538       1.4944
    1539       1.5441
    1540       1.5828
    1541       1.6277
    1542       1.6601
    1543       1.6284
    1544       1.6691
    1545       1.5344
    1546       1.4461
    1547       1.5115
    1548       1.5290
    1549       1.5290
    1550       1.5530
    1551       1.4885
    1552       1.4527
    1553       1.4067
    1554       1.4526
    1555       1.4720
    1556       1.5029
    1557       1.4591
    1558       1.5171
    1559       1.4427
    1560       1.4819
    1561       1.4556
    1562       1.4354
    1563       1.4154
    1564       1.5521
    1565       1.5407
    1566       1.3628
    1567       1.3886
    1568       1.4634
    1569       1.5023
    1570       1.6358
    1571       1.5597
    1572       1.4869
    1573       1.5292
    1574       1.4410
    1575       1.5121
    1576       1.4683
    1577       1.4046
    1578       1.4166
    1579       1.4304
    1580       1.3537
    1581       1.4480
    1582       1.5039
    1583       1.4688
    1584       1.3498
    1585       1.4032
    1586       1.4262
    1587       1.3547
    1588       1.4089
    1589       1.4714
    1590       1.3687
    1591       1.3489
    1592       1.3319
    1593       1.3122
    1594       1.3844
    1595       1.3099
    1596       1.3056
    1597       1.3376
    1598       1.3701
    1599       1.3194
    1600       1.3312
    1601       1.2872
    1602       1.3288
    1603       1.3573
    1604       1.3763
    1605       1.3380
    1606       1.4067
    1607       1.4766
    1608       1.4203
    1609       1.3599
    1610       1.3580
    1611       1.3577
    1612       1.3531
    1613       1.4565
    1614       1.4504
    1615       1.4618
    1616       1.4325
    1617       1.4585
    1618       1.4968
    1619       1.5068
    1620       1.4470
    1621       1.4558
    1622       1.3970
    1623       1.4751
    1624       1.4896
    1625       1.4773
    1626       1.3692
    1627       1.3591
    1628       1.3915
    1629       1.4954
    1630       1.4479
    1631       1.4863
    1632       1.5576
    1633       1.6168
    1634       1.8030
    1635       1.8563
    1636       1.8194
    1637       1.7879
    1638       1.9188
    1639       1.7816
    1640       1.7729
    1641       1.7454
    1642       1.8421
    1643       1.8010
    1644       1.7855
    1645       1.7226
    1646       1.7110
    1647       1.6590
    1648       1.7457
    1649       1.7808
    1650       1.6759
    1651       1.7482
    1652       1.6877
    1653       1.7714
    1654       1.7228
    1655       1.6893
    1656       1.7415
    1657       1.6559
    1658       1.6287
    1659       1.6456
    1660       1.6755
    1661       1.6467
    1662       1.6187
    1663       1.6558
    1664       1.6599
    1665       1.6837
    1666       1.6902
    1667       1.5811
    1668       1.6536
    1669       1.6074
    1670       1.5173
    1671       1.5998
    1672       1.7444
    1673       1.6225
    1674       1.6787
    1675       1.5787
    1676       1.5466
    1677       1.6156
    1678       1.6035
    1679       1.6177
    1680       1.5960
    1681       1.5613
    1682       1.5683
    1683       1.5999
    1684       1.6653
    1685       1.6931
    1686       1.6391
    1687       1.6050
    1688       1.6238
    1689       1.6085
    1690       1.6565
    1691       1.6417
    1692       1.7368
    1693       1.7370
    1694       1.7344
    1695       1.6343
    1696       1.5330
    1697       1.6035
    1698       1.6038
    1699       1.5815
    1700       1.5805
    1701       1.5435
    1702       1.5310
    1703       1.5306
    1704       1.5086
    1705       1.5241
    1706       1.4215
    1707       1.4234
    1708       1.4906
    1709       1.3740
    1710       1.3870
    1711       1.4747
    1712       1.4890
    1713       1.5970
    1714       1.5505
    1715       1.6236
    1716       1.5530
    1717       1.5227
    1718       1.5630
    1719       1.7012
    1720       1.6171
    1721       1.5139
    1722       1.5205
    1723       1.5243
    1724       1.4842
    1725       1.4747
    1726       1.6109
    1727       1.5579
    1728       1.6147
    1729       1.5455
    1730       1.7084
    1731       1.7341
    1732       1.5964
    1733       1.5485
    1734       1.5261
    1735       1.6350
    1736       1.5755
    1737       1.5073
    1738       1.6286
    1739       1.6550
    1740       1.6162
    1741       1.6801
    1742       1.7857
    1743       1.6781
    1744       1.6166
    1745       1.5949
    1746       1.5713
    1747       1.5659
    1748       1.5674
    1749       1.6038
    1750       1.5924
    1751       1.6524
    1752       1.6653
    1753       1.6096
    1754       1.5867
    1755       1.6364
    1756       1.5734
    1757       1.5576
    1758       1.5449
    1759       1.5215
    1760       1.4878
    1761       1.4683
    1762       1.5784
    1763       1.5114
    1764       1.5043
    1765       1.4915
    1766       1.4797
    1767       1.4931
    1768       1.4636
    1769       1.5312
    1770       1.5105
    1771       1.4655
    1772       1.5184
    1773       1.6178
    1774       1.4979
    1775       1.5761
    1776       1.4712
    1777       1.4905
    1778       1.4565
    1779       1.5226
    1780       1.6391
    1781       1.5590
    1782       1.5748
    1783       1.5208
    1784       1.5433
    1785       1.6247
    1786       1.4797
    1787       1.4812
    1788       1.4744
    1789       1.6281
    1790       1.5776
    1791       1.5768
    1792       1.5148
    1793       1.5756
    1794       1.5570
    1795       1.5224
    1796       1.4840
    1797       1.4594
    1798       1.5133
    1799       1.5731
    1800       1.5786
    1801       1.5332
    1802       1.5169
    1803       1.4340
    1804       1.5326
    1805       1.5311
    1806       1.5329
    1807       1.4177
    1808       1.4429
    1809       1.4421
    1810       1.5440
    1811       1.4510
    1812       1.4346
    1813       1.4001
    1814       1.4385
    1815       1.4055
    1816       1.3941
    1817       1.4420
    1818       1.5292
    1819       1.5445
    1820       1.5473
    1821       1.4668
    1822       1.4435
    1823       1.4415
    1824       1.3950
    1825       1.4778
    1826       1.4430
    1827       1.4889
    1828       1.4890
    1829       1.5368
    1830       1.4459
    1831       1.4575
    1832       1.4961
    1833       1.5406
    1834       1.4572
    1835       1.4735
    1836       1.4621
    1837       1.4475
    1838       1.4290
    1839       1.4110
    1840       1.5690
    1841       1.5965
    1842       1.5504
    1843       1.5079
    1844       1.4997
    1845       1.4567
    1846       1.5225
    1847       1.5636
    1848       1.5210
    1849       1.4498
    1850       1.5289
    1851       1.4782
    1852       1.4896
    1853       1.4016
    1854       1.4417
    1855       1.4227
    1856       1.4558
    1857       1.4866
    1858       1.3868
    1859       1.4828
    1860       1.4703
    1861       1.4753
    1862       1.5310
    1863       1.5337
    1864       1.5956
    1865       1.4887
    1866       1.5160
    1867       1.5314
    1868       1.5241
    1869       1.5708
    1870       1.5974
    1871       1.5537
    1872       1.4866
    1873       1.4619
    1874       1.4715
    1875       1.4863
    1876       1.4838
    1877       1.5208
    1878       1.5182
    1879       1.5918
    1880       1.4316
    1881       1.6778
    1882       1.5505
    1883       1.5630
    1884       1.5588
    1885       1.4734
    1886       1.5743
    1887       1.6605
    1888       1.5825
    1889       1.5171
    1890       1.5576
    1891       1.5347
    1892       1.4915
    1893       1.4844
    1894       1.4768
    1895       1.4921
    1896       1.5585
    1897       1.5165
    1898       1.5179
    1899       1.4306
    1900       1.5051
    1901       1.4976
    1902       1.5708
    1903       1.4682
    1904       1.4234
    1905       1.3560
    1906       1.5143
    1907       1.4768
    1908       1.3582
    1909       1.5584
    1910       1.4758
    1911       1.5652
    1912       1.5029
    1913       1.4359
    1914       1.3803
    1915       1.3910
    1916       1.4001
    1917       1.3876
    1918       1.4826
    1919       1.5328
    1920       1.3724
    1921       1.3993
    1922       1.3985
    1923       1.4357
    1924       1.4049
    1925       1.3484
    1926       1.4121
    1927       1.3707
    1928       1.3908
    1929       1.4066
    1930       1.3938
    1931       1.4022
    1932       1.3592
    1933       1.3375
    1934       1.3366
    1935       1.2869
    1936       1.3766
    1937       1.3428
    1938       1.3449
    1939       1.4381
    1940       1.3400
    1941       1.3971
    1942       1.4130
    1943       1.4253
    1944       1.3965
    1945       1.4346
    1946       1.3239
    1947       1.3155
    1948       1.3531
    1949       1.3702
    1950       1.3867
    1951       1.4168
    1952       1.4177
    1953       1.4611
    1954       1.4775
    1955       1.3728
    1956       1.4836
    1957       1.5323
    1958       1.4403
    1959       1.4417
    1960       1.4285
    1961       1.3900
    1962       1.4004
    1963       1.3044
    1964       1.4377
    1965       1.3662
    1966       1.2992
    1967       1.3896
    1968       1.3218
    1969       1.4949
    1970       1.4432
    1971       1.4908
    1972       1.4974
    1973       1.4296
    1974       1.5403
    1975       1.5027
    1976       1.4804
    1977       1.4167
    1978       1.3613
    1979       1.3902
    1980       1.4878
    1981       1.3627
    1982       1.3851
    1983       1.4604
    1984       1.4424
    1985       1.3848
    1986       1.4064
    1987       1.4471
    1988       1.5915
    1989       1.5744
    1990       1.5912
    1991       1.5407
    1992       1.5111
    1993       1.6222
    1994       1.5314
    1995       1.5570
    1996       1.4330
    1997       1.4861
    1998       1.4170
    1999       1.4084
    2000       1.4089
    2001       1.3644
    2002       1.4462
    2003       1.3893
    2004       1.4002
    2005       1.3766
    2006       1.4582
    2007       1.4986
    2008       1.5041
    2009       1.4411
    2010       1.4450
    2011       1.4701
    2012       1.5197
    2013       1.5021
    2014       1.4056
    2015       1.3875
    2016       1.4709
    2017       1.4322
    2018       1.3875
    2019       1.3891
    2020       1.4570
    2021       1.3616
    2022       1.3975
    2023       1.4326
    2024       1.4664
    2025       1.4446
    2026       1.4669
    2027       1.4606
    2028       1.5236
    2029       1.4647
    2030       1.4569
    2031       1.4509
    2032       1.5351
    2033       1.5029
    2034       1.3929
    2035       1.4424
    2036       1.4569
    2037       1.4678
    2038       1.3993
    2039       1.4459
    2040       1.4099
    2041       1.3671
    2042       1.4488
    2043       1.5381
    2044       1.4703
    2045       1.5112
    2046       1.4942
    2047       1.4565
    2048       1.4393
    2049       1.3577
    2050       1.3656
    2051       1.4515
    2052       1.4285
    2053       1.5134
    2054       1.5007
    2055       1.4849
    2056       1.4410
    2057       1.3921
    2058       1.4447
    2059       1.4813
    2060       1.4567
    2061       1.5528
    2062       1.5517
    2063       1.3905
    2064       1.4216
    2065       1.3751
    2066       1.3977
    2067       1.4117
    2068       1.4840
    2069       1.4742
    2070       1.4037
    2071       1.4304
    2072       1.4059
    2073       1.4701
    2074       1.4222
    2075       1.4338
    2076       1.4938
    2077       1.4535
    2078       1.5049
    2079       1.4486
    2080       1.4196
    2081       1.4559
    2082       1.4334
    2083       1.3975
    2084       1.3856
    2085       1.5130
    2086       1.5409
    2087       1.5164
    2088       1.6276
    2089       1.6053
    2090       1.5900
    2091       1.5190
    2092       1.5180
    2093       1.5065
    2094       1.4945
    2095       1.5013
    2096       1.4056
    2097       1.3843
    2098       1.4464
    2099       1.5069
    2100       1.5063
    2101       1.4848
    2102       1.4048
    2103       1.3797
    2104       1.4288
    2105       1.4297
    2106       1.4967
    2107       1.5038
    2108       1.4961
    2109       1.4698
    2110       1.4673
    2111       1.4406
    2112       1.4198
    2113       1.4347
    2114       1.4462
    2115       1.4445
    2116       1.3256
    2117       1.3651
    2118       1.3507
    2119       1.3880
    2120       1.3600
    2121       1.4796
    2122       1.4752
    2123       1.4469
    2124       1.6337
    2125       1.5240
    2126       1.5069
    2127       1.4621
    2128       1.3543
    2129       1.3174
    2130       1.3241
    2131       1.3372
    2132       1.3719
    2133       1.3597
    2134       1.3774
    2135       1.3464
    2136       1.3940
    2137       1.3997
    2138       1.3598
    2139       1.3487
    2140       1.3260
    2141       1.2234
    2142       1.2771
    2143       1.3916
    2144       1.2856
    2145       1.4024
    2146       1.4254
    2147       1.3043
    2148       1.3644
    2149       1.2763
    2150       1.2658
    2151       1.3208
    2152       1.3885
    2153       1.2924
    2154       1.3727
    2155       1.2643
    2156       1.2909
    2157       1.3992
    2158       1.3495
    2159       1.2249
    2160       1.3239
    2161       1.2281
    2162       1.5388
    2163       1.3884
    2164       1.3304
    2165       1.4067
    2166       1.4094
    2167       1.3756
    2168       1.3308
    2169       1.4120
    2170       1.3901
    2171       1.3952
    2172       1.3848
    2173       1.4545
    2174       1.4541
    2175       1.2995
    2176       1.3374
    2177       1.3183
    2178       1.3170
    2179       1.4180
    2180       1.4299
    2181       1.4230
    2182       1.4909
    2183       1.3824
    2184       1.3506
    2185       1.4069
    2186       1.3745
    2187       1.3755
    2188       1.2897
    2189       1.3356
    2190       1.3603
    2191       1.2899
    2192       1.2961
    2193       1.2661
    2194       1.3011
    2195       1.3309
    2196       1.3771
    2197       1.4063
    2198       1.4667
    2199       1.6279
    2200       1.6076
    2201       1.5220
    2202       1.4355
    2203       1.3764
    2204       1.3351
    2205       1.4078
    2206       1.4150
    2207       1.4175
    2208       1.3512
    2209       1.4327
    2210       1.4517
    2211       1.4515
    2212       1.3917
    2213       1.4308
    2214       1.4382
    2215       1.5061
    2216       1.4891
    2217       1.5322
    2218       1.3867
    2219       1.4254
    2220       1.3626
    2221       1.5026
    2222       1.4166
    2223       1.3386
    2224       1.2765
    2225       1.4201
    2226       1.3957
    2227       1.3321
    2228       1.3518
    2229       1.3819
    2230       1.3580
    2231       1.2889
    2232       1.2694
    2233       1.2780
    2234       1.2414
    2235       1.2027
    2236       1.2803
    2237       1.3688
    2238       1.3494
    2239       1.3635
    2240       1.3555
    2241       1.3558
    2242       1.4481
    2243       1.3366
    2244       1.3982
    2245       1.4381
    2246       1.3752
    2247       1.3786
    2248       1.4103
    2249       1.4945
    2250       1.3777
    2251       1.3800
    2252       1.3705
    2253       1.4698
    2254       1.3867
    2255       1.4238
    2256       1.4985
    2257       1.4750
    2258       1.4683
    2259       1.4945
    2260       1.4959
    2261       1.4452
    2262       1.4422
    2263       1.4803
    2264       1.4063
    2265       1.3901
    2266       1.5279
    2267       1.4421
    2268       1.5040
    2269       1.3812
    2270       1.4557
    2271       1.4956
    2272       1.4665
    2273       1.4581
    2274       1.3934
    2275       1.4141
    2276       1.4092
    2277       1.5191
    2278       1.5396
    2279       1.4797
    2280       1.5045
    2281       1.4192
    2282       1.3745
    2283       1.3201
    2284       1.4157
    2285       1.3990
    2286       1.3979
    2287       1.3810
    2288       1.3525
    2289       1.3749
    2290       1.3522
    2291       1.5531
    2292       1.4249
    2293       1.4210
    2294       1.4097
    2295       1.3609
    2296       1.3203
    2297       1.3322
    2298       1.4134
    2299       1.3051
    2300       1.4773
    2301       1.5292
    2302       1.4734
    2303       1.4146
    2304       1.4391
    2305       1.3753
    2306       1.4634
    2307       1.3651
    2308       1.4055
    2309       1.3876
    2310       1.4487
    2311       1.5286
    2312       1.4935
    2313       1.4705
    2314       1.3759
    2315       1.3270
    2316       1.3551
    2317       1.3050
    2318       1.4349
    2319       1.4343
    2320       1.3835
    2321       1.4225
    2322       1.4030
    2323       1.4605
    2324       1.3806
    2325       1.4282
    2326       1.6562
    2327       1.5165
    2328       1.3160
    2329       1.4346
    2330       1.3912
    2331       1.4168
    2332       1.5100
    2333       1.4160
    2334       1.4793
    2335       1.4378
    2336       1.6584
    2337       1.4712
    2338       1.5009
    2339       1.5080
    2340       1.4193
    2341       1.4375
    2342       1.4648
    2343       1.4227
    2344       1.4522
    2345       1.4697
    2346       1.3896
    2347       1.5815
    2348       1.4970
    2349       1.5318
    2350       1.5348
    2351       1.5228
    2352       1.4126
    2353       1.4692
    2354       1.4771
    2355       1.4814
    2356       1.5214
    2357       1.5868
    2358       1.5796
    2359       1.5144
    2360       1.6597
    2361       1.6544
    2362       1.7322
    2363       1.4944
    2364       1.4842
    2365       1.4397
    2366       1.5161
    2367       1.4030
    2368       1.4526
    2369       1.5310
    2370       1.5429
    2371       1.4368
    2372       1.5298
    2373       1.5663
    2374       1.5481
    2375       1.6109
    2376       1.4781
    2377       1.5677
    2378       1.5367
    2379       1.5044
    2380       1.5466
    2381       1.5821
    2382       1.6322
    2383       1.5241
    2384       1.5129
    2385       1.4698
    2386       1.4418
    2387       1.4179
    2388       1.5415
    2389       1.4609
    2390       1.4603
    2391       1.4286
    2392       1.4238
    2393       1.3760
    2394       1.3383
    2395       1.3777
    2396       1.4281
    2397       1.4491
    2398       1.4741
    2399       1.4740
    2400       1.4197
    2401       1.5065
    2402       1.4591
    2403       1.4063
    2404       1.4257
    2405       1.3683
    2406       1.6183
    2407       1.6185
    2408       1.4953
    2409       1.4670
    2410       1.4842
    2411       1.4637
    2412       1.5859
    2413       1.5066
    2414       1.4970
    2415       1.4742
    2416       1.4206
    2417       1.4578
    2418       1.4985
    2419       1.4363
    2420       1.4655
    2421       1.4486
    2422       1.4913
    2423       1.4642
    2424       1.3872
    2425       1.4810
    2426       1.4085
    2427       1.4252
    2428       1.3441
    2429       1.3515
    2430       1.2806
    2431       1.3835
    2432       1.4499
    2433       1.4668
    2434       1.4306
    2435       1.5328
    2436       1.5716
    2437       1.5659
    2438       1.5827
    2439       1.5542
    2440       1.5599
    2441       1.5246
    2442       1.5175
    2443       1.4090
    2444       1.4529
    2445       1.4427
    2446       1.4043
    2447       1.3941
    2448       1.4042
    2449       1.3642
    2450       1.3613
    2451       1.4267
    2452       1.6483
    2453       1.5117
    2454       1.5600
    2455       1.4952
    2456       1.4466
    2457       1.5329
    2458       1.4644
    2459       1.4346
    2460       1.4668
    2461       1.5224
    2462       1.4587
    2463       1.4964
    2464       1.5014
    2465       1.4898
    2466       1.4239
    2467       1.4895
    2468       1.3559
    2469       1.3480
    2470       1.3339
    2471       1.4321
    2472       1.4392
    2473       1.4574
    2474       1.4612
    2475       1.4476
    2476       1.4511
    2477       1.4195
    2478       1.4154
    2479       1.5787
    2480       1.4054
    2481       1.4836
    2482       1.4725
    2483       1.4955
    2484       1.4601
    2485       1.4191
    2486       1.5163
    2487       1.4574
    2488       1.5564
    2489       1.5170
    2490       1.5163
    2491       1.5058
    2492       1.4720
    2493       1.4259
    2494       1.3822
    2495       1.4009
    2496       1.3669
    2497       1.3570
    2498       1.3693
    2499       1.4045
    2500       1.4033
    2501       1.3702
    2502       1.4188
    2503       1.4031
    2504       1.4931
    2505       1.3995
    2506       1.3497
    2507       1.3314
    2508       1.4747
    2509       1.4454
    2510       1.4523
    2511       1.5366
    2512       1.5230
    2513       1.4554
    2514       1.4648
    2515       1.5421
    2516       1.5392
    2517       1.5117
    2518       1.4980
    2519       1.4647
    2520       1.4770
    2521       1.5376
    2522       1.5219
    2523       1.5634
    2524       1.5418
    2525       1.5063
    2526       1.4107
    2527       1.4413
    2528       1.5111
    2529       1.5068
    2530       1.5115
    2531       1.4177
    2532       1.4735
    2533       1.5113
    2534       1.4364
    2535       1.5150
    2536       1.3365
    2537       1.4533
    2538       1.3966
    2539       1.3795
    2540       1.3911
    2541       1.3059
    2542       1.2962
    2543       1.3174
    2544       1.2705
    2545       1.3662
    2546       1.3463
    2547       1.3637
    2548       1.3121
    2549       1.3304
    2550       1.3516
    2551       1.3380
    2552       1.3555
    2553       1.3402
    2554       1.3738
    2555       1.4769
    2556       1.3544
    2557       1.4772
    2558       1.4517
    2559       1.4717
    2560       1.4029
    2561       1.4359
    2562       1.4733
    2563       1.4975
    2564       1.5044
    2565       1.5771
    2566       1.4842
    2567       1.6206
    2568       1.5104
    2569       1.4645
    2570       1.3983
    2571       1.3614
    2572       1.4087
    2573       1.4235
    2574       1.4444
    2575       1.3626
    2576       1.4023
    2577       1.4437
    2578       1.4651
    2579       1.4532
    2580       1.3946
    2581       1.3776
    2582       1.3644
    2583       1.3462
    2584       1.3851
    2585       1.4173
    2586       1.4873
    2587       1.4266
    2588       1.4126
    2589       1.4513
    2590       1.3985
    2591       1.4548
    2592       1.4271
    2593       1.4024
    2594       1.5611
    2595       1.4905
    2596       1.3667
    2597       1.4341
    2598       1.4234
    2599       1.4917
    2600       1.4287
    2601       1.3973
    2602       1.3082
    2603       1.3803
    2604       1.3804
    2605       1.2994
    2606       1.3328
    2607       1.3577
    2608       1.2792
    2609       1.3041
    2610       1.1875
    2611       1.1881
    2612       1.2665
    2613       1.3127
    2614       1.4260
    2615       1.3253
    2616       1.4229
    2617       1.4772
    2618       1.3836
    2619       1.3604
    2620       1.3645
    2621       1.4019
    2622       1.4768
    2623       1.4390
    2624       1.3871
    2625       1.3742
    2626       1.4278
    2627       1.5810
    2628       1.5434
    2629       1.5463
    2630       1.5234
    2631       1.5551
    2632       1.4895
    2633       1.3706
    2634       1.3911
    2635       1.4831
    2636       1.4352
    2637       1.4733
    2638       1.4657
    2639       1.5489
    2640       1.6146
    2641       1.4714
    2642       1.5175
    2643       1.5467
    2644       1.4895
    2645       1.4662
    2646       1.4094
    2647       1.4118
    2648       1.5898
    2649       1.5020
    2650       1.6094
    2651       1.4896
    2652       1.5152
    2653       1.5398
    2654       1.4773
    2655       1.3910
    2656       1.4497
    2657       1.5062
    2658       1.4958
    2659       1.5220
    2660       1.4197
    2661       1.4003
    2662       1.5183
    2663       1.4922
    2664       1.5057
    2665       1.5241
    2666       1.4003
    2667       1.5285
    2668       1.5347
    2669       1.4206
    2670       1.4622
    2671       1.4548
    2672       1.4501
    2673       1.4806
    2674       1.4766
    2675       1.5372
    2676       1.5256
    2677       1.4115
    2678       1.5005
    2679       1.5608
    2680       1.5238
    2681       1.5877
    2682       1.4664
    2683       1.5300
    2684       1.4927
    2685       1.4759
    2686       1.4932
    2687       1.5689
    2688       1.5875
    2689       1.5672
    2690       1.5559
    2691       1.5558
    2692       1.5765
    2693       1.5116
    2694       1.6603
    2695       1.6791
    2696       1.7152
    2697       1.6268
    2698       1.6075
    2699       1.7043
    2700       1.6929
    2701       1.6574
    2702       1.7471
    2703       1.6778
    2704       1.6342
    2705       1.5711
    2706       1.6211
    2707       1.6015
    2708       1.6325
    2709       1.5623
    2710       1.5388
    2711       1.5667
    2712       1.6144
    2713       1.5953
    2714       1.5737
    2715       1.5182
    2716       1.5379
    2717       1.5984
    2718       1.6094
    2719       1.4810
    2720       1.5303
    2721       1.5937
    2722       1.5100
    2723       1.4339
    2724       1.4497
    2725       1.4614
    2726       1.4914
    2727       1.4504
    2728       1.3373
    2729       1.4614
    2730       1.4411
    2731       1.5806
    2732       1.5208
    2733       1.4540
    2734       1.4166
    2735       1.4985
    2736       1.4791
    2737       1.4607
    2738       1.3711
    2739       1.4431
    2740       1.3568
    2741       1.4140
    2742       1.3072
    2743       1.2597
    2744       1.4292
    2745       1.4521
    2746       1.3294
    2747       1.3357
    2748       1.3163
    2749       1.3452
    2750       1.4104
    2751       1.3756
    2752       1.4475
    2753       1.4357
    2754       1.3480
    2755       1.3689
    2756       1.3570
    2757       1.2539
    2758       1.3484
    2759       1.4784
    2760       1.3881
    2761       1.2421
    2762       1.3000
    2763       1.3475
    2764       1.4865
    2765       1.4522
    2766       1.3631
    2767       1.3630
    2768       1.3971
    2769       1.3431
    2770       1.3954
    2771       1.4705
    2772       1.4407
    2773       1.4022
    2774       1.3538
    2775       1.3710
    2776       1.2998
    2777       1.3623
    2778       1.4385
    2779       1.3786
    2780       1.3862
    2781       1.4552
    2782       1.4628
    2783       1.4730
    2784       1.4786
    2785       1.4693
    2786       1.4233
    2787       1.4706
    2788       1.4845
    2789       1.4411
    2790       1.5093
    2791       1.6163
    2792       1.5301
    2793       1.4497
    2794       1.5094
    2795       1.4968
    2796       1.4183
    2797       1.4323
    2798       1.4647
    2799       1.3561
    2800       1.3469
    2801       1.4237
    2802       1.4055
    2803       1.4144
    2804       1.3803
    2805       1.3727
    2806       1.3758
    2807       1.4032
    2808       1.4621
    2809       1.4043
    2810       1.4812
    2811       1.4510
    2812       1.3920
    2813       1.3763
    2814       1.3946
    2815       1.4022
    2816       1.4509
    2817       1.5042
    2818       1.4891
    2819       1.4520
    2820       1.5137
    2821       1.5488
    2822       1.5038
    2823       1.5113
    2824       1.5067
    2825       1.5015
    2826       1.5895
    2827       1.4586
    2828       1.5556
    2829       1.4374
    2830       1.4639
    2831       1.4749
    2832       1.4791
    2833       1.5191
    2834       1.4547
    2835       1.4681
    2836       1.4182
    2837       1.5129
    2838       1.4980
    2839       1.5353
    2840       1.4345
    2841       1.3966
    2842       1.3982
    2843       1.4163
    2844       1.3228
    2845       1.3719
    2846       1.4073
    2847       1.4514
    2848       1.4969
    2849       1.4481
    2850       1.5299
    2851       1.5230
    2852       1.4708
    2853       1.5358
    2854       1.5207
    2855       1.4905
    2856       1.4376
    2857       1.4890
    2858       1.5601
    2859       1.3824
    2860       1.4210
    2861       1.4880
    2862       1.5233
    2863       1.5468
    2864       1.5237
    2865       1.4075
    2866       1.4874
    2867       1.5263
    2868       1.4887
    2869       1.3974
    2870       1.4391
    2871       1.3252
    2872       1.2958
    2873       1.3156
    2874       1.3479
    2875       1.3366
    2876       1.4265
    2877       1.4530
    2878       1.4063
    2879       1.4022
    2880       1.4569
    2881       1.3889
    2882       1.3940
    2883       1.4331
    2884       1.4648
    2885       1.4256
    2886       1.4632
    2887       1.4543
    2888       1.4437
    2889       1.5555
    2890       1.5385
    2891       1.4702
    2892       1.5489
    2893       1.5097
    2894       1.5127
    2895       1.5126
    2896       1.4672
    2897       1.5035
    2898       1.4303
    2899       1.4115
    2900       1.3847
    2901       1.4323
    2902       1.4023
    2903       1.4637
    2904       1.3609
    2905       1.4142
    2906       1.4609
    2907       1.4463
    2908       1.3300
    2909       1.2602
    2910       1.3659
    2911       1.3780
    2912       1.4113
    2913       1.4643
    2914       1.4815
    2915       1.4280
    2916       1.4738
    2917       1.4211
    2918       1.3981
    2919       1.4237
    2920       1.4586
    2921       1.3709
    2922       1.4820
    2923       1.4181
    2924       1.4507
    2925       1.5071
    2926       1.5010
    2927       1.5792
    2928       1.4643
    2929       1.4884
    2930       1.4664
    2931       1.4781
    2932       1.3899
    2933       1.3186
    2934       1.3627
    2935       1.3427
    2936       1.5123
    2937       1.3643
    2938       1.4490
    2939       1.5046
    2940       1.3957
    2941       1.3637
    2942       1.3913
    2943       1.4831
    2944       1.4128
    2945       1.5200
    2946       1.5557
    2947       1.5173
    2948       1.4958
    2949       1.5496
    2950       1.4916
    2951       1.5089
    2952       1.5175
    2953       1.5560
    2954       1.5548
    2955       1.5085
    2956       1.5158
    2957       1.4456
    2958       1.4153
    2959       1.3930
    2960       1.4123
    2961       1.4920
    2962       1.5245
    2963       1.5715
    2964       1.5368
    2965       1.5062
    2966       1.5104
    2967       1.5547
    2968       1.4715
    2969       1.4659
    2970       1.4475
    2971       1.4822
    2972       1.5021
    2973       1.4584
    2974       1.5441
    2975       1.6154
    2976       1.5496
    2977       1.4557
    2978       1.4236
    2979       1.5293
    2980       1.4374
    2981       1.3783
    2982       1.4639
    2983       1.5014
    2984       1.4141
    2985       1.4795
    2986       1.4147
    2987       1.3803
    2988       1.4455
    2989       1.4877
    2990       1.4826
    2991       1.5084
    2992       1.5419
    2993       1.6056
    2994       1.5638
    2995       1.5643
    2996       1.6011
    2997       1.5955
    2998       1.5983
    2999       1.5332
    3000       1.5230
    3001       1.3081
    3002       1.3481
    3003       1.4337
    3004       1.3691
    3005       1.3933
    3006       1.3892
    3007       1.4419
    3008       1.3967
    3009       1.4933
    3010       1.4796
    3011       1.4414
    3012       1.4758
    3013       1.5944
    3014       1.4731
    3015       1.4145
    3016       1.4749
    3017       1.4679
    3018       1.5347
    3019       1.4167
    3020       1.3925
    3021       1.3753
    3022       1.4499
    3023       1.4528
    3024       1.4007
    3025       1.3944
    3026       1.4082
    3027       1.4358
    3028       1.4294
    3029       1.4508
    3030       1.4426
    3031       1.4506
    3032       1.4032
    3033       1.4967
    3034       1.4592
    3035       1.5343
    3036       1.6330
    3037       1.5918
    3038       1.6049
    3039       1.6454
    3040       1.5023
    3041       1.4712
    3042       1.5017
    3043       1.3967
    3044       1.4267
    3045       1.5178
    3046       1.6178
    3047       1.5441
    3048       1.4824
    3049       1.5201
    3050       1.5553
    3051       1.4498
    3052       1.4430
    3053       1.4103
    3054       1.4259
    3055       1.4207
    3056       1.3759
    3057       1.3916
    3058       1.4221
    3059       1.4467
    3060       1.6185
    3061       1.4235
    3062       1.3497
    3063       1.4199
    3064       1.4636
    3065       1.4128
    3066       1.4220
    3067       1.3903
    3068       1.4596
    3069       1.5139
    3070       1.4422
    3071       1.4317
    3072       1.3912
    3073       1.4814
    3074       1.4777
    3075       1.4052
    3076       1.3699
    3077       1.4033
    3078       1.4759
    3079       1.4525
    3080       1.4314
    3081       1.4201
    3082       1.3657
    3083       1.3772
    3084       1.4063
    3085       1.3793
    3086       1.2977
    3087       1.2813
    3088       1.3447
    3089       1.3600
    3090       1.3500
    3091       1.3762
    3092       1.4078
    3093       1.4201
    3094       1.3395
    3095       1.4280
    3096       1.3214
    3097       1.3579
    3098       1.4626
    3099       1.5527
    3100       1.5013
    3101       1.4964
    3102       1.5543
    3103       1.5442
    3104       1.6363
    3105       1.6746
    3106       1.5617
    3107       1.5484
    3108       1.4843
    3109       1.5299
    3110       1.6035
    3111       1.5989
    3112       1.5528
    3113       1.5607
    3114       1.4525
    3115       1.4291
    3116       1.5510
    3117       1.5096
    3118       1.4394
    3119       1.4305
    3120       1.3654
    3121       1.3692
    3122       1.3196
    3123       1.3606
    3124       1.3476
    3125       1.4321
    3126       1.4810
    3127       1.3622
    3128       1.3952
    3129       1.3962
    3130       1.4090
    3131       1.4282
    3132       1.4225
    3133       1.4506
    3134       1.5330
    3135       1.4065
    3136       1.4080
    3137       1.3686
    3138       1.4348
    3139       1.4163
    3140       1.4210
    3141       1.3811
    3142       1.3983
    3143       1.3364
    3144       1.3597
    3145       1.4063
    3146       1.4521
    3147       1.4503
    3148       1.4139
    3149       1.4410
    3150       1.4613
    3151       1.5316
    3152       1.3986
    3153       1.3804
    3154       1.3180
    3155       1.4116
    3156       1.3646
    3157       1.4102
    3158       1.4552
    3159       1.4626
    3160       1.4733
    3161       1.4410
    3162       1.5078
    3163       1.4033
    3164       1.4350
    3165       1.4606
    3166       1.4728
    3167       1.4447
    3168       1.3770
    3169       1.3509
    3170       1.3780
    3171       1.4957
    3172       1.4906
    3173       1.4383
    3174       1.4517
    3175       1.5529
    3176       1.5584
    3177       1.5664
    3178       1.4768
    3179       1.6314
    3180       1.6672
    3181       1.6059
    3182       1.5644
    3183       1.5396
    3184       1.5986
    3185       1.5576
    3186       1.5275
    3187       1.6207
    3188       1.6615
    3189       1.7102
    3190       1.6412
    3191       1.5958
    3192       1.4875
    3193       1.3770
    3194       1.4121
    3195       1.5080
    3196       1.4399
    3197       1.5705
    3198       1.5530
    3199       1.5721
    3200       1.4777
    3201       1.4679
    3202       1.3357
    3203       1.3913
    3204       1.3826
    3205       1.3445
    3206       1.3881
    3207       1.3924
    3208       1.4374
    3209       1.4188
    3210       1.3880
    3211       1.3617
    3212       1.4023
    3213       1.4077
    3214       1.4443
    3215       1.3739
    3216       1.4867
    3217       1.4598
    3218       1.4763
    3219       1.5056
    3220       1.4493
    3221       1.4883
    3222       1.4250
    3223       1.4382
    3224       1.5360
    3225       1.4307
    3226       1.4449
    3227       1.4861
    3228       1.4569
    3229       1.5040
    3230       1.5125
    3231       1.4854
    3232       1.4608
    3233       1.4881
    3234       1.5253
    3235       1.4689
    3236       1.5171
    3237       1.4617
    3238       1.4092
    3239       1.3799
    3240       1.4678
    3241       1.4617
    3242       1.4004
    3243       1.3907
    3244       1.4715
    3245       1.5036
    3246       1.3883
    3247       1.3390
    3248       1.4229
    3249       1.3798
    3250       1.4348
    3251       1.4054
    3252       1.4903
    3253       1.5036
    3254       1.5718
    3255       1.4750
    3256       1.4387
    3257       1.5003
    3258       1.4467
    3259       1.5254
    3260       1.5264
    3261       1.5203
    3262       1.4985
    3263       1.5257
    3264       1.5427
    3265       1.5387
    3266       1.5445
    3267       1.5393
    3268       1.4317
    3269       1.4561
    3270       1.4571
    3271       1.4689
    3272       1.5039
    3273       1.5594
    3274       1.6056
    3275       1.6206
    3276       1.5346
    3277       1.4946
    3278       1.5129
    3279       1.4891
    3280       1.4231
    3281       1.4514
    3282       1.5228
    3283       1.6214
    3284       1.6841
    3285       1.5631
    3286       1.4700
    3287       1.6005
    3288       1.5922
    3289       1.6786
    3290       1.6038
    3291       1.5510
    3292       1.5885
    3293       1.5932
    3294       1.6598
    3295       1.5422
    3296       1.5781
    3297       1.5149
    3298       1.4498
    3299       1.5059
    3300       1.5020
    3301       1.5132
    3302       1.6097
    3303       1.5466
    3304       1.5168
    3305       1.4172
    3306       1.4721
    3307       1.5005
    3308       1.4640
    3309       1.4582
    3310       1.6051
    3311       1.6065
    3312       1.6020
    3313       1.5609
    3314       1.5438
    3315       1.4885
    3316       1.5455
    3317       1.4608
    3318       1.4773
    3319       1.4090
    3320       1.3796
    3321       1.4524
    3322       1.3987
    3323       1.4066
    3324       1.4305
    3325       1.3864
    3326       1.3382
    3327       1.2996
    3328       1.4123
    3329       1.4328
    3330       1.4075
    3331       1.4022
    3332       1.4212
    3333       1.4589
    3334       1.5604
    3335       1.4467
    3336       1.3574
    3337       1.4330
    3338       1.4712
    3339       1.4502
    3340       1.4211
    3341       1.5375
    3342       1.3874
    3343       1.4521
    3344       1.3977
    3345       1.4946
    3346       1.5089
    3347       1.5684
    3348       1.5141
    3349       1.5775
    3350       1.6159
    3351       1.5260
    3352       1.5052
    3353       1.4028
    3354       1.4443
    3355       1.4905
    3356       1.5092
    3357       1.4750
    3358       1.4753
    3359       1.4533
    3360       1.5324
    3361       1.5158
    3362       1.4617
    3363       1.5291
    3364       1.4210
    3365       1.4756
    3366       1.4247
    3367       1.4112
    3368       1.3699
    3369       1.3989
    3370       1.4347
    3371       1.4376
    3372       1.4018
    3373       1.4172
    3374       1.4351
    3375       1.5068
    3376       1.5454
    3377       1.6436
    3378       1.5332
    3379       1.5248
    3380       1.5215
    3381       1.5191
    3382       1.5870
    3383       1.5276
    3384       1.5314
    3385       1.5219
    3386       1.5119
    3387       1.5402
    3388       1.6100
    3389       1.5196
    3390       1.6381
    3391       1.4697
    3392       1.5920
    3393       1.5978
    3394       1.5944
    3395       1.6550
    3396       1.6781
    3397       1.7890
    3398       1.7280
    3399       1.6965
    3400       1.6696
    3401       1.5938
    3402       1.5915
    3403       1.6461
    3404       1.6558
    3405       1.6630
    3406       1.6343
    3407       1.6520
    3408       1.7288
    3409       1.6368
    3410       1.6001
    3411       1.5299
    3412       1.5664
    3413       1.6530
    3414       1.5316
    3415       1.7686
    3416       1.5969
    3417       1.6542
    3418       1.5392
    3419       1.6054
    3420       1.4928
    3421       1.6318
    3422       1.5496
    3423       1.5293
    3424       1.5189
    3425       1.5799
    3426       1.4471
    3427       1.4965
    3428       1.5598
    3429       1.5504
    3430       1.6365
    3431       1.5411
    3432       1.5890
    3433       1.7569
    3434       1.7779
    3435       1.7512
    3436       1.7494
    3437       1.7559
    3438       1.7460
    3439       1.7428
    3440       1.6200
    3441       1.6318
    3442       1.6761
    3443       1.6391
    3444       1.7318
    3445       1.6152
    3446       1.6113
    3447       1.7165
    3448       1.6068
    3449       1.6280
    3450       1.6384
    3451       1.7106
    3452       1.6943
    3453       1.6061
    3454       1.7510
    3455       1.7540
    3456       1.7638
    3457       1.6640
    3458       1.7017
    3459       1.7324
    3460       1.7054
    3461       1.6503
    3462       1.5924
    3463       1.6487
    3464       1.5443
    3465       1.5365
    3466       1.5096
    3467       1.5963
    3468       1.5919
    3469       1.6673
    3470       1.6173
    3471       1.6696
    3472       1.6642
    3473       1.7138
    3474       1.7371
    3475       1.7080
    3476       1.7310
    3477       1.7375
    3478       1.5531
    3479       1.5989
    3480       1.5571
    3481       1.6337
    3482       1.5927
    3483       1.5730
    3484       1.5073
    3485       1.6447
    3486       1.5524
    3487       1.5745
    3488       1.5802
    3489       1.6442
    3490       1.6182
    3491       1.5627
    3492       1.5805
    3493       1.6020
    3494       1.5856
    3495       1.5776
    3496       1.6151
    3497       1.6312
    3498       1.6314
    3499       1.6164
    3500       1.5658
    3501       1.6915
    3502       1.6375
    3503       1.5100
    3504       1.5889
    3505       1.5874
    3506       1.6089
    3507       1.6207
    3508       1.5902
    3509       1.6238
    3510       1.5486
    3511       1.5003
    3512       1.5111
    3513       1.5015
    3514       1.4614
    3515       1.4025
    3516       1.3990
    3517       1.4683
    3518       1.5374
    3519       1.5482
    3520       1.5117
    3521       1.4743
    3522       1.5372
    3523       1.5899
    3524       1.5401
    3525       1.5231
    3526       1.4946
    3527       1.4354
    3528       1.6579
    3529       1.5208
    3530       1.5727
    3531       1.5271
    3532       1.6035
    3533       1.5908
    3534       1.5841
    3535       1.6509
    3536       1.6228
    3537       1.6557
    3538       1.6338
    3539       1.5384
    3540       1.6280
    3541       1.5384
    3542       1.5291
    3543       1.5019
    3544       1.4908
    3545       1.5592
    3546       1.5237
    3547       1.6300
    3548       1.5959
    3549       1.6505
    3550       1.6887
    3551       1.7282
    3552       1.6097
    3553       1.6676
    3554       1.6723
    3555       1.5636
    3556       1.5239
    3557       1.5336
    3558       1.5593
    3559       1.5651
    3560       1.5931
    3561       1.5359
    3562       1.5067
    3563       1.5629
    3564       1.4858
    3565       1.5049
    3566       1.5693
    3567       1.5306
    3568       1.5255
    3569       1.5457
    3570       1.5447
    3571       1.5397
    3572       1.4185
    3573       1.4454
    3574       1.4389
    3575       1.4232
    3576       1.4584
    3577       1.4733
    3578       1.4443
    3579       1.5249
    3580       1.4386
    3581       1.5042
    3582       1.5072
    3583       1.4557
    3584       1.4316
    3585       1.4634
    3586       1.4073
    3587       1.4091
    3588       1.4155
    3589       1.4583
    3590       1.3952
    3591       1.3932
    3592       1.3850
    3593       1.5050
    3594       1.4862
    3595       1.5719
    3596       1.4854
    3597       1.4662
    3598       1.4314
    3599       1.5374
    3600       1.5206
    3601       1.4919
    3602       1.4970
    3603       1.5090
    3604       1.5272
    3605       1.3525
    3606       1.4960
    3607       1.4952
    3608       1.3269
    3609       1.2932
    3610       1.3935
    3611       1.3223
    3612       1.3743
    3613       1.4548
    3614       1.4452
    3615       1.3729
    3616       1.3277
    3617       1.3783
    3618       1.4961
    3619       1.4167
    3620       1.3384
    3621       1.3432
    3622       1.4341
    3623       1.4430
    3624       1.3697
    3625       1.4687
    3626       1.5343
    3627       1.5253
    3628       1.4784
    3629       1.4429
    3630       1.4670
    3631       1.3735
    3632       1.4362
    3633       1.3917
    3634       1.3853
    3635       1.4448
    3636       1.4468
    3637       1.3994
    3638       1.4923
    3639       1.4469
    3640       1.4463
    3641       1.4133
    3642       1.4478
    3643       1.3342
    3644       1.4701
    3645       1.4233
    3646       1.4515
    3647       1.5155
    3648       1.4194
    3649       1.4739
    3650       1.4824
    3651       1.5617
    3652       1.4796
    3653       1.3788
    3654       1.4799
    3655       1.4649
    3656       1.4244
    3657       1.4667
    3658       1.5427
    3659       1.4541
    3660       1.4753
    3661       1.4906
    3662       1.5866
    3663       1.4769
    3664       1.4724
    3665       1.4812
    3666       1.5614
    3667       1.5994
    3668       1.4770
    3669       1.4770
    3670       1.6248
    3671       1.5782
    3672       1.5498
    3673       1.5511
    3674       1.6556
    3675       1.5324
    3676       1.5162
    3677       1.4900
    3678       1.5782
    3679       1.6372
    3680       1.5699
    3681       1.5773
    3682       1.5069
    3683       1.5566
    3684       1.5894
    3685       1.5103
    3686       1.5353
    3687       1.5627
    3688       1.5219
    3689       1.5410
    3690       1.6244
    3691       1.5863
    3692       1.6168
    3693       1.5542
    3694       1.6905
    3695       1.6209
    3696       1.5879
    3697       1.4716
    3698       1.5815
    3699       1.5533
    3700       1.5046
    3701       1.4983
    3702       1.4822
    3703       1.5343
    3704       1.4262
    3705       1.5567
    3706       1.4490
    3707       1.5108
    3708       1.5829
    3709       1.4897
    3710       1.5198
    3711       1.5711
    3712       1.5558
    3713       1.5973
    3714       1.5353
    3715       1.4828
    3716       1.4955
    3717       1.5805
    3718       1.4678
    3719       1.5074
    3720       1.4245
    3721       1.4646
    3722       1.5073
    3723       1.4749
    3724       1.3183
    3725       1.3666
    3726       1.3943
    3727       1.4142
    3728       1.4841
    3729       1.4538
    3730       1.5313
    3731       1.4627
    3732       1.5232
    3733       1.5188
    3734       1.4993
    3735       1.5652
    3736       1.4573
    3737       1.5291
    3738       1.5202
    3739       1.5679
    3740       1.4594
    3741       1.6205
    3742       1.5196
    3743       1.4285
    3744       1.4434
    3745       1.5406
    3746       1.5597
    3747       1.5684
    3748       1.5142
    3749       1.4963
    3750       1.5412
    3751       1.5678
    3752       1.5662
    3753       1.5823
    3754       1.6205
    3755       1.5534
    3756       1.5949
    3757       1.5128
    3758       1.5071
    3759       1.5058
    3760       1.5284
    3761       1.5960
    3762       1.5963
    3763       1.6290
    3764       1.6230
    3765       1.6681
    3766       1.7644
    3767       1.8155
    3768       1.8152
    3769       1.7746
    3770       1.7084
    3771       1.7667
    3772       1.8088
    3773       1.8197
    3774       1.8566
    3775       1.8250
    3776       1.9166
    3777       1.9476
    3778       1.8198
    3779       1.8262
    3780       1.8140
    3781       1.8828
    3782       1.8932
    3783       1.8496
    3784       1.7626
    3785       1.8004
    3786       1.8272
    3787       1.8804
    3788       1.7427
    3789       1.7684
    3790       1.7924
    3791       1.7639
    3792       1.6031
    3793       1.6900
    3794       1.5874
    3795       1.6247
    3796       1.6046
    3797       1.6323
    3798       1.7031
    3799       1.7974
    3800       1.7941
    3801       1.7447
    3802       1.6355
    3803       1.5317
    3804       1.6035
    3805       1.5372
    3806       1.5664
    3807       1.6993
    3808       1.6805
    3809       1.7535
    3810       1.7922
    3811       1.6745
    3812       1.8342
    3813       1.7220
    3814       1.6732
    3815       1.6719
    3816       1.6474
    3817       1.5836
    3818       1.6182
    3819       1.5855
    3820       1.6520
    3821       1.5233
    3822       1.6244
    3823       1.5681
    3824       1.7122
    3825       1.7319
    3826       1.6464
    3827       1.5315
    3828       1.6528
    3829       1.6285
    3830       1.5946
    3831       1.6061
    3832       1.6341
    3833       1.6387
    3834       1.7962
    3835       1.7554
    3836       1.7880
    3837       1.6745
    3838       1.6890
    3839       1.6124
    3840       1.6242
    3841       1.6345
    3842       1.5965
    3843       1.6440
    3844       1.5655
    3845       1.5533
    3846       1.7070
    3847       1.6389
    3848       1.6039
    3849       1.5863
    3850       1.5008
    3851       1.5068
    3852       1.4678
    3853       1.4007
    3854       1.5149
    3855       1.6081
    3856       1.6474
    3857       1.6389
    3858       1.6314
    3859       1.6719
    3860       1.6356
    3861       1.7184
    3862       1.6684
    3863       1.6485
    3864       1.6650
    3865       1.5710
    3866       1.6344
    3867       1.6377
    3868       1.5497
    3869       1.5103
    3870       1.6256
    3871       1.5593
    3872       1.5090
    3873       1.5521
    3874       1.5553
    3875       1.5825
    3876       1.5354
    3877       1.4670
    3878       1.4840
    3879       1.5279
    3880       1.5391
    3881       1.5417
    3882       1.5703
    3883       1.6207
    3884       1.5757
    3885       1.5826
    3886       1.6376
    3887       1.5985
    3888       1.6067
    3889       1.5935
    3890       1.5678
    3891       1.6675
    3892       1.6160
    3893       1.5841
    3894       1.6056
    3895       1.6616
    3896       1.6758
    3897       1.6366
    3898       1.5583
    3899       1.4464
    3900       1.5132
    3901       1.5438
    3902       1.4844
    3903       1.5369
    3904       1.5008
    3905       1.5421
    3906       1.5225
    3907       1.5189
    3908       1.5188
    3909       1.4787
    3910       1.4719
    3911       1.5360
    3912       1.4543
    3913       1.5833
    3914       1.5967
    3915       1.5951
    3916       1.6313
    3917       1.6280
    3918       1.5731
    3919       1.6145
    3920       1.6031
    3921       1.4971
    3922       1.5326
    3923       1.6052
    3924       1.6283
    3925       1.5028
    3926       1.5296
    3927       1.5943
    3928       1.5645
    3929       1.5637
    3930       1.5059
    3931       1.6605
    3932       1.6364
    3933       1.6347
    3934       1.5963
    3935       1.6018
    3936       1.5787
    3937       1.6084
    3938       1.6091
    3939       1.6276
    3940       1.6339
    3941       1.6618
    3942       1.7350
    3943       1.7021
    3944       1.6319
    3945       1.6930
    3946       1.5653
    3947       1.6710
    3948       1.6999
    3949       1.6550
    3950       1.6073
    3951       1.6574
    3952       1.5552
    3953       1.5558
    3954       1.4879
    3955       1.5099
    3956       1.4819
    3957       1.5061
    3958       1.5522
    3959       1.5251
    3960       1.5865
    3961       1.5489
    3962       1.5634
    3963       1.5175
    3964       1.5989
    3965       1.5824
    3966       1.5676
    3967       1.4952
    3968       1.5670
    3969       1.4880
    3970       1.5514
    3971       1.5917
    3972       1.5259
    3973       1.4876
    3974       1.5878
    3975       1.4376
    3976       1.4939
    3977       1.5293
    3978       1.4485
    3979       1.4217
    3980       1.4853
    3981       1.5514
    3982       1.5273
    3983       1.4252
    3984       1.4472
    3985       1.4667
    3986       1.5637
    3987       1.5334
    3988       1.5139
    3989       1.6502
    3990       1.6527
    3991       1.4680
    3992       1.5264
    3993       1.5113
    3994       1.3844
    3995       1.4673
    3996       1.5438
    3997       1.5100
    3998       1.6607
    3999       1.6181
    4000       1.3665
    4001       1.3595
    4002       1.3982
    4003       1.4337
    4004       1.5152
    4005       1.4535
    4006       1.5299
    4007       1.4671
    4008       1.3994
    4009       1.3845
    4010       1.3946
    4011       1.4608
    4012       1.5002
    4013       1.4824
    4014       1.4447
    4015       1.3133
    4016       1.3286
    4017       1.4481
    4018       1.5080
    4019       1.4229
    4020       1.4460
    4021       1.4794
    4022       1.3949
    4023       1.3516
    4024       1.3846
    4025       1.4433
    4026       1.5080
    4027       1.6188
    4028       1.5554
    4029       1.4912
    4030       1.5181
    4031       1.5746
    4032       1.4935
    4033       1.5333
    4034       1.5874
    4035       1.4397
    4036       1.2848
    4037       1.4952
    4038       1.5927
    4039       1.5660
    4040       1.5960
    4041       1.6471
    4042       1.6580
    4043       1.6431
    4044       1.5741
    4045       1.5644
    4046       1.4899
    4047       1.4947
    4048       1.4876
    4049       1.4632
    4050       1.4708
    4051       1.5785
    4052       1.4094
    4053       1.5513
    4054       1.4523
    4055       1.4768
    4056       1.5185
    4057       1.4646
    4058       1.4085
    4059       1.5343
    4060       1.4872
    4061       1.4949
    4062       1.5288
    4063       1.4697
    4064       1.4644
    4065       1.4712
    4066       1.5409
    4067       1.4057
    4068       1.5107
    4069       1.5082
    4070       1.5794
    4071       1.4209
    4072       1.3778
    4073       1.3423
    4074       1.3850
    4075       1.4787
    4076       1.4275
    4077       1.5027
    4078       1.4688
    4079       1.4145
    4080       1.5773
    4081       1.6281
    4082       1.5016
    4083       1.5639
    4084       1.4891
    4085       1.4613
    4086       1.4018
    4087       1.4903
    4088       1.5622
    4089       1.5560
    4090       1.4365
    4091       1.4865
    4092       1.5037
    4093       1.4233
    4094       1.5042
    4095       1.4845
    4096       1.5430
    4097       1.4341
    4098       1.4133
    4099       1.3559
    4100       1.3451
    4101       1.5413
    4102       1.4512
    4103       1.5165
    4104       1.4858
    4105       1.4640
    4106       1.4850
    4107       1.4944
    4108       1.5603
    4109       1.4517
    4110       1.4799
    4111       1.4195
    4112       1.4370
    4113       1.3991
    4114       1.4864
    4115       1.4683
    4116       1.4697
    4117       1.5962
    4118       1.5816
    4119       1.5662
    4120       1.4839
    4121       1.5723
    4122       1.5231
    4123       1.4849
    4124       1.2940
    4125       1.4501
    4126       1.3958
    4127       1.4068
    4128       1.3506
    4129       1.3193
    4130       1.3647
    4131       1.3419
    4132       1.3537
    4133       1.2921
    4134       1.4213
    4135       1.3362
    4136       1.2847
    4137       1.3540
    4138       1.5237
    4139       1.4245
    4140       1.3465
    4141       1.3363
    4142       1.4035
    4143       1.4730
    4144       1.3387
    4145       1.5015
    4146       1.4786
    4147       1.3655
    4148       1.3330
    4149       1.2842
    4150       1.3014
    4151       1.1890
    4152       1.2491
    4153       1.2576
    4154       1.3832
    4155       1.2355
    4156       1.2694
    4157       1.2725
    4158       1.3086
    4159       1.2357
    4160       1.3675
    4161       1.5295
    4162       1.4201
    4163       1.4271
    4164       1.2918
    4165       1.3788
    4166       1.4233
    4167       1.4224
    4168       1.3716
    4169       1.2918
    4170       1.2882
    4171       1.3220
    4172       1.3397
    4173       1.3692
    4174       1.4226
    4175       1.3590
    4176       1.4316
    4177       1.3069
    4178       1.3053
    4179       1.3553
    4180       1.3139
    4181       1.3710
    4182       1.4950
    4183       1.3974
    4184       1.3560
    4185       1.4252
    4186       1.3535
    4187       1.2719
    4188       1.4065
    4189       1.2757
    4190       1.3665
    4191       1.4644
    4192       1.4077
    4193       1.3853
    4194       1.3824
    4195       1.3225
    4196       1.2840
    4197       1.2358
    4198       1.2212
    4199       1.3123
    4200       1.2602
    4201       1.2187
    4202       1.3004
    4203       1.2844
    4204       1.3507
    4205       1.2952
    4206       1.3097
    4207       1.3413
    4208       1.2554
    4209       1.3647
    4210       1.2814
    4211       1.2651
    4212       1.5294
    4213       1.3142
    4214       1.2592
    4215       1.2511
    4216       1.3095
    4217       1.1998
    4218       1.2103
    4219       1.2398
    4220       1.2306
    4221       1.2560
    4222       1.2725
    4223       1.2376
    4224       1.2628
    4225       1.2637
    4226       1.2436
    4227       1.2820
    4228       1.2930
    4229       1.2525
    4230       1.2322
    4231       1.3620
    4232       1.3030
    4233       1.3773
    4234       1.2553
    4235       1.2600
    4236       1.3505
    4237       1.3717
    4238       1.2865
    4239       1.2943
    4240       1.2910
    4241       1.2150
    4242       1.3616
    4243       1.3104
    4244       1.4069
    4245       1.3584
    4246       1.3367
    4247       1.3411
    4248       1.3522
    4249       1.3852
    4250       1.2946
    4251       1.3507
    4252       1.3455
    4253       1.4539
    4254       1.3767
    4255       1.3520
    4256       1.3371
    4257       1.3641
    4258       1.4748
    4259       1.3958
    4260       1.4100
    4261       1.3655
    4262       1.3309
    4263       1.3246
    4264       1.3814
    4265       1.3235
    4266       1.4331
    4267       1.4943
    4268       1.4671
    4269       1.3692
    4270       1.3052
    4271       1.3385
    4272       1.3941
    4273       1.4070
    4274       1.5239
    4275       1.3622
    4276       1.4399
    4277       1.3608
    4278       1.3840
    4279       1.3832
    4280       1.4479
    4281       1.4563
    4282       1.4230
    4283       1.5210
    4284       1.4209
    4285       1.4669
    4286       1.5356
    4287       1.3337
    4288       1.4098
    4289       1.4504
    4290       1.3309
    4291       1.2976
    4292       1.3394
    4293       1.3165
    4294       1.2208
    4295       1.3182
    4296       1.3254
    4297       1.2388
    4298       1.3682
    4299       1.3833
    4300       1.3395
    4301       1.3665
    4302       1.3956
    4303       1.3099
    4304       1.4005
    4305       1.3483
    4306       1.3618
    4307       1.3786
    4308       1.4035
    4309       1.3819
    4310       1.3820
    4311       1.4719
    4312       1.5120
    4313       1.4297
    4314       1.4349
    4315       1.4465
    4316       1.3846
    4317       1.2448
    4318       1.2479
    4319       1.3116
    4320       1.2492
    4321       1.2990
    4322       1.3041
    4323       1.3817
    4324       1.4007
    4325       1.3839
    4326       1.5068
    4327       1.4184
    4328       1.3230
    4329       1.3833
    4330       1.3397
    4331       1.4566
    4332       1.3216
    4333       1.4688
    4334       1.3875
    4335       1.2675
    4336       1.3922
    4337       1.2719
    4338       1.3246
    4339       1.4058
    4340       1.4867
    4341       1.4283
    4342       1.4182
    4343       1.4636
    4344       1.5243
    4345       1.4618
    4346       1.5211
    4347       1.4777
    4348       1.4554
    4349       1.5140
    4350       1.4222
    4351       1.4855
    4352       1.4963
    4353       1.2920
    4354       1.3649
    4355       1.3964
    4356       1.3282
    4357       1.3948
    4358       1.2954
    4359       1.3237
    4360       1.4042
    4361       1.3388
    4362       1.2929
    4363       1.3802
    4364       1.3292
    4365       1.4895
    4366       1.4681
    4367       1.3933
    4368       1.4254
    4369       1.4366
    4370       1.4669
    4371       1.4680
    4372       1.4033
    4373       1.3856
    4374       1.4340
    4375       1.4081
    4376       1.4692
    4377       1.4570
    4378       1.3573
    4379       1.3044
    4380       1.3555
    4381       1.3284
    4382       1.3326
    4383       1.3712
    4384       1.4590
    4385       1.3758
    4386       1.4023
    4387       1.3558
    4388       1.3553
    4389       1.3662
    4390       1.4165
    4391       1.4236
    4392       1.4949
    4393       1.5072
    4394       1.4447
    4395       1.5257
    4396       1.4926
    4397       1.6037
    4398       1.7412
    4399       1.7029
    4400       1.7132
    4401       1.6525
    4402       1.5594
    4403       1.6275
    4404       1.5992
    4405       1.4997
    4406       1.5449
    4407       1.6209
    4408       1.6177
    4409       1.4814
    4410       1.5208
    4411       1.4984
    4412       1.5074
    4413       1.3999
    4414       1.4692
    4415       1.4312
    4416       1.4699
    4417       1.4025
    4418       1.4488
    4419       1.5617
    4420       1.4774
    4421       1.4675
    4422       1.4203
    4423       1.4870
    4424       1.4519
    4425       1.5452
    4426       1.4907
    4427       1.3737
    4428       1.2830
    4429       1.3719
    4430       1.3516
    4431       1.2974
    4432       1.4120
    4433       1.3313
    4434       1.3572
    4435       1.3939
    4436       1.3080
    4437       1.2968
    4438       1.3072
    4439       1.3079
    4440       1.3495
    4441       1.4518
    4442       1.3576
    4443       1.4528
    4444       1.4093
    4445       1.4668
    4446       1.4289
    4447       1.4174
    4448       1.4089
    4449       1.3778
    4450       1.3611
    4451       1.4398
    4452       1.4234
    4453       1.4745
    4454       1.3879
    4455       1.5083
    4456       1.3815
    4457       1.4306
    4458       1.4032
    4459       1.3935
    4460       1.2625
    4461       1.2030
    4462       1.3055
    4463       1.2958
    4464       1.2699
    4465       1.3032
    4466       1.3280
    4467       1.3582
    4468       1.3000
    4469       1.4068
    4470       1.3841
    4471       1.3605
    4472       1.3398
    4473       1.3258
    4474       1.3336
    4475       1.3360
    4476       1.3002
    4477       1.3682
    4478       1.3302
    4479       1.3507
    4480       1.3703
    4481       1.2978
    4482       1.4187
    4483       1.3662
    4484       1.3426
    4485       1.3141
    4486       1.3643
    4487       1.3421
    4488       1.4539
    4489       1.4678
    4490       1.4174
    4491       1.3776
    4492       1.3668
    4493       1.3328
    4494       1.4274
    4495       1.4524
    4496       1.2820
    4497       1.3730
    4498       1.3496
    4499       1.4010
    4500       1.3933
    4501       1.3004
    4502       1.3905
    4503       1.3454
    4504       1.3551
    4505       1.4426
    4506       1.5065
    4507       1.4335
    4508       1.4435
    4509       1.3483
    4510       1.3501
    4511       1.3811
    4512       1.3507
    4513       1.3397
    4514       1.2658
    4515       1.3355
    4516       1.3391
    4517       1.3757
    4518       1.3145
    4519       1.4465
    4520       1.5278
    4521       1.4938
    4522       1.5331
    4523       1.4433
    4524       1.4385
    4525       1.3929
    4526       1.4384
    4527       1.4109
    4528       1.3954
    4529       1.3810
    4530       1.2769
    4531       1.2221
    4532       1.2937
    4533       1.3544
    4534       1.3927
    4535       1.3486
    4536       1.3005
    4537       1.4050
    4538       1.4675
    4539       1.4849
    4540       1.4041
    4541       1.3759
    4542       1.3473
    4543       1.3145
    4544       1.3742
    4545       1.3326
    4546       1.3619
    4547       1.4060
    4548       1.4161
    4549       1.4884
    4550       1.4482
    4551       1.4449
    4552       1.4123
    4553       1.2560
    4554       1.2994
    4555       1.3122
    4556       1.2100
    4557       1.2455
    4558       1.3896
    4559       1.4619
    4560       1.4730
    4561       1.4770
    4562       1.4733
    4563       1.5402
    4564       1.4015
    4565       1.3140
    4566       1.3998
    4567       1.4030
    4568       1.4040
    4569       1.4187
    4570       1.3999
    4571       1.4870
    4572       1.4391
    4573       1.5328
    4574       1.5368
    4575       1.5617
    4576       1.4876
    4577       1.4071
    4578       1.4366
    4579       1.5120
    4580       1.4885
    4581       1.4490
    4582       1.3952
    4583       1.4552
    4584       1.4337
    4585       1.3899
    4586       1.5041
    4587       1.5031
    4588       1.5600
    4589       1.5058
    4590       1.4676
    4591       1.3850
    4592       1.3900
    4593       1.3388
    4594       1.2281
    4595       1.2485
    4596       1.2907
    4597       1.3828
    4598       1.4154
    4599       1.4868
    4600       1.3505
    4601       1.4000
    4602       1.3173
    4603       1.3074
    4604       1.2343
    4605       1.3048
    4606       1.3089
    4607       1.3134
    4608       1.3113
    4609       1.3467
    4610       1.3879
    4611       1.3482
    4612       1.3950
    4613       1.3310
    4614       1.3659
    4615       1.4103
    4616       1.4104
    4617       1.3985
    4618       1.3995
    4619       1.3504
    4620       1.4485
    4621       1.4596
    4622       1.4885
    4623       1.4731
    4624       1.4703
    4625       1.4461
    4626       1.4964
    4627       1.5667
    4628       1.3816
    4629       1.4117
    4630       1.4334
    4631       1.4684
    4632       1.4706
    4633       1.4138
    4634       1.4242
    4635       1.3646
    4636       1.5231
    4637       1.4849
    4638       1.4449
    4639       1.3820
    4640       1.4077
    4641       1.3566
    4642       1.4299
    4643       1.3540
    4644       1.3449
    4645       1.3931
    4646       1.3944
    4647       1.4090
    4648       1.3717
    4649       1.4471
    4650       1.4186
    4651       1.4392
    4652       1.5237
    4653       1.4228
    4654       1.6548
    4655       1.5192
    4656       1.5479
    4657       1.4002
    4658       1.4367
    4659       1.4192
    4660       1.5210
    4661       1.3847
    4662       1.4604
    4663       1.4674
    4664       1.3808
    4665       1.5462
    4666       1.4161
    4667       1.5663
    4668       1.4159
    4669       1.4666
    4670       1.5348
    4671       1.5440
    4672       1.5142
    4673       1.5221
    4674       1.5601
    4675       1.5888
    4676       1.5402
    4677       1.5458
    4678       1.4646
    4679       1.5042
    4680       1.3698
    4681       1.3057
    4682       1.3924
    4683       1.3989
    4684       1.3787
    4685       1.3793
    4686       1.3367
    4687       1.3361
    4688       1.5465
    4689       1.4717
    4690       1.5245
    4691       1.4676
    4692       1.3914
    4693       1.6266
    4694       1.5607
    4695       1.4569
    4696       1.3858
    4697       1.4301
    4698       1.3741
    4699       1.4798
    4700       1.5877
    4701       1.5605
    4702       1.6593
    4703       1.6961
    4704       1.5948
    4705       1.5612
    4706       1.6262
    4707       1.7103
    4708       1.4269
    4709       1.5214
    4710       1.4532
    4711       1.5475
    4712       1.5070
    4713       1.6106
    4714       1.7926
    4715       1.7289
    4716       1.5819
    4717       1.5947
    4718       1.6643
    4719       1.5303
    4720       1.4805
    4721       1.5165
    4722       1.5680
    4723       1.6369
    4724       1.6558
    4725       1.6440
    4726       1.7104
    4727       1.6161
    4728       1.5076
    4729       1.4236
    4730       1.4742
    4731       1.4518
    4732       1.4595
    4733       1.3339
    4734       1.3864
    4735       1.2767
    4736       1.2668
    4737       1.3321
    4738       1.3481
    4739       1.4001
    4740       1.4623
    4741       1.4905
    4742       1.5539
    4743       1.4595
    4744       1.4282
    4745       1.4452
    4746       1.4369
    4747       1.2924
    4748       1.3260
    4749       1.4265
    4750       1.3441
    4751       1.3152
    4752       1.3153
    4753       1.3240
    4754       1.3206
    4755       1.4195
    4756       1.3494
    4757       1.4304
    4758       1.5041
    4759       1.3882
    4760       1.4479
    4761       1.3417
    4762       1.3368
    4763       1.2890
    4764       1.3006
    4765       1.3644
    4766       1.4163
    4767       1.4749
    4768       1.4975
    4769       1.4245
    4770       1.4538
    4771       1.3807
    4772       1.4756
    4773       1.3095
    4774       1.3937
    4775       1.3732
    4776       1.4438
    4777       1.5254
    4778       1.5000
    4779       1.4186
    4780       1.5155
    4781       1.4769
    4782       1.4924
    4783       1.4727
    4784       1.5889
    4785       1.5224
    4786       1.6784
    4787       1.6220
    4788       1.6051
    4789       1.6086
    4790       1.5613
    4791       1.5450
    4792       1.6502
    4793       1.4958
    4794       1.4932
    4795       1.6082
    4796       1.4828
    4797       1.4820
    4798       1.4617
    4799       1.4504
    4800       1.4348
    4801       1.4010
    4802       1.4452
    4803       1.5158
    4804       1.5911
    4805       1.4604
    4806       1.4742
    4807       1.4697
    4808       1.5199
    4809       1.5126
    4810       1.5336
    4811       1.4739
    4812       1.5984
    4813       1.5133
    4814       1.5011
    4815       1.4766
    4816       1.4771
    4817       1.4681
    4818       1.3720
    4819       1.4121
    4820       1.5192
    4821       1.5637
    4822       1.5514
    4823       1.4874
    4824       1.4584
    4825       1.5884
    4826       1.4918
    4827       1.5247
    4828       1.6587
    4829       1.5021
    4830       1.5729
    4831       1.4645
    4832       1.5052
    4833       1.3747
    4834       1.4518
    4835       1.5306
    4836       1.4664
    4837       1.4843
    4838       1.3390
    4839       1.3399
    4840       1.2802
    4841       1.3395
    4842       1.3582
    4843       1.3427
    4844       1.3748
    4845       1.3156
    4846       1.2949
    4847       1.2730
    4848       1.2481
    4849       1.2035
    4850       1.1967
    4851       1.3109
    4852       1.2885
    4853       1.2939
    4854       1.3443
    4855       1.2672
    4856       1.2926
    4857       1.2383
    4858       1.2201
    4859       1.3113
    4860       1.2199
    4861       1.2533
    4862       1.1794
    4863       1.2521
    4864       1.2534
    4865       1.2494
    4866       1.2579
    4867       1.3138
    4868       1.3032
    4869       1.3610
    4870       1.3959
    4871       1.4271
    4872       1.3449
    4873       1.3453
    4874       1.3247
    4875       1.3386
    4876       1.3113
    4877       1.3949
    4878       1.3581
    4879       1.4226
    4880       1.2800
    4881       1.3510
    4882       1.3504
    4883       1.3838
    4884       1.2984
    4885       1.2782
    4886       1.2906
    4887       1.3141
    4888       1.3652
    4889       1.4372
    4890       1.4297
    4891       1.3543
    4892       1.4635
    4893       1.3826
    4894       1.4115
    4895       1.5175
    4896       1.5660
    4897       1.5260
    4898       1.4567
    4899       1.4121
    4900       1.4370
    4901       1.4109
    4902       1.2738
    4903       1.2697
    4904       1.3417
    4905       1.2861
    4906       1.3469
    4907       1.3227
    4908       1.2695
    4909       1.2958
    4910       1.2767
    4911       1.2891
    4912       1.3205
    4913       1.3064
    4914       1.2233
    4915       1.3773
    4916       1.2949
    4917       1.2372
    4918       1.4046
    4919       1.3820
    4920       1.3654
    4921       1.3084
    4922       1.3607
    4923       1.2877
    4924       1.3161
    4925       1.2972
    4926       1.3089
    4927       1.2582
    4928       1.4008
    4929       1.2497
    4930       1.1803
    4931       1.2250
    4932       1.3154
    4933       1.2534
    4934       1.2612
    4935       1.3857
    4936       1.3102
    4937       1.3321
    4938       1.2980
    4939       1.2545
    4940       1.2732
    4941       1.3295
    4942       1.3174
    4943       1.3107
    4944       1.3187
    4945       1.1665
    4946       1.2150
    4947       1.3157
    4948       1.3501
    4949       1.2707
    4950       1.2951
    4951       1.2590
    4952       1.2866
    4953       1.3664
    4954       1.3857
    4955       1.3539
    4956       1.3200
    4957       1.3408
    4958       1.3345
    4959       1.2536
    4960       1.3094
    4961       1.2776
    4962       1.2876
    4963       1.3423
    4964       1.2869
    4965       1.2362
    4966       1.2732
    4967       1.2331
    4968       1.2600
    4969       1.2091
    4970       1.3002
    4971       1.3417
    4972       1.3404
    4973       1.2688
    4974       1.2525
    4975       1.2438
    4976       1.2746
    4977       1.2227
    4978       1.2663
    4979       1.2643
    4980       1.4518
    4981       1.4212
    4982       1.4063
    4983       1.3157
    4984       1.3902
    4985       1.3566
    4986       1.3618
    4987       1.2129
    4988       1.1674
    4989       1.2079
    4990       1.2736
    4991       1.3408
    4992       1.3564
    4993       1.3965
    4994       1.4463
    4995       1.3532
    4996       1.2640
    4997       1.3589
    4998       1.3676
    4999       1.3529
    5000       1.3485
    5001       1.2938
    5002       1.3174
    5003       1.2734
    5004       1.3914
    5005       1.3179
    5006       1.3100
    5007       1.2740
    5008       1.3519
    5009       1.3359
    5010       1.3448
    5011       1.4382
    5012       1.4003
    5013       1.4038
    5014       1.4041
    5015       1.3832
    5016       1.3535
    5017       1.3392
    5018       1.3612
    5019       1.3849
    5020       1.3882
    5021       1.3951
    5022       1.4565
    5023       1.3369
    5024       1.2893
    5025       1.3466
    5026       1.3920
    5027       1.4728
    5028       1.3180
    5029       1.3250
    5030       1.4284
    5031       1.4226
    5032       1.4626
    5033       1.4096
    5034       1.3886
    5035       1.3683
    5036       1.3057
    5037       1.3757
    5038       1.4491
    5039       1.4355
    5040       1.3476
    5041       1.3896
    5042       1.4632
    5043       1.3615
    5044       1.3857
    5045       1.4097
    5046       1.3966
    5047       1.4025
    5048       1.4676
    5049       1.4082
    5050       1.5090
    5051       1.4326
    5052       1.3750
    5053       1.4501
    5054       1.2965
    5055       1.2263
    5056       1.2424
    5057       1.2312
    5058       1.3109
    5059       1.3562
    5060       1.3717
    5061       1.3635
    5062       1.4123
    5063       1.4243
    5064       1.3988
    5065       1.3527
    5066       1.4021
    5067       1.4429
    5068       1.4521
    5069       1.3039
    5070       1.2676
    5071       1.3152
    5072       1.3300
    5073       1.4567
    5074       1.3522
    5075       1.3734
    5076       1.3322
    5077       1.3660
    5078       1.3035
    5079       1.2973
    5080       1.2601
    5081       1.2451
    5082       1.3158
    5083       1.3082
    5084       1.2839
    5085       1.2662
    5086       1.2811
    5087       1.3535
    5088       1.2489
    5089       1.2528
    5090       1.3626
    5091       1.4315
    5092       1.4039
    5093       1.4332
    5094       1.3890
    5095       1.3254
    5096       1.3114
    5097       1.3332
    5098       1.3865
    5099       1.4142
    5100       1.3447
    5101       1.3964
    5102       1.4143
    5103       1.3420
    5104       1.4797
    5105       1.4086
    5106       1.3965
    5107       1.3897
    5108       1.3119
    5109       1.2392
    5110       1.3285
    5111       1.3345
    5112       1.4244
    5113       1.3525
    5114       1.3875
    5115       1.3206
    5116       1.3094
    5117       1.3243
    5118       1.3997
    5119       1.4124
    5120       1.4271
    5121       1.4276
    5122       1.4139
    5123       1.4208
    5124       1.3511
    5125       1.4476
    5126       1.4838
    5127       1.4049
    5128       1.4151
    5129       1.4279
    5130       1.4919
    5131       1.4904
    5132       1.5072
    5133       1.4083
    5134       1.4621
    5135       1.4356
    5136       1.3770
    5137       1.4200
    5138       1.4831
    5139       1.5049
    5140       1.3951
    5141       1.4460
    5142       1.5034
    5143       1.2612
    5144       1.3655
    5145       1.4790
    5146       1.3605
    5147       1.3241
    5148       1.3549
    5149       1.3784
    5150       1.4294
    5151       1.4080
    5152       1.4924
    5153       1.3865
    5154       1.3014
    5155       1.3672
    5156       1.4080
    5157       1.3957
    5158       1.4955
    5159       1.3756
    5160       1.4808
    5161       1.4574
    5162       1.6207
    5163       1.6707
    5164       1.4891
    5165       1.4796
    5166       1.5156
    5167       1.3542
    5168       1.4217
    5169       1.3893
    5170       1.5280
    5171       1.3913
    5172       1.4145
    5173       1.3621
    5174       1.4268
    5175       1.4059
    5176       1.3432
    5177       1.3538
    5178       1.3919
    5179       1.4714
    5180       1.4541
    5181       1.4930
    5182       1.4243
    5183       1.4181
    5184       1.4621
    5185       1.3110
    5186       1.3786
    5187       1.3337
    5188       1.2557
    5189       1.3806
    5190       1.2737
    5191       1.3973
    5192       1.3480
    5193       1.3899
    5194       1.3695
    5195       1.4145
    5196       1.4079
    5197       1.4096
    5198       1.3095
    5199       1.4200
    5200       1.4433
    5201       1.3957
    5202       1.4309
    5203       1.3275
    5204       1.3044
    5205       1.2566
    5206       1.3359
    5207       1.3368
    5208       1.3548
    5209       1.4027
    5210       1.5233
    5211       1.4705
    5212       1.3868
    5213       1.3798
    5214       1.3788
    5215       1.3664
    5216       1.3586
    5217       1.3198
    5218       1.3739
    5219       1.3682
    5220       1.3826
    5221       1.3447
    5222       1.4084
    5223       1.3436
    5224       1.3126
    5225       1.4025
    5226       1.3780
    5227       1.4296
    5228       1.3259
    5229       1.3439
    5230       1.2252
    5231       1.4085
    5232       1.3535
    5233       1.4188
    5234       1.4119
    5235       1.2852
    5236       1.4183
    5237       1.4751
    5238       1.3798
    5239       1.3724
    5240       1.3787
    5241       1.4671
    5242       1.4013
    5243       1.4009
    5244       1.5058
    5245       1.3890
    5246       1.3218
    5247       1.3551
    5248       1.4577
    5249       1.4880
    5250       1.4569
    5251       1.4532
    5252       1.4329
    5253       1.4835
    5254       1.3435
    5255       1.3703
    5256       1.3661
    5257       1.4190
    5258       1.3379
    5259       1.3641
    5260       1.4102
    5261       1.5466
    5262       1.5158
    5263       1.6276
    5264       1.3640
    5265       1.3982
    5266       1.4025
    5267       1.4247
    5268       1.4275
    5269       1.4415
    5270       1.2824
    5271       1.3173
    5272       1.2226
    5273       1.2943
    5274       1.3990
    5275       1.3461
    5276       1.3500
    5277       1.3033
    5278       1.4595
    5279       1.4575
    5280       1.3325
    5281       1.3857
    5282       1.3924
    5283       1.5703
    5284       1.5440
    5285       1.4488
    5286       1.5003
    5287       1.4025
    5288       1.2752
    5289       1.3644
    5290       1.3942
    5291       1.3884
    5292       1.4605
    5293       1.3873
    5294       1.4310
    5295       1.3612
    5296       1.3916
    5297       1.4855
    5298       1.4746
    5299       1.4803
    5300       1.4341
    5301       1.3823
    5302       1.4587
    5303       1.4263
    5304       1.3853
    5305       1.3089
    5306       1.5519
    5307       1.4996
    5308       1.3710
    5309       1.4755
    5310       1.3922
    5311       1.4618
    5312       1.4988
    5313       1.5702
    5314       1.5503
    5315       1.5495
    5316       1.4803
    5317       1.4952
    5318       1.4409
    5319       1.5384
    5320       1.4954
    5321       1.4306
    5322       1.3488
    5323       1.4157
    5324       1.4149
    5325       1.4063
    5326       1.4475
    5327       1.4327
    5328       1.4631
    5329       1.4947
    5330       1.4688
    5331       1.5112
    5332       1.4370
    5333       1.4752
    5334       1.5149
    5335       1.5091
    5336       1.5132
    5337       1.5439
    5338       1.4241
    5339       1.4272
    5340       1.4486
    5341       1.4730
    5342       1.4994
    5343       1.3301
    5344       1.3742
    5345       1.3864
    5346       1.3675
    5347       1.4334
    5348       1.3216
    5349       1.4067
    5350       1.3763
    5351       1.4103
    5352       1.3352
    5353       1.3637
    5354       1.3293
    5355       1.3651
    5356       1.4696
    5357       1.5229
    5358       1.4464
    5359       1.3646
    5360       1.4238
    5361       1.4562
    5362       1.2969
    5363       1.3586
    5364       1.4578
    5365       1.4090
    5366       1.2691
    5367       1.3489
    5368       1.4487
    5369       1.4010
    5370       1.4528
    5371       1.2798
    5372       1.3309
    5373       1.2477
    5374       1.3472
    5375       1.3163
    5376       1.3047
    5377       1.3172
    5378       1.3387
    5379       1.3366
    5380       1.4184
    5381       1.4478
    5382       1.5490
    5383       1.4169
    5384       1.3339
    5385       1.3186
    5386       1.2731
    5387       1.4420
    5388       1.4400
    5389       1.3239
    5390       1.4681
    5391       1.4664
    5392       1.4737
    5393       1.4225
    5394       1.4142
    5395       1.4035
    5396       1.4769
    5397       1.3971
    5398       1.2474
    5399       1.4143
    5400       1.3833
    5401       1.4103
    5402       1.4015
    5403       1.4786
    5404       1.4627
    5405       1.3756
    5406       1.4775
    5407       1.3447
    5408       1.3904
    5409       1.3618
    5410       1.3274
    5411       1.2919
    5412       1.3145
    5413       1.3458
    5414       1.5062
    5415       1.4452
    5416       1.4315
    5417       1.3625
    5418       1.4331
    5419       1.4119
    5420       1.3399
    5421       1.3810
    5422       1.5358
    5423       1.4799
    5424       1.3794
    5425       1.3457
    5426       1.4385
    5427       1.4339
    5428       1.4965
    5429       1.5475
    5430       1.5105
    5431       1.4835
    5432       1.6345
    5433       1.5802
    5434       1.5741
    5435       1.5694
    5436       1.5780
    5437       1.5000
    5438       1.5719
    5439       1.4902
    5440       1.4086
    5441       1.4739
    5442       1.5037
    5443       1.3102
    5444       1.3678
    5445       1.4356
    5446       1.4317
    5447       1.5501
    5448       1.3654
    5449       1.3709
    5450       1.3553
    5451       1.3816
    5452       1.3545
    5453       1.3284
    5454       1.4219
    5455       1.4204
    5456       1.4130
    5457       1.5089
    5458       1.4427
    5459       1.5631
    5460       1.5022
    5461       1.4704
    5462       1.5024
    5463       1.4646
    5464       1.4993
    5465       1.3941
    5466       1.2890
    5467       1.3834
    5468       1.3745
    5469       1.4193
    5470       1.4183
    5471       1.3479
    5472       1.3831
    5473       1.4778
    5474       1.4313
    5475       1.3736
    5476       1.3903
    5477       1.4892
    5478       1.3863
    5479       1.4365
    5480       1.4364
    5481       1.3028
    5482       1.3623
    5483       1.3828
    5484       1.4272
    5485       1.4545
    5486       1.4475
    5487       1.3723
    5488       1.4002
    5489       1.4168
    5490       1.3833
    5491       1.4183
    5492       1.4207
    5493       1.3759
    5494       1.3085
    5495       1.3371
    5496       1.2924
    5497       1.3597
    5498       1.2615
    5499       1.3657
    5500       1.3895
    5501       1.4464
    5502       1.4509
    5503       1.4793
    5504       1.3985
    5505       1.5268
    5506       1.5401
    5507       1.5464
    5508       1.4602
    5509       1.4064
    5510       1.4297
    5511       1.4402
    5512       1.3984
    5513       1.3433
    5514       1.3802
    5515       1.3637
    5516       1.4531
    5517       1.4720
    5518       1.4286
    5519       1.5854
    5520       1.4819
    5521       1.4913
    5522       1.3767
    5523       1.3997
    5524       1.3882
    5525       1.3996
    5526       1.4048
    5527       1.4099
    5528       1.4438
    5529       1.3942
    5530       1.4050
    5531       1.3980
    5532       1.3742
    5533       1.3907
    5534       1.2733
    5535       1.4801
    5536       1.4443
    5537       1.4927
    5538       1.5031
    5539       1.4147
    5540       1.4307
    5541       1.4032
    5542       1.4314
    5543       1.5001
    5544       1.4386
    5545       1.3923
    5546       1.3157
    5547       1.4674
    5548       1.4748
    5549       1.4558
    5550       1.4761
    5551       1.4066
    5552       1.3811
    5553       1.4125
    5554       1.3805
    5555       1.3494
    5556       1.4158
    5557       1.4291
    5558       1.4959
    5559       1.5846
    5560       1.4417
    5561       1.5667
    5562       1.4773
    5563       1.4845
    5564       1.4433
    5565       1.4187
    5566       1.4377
    5567       1.5251
    5568       1.5413
    5569       1.6573
    5570       1.4590
    5571       1.5974
    5572       1.5214
    5573       1.5304
    5574       1.3272
    5575       1.3588
    5576       1.3632
    5577       1.4230
    5578       1.4196
    5579       1.3602
    5580       1.3510
    5581       1.2978
    5582       1.4259
    5583       1.4261
    5584       1.4224
    5585       1.3801
    5586       1.4993
    5587       1.4222
    5588       1.4578
    5589       1.3477
    5590       1.4260
    5591       1.4116
    5592       1.3543
    5593       1.4241
    5594       1.4608
    5595       1.4580
    5596       1.3657
    5597       1.3627
    5598       1.3807
    5599       1.3662
    5600       1.3765
    5601       1.4836
    5602       1.4631
    5603       1.4774
    5604       1.3958
    5605       1.3063
    5606       1.1744
    5607       1.3087
    5608       1.2958
    5609       1.2062
    5610       1.2746
    5611       1.3671
    5612       1.3018
    5613       1.4073
    5614       1.2912
    5615       1.2604
    5616       1.3459
    5617       1.3304
    5618       1.2191
    5619       1.2698
    5620       1.2314
    5621       1.2831
    5622       1.3053
    5623       1.2949
    5624       1.3304
    5625       1.3085
    5626       1.3551
    5627       1.2844
    5628       1.3697
    5629       1.3361
    5630       1.3648
    5631       1.4039
    5632       1.3876
    5633       1.4917
    5634       1.4350
    5635       1.3977
    5636       1.3899
    5637       1.4777
    5638       1.4715
    5639       1.3389
    5640       1.3258
    5641       1.3294
    5642       1.4430
    5643       1.4030
    5644       1.3270
    5645       1.3795
    5646       1.3545
    5647       1.4317
    5648       1.3739
    5649       1.4390
    5650       1.4358
    5651       1.5496
    5652       1.4170
    5653       1.3954
    5654       1.3672
    5655       1.2923
    5656       1.3468
    5657       1.3205
    5658       1.3905
    5659       1.3647
    5660       1.3329
    5661       1.2967
    5662       1.3665
    5663       1.4055
    5664       1.4471
    5665       1.5284
    5666       1.5887
    5667       1.4304
    5668       1.4498
    5669       1.3293
    5670       1.3049
    5671       1.2086
    5672       1.2632
    5673       1.3071
    5674       1.2658
    5675       1.3332
    5676       1.2921
    5677       1.2938
    5678       1.3219
    5679       1.3924
    5680       1.3991
    5681       1.2976
    5682       1.4261
    5683       1.3997
    5684       1.3909
    5685       1.4771
    5686       1.3871
    5687       1.3428
    5688       1.3807
    5689       1.3285
    5690       1.3318
    5691       1.3423
    5692       1.3753
    5693       1.3677
    5694       1.3746
    5695       1.3101
    5696       1.3296
    5697       1.3776
    5698       1.3710
    5699       1.3138
    5700       1.3771
    5701       1.3468
    5702       1.3708
    5703       1.3273
    5704       1.4554
    5705       1.4122
    5706       1.3560
    5707       1.4269
    5708       1.3809
    5709       1.3272
    5710       1.2776
    5711       1.3435
    5712       1.3430
    5713       1.3181
    5714       1.4073
    5715       1.3146
    5716       1.3462
    5717       1.3327
    5718       1.2328
    5719       1.2787
    5720       1.3054
    5721       1.2585
    5722       1.3339
    5723       1.2946
    5724       1.2788
    5725       1.2155
    5726       1.2794
    5727       1.2606
    5728       1.3085
    5729       1.3494
    5730       1.3015
    5731       1.2748
    5732       1.2456
    5733       1.3385
    5734       1.2667
    5735       1.2597
    5736       1.2230
    5737       1.2483
    5738       1.2787
    5739       1.3073
    5740       1.2999
    5741       1.3444
    5742       1.2656
    5743       1.3514
    5744       1.3305
    5745       1.3258
    5746       1.2914
    5747       1.2138
    5748       1.2258
    5749       1.3603
    5750       1.3070
    5751       1.3389
    5752       1.3109
    5753       1.4657
    5754       1.4136
    5755       1.3627
    5756       1.2495
    5757       1.2995
    5758       1.3535
    5759       1.4062
    5760       1.3394
    5761       1.2912
    5762       1.2676
    5763       1.2975
    5764       1.4745
    5765       1.4129
    5766       1.2650
    5767       1.3407
    5768       1.2931
    5769       1.3363
    5770       1.2340
    5771       1.3139
    5772       1.2671
    5773       1.3061
    5774       1.3127
    5775       1.3142
    5776       1.2973
    5777       1.3937
    5778       1.2642
    5779       1.3259
    5780       1.2776
    5781       1.3312
    5782       1.2360
    5783       1.3517
    5784       1.2287
    5785       1.3560
    5786       1.3848
    5787       1.2754
    5788       1.3893
    5789       1.4897
    5790       1.5561
    5791       1.4796
    5792       1.3940
    5793       1.3996
    5794       1.3498
    5795       1.3330
    5796       1.3493
    5797       1.3664
    5798       1.2820
    5799       1.3101
    5800       1.3103
    5801       1.2608
    5802       1.3851
    5803       1.3813
    5804       1.3129
    5805       1.4138
    5806       1.3459
    5807       1.3583
    5808       1.3017
    5809       1.3950
    5810       1.3591
    5811       1.3169
    5812       1.3857
    5813       1.3287
    5814       1.3234
    5815       1.3573
    5816       1.2894
    5817       1.3698
    5818       1.4013
    5819       1.4303
    5820       1.3321
    5821       1.3635
    5822       1.3916
    5823       1.3351
    5824       1.3607
    5825       1.5115
    5826       1.4690
    5827       1.4310
    5828       1.4755
    5829       1.4434
    5830       1.4710
    5831       1.5545
    5832       1.6730
    5833       1.5687
    5834       1.4508
    5835       1.4562
    5836       1.4304
    5837       1.3845
    5838       1.3128
    5839       1.3687
    5840       1.4635
    5841       1.4665
    5842       1.3762
    5843       1.3186
    5844       1.2949
    5845       1.2541
    5846       1.3122
    5847       1.3965
    5848       1.4053
    5849       1.3991
    5850       1.4841
    5851       1.3076
    5852       1.2667
    5853       1.2597
    5854       1.3749
    5855       1.4966
    5856       1.4275
    5857       1.3586
    5858       1.4001
    5859       1.4854
    5860       1.4388
    5861       1.3753
    5862       1.4243
    5863       1.4585
    5864       1.4408
    5865       1.4491
    5866       1.4457
    5867       1.5450
    5868       1.4240
    5869       1.4598
    5870       1.4201
    5871       1.3552
    5872       1.4867
    5873       1.4576
    5874       1.4572
    5875       1.6007
    5876       1.5865
    5877       1.5018
    5878       1.3435
    5879       1.4735
    5880       1.4250
    5881       1.3617
    5882       1.3882
    5883       1.3397
    5884       1.3507
    5885       1.3580
    5886       1.4451
    5887       1.4516
    5888       1.4512
    5889       1.3788
    5890       1.4059
    5891       1.4299
    5892       1.3521
    5893       1.3922
    5894       1.3636
    5895       1.2337
    5896       1.4339
    5897       1.3847
    5898       1.3867
    5899       1.3552
    5900       1.3030
    5901       1.3720
    5902       1.4528
    5903       1.3860
    5904       1.3319
    5905       1.3315
    5906       1.2588
    5907       1.3068
    5908       1.4040
    5909       1.4540
    5910       1.4074
    5911       1.3808
    5912       1.4186
    5913       1.3775
    5914       1.2920
    5915       1.3364
    5916       1.3873
    5917       1.4617
    5918       1.3818
    5919       1.5795
    5920       1.4851
    5921       1.2805
    5922       1.3189
    5923       1.3863
    5924       1.3688
    5925       1.3285
    5926       1.4780
    5927       1.4554
    5928       1.4237
    5929       1.4795
    5930       1.3834
    5931       1.4261
    5932       1.4764
    5933       1.3939
    5934       1.3714
    5935       1.4158
    5936       1.4669
    5937       1.4052
    5938       1.4545
    5939       1.3968
    5940       1.3843
    5941       1.4397
    5942       1.3813
    5943       1.3737
    5944       1.4401
    5945       1.4349
    5946       1.4538
    5947       1.4566
    5948       1.4388
    5949       1.4608
    5950       1.4310
    5951       1.4140
    5952       1.4097
    5953       1.3979
    5954       1.3948
    5955       1.4022
    5956       1.4042
    5957       1.3743
    5958       1.3980
    5959       1.3200
    5960       1.3506
    5961       1.2131
    5962       1.3956
    5963       1.5621
    5964       1.4959
    5965       1.4355
    5966       1.5047
    5967       1.5643
    5968       1.4861
    5969       1.4215
    5970       1.4240
    5971       1.5095
    5972       1.4000
    5973       1.2606
    5974       1.2657
    5975       1.2934
    5976       1.2720
    5977       1.2686
    5978       1.2660
    5979       1.3181
    5980       1.3989
    5981       1.3516
    5982       1.3858
    5983       1.3554
    5984       1.4400
    5985       1.4320
    5986       1.5003
    5987       1.4747
    5988       1.4446
    5989       1.2957
    5990       1.3602
    5991       1.3436
    5992       1.4397
    5993       1.3784
    5994       1.4320
    5995       1.4224
    5996       1.4247
    5997       1.3516
    5998       1.4490
    5999       1.5482
    6000       1.5405
    6001       1.5108
    6002       1.2646
    6003       1.2774
    6004       1.2353
    6005       1.3549
    6006       1.3593
    6007       1.5550
    6008       1.5284
    6009       1.4567
    6010       1.3570
    6011       1.3908
    6012       1.3717
    6013       1.4311
    6014       1.4121
    6015       1.4635
    6016       1.3562
    6017       1.3716
    6018       1.3175
    6019       1.4427
    6020       1.3763
    6021       1.3948
    6022       1.3620
    6023       1.3316
    6024       1.2693
    6025       1.2846
    6026       1.2296
    6027       1.3448
    6028       1.4350
    6029       1.4386
    6030       1.4773
    6031       1.4585
    6032       1.5399
    6033       1.5725
    6034       1.5259
    6035       1.5214
    6036       1.5639
    6037       1.4449
    6038       1.4501
    6039       1.3895
    6040       1.3447
    6041       1.2855
    6042       1.3931
    6043       1.3876
    6044       1.4125
    6045       1.4203
    6046       1.4519
    6047       1.4528
    6048       1.4833
    6049       1.4439
    6050       1.4547
    6051       1.3964
    6052       1.3555
    6053       1.4357
    6054       1.5189
    6055       1.4984
    6056       1.5218
    6057       1.4759
    6058       1.5164
    6059       1.4021
    6060       1.4889
    6061       1.3829
    6062       1.4454
    6063       1.4345
    6064       1.3147
    6065       1.3689
    6066       1.2822
    6067       1.4200
    6068       1.3835
    6069       1.4274
    6070       1.4365
    6071       1.2881
    6072       1.3976
    6073       1.4181
    6074       1.4079
    6075       1.4012
    6076       1.4396
    6077       1.4030
    6078       1.3569
    6079       1.4564
    6080       1.4511
    6081       1.4544
    6082       1.4799
    6083       1.3977
    6084       1.4416
    6085       1.5320
    6086       1.4796
    6087       1.4301
    6088       1.4528
    6089       1.4322
    6090       1.4330
    6091       1.6152
    6092       1.5243
    6093       1.4654
    6094       1.3173
    6095       1.2962
    6096       1.3965
    6097       1.3754
    6098       1.3673
    6099       1.4063
    6100       1.3944
    6101       1.3653
    6102       1.3608
    6103       1.3560
    6104       1.4607
    6105       1.4211
    6106       1.3951
    6107       1.3170
    6108       1.3343
    6109       1.2757
    6110       1.2893
    6111       1.3581
    6112       1.3198
    6113       1.3472
    6114       1.3481
    6115       1.3638
    6116       1.3894
    6117       1.3798
    6118       1.4080
    6119       1.3994
    6120       1.3990
    6121       1.3684
    6122       1.4197
    6123       1.5087
    6124       1.5844
    6125       1.4553
    6126       1.2875
    6127       1.3637
    6128       1.3046
    6129       1.3349
    6130       1.2631
    6131       1.3834
    6132       1.2962
    6133       1.3091
    6134       1.2713
    6135       1.2528
    6136       1.2552
    6137       1.2123
    6138       1.2778
    6139       1.2744
    6140       1.2862
    6141       1.2858
    6142       1.2338
    6143       1.2644
    6144       1.3024
    6145       1.2931
    6146       1.2485
    6147       1.2025
    6148       1.2687
    6149       1.2599
    6150       1.2741
    6151       1.3274
    6152       1.3697
    6153       1.3839
    6154       1.3168
    6155       1.4019
    6156       1.4385
    6157       1.3124
    6158       1.4281
    6159       1.2578
    6160       1.2787
    6161       1.1750
    6162       1.2997
    6163       1.3312
    6164       1.3569
    6165       1.4049
    6166       1.4589
    6167       1.3844
    6168       1.3803
    6169       1.4091
    6170       1.4222
    6171       1.3637
    6172       1.3092
    6173       1.3344
    6174       1.3653
    6175       1.3527
    6176       1.3319
    6177       1.4048
    6178       1.4180
    6179       1.3273
    6180       1.2881
    6181       1.3083
    6182       1.3334
    6183       1.2406
    6184       1.3030
    6185       1.2845
    6186       1.4117
    6187       1.3690
    6188       1.3645
    6189       1.4576
    6190       1.3782
    6191       1.3646
    6192       1.3251
    6193       1.3331
    6194       1.3891
    6195       1.4954
    6196       1.4866
    6197       1.4324
    6198       1.4191
    6199       1.3532
    6200       1.3577
    6201       1.3365
    6202       1.4118
    6203       1.4321
    6204       1.4469
    6205       1.4539
    6206       1.3512
    6207       1.3990
    6208       1.3136
    6209       1.3552
    6210       1.2851
    6211       1.3108
    6212       1.2938
    6213       1.3267
    6214       1.3847
    6215       1.3807
    6216       1.4675
    6217       1.3943
    6218       1.4805
    6219       1.5072
    6220       1.4096
    6221       1.4568
    6222       1.4105
    6223       1.4024
    6224       1.3555
    6225       1.4707
    6226       1.4309
    6227       1.4262
    6228       1.3863
    6229       1.3696
    6230       1.3764
    6231       1.3426
    6232       1.3958
    6233       1.5424
    6234       1.4757
    6235       1.3767
    6236       1.3614
    6237       1.3953
    6238       1.4527
    6239       1.3905
    6240       1.3917
    6241       1.4185
    6242       1.3745
    6243       1.4044
    6244       1.3425
    6245       1.4232
    6246       1.4705
    6247       1.4694
    6248       1.4074
    6249       1.4269
    6250       1.4105
    6251       1.4622
    6252       1.3710
    6253       1.4183
    6254       1.3789
    6255       1.3860
    6256       1.4832
    6257       1.2823
    6258       1.3968
    6259       1.4039
    6260       1.2984
    6261       1.4063
    6262       1.4958
    6263       1.3932
    6264       1.4388
    6265       1.4772
    6266       1.4492
    6267       1.3296
    6268       1.2718
    6269       1.2764
    6270       1.3424
    6271       1.3037
    6272       1.3227
    6273       1.2927
    6274       1.2899
    6275       1.2966
    6276       1.3714
    6277       1.3622
    6278       1.2662
    6279       1.2269
    6280       1.3341
    6281       1.4573
    6282       1.5108
    6283       1.5884
    6284       1.5893
    6285       1.5324
    6286       1.4592
    6287       1.6345
    6288       1.3836
    6289       1.3723
    6290       1.3498
    6291       1.4211
    6292       1.4337
    6293       1.3548
    6294       1.3895
    6295       1.3304
    6296       1.4585
    6297       1.4149
    6298       1.3279
    6299       1.3892
    6300       1.4337
    6301       1.4317
    6302       1.4507
    6303       1.3287
    6304       1.2910
    6305       1.2685
    6306       1.2334
    6307       1.2597
    6308       1.3308
    6309       1.3294
    6310       1.2592
    6311       1.2954
    6312       1.3368
    6313       1.3561
    6314       1.2590
    6315       1.2492
    6316       1.3292
    6317       1.2880
    6318       1.3562
    6319       1.3304
    6320       1.3571
    6321       1.3326
    6322       1.2804
    6323       1.3277
    6324       1.3567
    6325       1.3247
    6326       1.3776
    6327       1.2775
    6328       1.3822
    6329       1.4316
    6330       1.3466
    6331       1.3712
    6332       1.4629
    6333       1.4358
    6334       1.4061
    6335       1.3262
    6336       1.4180
    6337       1.3809
    6338       1.4369
    6339       1.5349
    6340       1.4742
    6341       1.4546
    6342       1.3756
    6343       1.3182
    6344       1.2948
    6345       1.3733
    6346       1.3632
    6347       1.3649
    6348       1.3511
    6349       1.3075
    6350       1.3510
    6351       1.2920
    6352       1.2644
    6353       1.2695
    6354       1.2070
    6355       1.2379
    6356       1.2913
    6357       1.2523
    6358       1.3151
    6359       1.3180
    6360       1.3054
    6361       1.2892
    6362       1.3381
    6363       1.2795
    6364       1.2373
    6365       1.3543
    6366       1.4039
    6367       1.3220
    6368       1.3784
    6369       1.3521
    6370       1.2617
    6371       1.1812
    6372       1.2128
    6373       1.2709
    6374       1.2359
    6375       1.2460
    6376       1.2207
    6377       1.2334
    6378       1.3031
    6379       1.2950
    6380       1.3475
    6381       1.3021
    6382       1.3300
    6383       1.3722
    6384       1.3709
    6385       1.3107
    6386       1.2695
    6387       1.2767
    6388       1.3941
    6389       1.5018
    6390       1.4402
    6391       1.3523
    6392       1.3811
    6393       1.3046
    6394       1.4419
    6395       1.3330
    6396       1.3262
    6397       1.2599
    6398       1.3325
    6399       1.3386
    6400       1.2506
    6401       1.2571
    6402       1.3160
    6403       1.3244
    6404       1.3986
    6405       1.3184
    6406       1.3328
    6407       1.3013
    6408       1.3011
    6409       1.2286
    6410       1.2196
    6411       1.2814
    6412       1.2741
    6413       1.3618
    6414       1.2813
    6415       1.3572
    6416       1.3343
    6417       1.3038
    6418       1.3838
    6419       1.3148
    6420       1.4507
    6421       1.4339
    6422       1.4419
    6423       1.4688
    6424       1.3466
    6425       1.3317
    6426       1.4166
    6427       1.3348
    6428       1.3624
    6429       1.3724
    6430       1.3437
    6431       1.4243
    6432       1.3834
    6433       1.3021
    6434       1.3250
    6435       1.3225
    6436       1.3626
    6437       1.3310
    6438       1.3524
    6439       1.3169
    6440       1.3098
    6441       1.2805
    6442       1.2603
    6443       1.2755
    6444       1.2977
    6445       1.3593
    6446       1.4393
    6447       1.5095
    6448       1.3283
    6449       1.3611
    6450       1.4527
    6451       1.4235
    6452       1.4546
    6453       1.3332
    6454       1.3949
    6455       1.3352
    6456       1.3008
    6457       1.2596
    6458       1.3160
    6459       1.3954
    6460       1.3575
    6461       1.4035
    6462       1.4180
    6463       1.3342
    6464       1.3431
    6465       1.3487
    6466       1.3085
    6467       1.3665
    6468       1.3537
    6469       1.2816
    6470       1.4123
    6471       1.3980
    6472       1.2782
    6473       1.2187
    6474       1.2793
    6475       1.2715
    6476       1.2568
    6477       1.3825
    6478       1.2686
    6479       1.2950
    6480       1.3417
    6481       1.3447
    6482       1.3242
    6483       1.3347
    6484       1.3321
    6485       1.2930
    6486       1.3465
    6487       1.3194
    6488       1.2906
    6489       1.3140
    6490       1.3005
    6491       1.2477
    6492       1.3783
    6493       1.4341
    6494       1.4001
    6495       1.3408
    6496       1.2492
    6497       1.3203
    6498       1.3860
    6499       1.4708
    6500       1.4867
    6501       1.5051
    6502       1.4595
    6503       1.4462
    6504       1.4610
    6505       1.4142
    6506       1.4262
    6507       1.3537
    6508       1.4259
    6509       1.3765
    6510       1.3799
    6511       1.4675
    6512       1.4288
    6513       1.3753
    6514       1.3553
    6515       1.4757
    6516       1.4161
    6517       1.3736
    6518       1.2730
    6519       1.3420
    6520       1.3392
    6521       1.3399
    6522       1.3075
    6523       1.3885
    6524       1.5984
    6525       1.5214
    6526       1.4916
    6527       1.5640
    6528       1.4852
    6529       1.5450
    6530       1.5436
    6531       1.3995
    6532       1.4765
    6533       1.4559
    6534       1.5981
    6535       1.5460
    6536       1.4853
    6537       1.4180
    6538       1.4714
    6539       1.4841
    6540       1.5277
    6541       1.5267
    6542       1.4826
    6543       1.3803
    6544       1.3081
    6545       1.3759
    6546       1.3639
    6547       1.3027
    6548       1.2014
    6549       1.2241
    6550       1.3625
    6551       1.2841
    6552       1.2637
    6553       1.3064
    6554       1.3243
    6555       1.3004
    6556       1.3452
    6557       1.2933
    6558       1.3278
    6559       1.3520
    6560       1.3751
    6561       1.3825
    6562       1.3486
    6563       1.2948
    6564       1.2361
    6565       1.2810
    6566       1.2789
    6567       1.3194
    6568       1.3379
    6569       1.3463
    6570       1.2925
    6571       1.2256
    6572       1.2152
    6573       1.2735
    6574       1.3788
    6575       1.4081
    6576       1.3827
    6577       1.4021
    6578       1.4871
    6579       1.4192
    6580       1.4435
    6581       1.3980
    6582       1.5373
    6583       1.4565
    6584       1.4647
    6585       1.5480
    6586       1.4788
    6587       1.5273
    6588       1.4976
    6589       1.4171
    6590       1.4056
    6591       1.4791
    6592       1.3934
    6593       1.4419
    6594       1.5485
    6595       1.5186
    6596       1.5503
    6597       1.5929
    6598       1.5467
    6599       1.5048
    6600       1.5555
    6601       1.4617
    6602       1.4562
    6603       1.5106
    6604       1.3741
    6605       1.3368
    6606       1.4322
    6607       1.3909
    6608       1.3901
    6609       1.5017
    6610       1.4112
    6611       1.3094
    6612       1.2917
    6613       1.2316
    6614       1.3685
    6615       1.3575
    6616       1.2545
    6617       1.3704
    6618       1.4785
    6619       1.3912
    6620       1.4337
    6621       1.3261
    6622       1.3686
    6623       1.2915
    6624       1.2750
    6625       1.3283
    6626       1.3297
    6627       1.3795
    6628       1.3055
    6629       1.2872
    6630       1.3400
    6631       1.4286
    6632       1.4089
    6633       1.4323
    6634       1.3971
    6635       1.3927
    6636       1.5098
    6637       1.4930
    6638       1.5357
    6639       1.4581
    6640       1.3711
    6641       1.3947
    6642       1.3818
    6643       1.5139
    6644       1.3784
    6645       1.5067
    6646       1.5704
    6647       1.4429
    6648       1.4469
    6649       1.5784
    6650       1.4580
    6651       1.3797
    6652       1.4292
    6653       1.3742
    6654       1.4485
    6655       1.4708
    6656       1.4681
    6657       1.5365
    6658       1.3804
    6659       1.4028
    6660       1.3767
    6661       1.3177
    6662       1.5767
    6663       1.4634
    6664       1.5950
    6665       1.4576
    6666       1.4909
    6667       1.4486
    6668       1.3789
    6669       1.4454
    6670       1.3353
    6671       1.2445
    6672       1.2642
    6673       1.2991
    6674       1.1412
    6675       1.2236
    6676       1.2972
    6677       1.2458
    6678       1.2142
    6679       1.2773
    6680       1.3102
    6681       1.2626
    6682       1.3801
    6683       1.3017
    6684       1.3223
    6685       1.2183
    6686       1.2877
    6687       1.3247
    6688       1.3502
    6689       1.3644
    6690       1.2317
    6691       1.2952
    6692       1.2745
    6693       1.3014
    6694       1.2693
    6695       1.3394
    6696       1.2933
    6697       1.3353
    6698       1.3169
    6699       1.3219
    6700       1.3981
    6701       1.3476
    6702       1.3508
    6703       1.3383
    6704       1.4023
    6705       1.4077
    6706       1.3831
    6707       1.2407
    6708       1.2350
    6709       1.2382
    6710       1.2568
    6711       1.2870
    6712       1.2599
    6713       1.2594
    6714       1.2988
    6715       1.3222
    6716       1.3429
    6717       1.3037
    6718       1.3807
    6719       1.4757
    6720       1.3972
    6721       1.4207
    6722       1.4409
    6723       1.4111
    6724       1.3999
    6725       1.4559
    6726       1.3829
    6727       1.4210
    6728       1.3612
    6729       1.3723
    6730       1.3873
    6731       1.4403
    6732       1.3983
    6733       1.3577
    6734       1.3213
    6735       1.3561
    6736       1.3617
    6737       1.3416
    6738       1.3075
    6739       1.2565
    6740       1.2941
    6741       1.3671
    6742       1.4102
    6743       1.3880
    6744       1.4627
    6745       1.4259
    6746       1.4065
    6747       1.3342
    6748       1.4130
    6749       1.3968
    6750       1.3471
    6751       1.3847
    6752       1.4307
    6753       1.4260
    6754       1.4967
    6755       1.5429
    6756       1.4741
    6757       1.4989
    6758       1.4148
    6759       1.3993
    6760       1.5254
    6761       1.5003
    6762       1.5499
    6763       1.4688
    6764       1.5025
    6765       1.4709
    6766       1.6125
    6767       1.5314
    6768       1.3982
    6769       1.4048
    6770       1.4090
    6771       1.4353
    6772       1.4856
    6773       1.4232
    6774       1.3396
    6775       1.3583
    6776       1.3010
    6777       1.4400
    6778       1.3086
    6779       1.3183
    6780       1.3004
    6781       1.2830
    6782       1.3774
    6783       1.3308
    6784       1.3455
    6785       1.2301
    6786       1.3078
    6787       1.2797
    6788       1.3119
    6789       1.3568
    6790       1.3874
    6791       1.3613
    6792       1.3334
    6793       1.3657
    6794       1.2717
    6795       1.3755
    6796       1.3072
    6797       1.3581
    6798       1.3675
    6799       1.3432
    6800       1.3117
    6801       1.3111
    6802       1.3604
    6803       1.3574
    6804       1.2888
    6805       1.3915
    6806       1.3836
    6807       1.2632
    6808       1.2813
    6809       1.3889
    6810       1.3134
    6811       1.3214
    6812       1.3615
    6813       1.3646
    6814       1.4053
    6815       1.3546
    6816       1.3845
    6817       1.3907
    6818       1.3483
    6819       1.3344
    6820       1.3865
    6821       1.3321
    6822       1.3451
    6823       1.3258
    6824       1.2828
    6825       1.2702
    6826       1.2950
    6827       1.2593
    6828       1.2904
    6829       1.3552
    6830       1.3141
    6831       1.2616
    6832       1.3026
    6833       1.3232
    6834       1.3398
    6835       1.3319
    6836       1.3241
    6837       1.3250
    6838       1.3239
    6839       1.3546
    6840       1.3697
    6841       1.3626
    6842       1.2861
    6843       1.2686
    6844       1.3179
    6845       1.2336
    6846       1.2527
    6847       1.2734
    6848       1.2610
    6849       1.2628
    6850       1.2907
    6851       1.2828
    6852       1.2866
    6853       1.2956
    6854       1.2662
    6855       1.2794
    6856       1.1969
    6857       1.1960
    6858       1.2610
    6859       1.2847
    6860       1.2726
    6861       1.2109
    6862       1.2708
    6863       1.2175
    6864       1.1746
    6865       1.2583
    6866       1.2685
    6867       1.2802
    6868       1.2392
    6869       1.2762
    6870       1.3330
    6871       1.3058
    6872       1.2709
    6873       1.2700
    6874       1.2262
    6875       1.2750
    6876       1.2208
    6877       1.2390
    6878       1.2568
    6879       1.2984
    6880       1.3028
    6881       1.2818
    6882       1.2517
    6883       1.2602
    6884       1.3289
    6885       1.3076
    6886       1.3531
    6887       1.3502
    6888       1.2370
    6889       1.2908
    6890       1.2865
    6891       1.3514
    6892       1.2890
    6893       1.4003
    6894       1.3498
    6895       1.3432
    6896       1.3309
    6897       1.3063
    6898       1.3041
    6899       1.2590
    6900       1.2570
    6901       1.2600
    6902       1.3551
    6903       1.3019
    6904       1.3090
    6905       1.2973
    6906       1.2745
    6907       1.3362
    6908       1.3074
    6909       1.3453
    6910       1.2866
    6911       1.3701
    6912       1.2970
    6913       1.3745
    6914       1.4111
    6915       1.3438
    6916       1.2901
    6917       1.3294
    6918       1.3626
    6919       1.4467
    6920       1.4520
    6921       1.3252
    6922       1.2772
    6923       1.3488
    6924       1.3194
    6925       1.2756
    6926       1.2664
    6927       1.1914
    6928       1.2001
    6929       1.2710
    6930       1.2989
    6931       1.2509
    6932       1.2418
    6933       1.2926
    6934       1.3015
    6935       1.3390
    6936       1.2722
    6937       1.2551
    6938       1.3053
    6939       1.3167
    6940       1.3795
    6941       1.3661
    6942       1.3106
    6943       1.3356
    6944       1.4015
    6945       1.4811
    6946       1.4040
    6947       1.2865
    6948       1.2901
    6949       1.2519
    6950       1.3585
    6951       1.3833
    6952       1.3677
    6953       1.2790
    6954       1.2425
    6955       1.2610
    6956       1.3204
    6957       1.1993
    6958       1.2936
    6959       1.2421
    6960       1.3282
    6961       1.2014
    6962       1.2495
    6963       1.2486
    6964       1.2843
    6965       1.2305
    6966       1.3040
    6967       1.2585
    6968       1.2199
    6969       1.2393
    6970       1.2310
    6971       1.2773
    6972       1.2505
    6973       1.2874
    6974       1.3110
    6975       1.2722
    6976       1.2813
    6977       1.3281
    6978       1.2700
    6979       1.3175
    6980       1.3584
    6981       1.3211
    6982       1.3355
    6983       1.2472
    6984       1.3097
    6985       1.3803
    6986       1.3958
    6987       1.3504
    6988       1.3451
    6989       1.3132
    6990       1.3373
    6991       1.3192
    6992       1.3072
    6993       1.2428
    6994       1.2681
    6995       1.2616
    6996       1.2561
    6997       1.3416
    6998       1.3306
    6999       1.2478
    7000       1.3313
    7001       1.3872
    7002       1.3927
    7003       1.3189
    7004       1.3348
    7005       1.3280
    7006       1.3303
    7007       1.3850
    7008       1.3923
    7009       1.2864
    7010       1.2591
    7011       1.3032
    7012       1.2660
    7013       1.1962
    7014       1.2836
    7015       1.1926
    7016       1.2451
    7017       1.2469
    7018       1.3463
    7019       1.2894
    7020       1.2506
    7021       1.3054
    7022       1.1831
    7023       1.2290
    7024       1.2442
    7025       1.2589
    7026       1.3691
    7027       1.3210
    7028       1.4095
    7029       1.3756
    7030       1.3543
    7031       1.2862
    7032       1.3735
    7033       1.2666
    7034       1.2930
    7035       1.2668
    7036       1.2379
    7037       1.2486
    7038       1.2942
    7039       1.2721
    7040       1.3649
    7041       1.2856
    7042       1.3015
    7043       1.3302
    7044       1.2995
    7045       1.3366
    7046       1.2570
    7047       1.2407
    7048       1.2549
    7049       1.2742
    7050       1.3248
    7051       1.2691
    7052       1.2902
    7053       1.2587
    7054       1.3187
    7055       1.2675
    7056       1.3484
    7057       1.2669
    7058       1.2489
    7059       1.2018
    7060       1.2942
    7061       1.2519
    7062       1.3942
    7063       1.2623
    7064       1.2922
    7065       1.2724
    7066       1.3950
    7067       1.3836
    7068       1.3493
    7069       1.4283
    7070       1.3914
    7071       1.2878
    7072       1.3631
    7073       1.3586
    7074       1.4296
    7075       1.3476
    7076       1.3288
    7077       1.2592
    7078       1.2361
    7079       1.2041
    7080       1.2608
    7081       1.1779
    7082       1.2205
    7083       1.2090
    7084       1.2240
    7085       1.1719
    7086       1.1732
    7087       1.2011
    7088       1.1934
    7089       1.2410
    7090       1.2547
    7091       1.2095
    7092       1.2806
    7093       1.3091
    7094       1.2778
    7095       1.2709
    7096       1.2993
    7097       1.2690
    7098       1.2570
    7099       1.3746
    7100       1.2821
    7101       1.2479
    7102       1.2198
    7103       1.3111
    7104       1.3171
    7105       1.3183
    7106       1.2823
    7107       1.2901
    7108       1.3110
    7109       1.2253
    7110       1.3219
    7111       1.2313
    7112       1.2427
    7113       1.3645
    7114       1.3528
    7115       1.2878
    7116       1.4059
    7117       1.3267
    7118       1.2959
    7119       1.3936
    7120       1.4218
    7121       1.3716
    7122       1.4077
    7123       1.3667
    7124       1.3110
    7125       1.3324
    7126       1.3390
    7127       1.3186
    7128       1.3507
    7129       1.3144
    7130       1.2830
    7131       1.3078
    7132       1.3558
    7133       1.4161
    7134       1.3131
    7135       1.3068
    7136       1.3142
    7137       1.3401
    7138       1.2957
    7139       1.2774
    7140       1.3330
    7141       1.3014
    7142       1.3011
    7143       1.3676
    7144       1.4642
    7145       1.3304
    7146       1.3412
    7147       1.3454
    7148       1.3276
    7149       1.3622
    7150       1.2672
    7151       1.3423
    7152       1.3979
    7153       1.3760
    7154       1.3126
    7155       1.3495
    7156       1.2498
    7157       1.2280
    7158       1.3041
    7159       1.3469
    7160       1.2905
    7161       1.3163
    7162       1.2650
    7163       1.2931
    7164       1.3595
    7165       1.4674
    7166       1.3440
    7167       1.3347
    7168       1.3675
    7169       1.3141
    7170       1.2911
    7171       1.3546
    7172       1.2949
    7173       1.3169
    7174       1.3039
    7175       1.2961
    7176       1.3031
    7177       1.2847
    7178       1.3429
    7179       1.3464
    7180       1.3527
    7181       1.3117
    7182       1.2949
    7183       1.3045
    7184       1.3956
    7185       1.3291
    7186       1.2695
    7187       1.2851
    7188       1.3258
    7189       1.2368
    7190       1.2232
    7191       1.2724
    7192       1.2308
    7193       1.3197
    7194       1.3752
    7195       1.3096
    7196       1.3031
    7197       1.2871
    7198       1.3365
    7199       1.3497
    7200       1.2944
    7201       1.2289
    7202       1.2637
    7203       1.3188
    7204       1.3100
    7205       1.2202
    7206       1.2195
    7207       1.2329
    7208       1.2399
    7209       1.2392
    7210       1.2720
    7211       1.3191
    7212       1.2881
    7213       1.3504
    7214       1.3331
    7215       1.4403
    7216       1.4233
    7217       1.5152
    7218       1.4212
    7219       1.4204
    7220       1.4871
    7221       1.3786
    7222       1.4338
    7223       1.4179
    7224       1.4392
    7225       1.3737
    7226       1.5752
    7227       1.5647
    7228       1.5336
    7229       1.3775
    7230       1.3514
    7231       1.3582
    7232       1.2777
    7233       1.3631
    7234       1.3602
    7235       1.3317
    7236       1.4248
    7237       1.4184
    7238       1.3674
    7239       1.3779
    7240       1.3537
    7241       1.3680
    7242       1.4043
    7243       1.3395
    7244       1.4207
    7245       1.4093
    7246       1.4331
    7247       1.4042
    7248       1.4366
    7249       1.3652
    7250       1.2798
    7251       1.3855
    7252       1.3102
    7253       1.3072
    7254       1.2259
    7255       1.2923
    7256       1.2955
    7257       1.3317
    7258       1.4048
    7259       1.3349
    7260       1.3585
    7261       1.3684
    7262       1.4271
    7263       1.3302
    7264       1.3580
    7265       1.3769
    7266       1.3394
    7267       1.2676
    7268       1.3422
    7269       1.3193
    7270       1.3342
    7271       1.3726
    7272       1.4141
    7273       1.3680
    7274       1.3135
    7275       1.3441
    7276       1.3571
    7277       1.3936
    7278       1.2482
    7279       1.2728
    7280       1.3545
    7281       1.3517
    7282       1.3927
    7283       1.2581
    7284       1.2938
    7285       1.3288
    7286       1.3887
    7287       1.4170
    7288       1.3520
    7289       1.3089
    7290       1.3200
    7291       1.3162
    7292       1.3075
    7293       1.2475
    7294       1.2612
    7295       1.3025
    7296       1.2023
    7297       1.2393
    7298       1.2634
    7299       1.3033
    7300       1.2766
    7301       1.2610
    7302       1.3594
    7303       1.4032
    7304       1.4861
    7305       1.4067
    7306       1.3734
    7307       1.3672
    7308       1.2759
    7309       1.3502
    7310       1.3430
    7311       1.2697
    7312       1.2738
    7313       1.3232
    7314       1.2328
    7315       1.3111
    7316       1.2105
    7317       1.1702
    7318       1.3219
    7319       1.4025
    7320       1.3189
    7321       1.2862
    7322       1.2849
    7323       1.2912
    7324       1.2381
    7325       1.3137
    7326       1.2796
    7327       1.2532
    7328       1.2457
    7329       1.3372
    7330       1.2707
    7331       1.2991
    7332       1.3636
    7333       1.3397
    7334       1.3250
    7335       1.2079
    7336       1.2836
    7337       1.2342
    7338       1.2352
    7339       1.2414
    7340       1.2974
    7341       1.2581
    7342       1.2282
    7343       1.4799
    7344       1.2792
    7345       1.3508
    7346       1.3444
    7347       1.3276
    7348       1.3723
    7349       1.3529
    7350       1.2919
    7351       1.2275
    7352       1.2172
    7353       1.1611
    7354       1.2352
    7355       1.2043
    7356       1.3610
    7357       1.2991
    7358       1.2844
    7359       1.3187
    7360       1.2770
    7361       1.3792
    7362       1.2409
    7363       1.2518
    7364       1.3542
    7365       1.3357
    7366       1.2460
    7367       1.2780
    7368       1.2950
    7369       1.2779
    7370       1.3021
    7371       1.3046
    7372       1.4103
    7373       1.3506
    7374       1.5754
    7375       1.4255
    7376       1.4439
    7377       1.4161
    7378       1.3873
    7379       1.3540
    7380       1.3697
    7381       1.3450
    7382       1.2527
    7383       1.2451
    7384       1.2017
    7385       1.3352
    7386       1.3529
    7387       1.3759
    7388       1.3357
    7389       1.2815
    7390       1.2466
    7391       1.1980
    7392       1.2428
    7393       1.2678
    7394       1.3257
    7395       1.2422
    7396       1.1547
    7397       1.2053
    7398       1.2710
    7399       1.2795
    7400       1.2361
    7401       1.2423
    7402       1.2274
    7403       1.2607
    7404       1.2897
    7405       1.3067
    7406       1.2360
    7407       1.3370
    7408       1.2592
    7409       1.2701
    7410       1.2367
    7411       1.2648
    7412       1.2617
    7413       1.3342
    7414       1.2872
    7415       1.3441
    7416       1.2695
    7417       1.2404
    7418       1.2458
    7419       1.3290
    7420       1.3946
    7421       1.3403
    7422       1.3290
    7423       1.3293
    7424       1.2939
    7425       1.3908
    7426       1.3555
    7427       1.4025
    7428       1.3936
    7429       1.3007
    7430       1.2324
    7431       1.2465
    7432       1.2621
    7433       1.2031
    7434       1.2177
    7435       1.2917
    7436       1.3786
    7437       1.2399
    7438       1.2935
    7439       1.2884
    7440       1.2480
    7441       1.2068
    7442       1.3392
    7443       1.2864
    7444       1.2480
    7445       1.2093
    7446       1.1597
    7447       1.2755
    7448       1.3132
    7449       1.3205
    7450       1.2815
    7451       1.4003
    7452       1.3885
    7453       1.2762
    7454       1.2814
    7455       1.3028
    7456       1.3068
    7457       1.2612
    7458       1.3448
    7459       1.3837
    7460       1.3652
    7461       1.3377
    7462       1.3813
    7463       1.3081
    7464       1.2572
    7465       1.2527
    7466       1.3316
    7467       1.3543
    7468       1.2544
    7469       1.3696
    7470       1.2816
    7471       1.3216
    7472       1.4266
    7473       1.3697
    7474       1.3616
    7475       1.2873
    7476       1.2724
    7477       1.2965
    7478       1.3042
    7479       1.2987
    7480       1.3428
    7481       1.2763
    7482       1.2916
    7483       1.2580
    7484       1.3012
    7485       1.2162
    7486       1.1267
    7487       1.2360
    7488       1.2067
    7489       1.2965
    7490       1.3342
    7491       1.2229
    7492       1.2516
    7493       1.2268
    7494       1.3328
    7495       1.2998
    7496       1.2289
    7497       1.2721
    7498       1.3275
    7499       1.2625
    7500       1.3668
    7501       1.3051
    7502       1.2878
    7503       1.3565
    7504       1.2650
    7505       1.2988
    7506       1.3432
    7507       1.3216
    7508       1.2583
    7509       1.2829
    7510       1.3407
    7511       1.3212
    7512       1.3501
    7513       1.2914
    7514       1.2281
    7515       1.2262
    7516       1.3132
    7517       1.1912
    7518       1.3340
    7519       1.2912
    7520       1.3820
    7521       1.3718
    7522       1.3242
    7523       1.4025
    7524       1.4115
    7525       1.2489
    7526       1.4158
    7527       1.4308
    7528       1.3321
    7529       1.4474
    7530       1.3415
    7531       1.3048
    7532       1.2899
    7533       1.3230
    7534       1.3377
    7535       1.3122
    7536       1.3344
    7537       1.3268
    7538       1.3149
    7539       1.3518
    7540       1.4296
    7541       1.3899
    7542       1.4178
    7543       1.3611
    7544       1.3587
    7545       1.4113
    7546       1.3872
    7547       1.3351
    7548       1.3367
    7549       1.3575
    7550       1.3161
    7551       1.3849
    7552       1.3388
    7553       1.3118
    7554       1.3341
    7555       1.3868
    7556       1.4112
    7557       1.3743
    7558       1.2373
    7559       1.3466
    7560       1.4060
    7561       1.3239
    7562       1.4492
    7563       1.4037
    7564       1.3822
    7565       1.3057
    7566       1.3261
    7567       1.4161
    7568       1.3979
    7569       1.4183
    7570       1.4411
    7571       1.3931
    7572       1.4083
    7573       1.4578
    7574       1.3883
    7575       1.4102
    7576       1.4032
    7577       1.3568
    7578       1.3623
    7579       1.3607
    7580       1.3359
    7581       1.3606
    7582       1.3243
    7583       1.4198
    7584       1.4049
    7585       1.3311
    7586       1.3670
    7587       1.3382
    7588       1.2728
    7589       1.2511
    7590       1.2944
    7591       1.2864
    7592       1.2812
    7593       1.3378
    7594       1.2384
    7595       1.2659
    7596       1.2677
    7597       1.3430
    7598       1.2725
    7599       1.2955
    7600       1.3074
    7601       1.3857
    7602       1.2951
    7603       1.2676
    7604       1.2294
    7605       1.1934
    7606       1.2638
    7607       1.2833
    7608       1.2829
    7609       1.3330
    7610       1.3014
    7611       1.3251
    7612       1.2576
    7613       1.2482
    7614       1.2679
    7615       1.3408
    7616       1.2406
    7617       1.3456
    7618       1.3634
    7619       1.3640
    7620       1.3068
    7621       1.3392
    7622       1.3014
    7623       1.2438
    7624       1.3759
    7625       1.3588
    7626       1.3046
    7627       1.3019
    7628       1.2543
    7629       1.2671
    7630       1.2673
    7631       1.2128
    7632       1.2611
    7633       1.2735
    7634       1.3273
    7635       1.3443
    7636       1.3397
    7637       1.2433
    7638       1.2992
    7639       1.2638
    7640       1.2668
    7641       1.2880
    7642       1.2847
    7643       1.3284
    7644       1.3228
    7645       1.3586
    7646       1.3080
    7647       1.2672
    7648       1.2234
    7649       1.2274
    7650       1.2499
    7651       1.3182
    7652       1.2127
    7653       1.2519
    7654       1.2509
    7655       1.2561
    7656       1.1931
    7657       1.2141
    7658       1.2184
    7659       1.2254
    7660       1.2193
    7661       1.2006
    7662       1.1993
    7663       1.2346
    7664       1.2694
    7665       1.1806
    7666       1.2493
    7667       1.2555
    7668       1.2398
    7669       1.3119
    7670       1.2672
    7671       1.3426
    7672       1.2668
    7673       1.3424
    7674       1.3352
    7675       1.2091
    7676       1.2544
    7677       1.3148
    7678       1.4050
    7679       1.3993
    7680       1.3983
    7681       1.3909
    7682       1.3515
    7683       1.3414
    7684       1.4076
    7685       1.4668
    7686       1.4474
    7687       1.4775
    7688       1.4841
    7689       1.4749
    7690       1.3695
    7691       1.4208
    7692       1.4629
    7693       1.3565
    7694       1.4065
    7695       1.3909
    7696       1.4456
    7697       1.3529
    7698       1.4749
    7699       1.4632
    7700       1.4459
    7701       1.3614
    7702       1.3958
    7703       1.3798
    7704       1.5025
    7705       1.4743
    7706       1.5252
    7707       1.4690
    7708       1.5153
    7709       1.4516
    7710       1.3628
    7711       1.3476
    7712       1.3884
    7713       1.4173
    7714       1.4881
    7715       1.4465
    7716       1.4018
    7717       1.4043
    7718       1.4261
    7719       1.3906
    7720       1.3993
    7721       1.3857
    7722       1.4250
    7723       1.4038
    7724       1.3856
    7725       1.3682
    7726       1.4189
    7727       1.3438
    7728       1.3835
    7729       1.3975
    7730       1.4080
    7731       1.4424
    7732       1.2925
    7733       1.3501
    7734       1.3725
    7735       1.3426
    7736       1.3152
    7737       1.2702
    7738       1.3043
    7739       1.3353
    7740       1.4032
    7741       1.3743
    7742       1.2656
    7743       1.3119
    7744       1.3549
    7745       1.3076
    7746       1.3963
    7747       1.3507
    7748       1.3690
    7749       1.3483
    7750       1.4305
    7751       1.3874
    7752       1.3123
    7753       1.4470
    7754       1.4402
    7755       1.4691
    7756       1.3769
    7757       1.3870
    7758       1.3840
    7759       1.4284
    7760       1.4029
    7761       1.3760
    7762       1.4822
    7763       1.3932
    7764       1.4393
    7765       1.3422
    7766       1.3845
    7767       1.3951
    7768       1.4221
    7769       1.5274
    7770       1.4120
    7771       1.4230
    7772       1.4004
    7773       1.4237
    7774       1.3044
    7775       1.4451
    7776       1.4262
    7777       1.4617
    7778       1.3968
    7779       1.4493
    7780       1.4755
    7781       1.4201
    7782       1.4166
    7783       1.4144
    7784       1.3560
    7785       1.3555
    7786       1.4128
    7787       1.4251
    7788       1.4414
    7789       1.3206
    7790       1.3130
    7791       1.3454
    7792       1.3779
    7793       1.3574
    7794       1.4196
    7795       1.3081
    7796       1.3737
    7797       1.4420
    7798       1.4999
    7799       1.3979
    7800       1.5652
    7801       1.3709
    7802       1.3692
    7803       1.3556
    7804       1.4078
    7805       1.4406
    7806       1.3574
    7807       1.4391
    7808       1.4002
    7809       1.3517
    7810       1.2923
    7811       1.4200
    7812       1.3564
    7813       1.4661
    7814       1.3797
    7815       1.3697
    7816       1.4497
    7817       1.3615
    7818       1.4083
    7819       1.3315
    7820       1.3229
    7821       1.3984
    7822       1.3878
    7823       1.4129
    7824       1.3689
    7825       1.4220
    7826       1.4099
    7827       1.4161
    7828       1.3707
    7829       1.4334
    7830       1.3793
    7831       1.2849
    7832       1.2568
    7833       1.3322
    7834       1.3341
    7835       1.3854
    7836       1.3993
    7837       1.3136
    7838       1.4131
    7839       1.3936
    7840       1.4770
    7841       1.3734
    7842       1.3674
    7843       1.3774
    7844       1.3754
    7845       1.3444
    7846       1.3314
    7847       1.3947
    7848       1.4404
    7849       1.5206
    7850       1.5976
    7851       1.6281
    7852       1.5702
    7853       1.4677
    7854       1.4736
    7855       1.4748
    7856       1.4170
    7857       1.4725
    7858       1.4953
    7859       1.4706
    7860       1.4043
    7861       1.4648
    7862       1.3554
    7863       1.4865
    7864       1.4550
    7865       1.5069
    7866       1.4099
    7867       1.3343
    7868       1.3315
    7869       1.4147
    7870       1.3553
    7871       1.4436
    7872       1.4230
    7873       1.4092
    7874       1.6179
    7875       1.4774
    7876       1.5781
    7877       1.4262
    7878       1.4148
    7879       1.4873
    7880       1.4125
    7881       1.3774
    7882       1.4337
    7883       1.4318
    7884       1.5291
    7885       1.4421
    7886       1.4613
    7887       1.5770
    7888       1.4862
    7889       1.4215
    7890       1.5655
    7891       1.4525
    7892       1.4657
    7893       1.4926
    7894       1.4612
    7895       1.4479
    7896       1.3823
    7897       1.3659
    7898       1.4127
    7899       1.4124
    7900       1.4988
    7901       1.5401
    7902       1.4054
    7903       1.4906
    7904       1.3534
    7905       1.4121
    7906       1.4514
    7907       1.4338
    7908       1.3665
    7909       1.4596
    7910       1.3540
    7911       1.3862
    7912       1.4783
    7913       1.3686
    7914       1.4394
    7915       1.4225
    7916       1.3795
    7917       1.3961
    7918       1.3887
    7919       1.4179
    7920       1.4466
    7921       1.4602
    7922       1.4531
    7923       1.4645
    7924       1.4109
    7925       1.4172
    7926       1.3912
    7927       1.2978
    7928       1.3780
    7929       1.3643
    7930       1.2808
    7931       1.3711
    7932       1.3252
    7933       1.3764
    7934       1.3410
    7935       1.2755
    7936       1.2571
    7937       1.2807
    7938       1.3231
    7939       1.3081
    7940       1.2957
    7941       1.3429
    7942       1.3487
    7943       1.3879
    7944       1.4273
    7945       1.3380
    7946       1.3987
    7947       1.4202
    7948       1.4419
    7949       1.3825
    7950       1.3187
    7951       1.3824
    7952       1.3064
    7953       1.4549
    7954       1.4099
    7955       1.4296
    7956       1.4388
    7957       1.4678
    7958       1.6124
    7959       1.5448
    7960       1.3548
    7961       1.4267
    7962       1.4315
    7963       1.4050
    7964       1.3775
    7965       1.3384
    7966       1.3298
    7967       1.4107
    7968       1.3827
    7969       1.3164
    7970       1.4009
    7971       1.3402
    7972       1.3094
    7973       1.3061
    7974       1.3717
    7975       1.4484
    7976       1.3880
    7977       1.4208
    7978       1.3489
    7979       1.5199
    7980       1.4410
    7981       1.4348
    7982       1.3066
    7983       1.3884
    7984       1.3385
    7985       1.3782
    7986       1.3886
    7987       1.4535
    7988       1.4618
    7989       1.3714
    7990       1.4112
    7991       1.4132
    7992       1.3255
    7993       1.3070
    7994       1.3655
    7995       1.2970
    7996       1.2512
    7997       1.3062
    7998       1.2703
    7999       1.2695
    8000       1.2768
    8001       1.2770
    8002       1.2740
    8003       1.2056
    8004       1.2930
    8005       1.3567
    8006       1.3392
    8007       1.3217
    8008       1.2090
    8009       1.3146
    8010       1.2667
    8011       1.3186
    8012       1.4014
    8013       1.3198
    8014       1.4054
    8015       1.4905
    8016       1.4806
    8017       1.3694
    8018       1.5343
    8019       1.5315
    8020       1.5111
    8021       1.4484
    8022       1.5042
    8023       1.3855
    8024       1.4299
    8025       1.3268
    8026       1.4066
    8027       1.3480
    8028       1.4502
    8029       1.4291
    8030       1.4245
    8031       1.5202
    8032       1.4977
    8033       1.4927
    8034       1.5194
    8035       1.5561
    8036       1.4932
    8037       1.5215
    8038       1.5580
    8039       1.4705
    8040       1.4494
    8041       1.4531
    8042       1.4859
    8043       1.4621
    8044       1.3893
    8045       1.4042
    8046       1.3384
    8047       1.3658
    8048       1.3562
    8049       1.3880
    8050       1.4384
    8051       1.4363
    8052       1.4331
    8053       1.5343
    8054       1.5725
    8055       1.5408
    8056       1.4504
    8057       1.5396
    8058       1.4077
    8059       1.4493
    8060       1.3863
    8061       1.3384
    8062       1.3471
    8063       1.3799
    8064       1.3151
    8065       1.3368
    8066       1.4001
    8067       1.3602
    8068       1.4151
    8069       1.3311
    8070       1.3450
    8071       1.3478
    8072       1.3666
    8073       1.2282
    8074       1.3560
    8075       1.3392
    8076       1.3297
    8077       1.2786
    8078       1.4155
    8079       1.3832
    8080       1.2729
    8081       1.3329
    8082       1.3634
    8083       1.2675
    8084       1.2845
    8085       1.3153
    8086       1.3015
    8087       1.3714
    8088       1.4165
    8089       1.4112
    8090       1.3625
    8091       1.3932
    8092       1.3337
    8093       1.3971
    8094       1.4403
    8095       1.4291
    8096       1.4966
    8097       1.3699
    8098       1.3104
    8099       1.3633
    8100       1.4103
    8101       1.4064
    8102       1.4556
    8103       1.4552
    8104       1.4099
    8105       1.4446
    8106       1.4578
    8107       1.4500
    8108       1.4106
    8109       1.2919
    8110       1.2792
    8111       1.3108
    8112       1.2777
    8113       1.3009
    8114       1.3893
    8115       1.4670
    8116       1.3773
    8117       1.3030
    8118       1.3211
    8119       1.3811
    8120       1.3463
    8121       1.3857
    8122       1.3284
    8123       1.3328
    8124       1.2884
    8125       1.2985
    8126       1.3574
    8127       1.3521
    8128       1.3736
    8129       1.2920
    8130       1.3483
    8131       1.3579
    8132       1.3410
    8133       1.2562
    8134       1.3141
    8135       1.2940
    8136       1.3248
    8137       1.3550
    8138       1.2976
    8139       1.3239
    8140       1.3345
    8141       1.3536
    8142       1.3492
    8143       1.3130
    8144       1.3690
    8145       1.3085
    8146       1.4000
    8147       1.2835
    8148       1.3636
    8149       1.3467
    8150       1.2877
    8151       1.3774
    8152       1.3625
    8153       1.3132
    8154       1.3224
    8155       1.2770
    8156       1.3921
    8157       1.3161
    8158       1.2649
    8159       1.4419
    8160       1.4157
    8161       1.3228
    8162       1.2640
    8163       1.3717
    8164       1.4650
    8165       1.3745
    8166       1.3293
    8167       1.3428
    8168       1.3734
    8169       1.3379
    8170       1.4434
    8171       1.4127
    8172       1.4275
    8173       1.4429
    8174       1.4177
    8175       1.3935
    8176       1.4426
    8177       1.2993
    8178       1.3266
    8179       1.3527
    8180       1.3599
    8181       1.3702
    8182       1.3906
    8183       1.3974
    8184       1.2910
    8185       1.3163
    8186       1.3465
    8187       1.3379
    8188       1.3574
    8189       1.3025
    8190       1.2557
    8191       1.3576
    8192       1.3515
    8193       1.3601
    8194       1.3507
    8195       1.3555
    8196       1.3612
    8197       1.2867
    8198       1.3105
    8199       1.3888
    8200       1.3077
    8201       1.2778
    8202       1.3395
    8203       1.3052
    8204       1.2783
    8205       1.3748
    8206       1.3300
    8207       1.3531
    8208       1.3701
    8209       1.4068
    8210       1.3895
    8211       1.3544
    8212       1.3755
    8213       1.3224
    8214       1.3357
    8215       1.3387
    8216       1.2469
    8217       1.2532
    8218       1.3264
    8219       1.3228
    8220       1.3935
    8221       1.2976
    8222       1.2870
    8223       1.3274
    8224       1.4516
    8225       1.3431
    8226       1.2957
    8227       1.2474
    8228       1.2280
    8229       1.2001
    8230       1.2299
    8231       1.2228
    8232       1.3255
    8233       1.3089
    8234       1.3420
    8235       1.3378
    8236       1.2491
    8237       1.3191
    8238       1.3207
    8239       1.3388
    8240       1.3143
    8241       1.3320
    8242       1.3447
    8243       1.3434
    8244       1.3899
    8245       1.3543
    8246       1.3900
    8247       1.3345
    8248       1.3673
    8249       1.3770
    8250       1.2866
    8251       1.3854
    8252       1.3312
    8253       1.4170
    8254       1.3745
    8255       1.3861
    8256       1.3441
    8257       1.3521
    8258       1.3354
    8259       1.3022
    8260       1.4112
    8261       1.4036
    8262       1.3255
    8263       1.3566
    8264       1.2512
    8265       1.2756
    8266       1.2501
    8267       1.3705
    8268       1.2851
    8269       1.3012
    8270       1.2494
    8271       1.2536
    8272       1.3322
    8273       1.3070
    8274       1.2678
    8275       1.2651
    8276       1.2291
    8277       1.2100
    8278       1.3642
    8279       1.3794
    8280       1.3452
    8281       1.2476
    8282       1.2438
    8283       1.2964
    8284       1.2832
    8285       1.2299
    8286       1.3231
    8287       1.2740
    8288       1.2304
    8289       1.2945
    8290       1.2304
    8291       1.3905
    8292       1.3387
    8293       1.3016
    8294       1.3498
    8295       1.3222
    8296       1.3124
    8297       1.3808
    8298       1.3193
    8299       1.2655
    8300       1.2977
    8301       1.3056
    8302       1.3554
    8303       1.3142
    8304       1.2220
    8305       1.2633
    8306       1.2045
    8307       1.2298
    8308       1.2741
    8309       1.3160
    8310       1.2146
    8311       1.2736
    8312       1.2400
    8313       1.2515
    8314       1.2627
    8315       1.2813
    8316       1.3178
    8317       1.3212
    8318       1.2440
    8319       1.2536
    8320       1.2529
    8321       1.2344
    8322       1.2811
    8323       1.2382
    8324       1.2188
    8325       1.2560
    8326       1.3550
    8327       1.3049
    8328       1.2421
    8329       1.1761
    8330       1.2870
    8331       1.2294
    8332       1.2787
    8333       1.2575
    8334       1.3598
    8335       1.2286
    8336       1.3066
    8337       1.2606
    8338       1.1693
    8339       1.2585
    8340       1.1882
    8341       1.2921
    8342       1.3230
    8343       1.3572
    8344       1.3329
    8345       1.2700
    8346       1.2977
    8347       1.4382
    8348       1.3824
    8349       1.3128
    8350       1.3048
    8351       1.2610
    8352       1.4232
    8353       1.3778
    8354       1.3830
    8355       1.4277
    8356       1.3759
    8357       1.3689
    8358       1.2999
    8359       1.3019
    8360       1.3337
    8361       1.3551
    8362       1.2906
    8363       1.2092
    8364       1.2524
    8365       1.2617
    8366       1.3349
    8367       1.2249
    8368       1.2571
    8369       1.2922
    8370       1.3739
    8371       1.2813
    8372       1.2735
    8373       1.3498
    8374       1.4299
    8375       1.4386
    8376       1.3523
    8377       1.4281
    8378       1.4489
    8379       1.4909
    8380       1.4869
    8381       1.4271
    8382       1.2932
    8383       1.3049
    8384       1.3175
    8385       1.3303
    8386       1.2943
    8387       1.3203
    8388       1.2787
    8389       1.2971
    8390       1.3195
    8391       1.2271
    8392       1.2163
    8393       1.2352
    8394       1.2228
    8395       1.1439
    8396       1.1397
    8397       1.2559
    8398       1.2716
    8399       1.2761
    8400       1.2816
    8401       1.2762
    8402       1.2042
    8403       1.2579
    8404       1.2941
    8405       1.3066
    8406       1.4015
    8407       1.3288
    8408       1.3096
    8409       1.3117
    8410       1.2560
    8411       1.1886
    8412       1.2431
    8413       1.2660
    8414       1.2970
    8415       1.2559
    8416       1.2665
    8417       1.2963
    8418       1.2096
    8419       1.2394
    8420       1.2967
    8421       1.3013
    8422       1.2042
    8423       1.2493
    8424       1.2119
    8425       1.1579
    8426       1.1844
    8427       1.1882
    8428       1.1769
    8429       1.1808
    8430       1.2494
    8431       1.3376
    8432       1.2486
    8433       1.2677
    8434       1.3344
    8435       1.3993
    8436       1.3663
    8437       1.2931
    8438       1.3434
    8439       1.2848
    8440       1.3148
    8441       1.3951
    8442       1.3624
    8443       1.3213
    8444       1.3390
    8445       1.2795
    8446       1.2713
    8447       1.2562
    8448       1.3040
    8449       1.2472
    8450       1.3152
    8451       1.2349
    8452       1.2521
    8453       1.3024
    8454       1.2736
    8455       1.3720
    8456       1.4195
    8457       1.4661
    8458       1.3924
    8459       1.3898
    8460       1.3918
    8461       1.3060
    8462       1.3112
    8463       1.3825
    8464       1.3808
    8465       1.4461
    8466       1.3416
    8467       1.4129
    8468       1.4305
    8469       1.3990
    8470       1.3251
    8471       1.3823
    8472       1.4525
    8473       1.3562
    8474       1.2861
    8475       1.4121
    8476       1.3685
    8477       1.2974
    8478       1.2768
    8479       1.2882
    8480       1.2376
    8481       1.3615
    8482       1.3770
    8483       1.3426
    8484       1.3084
    8485       1.3342
    8486       1.2818
    8487       1.2925
    8488       1.3014
    8489       1.3351
    8490       1.4599
    8491       1.5512
    8492       1.4126
    8493       1.4879
    8494       1.3126
    8495       1.3541
    8496       1.3371
    8497       1.2737
    8498       1.2436
    8499       1.3293
    8500       1.3296
    8501       1.3006
    8502       1.3221
    8503       1.3481
    8504       1.3145
    8505       1.3623
    8506       1.3603
    8507       1.2623
    8508       1.3771
    8509       1.3385
    8510       1.4219
    8511       1.5419
    8512       1.4704
    8513       1.4498
    8514       1.5695
    8515       1.5053
    8516       1.4909
    8517       1.5462
    8518       1.4462
    8519       1.4072
    8520       1.3979
    8521       1.4795
    8522       1.4199
    8523       1.4674
    8524       1.4230
    8525       1.5889
    8526       1.5411
    8527       1.5187
    8528       1.4741
    8529       1.4368
    8530       1.3360
    8531       1.4266
    8532       1.4300
    8533       1.5317
    8534       1.3944
    8535       1.3814
    8536       1.4016
    8537       1.3604
    8538       1.2883
    8539       1.3349
    8540       1.2910
    8541       1.2828
    8542       1.2691
    8543       1.2664
    8544       1.2759
    8545       1.3626
    8546       1.3131
    8547       1.3381
    8548       1.4322
    8549       1.4598
    8550       1.5341
    8551       1.6280
    8552       1.4587
    8553       1.4357
    8554       1.3733
    8555       1.2412
    8556       1.2971
    8557       1.3426
    8558       1.2948
    8559       1.3688
    8560       1.4049
    8561       1.3493
    8562       1.3258
    8563       1.4368
    8564       1.4874
    8565       1.3579
    8566       1.4413
    8567       1.3804
    8568       1.3513
    8569       1.4133
    8570       1.3515
    8571       1.4799
    8572       1.4551
    8573       1.3680
    8574       1.3652
    8575       1.3460
    8576       1.3500
    8577       1.3902
    8578       1.4137
    8579       1.4357
    8580       1.5580
    8581       1.3785
    8582       1.4687
    8583       1.3776
    8584       1.3868
    8585       1.2584
    8586       1.3317
    8587       1.1957
    8588       1.2802
    8589       1.3796
    8590       1.2734
    8591       1.2573
    8592       1.2868
    8593       1.4059
    8594       1.2559
    8595       1.3000
    8596       1.2788
    8597       1.2503
    8598       1.2714
    8599       1.2509
    8600       1.2527
    8601       1.2487
    8602       1.2414
    8603       1.3250
    8604       1.2705
    8605       1.3421
    8606       1.4701
    8607       1.3536
    8608       1.2790
    8609       1.3342
    8610       1.3445
    8611       1.2055
    8612       1.3161
    8613       1.2907
    8614       1.2577
    8615       1.3262
    8616       1.2528
    8617       1.2950
    8618       1.3620
    8619       1.2607
    8620       1.2026
    8621       1.2351
    8622       1.1778
    8623       1.2761
    8624       1.2898
    8625       1.2523
    8626       1.4110
    8627       1.4284
    8628       1.3203
    8629       1.2184
    8630       1.2014
    8631       1.2819
    8632       1.3096
    8633       1.1698
    8634       1.1983
    8635       1.2914
    8636       1.3111
    8637       1.1858
    8638       1.2073
    8639       1.2785
    8640       1.2999
    8641       1.2247
    8642       1.2838
    8643       1.3693
    8644       1.4332
    8645       1.3656
    8646       1.3569
    8647       1.3210
    8648       1.3756
    8649       1.3051
    8650       1.2448
    8651       1.3226
    8652       1.2381
    8653       1.3112
    8654       1.3180
    8655       1.2624
    8656       1.3997
    8657       1.3308
    8658       1.3099
    8659       1.3315
    8660       1.3181
    8661       1.3569
    8662       1.3319
    8663       1.3803
    8664       1.3683
    8665       1.3638
    8666       1.3115
    8667       1.4350
    8668       1.3912
    8669       1.4240
    8670       1.3082
    8671       1.3409
    8672       1.2946
    8673       1.3267
    8674       1.3949
    8675       1.3761
    8676       1.2961
    8677       1.3049
    8678       1.3484
    8679       1.3404
    8680       1.2729
    8681       1.3529
    8682       1.3681
    8683       1.2911
    8684       1.3696
    8685       1.3755
    8686       1.2732
    8687       1.3390
    8688       1.2615
    8689       1.3000
    8690       1.3591
    8691       1.3443
    8692       1.3251
    8693       1.3318
    8694       1.2835
    8695       1.2589
    8696       1.2417
    8697       1.2746
    8698       1.3292
    8699       1.2852
    8700       1.3154
    8701       1.3357
    8702       1.2473
    8703       1.3128
    8704       1.3312
    8705       1.4172
    8706       1.4409
    8707       1.3564
    8708       1.3845
    8709       1.3895
    8710       1.3467
    8711       1.3459
    8712       1.3710
    8713       1.4048
    8714       1.4722
    8715       1.3833
    8716       1.4018
    8717       1.3433
    8718       1.4324
    8719       1.4704
    8720       1.4574
    8721       1.5234
    8722       1.5040
    8723       1.3529
    8724       1.3754
    8725       1.3854
    8726       1.3372
    8727       1.3334
    8728       1.3037
    8729       1.3360
    8730       1.3990
    8731       1.3367
    8732       1.3774
    8733       1.4942
    8734       1.3720
    8735       1.4402
    8736       1.5093
    8737       1.5213
    8738       1.4492
    8739       1.4616
    8740       1.4658
    8741       1.4226
    8742       1.4470
    8743       1.2751
    8744       1.3343
    8745       1.3857
    8746       1.2915
    8747       1.3269
    8748       1.3022
    8749       1.2686
    8750       1.3160
    8751       1.3071
    8752       1.3500
    8753       1.3967
    8754       1.3700
    8755       1.3636
    8756       1.4080
    8757       1.3602
    8758       1.3340
    8759       1.3153
    8760       1.3811
    8761       1.4407
    8762       1.4821
    8763       1.4005
    8764       1.2667
    8765       1.2860
    8766       1.3212
    8767       1.2439
    8768       1.2652
    8769       1.2203
    8770       1.2024
    8771       1.3303
    8772       1.3959
    8773       1.3653
    8774       1.3057
    8775       1.2539
    8776       1.3714
    8777       1.3714
    8778       1.3396
    8779       1.2893
    8780       1.3523
    8781       1.3280
    8782       1.2749
    8783       1.2482
    8784       1.2277
    8785       1.2590
    8786       1.2356
    8787       1.3703
    8788       1.2559
    8789       1.3452
    8790       1.2269
    8791       1.3048
    8792       1.2793
    8793       1.3175
    8794       1.4064
    8795       1.4511
    8796       1.3828
    8797       1.3925
    8798       1.4041
    8799       1.4057
    8800       1.4823
    8801       1.4044
    8802       1.3947
    8803       1.3837
    8804       1.3438
    8805       1.4177
    8806       1.4882
    8807       1.5031
    8808       1.3948
    8809       1.4988
    8810       1.4858
    8811       1.5073
    8812       1.4296
    8813       1.4195
    8814       1.3902
    8815       1.4754
    8816       1.4778
    8817       1.3428
    8818       1.4217
    8819       1.4704
    8820       1.4550
    8821       1.3898
    8822       1.3274
    8823       1.3110
    8824       1.3128
    8825       1.3346
    8826       1.3093
    8827       1.3854
    8828       1.3814
    8829       1.3201
    8830       1.3034
    8831       1.3885
    8832       1.3969
    8833       1.4749
    8834       1.4010
    8835       1.3201
    8836       1.3088
    8837       1.2988
    8838       1.2919
    8839       1.1755
    8840       1.2151
    8841       1.2286
    8842       1.2376
    8843       1.2315
    8844       1.2731
    8845       1.2339
    8846       1.2350
    8847       1.2937
    8848       1.4087
    8849       1.2778
    8850       1.3025
    8851       1.3366
    8852       1.2250
    8853       1.2056
    8854       1.1660
    8855       1.2588
    8856       1.1675
    8857       1.1585
    8858       1.1797
    8859       1.2110
    8860       1.1706
    8861       1.2383
    8862       1.2392
    8863       1.2529
    8864       1.2488
    8865       1.2821
    8866       1.2935
    8867       1.2351
    8868       1.2850
    8869       1.2221
    8870       1.3628
    8871       1.2694
    8872       1.3023
    8873       1.2986
    8874       1.4800
    8875       1.3578
    8876       1.2713
    8877       1.3891
    8878       1.4342
    8879       1.4297
    8880       1.3906
    8881       1.4940
    8882       1.4741
    8883       1.4711
    8884       1.3909
    8885       1.3154
    8886       1.3359
    8887       1.3639
    8888       1.3389
    8889       1.4943
    8890       1.4720
    8891       1.4697
    8892       1.5399
    8893       1.5093
    8894       1.3825
    8895       1.3584
    8896       1.3630
    8897       1.3401
    8898       1.5212
    8899       1.3579
    8900       1.3621
    8901       1.3406
    8902       1.3003
    8903       1.3881
    8904       1.3659
    8905       1.3601
    8906       1.2905
    8907       1.3033
    8908       1.3979
    8909       1.3843
    8910       1.3761
    8911       1.2650
    8912       1.2645
    8913       1.3549
    8914       1.3152
    8915       1.3435
    8916       1.2524
    8917       1.2783
    8918       1.3199
    8919       1.3329
    8920       1.4257
    8921       1.3406
    8922       1.3348
    8923       1.4296
    8924       1.3699
    8925       1.2818
    8926       1.3482
    8927       1.3213
    8928       1.2876
    8929       1.3944
    8930       1.3406
    8931       1.3622
    8932       1.2992
    8933       1.3477
    8934       1.3270
    8935       1.3723
    8936       1.2189
    8937       1.2985
    8938       1.2876
    8939       1.2554
    8940       1.3057
    8941       1.3375
    8942       1.2988
    8943       1.3021
    8944       1.2816
    8945       1.3233
    8946       1.3893
    8947       1.2779
    8948       1.3666
    8949       1.3550
    8950       1.2977
    8951       1.3114
    8952       1.3035
    8953       1.3211
    8954       1.3330
    8955       1.3169
    8956       1.3805
    8957       1.3586
    8958       1.3501
    8959       1.4207
    8960       1.3704
    8961       1.4341
    8962       1.4161
    8963       1.4957
    8964       1.4584
    8965       1.4662
    8966       1.4601
    8967       1.5101
    8968       1.4316
    8969       1.4944
    8970       1.4280
    8971       1.4509
    8972       1.4254
    8973       1.4408
    8974       1.5428
    8975       1.4350
    8976       1.3702
    8977       1.5518
    8978       1.3839
    8979       1.5181
    8980       1.4304
    8981       1.4047
    8982       1.4137
    8983       1.3549
    8984       1.3902
    8985       1.3482
    8986       1.2803
    8987       1.4428
    8988       1.4067
    8989       1.3377
    8990       1.4067
    8991       1.4416
    8992       1.3831
    8993       1.4034
    8994       1.3863
    8995       1.4648
    8996       1.3478
    8997       1.3956
    8998       1.3987
    8999       1.4789
    9000       1.3987
    9001       1.5072
    9002       1.5320
    9003       1.4387
    9004       1.5819
    9005       1.5116
    9006       1.5681
    9007       1.4303
    9008       1.4173
    9009       1.3955
    9010       1.5141
    9011       1.4827
    9012       1.4980
    9013       1.3694
    9014       1.3311
    9015       1.3827
    9016       1.3362
    9017       1.4272
    9018       1.3787
    9019       1.5366
    9020       1.3625
    9021       1.4435
    9022       1.3284
    9023       1.3760
    9024       1.4768
    9025       1.4485
    9026       1.4286
    9027       1.4216
    9028       1.5707
    9029       1.4929
    9030       1.4542
    9031       1.4619
    9032       1.5177
    9033       1.5233
    9034       1.3637
    9035       1.4018
    9036       1.4949
    9037       1.4397
    9038       1.4004
    9039       1.3943
    9040       1.5213
    9041       1.4581
    9042       1.4016
    9043       1.4448
    9044       1.5184
    9045       1.5130
    9046       1.4461
    9047       1.5203
    9048       1.5059
    9049       1.4828
    9050       1.4192
    9051       1.4409
    9052       1.4752
    9053       1.4529
    9054       1.3808
    9055       1.3529
    9056       1.2893
    9057       1.3951
    9058       1.3815
    9059       1.3305
    9060       1.3509
    9061       1.4600
    9062       1.4604
    9063       1.4527
    9064       1.4480
    9065       1.3697
    9066       1.4879
    9067       1.5696
    9068       1.4838
    9069       1.3727
    9070       1.3332
    9071       1.3947
    9072       1.4138
    9073       1.3176
    9074       1.4108
    9075       1.4484
    9076       1.3892
    9077       1.3302
    9078       1.3578
    9079       1.3999
    9080       1.4457
    9081       1.3857
    9082       1.4117
    9083       1.4251
    9084       1.3581
    9085       1.3964
    9086       1.3900
    9087       1.3751
    9088       1.3660
    9089       1.4129
    9090       1.3418
    9091       1.3819
    9092       1.4010
    9093       1.3605
    9094       1.3735
    9095       1.4319
    9096       1.5354
    9097       1.5023
    9098       1.5050
    9099       1.3351
    9100       1.3320
    9101       1.3043
    9102       1.3320
    9103       1.3605
    9104       1.3036
    9105       1.3028
    9106       1.3641
    9107       1.4144
    9108       1.3851
    9109       1.3360
    9110       1.3650
    9111       1.3016
    9112       1.3249
    9113       1.3002
    9114       1.3831
    9115       1.3690
    9116       1.3568
    9117       1.5545
    9118       1.4196
    9119       1.3152
    9120       1.5041
    9121       1.4028
    9122       1.2996
    9123       1.3325
    9124       1.3680
    9125       1.3408
    9126       1.3038
    9127       1.2790
    9128       1.4035
    9129       1.4853
    9130       1.4011
    9131       1.4630
    9132       1.4627
    9133       1.3619
    9134       1.4197
    9135       1.4767
    9136       1.5271
    9137       1.4655
    9138       1.5178
    9139       1.6465
    9140       1.6735
    9141       1.5761
    9142       1.5061
    9143       1.4413
    9144       1.3750
    9145       1.4480
    9146       1.2825
    9147       1.2074
    9148       1.2976
    9149       1.2661
    9150       1.4114
    9151       1.4340
    9152       1.3822
    9153       1.4019
    9154       1.4058
    9155       1.3115
    9156       1.3184
    9157       1.3676
    9158       1.3762
    9159       1.4563
    9160       1.3915
    9161       1.3026
    9162       1.3811
    9163       1.3915
    9164       1.3650
    9165       1.3656
    9166       1.3310
    9167       1.3703
    9168       1.5691
    9169       1.4573
    9170       1.4646
    9171       1.3588
    9172       1.4305
    9173       1.4982
    9174       1.4739
    9175       1.4075
    9176       1.5286
    9177       1.5525
    9178       1.5188
    9179       1.5776
    9180       1.3818
    9181       1.3786
    9182       1.3861
    9183       1.3885
    9184       1.3781
    9185       1.3354
    9186       1.3563
    9187       1.4330
    9188       1.4639
    9189       1.4689
    9190       1.4463
    9191       1.3704
    9192       1.3499
    9193       1.2809
    9194       1.3268
    9195       1.3574
    9196       1.3832
    9197       1.4127
    9198       1.3202
    9199       1.3417
    9200       1.3585
    9201       1.4495
    9202       1.3546
    9203       1.3524
    9204       1.3478
    9205       1.3119
    9206       1.4476
    9207       1.3928
    9208       1.4034
    9209       1.3009
    9210       1.3003
    9211       1.2787
    9212       1.3365
    9213       1.3797
    9214       1.3358
    9215       1.2926
    9216       1.3738
    9217       1.4664
    9218       1.4444
    9219       1.3830
    9220       1.4386
    9221       1.3885
    9222       1.4148
    9223       1.3486
    9224       1.3834
    9225       1.4178
    9226       1.3661
    9227       1.4138
    9228       1.4156
    9229       1.4000
    9230       1.3959
    9231       1.3855
    9232       1.4030
    9233       1.5276
    9234       1.3426
    9235       1.4167
    9236       1.3811
    9237       1.4241
    9238       1.5514
    9239       1.5404
    9240       1.4024
    9241       1.4324
    9242       1.3908
    9243       1.4395
    9244       1.5551
    9245       1.5879
    9246       1.4695
    9247       1.5825
    9248       1.5307
    9249       1.5078
    9250       1.5756
    9251       1.5083
    9252       1.4723
    9253       1.5340
    9254       1.5080
    9255       1.5600
    9256       1.4955
    9257       1.5796
    9258       1.5207
    9259       1.5588
    9260       1.5293
    9261       1.5019
    9262       1.5159
    9263       1.4409
    9264       1.5012
    9265       1.4772
    9266       1.4881
    9267       1.5233
    9268       1.4695
    9269       1.4724
    9270       1.4621
    9271       1.3569
    9272       1.4872
    9273       1.3829
    9274       1.4264
    9275       1.4000
    9276       1.3446
    9277       1.3738
    9278       1.3893
    9279       1.3491
    9280       1.3742
    9281       1.3348
    9282       1.3968
    9283       1.4382
    9284       1.4459
    9285       1.4362
    9286       1.4226
    9287       1.3813
    9288       1.3896
    9289       1.3916
    9290       1.3718
    9291       1.4210
    9292       1.4505
    9293       1.3411
    9294       1.3356
    9295       1.3642
    9296       1.4353
    9297       1.3844
    9298       1.4007
    9299       1.4237
    9300       1.5943
    9301       1.6471
    9302       1.5171
    9303       1.5818
    9304       1.4834
    9305       1.4472
    9306       1.4017
    9307       1.4615
    9308       1.3746
    9309       1.4803
    9310       1.4794
    9311       1.4359
    9312       1.4923
    9313       1.5498
    9314       1.5246
    9315       1.4945
    9316       1.5612
    9317       1.5234
    9318       1.4643
    9319       1.4146
    9320       1.4518
    9321       1.5788
    9322       1.4038
    9323       1.4359
    9324       1.3974
    9325       1.4799
    9326       1.4893
    9327       1.4631
    9328       1.4678
    9329       1.5478
    9330       1.6619
    9331       1.7185
    9332       1.5958
    9333       1.5627
    9334       1.4440
    9335       1.5103
    9336       1.5980
    9337       1.5207
    9338       1.5694
    9339       1.4071
    9340       1.5475
    9341       1.4992
    9342       1.5144
    9343       1.6008
    9344       1.5959
    9345       1.5119
    9346       1.5847
    9347       1.4914
    9348       1.5271
    9349       1.5700
    9350       1.5198
    9351       1.4326
    9352       1.5751
    9353       1.5359
    9354       1.5278
    9355       1.3943
    9356       1.4649
    9357       1.5863
    9358       1.5445
    9359       1.5523
    9360       1.4876
    9361       1.4723
    9362       1.4444
    9363       1.5419
    9364       1.4813
    9365       1.5576
    9366       1.4672
    9367       1.4403
    9368       1.4517
    9369       1.4636
    9370       1.4509
    9371       1.4632
    9372       1.4359
    9373       1.4606
    9374       1.5127
    9375       1.4316
    9376       1.5463
    9377       1.3679
    9378       1.4309
    9379       1.4697
    9380       1.5012
    9381       1.5172
    9382       1.4644
    9383       1.5480
    9384       1.5354
    9385       1.5367
    9386       1.5406
    9387       1.5601
    9388       1.5770
    9389       1.5049
    9390       1.4511
    9391       1.4064
    9392       1.4967
    9393       1.5535
    9394       1.5379
    9395       1.5401
    9396       1.5508
    9397       1.6287
    9398       1.5907
    9399       1.5651
    9400       1.4714
    9401       1.5046
    9402       1.4390
    9403       1.4577
    9404       1.5144
    9405       1.4111
    9406       1.4261
    9407       1.4436
    9408       1.4321
    9409       1.5552
    9410       1.5370
    9411       1.5693
    9412       1.5288
    9413       1.4832
    9414       1.4606
    9415       1.5796
    9416       1.5858
    9417       1.5503
    9418       1.5310
    9419       1.5105
    9420       1.5201
    9421       1.4579
    9422       1.5215
    9423       1.4497
    9424       1.4731
    9425       1.5145
    9426       1.5652
    9427       1.5505
    9428       1.5820
    9429       1.6689
    9430       1.6977
    9431       1.6462
    9432       1.5931
    9433       1.5975
    9434       1.7575
    9435       1.7912
    9436       1.6365
    9437       1.6822
    9438       1.5198
    9439       1.5334
    9440       1.5017
    9441       1.5465
    9442       1.7244
    9443       1.6674
    9444       1.4521
    9445       1.6668
    9446       1.5779
    9447       1.5507
    9448       1.4619
    9449       1.4660
    9450       1.5303
    9451       1.5203
    9452       1.5579
    9453       1.5302
    9454       1.6672
    9455       1.5767
    9456       1.6261
    9457       1.5548
    9458       1.5450
    9459       1.4431
    9460       1.5344
    9461       1.5477
    9462       1.5394
    9463       1.6823
    9464       1.7683
    9465       1.7107
    9466       1.7192
    9467       1.6604
    9468       1.6124
    9469       1.4692
    9470       1.4698
    9471       1.5236
    9472       1.4609
    9473       1.5338
    9474       1.5594
    9475       1.5855
    9476       1.5317
    9477       1.5520
    9478       1.6048
    9479       1.5538
    9480       1.5343
    9481       1.5997
    9482       1.5958
    9483       1.5543
    9484       1.4409
    9485       1.5437
    9486       1.5033
    9487       1.5453
    9488       1.5326
    9489       1.6747
    9490       1.6493
    9491       1.5823
    9492       1.5598
    9493       1.6227
    9494       1.4856
    9495       1.5410
    9496       1.4982
    9497       1.5305
    9498       1.5931
    9499       1.6999
    9500       1.5529
    9501       1.5809
    9502       1.6593
    9503       1.7215
    9504       1.4823
    9505       1.4783
    9506       1.4746
    9507       1.4639
    9508       1.4633
    9509       1.5049
    9510       1.3946
    9511       1.3959
    9512       1.3689
    9513       1.4497
    9514       1.4962
    9515       1.4987
    9516       1.4273
    9517       1.3609
    9518       1.4624
    9519       1.3557
    9520       1.4596
    9521       1.4223
    9522       1.4982
    9523       1.4407
    9524       1.4015
    9525       1.4611
    9526       1.3969
    9527       1.5135
    9528       1.4751
    9529       1.5989
    9530       1.6808
    9531       1.5934
    9532       1.4704
    9533       1.5592
    9534       1.4904
    9535       1.4863
    9536       1.4211
    9537       1.4886
    9538       1.5691
    9539       1.4712
    9540       1.6200
    9541       1.6261
    9542       1.4522
    9543       1.3661
    9544       1.4030
    9545       1.3900
    9546       1.4321
    9547       1.4347
    9548       1.4346
    9549       1.4888
    9550       1.4762
    9551       1.4726
    9552       1.5046
    9553       1.3640
    9554       1.5051
    9555       1.4761
    9556       1.4964
    9557       1.5139
    9558       1.5138
    9559       1.4786
    9560       1.4487
    9561       1.4422
    9562       1.4144
    9563       1.4363
    9564       1.4884
    9565       1.4896
    9566       1.5392
    9567       1.4845
    9568       1.5431
    9569       1.4308
    9570       1.4898
    9571       1.4562
    9572       1.5300
    9573       1.6005
    9574       1.5514
    9575       1.5460
    9576       1.5340
    9577       1.5006
    9578       1.5286
    9579       1.5141
    9580       1.4328
    9581       1.5764
    9582       1.5219
    9583       1.5394
    9584       1.4592
    9585       1.4560
    9586       1.4488
    9587       1.4313
    9588       1.4336
    9589       1.4285
    9590       1.4238
    9591       1.3796
    9592       1.4152
    9593       1.3739
    9594       1.4158
    9595       1.4237
    9596       1.4854
    9597       1.3859
    9598       1.4492
    9599       1.5060
    9600       1.3406
    9601       1.4313
    9602       1.3552
    9603       1.3365
    9604       1.3454
    9605       1.3213
    9606       1.3802
    9607       1.4726
    9608       1.5264
    9609       1.4502
    9610       1.4873
    9611       1.4307
    9612       1.3630
    9613       1.4391
    9614       1.4570
    9615       1.4633
    9616       1.3578
    9617       1.3478
    9618       1.4382
    9619       1.5340
    9620       1.4869
    9621       1.3756
    9622       1.3085
    9623       1.2604
    9624       1.2529
    9625       1.2683
    9626       1.3114
    9627       1.4138
    9628       1.5064
    9629       1.3820
    9630       1.4845
    9631       1.4168
    9632       1.3045
    9633       1.4468
    9634       1.3623
    9635       1.4585
    9636       1.4388
    9637       1.4560
    9638       1.5051
    9639       1.4359
    9640       1.4979
    9641       1.5327
    9642       1.5972
    9643       1.5009
    9644       1.3503
    9645       1.3755
    9646       1.2841
    9647       1.3829
    9648       1.4363
    9649       1.3843
    9650       1.4094
    9651       1.3617
    9652       1.4169
    9653       1.5185
    9654       1.5278
    9655       1.4968
    9656       1.4057
    9657       1.5086
    9658       1.5339
    9659       1.5288
    9660       1.4990
    9661       1.4707
    9662       1.3744
    9663       1.4264
    9664       1.2795
    9665       1.2902
    9666       1.3119
    9667       1.2852
    9668       1.2833
    9669       1.3061
    9670       1.3831
    9671       1.3468
    9672       1.4696
    9673       1.5001
    9674       1.4785
    9675       1.5268
    9676       1.4408
    9677       1.3840
    9678       1.4159
    9679       1.3936
    9680       1.4377
    9681       1.4786
    9682       1.2981
    9683       1.3349
    9684       1.3644
    9685       1.4389
    9686       1.3846
    9687       1.4268
    9688       1.4811
    9689       1.3718
    9690       1.4040
    9691       1.4825
    9692       1.3683
    9693       1.4640
    9694       1.4757
    9695       1.5458
    9696       1.4997
    9697       1.4907
    9698       1.5108
    9699       1.4589
    9700       1.5219
    9701       1.4888
    9702       1.5074
    9703       1.5183
    9704       1.5201
    9705       1.4482
    9706       1.4594
    9707       1.4424
    9708       1.5133
    9709       1.4111
    9710       1.4642
    9711       1.4399
    9712       1.4437
    9713       1.4876
    9714       1.4746
    9715       1.4390
    9716       1.4820
    9717       1.4385
    9718       1.4400
    9719       1.5157
    9720       1.5142
    9721       1.6220
    9722       1.7309
    9723       1.7447
    9724       1.7402
    9725       1.7902
    9726       1.7200
    9727       1.7085
    9728       1.7190
    9729       1.8696
    9730       1.9725
    9731       1.8576
    9732       1.7457
    9733       1.7633
    9734       1.6223
    9735       1.8359
    9736       1.8014
    9737       1.8576
    9738       1.7321
    9739       1.8197
    9740       1.7599
    9741       1.7438
    9742       1.6978
    9743       1.6603
    9744       1.7023
    9745       1.6352
    9746       1.5865
    9747       1.6120
    9748       1.7868
    9749       1.7129
    9750       1.6039
    9751       1.6849
    9752       1.6492
    9753       1.7848
    9754       1.8121
    9755       1.7657
    9756       1.8840
    9757       1.6943
    9758       1.7411
    9759       1.8699
    9760       1.8744
    9761       1.7085
    9762       1.8796
    9763       1.8018
    9764       1.8515
    9765       1.6273
    9766       1.5739
    9767       1.6821
    9768       1.7779
    9769       1.6800
    9770       1.8800
    9771       1.8973
    9772       1.7510
    9773       1.8002
    9774       1.7082
    9775       1.7143
    9776       1.7737
    9777       1.9366
    9778       1.8952
    9779       1.7955
    9780       1.7604
    9781       1.7333
    9782       1.7926
    9783       1.8252
    9784       1.6355
    9785       1.7623
    9786       1.7022
    9787       1.7013
    9788       1.7826
    9789       1.7788
    9790       1.8193
    9791       1.7210
    9792       1.7392
    9793       1.8744
    9794       1.8269
    9795       1.7924
    9796       1.7293
    9797       1.7619
    9798       1.7348
    9799       1.8271
    9800       1.7402
    9801       1.6358
    9802       1.7025
    9803       1.7037
    9804       1.8241
    9805       1.7956
    9806       1.7427
    9807       1.6107
    9808       1.7309
    9809       1.7523
    9810       1.7753
    9811       1.8960
    9812       1.7819
    9813       1.7876
    9814       1.8473
    9815       1.6933
    9816       1.6798
    9817       1.7757
    9818       1.8051
    9819       1.7316
    9820       1.8073
    9821       1.9398
    9822       1.8065
    9823       1.7738
    9824       1.7032
    9825       1.6984
    9826       1.7982
    9827       1.7404
    9828       1.7323
    9829       1.6288
    9830       1.6315
    9831       1.6426
    9832       1.5797
    9833       1.5435
    9834       1.5614
    9835       1.6943
    9836       1.7247
    9837       1.5179
    9838       1.5150
    9839       1.3331
    9840       1.3563
    9841       1.5826
    9842       1.5220
    9843       1.3409
    9844       1.2805
    9845       1.4121
    9846       1.3328
    9847       1.3826
    9848       1.3602
    9849       1.3742
    9850       1.3842
    9851       1.3808
    9852       1.3213
    9853       1.3466
    9854       1.4203
    9855       1.4186
    9856       1.3873
    9857       1.4449
    9858       1.3750
    9859       1.3767
    9860       1.3421
    9861       1.3920
    9862       1.4382
    9863       1.4164
    9864       1.4413
    9865       1.5329
    9866       1.4976
    9867       1.4932
    9868       1.4598
    9869       1.4841
    9870       1.4447
    9871       1.4624
    9872       1.4038
    9873       1.3392
    9874       1.3929
    9875       1.3052
    9876       1.4191
    9877       1.4731
    9878       1.5476
    9879       1.4306
    9880       1.3936
    9881       1.5197
    9882       1.4104
    9883       1.3655
    9884       1.3760
    9885       1.4946
    9886       1.3818
    9887       1.5141
    9888       1.5065
    9889       1.5283
    9890       1.5042
    9891       1.5565
    9892       1.5530
    9893       1.4627
    9894       1.7044
    9895       1.6443
    9896       1.6357
    9897       1.5853
    9898       1.5433
    9899       1.5844
    9900       1.4696
    9901       1.3644
    9902       1.4612
    9903       1.4168
    9904       1.3982
    9905       1.3715
    9906       1.4738
    9907       1.5399
    9908       1.4763
    9909       1.5565
    9910       1.6157
    9911       1.5885
    9912       1.4874
    9913       1.6285
    9914       1.5765
    9915       1.4906
    9916       1.4375
    9917       1.4188
    9918       1.3680
    9919       1.5270
    9920       1.4295
    9921       1.4248
    9922       1.4973
    9923       1.5656
    9924       1.5700
    9925       1.5701
    9926       1.4703
    9927       1.4949
    9928       1.4413
    9929       1.4393
    9930       1.5176
    9931       1.5647
    9932       1.5141
    9933       1.5627
    9934       1.5192
    9935       1.6617
    9936       1.6158
    9937       1.7021
    9938       1.6990
    9939       1.6211
    9940       1.5495
    9941       1.5932
    9942       1.5657
    9943       1.5519
    9944       1.5300
    9945       1.5940
    9946       1.4820
    9947       1.5320
    9948       1.5037
    9949       1.4908
    9950       1.4983
    9951       1.5295
    9952       1.6308
    9953       1.6493
    9954       1.6875
    9955       1.6993
    9956       1.6252
    9957       1.6451
    9958       1.5907
    9959       1.6034
    9960       1.8473
    9961       1.6862
    9962       1.6062
    9963       1.5467
    9964       1.5702
    9965       1.5119
    9966       1.5305
    9967       1.6169
    9968       1.5787
    9969       1.5612
    9970       1.4700
    9971       1.4906
    9972       1.4883
    9973       1.5516
    9974       1.5062
    9975       1.4786
    9976       1.4988
    9977       1.7843
    9978       1.7955
    9979       1.9539
    9980       1.7931
    9981       1.6025
    9982       1.5881
    9983       1.6307
    9984       1.6363
    9985       1.7507
    9986       1.7054
    9987       1.6857
    9988       1.6819
    9989       1.7701
    9990       1.8456
    9991       1.7270
    9992       1.7116
    9993       1.7684
    9994       1.6486
    9995       1.5921
    9996       1.5067
    9997       1.6252
    9998       1.6161
    9999       1.5329
   10000       1.4860
   10001       1.6249
   10002       1.6567
   10003       1.6663
   10004       1.7341
   10005       1.7469
   10006       1.7708
   10007       1.7716
   10008       1.8573
   10009       1.7093
   10010       1.5975
   10011       1.6758
   10012       1.6136
   10013       1.6673
   10014       1.6978
   10015       1.5968
   10016       1.6749
   10017       1.6734
   10018       1.6752
   10019       1.6697
   10020       1.5568
   10021       1.5152
   10022       1.5434
   10023       1.6518
   10024       1.6466
   10025       1.8227
   10026       1.7426
   10027       1.6980
   10028       1.7366
   10029       1.8055
   10030       1.6614
   10031       1.6342
   10032       1.7007
   10033       1.5964
   10034       1.6261
   10035       1.7275
   10036       1.6809
   10037       1.6641
   10038       1.6563
   10039       1.6829
   10040       1.6106
   10041       1.6512
   10042       1.6840
   10043       1.5932
   10044       1.6800
   10045       1.7731
   10046       1.8323
   10047       1.8255
   10048       1.8890
   10049       1.7290
   10050       1.6248
   10051       1.6783
   10052       1.6504
   10053       1.7702
   10054       1.7536
   10055       1.8322
   10056       1.9647
   10057       1.7525
   10058       1.7755
   10059       1.7068
   10060       1.6850
   10061       1.5237
   10062       1.6119
   10063       1.5280
   10064       1.5602
   10065       1.5939
   10066       1.6479
   10067       1.4799
   10068       1.5342
   10069       1.6639
   10070       1.6577
   10071       1.6583
   10072       1.7264
   10073       1.7426
   10074       1.6518
   10075       1.7022
   10076       1.7080
   10077       1.6472
   10078       1.7874
   10079       1.8367
   10080       1.6693
   10081       1.5962
   10082       1.5039
   10083       1.6408
   10084       1.5412
   10085       1.5564
   10086       1.4525
   10087       1.4626
   10088       1.5785
   10089       1.5414
   10090       1.5438
   10091       1.5185
   10092       1.5775
   10093       1.7496
   10094       1.6739
   10095       1.7124
   10096       1.7274
   10097       1.7585
   10098       1.6679
   10099       1.6167
   10100       1.5667
   10101       1.6179
   10102       1.5677
   10103       1.6490
   10104       1.5708
   10105       1.7068
   10106       1.7072
   10107       1.5958
   10108       1.6421
   10109       1.6705
   10110       1.7675
   10111       1.7231
   10112       1.7063
   10113       1.6459
   10114       1.7001
   10115       1.6826
   10116       1.6015
   10117       1.5845
   10118       1.5535
   10119       1.6596
   10120       1.6506
   10121       1.5666
   10122       1.5015
   10123       1.5687
   10124       1.5721
   10125       1.6411
   10126       1.6471
   10127       1.5562
   10128       1.5859
   10129       1.6975
   10130       1.5898
   10131       1.5183
   10132       1.5978
   10133       1.6958
   10134       1.6664
   10135       1.6496
   10136       1.7607
   10137       1.7032
   10138       1.7123
   10139       1.7733
   10140       1.7139
   10141       1.6365
   10142       1.5395
   10143       1.6043
   10144       1.6011
   10145       1.5323
   10146       1.7132
   10147       1.6450
   10148       1.6385
   10149       1.6306
   10150       1.7207
   10151       1.6314
   10152       1.6031
   10153       1.7123
   10154       1.7023
   10155       1.8632
   10156       2.0277
   10157       1.8564
   10158       1.8254
   10159       1.7434
   10160       1.7840
   10161       1.8193
   10162       1.6829
   10163       1.5832
   10164       1.5491
   10165       1.4859
   10166       1.5011
   10167       1.6173
   10168       1.7774
   10169       1.6184
   10170       1.6098
   10171       1.5186
   10172       1.5851
   10173       1.4914
   10174       1.6373
   10175       1.6558
   10176       1.5740
   10177       1.6520
   10178       1.7236
   10179       1.7753
   10180       1.7758
   10181       1.8760
   10182       1.7611
   10183       1.7787
   10184       1.7724
   10185       1.6949
   10186       1.6136
   10187       1.7673
   10188       1.5507
   10189       1.6717
   10190       1.7640
   10191       1.6065
   10192       1.5764
   10193       1.6067
   10194       1.6633
   10195       1.6821
   10196       1.7739
   10197       1.7261
   10198       1.8147
   10199       1.7204
   10200       1.7781
   10201       1.8123
   10202       1.8705
   10203       1.9262
   10204       1.9027
   10205       1.8479
   10206       1.7971
   10207       1.7484
   10208       1.8088
   10209       1.7899
   10210       1.7164
   10211       1.7668
   10212       1.7951
   10213       1.7542
   10214       1.6411
   10215       1.6549
   10216       1.5679
   10217       1.6212
   10218       1.5969
   10219       1.6488
   10220       1.6719
   10221       1.5835
   10222       1.6564
   10223       1.6208
   10224       1.7347
   10225       1.8136
   10226       1.9179
   10227       1.8003
   10228       1.9244
   10229       1.8533
   10230       1.8549
   10231       1.6454
   10232       1.8610
   10233       1.8704
   10234       1.8995
   10235       1.8874
   10236       1.8008
   10237       1.9619
   10238       1.9278
   10239       1.8362
   10240       1.7919
   10241       1.7964
   10242       1.8348
   10243       1.8072
   10244       1.9388
   10245       1.7692
   10246       1.7874
   10247       1.9184
   10248       1.7478
   10249       1.7072
   10250       1.7262
   10251       1.7055
   10252       1.6333
   10253       1.5683
   10254       1.6335
   10255       1.5426
   10256       1.5508
   10257       1.5916
   10258       1.6230
   10259       1.5923
   10260       1.5216
   10261       1.6487
   10262       1.5958
   10263       1.5004
   10264       1.5551
   10265       1.7075
   10266       1.7810
   10267       1.6832
   10268       1.7168
   10269       1.7966
   10270       1.8121
   10271       1.7895
   10272       1.6886
   10273       1.6500
   10274       1.6151
   10275       1.5584
   10276       1.5597
   10277       1.6712
   10278       1.5622
   10279       1.6392
   10280       1.6530
   10281       1.6699
   10282       1.6802
   10283       1.5666
   10284       1.7232
   10285       1.7782
   10286       1.6016
   10287       1.7054
   10288       1.7016
   10289       1.6648
   10290       1.7044
   10291       1.6546
   10292       1.5625
   10293       1.5597
   10294       1.6867
   10295       1.5231
   10296       1.5047
   10297       1.4792
   10298       1.6212
   10299       1.6136
   10300       1.6179
   10301       1.5942
   10302       1.5157
   10303       1.5698
   10304       1.5989
   10305       1.7112
   10306       1.4962
   10307       1.5022
   10308       1.4912
   10309       1.5441
   10310       1.6034
   10311       1.7718
   10312       1.6967
   10313       1.5460
   10314       1.6364
   10315       1.6071
   10316       1.5958
   10317       1.6270
   10318       1.6926
   10319       1.7275
   10320       1.6614
   10321       1.6212
   10322       1.6275
   10323       1.6047
   10324       1.6665
   10325       1.7474
   10326       1.8040
   10327       1.9897
   10328       1.9345
   10329       1.8642
   10330       1.8882
   10331       1.7036
   10332       1.6345
   10333       1.6779
   10334       1.7353
   10335       1.7666
   10336       1.8226
   10337       1.7204
   10338       1.7164
   10339       1.7201
   10340       1.6838
   10341       1.5720
   10342       1.5269
   10343       1.5986
   10344       1.5749
   10345       1.5817
   10346       1.6460
   10347       1.6086
   10348       1.6112
   10349       1.5999
   10350       1.6129
   10351       1.5918
   10352       1.5885
   10353       1.6045
   10354       1.5070
   10355       1.5289
   10356       1.5294
   10357       1.4619
   10358       1.5543
   10359       1.4944
   10360       1.4853
   10361       1.4961
   10362       1.4462
   10363       1.4536
   10364       1.4478
   10365       1.4835
   10366       1.5615
   10367       1.4658
   10368       1.5216
   10369       1.6016
   10370       1.5321
   10371       1.4900
   10372       1.5480
   10373       1.6241
   10374       1.5171
   10375       1.5519
   10376       1.5819
   10377       1.6347
   10378       1.5980
   10379       1.5610
   10380       1.6040
   10381       1.5875
   10382       1.6027
   10383       1.6696
   10384       1.5411
   10385       1.5816
   10386       1.5318
   10387       1.4946
   10388       1.5526
   10389       1.5020
   10390       1.4037
   10391       1.3807
   10392       1.4908
   10393       1.4146
   10394       1.4593
   10395       1.4714
   10396       1.4993
   10397       1.4673
   10398       1.5296
   10399       1.4885
   10400       1.5412
   10401       1.5443
   10402       1.6215
   10403       1.6578
   10404       1.5849
   10405       1.5052
   10406       1.4978
   10407       1.4857
   10408       1.4091
   10409       1.4584
   10410       1.4494
   10411       1.3694
   10412       1.4275
   10413       1.4124
   10414       1.4436
   10415       1.4657
   10416       1.5078
   10417       1.5250
   10418       1.5961
   10419       1.5503
   10420       1.4853
   10421       1.4374
   10422       1.4909
   10423       1.3588
   10424       1.5341
   10425       1.4611
   10426       1.4679
   10427       1.6275
   10428       1.5696
   10429       1.4881
   10430       1.5982
   10431       1.5512
   10432       1.4591
   10433       1.3926
   10434       1.5213
   10435       1.5812
   10436       1.5395
   10437       1.4156
   10438       1.4133
   10439       1.5145
   10440       1.4171
   10441       1.4143
   10442       1.5150
   10443       1.4979
   10444       1.4744
   10445       1.4430
   10446       1.4219
   10447       1.4562
   10448       1.6123
   10449       1.5389
   10450       1.5674
   10451       1.4477
   10452       1.4712
   10453       1.5249
   10454       1.6306
   10455       1.5866
   10456       1.6656
   10457       1.6277
   10458       1.6864
   10459       1.6187
   10460       1.6213
   10461       1.5442
   10462       1.6425
   10463       1.7121
   10464       1.6036
   10465       1.6101
   10466       1.5651
   10467       1.6257
   10468       1.5571
   10469       1.6825
   10470       1.7342
   10471       1.6926
   10472       1.6994
   10473       1.6170
   10474       1.4941
   10475       1.5329
   10476       1.4438
   10477       1.6272
   10478       1.5536
   10479       1.4491
   10480       1.4795
   10481       1.5838
   10482       1.4996
   10483       1.5732
   10484       1.6353
   10485       1.4627
   10486       1.5490
   10487       1.4787
   10488       1.4512
   10489       1.3987
   10490       1.5305
   10491       1.5273
   10492       1.6234
   10493       1.5453
   10494       1.5746
   10495       1.4990
   10496       1.5323
   10497       1.4241
   10498       1.5235
   10499       1.5558
   10500       1.4333
   10501       1.4250
   10502       1.4441
   10503       1.3989
   10504       1.3878
   10505       1.4188
   10506       1.4133
   10507       1.4303
   10508       1.4306
   10509       1.5200
   10510       1.4403
   10511       1.5493
   10512       1.4883
   10513       1.5141
   10514       1.5013
   10515       1.5277
   10516       1.4567
   10517       1.4627
   10518       1.5439
   10519       1.4567
   10520       1.5676
   10521       1.4401
   10522       1.5471
   10523       1.5357
   10524       1.5932
   10525       1.6026
   10526       1.5191
   10527       1.4664
   10528       1.4536
   10529       1.4812
   10530       1.4706
   10531       1.5358
   10532       1.5805
   10533       1.5565
   10534       1.4923
   10535       1.4574
   10536       1.4471
   10537       1.4320
   10538       1.4586
   10539       1.4460
   10540       1.4346
   10541       1.5282
   10542       1.4373
   10543       1.4363
   10544       1.4726
   10545       1.4944
   10546       1.3963
   10547       1.4733
   10548       1.6802
   10549       1.6201
   10550       1.4899
   10551       1.5112
   10552       1.5758
   10553       1.5284
   10554       1.5715
   10555       1.5511
   10556       1.5548
   10557       1.4485
   10558       1.4005
   10559       1.4548
   10560       1.4452
   10561       1.4330
   10562       1.4538
   10563       1.4675
   10564       1.5051
   10565       1.5698
   10566       1.5026
   10567       1.5311
   10568       1.5349
   10569       1.5240
   10570       1.5294
   10571       1.4554
   10572       1.5683
   10573       1.5001
   10574       1.5858
   10575       1.5973
   10576       1.7351
   10577       1.6015
   10578       1.6114
   10579       1.7181
   10580       1.6008
   10581       1.5799
   10582       1.5772
   10583       1.6482
   10584       1.5443
   10585       1.6097
   10586       1.5726
   10587       1.5009
   10588       1.4336
   10589       1.4139
   10590       1.5682
   10591       1.6199
   10592       1.5999
   10593       1.5812
   10594       1.5310
   10595       1.4853
   10596       1.5875
   10597       1.5288
   10598       1.5688
   10599       1.5797
   10600       1.5700
   10601       1.5666
   10602       1.5440
   10603       1.5103
   10604       1.4774
   10605       1.4138
   10606       1.4546
   10607       1.4851
   10608       1.4932
   10609       1.4435
   10610       1.5035
   10611       1.4905
   10612       1.4301
   10613       1.5171
   10614       1.3860
   10615       1.4594
   10616       1.4984
   10617       1.6365
   10618       1.5051
   10619       1.4731
   10620       1.5235
   10621       1.5645
   10622       1.5558
   10623       1.6376
   10624       1.6416
   10625       1.6253
   10626       1.6501
   10627       1.6597
   10628       1.5815
   10629       1.6513
   10630       1.6391
   10631       1.4927
   10632       1.5762
   10633       1.5545
   10634       1.5415
   10635       1.4056
   10636       1.5210
   10637       1.4873
   10638       1.4908
   10639       1.4963
   10640       1.4434
   10641       1.4404
   10642       1.4138
   10643       1.4025
   10644       1.4041
   10645       1.3486
   10646       1.4339
   10647       1.4777
   10648       1.4961
   10649       1.5098
   10650       1.5977
   10651       1.5228
   10652       1.4980
   10653       1.4361
   10654       1.4761
   10655       1.4742
   10656       1.4788
   10657       1.4751
   10658       1.4572
   10659       1.4678
   10660       1.4574
   10661       1.5143
   10662       1.4648
   10663       1.5093
   10664       1.4667
   10665       1.5289
   10666       1.5632
   10667       1.5218
   10668       1.6286
   10669       1.6516
   10670       1.6008
   10671       1.5114
   10672       1.5285
   10673       1.6055
   10674       1.5604
   10675       1.6399
   10676       1.6221
   10677       1.5660
   10678       1.4528
   10679       1.5086
   10680       1.4522
   10681       1.6003
   10682       1.6748
   10683       1.6022
   10684       1.5283
   10685       1.4756
   10686       1.4886
   10687       1.4957
   10688       1.4866
   10689       1.4757
   10690       1.4282
   10691       1.4392
   10692       1.5457
   10693       1.5387
   10694       1.5258
   10695       1.4723
   10696       1.4824
   10697       1.4484
   10698       1.4657
   10699       1.4812
   10700       1.5049
   10701       1.4220
   10702       1.5022
   10703       1.5292
   10704       1.4382
   10705       1.4752
   10706       1.4934
   10707       1.5332
   10708       1.6432
   10709       1.5540
   10710       1.6580
   10711       1.5708
   10712       1.5061
   10713       1.4497
   10714       1.5219
   10715       1.4970
   10716       1.5573
   10717       1.5577
   10718       1.5834
   10719       1.4745
   10720       1.4425
   10721       1.3665
   10722       1.3929
   10723       1.4295
   10724       1.4426
   10725       1.4153
   10726       1.3848
   10727       1.4082
   10728       1.4680
   10729       1.4189
   10730       1.3704
   10731       1.5098
   10732       1.4303
   10733       1.5181
   10734       1.5023
   10735       1.4805
   10736       1.5275
   10737       1.4414
   10738       1.3996
   10739       1.5191
   10740       1.4688
   10741       1.4744
   10742       1.4795
   10743       1.4833
   10744       1.5224
   10745       1.4619
   10746       1.5611
   10747       1.6484
   10748       1.5479
   10749       1.6132
   10750       1.7198
   10751       1.6835
   10752       1.5719
   10753       1.5975
   10754       1.6174
   10755       1.5827
   10756       1.5342
   10757       1.4588
   10758       1.5491
   10759       1.6466
   10760       1.7272
   10761       1.6750
   10762       1.7894
   10763       1.7080
   10764       1.6982
   10765       1.6677
   10766       1.7388
   10767       1.7851
   10768       1.7901
   10769       1.7990
   10770       1.8679
   10771       1.8880
   10772       1.9556
   10773       1.8345
   10774       1.8421
   10775       1.7958
   10776       1.6185
   10777       1.5792
   10778       1.6095
   10779       1.5880
   10780       1.6803
   10781       1.5698
   10782       1.6031
   10783       1.5629
   10784       1.5352
   10785       1.5426
   10786       1.5470
   10787       1.5740
   10788       1.5487
   10789       1.6608
   10790       1.6163
   10791       1.5555
   10792       1.6642
   10793       1.6477
   10794       1.7815
   10795       1.6717
   10796       1.8263
   10797       1.8272
   10798       1.6741
   10799       1.6645
   10800       1.6523
   10801       1.7273
   10802       1.6647
   10803       1.6373
   10804       1.6465
   10805       1.6809
   10806       1.6118
   10807       1.6899
   10808       1.5745
   10809       1.6437
   10810       1.6585
   10811       1.7284
   10812       1.6072
   10813       1.6495
   10814       1.5474
   10815       1.6653
   10816       1.6437
   10817       1.7122
   10818       1.8083
   10819       1.9228
   10820       1.7211
   10821       1.7169
   10822       1.6067
   10823       1.6457
   10824       1.6422
   10825       1.6282
   10826       1.6382
   10827       1.5785
   10828       1.5588
   10829       1.5686
   10830       1.6313
   10831       1.5535
   10832       1.6713
   10833       1.6542
   10834       1.4943
   10835       1.6776
   10836       1.5807
   10837       1.6392
   10838       1.6946
   10839       1.6175
   10840       1.6000
   10841       1.5746
   10842       1.5878
   10843       1.5727
   10844       1.6661
   10845       1.7141
   10846       1.6513
   10847       1.6358
   10848       1.4520
   10849       1.5037
   10850       1.5359
   10851       1.5062
   10852       1.5946
   10853       1.4904
   10854       1.4900
   10855       1.4938
   10856       1.5285
   10857       1.5624
   10858       1.5298
   10859       1.5215
   10860       1.4780
   10861       1.4455
   10862       1.5637
   10863       1.6819
   10864       1.5055
   10865       1.5735
   10866       1.4947
   10867       1.4336
   10868       1.4701
   10869       1.4829
   10870       1.4641
   10871       1.5256
   10872       1.6078
   10873       1.5989
   10874       1.5223
   10875       1.5729
   10876       1.5656
   10877       1.5663
   10878       1.5833
   10879       1.5733
   10880       1.4957
   10881       1.5539
   10882       1.5196
   10883       1.5345
   10884       1.5888
   10885       1.6549
   10886       1.4652
   10887       1.5923
   10888       1.5877
   10889       1.6200
   10890       1.6340
   10891       1.6182
   10892       1.6154
   10893       1.5637
   10894       1.6675
   10895       1.6531
   10896       1.6187
   10897       1.5065
   10898       1.5517
   10899       1.5019
   10900       1.6409
   10901       1.6124
   10902       1.5219
   10903       1.6614
   10904       1.6841
   10905       1.7220
   10906       1.5971
   10907       1.5669
   10908       1.4779
   10909       1.5843
   10910       1.5564
   10911       1.6299
   10912       1.5877
   10913       1.5498
   10914       1.5902
   10915       1.5281
   10916       1.5573
   10917       1.4740
   10918       1.4828
   10919       1.4725
   10920       1.4775
   10921       1.4593
   10922       1.4508
   10923       1.4845
   10924       1.4694
   10925       1.4857
   10926       1.4751
   10927       1.4299
   10928       1.3961
   10929       1.4126
   10930       1.5200
   10931       1.5299
   10932       1.4995
   10933       1.4595
   10934       1.5027
   10935       1.4592
   10936       1.3900
   10937       1.5097
   10938       1.4000
   10939       1.3753
   10940       1.4041
   10941       1.4397
   10942       1.4129
   10943       1.5965
   10944       1.4551
   10945       1.5029
   10946       1.4371
   10947       1.4189
   10948       1.4124
   10949       1.4115
   10950       1.5307
   10951       1.4795
   10952       1.5908
   10953       1.5128
   10954       1.5118
   10955       1.5737
   10956       1.6466
   10957       1.7572
   10958       1.6256
   10959       1.5465
   10960       1.5214
   10961       1.5714
   10962       1.5580
   10963       1.5734
   10964       1.4699
   10965       1.4225
   10966       1.3349
   10967       1.4756
   10968       1.4273
   10969       1.3547
   10970       1.4213
   10971       1.3700
   10972       1.5365
   10973       1.4932
   10974       1.4300
   10975       1.4895
   10976       1.5365
   10977       1.4949
   10978       1.4767
   10979       1.4926
   10980       1.3494
   10981       1.4136
   10982       1.5585
   10983       1.4462
   10984       1.5429
   10985       1.4763
   10986       1.5835
   10987       1.6528
   10988       1.5498
   10989       1.6187
   10990       1.5093
   10991       1.5482
   10992       1.5721
   10993       1.5528
   10994       1.5083
   10995       1.5473
   10996       1.4751
   10997       1.4658
   10998       1.5119
   10999       1.5299
   11000       1.4247
   11001       1.4812
   11002       1.3766
   11003       1.5303
   11004       1.5168
   11005       1.4067
   11006       1.5036
   11007       1.6206
   11008       1.5401
   11009       1.5539
   11010       1.6120
   11011       1.4977
   11012       1.4119
   11013       1.4467
   11014       1.4968
   11015       1.3913
   11016       1.3623
   11017       1.4633
   11018       1.4703
   11019       1.4275
   11020       1.4819
   11021       1.5057
   11022       1.4891
   11023       1.4475
   11024       1.5010
   11025       1.4732
   11026       1.5087
   11027       1.4677
   11028       1.4469
   11029       1.4822
   11030       1.3637
   11031       1.4336
   11032       1.5433
   11033       1.5617
   11034       1.5171
   11035       1.5301
   11036       1.4807
   11037       1.4998
   11038       1.5139
   11039       1.5128
   11040       1.5490
   11041       1.6166
   11042       1.4615
   11043       1.4758
   11044       1.5063
   11045       1.4520
   11046       1.4694
   11047       1.4156
   11048       1.6132
   11049       1.4754
   11050       1.5270
   11051       1.4448
   11052       1.3974
   11053       1.5047
   11054       1.4936
   11055       1.5518
   11056       1.4109
   11057       1.5022
   11058       1.4709
   11059       1.4460
   11060       1.5232
   11061       1.5748
   11062       1.5504
   11063       1.4474
   11064       1.4580
   11065       1.5106
   11066       1.3974
   11067       1.4596
   11068       1.3452
   11069       1.4664
   11070       1.4837
   11071       1.5726
   11072       1.5588
   11073       1.5011
   11074       1.5100
   11075       1.4740
   11076       1.4782
   11077       1.4702
   11078       1.4655
   11079       1.5709
   11080       1.5509
   11081       1.5535
   11082       1.5202
   11083       1.5115
   11084       1.4728
   11085       1.4639
   11086       1.4624
   11087       1.4523
   11088       1.5931
   11089       1.6548
   11090       1.5602
   11091       1.4660
   11092       1.5300
   11093       1.5209
   11094       1.4223
   11095       1.3683
   11096       1.4644
   11097       1.4450
   11098       1.5171
   11099       1.4884
   11100       1.5012
   11101       1.4739
   11102       1.5774
   11103       1.6343
   11104       1.6382
   11105       1.5426
   11106       1.5199
   11107       1.5260
   11108       1.6080
   11109       1.5494
   11110       1.5322
   11111       1.5294
   11112       1.5919
   11113       1.5953
   11114       1.5840
   11115       1.6053
   11116       1.5183
   11117       1.5052
   11118       1.4123
   11119       1.5457
   11120       1.6012
   11121       1.6032
   11122       1.4592
   11123       1.5876
   11124       1.7127
   11125       1.5700
   11126       1.5893
   11127       1.5400
   11128       1.4852
   11129       1.5582
   11130       1.6048
   11131       1.5381
   11132       1.4866
   11133       1.5598
   11134       1.4917
   11135       1.5337
   11136       1.5747
   11137       1.5211
   11138       1.4700
   11139       1.5798
   11140       1.4895
   11141       1.5289
   11142       1.4309
   11143       1.3605
   11144       1.4033
   11145       1.3685
   11146       1.4635
   11147       1.4897
   11148       1.4472
   11149       1.5052
   11150       1.4754
   11151       1.3995
   11152       1.4194
   11153       1.4584
   11154       1.3999
   11155       1.4194
   11156       1.4715
   11157       1.5020
   11158       1.5163
   11159       1.4964
   11160       1.5305
   11161       1.5975
   11162       1.6233
   11163       1.5822
   11164       1.6428
   11165       1.5698
   11166       1.6079
   11167       1.6697
   11168       1.6375
   11169       1.6354
   11170       1.7138
   11171       1.6127
   11172       1.5180
   11173       1.4263
   11174       1.5609
   11175       1.5196
   11176       1.5679
   11177       1.4863
   11178       1.4594
   11179       1.5146
   11180       1.4342
   11181       1.4362
   11182       1.4551
   11183       1.4959
   11184       1.5058
   11185       1.4952
   11186       1.6111
   11187       1.4748
   11188       1.3906
   11189       1.4315
   11190       1.3952
   11191       1.4332
   11192       1.3849
   11193       1.3939
   11194       1.3642
   11195       1.4824
   11196       1.4781
   11197       1.4870
   11198       1.5506
   11199       1.5852
   11200       1.5232
   11201       1.4422
   11202       1.4310
   11203       1.4542
   11204       1.4380
   11205       1.5506
   11206       1.4587
   11207       1.5701
   11208       1.4990
   11209       1.5286
   11210       1.5015
   11211       1.3888
   11212       1.4762
   11213       1.5641
   11214       1.4762
   11215       1.5132
   11216       1.5472
   11217       1.5176
   11218       1.4685
   11219       1.6059
   11220       1.5056
   11221       1.4907
   11222       1.5938
   11223       1.4777
   11224       1.5067
   11225       1.5040
   11226       1.3754
   11227       1.4356
   11228       1.3886
   11229       1.4603
   11230       1.4256
   11231       1.3986
   11232       1.5681
   11233       1.5572
   11234       1.4574
   11235       1.4815
   11236       1.4489
   11237       1.5199
   11238       1.6244
   11239       1.4727
   11240       1.4614
   11241       1.4908
   11242       1.4868
   11243       1.4458
   11244       1.4097
   11245       1.4456
   11246       1.3628
   11247       1.3912
   11248       1.4588
   11249       1.4991
   11250       1.4394
   11251       1.4487
   11252       1.4211
   11253       1.5308
   11254       1.5569
   11255       1.5429
   11256       1.4843
   11257       1.5050
   11258       1.4260
   11259       1.4254
   11260       1.3835
   11261       1.4396
   11262       1.4296
   11263       1.4205
   11264       1.4389
   11265       1.4535
   11266       1.4577
   11267       1.4673
   11268       1.4651
   11269       1.5330
   11270       1.4250
   11271       1.5528
   11272       1.5965
   11273       1.5652
   11274       1.5027
   11275       1.5160
   11276       1.5715
   11277       1.5763
   11278       1.5545
   11279       1.4732
   11280       1.5240
   11281       1.5558
   11282       1.4628
   11283       1.4608
   11284       1.4480
   11285       1.4702
   11286       1.4678
   11287       1.4618
   11288       1.4363
   11289       1.4938
   11290       1.3846
   11291       1.4129
   11292       1.4536
   11293       1.5265
   11294       1.6663
   11295       1.6900
   11296       1.6854
   11297       1.7468
   11298       1.5986
   11299       1.4938
   11300       1.4145
   11301       1.4455
   11302       1.5718
   11303       1.5511
   11304       1.6031
   11305       1.6493
   11306       1.6467
   11307       1.5235
   11308       1.4622
   11309       1.5036
   11310       1.4474
   11311       1.5478
   11312       1.4515
   11313       1.3569
   11314       1.5334
   11315       1.5436
   11316       1.5286
   11317       1.4625
   11318       1.4985
   11319       1.6258
   11320       1.5763
   11321       1.5739
   11322       1.4136
   11323       1.5155
   11324       1.5952
   11325       1.5239
   11326       1.5138
   11327       1.5293
   11328       1.5234
   11329       1.6030
   11330       1.5557
   11331       1.5756
   11332       1.4777
   11333       1.4489
   11334       1.4607
   11335       1.4358
   11336       1.4121
   11337       1.3520
   11338       1.4760
   11339       1.4944
   11340       1.6132
   11341       1.6078
   11342       1.6314
   11343       1.6427
   11344       1.6130
   11345       1.6465
   11346       1.6018
   11347       1.5497
   11348       1.6135
   11349       1.5803
   11350       1.5808
   11351       1.6784
   11352       1.5432
   11353       1.6063
   11354       1.6193
   11355       1.6235
   11356       1.5624
   11357       1.4696
   11358       1.5261
   11359       1.6071
   11360       1.6538
   11361       1.6544
   11362       1.6563
   11363       1.6637
   11364       1.6978
   11365       1.6313
   11366       1.6374
   11367       1.6684
   11368       1.5472
   11369       1.4600
   11370       1.4598
   11371       1.4637
   11372       1.4811
   11373       1.4813
   11374       1.5412
   11375       1.5156
   11376       1.5718
   11377       1.5282
   11378       1.4937
   11379       1.4685
   11380       1.5590
   11381       1.6074
   11382       1.5203
   11383       1.6613
   11384       1.5578
   11385       1.5857
   11386       1.5722
   11387       1.6525
   11388       1.6116
   11389       1.7202
   11390       1.6117
   11391       1.5161
   11392       1.4356
   11393       1.5246
   11394       1.5903
   11395       1.5441
   11396       1.5463
   11397       1.5897
   11398       1.5828
   11399       1.6627
   11400       1.6468
   11401       1.7240
   11402       1.6597
   11403       1.6928
   11404       1.8138
   11405       1.7794
   11406       1.7750
   11407       1.6550
   11408       1.6482
   11409       1.8702
   11410       1.6533
   11411       1.6035
   11412       1.5656
   11413       1.6252
   11414       1.5738
   11415       1.6271
   11416       1.6023
   11417       1.5602
   11418       1.5849
   11419       1.6770
   11420       1.6028
   11421       1.7080
   11422       1.8721
   11423       1.8586
   11424       1.6812
   11425       1.6076
   11426       1.5349
   11427       1.4642
   11428       1.4681
   11429       1.5125
   11430       1.5176
   11431       1.4759
   11432       1.5069
   11433       1.5271
   11434       1.4995
   11435       1.5898
   11436       1.5303
   11437       1.5310
   11438       1.5809
   11439       1.5463
   11440       1.4911
   11441       1.4066
   11442       1.4717
   11443       1.4239
   11444       1.5134
   11445       1.4644
   11446       1.5145
   11447       1.5276
   11448       1.5636
   11449       1.5351
   11450       1.4857
   11451       1.5355
   11452       1.6242
   11453       1.4763
   11454       1.5585
   11455       1.5960
   11456       1.5207
   11457       1.5638
   11458       1.6533
   11459       1.5269
   11460       1.6125
   11461       1.6114
   11462       1.5037
   11463       1.3950
   11464       1.4349
   11465       1.5482
   11466       1.5051
   11467       1.4910
   11468       1.5096
   11469       1.6900
   11470       1.7182
   11471       1.5908
   11472       1.4526
   11473       1.5523
   11474       1.4804
   11475       1.5934
   11476       1.6234
   11477       1.5990
   11478       1.6367
   11479       1.6166
   11480       1.5604
   11481       1.6273
   11482       1.6300
   11483       1.5605
   11484       1.6088
   11485       1.6879
   11486       1.5614
   11487       1.5704
   11488       1.6334
   11489       1.5809
   11490       1.5828
   11491       1.6103
   11492       1.6277
   11493       1.6800
   11494       1.6594
   11495       1.7091
   11496       1.9041
   11497       1.7485
   11498       1.7509
   11499       1.6896
   11500       1.6695
   11501       1.6963
   11502       1.7239
   11503       1.8213
   11504       1.7615
   11505       1.7217
   11506       1.7663
   11507       1.7450
   11508       1.6864
   11509       1.7526
   11510       1.7618
   11511       1.6441
   11512       1.6468
   11513       1.7166
   11514       1.6263
   11515       1.5814
   11516       1.7204
   11517       1.6150
   11518       1.6964
   11519       1.6765
   11520       1.7038
   11521       1.7038
   11522       1.5846
   11523       1.6461
   11524       1.5956
   11525       1.5975
   11526       1.6390
   11527       1.7902
   11528       1.6622
   11529       1.5485
   11530       1.6514
   11531       1.6024
   11532       1.6087
   11533       1.6810
   11534       1.6765
   11535       1.7615
   11536       1.6917
   11537       1.6973
   11538       1.7306
   11539       1.6527
   11540       1.5750
   11541       1.6087
   11542       1.6554
   11543       1.6408
   11544       1.6955
   11545       1.6837
   11546       1.6602
   11547       1.6389
   11548       1.5432
   11549       1.6469
   11550       1.6943
   11551       1.6879
   11552       1.6769
   11553       1.5822
   11554       1.6502
   11555       1.6051
   11556       1.8733
   11557       1.7594
   11558       1.8188
   11559       1.6556
   11560       1.8912
   11561       1.8315
   11562       1.8445
   11563       1.6531
   11564       1.8027
   11565       1.7583
   11566       1.7665
   11567       1.8457
   11568       1.8749
   11569       1.7481
   11570       1.7763
   11571       1.7879
   11572       1.7741
   11573       1.6797
   11574       1.6998
   11575       1.6850
   11576       1.7223
   11577       1.5547
   11578       1.6995
   11579       1.6408
   11580       1.5134
   11581       1.7033
   11582       1.7320
   11583       1.7534
   11584       1.7251
   11585       1.7364
   11586       1.7621
   11587       1.6764
   11588       1.6237
   11589       1.6218
   11590       1.6597
   11591       1.6551
   11592       1.6807
   11593       1.6386
   11594       1.6783
   11595       1.5993
   11596       1.7089
   11597       1.6415
   11598       1.6317
   11599       1.6268
   11600       1.6368
   11601       1.6786
   11602       1.6626
   11603       1.7729
   11604       1.6167
   11605       1.5888
   11606       1.6586
   11607       1.6229
   11608       1.5483
   11609       1.6338
   11610       1.5940
   11611       1.6359
   11612       1.5531
   11613       1.5456
   11614       1.6164
   11615       1.5778
   11616       1.6003
   11617       1.6043
   11618       1.5771
   11619       1.6162
   11620       1.5721
   11621       1.5922
   11622       1.6325
   11623       1.5854
   11624       1.6515
   11625       1.6516
   11626       1.6219
   11627       1.5834
   11628       1.5984
   11629       1.5355
   11630       1.5834
   11631       1.5842
   11632       1.5426
   11633       1.5575
   11634       1.6887
   11635       1.5934
   11636       1.6202
   11637       1.6212
   11638       1.6225
   11639       1.5211
   11640       1.5650
   11641       1.4948
   11642       1.5110
   11643       1.4918
   11644       1.5650
   11645       1.5581
   11646       1.4943
   11647       1.5930
   11648       1.5042
   11649       1.5636
   11650       1.6107
   11651       1.6380
   11652       1.6576
   11653       1.7264
   11654       1.7364
   11655       1.8633
   11656       1.7066
   11657       1.7400
   11658       1.6970
   11659       1.6303
   11660       1.5630
   11661       1.6378
   11662       1.6682
   11663       1.6751
   11664       1.7269
   11665       1.5679
   11666       1.5454
   11667       1.4746
   11668       1.5393
   11669       1.5490
   11670       1.6840
   11671       1.7534
   11672       1.6347
   11673       1.6252
   11674       1.7215
   11675       1.7233
   11676       1.6253
   11677       1.6910
   11678       1.6273
   11679       1.7100
   11680       1.6941
   11681       1.5860
   11682       1.5496
   11683       1.6326
   11684       1.6519
   11685       1.7005
   11686       1.7545
   11687       1.7278
   11688       1.7148
   11689       1.6800
   11690       1.6791
   11691       1.6061
   11692       1.5816
   11693       1.5683
   11694       1.6260
   11695       1.7678
   11696       1.6464
   11697       1.6935
   11698       1.7359
   11699       1.7958
   11700       1.8816
   11701       1.8772
   11702       1.8889
   11703       1.9144
   11704       1.8369
   11705       1.8662
   11706       1.9391
   11707       1.8299
   11708       1.8348
   11709       1.6847
   11710       1.7955
   11711       1.7715
   11712       1.6782
   11713       1.7481
   11714       1.7164
   11715       1.6986
   11716       1.6780
   11717       1.6502
   11718       1.7825
   11719       1.6857
   11720       1.5763
   11721       1.6996
   11722       1.7001
   11723       1.6715
   11724       1.6974
   11725       1.7096
   11726       1.7386
   11727       1.7730
   11728       1.7495
   11729       1.8693
   11730       1.7440
   11731       1.8613
   11732       1.7449
   11733       1.7460
   11734       1.6693
   11735       1.8014
   11736       1.9087
   11737       1.8787
   11738       1.7397
   11739       1.7583
   11740       1.7545
   11741       1.8945
   11742       1.8118
   11743       1.7024
   11744       1.7171
   11745       1.8091
   11746       1.7155
   11747       1.7860
   11748       1.7320
   11749       1.7671
   11750       1.6448
   11751       1.7358
   11752       1.5696
   11753       1.6233
   11754       1.5496
   11755       1.6004
   11756       1.5828
   11757       1.7192
   11758       1.7086
   11759       1.5915
   11760       1.6665
   11761       1.6413
   11762       1.6705
   11763       1.6649
   11764       1.6450
   11765       1.6184
   11766       1.6378
   11767       1.6370
   11768       1.6987
   11769       1.5981
   11770       1.6139
   11771       1.7424
   11772       1.8093
   11773       1.9862
   11774       1.8954
   11775       1.8876
   11776       1.7982
   11777       1.8379
   11778       1.8291
   11779       1.7914
   11780       1.8773
   11781       1.8513
   11782       1.7554
   11783       1.8464
   11784       1.9486
   11785       1.9181
   11786       1.8966
   11787       1.8868
   11788       1.9262
   11789       1.8827
   11790       1.7600
   11791       1.7834
   11792       1.8180
   11793       1.8138
   11794       1.7749
   11795       1.7235
   11796       1.6654
   11797       1.7075
   11798       1.7849
   11799       1.7755
   11800       1.7317
   11801       1.7288
   11802       1.7597
   11803       1.7858
   11804       1.7688
   11805       1.8060
   11806       1.8507
   11807       1.8370
   11808       1.8420
   11809       1.8424
   11810       1.7818
   11811       1.7753
   11812       1.7529
   11813       1.7440
   11814       1.7435
   11815       1.8426
   11816       1.8590
   11817       1.8760
   11818       1.8951
   11819       1.8595
   11820       1.8024
   11821       1.8244
   11822       1.8608
   11823       1.7555
   11824       1.8355
   11825       1.8633
   11826       1.7428
   11827       1.8356
   11828       1.8399
   11829       1.9335
   11830       1.7763
   11831       1.8034
   11832       1.8493
   11833       1.8096
   11834       1.8635
   11835       1.6908
   11836       1.7258
   11837       1.7326
   11838       1.8945
   11839       1.8367
   11840       1.8805
   11841       1.7943
   11842       1.8630
   11843       1.8855
   11844       1.9168
   11845       1.8965
   11846       1.9557
   11847       1.9915
   11848       2.1504
   11849       2.1592
   11850       2.0837
   11851       2.0027
   11852       2.0316
   11853       2.0973
   11854       2.0570
   11855       2.0301
   11856       2.0455
   11857       1.9769
   11858       1.9068
   11859       1.9589
   11860       1.8651
   11861       1.9089
   11862       1.7914
   11863       1.8812
   11864       1.9213
   11865       1.9442
   11866       1.9465
   11867       1.8364
   11868       1.8245
   11869       1.8899
   11870       1.7905
   11871       1.8110
   11872       1.8191
   11873       1.8139
   11874       1.7877
   11875       1.6949
   11876       1.8237
   11877       1.7921
   11878       1.7543
   11879       1.7762
   11880       1.7011
   11881       1.7688
   11882       1.7076
   11883       1.8010
   11884       1.8233
   11885       1.7099
   11886       1.7217
   11887       1.7523
   11888       1.7564
   11889       1.7699
   11890       1.7123
   11891       1.8279
   11892       1.9348
   11893       2.1129
   11894       2.0838
   11895       2.0092
   11896       1.9902
   11897       1.9508
   11898       2.0034
   11899       1.8946
   11900       1.9520
   11901       2.2679
   11902       2.1395
   11903       1.9586
   11904       1.9281
   11905       1.7759
   11906       1.7303
   11907       1.8018
   11908       1.7766
   11909       1.8880
   11910       1.8099
   11911       1.7024
   11912       1.7936
   11913       1.8532
   11914       1.8314
   11915       1.8980
   11916       1.9197
   11917       1.9763
   11918       1.8529
   11919       1.8799
   11920       1.9941
   11921       1.8563
   11922       1.8394
   11923       1.8539
   11924       1.8476
   11925       1.9319
   11926       1.8618
   11927       1.9086
   11928       1.8818
   11929       1.9185
   11930       1.8772
   11931       1.8602
   11932       1.7805
   11933       1.8928
   11934       1.7753
   11935       1.8010
   11936       1.8793
   11937       1.8181
   11938       1.8529
   11939       1.8912
   11940       1.9847
   11941       1.9992
   11942       1.9571
   11943       1.9997
   11944       1.9426
   11945       1.9937
   11946       1.9935
   11947       1.9150
   11948       1.9404
   11949       2.0280
   11950       1.9944
   11951       2.1016
   11952       2.0135
   11953       2.0844
   11954       2.2217
   11955       2.0284
   11956       2.0915
   11957       1.9096
   11958       1.8363
   11959       1.9329
   11960       1.8863
   11961       1.9128
   11962       1.8511
   11963       1.9029
   11964       2.0219
   11965       2.0035
   11966       1.9937
   11967       2.0702
   11968       2.1329
   11969       2.0484
   11970       1.9618
   11971       1.9378
   11972       1.9590
   11973       1.8173
   11974       1.8472
   11975       1.8227
   11976       1.7417
   11977       1.7211
   11978       1.7205
   11979       1.7360
   11980       1.7768
   11981       1.9001
   11982       1.8208
   11983       1.8878
   11984       1.8622
   11985       1.9118
   11986       1.8670
   11987       1.7322
   11988       1.7004
   11989       1.7917
   11990       1.7278
   11991       1.7271
   11992       1.7076
   11993       1.6788
   11994       1.8504
   11995       1.7731
   11996       1.8179
   11997       1.8379
   11998       1.8244
   11999       1.8356
   12000       1.7933
   12001       1.8376
   12002       1.8739
   12003       1.8305
   12004       1.8288
   12005       1.7666
   12006       1.8031
   12007       1.8215
   12008       1.7260
   12009       1.7936
   12010       1.7091
   12011       1.7282
   12012       1.7689
   12013       1.7730
   12014       1.8432
   12015       1.7169
   12016       1.7150
   12017       1.7953
   12018       1.8180
   12019       1.8928
   12020       1.7425
   12021       1.8457
   12022       1.8667
   12023       1.9883
   12024       1.8880
   12025       1.8286
   12026       1.8639
   12027       1.7664
   12028       1.8519
   12029       1.9217
   12030       1.8315
   12031       1.7685
   12032       1.8434
   12033       1.7988
   12034       1.8500
   12035       1.7855
   12036       1.6827
   12037       1.7549
   12038       1.5810
   12039       1.6587
   12040       1.7428
   12041       1.6968
   12042       1.6982
   12043       1.7791
   12044       1.6238
   12045       1.7650
   12046       1.7573
   12047       1.8614
   12048       1.8599
   12049       1.8651
   12050       1.9303
   12051       1.9161
   12052       1.9255
   12053       1.9942
   12054       2.0065
   12055       1.9338
   12056       1.8496
   12057       1.8767
   12058       1.8600
   12059       1.8488
   12060       1.8021
   12061       1.9163
   12062       1.9082
   12063       1.9138
   12064       1.8942
   12065       1.8430
   12066       1.9381
   12067       1.8968
   12068       1.9294
   12069       1.8140
   12070       1.8307
   12071       1.8865
   12072       1.8854
   12073       1.8475
   12074       1.8141
   12075       1.8744
   12076       1.9660
   12077       1.9715
   12078       1.9356
   12079       1.9319
   12080       1.8900
   12081       1.8524
   12082       1.8514
   12083       1.6932
   12084       1.7916
   12085       1.9919
   12086       1.8385
   12087       1.8033
   12088       1.8879
   12089       1.8978
   12090       1.8402
   12091       1.8542
   12092       1.8146
   12093       1.7889
   12094       1.8439
   12095       1.9784
   12096       1.7609
   12097       1.7753
   12098       1.8067
   12099       1.8574
   12100       1.8104
   12101       1.7879
   12102       1.8592
   12103       1.8333
   12104       1.8022
   12105       1.8379
   12106       1.8120
   12107       1.8006
   12108       1.8919
   12109       1.8742
   12110       1.7434
   12111       1.7783
   12112       1.7739
   12113       1.8943
   12114       1.6874
   12115       1.6662
   12116       1.7188
   12117       1.7711
   12118       1.8170
   12119       1.8567
   12120       1.8474
   12121       1.9078
   12122       1.8655
   12123       1.7579
   12124       1.8414
   12125       1.7290
   12126       1.8794
   12127       1.7952
   12128       1.7930
   12129       1.7787
   12130       1.8013
   12131       1.9622
   12132       1.8235
   12133       1.8441
   12134       1.8310
   12135       1.8493
   12136       1.9758
   12137       1.8804
   12138       1.7681
   12139       1.7801
   12140       1.7987
   12141       1.6898
   12142       1.8345
   12143       1.9336
   12144       1.8288
   12145       1.8443
   12146       1.8807
   12147       1.8195
   12148       1.7978
   12149       1.8495
   12150       1.8932
   12151       1.8468
   12152       1.8546
   12153       1.8819
   12154       1.8520
   12155       1.8273
   12156       1.8329
   12157       1.8010
   12158       1.8810
   12159       1.8802
   12160       1.8536
   12161       1.9098
   12162       1.9634
   12163       1.9028
   12164       1.9621
   12165       1.9189
   12166       1.9600
   12167       1.8989
   12168       1.9266
   12169       1.9490
   12170       1.9530
   12171       1.8444
   12172       1.7896
   12173       1.7058
   12174       1.7464
   12175       1.6949
   12176       1.7000
   12177       1.7534
   12178       1.7295
   12179       1.6915
   12180       1.8158
   12181       1.8437
   12182       1.8385
   12183       1.7528
   12184       1.7753
   12185       1.6801
   12186       1.7581
   12187       1.7770
   12188       1.8696
   12189       1.8160
   12190       1.7636
   12191       1.7667
   12192       1.7011
   12193       1.7138
   12194       1.6974
   12195       1.6939
   12196       1.6911
   12197       1.7489
   12198       1.6293
   12199       1.6369
   12200       1.6563
   12201       1.7391
   12202       1.6531
   12203       1.6982
   12204       1.7158
   12205       1.8176
   12206       1.6366
   12207       1.7792
   12208       1.8312
   12209       1.7980
   12210       1.8543
   12211       1.8338
   12212       1.7590
   12213       1.6730
   12214       1.6405
   12215       1.6418
   12216       1.6437
   12217       1.7726
   12218       1.7467
   12219       1.8048
   12220       1.8091
   12221       1.8553
   12222       1.8817
   12223       1.8694
   12224       1.9245
   12225       1.7766
   12226       1.7995
   12227       1.8318
   12228       1.8181
   12229       1.8030
   12230       1.7838
   12231       1.9143
   12232       1.8161
   12233       1.8502
   12234       2.0921
   12235       2.1577
   12236       2.1061
   12237       2.0307
   12238       2.0132
   12239       1.9936
   12240       2.1116
   12241       2.1070
   12242       2.1030
   12243       2.0986
   12244       2.0971
   12245       2.1794
   12246       2.1660
   12247       2.2473
   12248       2.2036
   12249       2.1590
   12250       2.1911
   12251       2.0860
   12252       2.0147
   12253       2.1345
   12254       2.1076
   12255       2.0833
   12256       2.0450
   12257       2.0269
   12258       2.0716
   12259       2.1341
   12260       2.1069
   12261       2.0108
   12262       2.1283
   12263       2.0484
   12264       2.1445
   12265       1.9177
   12266       2.1517
   12267       2.0970
   12268       2.0754
   12269       1.9821
   12270       2.1338
   12271       2.1648
   12272       2.0740
   12273       2.1657
   12274       2.0669
   12275       2.2142
   12276       2.2039
   12277       2.0482
   12278       2.1573
   12279       2.1097
   12280       2.1780
   12281       2.0357
   12282       1.9510
   12283       2.0155
   12284       2.0011
   12285       1.9863
   12286       2.0304
   12287       2.0600
   12288       2.1159
   12289       1.9546
   12290       2.0067
   12291       1.9962
   12292       2.1832
   12293       2.0967
   12294       2.1440
   12295       2.1751
   12296       2.1528
   12297       2.2672
   12298       2.1500
   12299       2.0461
   12300       1.9736
   12301       1.9847
   12302       2.1005
   12303       2.1818
   12304       2.1603
   12305       2.1872
   12306       2.2036
   12307       2.1082
   12308       2.1662
   12309       2.2540
   12310       2.1923
   12311       2.1284
   12312       2.2306
   12313       2.2119
   12314       2.0349
   12315       2.1194
   12316       2.1222
   12317       2.1786
   12318       2.1470
   12319       2.1223
   12320       2.1473
   12321       2.0170
   12322       2.0224
   12323       2.1053
   12324       2.0405
   12325       2.0223
   12326       2.0255
   12327       2.0949
   12328       2.0277
   12329       2.0488
   12330       1.9845
   12331       1.9962
   12332       2.0718
   12333       1.9794
   12334       1.9701
   12335       2.0307
   12336       1.9917
   12337       1.8939
   12338       1.9094
   12339       1.9498
   12340       1.9490
   12341       1.9260
   12342       2.0050
   12343       2.0823
   12344       1.9645
   12345       1.9934
   12346       1.8820
   12347       1.9196
   12348       1.9313
   12349       1.8655
   12350       1.9211
   12351       1.9597
   12352       1.9121
   12353       2.0287
   12354       2.0205
   12355       1.9751
   12356       1.9555
   12357       2.0474
   12358       2.0717
   12359       2.0375
   12360       1.9951
   12361       1.8467
   12362       1.7681
   12363       1.9149
   12364       1.9267
   12365       1.8937
   12366       1.8723
   12367       1.9134
   12368       1.8949
   12369       1.9204
   12370       1.9278
   12371       2.0450
   12372       2.1981
   12373       2.0017
   12374       1.9256
   12375       1.8280
   12376       1.8050
   12377       1.8892
   12378       1.9292
   12379       1.9927
   12380       1.9978
   12381       2.1464
   12382       2.1729
   12383       1.9744
   12384       2.0270
   12385       2.0431
   12386       2.1575
   12387       2.0495
   12388       2.0879
   12389       2.0245
   12390       2.1191
   12391       2.1503
   12392       1.9732
   12393       1.9925
   12394       2.0455
   12395       2.0596
   12396       1.9415
   12397       2.0493
   12398       2.0796
   12399       2.0943
   12400       2.1705
   12401       2.3625
   12402       2.2609
   12403       2.2824
   12404       2.3112
   12405       2.3127
   12406       2.3211
   12407       2.3237
   12408       2.1270
   12409       2.2162
   12410       2.0862
   12411       2.1349
   12412       2.2398
   12413       2.2718
   12414       1.9801
   12415       2.0486
   12416       1.9407
   12417       1.9512
   12418       1.9094
   12419       1.9838
   12420       1.9730
   12421       1.9950
   12422       2.0891
   12423       2.1906
   12424       2.2669
   12425       2.1791
   12426       2.2513
   12427       2.0404
   12428       2.0229
   12429       2.0893
   12430       2.0255
   12431       2.0994
   12432       2.1949
   12433       1.9661
   12434       2.0345
   12435       2.1422
   12436       2.1582
   12437       2.0297
   12438       2.0654
   12439       2.1081
   12440       2.2254
   12441       2.1386
   12442       2.1026
   12443       2.1303
   12444       2.1363
   12445       2.0686
   12446       2.0697
   12447       2.0526
   12448       2.0617
   12449       1.9833
   12450       1.9508
   12451       2.1621
   12452       2.0585
   12453       2.0140
   12454       1.9159
   12455       1.8987
   12456       1.8049
   12457       1.9931
   12458       1.8916
   12459       1.8980
   12460       1.8826
   12461       1.8846
   12462       1.9953
   12463       2.0960
   12464       1.9277
   12465       1.9916
   12466       2.0040
   12467       2.0573
   12468       2.0345
   12469       1.9930
   12470       1.9648
   12471       2.0122
   12472       2.0737
   12473       2.1439
   12474       2.1082
   12475       2.0491
   12476       2.0727
   12477       2.0884
   12478       2.0773
   12479       2.0145
   12480       2.0561
   12481       2.0584
   12482       2.0120
   12483       1.8845
   12484       1.9175
   12485       1.9374
   12486       1.9615
   12487       2.0512
   12488       2.0321
   12489       1.9884
   12490       1.9810
   12491       2.1285
   12492       2.0800
   12493       2.0667
   12494       2.1006
   12495       2.0658
   12496       2.1339
   12497       2.0727
   12498       2.1221
   12499       2.0310
   12500       2.1582
   12501       2.0956
   12502       2.2092
   12503       2.2288
   12504       2.1676
   12505       2.0435
   12506       2.1457
   12507       2.0633
   12508       1.9047
   12509       1.9609
   12510       2.0580
   12511       2.0603
   12512       2.0312
   12513       1.9214
   12514       1.9813
   12515       1.9021
   12516       1.9832
   12517       2.0299
   12518       2.0199
   12519       2.0969
   12520       1.9799
   12521       2.0483
   12522       2.0347
   12523       2.2292
   12524       2.0852
   12525       2.0356
   12526       1.9810
   12527       2.2800
   12528       2.2500
   12529       2.2172
   12530       2.1995
   12531       2.1077
   12532       2.2058
   12533       2.2252
   12534       2.2060
   12535       2.1509
   12536       2.2243
   12537       2.2072
   12538       2.1616
   12539       2.2165
   12540       2.2155
   12541       2.0187
   12542       2.0604
   12543       1.9560
   12544       1.8943
   12545       1.8039
   12546       1.8832
   12547       1.9182
   12548       1.8731
   12549       1.7934
   12550       1.8929
   12551       1.8918
   12552       1.9545
   12553       1.9375
   12554       1.8944
   12555       1.9538
   12556       1.9316
   12557       1.9626
   12558       1.9436
   12559       1.8379
   12560       1.9428
   12561       1.9989
   12562       1.9495
   12563       2.1020
   12564       2.1771
   12565       2.0538
   12566       2.0775
   12567       2.0580
   12568       2.1290
   12569       1.9100
   12570       1.9130
   12571       1.7316
   12572       1.8449
   12573       1.8167
   12574       1.8986
   12575       1.8844
   12576       1.9143
   12577       1.7897
   12578       1.8311
   12579       1.9956
   12580       2.0190
   12581       2.0073
   12582       2.1145
   12583       2.0112
   12584       2.0732
   12585       2.0994
   12586       2.0509
   12587       2.0756
   12588       2.0999
   12589       2.0301
   12590       1.9057
   12591       2.0351
   12592       2.0451
   12593       1.9576
   12594       1.9968
   12595       1.8674
   12596       1.9071
   12597       1.8662
   12598       1.8870
   12599       1.9394
   12600       1.8607
   12601       1.9747
   12602       2.0114
   12603       1.9525
   12604       1.9127
   12605       1.8160
   12606       1.8096
   12607       1.8515
   12608       1.8993
   12609       1.9643
   12610       1.8858
   12611       1.9012
   12612       1.9407
   12613       1.9607
   12614       1.8808
   12615       1.9573
   12616       2.1012
   12617       2.1103
   12618       2.1117
   12619       1.8829
   12620       1.9324
   12621       1.9283
   12622       1.9912
   12623       2.0345
   12624       1.9851
   12625       1.9644
   12626       1.9930
   12627       1.9909
   12628       2.0440
   12629       2.1093
   12630       2.1733
   12631       2.0505
   12632       2.0246
   12633       1.9388
   12634       1.9400
   12635       2.0652
   12636       1.9483
   12637       1.9772
   12638       1.9525
   12639       1.9192
   12640       1.9339
   12641       2.0527
   12642       1.9980
   12643       1.9734
   12644       2.0151
   12645       1.9336
   12646       1.9687
   12647       1.8860
   12648       2.0701
   12649       2.0948
   12650       2.1333
   12651       2.1603
   12652       2.2218
   12653       2.1540
   12654       1.9985
   12655       2.0189
   12656       1.9863
   12657       2.1359
   12658       2.2131
   12659       2.2522
   12660       2.3459
   12661       2.0618
   12662       2.2009
   12663       2.1072
   12664       2.0666
   12665       2.1584
   12666       2.3134
   12667       2.1910
   12668       2.1084
   12669       2.1663
   12670       2.1983
   12671       2.2050
   12672       2.2114
   12673       2.2608
   12674       2.3046
   12675       2.2078
   12676       2.1230
   12677       2.0729
   12678       2.1539
   12679       2.1573
   12680       2.0943
   12681       2.1942
   12682       2.1473
   12683       2.1943
   12684       2.1398
   12685       2.0994
   12686       2.0392
   12687       1.9580
   12688       2.0181
   12689       2.0120
   12690       2.0780
   12691       2.0573
   12692       2.0523
   12693       2.1747
   12694       2.1422
   12695       2.2249
   12696       2.1498
   12697       2.2748
   12698       2.1699
   12699       2.2046
   12700       2.1701
   12701       2.0311
   12702       2.1310
   12703       2.2251
   12704       2.2088
   12705       2.2953
   12706       2.3350
   12707       2.3595
   12708       2.4134
   12709       2.3077
   12710       2.2832
   12711       2.2687
   12712       2.2563
   12713       2.1587
   12714       2.1482
   12715       2.0553
   12716       1.9830
   12717       2.0452
   12718       2.0995
   12719       1.9868
   12720       1.9143
   12721       1.9377
   12722       1.9878
   12723       2.0197
   12724       2.0497
   12725       1.9236
   12726       2.0116
   12727       2.0045
   12728       1.9960
   12729       2.0949
   12730       2.1998
   12731       2.1454
   12732       2.0647
   12733       2.0670
   12734       2.0879
   12735       2.1785
   12736       2.0393
   12737       1.9884
   12738       2.0847
   12739       2.0720
   12740       2.0034
   12741       2.0391
   12742       1.9569
   12743       1.9111
   12744       1.9990
   12745       2.0327
   12746       1.9622
   12747       1.9478
   12748       1.8714
   12749       2.1026
   12750       2.0071
   12751       2.0533
   12752       1.9523
   12753       1.9481
   12754       2.0335
   12755       1.9559
   12756       1.9408
   12757       1.9858
   12758       1.9659
   12759       1.9680
   12760       1.9671
   12761       2.0183
   12762       2.1394
   12763       2.0882
   12764       2.1268
   12765       2.0752
   12766       2.1205
   12767       2.0125
   12768       2.1646
   12769       2.0147
   12770       2.1346
   12771       2.1597
   12772       2.1835
   12773       2.1159
   12774       1.9915
   12775       2.0044
   12776       2.0232
   12777       2.0926
   12778       1.9822
   12779       1.9805
   12780       2.0350
   12781       2.0161
   12782       1.9312
   12783       2.0892
   12784       1.9914
   12785       2.1303
   12786       2.0780
   12787       1.9945
   12788       2.0975
   12789       2.0454
   12790       2.0492
   12791       2.1758
   12792       1.9891
   12793       2.0613
   12794       2.1151
   12795       2.0158
   12796       2.1439
   12797       2.1075
   12798       2.1388
   12799       2.1943
   12800       2.1990
   12801       2.2428
   12802       2.2151
   12803       2.2413
   12804       2.1002
   12805       2.1987
   12806       2.1400
   12807       2.1107
   12808       2.1695
   12809       2.1418
   12810       2.0363
   12811       2.0042
   12812       2.0253
   12813       2.1024
   12814       2.1465
   12815       2.1511
   12816       2.1844
   12817       2.1751
   12818       2.1366
   12819       2.0182
   12820       2.1724
   12821       1.9721
   12822       1.9277
   12823       2.0085
   12824       1.9722
   12825       1.9276
   12826       1.9725
   12827       2.0291
   12828       2.0854
   12829       2.0231
   12830       1.9940
   12831       1.9184
   12832       1.9821
   12833       1.9002
   12834       1.9561
   12835       1.8802
   12836       2.0178
   12837       2.0708
   12838       1.9972
   12839       2.0309
   12840       1.9925
   12841       1.9859
   12842       2.1419
   12843       2.0231
   12844       1.8935
   12845       2.1466
   12846       2.0671
   12847       2.1078
   12848       2.1742
   12849       2.0475
   12850       1.9379
   12851       1.9676
   12852       1.9837
   12853       2.0293
   12854       2.0146
   12855       2.1437
   12856       2.1891
   12857       2.0476
   12858       2.1700
   12859       2.1835
   12860       2.1585
   12861       2.0438
   12862       2.2598
   12863       2.0814
   12864       1.9065
   12865       2.0387
   12866       2.0506
   12867       1.9131
   12868       1.9341
   12869       1.9816
   12870       2.0923
   12871       2.0692
   12872       2.0593
   12873       1.9824
   12874       1.9196
   12875       1.9258
   12876       1.9460
   12877       1.8721
   12878       1.9417
   12879       1.9957
   12880       1.9260
   12881       1.9702
   12882       1.8242
   12883       1.8640
   12884       1.9209
   12885       1.9747
   12886       1.9931
   12887       1.9567
   12888       1.9299
   12889       1.8867
   12890       1.7786
   12891       1.9044
   12892       2.0385
   12893       1.9835
   12894       2.0496
   12895       2.0883
   12896       2.0256
   12897       2.0038
   12898       1.9375
   12899       1.8586
   12900       1.8100
   12901       1.9566
   12902       1.8367
   12903       1.8503
   12904       1.8272
   12905       1.7256
   12906       1.8212
   12907       1.9121
   12908       1.9744
   12909       2.0076
   12910       1.9702
   12911       1.9301
   12912       1.9744
   12913       1.7258
   12914       1.6741
   12915       1.7791
   12916       1.7502
   12917       1.8384
   12918       1.7740
   12919       1.8946
   12920       1.8031
   12921       1.8779
   12922       1.9265
   12923       1.8821
   12924       1.9084
   12925       2.0551
   12926       2.0148
   12927       2.1298
   12928       1.8732
   12929       1.8531
   12930       1.8373
   12931       1.8604
   12932       1.8166
   12933       1.8149
   12934       1.7518
   12935       1.8440
   12936       1.8371
   12937       1.9237
   12938       1.9798
   12939       2.0812
   12940       2.0164
   12941       2.0740
   12942       2.0643
   12943       2.0677
   12944       2.0327
   12945       2.0931
   12946       2.1011
   12947       1.9996
   12948       1.9806
   12949       1.9876
   12950       1.9551
   12951       2.1587
   12952       2.0020
   12953       2.1626
   12954       2.1254
   12955       2.2483
   12956       2.1486
   12957       2.1279
   12958       2.1037
   12959       2.0709
   12960       2.2272
   12961       2.1012
   12962       2.2302
   12963       2.0916
   12964       2.0048
   12965       2.0314
   12966       1.9726
   12967       2.0856
   12968       2.0436
   12969       2.1057
   12970       2.1509
   12971       2.0696
   12972       2.0087
   12973       1.9039
   12974       1.8904
   12975       2.0524
   12976       2.0093
   12977       2.0052
   12978       1.9672
   12979       2.0772
   12980       1.9856
   12981       2.0011
   12982       2.1490
   12983       2.1334
   12984       2.0489
   12985       1.9941
   12986       2.0806
   12987       2.0789
   12988       2.1350
   12989       2.1793
   12990       2.1371
   12991       2.1385
   12992       2.1462
   12993       2.1222
   12994       2.2271
   12995       2.1580
   12996       2.1720
   12997       2.1412
   12998       2.1503
   12999       2.4130
   13000       2.2377
   13001       2.2146
   13002       2.2338
   13003       2.2959
   13004       2.1234
   13005       2.0312
   13006       2.1941
   13007       2.2368
   13008       2.2256
   13009       2.1940
   13010       2.2186
   13011       2.2583
   13012       2.1527
   13013       2.0991
   13014       2.2428
   13015       2.0103
   13016       2.1993
   13017       2.1780
   13018       2.2392
   13019       2.2645
   13020       2.2333
   13021       2.3214
   13022       2.3739
   13023       2.1267
   13024       2.1572
   13025       2.0910
   13026       2.0568
   13027       2.1521
   13028       2.0994
   13029       2.0168
   13030       1.9918
   13031       1.9462
   13032       2.0849
   13033       2.1537
   13034       2.0012
   13035       2.1011
   13036       2.0091
   13037       1.9779
   13038       2.1071
   13039       2.0091
   13040       2.0050
   13041       1.9840
   13042       1.9509
   13043       1.9986
   13044       2.0781
   13045       1.8896
   13046       2.1203
   13047       2.1105
   13048       2.1864
   13049       2.1497
   13050       2.1543
   13051       2.1366
   13052       2.1192
   13053       2.2160
   13054       2.1640
   13055       2.1802
   13056       2.2401
   13057       2.0990
   13058       2.2156
   13059       2.0325
   13060       1.9851
   13061       2.0196
   13062       1.9939
   13063       1.8706
   13064       1.9759
   13065       1.9568
   13066       1.9491
   13067       1.9025
   13068       1.9346
   13069       2.0245
   13070       2.0092
   13071       2.0847
   13072       1.9899
   13073       1.9477
   13074       1.9785
   13075       2.0340
   13076       2.0577
   13077       2.0306
   13078       2.0056
   13079       2.0503
   13080       2.0536
   13081       1.9443
   13082       1.9452
   13083       1.9639
   13084       1.8685
   13085       1.8351
   13086       1.8667
   13087       1.9045
   13088       1.9221
   13089       1.9681
   13090       1.8513
   13091       1.7578
   13092       1.8025
   13093       1.8164
   13094       1.9174
   13095       1.8735
   13096       1.8909
   13097       1.9495
   13098       1.9577
   13099       2.0413
   13100       1.8479
   13101       1.7996
   13102       1.7298
   13103       1.7215
   13104       1.8696
   13105       1.7766
   13106       1.8384
   13107       1.8742
   13108       1.9292
   13109       1.8440
   13110       1.7936
   13111       1.7815
   13112       1.8329
   13113       1.8347
   13114       1.7878
   13115       1.8570
   13116       1.8030
   13117       1.8134
   13118       1.7806
   13119       1.7566
   13120       1.8401
   13121       1.8215
   13122       2.0405
   13123       1.7722
   13124       1.8121
   13125       1.7848
   13126       1.7568
   13127       1.7428
   13128       1.8332
   13129       1.7766
   13130       1.6842
   13131       1.7021
   13132       1.7463
   13133       1.6654
   13134       1.7204
   13135       1.7000
   13136       1.7459
   13137       1.7114
   13138       1.7826
   13139       1.7766
   13140       1.8338
   13141       1.7283
   13142       1.7899
   13143       1.7809
   13144       1.8645
   13145       1.7386
   13146       1.7322
   13147       1.7232
   13148       1.7647
   13149       1.7896
   13150       1.7610
   13151       1.7583
   13152       1.8018
   13153       1.6643
   13154       1.7055
   13155       1.7772
   13156       1.7383
   13157       1.7340
   13158       1.7251
   13159       1.7975
   13160       1.8348
   13161       1.7970
   13162       1.7398
   13163       1.7708
   13164       1.7710
   13165       1.8623
   13166       1.8422
   13167       1.9571
   13168       1.7904
   13169       1.9086
   13170       1.8430
   13171       1.8273
   13172       1.8372
   13173       1.8469
   13174       1.7908
   13175       1.8097
   13176       1.7925
   13177       1.7952
   13178       1.7244
   13179       1.7551
   13180       1.6730
   13181       1.7905
   13182       1.7264
   13183       1.8371
   13184       1.9589
   13185       1.9841
   13186       1.8934
   13187       1.9177
   13188       1.8734
   13189       1.8643
   13190       1.8207
   13191       1.9619
   13192       1.8893
   13193       1.9441
   13194       1.9165
   13195       1.8172
   13196       1.7775
   13197       1.8049
   13198       1.7482
   13199       1.7267
   13200       1.7668
   13201       1.8053
   13202       1.7410
   13203       1.6744
   13204       1.7230
   13205       1.6952
   13206       1.7769
   13207       1.7523
   13208       1.8394
   13209       1.8265
   13210       1.9120
   13211       1.8072
   13212       1.7560
   13213       1.8644
   13214       1.9445
   13215       1.7878
   13216       1.9251
   13217       1.8864
   13218       1.9600
   13219       1.9311
   13220       1.9625
   13221       1.9279
   13222       1.9316
   13223       1.8298
   13224       2.0567
   13225       1.9857
   13226       1.8408
   13227       1.8989
   13228       1.8213
   13229       1.7976
   13230       1.9100
   13231       1.8822
   13232       1.7780
   13233       1.9268
   13234       2.0488
   13235       2.0775
   13236       1.9902
   13237       2.0428
   13238       2.0288
   13239       2.0255
   13240       1.9247
   13241       2.0216
   13242       1.9300
   13243       1.9369
   13244       1.9831
   13245       1.9016
   13246       2.0815
   13247       2.1302
   13248       2.0063
   13249       2.0567
   13250       1.8778
   13251       1.8275
   13252       1.8384
   13253       1.8350
   13254       1.8853
   13255       1.8672
   13256       1.9496
   13257       1.8623
   13258       1.9065
   13259       1.8252
   13260       1.8237
   13261       1.8320
   13262       1.7804
   13263       1.8710
   13264       1.7648
   13265       1.8077
   13266       1.8316
   13267       1.8062
   13268       1.9391
   13269       1.9434
   13270       2.0217
   13271       1.9934
   13272       1.9378
   13273       2.0245
   13274       1.9357
   13275       1.9003
   13276       1.9042
   13277       1.9584
   13278       2.0061
   13279       1.9861
   13280       1.9385
   13281       1.9712
   13282       2.0213
   13283       2.0332
   13284       2.0424
   13285       2.1275
   13286       1.8957
   13287       1.9700
   13288       2.0001
   13289       2.0413
   13290       1.9287
   13291       1.8489
   13292       1.8465
   13293       1.8953
   13294       1.9511
   13295       1.8307
   13296       1.8369
   13297       1.9756
   13298       1.9667
   13299       1.9618
   13300       1.9979
   13301       2.0535
   13302       2.0547
   13303       2.0473
   13304       2.0981
   13305       1.9875
   13306       1.9802
   13307       2.0447
   13308       2.0044
   13309       2.0173
   13310       2.0220
   13311       2.0123
   13312       1.8568
   13313       2.0709
   13314       1.9518
   13315       1.9727
   13316       2.0278
   13317       2.0546
   13318       1.8684
   13319       1.8999
   13320       1.8176
   13321       1.8525
   13322       1.9445
   13323       1.8562
   13324       1.9001
   13325       1.9987
   13326       1.8677
   13327       1.9416
   13328       1.8394
   13329       1.9301
   13330       2.0303
   13331       2.0638
   13332       1.9698
   13333       1.9688
   13334       2.0416
   13335       1.9897
   13336       1.9390
   13337       1.8493
   13338       1.7680
   13339       1.8947
   13340       1.8764
   13341       1.8716
   13342       1.7706
   13343       1.7935
   13344       1.7103
   13345       1.7280
   13346       1.7642
   13347       1.8627
   13348       1.9194
   13349       1.8549
   13350       1.7811
   13351       1.8778
   13352       1.8611
   13353       1.8573
   13354       1.7732
   13355       1.7901
   13356       1.7487
   13357       1.7809
   13358       1.7530
   13359       1.8823
   13360       1.8017
   13361       1.9159
   13362       1.8104
   13363       1.8910
   13364       1.8793
   13365       1.8476
   13366       1.8962
   13367       1.7378
   13368       1.8343
   13369       1.8169
   13370       1.8254
   13371       1.7244
   13372       1.7155
   13373       1.7063
   13374       1.8277
   13375       1.7420
   13376       1.7984
   13377       1.7216
   13378       1.8175
   13379       1.8978
   13380       1.8205
   13381       1.9104
   13382       1.8867
   13383       1.9642
   13384       1.8761
   13385       1.8915
   13386       1.7401
   13387       1.8804
   13388       1.8547
   13389       1.8742
   13390       1.8377
   13391       1.8448
   13392       1.8619
   13393       1.8070
   13394       1.8498
   13395       1.7607
   13396       1.8035
   13397       1.8711
   13398       1.8051
   13399       1.7643
   13400       1.8653
   13401       1.8886
   13402       1.8837
   13403       1.9403
   13404       1.9370
   13405       2.0023
   13406       1.9874
   13407       1.9910
   13408       1.9431
   13409       2.0152
   13410       2.0798
   13411       1.8916
   13412       1.9281
   13413       1.9402
   13414       1.9753
   13415       1.9251
   13416       1.9044
   13417       2.0430
   13418       1.8840
   13419       1.8385
   13420       1.8522
   13421       1.7765
   13422       1.7539
   13423       1.7402
   13424       1.7697
   13425       1.7451
   13426       1.7052
   13427       1.6993
   13428       1.8211
   13429       1.9102
   13430       1.9319
   13431       1.8842
   13432       1.9433
   13433       1.9282
   13434       1.9043
   13435       1.8428
   13436       1.9212
   13437       1.7695
   13438       1.7336
   13439       1.7176
   13440       1.6206
   13441       1.8460
   13442       1.7399
   13443       1.7600
   13444       1.7111
   13445       1.7492
   13446       1.8162
   13447       1.8259
   13448       1.8598
   13449       1.7507
   13450       1.7689
   13451       1.8745
   13452       1.8965
   13453       1.8020
   13454       1.8920
   13455       1.9408
   13456       1.9524
   13457       1.9171
   13458       1.8810
   13459       1.9611
   13460       2.0173
   13461       1.9314
   13462       1.9268
   13463       1.9307
   13464       1.8515
   13465       1.8111
   13466       1.9065
   13467       1.8157
   13468       1.8048
   13469       1.8294
   13470       1.8663
   13471       1.8487
   13472       1.8598
   13473       1.6794
   13474       1.6725
   13475       1.6409
   13476       1.5629
   13477       1.6548
   13478       1.6732
   13479       1.7332
   13480       1.7530
   13481       1.7826
   13482       1.8692
   13483       1.8821
   13484       1.9903
   13485       1.9352
   13486       1.8395
   13487       1.8601
   13488       1.7849
   13489       1.7572
   13490       1.8889
   13491       1.9127
   13492       1.8929
   13493       1.9881
   13494       2.0440
   13495       1.9722
   13496       1.8736
   13497       1.9106
   13498       1.8130
   13499       1.9469
   13500       1.9309
   13501       1.7504
   13502       1.7129
   13503       1.8643
   13504       1.9485
   13505       1.8393
   13506       1.8776
   13507       1.9026
   13508       1.7843
   13509       1.7863
   13510       1.8930
   13511       1.7582
   13512       1.8777
   13513       1.8915
   13514       1.8685
   13515       1.7613
   13516       1.6593
   13517       1.7238
   13518       1.6933
   13519       1.7864
   13520       1.7668
   13521       1.7508
   13522       1.7775
   13523       1.8140
   13524       1.7680
   13525       1.7632
   13526       1.7891
   13527       1.7455
   13528       1.7298
   13529       1.7885
   13530       1.8335
   13531       1.8784
   13532       1.9316
   13533       1.9686
   13534       1.8942
   13535       2.0166
   13536       2.0247
   13537       1.9535
   13538       1.8959
   13539       1.7967
   13540       1.8193
   13541       1.8898
   13542       1.9035
   13543       1.9125
   13544       1.8665
   13545       1.8284
   13546       1.8893
   13547       1.8215
   13548       1.8360
   13549       1.9253
   13550       1.9029
   13551       1.9403
   13552       1.9326
   13553       1.8879
   13554       1.8973
   13555       1.9093
   13556       1.9083
   13557       1.9288
   13558       1.9682
   13559       1.9154
   13560       1.8278
   13561       1.9248
   13562       1.8906
   13563       1.8188
   13564       1.7660
   13565       1.9403
   13566       1.8599
   13567       1.9008
   13568       1.8301
   13569       1.8798
   13570       1.8235
   13571       1.9641
   13572       1.9692
   13573       1.9593
   13574       1.8796
   13575       2.0257
   13576       2.1083
   13577       2.0480
   13578       1.9549
   13579       1.8724
   13580       2.0091
   13581       2.0287
   13582       2.0106
   13583       1.9682
   13584       1.9904
   13585       2.0447
   13586       2.0304
   13587       2.0227
   13588       2.0021
   13589       2.0976
   13590       2.2182
   13591       2.2039
   13592       2.1025
   13593       1.9489
   13594       2.0660
   13595       1.9988
   13596       2.1240
   13597       2.1298
   13598       2.0437
   13599       2.1000
   13600       2.0327
   13601       2.0038
   13602       2.1209
   13603       1.9462
   13604       2.0172
   13605       1.9744
   13606       1.8927
   13607       1.9077
   13608       1.9352
   13609       2.0456
   13610       2.0546
   13611       1.9748
   13612       2.0350
   13613       1.9050
   13614       1.9299
   13615       1.9142
   13616       1.8899
   13617       1.7914
   13618       1.7928
   13619       1.6706
   13620       1.8463
   13621       1.7725
   13622       1.7861
   13623       2.0579
   13624       1.9657
   13625       1.9584
   13626       1.8842
   13627       1.9029
   13628       1.8185
   13629       1.8171
   13630       1.9634
   13631       1.9631
   13632       1.9480
   13633       1.7950
   13634       1.7162
   13635       1.6792
   13636       1.7738
   13637       1.7365
   13638       1.6733
   13639       1.8042
   13640       1.7063
   13641       1.7792
   13642       1.8121
   13643       1.8949
   13644       1.8757
   13645       1.9037
   13646       1.9689
   13647       1.8805
   13648       1.7275
   13649       1.7958
   13650       1.7179
   13651       1.8329
   13652       1.7757
   13653       1.7611
   13654       1.8099
   13655       1.7762
   13656       1.7093
   13657       1.7373
   13658       1.8069
   13659       1.7034
   13660       1.8015
   13661       1.7311
   13662       1.7841
   13663       1.7958
   13664       1.8568
   13665       1.8484
   13666       1.7702
   13667       1.9032
   13668       1.9193
   13669       1.7657
   13670       1.8528
   13671       1.8218
   13672       1.8868
   13673       1.9915
   13674       2.1252
   13675       1.9584
   13676       1.9985
   13677       1.9510
   13678       1.8208
   13679       1.9282
   13680       2.0793
   13681       2.0438
   13682       1.9794
   13683       1.9303
   13684       1.8285
   13685       1.8160
   13686       1.8167
   13687       1.9798
   13688       1.7669
   13689       1.7728
   13690       1.8303
   13691       1.8508
   13692       1.9220
   13693       1.8457
   13694       1.7844
   13695       1.8339
   13696       1.9512
   13697       2.0043
   13698       1.9956
   13699       1.8430
   13700       1.9814
   13701       2.0692
   13702       1.8155
   13703       1.9406
   13704       1.9409
   13705       1.8863
   13706       1.8133
   13707       1.9067
   13708       1.9272
   13709       1.8908
   13710       1.7039
   13711       1.8806
   13712       1.7795
   13713       1.8309
   13714       1.8896
   13715       1.8442
   13716       1.9719
   13717       2.1014
   13718       2.1145
   13719       1.9305
   13720       1.9873
   13721       2.0302
   13722       2.0073
   13723       1.9761
   13724       1.9150
   13725       1.9701
   13726       1.9748
   13727       1.9092
   13728       1.8936
   13729       1.8893
   13730       1.8877
   13731       1.8199
   13732       1.7863
   13733       1.8007
   13734       1.8441
   13735       1.7504
   13736       1.8675
   13737       1.8951
   13738       1.8082
   13739       1.7790
   13740       1.9187
   13741       1.7822
   13742       1.7470
   13743       1.8822
   13744       1.8737
   13745       1.8634
   13746       1.7962
   13747       1.7596
   13748       1.7713
   13749       1.7931
   13750       1.8414
   13751       1.7633
   13752       1.8147
   13753       1.7327
   13754       1.7344
   13755       1.6925
   13756       1.7044
   13757       1.7824
   13758       1.6965
   13759       1.8748
   13760       1.8780
   13761       1.9127
   13762       1.8868
   13763       1.7463
   13764       1.7959
   13765       1.7638
   13766       1.6918
   13767       1.8333
   13768       1.8595
   13769       1.9365
   13770       1.9018
   13771       1.8869
   13772       1.8913
   13773       1.7663
   13774       1.8381
   13775       2.0177
   13776       1.9841
   13777       1.8404
   13778       1.8690
   13779       1.8560
   13780       1.8158
   13781       1.8220
   13782       1.9028
   13783       1.8539
   13784       1.8782
   13785       1.8046
   13786       1.7877
   13787       1.9572
   13788       1.8553
   13789       1.9168
   13790       1.9610
   13791       1.9684
   13792       1.8807
   13793       1.8422
   13794       1.9012
   13795       1.9383
   13796       1.9862
   13797       1.8571
   13798       1.8860
   13799       1.8642
   13800       1.8927
   13801       1.8160
   13802       1.8824
   13803       1.7654
   13804       1.8143
   13805       1.8919
   13806       1.9250
   13807       1.8148
   13808       1.8563
   13809       1.9485
   13810       1.9882
   13811       1.8840
   13812       1.9232
   13813       1.9464
   13814       1.9722
   13815       2.0213
   13816       1.9166
   13817       1.9676
   13818       1.7946
   13819       1.8252
   13820       1.9450
   13821       2.0109
   13822       1.8605
   13823       1.7997
   13824       1.7952
   13825       1.8332
   13826       1.8222
   13827       1.8921
   13828       1.9367
   13829       1.8105
   13830       1.8857
   13831       1.8910
   13832       1.8545
   13833       1.9353
   13834       1.9610
   13835       1.9269
   13836       2.0201
   13837       1.9146
   13838       1.8128
   13839       1.9401
   13840       1.9111
   13841       1.9382
   13842       1.8616
   13843       1.9724
   13844       1.9571
   13845       1.9773
   13846       2.0108
   13847       1.9263
   13848       1.8933
   13849       1.9139
   13850       1.8713
   13851       1.9538
   13852       1.9083
   13853       1.9747
   13854       1.9601
   13855       1.8795
   13856       1.9705
   13857       2.0302
   13858       2.0779
   13859       2.0962
   13860       1.9121
   13861       1.9410
   13862       1.9328
   13863       1.9085
   13864       1.9453
   13865       1.9663
   13866       1.9869
   13867       1.8900
   13868       1.8664
   13869       1.8919
   13870       1.9221
   13871       1.8799
   13872       1.9375
   13873       1.9998
   13874       1.9717
   13875       1.9644
   13876       1.9460
   13877       1.9588
   13878       1.9031
   13879       1.9703
   13880       1.9503
   13881       1.9016
   13882       1.9097
   13883       2.0629
   13884       1.8964
   13885       1.9229
   13886       1.8512
   13887       1.8268
   13888       1.8332
   13889       1.9301
   13890       1.9450
   13891       2.1931
   13892       2.0046
   13893       1.8818
   13894       1.8784
   13895       1.9510
   13896       2.0112
   13897       1.9495
   13898       1.8969
   13899       1.9635
   13900       1.9296
   13901       1.8589
   13902       1.8634
   13903       1.7958
   13904       1.8965
   13905       1.8048
   13906       1.8650
   13907       1.7819
   13908       1.8010
   13909       1.8881
   13910       1.7600
   13911       1.8551
   13912       1.9866
   13913       2.0833
   13914       2.1819
   13915       2.0155
   13916       1.8577
   13917       2.0911
   13918       2.0631
   13919       2.0354
   13920       1.9185
   13921       2.0167
   13922       2.0518
   13923       1.9928
   13924       1.9222
   13925       1.9057
   13926       2.0607
   13927       1.8967
   13928       1.9302
   13929       2.0274
   13930       1.9048
   13931       1.7855
   13932       1.9356
   13933       1.9292
   13934       1.8688
   13935       1.8017
   13936       1.8568
   13937       1.8197
   13938       1.8329
   13939       1.8284
   13940       1.7562
   13941       1.7945
   13942       1.7645
   13943       1.6514
   13944       1.8583
   13945       1.6744
   13946       1.7269
   13947       1.7678
   13948       1.6938
   13949       1.8073
   13950       1.8466
   13951       1.8963
   13952       1.8292
   13953       1.8254
   13954       1.8223
   13955       1.7754
   13956       1.7300
   13957       1.7090
   13958       1.7320
   13959       1.8473
   13960       1.7778
   13961       1.7484
   13962       1.7792
   13963       1.7482
   13964       1.7747
   13965       1.8105
   13966       1.7663
   13967       1.7958
   13968       1.7446
   13969       1.7991
   13970       1.7052
   13971       1.8113
   13972       1.7239
   13973       1.7212
   13974       1.7799
   13975       1.8796
   13976       1.8003
   13977       1.7833
   13978       1.7678
   13979       1.8373
   13980       1.7848
   13981       1.7457
   13982       1.7876
   13983       1.8307
   13984       1.7127
   13985       1.6522
   13986       1.7226
   13987       1.8313
   13988       1.7281
   13989       1.6952
   13990       1.7882
   13991       1.7101
   13992       1.8522
   13993       1.8358
   13994       1.7513
   13995       1.7500
   13996       1.7064
   13997       1.7875
   13998       1.8338
   13999       1.7657
   14000       1.7857
   14001       1.8559
   14002       1.7702
   14003       1.7843
   14004       1.8765
   14005       1.9579
   14006       1.9836
   14007       1.9121
   14008       1.9081
   14009       1.8539
   14010       1.6914
   14011       1.7540
   14012       1.8714
   14013       1.7806
   14014       1.7774
   14015       1.7592
   14016       1.7185
   14017       1.7997
   14018       1.8713
   14019       1.7735
   14020       1.7876
   14021       1.7805
   14022       1.7336
   14023       1.7186
   14024       1.7229
   14025       1.6040
   14026       1.5117
   14027       1.5389
   14028       1.5670
   14029       1.7191
   14030       1.7609
   14031       1.7763
   14032       1.7797
   14033       1.7098
   14034       1.6467
   14035       1.7510
   14036       1.7597
   14037       1.7634
   14038       1.7178
   14039       1.7036
   14040       1.6110
   14041       1.6366
   14042       1.6935
   14043       1.6926
   14044       1.7339
   14045       1.7551
   14046       1.7794
   14047       1.7320
   14048       1.7668
   14049       1.7425
   14050       1.7988
   14051       1.8895
   14052       1.9189
   14053       1.9016
   14054       1.8377
   14055       1.7269
   14056       1.7748
   14057       1.7987
   14058       1.8130
   14059       1.8992
   14060       1.8423
   14061       1.7661
   14062       1.8096
   14063       1.7012
   14064       1.7369
   14065       1.7173
   14066       1.7405
   14067       1.7941
   14068       1.6837
   14069       1.6041
   14070       1.7303
   14071       1.7011
   14072       1.6546
   14073       1.7634
   14074       1.7019
   14075       1.6716
   14076       1.6628
   14077       1.7560
   14078       1.7361
   14079       1.6795
   14080       1.6995
   14081       1.6435
   14082       1.6080
   14083       1.6614
   14084       1.7751
   14085       1.8322
   14086       1.8406
   14087       1.9000
   14088       1.8704
   14089       1.9441
   14090       1.8822
   14091       1.8528
   14092       1.7290
   14093       1.7186
   14094       1.7277
   14095       1.7975
   14096       1.8609
   14097       1.7864
   14098       1.8414
   14099       1.8306
   14100       1.7475
   14101       1.7558
   14102       1.6764
   14103       1.7661
   14104       1.8191
   14105       1.7849
   14106       1.8035
   14107       1.9400
   14108       1.8493
   14109       1.7610
   14110       1.8815
   14111       1.8131
   14112       1.8121
   14113       1.8880
   14114       1.8731
   14115       1.8766
   14116       1.8650
   14117       1.8222
   14118       1.8648
   14119       1.7737
   14120       1.7690
   14121       1.7490
   14122       1.8130
   14123       1.6975
   14124       1.7181
   14125       1.6888
   14126       1.6886
   14127       1.6952
   14128       1.6959
   14129       1.7386
   14130       1.8066
   14131       1.7889
   14132       1.8010
   14133       1.9164
   14134       1.8498
   14135       1.7835
   14136       1.7177
   14137       1.7836
   14138       1.7669
   14139       1.7291
   14140       1.7495
   14141       1.7572
   14142       1.7677
   14143       1.7322
   14144       1.6723
   14145       1.6693
   14146       1.7215
   14147       1.7788
   14148       1.6931
   14149       1.7727
   14150       1.6514
   14151       1.7043
   14152       1.6130
   14153       1.6815
   14154       1.6135
   14155       1.6856
   14156       1.7737
   14157       1.7564
   14158       1.7659
   14159       1.6737
   14160       1.6243
   14161       1.5801
   14162       1.7104
   14163       1.7269
   14164       1.6327
   14165       1.7244
   14166       1.7241
   14167       1.7265
   14168       1.7783
   14169       1.8703
   14170       1.8530
   14171       1.9789
   14172       1.8300
   14173       1.7923
   14174       1.8530
   14175       1.9029
   14176       1.8675
   14177       1.8185
   14178       1.8560
   14179       1.7922
   14180       1.7210
   14181       1.7159
   14182       1.7900
   14183       1.8912
   14184       1.8898
   14185       1.7573
   14186       1.8811
   14187       1.7530
   14188       1.8345
   14189       1.8729
   14190       1.8097
   14191       1.8073
   14192       1.8010
   14193       1.8715
   14194       1.8299
   14195       1.8131
   14196       1.7451
   14197       1.7405
   14198       1.8427
   14199       1.7907
   14200       1.8810
   14201       1.8517
   14202       1.7476
   14203       1.7154
   14204       1.7614
   14205       1.7376
   14206       1.7148
   14207       1.7613
   14208       1.7871
   14209       1.8268
   14210       1.7851
   14211       1.7750
   14212       1.7496
   14213       1.8394
   14214       1.9139
   14215       1.7795
   14216       1.7640
   14217       1.7230
   14218       1.7014
   14219       1.7555
   14220       1.7353
   14221       1.7725
   14222       1.7506
   14223       1.7222
   14224       1.7772
   14225       1.8100
   14226       1.8118
   14227       1.8742
   14228       1.8373
   14229       1.9020
   14230       1.9177
   14231       1.8619
   14232       1.8057
   14233       1.8442
   14234       1.7437
   14235       1.8053
   14236       1.8513
   14237       1.8814
   14238       1.8133
   14239       1.8173
   14240       1.9641
   14241       1.8735
   14242       1.8344
   14243       1.9108
   14244       1.8415
   14245       1.8756
   14246       1.7615
   14247       1.8579
   14248       1.8850
   14249       1.8950
   14250       1.8254
   14251       1.8321
   14252       1.7784
   14253       1.8570
   14254       1.7457
   14255       1.8151
   14256       1.7980
   14257       1.8168
   14258       1.8046
   14259       1.7729
   14260       1.7281
   14261       1.6945
   14262       1.6710
   14263       1.7328
   14264       1.7627
   14265       1.7207
   14266       1.7782
   14267       1.7462
   14268       1.7973
   14269       1.6999
   14270       1.6837
   14271       1.6611
   14272       1.7203
   14273       1.7253
   14274       1.7251
   14275       1.7120
   14276       1.7414
   14277       1.7396
   14278       1.7395
   14279       1.8759
   14280       1.9392
   14281       1.8449
   14282       1.7788
   14283       1.7995
   14284       1.7686
   14285       1.8659
   14286       1.8209
   14287       1.9396
   14288       1.8762
   14289       1.8761
   14290       1.8233
   14291       1.7813
   14292       1.8237
   14293       1.7822
   14294       1.7981
   14295       1.8501
   14296       1.7551
   14297       1.8019
   14298       1.9021
   14299       1.8105
   14300       1.8038
   14301       1.8199
   14302       1.7511
   14303       1.8210
   14304       1.9155
   14305       1.9699
   14306       1.9412
   14307       1.8965
   14308       1.8579
   14309       1.9310
   14310       1.9614
   14311       1.9145
   14312       1.8567
   14313       1.7529
   14314       1.9164
   14315       1.9243
   14316       1.8801
   14317       1.8931
   14318       1.9889
   14319       1.8076
   14320       1.8894
   14321       1.7790
   14322       1.7792
   14323       1.7606
   14324       1.6581
   14325       1.6508
   14326       1.7028
   14327       1.8201
   14328       1.8999
   14329       1.8684
   14330       1.9021
   14331       1.9032
   14332       1.8991
   14333       1.9394
   14334       1.9370
   14335       1.9977
   14336       1.8549
   14337       1.8022
   14338       1.8408
   14339       1.8031
   14340       1.8558
   14341       1.8808
   14342       1.8250
   14343       1.7866
   14344       1.7527
   14345       1.8095
   14346       1.7821
   14347       1.9417
   14348       1.7903
   14349       1.8116
   14350       1.8361
   14351       1.8384
   14352       1.8190
   14353       1.8638
   14354       1.8316
   14355       1.8449
   14356       1.8253
   14357       1.9771
   14358       1.9071
   14359       1.9497
   14360       1.9192
   14361       2.0891
   14362       2.0336
   14363       1.9158
   14364       1.9783
   14365       1.8711
   14366       1.8500
   14367       1.8518
   14368       1.8455
   14369       1.8203
   14370       1.8149
   14371       1.8227
   14372       1.7702
   14373       1.8045
   14374       1.7722
   14375       1.8069
   14376       1.7863
   14377       1.7885
   14378       1.7790
   14379       1.8935
   14380       1.9053
   14381       1.8816
   14382       1.7814
   14383       1.7896
   14384       1.7840
   14385       1.7059
   14386       1.6938
   14387       1.7653
   14388       1.7904
   14389       1.8154
   14390       1.7388
   14391       1.8248
   14392       1.8801
   14393       1.9152
   14394       1.8706
   14395       1.9093
   14396       1.8953
   14397       1.8971
   14398       1.8162
   14399       1.9559
   14400       1.7879
   14401       1.9941
   14402       1.9988
   14403       2.0842
   14404       2.0805
   14405       2.1105
   14406       2.0908
   14407       2.0857
   14408       1.9314
   14409       1.9544
   14410       2.0083
   14411       1.9420
   14412       1.9940
   14413       2.0773
   14414       2.0156
   14415       2.0340
   14416       1.9625
   14417       1.9571
   14418       2.0161
   14419       1.9735
   14420       1.9373
   14421       1.8918
   14422       1.8509
   14423       2.0103
   14424       1.9894
   14425       1.9705
   14426       1.8852
   14427       1.8676
   14428       1.7893
   14429       1.7314
   14430       1.7087
   14431       1.7203
   14432       1.7532
   14433       1.7275
   14434       1.7647
   14435       1.7697
   14436       1.8638
   14437       1.8785
   14438       1.8846
   14439       1.9297
   14440       1.8164
   14441       1.7771
   14442       1.8445
   14443       1.7754
   14444       1.8503
   14445       1.8380
   14446       1.8945
   14447       1.8805
   14448       1.7621
   14449       1.8468
   14450       1.9054
   14451       1.8850
   14452       1.6906
   14453       1.7357
   14454       1.8195
   14455       1.8336
   14456       1.7748
   14457       1.8687
   14458       1.7579
   14459       1.7256
   14460       1.7129
   14461       1.7546
   14462       1.7065
   14463       1.7742
   14464       1.7918
   14465       1.7577
   14466       1.8192
   14467       1.8813
   14468       1.8054
   14469       1.8169
   14470       1.8057
   14471       1.8424
   14472       1.8170
   14473       1.7232
   14474       1.7388
   14475       1.8348
   14476       1.8414
   14477       1.8171
   14478       1.6726
   14479       1.7645
   14480       1.8117
   14481       1.7406
   14482       1.7240
   14483       1.8048
   14484       1.8290
   14485       1.8037
   14486       1.8519
   14487       1.7714
   14488       1.6801
   14489       1.7345
   14490       1.7761
   14491       1.8069
   14492       1.7606
   14493       1.7309
   14494       1.8052
   14495       1.7259
   14496       1.7615
   14497       1.6997
   14498       1.6965
   14499       1.7824
   14500       1.8410
   14501       1.8070
   14502       1.7987
   14503       1.7604
   14504       1.8097
   14505       1.7776
   14506       1.7250
   14507       1.7069
   14508       1.7174
   14509       1.7845
   14510       1.8083
   14511       1.8985
   14512       1.8157
   14513       1.7085
   14514       1.7981
   14515       1.7693
   14516       1.7788
   14517       1.8968
   14518       1.7943
   14519       1.8784
   14520       1.9000
   14521       1.7420
   14522       1.8158
   14523       1.9779
   14524       1.8198
   14525       1.8430
   14526       1.8954
   14527       1.9456
   14528       1.9025
   14529       1.9826
   14530       1.9930
   14531       2.0325
   14532       2.1888
   14533       2.1188
   14534       2.2004
   14535       2.1715
   14536       2.1355
   14537       2.0890
   14538       2.0599
   14539       2.0040
   14540       2.0641
   14541       2.0693
   14542       1.9824
   14543       2.0214
   14544       2.0077
   14545       1.9902
   14546       1.9359
   14547       2.0659
   14548       1.9578
   14549       1.9568
   14550       1.8614
   14551       1.8530
   14552       1.8888
   14553       1.8765
   14554       1.8680
   14555       1.9427
   14556       1.9720
   14557       1.9382
   14558       1.9362
   14559       1.8407
   14560       1.9005
   14561       2.0331
   14562       2.0324
   14563       1.8885
   14564       1.9846
   14565       2.0020
   14566       1.9767
   14567       1.9655
   14568       2.0197
   14569       2.1374
   14570       2.1551
   14571       2.2409
   14572       2.2094
   14573       2.1608
   14574       2.0948
   14575       1.9875
   14576       2.1235
   14577       1.9352
   14578       2.0151
   14579       2.0015
   14580       1.9798
   14581       1.9302
   14582       2.0206
   14583       2.0272
   14584       2.1157
   14585       2.0933
   14586       2.1733
   14587       2.1085
   14588       1.9819
   14589       2.0136
   14590       2.0680
   14591       2.1382
   14592       2.0488
   14593       2.0293
   14594       2.1393
   14595       2.0649
   14596       2.1280
   14597       2.1335
   14598       2.2196
   14599       2.2106
   14600       2.3122
   14601       2.3655
   14602       2.1950
   14603       2.1191
   14604       2.1359
   14605       2.1513
   14606       2.0995
   14607       2.0430
   14608       2.0520
   14609       2.0025
   14610       2.0186
   14611       2.0936
   14612       2.0915
   14613       1.9506
   14614       1.8564
   14615       1.9142
   14616       1.8995
   14617       1.9946
   14618       1.8822
   14619       1.9641
   14620       1.8866
   14621       1.8699
   14622       2.0285
   14623       1.9106
   14624       1.9570
   14625       1.9697
   14626       2.0128
   14627       2.1105
   14628       1.8702
   14629       1.8553
   14630       1.9820
   14631       2.0643
   14632       1.9883
   14633       2.0635
   14634       2.0262
   14635       2.0732
   14636       2.0605
   14637       2.1684
   14638       2.0709
   14639       2.0968
   14640       2.1428
   14641       2.0730
   14642       2.0241
   14643       2.0259
   14644       2.0271
   14645       2.0524
   14646       2.0447
   14647       2.0165
   14648       1.9198
   14649       2.0985
   14650       2.1533
   14651       2.0715
   14652       1.9524
   14653       1.9841
   14654       1.9138
   14655       1.9805
   14656       1.9739
   14657       1.9370
   14658       2.1241
   14659       1.9711
   14660       1.8441
   14661       2.1286
   14662       2.0686
   14663       1.9551
   14664       2.0226
   14665       2.0576
   14666       2.0969
   14667       1.9824
   14668       1.9481
   14669       2.0407
   14670       2.1219
   14671       2.1098
   14672       2.1968
   14673       2.1233
   14674       2.0563
   14675       1.9509
   14676       2.1270
   14677       2.1325
   14678       2.0178
   14679       2.0973
   14680       2.0871
   14681       2.0986
   14682       2.1068
   14683       2.0504
   14684       2.1243
   14685       2.1420
   14686       2.2049
   14687       2.2223
   14688       2.0857
   14689       2.0849
   14690       2.0337
   14691       1.9380
   14692       2.1278
   14693       2.0987
   14694       1.9700
   14695       2.1305
   14696       2.1702
   14697       2.0391
   14698       2.2771
   14699       2.2695
   14700       2.2529
   14701       2.2071
   14702       2.1333
   14703       2.1828
   14704       2.1431
   14705       2.2251
   14706       2.1389
   14707       2.1706
   14708       2.0154
   14709       2.1127
   14710       2.2645
   14711       2.1679
   14712       2.1318
   14713       2.1670
   14714       2.1866
   14715       2.2039
   14716       2.2677
   14717       2.3695
   14718       2.2618
   14719       2.2915
   14720       2.3677
   14721       2.3560
   14722       2.4237
   14723       2.2794
   14724       2.3263
   14725       2.4400
   14726       2.3485
   14727       2.3014
   14728       2.2650
   14729       2.1301
   14730       2.1952
   14731       2.1379
   14732       2.1937
   14733       2.4051
   14734       2.2784
   14735       2.1833
   14736       2.3233
   14737       2.2147
   14738       2.3852
   14739       2.2730
   14740       2.1726
   14741       2.2790
   14742       2.3027
   14743       2.2968
   14744       2.1622
   14745       2.0944
   14746       1.9927
   14747       2.1968
   14748       2.1188
   14749       2.0372
   14750       2.0481
   14751       2.1078
   14752       2.1938
   14753       2.0902
   14754       2.1303
   14755       2.2746
   14756       2.2133
   14757       2.1939
   14758       2.3345
   14759       2.2721
   14760       2.3012
   14761       2.1580
   14762       2.2124
   14763       2.0978
   14764       2.2560
   14765       2.1477
   14766       2.2517
   14767       2.2453
   14768       2.2117
   14769       2.2843
   14770       2.1582
   14771       2.0859
   14772       2.0261
   14773       2.0283
   14774       2.0773
   14775       1.9448
   14776       2.0740
   14777       1.9784
   14778       1.9259
   14779       1.9705
   14780       2.0289
   14781       1.9619
   14782       2.0772
   14783       1.9947
   14784       1.9968
   14785       1.9365
   14786       1.9581
   14787       1.9087
   14788       1.8467
   14789       1.9453
   14790       1.8767
   14791       1.8353
   14792       1.9721
   14793       1.8890
   14794       1.9601
   14795       1.9013
   14796       1.9674
   14797       1.9553
   14798       1.9945
   14799       2.0258
   14800       2.0770
   14801       2.0014
   14802       2.0032
   14803       1.9796
   14804       1.8967
   14805       1.9620
   14806       1.9936
   14807       2.0385
   14808       2.0164
   14809       2.0323
   14810       1.9754
   14811       2.0975
   14812       2.1090
   14813       2.1862
   14814       2.1456
   14815       2.2096
   14816       2.2868
   14817       2.2316
   14818       2.1973
   14819       2.1369
   14820       2.0713
   14821       2.1925
   14822       2.1114
   14823       2.1838
   14824       2.0934
   14825       2.0452
   14826       2.0537
   14827       2.0422
   14828       2.0739
   14829       2.1560
   14830       2.2852
   14831       2.3324
   14832       2.3204
   14833       2.3394
   14834       2.3589
   14835       2.3423
   14836       2.1567
   14837       2.1772
   14838       2.1906
   14839       2.0835
   14840       2.0452
   14841       2.1565
   14842       2.0998
   14843       2.1622
   14844       2.1124
   14845       2.2253
   14846       2.3598
   14847       2.2904
   14848       2.1916
   14849       2.1312
   14850       2.1361
   14851       2.1207
   14852       2.1094
   14853       2.1267
   14854       2.1590
   14855       2.0743
   14856       2.0708
   14857       2.0304
   14858       2.1368
   14859       2.4207
   14860       2.1979
   14861       2.1930
   14862       2.2070
   14863       2.2433
   14864       2.2042
   14865       2.1665
   14866       2.1793
   14867       2.1686
   14868       2.1890
   14869       2.0777
   14870       2.1513
   14871       2.1369
   14872       2.0996
   14873       2.0637
   14874       2.1110
   14875       2.0740
   14876       2.0850
   14877       2.0679
   14878       2.0272
   14879       2.0100
   14880       1.9956
   14881       2.0083
   14882       2.0561
   14883       2.0080
   14884       2.0479
   14885       2.0576
   14886       2.1275
   14887       2.0390
   14888       1.9942
   14889       2.0225
   14890       2.0056
   14891       2.0143
   14892       2.1033
   14893       2.1335
   14894       2.0193
   14895       2.1263
   14896       2.0469
   14897       2.1135
   14898       1.9175
   14899       2.0266
   14900       2.0379
   14901       1.9419
   14902       2.0642
   14903       2.0481
   14904       2.0985
   14905       2.1182
   14906       1.9852
   14907       2.0731
   14908       1.9737
   14909       2.0134
   14910       2.1284
   14911       2.1315
   14912       2.1767
   14913       2.0815
   14914       2.0739
   14915       2.0156
   14916       2.0857
   14917       2.0940
   14918       2.0729
   14919       2.0819
   14920       2.1590
   14921       2.0588
   14922       2.0146
   14923       2.0583
   14924       2.0957
   14925       2.1325
   14926       2.0276
   14927       2.0622
   14928       2.1055
   14929       2.1584
   14930       2.1216
   14931       2.1262
   14932       2.1137
   14933       2.2351
   14934       2.2294
   14935       2.1782
   14936       2.1020
   14937       2.2416
   14938       2.1493
   14939       2.1760
   14940       2.0558
   14941       2.1570
   14942       2.1624
   14943       2.0646
   14944       2.1133
   14945       2.0485
   14946       2.1670
   14947       2.1714
   14948       2.0825
   14949       2.0479
   14950       2.0333
   14951       1.9502
   14952       2.0312
   14953       1.9874
   14954       1.8983
   14955       2.0122
   14956       2.0184
   14957       2.0078
   14958       2.0960
   14959       2.1280
   14960       2.0975
   14961       2.0660
   14962       2.0576
   14963       1.8512
   14964       1.8693
   14965       1.9557
   14966       1.8980
   14967       2.1142
   14968       2.0127
   14969       2.0829
   14970       2.0180
   14971       2.0835
   14972       2.0672
   14973       2.0989
   14974       2.0567
   14975       1.9926
   14976       2.0253
   14977       1.9672
   14978       2.1044
   14979       2.0798
   14980       2.1275
   14981       2.0646
   14982       2.0108
   14983       2.0055
   14984       2.0618
   14985       2.0259
   14986       2.0563
   14987       1.9455
   14988       2.0389
   14989       2.0349
   14990       2.0177
   14991       2.0354
   14992       2.0936
   14993       2.1257
   14994       2.0927
   14995       2.1586
   14996       2.0784
   14997       2.2911
   14998       2.2089
   14999       2.2055
   15000       2.2364
   15001       2.2263
   15002       2.2437
   15003       2.2599
   15004       2.1775
   15005       2.2016
   15006       2.0965
   15007       2.1314
   15008       2.2597
   15009       2.1567
   15010       2.2767
   15011       2.1372
   15012       2.1899
   15013       2.1793
   15014       2.1395
   15015       2.1227
   15016       2.1681
   15017       2.1031
   15018       2.0895
   15019       2.1044
   15020       2.1819
   15021       2.2332
   15022       2.3867
   15023       2.2768
   15024       2.2870
   15025       2.1289
   15026       2.1551
   15027       2.0918
   15028       2.0877
   15029       2.1189
   15030       2.0746
   15031       2.0893
   15032       2.0691
   15033       2.1456
   15034       2.1344
   15035       2.0581
   15036       2.1012
   15037       2.1212
   15038       2.0124
   15039       2.0606
   15040       2.0337
   15041       1.9456
   15042       2.0845
   15043       2.0449
   15044       2.1248
   15045       2.0099
   15046       1.9127
   15047       1.9894
   15048       1.9586
   15049       1.8772
   15050       1.9253
   15051       2.0333
   15052       1.9026
   15053       1.9979
   15054       1.9700
   15055       1.9617
   15056       2.0086
   15057       1.9931
   15058       2.0713
   15059       2.0654
   15060       2.0213
   15061       2.0358
   15062       2.1179
   15063       2.0605
   15064       2.1264
   15065       2.0333
   15066       2.1805
   15067       2.0623
   15068       1.9435
   15069       2.0604
   15070       2.0841
   15071       1.9234
   15072       1.9833
   15073       1.9318
   15074       1.8669
   15075       1.9365
   15076       2.0158
   15077       2.0891
   15078       1.9920
   15079       2.0476
   15080       2.0553
   15081       1.9805
   15082       2.0473
   15083       2.0644
   15084       2.0192
   15085       1.9568
   15086       1.9478
   15087       1.9935
   15088       1.8321
   15089       1.8267
   15090       1.9362
   15091       2.0134
   15092       1.9894
   15093       1.9422
   15094       2.0374
   15095       2.1059
   15096       2.0736
   15097       2.0256
   15098       2.0892
   15099       2.0667
   15100       2.1502
   15101       2.0599
   15102       2.0922
   15103       2.0648
   15104       1.9712
   15105       2.1047
   15106       2.1352
   15107       2.0863
   15108       2.1100
   15109       1.9759
   15110       1.9700
   15111       2.0272
   15112       1.9592
   15113       2.0758
   15114       1.9551
   15115       1.9896
   15116       1.9525
   15117       1.9410
   15118       2.0267
   15119       1.9611
   15120       1.9776
   15121       1.9095
   15122       1.9909
   15123       1.9071
   15124       1.8759
   15125       1.9671
   15126       1.8951
   15127       2.0526
   15128       1.9729
   15129       2.0051
   15130       2.0368
   15131       2.0063
   15132       1.9734
   15133       1.9440
   15134       1.9784
   15135       1.9191
   15136       2.0676
   15137       1.9038
   15138       1.9615
   15139       1.9495
   15140       1.8214
   15141       1.9245
   15142       1.9097
   15143       1.8895
   15144       2.0602
   15145       1.9080
   15146       1.9911
   15147       1.9310
   15148       2.0611
   15149       2.0142
   15150       2.0304
   15151       2.0621
   15152       2.0389
   15153       1.9093
   15154       1.8951
   15155       1.9982
   15156       1.9249
   15157       1.8588
   15158       1.9677
   15159       1.9563
   15160       1.9414
   15161       2.0311
   15162       2.0361
   15163       2.1091
   15164       2.0256
   15165       2.0446
   15166       2.0103
   15167       1.9489
   15168       1.8723
   15169       2.0059
   15170       1.9690
   15171       2.0664
   15172       2.0140
   15173       1.9355
   15174       1.9605
   15175       2.0531
   15176       2.0215
   15177       2.0927
   15178       2.0190
   15179       1.9009
   15180       1.9556
   15181       1.9457
   15182       2.1094
   15183       1.9618
   15184       2.0534
   15185       2.0854
   15186       1.8635
   15187       1.8603
   15188       1.8965
   15189       1.9173
   15190       1.9016
   15191       1.8699
   15192       1.8332
   15193       1.7719
   15194       1.8309
   15195       1.7401
   15196       1.8190
   15197       1.7496
   15198       1.7658
   15199       1.7954
   15200       1.8434
   15201       1.7301
   15202       1.7192
   15203       1.6633
   15204       1.6293
   15205       1.6299
   15206       1.6008
   15207       1.7463
   15208       1.7535
   15209       1.7489
   15210       1.6256
   15211       1.6754
   15212       1.6614
   15213       1.7213
   15214       1.6858
   15215       1.7092
   15216       1.7571
   15217       1.7076
   15218       1.8276
   15219       1.8240
   15220       1.7704
   15221       1.7431
   15222       1.8329
   15223       1.7542
   15224       1.6597
   15225       1.7964
   15226       1.6821
   15227       1.7704
   15228       1.7175
   15229       1.6157
   15230       1.5688
   15231       1.6130
   15232       1.6649
   15233       1.6384
   15234       1.6930
   15235       1.7510
   15236       1.6794
   15237       1.7298
   15238       1.7953
   15239       1.8181
   15240       1.8484
   15241       1.8579
   15242       1.9145
   15243       1.9782
   15244       1.8987
   15245       1.9488
   15246       1.8576
   15247       1.8939
   15248       1.8798
   15249       1.9476
   15250       1.9903
   15251       1.8260
   15252       1.8386
   15253       1.7957
   15254       1.9129
   15255       1.8213
   15256       1.7615
   15257       1.7853
   15258       1.8017
   15259       1.8153
   15260       1.8595
   15261       1.8357
   15262       1.8248
   15263       1.8573
   15264       1.7411
   15265       1.8860
   15266       1.9752
   15267       1.8921
   15268       1.8641
   15269       1.7423
   15270       1.7936
   15271       1.7957
   15272       1.9050
   15273       1.8428
   15274       1.9959
   15275       1.8829
   15276       1.9758
   15277       1.9475
   15278       1.8314
   15279       1.8483
   15280       1.8441
   15281       1.8103
   15282       1.7699
   15283       1.9157
   15284       1.8822
   15285       1.9491
   15286       1.8400
   15287       1.8027
   15288       1.7812
   15289       1.8920
   15290       1.8174
   15291       1.9097
   15292       1.8014
   15293       1.7924
   15294       1.8652
   15295       1.9370
   15296       1.8138
   15297       1.8262
   15298       1.7371
   15299       1.7652
   15300       1.7768
   15301       1.7522
   15302       1.8655
   15303       1.8335
   15304       1.8957
   15305       1.9337
   15306       1.9099
   15307       1.8058
   15308       1.8257
   15309       1.7723
   15310       1.8454
   15311       1.7966
   15312       1.7358
   15313       1.7866
   15314       1.7508
   15315       1.8587
   15316       1.8466
   15317       1.9392
   15318       1.8430
   15319       1.8694
   15320       1.9069
   15321       2.0033
   15322       2.0298
   15323       1.9819
   15324       1.9555
   15325       1.9975
   15326       1.9624
   15327       1.9049
   15328       1.9594
   15329       1.8560
   15330       1.9488
   15331       1.8463
   15332       2.0128
   15333       1.8831
   15334       1.8611
   15335       1.8655
   15336       1.9318
   15337       1.8770
   15338       1.9434
   15339       2.0432
   15340       1.9555
   15341       1.8852
   15342       2.0019
   15343       1.9307
   15344       1.8349
   15345       1.9077
   15346       1.8700
   15347       1.8749
   15348       1.9109
   15349       1.9823
   15350       1.9459
   15351       1.8830
   15352       1.9105
   15353       2.0055
   15354       1.8479
   15355       1.9077
   15356       1.8827
   15357       2.0245
   15358       1.9505
   15359       1.9290
   15360       1.8699
   15361       1.8232
   15362       1.8258
   15363       1.8881
   15364       1.8998
   15365       1.8860
   15366       1.8686
   15367       2.0015
   15368       1.9622
   15369       1.9402
   15370       1.8684
   15371       1.8642
   15372       1.8826
   15373       1.8485
   15374       1.9342
   15375       1.9842
   15376       1.9057
   15377       1.8614
   15378       1.9535
   15379       1.8988
   15380       1.8974
   15381       1.8481
   15382       1.8707
   15383       1.8242
   15384       1.8419
   15385       1.8757
   15386       1.8379
   15387       1.9250
   15388       1.8495
   15389       1.8206
   15390       1.7504
   15391       1.7177
   15392       1.7995
   15393       1.8112
   15394       1.8380
   15395       1.8478
   15396       1.8643
   15397       1.8606
   15398       1.9368
   15399       1.8549
   15400       1.9173
   15401       1.8445
   15402       1.9171
   15403       1.9259
   15404       1.9293
   15405       1.9463
   15406       2.0719
   15407       2.0880
   15408       1.9049
   15409       1.8922
   15410       1.9568
   15411       1.9482
   15412       1.9915
   15413       1.9843
   15414       2.0067
   15415       1.9919
   15416       1.9688
   15417       1.7488
   15418       1.7238
   15419       1.8341
   15420       1.8218
   15421       1.9371
   15422       1.8803
   15423       1.8527
   15424       1.8085
   15425       1.7589
   15426       1.7981
   15427       1.8749
   15428       1.9365
   15429       1.8978
   15430       1.8218
   15431       1.7679
   15432       1.8211
   15433       1.8569
   15434       1.8894
   15435       1.9846
   15436       1.9078
   15437       1.8364
   15438       1.9132
   15439       1.9254
   15440       2.0892
   15441       2.0065
   15442       1.9750
   15443       1.9490
   15444       1.9130
   15445       1.8651
   15446       1.8590
   15447       1.8843
   15448       1.8494
   15449       1.9090
   15450       1.8762
   15451       1.8183
   15452       1.8621
   15453       2.0071
   15454       1.9390
   15455       1.8703
   15456       1.9641
   15457       1.9342
   15458       2.0538
   15459       2.0182
   15460       1.9368
   15461       2.0668
   15462       2.0225
   15463       1.9218
   15464       1.8859
   15465       2.0044
   15466       1.8974
   15467       1.7592
   15468       1.7769
   15469       1.7281
   15470       1.7409
   15471       1.8294
   15472       1.7894
   15473       1.7703
   15474       1.8180
   15475       1.7783
   15476       1.8231
   15477       1.7969
   15478       1.7523
   15479       1.8867
   15480       1.8607
   15481       1.8601
   15482       1.9523
   15483       2.0122
   15484       1.9303
   15485       1.9960
   15486       1.9486
   15487       1.9700
   15488       2.0126
   15489       2.0257
   15490       1.9988
   15491       1.9512
   15492       1.7962
   15493       1.8945
   15494       1.8053
   15495       1.8859
   15496       1.9705
   15497       1.7978
   15498       1.8453
   15499       1.8265
   15500       1.7730
   15501       1.8376
   15502       1.8148
   15503       1.9723
   15504       1.9461
   15505       1.9730
   15506       1.9358
   15507       1.9287
   15508       2.0152
   15509       2.0220
   15510       2.0566
   15511       2.0945
   15512       2.0492
   15513       2.1036
   15514       2.0301
   15515       1.8950
   15516       1.9313
   15517       1.8995
   15518       1.8002
   15519       1.8550
   15520       1.9070
   15521       1.7514
   15522       1.8374
   15523       1.7787
   15524       1.7446
   15525       1.8040
   15526       1.8621
   15527       1.8243
   15528       1.8939
   15529       1.8336
   15530       1.9149
   15531       1.8709
   15532       1.8537
   15533       1.9659
   15534       1.9722
   15535       2.0066
   15536       2.0264
   15537       1.9086
   15538       1.9878
   15539       1.9325
   15540       1.9982
   15541       1.9584
   15542       1.9230
   15543       1.9687
   15544       1.8927
   15545       1.9046
   15546       1.7868
   15547       1.8523
   15548       1.7611
   15549       1.8036
   15550       1.8178
   15551       1.8504
   15552       1.8387
   15553       1.8054
   15554       1.8315
   15555       2.0053
   15556       2.0609
   15557       1.9748
   15558       2.1771
   15559       2.0214
   15560       1.9351
   15561       2.0330
   15562       1.9537
   15563       2.0879
   15564       2.0560
   15565       1.9503
   15566       1.9298
   15567       1.9516
   15568       1.9382
   15569       1.8667
   15570       1.8077
   15571       1.9318
   15572       1.8772
   15573       1.8443
   15574       1.9368
   15575       1.9031
   15576       2.0162
   15577       1.9831
   15578       1.9903
   15579       2.1877
   15580       2.0019
   15581       2.0779
   15582       2.0415
   15583       1.9801
   15584       2.0521
   15585       1.9777
   15586       1.8534
   15587       1.8467
   15588       1.8438
   15589       1.7913
   15590       1.8150
   15591       1.7853
   15592       1.8238
   15593       1.8682
   15594       2.0848
   15595       1.9368
   15596       1.9999
   15597       1.8969
   15598       1.9640
   15599       1.8960
   15600       1.7949
   15601       1.8723
   15602       1.8125
   15603       1.8422
   15604       1.7172
   15605       1.7782
   15606       1.7311
   15607       1.7757
   15608       1.8349
   15609       1.7910
   15610       1.8458
   15611       1.8593
   15612       1.9481
   15613       1.8738
   15614       1.9021
   15615       2.0488
   15616       2.0286
   15617       1.9876
   15618       1.9632
   15619       1.9841
   15620       1.8241
   15621       1.8846
   15622       1.9193
   15623       1.9177
   15624       1.8275
   15625       1.7314
   15626       1.8236
   15627       1.7710
   15628       1.8211
   15629       1.8828
   15630       1.8628
   15631       1.7982
   15632       1.8474
   15633       1.8090
   15634       1.6899
   15635       1.7289
   15636       1.7308
   15637       1.8448
   15638       1.7663
   15639       1.7791
   15640       1.7622
   15641       1.8128
   15642       1.8189
   15643       1.7990
   15644       1.7853
   15645       1.7504
   15646       1.7141
   15647       1.8503
   15648       1.7392
   15649       1.8679
   15650       1.8876
   15651       1.8098
   15652       1.7683
   15653       1.8714
   15654       1.8051
   15655       1.8494
   15656       1.8356
   15657       1.9423
   15658       1.9074
   15659       1.8363
   15660       1.8372
   15661       1.8613
   15662       1.7558
   15663       1.6492
   15664       1.7101
   15665       1.8039
   15666       1.9416
   15667       1.8119
   15668       1.7777
   15669       1.8540
   15670       1.9262
   15671       1.9228
   15672       1.8655
   15673       1.8887
   15674       1.9261
   15675       1.9333
   15676       1.9912
   15677       1.8584
   15678       1.7031
   15679       1.7590
   15680       1.7156
   15681       1.7309
   15682       1.7844
   15683       1.7638
   15684       1.7518
   15685       1.6477
   15686       1.6631
   15687       1.7335
   15688       1.7608
   15689       1.7698
   15690       1.7422
   15691       1.6730
   15692       1.7224
   15693       1.7937
   15694       1.8562
   15695       1.7229
   15696       1.8312
   15697       1.7628
   15698       1.8921
   15699       1.8742
   15700       1.8330
   15701       1.8476
   15702       1.8775
   15703       1.8437
   15704       1.8262
   15705       1.8282
   15706       1.8391
   15707       1.8815
   15708       1.8705
   15709       1.8218
   15710       1.8447
   15711       1.9175
   15712       1.9317
   15713       1.8006
   15714       1.9044
   15715       1.8383
   15716       1.7754
   15717       1.8853
   15718       1.9015
   15719       1.8017
   15720       1.8987
   15721       1.8512
   15722       1.7478
   15723       1.7465
   15724       1.7058
   15725       1.7363
   15726       1.7392
   15727       1.7833
   15728       1.8126
   15729       1.8506
   15730       1.8454
   15731       1.8869
   15732       1.8223
   15733       1.8717
   15734       1.9233
   15735       1.8883
   15736       1.8517
   15737       1.9340
   15738       1.9475
   15739       2.0718
   15740       2.0291
   15741       2.0850
   15742       2.0125
   15743       1.9182
   15744       2.0233
   15745       1.9927
   15746       1.9471
   15747       1.8997
   15748       1.8822
   15749       1.8736
   15750       1.8225
   15751       1.8741
   15752       1.8209
   15753       1.8095
   15754       1.9019
   15755       1.9001
   15756       1.8088
   15757       1.8210
   15758       1.8515
   15759       1.8613
   15760       1.8166
   15761       1.8458
   15762       1.7553
   15763       1.8942
   15764       1.8186
   15765       1.9625
   15766       1.9239
   15767       1.9793
   15768       1.8981
   15769       1.8968
   15770       1.8933
   15771       2.0108
   15772       1.9580
   15773       1.8319
   15774       1.7623
   15775       1.8572
   15776       1.7875
   15777       1.7843
   15778       1.8482
   15779       1.8064
   15780       1.8128
   15781       1.7691
   15782       1.8028
   15783       1.7691
   15784       1.8352
   15785       1.8794
   15786       1.8761
   15787       1.8964
   15788       1.8590
   15789       1.7532
   15790       1.8455
   15791       1.8656
   15792       1.7442
   15793       1.7949
   15794       1.9397
   15795       1.8180
   15796       1.9790
   15797       1.8846
   15798       1.8981
   15799       1.7550
   15800       1.8074
   15801       1.7908
   15802       1.8352
   15803       1.8724
   15804       1.9253
   15805       1.9441
   15806       1.8827
   15807       2.0053
   15808       1.9922
   15809       1.9978
   15810       1.9338
   15811       1.9944
   15812       2.0496
   15813       1.9776
   15814       1.8673
   15815       2.0076
   15816       2.0006
   15817       1.9255
   15818       1.9156
   15819       1.8625
   15820       1.7469
   15821       1.7709
   15822       1.6988
   15823       1.6931
   15824       1.7231
   15825       1.8072
   15826       1.8614
   15827       1.7885
   15828       1.9046
   15829       1.7794
   15830       1.9394
   15831       1.8506
   15832       1.8308
   15833       2.0005
   15834       1.9631
   15835       1.9587
   15836       1.9560
   15837       1.9520
   15838       1.8952
   15839       1.8225
   15840       1.8479
   15841       1.8909
   15842       1.9221
   15843       1.9755
   15844       2.0396
   15845       1.8325
   15846       1.9153
   15847       1.8896
   15848       1.8941
   15849       1.8988
   15850       1.9765
   15851       1.9019
   15852       1.9406
   15853       1.8932
   15854       1.8920
   15855       1.9003
   15856       1.9359
   15857       1.9098
   15858       1.8095
   15859       1.8416
   15860       1.9455
   15861       2.0292
   15862       1.9804
   15863       1.8839
   15864       1.9886
   15865       1.8950
   15866       1.8269
   15867       1.8010
   15868       1.8828
   15869       1.7971
   15870       1.7472
   15871       1.8458
   15872       1.8646
   15873       1.8949
   15874       1.9027
   15875       1.8668
   15876       1.8558
   15877       1.8226
   15878       1.8697
   15879       1.8309
   15880       1.7769
   15881       1.8306
   15882       1.8229
   15883       1.8491
   15884       1.8244
   15885       1.8010
   15886       1.9048
   15887       1.8768
   15888       1.8118
   15889       1.7907
   15890       1.7953
   15891       1.7672
   15892       1.8096
   15893       1.9344
   15894       1.8629
   15895       1.8746
   15896       1.9454
   15897       1.7882
   15898       1.7928
   15899       1.8016
   15900       1.8715
   15901       1.8129
   15902       1.9185
   15903       1.8054
   15904       1.7853
   15905       1.7821
   15906       1.8282
   15907       1.7766
   15908       1.8759
   15909       1.9096
   15910       1.8152
   15911       1.8775
   15912       1.8602
   15913       1.8311
   15914       1.7871
   15915       1.7979
   15916       1.8126
   15917       1.7144
   15918       1.7835
   15919       1.8546
   15920       1.7960
   15921       1.8243
   15922       1.8488
   15923       1.7763
   15924       1.7854
   15925       1.8731
   15926       1.8861
   15927       1.8252
   15928       1.7655
   15929       1.8103
   15930       1.8281
   15931       1.8249
   15932       1.8591
   15933       1.8683
   15934       1.8678
   15935       1.9350
   15936       1.9221
   15937       1.9643
   15938       1.9430
   15939       1.9680
   15940       2.0164
   15941       1.9932
   15942       1.9317
   15943       1.8256
   15944       1.8312
   15945       1.8641
   15946       1.8950
   15947       1.8084
   15948       1.8019
   15949       1.8142
   15950       1.7906
   15951       1.7876
   15952       1.8179
   15953       1.8458
   15954       1.8169
   15955       1.7474
   15956       1.8094
   15957       1.8584
   15958       1.8483
   15959       1.8236
   15960       1.8199
   15961       1.7857
   15962       1.8717
   15963       1.8813
   15964       1.8578
   15965       1.7889
   15966       1.8974
   15967       1.8474
   15968       1.8660
   15969       1.9189
   15970       1.9865
   15971       1.9583
   15972       1.9240
   15973       2.0199
   15974       1.9485
   15975       2.0623
   15976       2.0009
   15977       1.8846
   15978       2.0107
   15979       2.1298
   15980       2.0235
   15981       1.9369
   15982       1.9556
   15983       1.9732
   15984       1.9735
   15985       1.9027
   15986       1.9685
   15987       1.9651
   15988       1.9703
   15989       2.0145
   15990       1.8928
   15991       1.9755
   15992       1.8963
   15993       1.9152
   15994       1.8300
   15995       1.8261
   15996       1.8726
   15997       1.6997
   15998       1.9148
   15999       2.0112
   16000       1.9637
   16001       1.8831
   16002       1.8234
   16003       1.8898
   16004       1.7673
   16005       1.7840
   16006       1.7482
   16007       1.8818
   16008       1.7426
   16009       1.7452
   16010       1.7063
   16011       1.7295
   16012       1.7216
   16013       1.7523
   16014       1.7556
   16015       1.7329
   16016       1.6808
   16017       1.7961
   16018       1.7227
   16019       1.6990
   16020       1.6993
   16021       1.7523
   16022       1.7103
   16023       1.7862
   16024       1.8354
   16025       1.8628
   16026       1.7900
   16027       1.8350
   16028       1.7544
   16029       1.8168
   16030       1.7353
   16031       1.6933
   16032       1.7171
   16033       1.8170
   16034       1.8152
   16035       1.7967
   16036       1.7888
   16037       1.8609
   16038       1.8089
   16039       1.8584
   16040       1.8226
   16041       1.8253
   16042       1.7505
   16043       1.8659
   16044       1.8368
   16045       1.8062
   16046       1.8444
   16047       1.8293
   16048       1.8616
   16049       1.8296
   16050       1.8033
   16051       1.8041
   16052       1.8008
   16053       1.7997
   16054       1.8167
   16055       1.7976
   16056       1.7632
   16057       1.7105
   16058       1.7762
   16059       1.8615
   16060       1.9425
   16061       1.9370
   16062       1.8828
   16063       1.9197
   16064       1.8924
   16065       1.8115
   16066       1.8078
   16067       1.8439
   16068       1.9588
   16069       1.8890
   16070       1.8530
   16071       1.9597
   16072       1.8159
   16073       1.8148
   16074       1.8196
   16075       1.7720
   16076       1.7725
   16077       1.8637
   16078       1.8341
   16079       1.7329
   16080       1.7580
   16081       1.7548
   16082       1.8345
   16083       1.8219
   16084       1.8202
   16085       1.7456
   16086       1.7440
   16087       1.8470
   16088       1.9031
   16089       1.8321
   16090       1.8414
   16091       1.8445
   16092       1.8227
   16093       1.8803
   16094       1.8100
   16095       1.9290
   16096       1.9378
   16097       1.9724
   16098       1.9199
   16099       1.8692
   16100       1.9092
   16101       1.7950
   16102       1.7632
   16103       1.9241
   16104       1.8296
   16105       1.7782
   16106       1.8717
   16107       1.8302
   16108       1.8663
   16109       1.7581
   16110       1.8059
   16111       1.7784
   16112       1.8711
   16113       1.8002
   16114       1.8359
   16115       1.7885
   16116       1.8641
   16117       1.8528
   16118       1.9400
   16119       1.9607
   16120       1.9520
   16121       1.9296
   16122       1.9462
   16123       1.9200
   16124       1.9588
   16125       1.9485
   16126       1.9296
   16127       1.9063
   16128       1.9257
   16129       1.8229
   16130       1.7985
   16131       1.7504
   16132       1.8691
   16133       1.9372
   16134       1.9219
   16135       1.7865
   16136       1.8732
   16137       1.8696
   16138       1.8821
   16139       1.9112
   16140       1.8810
   16141       1.7522
   16142       1.7595
   16143       1.7415
   16144       1.8784
   16145       1.8652
   16146       1.7687
   16147       1.7720
   16148       1.8179
   16149       1.7265
   16150       1.7766
   16151       1.8455
   16152       1.8422
   16153       1.8490
   16154       1.8072
   16155       1.7980
   16156       1.8221
   16157       1.8094
   16158       1.8380
   16159       1.8610
   16160       1.7836
   16161       1.8833
   16162       1.8704
   16163       1.8002
   16164       1.8257
   16165       1.8624
   16166       1.7600
   16167       1.7065
   16168       1.7579
   16169       1.8080
   16170       1.8527
   16171       1.7753
   16172       1.7828
   16173       1.9238
   16174       1.8248
   16175       1.7895
   16176       1.7625
   16177       1.8363
   16178       1.9822
   16179       1.9710
   16180       1.8844
   16181       1.8832
   16182       1.9099
   16183       1.9806
   16184       1.8223
   16185       1.9508
   16186       1.9603
   16187       1.8908
   16188       1.9394
   16189       1.9371
   16190       2.0326
   16191       2.0800
   16192       2.0279
   16193       2.0088
   16194       1.9806
   16195       2.0144
   16196       1.8850
   16197       1.9444
   16198       1.9367
   16199       1.9690
   16200       1.9118
   16201       1.9623
   16202       1.9317
   16203       1.9769
   16204       1.9644
   16205       1.8977
   16206       1.9238
   16207       1.8360
   16208       1.9337
   16209       1.8229
   16210       1.8901
   16211       1.9292
   16212       1.8047
   16213       1.8952
   16214       1.9342
   16215       1.9354
   16216       1.9097
   16217       1.9546
   16218       2.0246
   16219       1.9328
   16220       1.8648
   16221       2.0560
   16222       2.1038
   16223       2.0139
   16224       2.0341
   16225       1.8440
   16226       1.7703
   16227       1.7378
   16228       1.7792
   16229       1.8628
   16230       1.7577
   16231       1.7544
   16232       1.8539
   16233       1.8383
   16234       1.8002
   16235       1.7830
   16236       1.8164
   16237       1.7174
   16238       1.7567
   16239       1.7933
   16240       1.7915
   16241       1.8096
   16242       1.9167
   16243       1.9565
   16244       1.9348
   16245       1.7870
   16246       1.7571
   16247       1.8042
   16248       1.7804
   16249       1.6633
   16250       1.7549
   16251       1.7673
   16252       1.7656
   16253       1.7782
   16254       1.7640
   16255       1.7751
   16256       1.7856
   16257       1.7971
   16258       1.7623
   16259       1.7525
   16260       1.8084
   16261       1.8042
   16262       1.7948
   16263       1.7461
   16264       1.7954
   16265       1.8251
   16266       1.7168
   16267       1.8006
   16268       1.8026
   16269       1.7976
   16270       1.6095
   16271       1.7353
   16272       1.7377
   16273       1.7380
   16274       1.8212
   16275       1.8230
   16276       1.7457
   16277       1.7268
   16278       1.7864
   16279       1.7431
   16280       1.8254
   16281       1.8067
   16282       1.8183
   16283       1.7859
   16284       1.8724
   16285       1.9005
   16286       1.7900
   16287       1.7983
   16288       1.7914
   16289       1.8532
   16290       1.8873
   16291       1.9763
   16292       1.7963
   16293       1.8531
   16294       1.8248
   16295       1.7238
   16296       1.7128
   16297       1.6406
   16298       1.7307
   16299       1.7568
   16300       1.6954
   16301       1.6910
   16302       1.8316
   16303       1.7425
   16304       1.7320
   16305       1.8142
   16306       1.8163
   16307       1.8278
   16308       1.8334
   16309       1.8450
   16310       1.7744
   16311       1.8602
   16312       1.8270
   16313       1.8979
   16314       2.0705
   16315       1.9287
   16316       1.9016
   16317       1.7353
   16318       1.8893
   16319       1.8410
   16320       1.8904
   16321       1.8144
   16322       1.8371
   16323       1.7407
   16324       1.8924
   16325       1.8146
   16326       1.7969
   16327       1.7427
   16328       1.7776
   16329       1.7712
   16330       1.8531
   16331       1.8633
   16332       1.7929
   16333       1.8035
   16334       1.7878
   16335       1.7583
   16336       1.8731
   16337       1.8092
   16338       1.7159
   16339       1.8350
   16340       1.8784
   16341       1.9038
   16342       1.9806
   16343       1.8785
   16344       1.8167
   16345       1.8183
   16346       1.7907
   16347       1.7973
   16348       1.7417
   16349       1.7476
   16350       1.7546
   16351       1.7913
   16352       1.7750
   16353       1.7488
   16354       1.7923
   16355       1.7441
   16356       1.9042
   16357       1.8095
   16358       1.7783
   16359       1.8231
   16360       1.7977
   16361       1.7773
   16362       1.8039
   16363       1.7504
   16364       1.7922
   16365       1.7857
   16366       1.7571
   16367       1.8669
   16368       1.7071
   16369       1.8249
   16370       1.8455
   16371       1.8625
   16372       1.7336
   16373       1.7614
   16374       1.8514
   16375       1.8678
   16376       1.8027
   16377       1.8043
   16378       1.8051
   16379       1.7094
   16380       1.8574
   16381       1.8420
   16382       1.6946
   16383       1.6797
   16384       1.7340
   16385       1.7505
   16386       1.7676
   16387       1.7191
   16388       1.6630
   16389       1.8275
   16390       1.7941
   16391       1.9048
   16392       1.8097
   16393       1.8754
   16394       1.8519
   16395       1.9252
   16396       1.9114
   16397       1.7435
   16398       1.7284
   16399       1.7927
   16400       1.6775
   16401       1.8115
   16402       1.7573
   16403       1.8340
   16404       1.7048
   16405       1.7987
   16406       1.7802
   16407       1.8473
   16408       1.8213
   16409       1.7926
   16410       1.7361
   16411       1.7818
   16412       1.7475
   16413       1.8552
   16414       1.8187
   16415       1.8122
   16416       1.7946
   16417       1.8168
   16418       1.8390
   16419       1.8528
   16420       1.7388
   16421       1.7368
   16422       1.7974
   16423       1.8375
   16424       1.7846
   16425       1.8387
   16426       1.8490
   16427       1.8974
   16428       1.7974
   16429       1.8557
   16430       1.8102
   16431       1.8507
   16432       1.8000
   16433       1.8486
   16434       1.7556
   16435       1.8451
   16436       1.8939
   16437       1.8549
   16438       1.8757
   16439       1.8249
   16440       1.8422
   16441       1.7336
   16442       1.6787
   16443       1.7819
   16444       1.7147
   16445       1.7824
   16446       1.8607
   16447       1.8757
   16448       1.7421
   16449       1.8601
   16450       1.9987
   16451       1.9479
   16452       1.8655
   16453       1.8341
   16454       1.7107
   16455       1.7209
   16456       1.8111
   16457       1.8562
   16458       1.8767
   16459       1.8329
   16460       1.7913
   16461       1.8323
   16462       1.7929
   16463       1.7632
   16464       1.7803
   16465       1.8113
   16466       1.8405
   16467       1.8859
   16468       1.8180
   16469       1.7964
   16470       1.8155
   16471       1.7077
   16472       1.7861
   16473       1.8253
   16474       1.9409
   16475       1.8547
   16476       1.7862
   16477       1.7788
   16478       1.7673
   16479       1.8174
   16480       1.8043
   16481       1.8244
   16482       1.9013
   16483       1.9368
   16484       1.9433
   16485       2.0475
   16486       1.9404
   16487       1.9515
   16488       1.7854
   16489       1.8646
   16490       1.8072
   16491       1.7874
   16492       1.8858
   16493       1.9570
   16494       1.7937
   16495       1.8288
   16496       1.8148
   16497       1.8505
   16498       1.8397
   16499       1.7649
   16500       1.9239
   16501       1.8529
   16502       1.9276
   16503       1.9303
   16504       2.0266
   16505       1.8390
   16506       1.9046
   16507       1.8244
   16508       1.7871
   16509       1.7857
   16510       1.6254
   16511       1.7137
   16512       1.7338
   16513       1.7810
   16514       1.6732
   16515       1.6288
   16516       1.7855
   16517       1.7181
   16518       1.8232
   16519       1.7307
   16520       1.7292
   16521       1.7720
   16522       1.8001
   16523       1.6861
   16524       1.7161
   16525       1.7497
   16526       1.7916
   16527       1.7785
   16528       1.7666
   16529       1.7042
   16530       1.7362
   16531       1.7319
   16532       1.8083
   16533       1.8589
   16534       1.8705
   16535       1.8810
   16536       1.8236
   16537       1.7419
   16538       1.8102
   16539       1.8159
   16540       1.7277
   16541       1.8147
   16542       1.8237
   16543       1.8079
   16544       1.8053
   16545       1.7842
   16546       1.7422
   16547       1.8197
   16548       1.8593
   16549       1.7810
   16550       1.7525
   16551       1.7790
   16552       1.7477
   16553       1.7785
   16554       1.7298
   16555       1.7373
   16556       1.7931
   16557       1.6825
   16558       1.7384
   16559       1.8737
   16560       1.9066
   16561       1.9043
   16562       1.7974
   16563       1.8844
   16564       1.8361
   16565       1.7265
   16566       1.8876
   16567       1.9235
   16568       1.7191
   16569       1.8184
   16570       1.7677
   16571       1.7318
   16572       1.7607
   16573       1.7566
   16574       1.7777
   16575       1.7392
   16576       1.7899
   16577       1.7447
   16578       1.9133
   16579       1.8940
   16580       1.8965
   16581       1.9176
   16582       1.8572
   16583       1.7382
   16584       1.7582
   16585       1.7543
   16586       1.7099
   16587       1.8204
   16588       1.9548
   16589       1.8909
   16590       1.8496
   16591       1.8709
   16592       1.7576
   16593       1.9182
   16594       1.8772
   16595       1.8425
   16596       1.8011
   16597       1.9215
   16598       1.9307
   16599       1.8260
   16600       1.8243
   16601       1.8389
   16602       1.7925
   16603       1.7632
   16604       1.9336
   16605       1.8994
   16606       2.0178
   16607       1.9957
   16608       2.0059
   16609       1.9006
   16610       1.8957
   16611       1.9510
   16612       1.8769
   16613       1.8845
   16614       1.9163
   16615       1.9043
   16616       1.7662
   16617       1.7934
   16618       1.7008
   16619       1.7056
   16620       1.7195
   16621       1.9096
   16622       1.8968
   16623       1.8796
   16624       1.7950
   16625       1.8068
   16626       1.8759
   16627       1.8606
   16628       1.9195
   16629       1.9089
   16630       2.0351
   16631       2.0618
   16632       1.9128
   16633       1.8473
   16634       1.9263
   16635       1.8773
   16636       1.9068
   16637       1.8071
   16638       1.7621
   16639       1.8223
   16640       1.8086
   16641       1.8717
   16642       1.8774
   16643       1.8323
   16644       1.8491
   16645       1.8754
   16646       1.9768
   16647       2.1492
   16648       2.0194
   16649       1.9180
   16650       1.9534
   16651       2.0074
   16652       1.8548
   16653       1.9301
   16654       1.8553
   16655       1.9706
   16656       1.9097
   16657       2.0159
   16658       1.9684
   16659       2.0285
   16660       2.0946
   16661       2.1500
   16662       2.0367
   16663       1.9196
   16664       1.7906
   16665       1.8583
   16666       1.8568
   16667       1.7690
   16668       1.9575
   16669       2.0760
   16670       1.9582
   16671       2.0408
   16672       2.0202
   16673       1.8457
   16674       1.9484
   16675       1.9668
   16676       2.1016
   16677       2.0314
   16678       2.1462
   16679       1.9714
   16680       2.0128
   16681       1.9914
   16682       1.8917
   16683       1.8879
   16684       1.9661
   16685       1.9538
   16686       2.0025
   16687       1.9870
   16688       2.1298
   16689       1.9875
   16690       1.9036
   16691       2.0423
   16692       1.9295
   16693       2.0002
   16694       1.8632
   16695       1.9445
   16696       2.0304
   16697       1.8541
   16698       1.8443
   16699       1.8414
   16700       1.9412
   16701       2.0532
   16702       2.1177
   16703       2.1284
   16704       1.9741
   16705       2.0279
   16706       1.9411
   16707       1.8398
   16708       1.8511
   16709       1.9585
   16710       1.9543
   16711       1.8796
   16712       1.9734
   16713       1.6735
   16714       1.8646
   16715       1.8161
   16716       1.9319
   16717       1.9389
   16718       1.9144
   16719       1.9411
   16720       1.9624
   16721       1.9532
   16722       1.9204
   16723       1.9751
   16724       1.8820
   16725       1.8755
   16726       1.8974
   16727       1.9497
   16728       2.0540
   16729       1.9619
   16730       1.8078
   16731       1.8951
   16732       1.8930
   16733       1.8129
   16734       1.9196
   16735       1.9704
   16736       1.9717
   16737       1.9968
   16738       2.0255
   16739       1.9918
   16740       2.0348
   16741       2.0292
   16742       2.1343
   16743       2.0793
   16744       2.0583
   16745       2.0047
   16746       1.9820
   16747       1.9069
   16748       1.8872
   16749       1.8434
   16750       1.8179
   16751       1.7968
   16752       1.7830
   16753       1.7687
   16754       1.8349
   16755       1.8691
   16756       1.9071
   16757       1.9172
   16758       1.8685
   16759       1.9043
   16760       1.8562
   16761       1.9003
   16762       1.9314
   16763       1.8629
   16764       1.9742
   16765       1.9583
   16766       2.0018
   16767       2.0035
   16768       1.9561
   16769       2.0509
   16770       1.9299
   16771       1.9733
   16772       2.0471
   16773       2.0276
   16774       2.0824
   16775       2.1236
   16776       2.0424
   16777       2.0937
   16778       1.9484
   16779       1.9248
   16780       1.9618
   16781       1.8430
   16782       1.9183
   16783       2.0154
   16784       1.9223
   16785       1.9766
   16786       1.8988
   16787       1.8683
   16788       1.9080
   16789       1.9360
   16790       1.8531
   16791       1.8249
   16792       1.8211
   16793       1.8443
   16794       1.9051
   16795       1.9853
   16796       1.8662
   16797       1.8785
   16798       1.9352
   16799       1.9558
   16800       1.9354
   16801       1.9504
   16802       1.8690
   16803       1.8230
   16804       1.7739
   16805       1.8329
   16806       1.8560
   16807       1.8751
   16808       1.9526
   16809       1.9653
   16810       1.8523
   16811       1.8149
   16812       1.8962
   16813       1.8210
   16814       1.8084
   16815       1.9049
   16816       1.8993
   16817       1.7847
   16818       1.8211
   16819       1.8046
   16820       1.9033
   16821       1.8215
   16822       1.8507
   16823       1.8910
   16824       1.9586
   16825       2.0090
   16826       1.9367
   16827       1.8538
   16828       1.8054
   16829       1.8045
   16830       1.8882
   16831       1.8162
   16832       1.7802
   16833       1.8314
   16834       1.9346
   16835       1.9014
   16836       1.9523
   16837       1.8811
   16838       1.8842
   16839       1.8107
   16840       1.9012
   16841       1.9306
   16842       1.9456
   16843       1.9354
   16844       1.8154
   16845       1.9009
   16846       1.7850
   16847       1.8513
   16848       1.9696
   16849       1.9582
   16850       2.0232
   16851       1.9733
   16852       2.0603
   16853       1.9870
   16854       1.9596
   16855       1.7820
   16856       1.9809
   16857       2.0851
   16858       1.9535
   16859       1.8965
   16860       1.9606
   16861       1.8023
   16862       1.8291
   16863       1.9270
   16864       1.9395
   16865       1.9862
   16866       1.8847
   16867       1.9104
   16868       1.9451
   16869       2.0465
   16870       1.9738
   16871       1.9218
   16872       1.9627
   16873       1.9034
   16874       1.8477
   16875       1.9545
   16876       1.9614
   16877       1.9379
   16878       1.8631
   16879       1.8315
   16880       1.8577
   16881       1.8629
   16882       1.7728
   16883       1.7393
   16884       1.7443
   16885       1.6943
   16886       1.7658
   16887       1.7306
   16888       1.8118
   16889       1.7788
   16890       1.7549
   16891       1.8171
   16892       1.8539
   16893       1.8657
   16894       1.8948
   16895       1.9036
   16896       1.8308
   16897       1.8291
   16898       1.9237
   16899       1.8766
   16900       1.8932
   16901       1.8407
   16902       1.9193
   16903       1.8694
   16904       1.7850
   16905       1.7848
   16906       1.7888
   16907       1.9230
   16908       1.8543
   16909       1.7165
   16910       1.7369
   16911       1.8068
   16912       1.8173
   16913       1.8389
   16914       1.8778
   16915       1.8236
   16916       1.8254
   16917       1.6670
   16918       1.7411
   16919       1.7389
   16920       1.7036
   16921       1.6952
   16922       1.7153
   16923       1.7664
   16924       1.7976
   16925       1.9238
   16926       1.8290
   16927       1.7669
   16928       1.9039
   16929       1.8532
   16930       1.7375
   16931       1.7315
   16932       1.7912
   16933       1.7847
   16934       1.8359
   16935       1.8312
   16936       1.7376
   16937       1.7509
   16938       1.8554
   16939       1.8389
   16940       1.9198
   16941       1.9170
   16942       1.8579
   16943       1.7875
   16944       1.8096
   16945       1.7777
   16946       1.7435
   16947       1.7885
   16948       1.8607
   16949       1.8950
   16950       1.9021
   16951       1.8392
   16952       1.8316
   16953       1.7366
   16954       1.7695
   16955       1.7062
   16956       1.7525
   16957       1.7808
   16958       1.7766
   16959       1.6892
   16960       1.6993
   16961       1.6830
   16962       1.7313
   16963       1.7927
   16964       1.8916
   16965       1.8021
   16966       1.8144
   16967       1.7371
   16968       1.7103
   16969       1.7152
   16970       1.6647
   16971       1.6564
   16972       1.7121
   16973       1.7880
   16974       1.7100
   16975       1.6914
   16976       1.6323
   16977       1.6768
   16978       1.7037
   16979       1.7442
   16980       1.7373
   16981       1.6827
   16982       1.6844
   16983       1.6873
   16984       1.6195
   16985       1.6498
   16986       1.6332
   16987       1.7487
   16988       1.6934
   16989       1.6813
   16990       1.6366
   16991       1.7932
   16992       1.6955
   16993       1.6766
   16994       1.6241
   16995       1.6820
   16996       1.7130
   16997       1.7370
   16998       1.7085
   16999       1.6400
   17000       1.6882
   17001       1.7401
   17002       1.7874
   17003       1.7689
   17004       1.7166
   17005       1.7777
   17006       1.6926
   17007       1.7298
   17008       1.6819
   17009       1.6879
   17010       1.6710
   17011       1.6616
   17012       1.7356
   17013       1.7032
   17014       1.8282
   17015       1.7841
   17016       1.7016
   17017       1.7894
   17018       1.8061
   17019       1.8948
   17020       1.7866
   17021       1.7371
   17022       1.7095
   17023       1.6726
   17024       1.7371
   17025       1.7664
   17026       1.7616
   17027       1.7849
   17028       1.7747
   17029       1.7420
   17030       1.6871
   17031       1.6893
   17032       1.8384
   17033       1.7183
   17034       1.7360
   17035       1.7200
   17036       1.6810
   17037       1.6921
   17038       1.7056
   17039       1.7372
   17040       1.6744
   17041       1.6923
   17042       1.6854
   17043       1.6865
   17044       1.6864
   17045       1.6858
   17046       1.7902
   17047       1.7412
   17048       1.6911
   17049       1.7145
   17050       1.6523
   17051       1.6122
   17052       1.6048
   17053       1.6667
   17054       1.8125
   17055       1.7130
   17056       1.7366
   17057       1.7262
   17058       1.7333
   17059       1.7874
   17060       1.7398
   17061       1.6312
   17062       1.7667
   17063       1.8164
   17064       1.8034
   17065       1.7996
   17066       1.7205
   17067       1.7022
   17068       1.6456
   17069       1.7476
   17070       1.7524
   17071       1.8147
   17072       1.7500
   17073       1.7486
   17074       1.7584
   17075       1.7461
   17076       1.6996
   17077       1.7315
   17078       1.7726
   17079       1.8624
   17080       1.8646
   17081       1.7706
   17082       1.7558
   17083       1.7903
   17084       1.7983
   17085       1.7529
   17086       1.7554
   17087       1.7831
   17088       1.8645
   17089       1.7731
   17090       1.8811
   17091       1.8678
   17092       1.9031
   17093       1.8971
   17094       1.7800
   17095       1.7644
   17096       1.7134
   17097       1.6724
   17098       1.6758
   17099       1.6933
   17100       1.6455
   17101       1.6488
   17102       1.6679
   17103       1.6703
   17104       1.6689
   17105       1.7213
   17106       1.7148
   17107       1.7674
   17108       1.7857
   17109       1.7569
   17110       1.7437
   17111       1.7285
   17112       1.8180
   17113       1.7832
   17114       1.7295
   17115       1.7714
   17116       1.8103
   17117       1.7143
   17118       1.6699
   17119       1.6100
   17120       1.6746
   17121       1.6893
   17122       1.7571
   17123       1.7581
   17124       1.8742
   17125       1.7514
   17126       1.7291
   17127       1.6813
   17128       1.7300
   17129       1.6108
   17130       1.7455
   17131       1.7126
   17132       1.7482
   17133       1.7208
   17134       1.6934
   17135       1.6276
   17136       1.6623
   17137       1.6675
   17138       1.6881
   17139       1.7026
   17140       1.6850
   17141       1.6767
   17142       1.7122
   17143       1.7323
   17144       1.7920
   17145       1.7287
   17146       1.7651
   17147       1.7644
   17148       1.6894
   17149       1.6992
   17150       1.8043
   17151       1.7777
   17152       1.6943
   17153       1.7501
   17154       1.7991
   17155       1.7401
   17156       1.7433
   17157       1.8360
   17158       1.8766
   17159       1.8494
   17160       1.9312
   17161       1.8916
   17162       1.8001
   17163       1.7624
   17164       1.7704
   17165       1.7338
   17166       1.7785
   17167       1.8318
   17168       1.8294
   17169       1.8329
   17170       1.6762
   17171       1.6338
   17172       1.7449
   17173       1.7102
   17174       1.7325
   17175       1.8657
   17176       1.8228
   17177       1.8617
   17178       1.7890
   17179       1.7632
   17180       1.6222
   17181       1.6897
   17182       1.6381
   17183       1.7891
   17184       1.8277
   17185       1.7922
   17186       1.8743
   17187       1.8094
   17188       1.9694
   17189       1.8981
   17190       1.9476
   17191       1.8839
   17192       1.9608
   17193       1.8630
   17194       1.8261
   17195       1.7302
   17196       1.7547
   17197       1.7670
   17198       1.8533
   17199       1.7608
   17200       1.8386
   17201       1.8095
   17202       1.7125
   17203       1.7820
   17204       1.7777
   17205       1.7358
   17206       1.7379
   17207       1.6719
   17208       1.7893
   17209       1.7958
   17210       1.8284
   17211       1.8046
   17212       1.9485
   17213       1.9567
   17214       1.8820
   17215       1.9801
   17216       1.9349
   17217       1.7950
   17218       1.7909
   17219       1.7234
   17220       1.9393
   17221       1.9183
   17222       1.8451
   17223       1.8292
   17224       1.7383
   17225       1.7144
   17226       1.7246
   17227       1.7895
   17228       1.8485
   17229       1.8983
   17230       1.9021
   17231       1.9223
   17232       1.9603
   17233       1.9284
   17234       1.9362
   17235       2.0172
   17236       1.8489
   17237       2.0114
   17238       1.9548
   17239       2.0352
   17240       2.0451
   17241       1.9691
   17242       1.8611
   17243       1.8935
   17244       1.8974
   17245       1.8496
   17246       1.9286
   17247       1.8957
   17248       1.8302
   17249       1.8343
   17250       1.9383
   17251       1.8865
   17252       2.0182
   17253       1.9991
   17254       2.0324
   17255       1.9486
   17256       1.8481
   17257       1.9023
   17258       1.8996
   17259       1.9111
   17260       1.8331
   17261       1.9588
   17262       1.8988
   17263       1.9597
   17264       1.8625
   17265       1.7930
   17266       1.8516
   17267       1.8381
   17268       1.8074
   17269       1.7830
   17270       1.8887
   17271       1.8982
   17272       1.8153
   17273       1.8789
   17274       1.8656
   17275       1.8504
   17276       1.8069
   17277       1.8698
   17278       1.8808
   17279       1.8004
   17280       1.8533
   17281       1.8966
   17282       1.9165
   17283       2.0115
   17284       1.8701
   17285       1.8788
   17286       1.8421
   17287       1.8571
   17288       1.8407
   17289       2.0167
   17290       2.0167
   17291       1.9833
   17292       2.0034
   17293       1.9877
   17294       2.0031
   17295       1.8956
   17296       1.8724
   17297       1.9023
   17298       1.8049
   17299       1.7556
   17300       1.8616
   17301       1.8204
   17302       1.8447
   17303       1.7623
   17304       1.7351
   17305       1.8398
   17306       1.7707
   17307       1.7164
   17308       1.7836
   17309       1.9033
   17310       1.9114
   17311       1.9641
   17312       1.9040
   17313       1.8893
   17314       1.8539
   17315       1.8686
   17316       1.8881
   17317       1.9096
   17318       1.8461
   17319       1.8680
   17320       1.9066
   17321       1.8515
   17322       1.8918
   17323       1.8718
   17324       1.8883
   17325       1.9125
   17326       2.0674
   17327       1.9618
   17328       1.9300
   17329       1.8855
   17330       1.8733
   17331       1.7451
   17332       1.7149
   17333       1.7141
   17334       1.8208
   17335       1.8769
   17336       1.8383
   17337       1.8125
   17338       1.8270
   17339       1.7915
   17340       1.8418
   17341       1.7528
   17342       1.7491
   17343       1.7888
   17344       1.7572
   17345       1.7486
   17346       1.8496
   17347       1.8289
   17348       1.7246
   17349       1.8214
   17350       1.7917
   17351       1.8499
   17352       1.8826
   17353       1.9555
   17354       1.9784
   17355       1.8262
   17356       1.7796
   17357       1.8479
   17358       1.8351
   17359       1.8104
   17360       1.8367
   17361       1.8996
   17362       1.9167
   17363       1.7988
   17364       1.7243
   17365       1.7895
   17366       1.7921
   17367       1.8164
   17368       1.8128
   17369       1.8234
   17370       1.8193
   17371       1.8213
   17372       1.7387
   17373       1.7481
   17374       1.8042
   17375       1.7666
   17376       1.8769
   17377       1.8376
   17378       1.7987
   17379       1.8324
   17380       1.8396
   17381       1.8255
   17382       1.7982
   17383       1.8824
   17384       1.8533
   17385       1.8242
   17386       1.7643
   17387       1.7566
   17388       1.7433
   17389       1.6793
   17390       1.7032
   17391       1.8122
   17392       1.8901
   17393       1.8579
   17394       1.8584
   17395       1.7898
   17396       1.9004
   17397       1.9681
   17398       1.9378
   17399       1.8934
   17400       2.0064
   17401       2.0071
   17402       1.9804
   17403       1.9364
   17404       1.7810
   17405       1.8561
   17406       1.7227
   17407       1.8770
   17408       1.9153
   17409       1.9207
   17410       1.8616
   17411       1.8701
   17412       1.8167
   17413       1.8064
   17414       1.8945
   17415       1.8832
   17416       1.8459
   17417       1.7659
   17418       1.8506
   17419       1.7695
   17420       1.7289
   17421       1.7249
   17422       1.7354
   17423       1.7115
   17424       1.7502
   17425       1.7378
   17426       1.7586
   17427       1.8166
   17428       1.8119
   17429       1.8690
   17430       1.8087
   17431       1.8192
   17432       1.8051
   17433       1.7893
   17434       1.8014
   17435       1.8353
   17436       1.7109
   17437       1.7651
   17438       1.8911
   17439       1.8495
   17440       1.9019
   17441       1.8310
   17442       2.0326
   17443       1.9909
   17444       1.9303
   17445       1.9015
   17446       1.9298
   17447       1.9109
   17448       1.9213
   17449       1.9910
   17450       1.9822
   17451       2.0513
   17452       2.0417
   17453       2.0207
   17454       2.0028
   17455       2.0335
   17456       1.9565
   17457       2.0593
   17458       1.9453
   17459       2.0003
   17460       1.9376
   17461       1.9484
   17462       1.9659
   17463       1.9019
   17464       1.9444
   17465       1.9858
   17466       1.9023
   17467       1.7645
   17468       1.7942
   17469       1.9674
   17470       1.9218
   17471       1.8591
   17472       1.8863
   17473       1.8341
   17474       1.7926
   17475       1.8816
   17476       1.8664
   17477       1.8779
   17478       1.9506
   17479       1.9530
   17480       1.9663
   17481       1.9115
   17482       1.9077
   17483       1.7910
   17484       1.8361
   17485       1.7366
   17486       1.8745
   17487       1.8837
   17488       1.8738
   17489       1.8213
   17490       1.7821
   17491       1.7066
   17492       1.7454
   17493       1.7645
   17494       1.7399
   17495       1.7077
   17496       1.7402
   17497       1.8076
   17498       1.8695
   17499       1.7962
   17500       1.8173
   17501       1.8539
   17502       1.9715
   17503       1.9342
   17504       1.8448
   17505       1.8789
   17506       1.9734
   17507       2.0707
   17508       2.0187
   17509       2.0588
   17510       2.0125
   17511       1.9890
   17512       1.9713
   17513       1.9207
   17514       1.8632
   17515       1.8122
   17516       1.8690
   17517       1.8453
   17518       1.8211
   17519       1.7926
   17520       1.8888
   17521       1.9232
   17522       1.9261
   17523       1.8322
   17524       1.8991
   17525       1.8273
   17526       1.8708
   17527       1.7507
   17528       1.7650
   17529       1.7936
   17530       1.9538
   17531       1.8627
   17532       1.8920
   17533       1.8599
   17534       1.9243
   17535       1.8859
   17536       1.9032
   17537       1.9247
   17538       1.8331
   17539       1.8817
   17540       1.7893
   17541       1.8663
   17542       1.8342
   17543       1.8630
   17544       1.8414
   17545       1.8915
   17546       2.0299
   17547       1.9603
   17548       1.9727
   17549       1.9360
   17550       1.9757
   17551       1.9150
   17552       1.8897
   17553       1.8917
   17554       1.8694
   17555       1.9023
   17556       1.9067
   17557       1.8867
   17558       1.7745
   17559       1.8611
   17560       1.8356
   17561       1.9312
   17562       1.8355
   17563       1.8415
   17564       1.8529
   17565       1.8925
   17566       1.8585
   17567       1.8303
   17568       2.0454
   17569       1.9990
   17570       1.9378
   17571       1.8702
   17572       1.8425
   17573       1.9146
   17574       1.8656
   17575       1.9052
   17576       2.0085
   17577       1.9381
   17578       1.9899
   17579       1.9285
   17580       1.9645
   17581       1.9682
   17582       1.9229
   17583       1.8373
   17584       1.7688
   17585       1.8742
   17586       1.8789
   17587       1.8136
   17588       1.8474
   17589       1.9008
   17590       1.9894
   17591       1.9197
   17592       1.8604
   17593       1.9348
   17594       1.9092
   17595       1.8421
   17596       1.9145
   17597       1.8400
   17598       1.9557
   17599       1.8891
   17600       1.8603
   17601       1.8928
   17602       1.9431
   17603       1.9038
   17604       1.9255
   17605       1.9677
   17606       1.9180
   17607       1.9338
   17608       1.9037
   17609       1.8180
   17610       1.8019
   17611       1.8002
   17612       1.8195
   17613       1.8026
   17614       1.8384
   17615       1.8764
   17616       1.9353
   17617       1.9083
   17618       1.9931
   17619       1.9606
   17620       1.9708
   17621       1.8445
   17622       1.8894
   17623       1.8384
   17624       1.9554
   17625       1.8484
   17626       1.9385
   17627       1.9449
   17628       1.9885
   17629       1.8919
   17630       1.8610
   17631       1.8290
   17632       1.8625
   17633       1.9561
   17634       1.9585
   17635       1.8918
   17636       1.9081
   17637       1.9613
   17638       2.0269
   17639       2.0595
   17640       2.1363
   17641       2.0909
   17642       2.0978
   17643       1.9902
   17644       1.9381
   17645       1.8790
   17646       1.8560
   17647       1.8248
   17648       1.8244
   17649       1.8232
   17650       1.8127
   17651       1.8108
   17652       1.9130
   17653       1.7857
   17654       1.8584
   17655       1.7477
   17656       1.7669
   17657       1.9119
   17658       1.8655
   17659       1.8063
   17660       1.8980
   17661       1.7654
   17662       1.8296
   17663       1.7959
   17664       1.7068
   17665       1.8008
   17666       1.9071
   17667       1.7462
   17668       1.8065
   17669       1.7858
   17670       1.7697
   17671       1.7587
   17672       1.7905
   17673       1.8361
   17674       1.8653
   17675       1.8305
   17676       1.8570
   17677       1.8681
   17678       1.7904
   17679       1.7564
   17680       1.7103
   17681       1.8349
   17682       1.7689
   17683       1.9069
   17684       1.8682
   17685       1.8797
   17686       1.8771
   17687       1.9560
   17688       1.8682
   17689       1.8009
   17690       1.8534
   17691       1.8540
   17692       1.8561
   17693       1.8779
   17694       1.9486
   17695       1.8683
   17696       1.9868
   17697       1.9868
   17698       1.7754
   17699       1.7500
   17700       1.7654
   17701       1.7916
   17702       1.8888
   17703       1.8330
   17704       1.8129
   17705       1.8361
   17706       1.8198
   17707       1.8332
   17708       1.8156
   17709       1.7927
   17710       1.8008
   17711       1.8965
   17712       1.8263
   17713       1.8717
   17714       1.9405
   17715       1.8480
   17716       1.8591
   17717       1.8543
   17718       1.7836
   17719       1.8360
   17720       1.9582
   17721       1.8677
   17722       1.8957
   17723       2.0023
   17724       2.0488
   17725       1.8409
   17726       1.8082
   17727       1.7812
   17728       1.6912
   17729       1.8014
   17730       1.7778
   17731       1.7701
   17732       1.7187
   17733       1.7894
   17734       1.7390
   17735       1.6628
   17736       1.7179
   17737       1.7017
   17738       1.7014
   17739       1.7628
   17740       1.8047
   17741       1.8459
   17742       1.8755
   17743       1.7856
   17744       1.8005
   17745       1.7607
   17746       1.7796
   17747       1.7769
   17748       1.7290
   17749       1.7397
   17750       1.8608
   17751       1.8672
   17752       1.7169
   17753       1.7200
   17754       1.6747
   17755       1.7902
   17756       1.7690
   17757       1.8127
   17758       1.8598
   17759       1.8697
   17760       1.7607
   17761       1.7219
   17762       1.7751
   17763       1.8215
   17764       1.8344
   17765       1.6968
   17766       1.7826
   17767       1.8867
   17768       1.9604
   17769       1.8888
   17770       1.8530
   17771       1.8778
   17772       1.8289
   17773       1.8347
   17774       1.8032
   17775       1.8720
   17776       1.7789
   17777       1.9052
   17778       1.7286
   17779       1.7850
   17780       1.8048
   17781       1.8394
   17782       1.7388
   17783       1.7483
   17784       1.7818
   17785       1.7619
   17786       1.8581
   17787       1.8748
   17788       1.7736
   17789       1.7819
   17790       1.9020
   17791       1.7503
   17792       1.6863
   17793       1.7975
   17794       1.8272
   17795       1.7544
   17796       1.8205
   17797       1.8248
   17798       1.8365
   17799       1.9716
   17800       2.0043
   17801       1.9639
   17802       1.9367
   17803       1.9745
   17804       2.0314
   17805       2.0314
   17806       2.0290
   17807       1.9996
   17808       2.0139
   17809       2.0551
   17810       1.8786
   17811       2.0795
   17812       1.9918
   17813       1.9138
   17814       1.9086
   17815       1.8217
   17816       1.8504
   17817       1.9127
   17818       1.9174
   17819       1.8570
   17820       1.8169
   17821       1.8813
   17822       1.8265
   17823       1.9098
   17824       1.8859
   17825       1.9222
   17826       1.8832
   17827       1.8754
   17828       1.8172
   17829       1.8649
   17830       1.7955
   17831       1.8881
   17832       1.8600
   17833       1.8582
   17834       1.9233
   17835       1.8723
   17836       1.8656
   17837       1.9476
   17838       1.9453
   17839       1.8781
   17840       1.8838
   17841       1.9544
   17842       1.9121
   17843       1.8299
   17844       1.8378
   17845       1.8467
   17846       1.9774
   17847       1.9627
   17848       1.9703
   17849       2.0415
   17850       2.0249
   17851       2.0376
   17852       2.0888
   17853       2.0885
   17854       1.9592
   17855       1.9473
   17856       2.0334
   17857       2.0478
   17858       2.0660
   17859       2.0367
   17860       2.0298
   17861       2.0272
   17862       1.9703
   17863       2.0384
   17864       2.0342
   17865       2.0601
   17866       1.9244
   17867       2.0077
   17868       2.0073
   17869       1.9943
   17870       1.9991
   17871       1.9698
   17872       2.0509
   17873       1.9957
   17874       2.0648
   17875       2.0284
   17876       1.8196
   17877       1.9519
   17878       2.0174
   17879       2.0174
   17880       1.9338
   17881       2.0600
   17882       2.1595
   17883       2.1460
   17884       2.1353
   17885       2.1286
   17886       2.1681
   17887       2.2936
   17888       2.2930
   17889       2.1609
   17890       2.2697
   17891       2.2746
   17892       2.2378
   17893       2.2157
   17894       2.3344
   17895       2.3239
   17896       2.2771
   17897       2.0929
   17898       2.1327
   17899       2.2190
   17900       2.4100
   17901       2.4244
   17902       2.4222
   17903       2.2429
   17904       2.2525
   17905       2.1951
   17906       2.2406
   17907       2.1528
   17908       2.1784
   17909       2.3016
   17910       2.2996
   17911       2.2292
   17912       2.0755
   17913       2.1411
   17914       2.1544
   17915       2.0137
   17916       2.0514
   17917       1.9332
   17918       1.8792
   17919       1.9364
   17920       1.9795
   17921       2.0093
   17922       2.0234
   17923       2.0901
   17924       2.0261
   17925       2.0184
   17926       2.0981
   17927       1.9640
   17928       1.9286
   17929       2.0224
   17930       1.9778
   17931       2.1282
   17932       2.2232
   17933       2.3281
   17934       2.2936
   17935       2.3099
   17936       2.2325
   17937       2.2254
   17938       2.2148
   17939       2.1738
   17940       2.0098
   17941       2.0262
   17942       1.9728
   17943       1.9392
   17944       1.9678
   17945       1.8482
   17946       2.0520
   17947       2.0237
   17948       2.1179
   17949       2.0057
   17950       2.0352
   17951       1.8939
   17952       1.9919
   17953       1.9273
   17954       1.9754
   17955       1.8789
   17956       1.9753
   17957       1.9892
   17958       1.9950
   17959       1.9238
   17960       1.8766
   17961       1.8469
   17962       1.8740
   17963       1.7544
   17964       1.8190
   17965       1.7805
   17966       1.8229
   17967       1.7870
   17968       1.8205
   17969       1.8436
   17970       1.8031
   17971       1.7517
   17972       1.8344
   17973       1.9278
   17974       1.9247
   17975       1.9069
   17976       1.9693
   17977       1.8662
   17978       1.9256
   17979       1.8040
   17980       1.8714
   17981       1.7683
   17982       1.8229
   17983       1.9533
   17984       1.9040
   17985       1.7992
   17986       1.8075
   17987       1.8062
   17988       1.7962
   17989       1.8405
   17990       1.8714
   17991       1.8241
   17992       1.9244
   17993       1.9608
   17994       1.9636
   17995       1.8812
   17996       1.9787
   17997       1.9080
   17998       1.8607
   17999       1.7535
   18000       1.7180
   18001       1.7333
   18002       1.7854
   18003       1.8566
   18004       1.8215
   18005       1.8714
   18006       1.8949
   18007       1.9546
   18008       2.0375
   18009       1.9561
   18010       1.8804
   18011       1.8884
   18012       1.8947
   18013       1.8626
   18014       1.8302
   18015       1.7951
   18016       1.7405
   18017       1.7720
   18018       1.8055
   18019       1.7627
   18020       1.7211
   18021       1.6923
   18022       1.8152
   18023       1.7791
   18024       1.7881
   18025       1.8202
   18026       1.7989
   18027       1.8184
   18028       1.8358
   18029       1.9071
   18030       1.8656
   18031       1.8671
   18032       1.7591
   18033       1.7016
   18034       1.7052
   18035       1.7344
   18036       1.7191
   18037       1.8309
   18038       1.8378
   18039       1.8776
   18040       1.7275
   18041       1.7847
   18042       1.8586
   18043       1.8572
   18044       1.7285
   18045       1.8614
   18046       1.8236
   18047       1.6742
   18048       1.7958
   18049       1.8907
   18050       1.8340
   18051       1.9590
   18052       2.0396
   18053       1.9817
   18054       2.0663
   18055       1.9838
   18056       1.9653
   18057       2.0107
   18058       2.0576
   18059       1.9939
   18060       1.9514
   18061       1.9306
   18062       2.0791
   18063       2.0670
   18064       2.0425
   18065       1.9529
   18066       2.1021
   18067       2.1863
   18068       2.2115
   18069       2.0852
   18070       1.9639
   18071       1.9478
   18072       1.9606
   18073       2.0430
   18074       2.1047
   18075       2.0241
   18076       1.9626
   18077       2.0296
   18078       2.0206
   18079       2.0148
   18080       2.0585
   18081       1.9592
   18082       1.9625
   18083       1.9167
   18084       2.0713
   18085       1.9726
   18086       2.0342
   18087       1.9359
   18088       1.9790
   18089       1.9040
   18090       2.0498
   18091       2.0640
   18092       2.0771
   18093       2.0497
   18094       1.9461
   18095       2.0320
   18096       2.0359
   18097       2.0796
   18098       1.8852
   18099       1.9559
   18100       1.8932
   18101       1.8565
   18102       1.8522
   18103       1.9553
   18104       1.9180
   18105       1.9762
   18106       1.9395
   18107       1.9047
   18108       1.8790
   18109       1.7949
   18110       1.8204
   18111       1.7343
   18112       1.8211
   18113       1.8453
   18114       1.8630
   18115       2.0007
   18116       2.0976
   18117       1.9435
   18118       1.8602
   18119       1.9224
   18120       1.7995
   18121       1.8579
   18122       1.7811
   18123       1.7999
   18124       1.8813
   18125       1.8138
   18126       1.8312
   18127       1.8448
   18128       1.8447
   18129       1.7961
   18130       1.8756
   18131       1.8083
   18132       1.8799
   18133       1.7741
   18134       1.8233
   18135       1.8272
   18136       1.8251
   18137       1.8577
   18138       1.8319
   18139       1.8560
   18140       1.8398
   18141       1.8416
   18142       1.8042
   18143       1.7521
   18144       1.7721
   18145       1.7975
   18146       1.7079
   18147       1.8059
   18148       1.8603
   18149       1.7588
   18150       1.8023
   18151       1.9618
   18152       1.8665
   18153       1.8564
   18154       1.8307
   18155       1.8882
   18156       1.8517
   18157       1.8078
   18158       1.7898
   18159       1.8582
   18160       1.8982
   18161       1.9954
   18162       1.9323
   18163       1.9502
   18164       1.8710
   18165       1.9453
   18166       1.9907
   18167       2.1175
   18168       1.8694
   18169       1.8155
   18170       1.9737
   18171       1.9171
   18172       1.9472
   18173       1.9120
   18174       1.9062
   18175       1.8918
   18176       1.9299
   18177       1.8638
   18178       1.7945
   18179       1.7588
   18180       1.8484
[truncated: 40,041 more chars]
