# Supplementary material for: In silico evidence implicating novel mechanisms of Prunella vulgaris L. as a potential botanical drug against COVID-19-associated acute kidney injury
Source: Front Pharmacol. 2023 May 18;14:1188086. doi: 10.3389/fphar.2023.1188086 (PMC10232756; doi:10.3389/fphar.2023.1188086)
Supplement: Supplementary file 2 [file DataSheet4.ZIP › Molecular dynamics simulation data/RELA_Quercetin_complex/RMSF-protein.txt]

#Res            first
   1.000       1.1737
   2.000       1.0163
   3.000       0.7985
   4.000       0.7856
   5.000       0.6250
   6.000       0.6617
   7.000       0.5697
   8.000       0.5315
   9.000       0.5716
  10.000       0.6557
  11.000       0.7635
  12.000       1.0548
  13.000       1.5057
  14.000       1.0672
  15.000       0.7580
  16.000       0.6941
  17.000       0.7147
  18.000       0.8045
  19.000       1.0052
  20.000       1.0515
  21.000       1.0037
  22.000       0.6908
  23.000       0.5604
  24.000       0.5968
  25.000       0.6858
  26.000       1.0252
  27.000       0.6303
  28.000       0.5614
  29.000       0.6126
  30.000       0.6105
  31.000       0.7753
  32.000       0.9126
  33.000       0.8348
  34.000       1.0703
  35.000       1.0939
  36.000       1.1532
  37.000       1.0239
  38.000       0.8066
  39.000       0.7497
  40.000       0.6019
  41.000       0.5574
  42.000       0.5535
  43.000       0.5707
  44.000       0.7218
  45.000       0.8295
  46.000       1.0119
  47.000       1.2832
  48.000       1.2725
  49.000       1.4488
  50.000       1.4308
  51.000       1.3266
  52.000       1.1754
  53.000       0.9561
  54.000       0.7374
  55.000       0.6695
  56.000       0.5498
  57.000       0.5540
  58.000       0.4994
  59.000       0.5311
  60.000       0.6321
  61.000       0.7344
  62.000       1.0846
  63.000       1.1429
  64.000       1.1268
  65.000       0.8183
  66.000       0.7556
  67.000       0.6360
  68.000       0.5873
  69.000       0.6507
  70.000       0.5954
  71.000       0.7182
  72.000       0.6441
  73.000       0.8002
  74.000       0.9940
  75.000       1.3171
  76.000       1.6716
  77.000       1.1246
  78.000       1.6001
  79.000       1.7866
  80.000       1.6216
  81.000       0.8791
  82.000       0.7653
  83.000       0.8566
  84.000       1.0438
  85.000       1.1120
  86.000       1.1427
  87.000       1.3802
  88.000       1.4312
  89.000       1.4436
  90.000       1.1578
  91.000       1.0022
  92.000       0.8195
  93.000       0.7397
  94.000       0.6799
  95.000       0.6628
  96.000       0.7327
  97.000       0.7583
  98.000       0.7291
  99.000       0.6457
 100.000       0.5906
 101.000       0.6517
 102.000       0.7259
 103.000       0.8245
 104.000       1.1638
 105.000       1.1054
 106.000       1.2946
 107.000       1.3973
 108.000       0.9871
 109.000       1.2682
 110.000       1.2693
 111.000       1.0586
 112.000       1.0655
 113.000       1.3163
 114.000       1.2935
 115.000       1.1138
 116.000       1.3126
 117.000       1.5904
 118.000       1.4895
 119.000       1.3543
 120.000       1.4554
 121.000       1.2427
 122.000       1.2715
 123.000       1.0519
 124.000       1.2369
 125.000       1.1081
 126.000       1.3949
 127.000       1.4940
 128.000       1.6702
 129.000       1.4097
 130.000       1.2817
 131.000       1.4498
 132.000       1.4370
 133.000       1.3123
 134.000       1.0010
 135.000       0.9869
 136.000       0.8701
 137.000       0.9056
 138.000       0.7375
 139.000       0.5993
 140.000       0.5418
 141.000       0.4936
 142.000       0.5333
 143.000       0.5465
 144.000       0.7496
 145.000       0.7498
 146.000       0.9225
 147.000       1.1358
 148.000       1.6136
 149.000       2.1970
 150.000       3.0633
 151.000       2.9087
 152.000       2.7960
 153.000       1.9990
 154.000       1.4722
 155.000       1.2824
 156.000       1.0503
 157.000       0.9607
 158.000       0.9482
 159.000       0.7650
 160.000       0.6636
 161.000       0.5871
 162.000       0.5360
 163.000       0.7056
 164.000       0.7349
 165.000       0.6724
 166.000       0.7894
 167.000       0.8820
 168.000       1.5683
 169.000       0.9709
 170.000       1.0157
 171.000       0.8768
 172.000       0.9191
 173.000       1.1534
 174.000       1.1735
 175.000       1.0466
 176.000       1.2985
 177.000       1.5030
 178.000       1.4555
 179.000       1.0424
 180.000       0.8745
 181.000       0.9556
 182.000       0.8231
 183.000       0.7095
 184.000       0.8692
 185.000       0.9020
 186.000       0.7469
 187.000       0.7660
 188.000       0.9514
 189.000       0.9288
 190.000       0.7615
 191.000       0.8810
 192.000       0.8920
 193.000       0.8635
 194.000       0.9649
 195.000       0.9299
 196.000       1.0055
 197.000       0.8986
 198.000       0.9131
 199.000       0.9846
 200.000       1.1612
 201.000       0.9512
 202.000       0.7288
 203.000       0.7302
 204.000       0.8647
 205.000       0.7926
 206.000       0.6558
 207.000       0.6894
 208.000       0.8114
 209.000       0.8521
 210.000       0.8381
 211.000       0.9162
 212.000       1.1485
 213.000       1.3337
 214.000       1.5381
 215.000       1.5759
 216.000       1.4783
 217.000       1.3160
 218.000       1.2684
 219.000       1.0310
 220.000       1.1708
 221.000       1.2159
 222.000       1.2098
 223.000       0.9931
 224.000       0.8835
 225.000       0.9353
 226.000       0.8881
 227.000       0.7438
 228.000       0.7483
 229.000       0.7893
 230.000       0.6844
 231.000       0.6204
 232.000       0.6794
 233.000       0.7001
 234.000       0.5866
 235.000       0.5710
 236.000       0.6702
 237.000       0.6696
 238.000       0.5644
 239.000       0.6263
 240.000       0.7556
 241.000       0.7309
 242.000       0.6213
 243.000       0.7063
 244.000       0.5882
 245.000       0.5151
 246.000       0.6371
 247.000       0.6530
 248.000       0.5383
 249.000       0.5638
 250.000       0.6988
 251.000       0.7131
 252.000       0.6673
 253.000       0.7532
 254.000       0.9015
 255.000       0.8767
 256.000       0.8461
 257.000       0.7573
 258.000       0.9955
 259.000       1.0853
 260.000       1.0469
 261.000       1.1056
 262.000       0.9115
 263.000       0.7280
 264.000       0.6616
 265.000       0.7141
 266.000       0.6589
 267.000       0.7187
 268.000       0.7635
 269.000       0.8346
 270.000       0.8112
 271.000       0.7311
 272.000       0.6253
 273.000       0.6032
 274.000       0.5628
 275.000       0.6880
 276.000       1.3129
 277.000       1.7899
 278.000       2.2179
 279.000       2.8412
 280.000       3.0292
 281.000       4.6806
 282.000       4.0976
 283.000       3.4052
 284.000       3.2516
 285.000       3.3759
 286.000       2.0528
 287.000       1.1465
 288.000       0.7741
 289.000       0.6491
 290.000       0.5187
 291.000       0.5956
 292.000       0.6468
 293.000       0.6419
 294.000       0.6889
 295.000       0.7910
 296.000       0.7387
 297.000       1.0528
 298.000       1.1492
 299.000       1.5204
 300.000       1.6140
 301.000       1.1427
 302.000       0.8814
 303.000       0.7707
 304.000       0.7266
 305.000       0.7044
 306.000       0.7058
 307.000       0.7867
 308.000       0.8760
 309.000       1.2539
 310.000       1.2825
 311.000       1.0429
 312.000       0.8321
 313.000       0.7575
 314.000       0.7166
 315.000       0.6138
 316.000       0.6183
 317.000       0.6023
 318.000       0.5251
 319.000       0.4862
 320.000       0.4918
 321.000       0.4834
 322.000       0.4666
 323.000       0.4478
 324.000       0.4539
 325.000       0.4319
 326.000       0.4385
 327.000       0.4957
 328.000       0.5114
 329.000       0.4903
 330.000       0.5796
 331.000       0.6483
 332.000       0.6419
 333.000       0.7128
 334.000       0.6447
 335.000       0.9403
 336.000       1.0190
 337.000       1.3615
 338.000       1.6096
 339.000       1.4654
 340.000       1.9907
 341.000       0.9814
 342.000       0.7758
 343.000       0.6100
 344.000       0.5053
 345.000       0.5886
 346.000       0.6005
 347.000       0.4884
 348.000       0.4780
 349.000       0.5506
 350.000       0.5622
 351.000       0.4796
 352.000       0.5264
 353.000       0.6622
 354.000       0.6545
 355.000       0.7005
 356.000       0.8796
 357.000       0.8602
 358.000       1.2679
 359.000       0.9829
 360.000       0.8355
 361.000       0.7846
 362.000       0.7421
 363.000       0.7566
 364.000       0.7177
 365.000       0.6946
 366.000       0.8054
 367.000       0.8033
 368.000       1.1959
