# Supplementary material for: In silico evidence implicating novel mechanisms of Prunella vulgaris L. as a potential botanical drug against COVID-19-associated acute kidney injury
Source: Front Pharmacol. 2023 May 18;14:1188086. doi: 10.3389/fphar.2023.1188086 (PMC10232756; doi:10.3389/fphar.2023.1188086)
Supplement: Supplementary file 2 [file DataSheet4.ZIP › Molecular dynamics simulation data/RELA_Quercetin_complex/SASA-Solvent accessible surface area analyses.dat]

#Frame       SA_00001
       1      99.8843
       2      61.3168
       3      64.1099
       4      78.5814
       5      68.4483
       6      77.7039
       7      72.7562
       8      80.9332
       9      94.3368
      10      89.2983
      11      72.7436
      12      81.4952
      13      93.5646
      14     100.9235
      15     106.0238
      16     126.4476
      17     106.4596
      18     104.4208
      19      83.0036
      20     100.7170
      21     103.9951
      22     113.2108
      23     107.2383
      24     127.7144
      25     107.3118
      26     114.1028
      27     122.1649
      28      97.3408
      29     109.3992
      30     118.2341
      31     101.7369
      32     116.4121
      33     120.7189
      34     100.7085
      35      95.2598
      36      98.5082
      37     120.8795
      38     139.8400
      39     133.5943
      40     114.5433
      41     123.0067
      42     138.0158
      43     112.3934
      44     120.7333
      45     141.1443
      46     126.6056
      47     123.4993
      48      94.9796
      49     124.6255
      50      94.9780
      51     100.6345
      52      95.8317
      53     102.9457
      54      86.9261
      55     119.5170
      56      95.0455
      57      95.7383
      58     122.6644
      59      93.5154
      60     111.8250
      61     126.1670
      62      93.4292
      63     126.8046
      64     114.5466
      65     102.6159
      66     101.6059
      67     112.6081
      68     114.2149
      69      64.8816
      70      97.3560
      71      76.2042
      72      88.5949
      73      99.4280
      74      92.9325
      75     101.4132
      76     112.6797
      77      96.5469
      78     137.9179
      79     115.1276
      80     105.3190
      81     136.6737
      82     108.0619
      83     107.9664
      84     115.3666
      85      99.7037
      86     127.6415
      87     126.7929
      88     105.2636
      89     112.9736
      90     115.2726
      91     129.6177
      92     110.9735
      93     104.9721
      94     115.3864
      95     119.1835
      96     111.5346
      97     124.8958
      98     120.7979
      99     105.5584
     100     125.9694
     101     143.9709
     102     126.3474
     103     114.8121
     104     135.9449
     105     116.0992
     106     122.4080
     107     112.8263
     108     112.8653
     109     126.4223
     110     119.8559
     111     139.0120
     112     144.1918
     113     102.0974
     114     107.8284
     115     103.6681
     116     119.6614
     117     126.6913
     118     149.0744
     119     141.9307
     120     140.6040
     121     128.1808
     122     138.6334
     123     123.4897
     124     121.7998
     125     108.8622
     126     100.1947
     127      94.7669
     128      93.8735
     129     102.8931
     130     118.6367
     131     130.3824
     132     132.1675
     133     114.4126
     134     111.8367
     135     115.5420
     136     103.7487
     137     121.5982
     138     133.8035
     139     121.8193
     140     136.5859
     141     131.4588
     142     126.6490
     143     119.9022
     144     135.4961
     145     118.1453
     146     141.7510
     147     143.0604
     148     128.5851
     149      91.1833
     150     104.3104
     151      96.5405
     152     101.3724
     153     104.9509
     154      93.7386
     155      82.4475
     156     110.1522
     157     121.8405
     158     102.4179
     159     124.6317
     160      98.6044
     161     111.8334
     162     114.3579
     163     116.5663
     164     102.0241
     165      91.1090
     166      94.7580
     167     104.7310
     168      95.7071
     169     103.1292
     170      93.0446
     171     102.5250
     172      87.0494
     173      91.9493
     174     142.8637
     175      93.3041
     176      98.2739
     177     118.2128
     178     105.1348
     179     104.8211
     180     120.2693
     181     114.8196
     182      93.9318
     183      92.0902
     184      97.8228
     185      92.1021
     186     117.6850
     187     102.4955
     188      95.3516
     189     101.9962
     190      93.0827
     191      94.9060
     192     115.3954
     193      83.7356
     194      86.5752
     195      94.5094
     196      94.7619
     197     107.8540
     198      81.6017
     199      71.2295
     200      78.8812
     201      92.5748
     202     113.8072
     203     107.4642
     204      96.6384
     205     100.9168
     206      99.7450
     207     106.2109
     208     125.6404
     209      91.3158
     210     118.9005
     211      92.0153
     212      90.4168
     213      88.9579
     214      97.6528
     215     106.9179
     216      94.9516
     217     108.0284
     218      97.3609
     219     116.6031
     220     112.4340
     221     126.0745
     222      91.9471
     223     102.5570
     224     131.4360
     225     127.5794
     226      86.2009
     227     110.0994
     228      99.8182
     229     100.1737
     230      86.0115
     231      79.5703
     232      79.5846
     233      66.6493
     234      97.3898
     235     101.5906
     236      95.1531
     237      85.3894
     238      79.6998
     239      90.7770
     240      97.0278
     241     110.6056
     242      83.2573
     243      90.7206
     244      95.4705
     245      84.7477
     246      82.2913
     247      63.4759
     248      83.6693
     249      90.2221
     250      85.9679
     251      93.7040
     252      96.2073
     253     109.3594
     254      86.3072
     255      85.5477
     256      83.5864
     257      82.4833
     258      69.1484
     259      73.8189
     260      90.7392
     261      74.9542
     262      77.4221
     263      53.0237
     264      71.4572
     265      90.5909
     266      80.0652
     267      73.4418
     268      79.3567
     269      82.7042
     270      63.7973
     271      69.0153
     272      71.9634
     273      73.2115
     274      71.6260
     275      76.2814
     276      71.0635
     277      69.1725
     278      75.1569
     279      61.0798
     280      89.9950
     281      69.2879
     282      64.8507
     283      66.0628
     284      73.7257
     285      70.0567
     286      73.4412
     287      72.0281
     288      74.1830
     289      76.2669
     290      79.7607
     291      67.3792
     292      84.5511
     293      60.8556
     294      74.7377
     295      72.3683
     296      88.2691
     297      95.4592
     298      79.9181
     299      77.4962
     300      73.4408
     301      84.4262
     302      59.7979
     303      73.5892
     304      93.5382
     305      80.0562
     306      73.7989
     307      86.0999
     308      77.5917
     309      85.7593
     310      82.7224
     311      76.4035
     312      87.2536
     313      86.0319
     314      87.3124
     315      94.6164
     316      80.7791
     317      79.6996
     318      73.9338
     319     100.9085
     320      86.5310
     321      86.6501
     322      95.7143
     323      80.3281
     324     114.9647
     325      75.5569
     326      82.9016
     327     106.0973
     328     103.9087
     329     108.5748
     330      88.5344
     331      77.0512
     332      76.1557
     333      92.0335
     334      93.0126
     335      76.1031
     336      79.2353
     337      83.5841
     338      86.0390
     339      84.9146
     340      75.8099
     341      80.4126
     342      84.4195
     343      81.0698
     344      88.3100
     345      96.8956
     346      85.0384
     347      91.4817
     348     119.6303
     349     101.0674
     350     121.7514
     351     103.0667
     352      83.0813
     353     101.4998
     354     101.7915
     355      88.4872
     356      95.8803
     357      95.5598
     358     104.8041
     359     104.7881
     360      98.5435
     361     107.9664
     362     109.4279
     363     108.5663
     364     115.4933
     365     110.0833
     366     122.8748
     367     109.7734
     368     100.2202
     369     113.1937
     370     119.0667
     371      96.3519
     372      80.6061
     373      88.4883
     374      88.7235
     375     106.8475
     376     123.5728
     377      92.9610
     378     106.2269
     379      96.8842
     380      98.2227
     381     107.3620
     382     100.9196
     383      93.3547
     384     119.7586
     385     101.0715
     386     119.9333
     387      97.2823
     388     117.3405
     389     126.1284
     390     129.5373
     391     128.5172
     392     117.2177
     393     116.9678
     394     110.5946
     395     100.9039
     396     102.7749
     397     101.4911
     398      73.7850
     399      89.4590
     400      92.6731
     401     122.5655
     402     115.1665
     403      96.5773
     404      87.8440
     405     102.0084
     406      96.7810
     407      98.0309
     408      96.7549
     409      93.1168
     410      97.9175
     411      88.7521
     412      77.0979
     413      83.5825
     414      93.9273
     415     108.3608
     416     114.2259
     417     114.2628
     418     102.2447
     419      99.1668
     420     109.3532
     421     102.7526
     422      99.9625
     423     101.1616
     424      88.5543
     425     102.2607
     426     116.5145
     427     107.8687
     428      94.0421
     429      95.9777
     430     100.1696
     431      80.9825
     432     124.2229
     433      93.9426
     434     107.8485
     435     108.4334
     436     102.7317
     437     110.0200
     438      97.3162
     439      97.4365
     440      85.7084
     441     103.3067
     442      89.3777
     443      87.9052
     444      85.7951
     445     101.2898
     446     104.1536
     447      89.8782
     448     104.0847
     449      89.1920
     450      87.2568
     451     110.6350
     452      95.1745
     453     111.5544
     454      80.5203
     455      82.7721
     456      92.3988
     457     106.5507
     458      95.6595
     459     105.3579
     460      88.0032
     461      86.7850
     462      89.3884
     463      86.7335
     464      74.9178
     465      87.2334
     466      77.7532
     467      99.0619
     468      93.8411
     469      95.0750
     470      90.8911
     471      76.8213
     472      85.5283
     473      94.5808
     474      96.0478
     475      68.3310
     476      87.2432
     477      98.6327
     478      81.3985
     479      93.2949
     480      66.4774
     481      96.3662
     482      90.3419
     483      94.0371
     484      89.0484
     485      82.0183
     486      74.8028
     487     124.5500
     488      93.6918
     489      85.1313
     490      71.5707
     491      71.4141
     492      81.6083
     493      91.1958
     494     114.9325
     495     107.8517
     496     100.8637
     497      82.2324
     498      82.4277
     499      85.5928
     500      76.2174
     501     102.1164
     502      91.1301
     503      92.8821
     504      95.0001
     505      82.4959
     506     103.7445
     507     104.0802
     508      89.6259
     509      70.6349
     510      89.6489
     511      82.5090
     512     106.0795
     513     107.9689
     514      85.4442
     515     100.9766
     516      95.0666
     517      86.5710
     518      67.1027
     519      81.6988
     520      83.1700
     521      81.7754
     522      86.3523
     523      89.9355
     524      80.1771
     525     100.1531
     526      82.3200
     527      77.0684
     528      87.7466
     529      99.7485
     530      94.4217
     531      85.6091
     532      82.8367
     533     127.3724
     534     123.9932
     535      89.2584
     536      82.1475
     537      86.3160
     538      78.2472
     539      93.8814
     540      92.3092
     541      85.9191
     542      78.8904
     543     108.4657
     544     110.5810
     545     102.2835
     546      89.3668
     547      92.1776
     548      93.5091
     549     101.1095
     550      87.5327
     551      91.0156
     552      90.3568
     553      80.1958
     554     104.5586
     555     107.6310
     556     111.2226
     557     104.1467
     558     109.1128
     559      94.3721
     560     123.6628
     561     113.5136
     562     122.1304
     563     138.2209
     564     149.2029
     565     142.1501
     566     124.1697
     567     121.7289
     568     114.6856
     569     131.9004
     570     146.5291
     571     126.0835
     572     135.3898
     573     138.2528
     574     159.1350
     575     119.9692
     576     121.7170
     577     116.5941
     578     121.5990
     579     145.7052
     580     101.9572
     581     111.0088
     582     117.2228
     583     127.0272
     584     119.1157
     585     129.1236
     586     124.5305
     587     160.8725
     588     137.8555
     589     118.5343
     590     123.6062
     591     127.3603
     592     152.9364
     593     128.9797
     594     156.9797
     595     145.2899
     596     130.9811
     597     121.1049
     598     115.0883
     599     125.7472
     600     109.6533
     601     112.5798
     602     104.4034
     603     118.3294
     604     121.0199
     605      92.2404
     606      98.8705
     607     124.2412
     608      90.5049
     609      98.3683
     610     109.8744
     611     103.7021
     612     109.4771
     613     110.0801
     614     104.3792
     615     109.1532
     616      99.2829
     617     108.2385
     618     120.5238
     619      95.5395
     620      94.0070
     621      92.4102
     622     102.2627
     623     111.4805
     624      99.6067
     625     115.8949
     626      95.5434
     627     116.9159
     628      96.7059
     629      85.3620
     630      77.2551
     631     105.5833
     632     100.3251
     633     114.2995
     634     101.9765
     635     101.3497
     636     112.0925
     637     115.9978
     638     111.5377
     639     112.2831
     640     110.5288
     641     107.1018
     642      96.8078
     643     118.9061
     644     122.5455
     645     135.1622
     646     109.2947
     647     124.7949
     648     119.9112
     649     102.5415
     650     112.5428
     651     112.1555
     652     123.9146
     653     123.3189
     654     140.3244
     655     125.9742
     656     119.7995
     657      95.1265
     658     105.3731
     659      98.0166
     660     111.2245
     661     138.5914
     662     127.1929
     663     122.9271
     664     117.2663
     665     123.1255
     666     110.6651
     667     135.6758
     668     111.2960
     669     110.6750
     670     103.4519
     671     109.9621
     672     119.7722
     673     115.2836
     674     111.0234
     675     107.3701
     676     107.9922
     677     127.3099
     678     119.3461
     679     122.2735
     680     117.7448
     681     107.6919
     682     110.4828
     683     115.3759
     684      99.9193
     685      84.9205
     686      87.6259
     687      83.0718
     688      90.3683
     689      98.8709
     690     114.3735
     691      89.7079
     692      89.5379
     693     114.1572
     694     117.8391
     695      96.3442
     696      90.8016
     697     102.7356
     698      99.1385
     699     115.5847
     700      94.1533
     701      88.3343
     702      78.0232
     703      86.8731
     704     100.0707
     705     103.4081
     706      88.9802
     707      97.2125
     708      97.7621
     709      94.6461
     710     104.9666
     711     118.2801
     712      81.4071
     713      89.6588
     714     100.9158
     715      88.4609
     716      72.5416
     717      90.4310
     718     103.6328
     719     109.2851
     720      96.4263
     721      78.2904
     722     102.9276
     723     103.5437
     724      97.4634
     725     103.7104
     726      94.0401
     727      89.2295
     728      86.5088
     729     105.1651
     730      80.1687
     731      77.9978
     732      72.4011
     733     104.7374
     734      94.9929
     735      78.5907
     736      84.9567
     737      96.6825
     738      98.7278
     739      94.7850
     740      81.3478
     741      83.8275
     742     104.7851
     743      99.8748
     744      95.9375
     745      90.2643
     746     101.9066
     747     109.1703
     748      91.7416
     749      77.5473
     750     108.1568
     751     110.2925
     752      96.4740
     753      99.0184
     754     101.9571
     755      94.3531
     756      92.3104
     757     112.7243
     758     108.3787
     759     112.9799
     760     114.6917
     761      91.5032
     762      85.1143
     763     101.6236
     764      69.3240
     765      76.1197
     766      81.0859
     767      94.9468
     768      87.1844
     769      81.1689
     770     101.6250
     771      88.2298
     772      97.4894
     773      91.9451
     774      80.7325
     775      96.0630
     776      93.4975
     777      94.8253
     778     101.7411
     779      84.1665
     780      84.6070
     781     103.1755
     782      88.8171
     783      80.8392
     784      88.0965
     785      89.6930
     786      87.1227
     787      89.7909
     788      98.8926
     789      73.7395
     790      81.4170
     791     101.7307
     792      90.5362
     793      99.8621
     794      86.3936
     795      90.8135
     796     105.8118
     797      99.9079
     798      93.1811
     799      93.3792
     800      95.0331
     801     109.3761
     802     107.3830
     803      99.0196
     804      94.5285
     805      75.5608
     806     103.3186
     807      85.9566
     808     101.2809
     809      82.7117
     810      90.5663
     811      90.9203
     812      93.4771
     813     113.5610
     814      95.6461
     815      93.1921
     816      98.4627
     817      98.2093
     818      85.1744
     819      99.9785
     820     103.3470
     821      99.5332
     822     113.6267
     823      97.0614
     824     104.7844
     825      99.3577
     826      98.6740
     827     112.0185
     828      87.8522
     829      99.0506
     830     115.7456
     831      98.8160
     832      96.9854
     833      84.5983
     834      94.9522
     835      89.7362
     836     101.8495
     837      94.5380
     838      98.9097
     839      93.7721
     840     109.8945
     841      79.6971
     842     114.3037
     843      99.0167
     844     114.5897
     845      88.6100
     846      79.5560
     847      99.9453
     848     101.1440
     849      81.3910
     850     105.2899
     851     123.2624
     852     133.5567
     853     120.8370
     854     112.6190
     855      89.2457
     856     111.7106
     857     121.0933
     858     126.4208
     859      99.3332
     860     111.2063
     861     105.4517
     862     106.4440
     863     111.8789
     864      83.9840
     865      88.1154
     866      96.2133
     867     121.4916
     868     112.6255
     869     117.6065
     870      90.0483
     871     115.6343
     872     108.6347
     873     125.7239
     874     156.7094
     875     141.4843
     876     135.0384
     877     119.0507
     878     111.4892
     879     127.9953
     880      97.1178
     881     113.8335
     882     118.3415
     883     102.1463
     884     114.8328
     885     101.0102
     886     128.2455
     887     118.4297
     888      86.6813
     889      92.8757
     890     100.8211
     891      94.7453
     892     101.6934
     893      85.8241
     894      92.3208
     895      94.6093
     896     110.5462
     897      86.4170
     898      98.5944
     899     102.5868
     900     122.5578
     901     127.5731
     902     119.3160
     903     104.3103
     904      91.8004
     905      96.4301
     906      94.0882
     907     116.5402
     908     107.2655
     909     135.0638
     910     120.7006
     911     147.3301
     912     149.1145
     913     142.2539
     914     121.7857
     915     136.5174
     916     145.3640
     917     115.9101
     918     117.8308
     919     111.1969
     920     126.6735
     921     131.5394
     922     102.6827
     923     110.7980
     924     107.5968
     925     116.3923
     926     110.2196
     927     122.6614
     928     119.5190
     929     127.9832
     930     118.0148
     931     138.5480
     932     135.0260
     933     131.2380
     934     143.7205
     935     131.6796
     936     134.7085
     937     121.6865
     938     113.5548
     939     105.4365
     940     124.1123
     941     109.6194
     942     117.8865
     943     130.6660
     944     145.6507
     945     139.5028
     946     151.2955
     947     144.7694
     948     118.2422
     949     131.5223
     950     104.6905
     951      97.4078
     952     114.9316
     953     122.9083
     954     118.8156
     955     108.0750
     956     117.5251
     957     127.8105
     958     117.2336
     959     117.2996
     960     129.3024
     961     139.5979
     962      98.0215
     963     132.3563
     964     121.0847
     965     107.0251
     966     142.7966
     967     134.7980
     968     160.2219
     969     136.7408
     970     152.3118
     971     137.8481
     972     130.4845
     973     124.8572
     974     129.4424
     975     138.8059
     976     140.2162
     977     126.6711
     978     145.7279
     979     121.2871
     980     151.1709
     981     162.4149
     982     111.8122
     983     131.9878
     984     117.3815
     985     128.8589
     986     122.9543
     987     159.5057
     988     142.2080
     989     129.4104
     990     125.8708
     991     128.1152
     992     115.1693
     993     143.5297
     994     140.7090
     995     123.1662
     996     121.4072
     997     126.1514
     998     124.7389
     999     120.4498
    1000     114.7603
    1001     108.3946
    1002     108.5060
    1003     110.6346
    1004     138.9189
    1005     137.7119
    1006     146.3850
    1007     132.5335
    1008     135.3603
    1009     125.1194
    1010     139.1693
    1011     121.5924
    1012     125.5911
    1013     145.5772
    1014     138.0759
    1015     138.3507
    1016     112.9393
    1017     116.2692
    1018     125.9371
    1019     117.4267
    1020     143.8498
    1021     137.3429
    1022     144.2586
    1023     153.9260
    1024     141.7996
    1025     139.0820
    1026     149.6904
    1027     139.4779
    1028     126.0190
    1029     130.7657
    1030     117.8115
    1031     115.0815
    1032     113.2432
    1033     120.0982
    1034     152.7684
    1035     120.3906
    1036     111.3764
    1037     119.4583
    1038     129.4095
    1039     115.4671
    1040     117.9726
    1041     138.6661
    1042     147.5111
    1043     136.4433
    1044     123.8348
    1045     125.1976
    1046     120.5988
    1047     135.4621
    1048     142.4675
    1049     142.9910
    1050     125.2004
    1051     132.8392
    1052     110.9471
    1053     135.5368
    1054     124.8964
    1055     108.3893
    1056     126.6342
    1057     131.9379
    1058     135.4372
    1059     132.8656
    1060     115.2660
    1061     126.2064
    1062     125.6098
    1063     121.6231
    1064     121.0517
    1065     119.8920
    1066     125.1147
    1067     124.1206
    1068     126.6463
    1069     125.3452
    1070     113.0426
    1071     112.1625
    1072     126.4570
    1073     125.9483
    1074      98.4841
    1075     109.4670
    1076     106.8924
    1077     124.6249
    1078     119.2756
    1079     116.6235
    1080     122.1293
    1081     121.4826
    1082     110.6404
    1083     125.0416
    1084     119.7884
    1085     111.8088
    1086     121.9056
    1087     115.2547
    1088     124.1822
    1089      87.4277
    1090      98.4439
    1091      92.5037
    1092      93.9584
    1093      96.4373
    1094      97.0319
    1095     121.9493
    1096     111.1272
    1097     116.3720
    1098     101.9421
    1099     127.2338
    1100     103.9793
    1101     115.2295
    1102     115.4112
    1103     100.9289
    1104     122.4522
    1105     115.6550
    1106     113.4871
    1107     141.6596
    1108     113.5268
    1109     124.6589
    1110     118.1343
    1111     136.2733
    1112     137.2304
    1113     134.3710
    1114     129.2094
    1115     112.2992
    1116     120.2627
    1117     129.0554
    1118     126.3825
    1119     123.1848
    1120     126.5180
    1121     126.7451
    1122     132.2139
    1123     140.0996
    1124     121.3910
    1125     119.6548
    1126     129.5563
    1127     153.0675
    1128     110.6083
    1129     135.3044
    1130      97.8867
    1131      95.5858
    1132     123.8175
    1133     119.2881
    1134     115.5097
    1135      96.9804
    1136     106.9568
    1137     112.9641
    1138     117.5353
    1139     110.0258
    1140     102.1649
    1141     124.3456
    1142     121.7980
    1143     111.6958
    1144     117.6773
    1145     122.2867
    1146     131.7047
    1147     123.9519
    1148     126.5705
    1149     102.0187
    1150     106.7316
    1151     117.4014
    1152     108.2118
    1153     115.9878
    1154     124.1523
    1155     124.9852
    1156     128.8741
    1157     112.2972
    1158     112.0456
    1159     132.5769
    1160     138.3904
    1161     105.7872
    1162     122.6053
    1163     100.6706
    1164     115.8485
    1165     102.3904
    1166     123.8351
    1167     109.7091
    1168     103.9923
    1169      99.4547
    1170     131.0700
    1171      99.3911
    1172     125.3289
    1173     120.3678
    1174     129.3291
    1175     119.6884
    1176     112.0866
    1177     115.6261
    1178      97.5166
    1179     119.7452
    1180     117.2202
    1181     115.6442
    1182     119.5691
    1183     133.5308
    1184     126.7033
    1185     136.9992
    1186     109.6183
    1187     107.7495
    1188     108.1936
    1189     117.3891
    1190     120.8336
    1191     112.2739
    1192     101.6963
    1193      95.3070
    1194     104.5056
    1195     102.1622
    1196     103.3975
    1197     113.8719
    1198     106.1523
    1199     112.1296
    1200     103.5980
    1201     113.4146
    1202     101.9248
    1203     102.5439
    1204     102.6777
    1205     111.1488
    1206      99.7409
    1207     108.1063
    1208     107.6638
    1209     122.4020
    1210     113.6420
    1211     108.1612
    1212     112.7415
    1213     102.3606
    1214     120.3317
    1215      94.7742
    1216     113.4728
    1217     117.1959
    1218     101.2616
    1219      99.0682
    1220     109.0539
    1221     102.0034
    1222      98.2743
    1223      95.9467
    1224     110.1543
    1225     113.3747
    1226     111.4990
    1227     110.4983
    1228     122.1040
    1229     126.4543
    1230     106.1869
    1231     128.2806
    1232     129.5789
    1233     121.6119
    1234     137.8641
    1235     136.7927
    1236     125.8860
    1237     125.6679
    1238     137.0100
    1239     100.0120
    1240     127.4260
    1241     146.3345
    1242     100.8070
    1243     117.4666
    1244     129.4233
    1245     136.0359
    1246     129.5962
    1247     111.9903
    1248     111.9459
    1249     109.1632
    1250     112.5208
    1251     123.4841
    1252     130.9761
    1253     122.9485
    1254     115.9210
    1255     108.2095
    1256     114.3267
    1257     122.9068
    1258     146.4685
    1259     124.3373
    1260     116.2455
    1261     103.9689
    1262     110.5548
    1263     117.2117
    1264     102.8151
    1265     113.3037
    1266     112.7471
    1267      95.1295
    1268     117.4775
    1269      99.3456
    1270     107.3368
    1271     122.9461
    1272     105.8777
    1273     110.1269
    1274     113.1947
    1275     130.2662
    1276     117.9366
    1277     103.0055
    1278     110.3680
    1279     116.2980
    1280      84.1616
    1281     102.6424
    1282      96.2328
    1283      94.5999
    1284     112.0195
    1285      96.7240
    1286      92.9284
    1287      94.7027
    1288      95.9546
    1289     119.8162
    1290     104.3909
    1291      98.2684
    1292     102.6226
    1293      93.7218
    1294      98.8304
    1295     104.7300
    1296      90.0889
    1297      92.7850
    1298     136.8116
    1299     115.6278
    1300      99.8730
    1301     116.9731
    1302     121.5151
    1303     105.7469
    1304     127.5602
    1305     136.8082
    1306     115.6489
    1307     119.5689
    1308     129.2291
    1309     122.5955
    1310     107.1123
    1311     120.1797
    1312     127.3667
    1313     142.0705
    1314     117.1520
    1315     139.9861
    1316     124.2088
    1317     129.6372
    1318     110.2842
    1319     128.3432
    1320     114.9718
    1321     126.8653
    1322     139.4050
    1323     138.5800
    1324     146.5142
    1325     134.8267
    1326     122.4528
    1327     130.4255
    1328     129.1918
    1329     121.3108
    1330     127.3734
    1331     113.6116
    1332      83.4976
    1333     106.2890
    1334     112.8970
    1335     127.6318
    1336     110.8906
    1337     101.4544
    1338     111.2029
    1339     115.7112
    1340     117.6991
    1341      99.1492
    1342      89.1931
    1343     113.6847
    1344      96.2370
    1345     121.4670
    1346     125.9954
    1347     113.9443
    1348      99.9595
    1349      94.8496
    1350     126.2063
    1351     123.3954
    1352     134.8916
    1353     102.2796
    1354      85.9559
    1355      87.2069
    1356      97.6346
    1357     107.9553
    1358     111.2124
    1359      91.8883
    1360      88.5586
    1361      69.7382
    1362      79.5393
    1363     102.3325
    1364      92.6992
    1365      76.7472
    1366      71.0675
    1367      78.3514
    1368      87.1784
    1369     122.6648
    1370      97.1890
    1371     106.1717
    1372     105.3495
    1373     113.4583
    1374     104.9757
    1375      81.1426
    1376     105.1886
    1377     100.6958
    1378     103.5788
    1379     108.4896
    1380     108.2885
    1381     103.8184
    1382     110.9820
    1383     115.5408
    1384     118.7670
    1385     110.0825
    1386     115.4701
    1387     106.6650
    1388     107.3309
    1389      95.8360
    1390     110.4899
    1391     113.3691
    1392     116.8494
    1393     109.7413
    1394     123.8140
    1395     117.3923
    1396     120.2460
    1397      84.1501
    1398      94.9640
    1399      91.5102
    1400      95.6012
    1401     135.9992
    1402      90.5106
    1403      91.5036
    1404      88.2381
    1405      88.1456
    1406      93.6468
    1407     103.4278
    1408      86.9296
    1409     115.3638
    1410     100.8717
    1411     101.1994
    1412      96.5532
    1413      96.5082
    1414     116.3613
    1415     106.7973
    1416      89.8776
    1417      96.7426
    1418      98.6788
    1419     101.4068
    1420      95.8219
    1421      94.5209
    1422     110.6590
    1423     108.0054
    1424     117.8062
    1425     117.2686
    1426     134.7131
    1427     138.1583
    1428     120.7729
    1429     109.7841
    1430     127.2918
    1431     129.0175
    1432     121.6955
    1433      88.1841
    1434      95.3086
    1435     107.6884
    1436     102.1968
    1437      99.1689
    1438     111.3819
    1439     112.4784
    1440     125.3402
    1441     112.4619
    1442      88.7968
    1443     103.8746
    1444      79.4738
    1445      95.8917
    1446      79.0727
    1447      81.2797
    1448      81.1369
    1449      98.4910
    1450      90.4996
    1451     116.4290
    1452      94.0274
    1453      99.9155
    1454     132.0829
    1455     101.3087
    1456      88.9583
    1457     103.2608
    1458      96.4936
    1459     101.6982
    1460     102.3905
    1461      91.9898
    1462     111.1962
    1463      99.1865
    1464     112.2197
    1465     117.6631
    1466      99.6506
    1467      87.6218
    1468     109.9198
    1469      91.2131
    1470      97.7394
    1471     100.2994
    1472     107.8454
    1473     108.5494
    1474      99.0170
    1475     110.9012
    1476     113.1379
    1477     105.8138
    1478     106.2958
    1479     102.9659
    1480      93.5433
    1481      71.2088
    1482     119.2643
    1483      91.6694
    1484      80.3048
    1485      94.7264
    1486      87.2320
    1487     107.6158
    1488      94.4782
    1489      81.8223
    1490      92.5207
    1491      79.9114
    1492      80.6311
    1493      96.7482
    1494      86.8110
    1495     100.2468
    1496     104.2283
    1497      90.1629
    1498     106.5456
    1499      81.6360
    1500      76.6288
    1501      60.3403
    1502      68.9954
    1503      63.3709
    1504      76.9587
    1505      81.5819
    1506      79.4201
    1507      90.7373
    1508      77.1766
    1509     116.3291
    1510     100.9527
    1511      82.0177
    1512     100.0006
    1513      93.0052
    1514     107.4708
    1515     115.6066
    1516      84.1130
    1517      84.5428
    1518      90.7213
    1519      96.0644
    1520      92.1019
    1521      84.9919
    1522     106.2364
    1523      93.5353
    1524      98.4212
    1525     114.3076
    1526     102.5401
    1527      95.9301
    1528      95.5208
    1529      85.7921
    1530      83.6194
    1531      87.4430
    1532     107.2995
    1533      88.9253
    1534      86.4613
    1535     100.4378
    1536     114.1871
    1537     108.8912
    1538      93.9225
    1539     106.7364
    1540      79.6411
    1541      91.5613
    1542      91.6946
    1543     121.4285
    1544     115.6219
    1545     107.8180
    1546     112.9635
    1547     100.8680
    1548     113.0798
    1549      93.2168
    1550      99.4934
    1551     108.9934
    1552     118.3087
    1553     108.9116
    1554     114.5589
    1555     112.6965
    1556      96.5912
    1557     106.5023
    1558      86.8711
    1559     103.1673
    1560     105.9948
    1561     107.5624
    1562     111.4757
    1563     119.8110
    1564     131.9781
    1565     122.0461
    1566     105.5072
    1567     121.0192
    1568      94.4218
    1569     113.2029
    1570     106.0899
    1571      98.0805
    1572     120.7641
    1573      88.7462
    1574     114.0688
    1575     113.5916
    1576     110.5646
    1577     117.9321
    1578     138.4252
    1579      93.7982
    1580     102.5940
    1581     108.2307
    1582      95.6708
    1583      98.8651
    1584     103.1737
    1585      95.3130
    1586     105.8160
    1587     115.4913
    1588     118.1094
    1589     115.4750
    1590     124.2170
    1591     119.6017
    1592     111.6240
    1593     110.9888
    1594     117.9358
    1595     112.5786
    1596     101.4541
    1597     106.0645
    1598     103.6148
    1599     106.9507
    1600     118.6348
    1601     116.4114
    1602      94.1481
    1603     105.9069
    1604      99.4595
    1605     131.7879
    1606     110.9586
    1607      98.6021
    1608      97.5950
    1609     108.0460
    1610      98.1488
    1611     111.4521
    1612      92.1707
    1613     105.8251
    1614      94.4979
    1615     104.9221
    1616      92.1303
    1617      83.4197
    1618      91.9615
    1619      75.0587
    1620      95.9039
    1621     107.6470
    1622      89.7799
    1623     119.2023
    1624     111.3883
    1625     116.3034
    1626      86.7029
    1627      83.5871
    1628      93.4447
    1629     130.8327
    1630     112.3212
    1631     105.9522
    1632      90.2614
    1633     119.8546
    1634     121.7585
    1635     119.8277
    1636      94.4873
    1637     127.5067
    1638     102.1080
    1639     111.2871
    1640      94.2352
    1641      82.8899
    1642      97.7542
    1643      86.6433
    1644     102.7521
    1645     111.9714
    1646     115.6511
    1647      98.3978
    1648      98.6434
    1649     106.4253
    1650     109.7119
    1651     102.1235
    1652     107.3510
    1653     114.8942
    1654     123.1121
    1655     137.3090
    1656     125.3541
    1657     152.1764
    1658     152.3839
    1659     148.1788
    1660     134.5934
    1661     114.8838
    1662     112.0159
    1663     103.2761
    1664     121.8113
    1665     104.2101
    1666     109.6409
    1667     112.1995
    1668     122.5543
    1669     125.7654
    1670     124.2296
    1671     113.4791
    1672     109.5591
    1673     109.8467
    1674     128.8135
    1675     108.5788
    1676     141.1136
    1677     136.2009
    1678     139.9015
    1679     123.0953
    1680     113.5512
    1681     100.7296
    1682     103.8876
    1683      97.7879
    1684     107.3177
    1685     100.8221
    1686      98.9561
    1687     103.9584
    1688     107.8910
    1689      93.4368
    1690      95.9901
    1691     111.5133
    1692     101.3341
    1693     125.6637
    1694     108.0986
    1695     114.7671
    1696     111.9335
    1697      98.6645
    1698      98.7732
    1699     101.2192
    1700     117.2535
    1701     104.5018
    1702     100.6927
    1703     108.2431
    1704      95.8775
    1705     102.3882
    1706     100.1741
    1707     132.8746
    1708      93.6422
    1709     105.6059
    1710      99.9701
    1711     100.6176
    1712     106.6263
    1713      95.4553
    1714      94.2480
    1715      99.1269
    1716      89.7454
    1717     109.7198
    1718     110.7523
    1719     103.0219
    1720      99.2106
    1721     115.3385
    1722      94.4396
    1723      97.5024
    1724     101.5698
    1725     106.8419
    1726      87.8137
    1727      93.3754
    1728     115.1228
    1729     113.2140
    1730     106.7918
    1731     116.1776
    1732     105.4278
    1733     106.2810
    1734      92.3926
    1735      95.9153
    1736     108.8209
    1737      94.4736
    1738     103.5941
    1739      94.9082
    1740     101.4605
    1741     104.0182
    1742     102.9704
    1743      86.8254
    1744      87.8920
    1745      88.1871
    1746      74.3159
    1747      83.4755
    1748      79.0271
    1749      82.4937
    1750      94.0051
    1751      91.5875
    1752      95.1461
    1753      92.7268
    1754      83.9594
    1755      84.8585
    1756      99.0786
    1757      84.0049
    1758      98.7860
    1759      80.0911
    1760     106.2474
    1761      95.8634
    1762      92.5997
    1763      92.6698
    1764      99.5572
    1765     106.4040
    1766     112.0130
    1767     124.2024
    1768     108.3182
    1769     107.5841
    1770      97.0311
    1771      93.9068
    1772     107.7610
    1773      93.3857
    1774     104.6815
    1775      94.3465
    1776     114.4954
    1777     100.2099
    1778      98.9327
    1779     113.2753
    1780     107.6172
    1781     109.1163
    1782     113.5626
    1783     103.5787
    1784     107.1101
    1785     109.3045
    1786     108.3109
    1787     108.9326
    1788     112.3038
    1789     115.2461
    1790     100.6101
    1791     107.6836
    1792     111.3993
    1793      97.6231
    1794     113.8675
    1795     108.4946
    1796     108.2615
    1797     112.5673
    1798     127.9833
    1799     116.4835
    1800     103.2604
    1801     120.1881
    1802     103.4399
    1803     138.8905
    1804     115.6038
    1805     107.2605
    1806     110.1303
    1807     115.5183
    1808     118.0125
    1809     113.9660
    1810     109.7541
    1811     107.8444
    1812     108.1083
    1813      89.4707
    1814      93.6360
    1815     106.4111
    1816     125.2827
    1817      93.6608
    1818      98.7432
    1819      98.9084
    1820      94.7878
    1821     104.6913
    1822     107.8648
    1823     104.3461
    1824      95.6526
    1825      93.2414
    1826      91.9693
    1827      84.3281
    1828      97.4227
    1829      93.4434
    1830      91.0010
    1831      87.6290
    1832      81.4283
    1833      98.1548
    1834      91.4195
    1835      93.9289
    1836      97.9377
    1837      92.7228
    1838      97.0805
    1839      82.1833
    1840      98.9029
    1841      94.9334
    1842     104.9244
    1843      87.1964
    1844     103.7726
    1845     101.2559
    1846      87.7870
    1847     111.0964
    1848      95.1318
    1849      92.2593
    1850      83.4626
    1851      84.3603
    1852      94.5205
    1853     109.4662
    1854      84.4862
    1855     102.1603
    1856      86.9015
    1857      90.2357
    1858      95.4026
    1859      99.6782
    1860      75.2560
    1861      91.6343
    1862      90.0769
    1863      99.6873
    1864      90.6690
    1865      91.8300
    1866     100.1909
    1867     102.2725
    1868     101.1278
    1869     100.5047
    1870      86.8409
    1871      94.3154
    1872      98.1702
    1873      85.1670
    1874      97.6874
    1875      96.6885
    1876      96.0796
    1877     122.5566
    1878     109.1627
    1879      98.5177
    1880     108.5329
    1881      96.6969
    1882      97.9569
    1883     100.0294
    1884     120.7823
    1885     106.9262
    1886     116.2901
    1887     110.6109
    1888     116.3806
    1889     100.1318
    1890     107.7892
    1891     100.3883
    1892      99.6570
    1893     107.1561
    1894     106.1051
    1895     104.3118
    1896     115.2724
    1897     103.4374
    1898     104.5522
    1899     109.8914
    1900     105.1971
    1901     103.2949
    1902      94.9811
    1903     109.7682
    1904     121.0432
    1905     106.4937
    1906      98.7777
    1907     108.5823
    1908     125.0939
    1909      93.2058
    1910     110.0821
    1911      97.8054
    1912     106.3287
    1913     118.4120
    1914     120.8572
    1915      93.8994
    1916     103.8294
    1917     118.3435
    1918     101.8552
    1919     100.9789
    1920     118.9847
    1921      99.2744
    1922     100.6907
    1923     102.6263
    1924     111.1162
    1925      94.9911
    1926     114.2075
    1927     106.1314
    1928     100.1610
    1929     107.0855
    1930     102.9699
    1931      90.2388
    1932      96.8326
    1933      95.1213
    1934     105.7367
    1935     108.0308
    1936     114.1554
    1937     106.1350
    1938     119.3958
    1939     100.2047
    1940     101.5576
    1941     107.4337
    1942     102.5308
    1943     107.3023
    1944     100.9563
    1945     112.3069
    1946     110.4699
    1947     111.2937
    1948      91.2690
    1949     104.5777
    1950     100.7547
    1951     115.5526
    1952     105.7955
    1953     100.8504
    1954      86.9010
    1955     115.0567
    1956     106.8355
    1957     103.9236
    1958     102.1649
    1959     110.5322
    1960     103.1044
    1961     104.4265
    1962     101.6739
    1963      85.0030
    1964     104.6029
    1965     102.3570
    1966      95.8786
    1967     104.3043
    1968     110.7780
    1969     108.4409
    1970     109.3899
    1971      96.3188
    1972     105.9379
    1973      97.1118
    1974     106.8525
    1975     101.1514
    1976     100.4879
    1977     109.5753
    1978     111.5532
    1979     103.7197
    1980     116.0011
    1981     106.3809
    1982     117.8563
    1983      98.2177
    1984     103.5347
    1985     109.6852
    1986      93.7298
    1987      99.2828
    1988     106.1118
    1989      97.6964
    1990     110.7282
    1991     111.6633
    1992     105.9333
    1993     105.0757
    1994     110.5167
    1995     111.9858
    1996     108.7435
    1997     105.3678
    1998      84.1002
    1999     104.6186
    2000      99.6895
    2001     109.1805
    2002     109.0372
    2003      92.5828
    2004     103.9080
    2005     108.8758
    2006     105.1328
    2007     110.6734
    2008     103.7128
    2009      99.0883
    2010     102.3214
    2011      90.9650
    2012     102.8327
    2013     117.5046
    2014     106.0607
    2015     100.5697
    2016      97.8483
    2017      88.6070
    2018      94.3260
    2019      89.2574
    2020      75.7776
    2021      97.8817
    2022     107.6736
    2023      96.0825
    2024      96.6374
    2025      89.0828
    2026      92.9684
    2027     102.6723
    2028      79.4748
    2029      96.7711
    2030      90.5421
    2031     106.3490
    2032      99.7775
    2033     116.8385
    2034      93.6029
    2035      94.4842
    2036     103.4183
    2037     102.0513
    2038     113.2864
    2039      95.0364
    2040     100.8632
    2041      99.1842
    2042     103.7240
    2043     102.3659
    2044     113.0249
    2045     111.2288
    2046      95.6614
    2047      87.2465
    2048      90.2578
    2049      98.7804
    2050     104.4571
    2051      93.4160
    2052      76.0920
    2053     100.4277
    2054     112.7092
    2055      97.4877
    2056     104.4947
    2057      83.9070
    2058      95.6845
    2059      92.3568
    2060      90.9714
    2061      98.2473
    2062     119.5923
    2063     123.2581
    2064     110.6994
    2065      80.3440
    2066      81.4093
    2067      89.8430
    2068      98.1029
    2069     103.7201
    2070     128.7216
    2071      97.9376
    2072      83.0309
    2073      74.4685
    2074      88.9425
    2075      80.7365
    2076     101.7049
    2077      93.5094
    2078      74.3035
    2079      99.9071
    2080      95.4821
    2081     120.5812
    2082     122.9948
    2083     109.4287
    2084     109.7665
    2085     111.9269
    2086     105.7680
    2087     108.3942
    2088      87.7389
    2089      93.3489
    2090     103.8325
    2091     102.6035
    2092     127.1396
    2093     125.9055
    2094     113.4761
    2095      95.8059
    2096     121.0737
    2097     100.5628
    2098     109.4354
    2099     112.6703
    2100      87.5582
    2101     108.7811
    2102     123.6736
    2103      99.8914
    2104     105.8084
    2105     112.3680
    2106     107.2429
    2107      98.4416
    2108     121.4990
    2109     100.7127
    2110     106.7986
    2111     113.0742
    2112     119.6018
    2113     104.5559
    2114     107.1711
    2115      98.6387
    2116      97.2299
    2117     111.1389
    2118     105.4863
    2119     101.5354
    2120      92.9916
    2121     108.0572
    2122     118.3547
    2123     113.7345
    2124     104.3290
    2125      93.6206
    2126      96.2522
    2127     101.5623
    2128     106.1338
    2129     106.4875
    2130     102.6015
    2131      94.5587
    2132      99.6216
    2133      92.1047
    2134     102.8391
    2135     100.5365
    2136     107.3039
    2137      87.5847
    2138      89.4094
    2139     102.5601
    2140     100.3712
    2141      92.0876
    2142      97.8618
    2143     118.3940
    2144     126.2131
    2145      98.3796
    2146     104.0345
    2147     105.0203
    2148      90.1770
    2149     106.2265
    2150      94.8907
    2151      86.6117
    2152      80.4115
    2153     106.3434
    2154      92.9368
    2155      89.0638
    2156      96.2302
    2157      96.2693
    2158      90.7567
    2159      94.5893
    2160      91.8176
    2161     108.5246
    2162     105.6841
    2163      91.4793
    2164      90.7869
    2165      98.4046
    2166     108.6993
    2167      92.4593
    2168     101.6079
    2169      94.8238
    2170      94.1148
    2171     100.7501
    2172     102.7496
    2173      91.4547
    2174     109.2223
    2175     105.0791
    2176      99.5454
    2177      86.0840
    2178      98.1241
    2179      94.6378
    2180     101.0078
    2181      87.3581
    2182     101.7211
    2183     118.8498
    2184      88.4447
    2185      91.8971
    2186     110.0490
    2187      96.1604
    2188      93.3463
    2189      83.1696
    2190      79.2318
    2191      90.1356
    2192      81.0197
    2193      79.4976
    2194      70.5476
    2195      98.7045
    2196     101.0949
    2197      97.6200
    2198      81.3862
    2199      83.3229
    2200      83.5303
    2201      90.9287
    2202      96.0245
    2203      96.8667
    2204      90.5552
    2205      89.3543
    2206      87.8948
    2207      91.3057
    2208     120.0037
    2209     100.3844
    2210     119.7263
    2211      81.5064
    2212      95.5905
    2213      92.9893
    2214      84.2258
    2215      97.6978
    2216      88.9211
    2217      87.1010
    2218      93.4677
    2219      97.8594
    2220     102.8374
    2221      88.8901
    2222     114.7627
    2223     101.9560
    2224      92.0881
    2225      99.0275
    2226     103.2715
    2227      90.1580
    2228      92.0598
    2229      92.5473
    2230      94.9834
    2231      99.0620
    2232      98.1134
    2233      87.8885
    2234     119.8824
    2235     108.1957
    2236      87.8912
    2237      84.1681
    2238      89.6856
    2239      94.0463
    2240      96.1831
    2241      96.3280
    2242      93.9338
    2243      90.6096
    2244      95.2160
    2245     101.2037
    2246     110.7491
    2247     121.1745
    2248     113.4501
    2249     104.1062
    2250     129.5682
    2251     113.9301
    2252      90.6223
    2253     106.4474
    2254      87.5841
    2255     101.3350
    2256     110.9289
    2257      92.6352
    2258      88.6906
    2259      89.1144
    2260      91.2806
    2261      71.6824
    2262      82.0898
    2263      86.8100
    2264     101.2822
    2265     101.6981
    2266      90.2982
    2267      80.4766
    2268     102.3359
    2269      88.5769
    2270      88.6511
    2271      89.8055
    2272      96.2894
    2273      85.9099
    2274      97.0274
    2275      95.9317
    2276     106.8523
    2277      84.6973
    2278     101.9844
    2279     104.6105
    2280     100.4066
    2281     105.9621
    2282     115.1186
    2283     136.2298
    2284     130.9104
    2285     118.3615
    2286     105.1513
    2287     102.5313
    2288     117.7376
    2289     112.8944
    2290     111.3817
    2291     102.3687
    2292     100.0757
    2293     111.2621
    2294     116.1110
    2295     108.6665
    2296     134.9919
    2297     116.0615
    2298     101.9231
    2299     125.8980
    2300     121.8138
    2301     107.5737
    2302     115.6892
    2303     107.0647
    2304     112.6024
    2305     103.6730
    2306     122.0561
    2307     117.3199
    2308     101.5005
    2309     106.8806
    2310      98.6921
    2311     112.8326
    2312     118.9747
    2313     111.9616
    2314     112.6312
    2315     107.4485
    2316     115.6795
    2317     112.6176
    2318     108.7803
    2319     137.1278
    2320     132.5540
    2321     115.3831
    2322     115.4992
    2323     124.1877
    2324     120.9523
    2325     136.1672
    2326     111.0033
    2327     122.3490
    2328     146.0930
    2329     104.7948
    2330     115.7965
    2331     114.5659
    2332     126.4982
    2333     105.7973
    2334     111.3429
    2335     124.6122
    2336     126.3427
    2337     106.1750
    2338     120.0680
    2339     120.6133
    2340     100.9501
    2341     122.9833
    2342     117.9870
    2343     114.4975
    2344     118.4457
    2345     117.5347
    2346     136.8966
    2347     121.1254
    2348     114.6574
    2349     122.4000
    2350     145.3673
    2351     132.7485
    2352     132.0286
    2353     140.1871
    2354     147.3518
    2355     141.5650
    2356     138.8901
    2357     134.3493
    2358     135.4641
    2359     133.4612
    2360     129.4358
    2361     129.2515
    2362     138.6393
    2363     124.4873
    2364     133.5802
    2365     125.9336
    2366     122.3783
    2367     112.3750
    2368     114.0452
    2369     102.6175
    2370     113.9663
    2371     106.7385
    2372     125.5359
    2373     111.4427
    2374      96.6078
    2375     113.9791
    2376     122.5793
    2377     112.2104
    2378     107.1926
    2379     109.4500
    2380     111.1223
    2381      96.4815
    2382     139.3669
    2383     107.5259
    2384     108.9296
    2385     124.7506
    2386     111.4948
    2387     129.2644
    2388     114.3027
    2389     119.4593
    2390     122.8579
    2391     108.2348
    2392     122.7246
    2393     119.4484
    2394     112.5784
    2395     123.8331
    2396     106.8751
    2397     117.2199
    2398     111.9395
    2399     105.1502
    2400     104.4770
    2401     118.6198
    2402     114.9729
    2403     128.0111
    2404     109.7911
    2405     130.6428
    2406     110.7232
    2407     113.2432
    2408     120.7382
    2409     118.6492
    2410     109.6242
    2411     119.2115
    2412     119.5346
    2413     115.5642
    2414     136.9282
    2415     126.9530
    2416     118.8214
    2417     121.3661
    2418     125.8834
    2419     108.8293
    2420     116.7453
    2421     133.6182
    2422     128.4237
    2423     134.9627
    2424     110.9104
    2425     109.5084
    2426     126.4184
    2427     117.0314
    2428     117.8733
    2429     123.3922
    2430     118.2013
    2431     122.0054
    2432     108.4973
    2433     124.6533
    2434     122.0099
    2435     122.6507
    2436     114.3166
    2437     114.6506
    2438     126.6305
    2439     118.2131
    2440     110.6438
    2441     122.7843
    2442     128.6391
    2443     120.1948
    2444     116.4668
    2445     120.4027
    2446     118.0212
    2447     111.6669
    2448     109.9534
    2449     122.2118
    2450     115.5875
    2451     128.3489
    2452     121.6440
    2453     121.1369
    2454     121.5236
    2455     132.5642
    2456     122.6716
    2457     119.7194
    2458     120.9765
    2459     107.4641
    2460     126.7925
    2461     127.9651
    2462     120.9087
    2463     107.9987
    2464     111.5492
    2465     123.5977
    2466     122.4587
    2467     128.9796
    2468     116.3600
    2469     128.2220
    2470     116.6280
    2471     111.8364
    2472     119.7496
    2473     113.2190
    2474     108.5521
    2475     102.3866
    2476     116.8544
    2477     134.4991
    2478     116.5871
    2479     122.7042
    2480     132.9878
    2481     124.7596
    2482     120.2019
    2483     109.3489
    2484     122.3082
    2485     125.9924
    2486     113.7220
    2487     120.3476
    2488     125.4369
    2489     110.7316
    2490     122.4884
    2491     125.3912
    2492     121.6105
    2493     128.1615
    2494     124.5074
    2495     119.5063
    2496     126.0383
    2497     123.0582
    2498     118.3607
    2499     120.8454
    2500     128.9579
    2501     133.4026
    2502     126.9236
    2503     128.1113
    2504     121.5916
    2505     134.8770
    2506     140.5072
    2507     122.2437
    2508     130.3077
    2509     119.7478
    2510     130.7845
    2511     131.7211
    2512     127.2416
    2513     131.2681
    2514     128.9174
    2515     148.6530
    2516     118.9288
    2517     126.2051
    2518     137.0233
    2519     124.9646
    2520     108.0334
    2521     123.5371
    2522     133.2174
    2523     124.2345
    2524     127.0844
    2525     133.3781
    2526     141.5866
    2527     115.6879
    2528     128.7350
    2529     137.9988
    2530     124.9678
    2531     114.7245
    2532     120.9496
    2533     129.1437
    2534     144.0682
    2535     128.4758
    2536     135.4726
    2537     135.4984
    2538     125.5701
    2539     124.6123
    2540     121.1755
    2541     118.7793
    2542     132.3932
    2543     116.4367
    2544     122.4298
    2545     125.4331
    2546     118.4692
    2547     121.0776
    2548     112.6025
    2549     120.7391
    2550     122.0122
    2551     114.7985
    2552     128.9274
    2553     124.8756
    2554     134.4205
    2555     117.8116
    2556     129.7852
    2557     139.0453
    2558     149.5427
    2559     134.4391
    2560     136.8052
    2561     122.3364
    2562     120.7609
    2563     135.1183
    2564     123.9142
    2565     133.6469
    2566     123.0469
    2567     121.1757
    2568     133.7600
    2569     106.6812
    2570     138.3788
    2571     126.9098
    2572     122.7047
    2573     122.4176
    2574     114.8643
    2575     115.3944
    2576     109.8404
    2577     124.5441
    2578     111.7992
    2579     119.0099
    2580     125.3784
    2581     119.6878
    2582     121.1871
    2583     123.2627
    2584     127.3676
    2585     127.8209
    2586     129.8051
    2587     136.1998
    2588     117.0298
    2589     116.1623
    2590     112.3310
    2591     131.1439
    2592     123.0654
    2593     118.5894
    2594     129.2209
    2595     135.3190
    2596     126.8070
    2597     127.5261
    2598     129.9107
    2599     108.9632
    2600     130.8137
    2601     126.3718
    2602     112.6747
    2603     126.2749
    2604     109.5533
    2605     112.2403
    2606     104.8282
    2607     112.5395
    2608     116.2718
    2609     115.5785
    2610      99.3235
    2611     104.8481
    2612      97.1374
    2613      97.7190
    2614      95.5170
    2615      96.9134
    2616     104.9767
    2617      87.3531
    2618      91.1622
    2619      92.4653
    2620      97.8573
    2621     116.1415
    2622      94.1307
    2623      90.5162
    2624     100.1193
    2625     109.4549
    2626      96.6690
    2627     113.5955
    2628     113.1435
    2629      93.7395
    2630      94.3943
    2631     108.0174
    2632     100.0471
    2633      92.6602
    2634     104.1947
    2635      92.4119
    2636      91.0794
    2637     106.5072
    2638      95.1461
    2639     105.3395
    2640      91.3133
    2641      90.5003
    2642     100.6867
    2643     126.0202
    2644      99.8963
    2645      93.2870
    2646      91.3351
    2647      95.6407
    2648      82.3496
    2649      80.9180
    2650      94.1024
    2651      79.7017
    2652      89.5608
    2653      96.1224
    2654     103.2387
    2655      87.8996
    2656     113.4788
    2657     104.0358
    2658      85.4017
    2659     113.1080
    2660      97.4038
    2661     106.6918
    2662      91.9568
    2663     100.8370
    2664      93.1487
    2665      99.9981
    2666     108.3581
    2667      90.3308
    2668      96.5676
    2669     101.8068
    2670     109.4516
    2671     105.3860
    2672      99.7168
    2673     107.9850
    2674     103.8918
    2675     101.4893
    2676     112.2230
    2677     103.2370
    2678     108.4418
    2679     122.3878
    2680     102.4654
    2681     101.9374
    2682     105.8776
    2683     105.1225
    2684     103.3385
    2685      90.8810
    2686      93.7242
    2687      98.0827
    2688     109.5214
    2689     100.1728
    2690     112.9975
    2691     113.7730
    2692      96.4296
    2693     112.1817
    2694     101.9692
    2695      99.8770
    2696      92.8910
    2697     108.0293
    2698     111.7401
    2699      99.4660
    2700      84.4858
    2701     102.4171
    2702     104.4712
    2703     103.1908
    2704     101.3275
    2705     114.1753
    2706     107.9822
    2707      96.2315
    2708      92.6607
    2709     102.1006
    2710     112.0744
    2711     106.0020
    2712     109.8304
    2713     112.5477
    2714      91.9687
    2715     101.9652
    2716     116.9609
    2717     114.4967
    2718     105.1435
    2719     123.6740
    2720      91.0018
    2721     106.8850
    2722      90.3703
    2723     102.8720
    2724     102.3418
    2725      96.8768
    2726     100.2501
    2727      92.9739
    2728      97.1546
    2729     102.0958
    2730     107.1930
    2731     105.6749
    2732     111.4545
    2733     109.7700
    2734      95.6370
    2735      89.1936
    2736     101.4817
    2737      93.0673
    2738     108.4943
    2739     101.7758
    2740     109.7213
    2741     107.3445
    2742     114.8050
    2743     106.0252
    2744     111.7846
    2745     109.0296
    2746     111.3844
    2747     113.1456
    2748      96.0779
    2749     107.1494
    2750     101.4173
    2751     124.1667
    2752     117.3063
    2753     118.4492
    2754     114.6420
    2755     117.2295
    2756      98.2153
    2757     106.9753
    2758     109.9376
    2759     111.3935
    2760     111.0552
    2761      93.4477
    2762     110.9242
    2763     107.3527
    2764     110.9198
    2765     100.8760
    2766     103.2843
    2767     107.5929
    2768     115.5745
    2769     104.0986
    2770     111.8025
    2771     105.1939
    2772     103.9312
    2773     119.9493
    2774     118.1075
    2775     112.4630
    2776      97.6878
    2777     114.1928
    2778     115.5281
    2779     119.2251
    2780     106.7855
    2781     115.1676
    2782     114.9403
    2783     115.5428
    2784     116.9280
    2785     109.5432
    2786      99.2463
    2787     115.6911
    2788     115.7452
    2789     110.4024
    2790     107.6741
    2791      97.4770
    2792      95.4848
    2793     124.0617
    2794     100.0601
    2795     116.5965
    2796     131.5536
    2797     117.9863
    2798     125.1548
    2799     110.6037
    2800     105.7896
    2801     117.3338
    2802      93.5576
    2803     115.7761
    2804     107.1711
    2805      92.4108
    2806      89.9975
    2807      99.1073
    2808      88.1588
    2809      85.5699
    2810     113.9301
    2811      99.7773
    2812     103.4541
    2813      96.0000
    2814     126.5671
    2815      92.0590
    2816     104.6630
    2817      88.0310
    2818      88.5700
    2819     116.1204
    2820      98.5564
    2821     109.0950
    2822      76.8970
    2823      96.1657
    2824     100.1842
    2825     109.1487
    2826     103.2723
    2827      94.3775
    2828      90.0033
    2829     102.6774
    2830     100.0923
    2831      89.9503
    2832      97.3500
    2833      91.0529
    2834      90.5264
    2835      98.8886
    2836      98.5947
    2837      96.2642
    2838      99.7470
    2839      91.9920
    2840     101.6308
    2841      92.0377
    2842      80.3529
    2843     108.2464
    2844      95.0995
    2845     104.2191
    2846      98.8412
    2847      92.5434
    2848     124.0796
    2849      91.5524
    2850      86.1457
    2851      90.9149
    2852      99.6682
    2853      92.5559
    2854     100.3070
    2855     104.2245
    2856      89.1545
    2857     114.9855
    2858      88.2460
    2859      95.8893
    2860      99.0468
    2861     111.9275
    2862      99.7813
    2863     100.4470
    2864     115.1275
    2865     104.6233
    2866     102.6978
    2867     112.4359
    2868     106.5016
    2869     123.4654
    2870      99.8412
    2871     100.7584
    2872     110.9411
    2873     117.7810
    2874     104.6488
    2875     106.9665
    2876     110.6824
    2877     121.4933
    2878     105.1237
    2879     100.1445
    2880      87.8087
    2881      99.8393
    2882     106.6090
    2883      86.1331
    2884     111.4210
    2885     105.3975
    2886      84.1149
    2887      98.6586
    2888     101.8773
    2889     100.3870
    2890      99.6609
    2891      87.5477
    2892     110.7359
    2893      97.6341
    2894      98.8342
    2895      95.5443
    2896     113.7342
    2897     106.4894
    2898      93.9153
    2899      88.4100
    2900      80.6907
    2901      95.9164
    2902     107.7465
    2903     111.9410
    2904      96.0305
    2905     105.7571
    2906      94.4959
    2907     107.6147
    2908     101.5025
    2909     110.1299
    2910      99.6888
    2911      87.6208
    2912     104.5799
    2913      96.1854
    2914      97.8534
    2915      95.4433
    2916      82.8740
    2917     102.2981
    2918     103.7786
    2919      94.9497
    2920     104.1894
    2921      82.9340
    2922     106.9728
    2923     101.2644
    2924      92.2862
    2925      92.9018
    2926      97.4985
    2927      94.4545
    2928      90.2443
    2929      89.6626
    2930     110.5030
    2931      95.2307
    2932     100.4044
    2933      86.6129
    2934      83.1586
    2935      92.6336
    2936     103.9882
    2937      79.4193
    2938      97.0242
    2939     100.8891
    2940      87.2579
    2941      89.0142
    2942      86.2661
    2943      80.5645
    2944     123.6660
    2945      95.6378
    2946      81.0499
    2947     106.1707
    2948      92.4901
    2949      85.0403
    2950      94.9803
    2951      74.4208
    2952      96.5278
    2953      95.4968
    2954      95.2204
    2955     109.4734
    2956     106.1638
    2957     100.1405
    2958     105.0993
    2959      91.8941
    2960     120.0056
    2961      94.1428
    2962     121.2926
    2963     110.9738
    2964     107.9000
    2965     124.3748
    2966      98.3564
    2967     109.0624
    2968     109.1423
    2969     126.6023
    2970     124.3050
    2971     112.5315
    2972     136.2185
    2973      94.5920
    2974     117.3486
    2975      92.5779
    2976      98.9213
    2977     107.5926
    2978     114.1217
    2979      81.6766
    2980      99.7623
    2981     107.1819
    2982     119.8077
    2983     105.0918
    2984     108.6204
    2985     113.2288
    2986     107.0305
    2987     110.9462
    2988     106.7717
    2989      94.9851
    2990     101.4033
    2991     108.3938
    2992     115.3893
    2993     101.4280
    2994      97.4279
    2995      92.6269
    2996     104.3864
    2997     100.2262
    2998     106.1057
    2999     102.0080
    3000     111.3673
    3001     116.6576
    3002      88.1988
    3003     116.6952
    3004      98.5946
    3005     123.2894
    3006     126.4903
    3007     105.3903
    3008      98.4083
    3009     106.7479
    3010     103.8591
    3011      97.3445
    3012      93.8024
    3013     102.3189
    3014      91.5924
    3015      81.2392
    3016      88.0668
    3017      86.3478
    3018     103.8930
    3019     100.3467
    3020     110.0004
    3021     107.2875
    3022      97.7870
    3023     110.9779
    3024     105.5112
    3025      92.9370
    3026      96.2466
    3027      94.3992
    3028      87.7351
    3029      97.6652
    3030      91.6784
    3031     105.6564
    3032     104.0010
    3033     107.9304
    3034     102.5217
    3035      82.6164
    3036      86.7862
    3037     117.9461
    3038      90.1966
    3039     103.7257
    3040     112.6715
    3041     102.0255
    3042     124.3161
    3043     127.4347
    3044     102.5920
    3045     108.4836
    3046      99.2013
    3047      98.9428
    3048     112.6950
    3049     116.7514
    3050     126.4794
    3051     121.4863
    3052     134.5810
    3053     126.9974
    3054     118.7760
    3055     124.5230
    3056     130.2927
    3057     115.2356
    3058     142.7198
    3059     107.5596
    3060     126.0850
    3061     113.8557
    3062     111.3922
    3063     125.0004
    3064     108.2162
    3065     103.5882
    3066     108.6414
    3067     120.2857
    3068     138.1454
    3069     139.5206
    3070     123.6244
    3071     129.2888
    3072     115.9996
    3073     130.6495
    3074     101.9054
    3075     112.1912
    3076     118.2881
    3077     131.4189
    3078     123.4563
    3079     105.7074
    3080     128.1565
    3081     120.3846
    3082     124.2444
    3083     118.6978
    3084     122.1148
    3085     102.6994
    3086     111.0821
    3087     111.4932
    3088     128.9667
    3089     114.0767
    3090     129.4568
    3091     116.1146
    3092     126.4579
    3093     109.5349
    3094     112.6961
    3095     109.5896
    3096     110.5134
    3097     107.7169
    3098     112.1193
    3099     134.2162
    3100     111.2618
    3101     122.9528
    3102     115.6688
    3103     135.4377
    3104     115.4743
    3105      99.3274
    3106     122.2639
    3107     115.0084
    3108     133.9127
    3109     109.2330
    3110     129.6675
    3111     103.8079
    3112     117.4012
    3113     134.9282
    3114     116.8073
    3115     125.4150
    3116     118.9223
    3117     124.3171
    3118     114.0713
    3119     114.3637
    3120     122.2434
    3121     125.0862
    3122     109.7253
    3123     116.2306
    3124     117.8097
    3125     121.4643
    3126     115.6973
    3127     129.5909
    3128     102.9821
    3129      98.3095
    3130     105.4397
    3131      92.8627
    3132     138.3394
    3133     110.9810
    3134     107.7413
    3135     112.6125
    3136     129.6820
    3137     127.1981
    3138     121.4341
    3139     112.9629
    3140     132.4959
    3141     105.0060
    3142     125.8387
    3143     145.2435
    3144     111.6949
    3145     115.4301
    3146     138.1761
    3147     118.3318
    3148     115.2078
    3149      97.8985
    3150     107.5113
    3151     122.8572
    3152     116.8954
    3153     106.8927
    3154      99.6997
    3155     103.7618
    3156      87.1144
    3157     108.6755
    3158      85.3093
    3159      94.4957
    3160      89.6863
    3161      96.6305
    3162     103.5776
    3163     108.9011
    3164     105.8068
    3165     109.6816
    3166     109.3058
    3167      94.7801
    3168     102.7836
    3169     103.9966
    3170     107.4200
    3171     102.1407
    3172      96.2631
    3173     109.0543
    3174     132.2119
    3175     111.2980
    3176     101.3279
    3177      94.4849
    3178     100.4784
    3179      92.7352
    3180     119.5575
    3181     117.7762
    3182     104.3889
    3183     113.9519
    3184     102.8048
    3185     105.2314
    3186     108.2146
    3187     123.6523
    3188     114.2139
    3189     120.2985
    3190     104.8874
    3191     127.2128
    3192     136.2253
    3193     118.9694
    3194     113.2389
    3195     131.5952
    3196     110.5607
    3197     125.9346
    3198      97.2258
    3199     122.2748
    3200     111.9394
    3201     121.2419
    3202     119.6337
    3203     122.8075
    3204     129.3411
    3205     100.5019
    3206     103.1570
    3207      98.9421
    3208     108.1092
    3209     122.5307
    3210      89.4664
    3211     101.8752
    3212     104.1636
    3213     104.5746
    3214      94.3340
    3215      91.4786
    3216     109.8034
    3217      93.8814
    3218      96.1615
    3219      96.8556
    3220      75.9238
    3221      90.3074
    3222      88.8512
    3223     114.7017
    3224      90.3554
    3225     108.6546
    3226     105.5908
    3227      98.1900
    3228     106.7685
    3229      95.2837
    3230      91.4076
    3231      93.2068
    3232      83.6433
    3233      89.9841
    3234     107.3426
    3235     100.7471
    3236     109.3449
    3237     102.5387
    3238     112.7741
    3239     123.2369
    3240     118.0961
    3241     129.1151
    3242     116.8365
    3243     127.0110
    3244     124.4160
    3245     109.9404
    3246     128.6819
    3247     113.3995
    3248     123.9071
    3249     107.3654
    3250     100.7908
    3251     114.7807
    3252     128.2752
    3253     100.5381
    3254     113.0433
    3255      77.9202
    3256      87.6182
    3257      90.4090
    3258      94.8396
    3259     110.4274
    3260     115.9772
    3261      97.3401
    3262     101.8615
    3263      99.8917
    3264     102.6679
    3265      92.4745
    3266     115.7866
    3267     104.9859
    3268     105.2000
    3269     117.2972
    3270     108.4271
    3271     128.1663
    3272     111.5847
    3273      91.7215
    3274     101.1812
    3275     116.1172
    3276     108.6992
    3277     114.2189
    3278     101.0209
    3279      93.4628
    3280     100.2305
    3281     102.1269
    3282     105.0770
    3283     117.2240
    3284     113.7342
    3285     123.7432
    3286     122.0086
    3287     119.7593
    3288     106.6122
    3289     107.0344
    3290     113.7748
    3291     117.8488
    3292     131.0861
    3293     120.1435
    3294     111.4957
    3295     119.5094
    3296     120.3582
    3297     117.4159
    3298      98.9448
    3299     117.9227
    3300     130.4320
    3301     107.4185
    3302     110.1147
    3303     114.0624
    3304     107.0452
    3305     110.7871
    3306     100.3361
    3307     105.4016
    3308     107.4856
    3309     108.4364
    3310     125.9072
    3311     102.5011
    3312      98.3784
    3313      97.9863
    3314     100.2095
    3315      89.7912
    3316     100.9214
    3317     121.1686
    3318     106.8438
    3319     117.1922
    3320     106.0027
    3321     141.9473
    3322     120.0795
    3323     103.9864
    3324     117.3735
    3325     107.7993
    3326     116.3620
    3327     101.6916
    3328     103.7041
    3329     114.1616
    3330     123.6195
    3331     122.8162
    3332     118.4327
    3333     113.0981
    3334     113.0413
    3335     102.9510
    3336      91.5917
    3337     102.1393
    3338     103.1047
    3339      94.3148
    3340     113.8953
    3341     103.7235
    3342     112.2432
    3343     120.5061
    3344     112.1224
    3345     122.2873
    3346     112.2977
    3347     138.1134
    3348     114.6619
    3349     106.6960
    3350     103.8561
    3351     100.6373
    3352      99.7516
    3353     105.9548
    3354      90.9000
    3355     111.6706
    3356     107.5843
    3357     114.8457
    3358      95.7213
    3359     106.6404
    3360     113.7616
    3361     114.1737
    3362     108.9318
    3363     109.7423
    3364      94.7699
    3365      90.4225
    3366     111.0478
    3367     113.3214
    3368     108.6727
    3369      99.3308
    3370      98.1848
    3371     113.8728
    3372     106.9614
    3373      92.9037
    3374      93.3973
    3375      86.8419
    3376     111.7879
    3377      97.4195
    3378      90.8680
    3379     113.7778
    3380      90.5810
    3381      91.0682
    3382      93.9105
    3383      90.7254
    3384      86.6103
    3385      82.8556
    3386     100.0649
    3387     115.8354
    3388     104.5794
    3389     102.6424
    3390     114.4330
    3391      91.3161
    3392     103.8897
    3393     106.7933
    3394     119.8874
    3395     112.1622
    3396      99.9078
    3397      90.5607
    3398     121.2322
    3399     104.5947
    3400      88.0788
    3401      94.4882
    3402      99.1690
    3403      88.3144
    3404     109.1575
    3405      99.1450
    3406      91.3323
    3407     121.5067
    3408     122.2480
    3409     141.3509
    3410     110.2515
    3411     124.1624
    3412     102.4019
    3413      99.1182
    3414     115.1376
    3415      85.2173
    3416      91.2151
    3417      89.2153
    3418     107.2761
    3419     106.8745
    3420     115.7346
    3421      99.7600
    3422      94.8810
    3423     100.9438
    3424      97.5952
    3425      89.0649
    3426      92.8322
    3427     112.3727
    3428     109.9744
    3429      96.2531
    3430      92.4634
    3431      94.0166
    3432     108.3712
    3433      98.2861
    3434     111.8522
    3435     109.1770
    3436     119.8642
    3437     110.0170
    3438     121.3135
    3439     106.0568
    3440     102.7551
    3441     111.9472
    3442      97.7801
    3443     127.3983
    3444     133.5073
    3445     122.2791
    3446     124.6875
    3447      96.8407
    3448     101.8860
    3449      89.2672
    3450      78.6985
    3451      96.0095
    3452      84.6903
    3453      89.0051
    3454      97.2497
    3455      87.1073
    3456      78.3277
    3457      96.9364
    3458      96.9550
    3459     103.4685
    3460      92.0571
    3461      62.6290
    3462      89.1102
    3463      75.5292
    3464      76.1334
    3465      85.2760
    3466      94.7980
    3467     107.9006
    3468      83.6465
    3469      77.5297
    3470      80.5064
    3471     107.8875
    3472     101.8472
    3473     130.3132
    3474     121.7281
    3475     139.4287
    3476     125.6462
    3477     119.0241
    3478     116.5866
    3479     117.2227
    3480     106.4678
    3481     105.3921
    3482     104.9132
    3483     122.7139
    3484     138.9432
    3485     133.7184
    3486     124.4112
    3487     122.3952
    3488     126.2674
    3489     129.7995
    3490     101.7997
    3491     123.9306
    3492     116.5034
    3493     129.2557
    3494     131.2721
    3495     121.6577
    3496     119.3624
    3497     102.3811
    3498     111.9492
    3499     111.7066
    3500     124.0605
    3501     106.4213
    3502     105.2582
    3503     111.2147
    3504     104.8843
    3505     113.6639
    3506     131.3413
    3507     147.7991
    3508     149.2173
    3509     117.7445
    3510     123.4946
    3511     110.9905
    3512     105.3362
    3513     110.7996
    3514     120.5242
    3515     103.2439
    3516     128.6328
    3517     131.7863
    3518     131.0704
    3519     119.1559
    3520     138.3723
    3521     118.7032
    3522     112.5776
    3523     127.0509
    3524     125.7604
    3525     116.0346
    3526     129.0667
    3527     113.1221
    3528     119.8672
    3529     133.6733
    3530     117.0619
    3531     123.4136
    3532     128.6440
    3533     110.5387
    3534     111.0993
    3535     129.1070
    3536     127.6973
    3537     119.5698
    3538     107.5011
    3539     120.5857
    3540     117.2801
    3541     116.0378
    3542     115.1948
    3543     118.2563
    3544     112.1178
    3545     115.4187
    3546     105.4526
    3547     105.9540
    3548      94.2134
    3549     112.7195
    3550     103.8491
    3551     102.9139
    3552     115.0327
    3553     130.3673
    3554     100.7168
    3555     105.5935
    3556     113.0352
    3557     114.6576
    3558     115.9299
    3559     109.8730
    3560     119.6396
    3561     125.9089
    3562     135.4200
    3563     110.9831
    3564     115.4988
    3565     102.6897
    3566     110.0513
    3567     105.9923
    3568     120.4648
    3569     128.7190
    3570     124.8323
    3571     129.2810
    3572     114.6411
    3573     123.5138
    3574     121.1931
    3575     114.4796
    3576     138.5169
    3577     112.4170
    3578     120.1505
    3579     128.0065
    3580     113.9770
    3581     133.5802
    3582     123.5479
    3583     115.2383
    3584     127.9795
    3585     118.8349
    3586     119.4124
    3587     117.0689
    3588     128.0535
    3589     122.4796
    3590     133.8460
    3591     124.4584
    3592     113.0773
    3593     101.3859
    3594     127.8832
    3595      98.8287
    3596     104.8499
    3597     113.2147
    3598     104.8056
    3599     121.5023
    3600     136.4199
    3601     118.3518
    3602     113.2612
    3603     118.2187
    3604     131.0871
    3605     122.4909
    3606     116.3528
    3607     109.9300
    3608     115.4348
    3609     104.3265
    3610     111.2381
    3611     117.0014
    3612     111.7401
    3613     107.6224
    3614     105.9938
    3615     113.2337
    3616     102.1596
    3617     114.1270
    3618      98.4037
    3619     138.3009
    3620     103.9399
    3621     107.2270
    3622      92.1722
    3623     104.2833
    3624     104.9624
    3625     108.6046
    3626      94.3309
    3627     101.2213
    3628     102.2538
    3629     102.4018
    3630     102.4509
    3631      96.5683
    3632     106.4986
    3633      81.1281
    3634      85.9139
    3635     110.6866
    3636     102.9028
    3637      93.0352
    3638      87.5334
    3639     101.4825
    3640      93.0740
    3641      86.5124
    3642      91.2990
    3643     109.1067
    3644     114.5507
    3645     105.7190
    3646     105.2114
    3647     112.0846
    3648     103.5073
    3649      99.3484
    3650      96.1315
    3651      77.8365
    3652      91.6000
    3653      96.8132
    3654     100.3232
    3655      90.1107
    3656     105.4170
    3657     109.3281
    3658      88.4637
    3659      86.3033
    3660     102.2576
    3661     108.6669
    3662      96.3013
    3663     108.4356
    3664     116.7900
    3665     110.9273
    3666     104.2621
    3667      83.3991
    3668      96.4885
    3669      93.5782
    3670      83.3896
    3671      88.6088
    3672      89.8529
    3673      97.1866
    3674      90.7482
    3675      87.3051
    3676     112.1326
    3677      94.8740
    3678     101.9919
    3679      99.9834
    3680     106.8961
    3681     102.9130
    3682      95.1603
    3683     102.4853
    3684      98.4217
    3685     109.9141
    3686      99.0989
    3687      94.8661
    3688     103.7698
    3689     101.5274
    3690     104.7109
    3691      93.3059
    3692      86.9303
    3693      93.6540
    3694     108.6304
    3695     107.1200
    3696     104.1702
    3697      78.5129
    3698     100.9862
    3699     109.1256
    3700      99.6179
    3701      99.7872
    3702      92.1167
    3703     110.6353
    3704     123.9681
    3705     113.1544
    3706     100.3565
    3707     105.4882
    3708      98.8601
    3709     112.3067
    3710     114.5374
    3711     108.2537
    3712     102.7730
    3713      92.3037
    3714      98.6851
    3715      98.2944
    3716     105.2028
    3717     109.5408
    3718      85.1516
    3719      87.7096
    3720     101.9431
    3721      88.1304
    3722      89.2701
    3723      94.8684
    3724      88.3988
    3725      98.0141
    3726      94.0856
    3727     100.2405
    3728      93.6047
    3729     112.2714
    3730      91.5136
    3731     101.8885
    3732      98.9234
    3733      97.0551
    3734      97.7280
    3735      88.4167
    3736      88.0559
    3737      83.4818
    3738      85.7849
    3739      84.4426
    3740      97.5997
    3741      93.1823
    3742      94.4083
    3743     108.3494
    3744      97.6936
    3745      89.0933
    3746      99.9812
    3747     100.9963
    3748      93.9531
    3749     103.9651
    3750     104.9421
    3751     107.0901
    3752      88.8390
    3753      94.9806
    3754      91.1659
    3755      92.8006
    3756      95.3901
    3757      96.6944
    3758     103.0285
    3759     102.8367
    3760      85.7417
    3761     102.2096
    3762      92.5319
    3763     114.0923
    3764      78.5892
    3765      92.7296
    3766      88.9776
    3767     104.4207
    3768     102.4742
    3769     106.0822
    3770      97.2606
    3771      91.9695
    3772      93.4157
    3773      81.5066
    3774      87.2262
    3775      93.0879
    3776     106.5196
    3777      90.1501
    3778      90.1405
    3779      92.4105
    3780     102.7046
    3781      79.5648
    3782      96.4275
    3783      99.8874
    3784     115.6494
    3785     107.6041
    3786     109.1558
    3787     111.3051
    3788     110.5901
    3789     136.6000
    3790     103.9845
    3791      99.8231
    3792     134.0572
    3793     119.4630
    3794     104.8417
    3795     129.2041
    3796     117.7097
    3797      96.9006
    3798     107.4626
    3799      94.4541
    3800     113.6297
    3801      99.8851
    3802      99.5909
    3803     121.6544
    3804     123.6324
    3805     108.5643
    3806     134.9395
    3807     115.2914
    3808      92.2786
    3809     109.4464
    3810     122.5898
    3811     126.4042
    3812     114.6562
    3813     120.0818
    3814     104.7843
    3815     130.7860
    3816     105.1612
    3817     110.3559
    3818      97.7979
    3819     107.1614
    3820     111.9832
    3821     105.2886
    3822     117.6447
    3823     125.6279
    3824     105.2771
    3825     135.8918
    3826     104.9882
    3827     150.5346
    3828      99.0319
    3829     101.3771
    3830     100.3110
    3831     115.2950
    3832     123.8590
    3833     101.5278
    3834     105.2422
    3835     101.6806
    3836      91.2883
    3837     105.3178
    3838     101.0479
    3839      96.2612
    3840      89.3756
    3841      95.8504
    3842      81.6776
    3843      90.2929
    3844      87.9822
    3845      98.9171
    3846      91.0384
    3847      91.5647
    3848     105.5463
    3849      98.3246
    3850      98.3605
    3851     107.9830
    3852      95.4688
    3853     107.7074
    3854      98.1178
    3855      79.8594
    3856      94.4777
    3857      90.6686
    3858      90.5458
    3859      91.3726
    3860     105.2849
    3861      96.7268
    3862      82.3598
    3863      94.2435
    3864      94.1501
    3865      87.4352
    3866     100.3586
    3867      78.3163
    3868      90.0788
    3869      94.8792
    3870      92.0779
    3871     103.4669
    3872      91.6416
    3873      97.4655
    3874      82.3743
    3875      95.5404
    3876     107.7073
    3877     103.6782
    3878     106.9069
    3879     104.6043
    3880     105.9807
    3881      94.4352
    3882      98.8550
    3883      65.5810
    3884      87.2033
    3885      99.6239
    3886     108.6128
    3887      91.6492
    3888      71.1329
    3889      93.5583
    3890     106.7246
    3891     114.2615
    3892      74.0156
    3893      90.5615
    3894      87.9819
    3895      88.2798
    3896      97.0717
    3897      96.1378
    3898      91.1697
    3899      98.5205
    3900     122.4075
    3901     111.2258
    3902     109.7985
    3903     120.5160
    3904     115.2216
    3905     116.1085
    3906     109.5587
    3907     119.8185
    3908     107.7020
    3909     101.4854
    3910     115.1698
    3911     120.6962
    3912     128.0016
    3913     123.0705
    3914     101.3865
    3915      93.7607
    3916     104.6535
    3917      84.9170
    3918      88.0999
    3919      94.1816
    3920      99.6738
    3921      93.1277
    3922     105.7023
    3923      84.3582
    3924      99.3319
    3925      90.0467
    3926      88.5959
    3927      89.4916
    3928     116.0095
    3929     110.5222
    3930     128.0826
    3931     136.0530
    3932     127.8564
    3933     150.3011
    3934     124.8160
    3935     123.1833
    3936     123.3346
    3937     121.0594
    3938     141.9271
    3939     109.6450
    3940     106.4607
    3941     140.5406
    3942     133.1789
    3943     106.3976
    3944     128.5601
    3945     110.5368
    3946     103.6931
    3947     109.4424
    3948     123.9131
    3949     128.7901
    3950     131.6307
    3951     121.4452
    3952     113.9797
    3953     103.8899
    3954     108.9211
    3955     107.0551
    3956     115.1660
    3957     122.2731
    3958     129.6046
    3959     111.6121
    3960     107.9094
    3961      96.1850
    3962     115.9698
    3963     105.8694
    3964     106.7756
    3965      95.8285
    3966     100.3867
    3967     104.0902
    3968     113.7649
    3969     100.3147
    3970     107.1013
    3971     104.0350
    3972     117.9032
    3973     125.8917
    3974     145.4833
    3975     110.3666
    3976     107.0959
    3977     101.5361
    3978     111.0096
    3979     115.1759
    3980     134.7464
    3981     122.7414
    3982     129.1268
    3983     113.1340
    3984     125.6393
    3985     101.5678
    3986     107.5622
    3987      85.9698
    3988      83.6662
    3989      99.4302
    3990     106.8721
    3991     100.3562
    3992     110.5237
    3993     108.3913
    3994     100.9423
    3995     101.4080
    3996     117.8530
    3997     107.3168
    3998     100.3773
    3999     106.6911
    4000     110.2901
    4001     120.5765
    4002     145.9417
    4003     125.4721
    4004     131.3350
    4005     132.6653
    4006     127.2024
    4007     118.9583
    4008     107.1993
    4009     109.4587
    4010     113.9819
    4011     104.5538
    4012     103.5288
    4013     101.4356
    4014      81.9350
    4015      99.3014
    4016     105.0677
    4017      95.1562
    4018     102.5529
    4019     100.9174
    4020      78.4730
    4021      88.7079
    4022     107.6132
    4023     100.8015
    4024     106.3763
    4025      97.9236
    4026     102.9011
    4027     113.3797
    4028     100.1227
    4029      95.7645
    4030      86.0622
    4031     102.9677
    4032      96.9991
    4033     102.7059
    4034     101.3913
    4035     100.3884
    4036      97.8283
    4037      92.7900
    4038     116.2062
    4039      76.6117
    4040     101.8594
    4041     102.8814
    4042      96.3055
    4043     123.4374
    4044     102.5499
    4045     108.6019
    4046      99.3568
    4047     105.0138
    4048      94.7851
    4049     114.3520
    4050     108.0892
    4051      95.0714
    4052      99.7481
    4053     122.3127
    4054     111.6304
    4055      99.0643
    4056      98.7452
    4057      97.0029
    4058     111.7016
    4059     106.4103
    4060     103.2022
    4061      98.3755
    4062     111.6326
    4063     100.1249
    4064     103.1541
    4065      98.9646
    4066     102.2096
    4067      89.5271
    4068     108.3900
    4069      97.2771
    4070     101.3213
    4071      89.2934
    4072      94.1794
    4073     101.4751
    4074      88.0250
    4075      92.7973
    4076      93.8450
    4077     103.1802
    4078     101.4051
    4079     104.7658
    4080     100.2254
    4081     112.1344
    4082     107.4153
    4083     107.8109
    4084     108.3434
    4085     119.9467
    4086     113.2354
    4087     106.0957
    4088     110.3396
    4089     116.3673
    4090     124.6866
    4091     122.5819
    4092     135.7218
    4093     116.7916
    4094     122.7226
    4095     115.9599
    4096     112.2150
    4097     117.9419
    4098     118.7152
    4099     107.2514
    4100     113.3668
    4101     113.3613
    4102     107.4876
    4103     131.8886
    4104     106.9065
    4105     123.9393
    4106     113.6569
    4107     114.6192
    4108     115.6421
    4109     111.9634
    4110     120.4237
    4111     133.5232
    4112     122.2944
    4113     112.4277
    4114     104.6056
    4115     100.2408
    4116     109.8852
    4117     105.5679
    4118     109.6293
    4119      88.7138
    4120     105.4974
    4121     106.9675
    4122      97.1196
    4123      99.1547
    4124      93.9592
    4125     112.1210
    4126     103.9412
    4127     100.7660
    4128      93.9738
    4129     100.3772
    4130     104.8139
    4131     108.8259
    4132      94.6289
    4133      97.9447
    4134      94.9529
    4135      97.5676
    4136     105.9159
    4137     103.0445
    4138      89.4888
    4139     105.9972
    4140     116.1248
    4141     105.0661
    4142     100.7201
    4143     106.3186
    4144     122.9163
    4145     107.1458
    4146     105.3625
    4147     118.8760
    4148     109.7743
    4149     105.9591
    4150     120.7611
    4151     115.6721
    4152     112.2205
    4153     103.1293
    4154     109.5952
    4155     117.7616
    4156     100.1916
    4157     113.0885
    4158      98.1034
    4159      94.2488
    4160     101.5245
    4161     101.8208
    4162     110.9100
    4163      97.7159
    4164      86.1985
    4165      86.5417
    4166      89.7350
    4167      96.5492
    4168      96.7542
    4169      98.3638
    4170     113.0439
    4171     102.8020
    4172      97.9189
    4173     106.8755
    4174     103.5805
    4175      98.9953
    4176      84.1124
    4177      92.6098
    4178      94.2963
    4179     110.8231
    4180      85.2947
    4181      84.7442
    4182     110.6603
    4183     115.5142
    4184     116.2533
    4185     106.7192
    4186     113.2690
    4187     118.9899
    4188     106.8548
    4189     105.1321
    4190     106.8745
    4191     121.3387
    4192      97.1658
    4193      95.8862
    4194     103.0659
    4195     118.7935
    4196     102.1048
    4197     109.5959
    4198      99.7026
    4199      88.8406
    4200     111.9064
    4201     108.1692
    4202      91.3859
    4203     103.7098
    4204     118.4714
    4205      96.9148
    4206      84.0235
    4207      93.1848
    4208      92.0848
    4209      96.3039
    4210     126.5662
    4211      98.5791
    4212     106.1178
    4213     102.2634
    4214     102.2266
    4215     104.9595
    4216     103.1798
    4217     107.7344
    4218      92.5020
    4219     107.4793
    4220     104.9363
    4221      95.7136
    4222     101.3141
    4223     107.1882
    4224     102.3028
    4225     103.7965
    4226     108.9737
    4227     101.9008
    4228     102.1135
    4229     109.4567
    4230      95.9024
    4231      94.8418
    4232     108.5864
    4233     100.3638
    4234      90.8593
    4235     105.4913
    4236     113.6654
    4237     103.6601
    4238      91.3306
    4239     102.6902
    4240     111.3587
    4241     110.6657
    4242     116.2422
    4243      99.6505
    4244      97.8095
    4245      96.3318
    4246     109.1868
    4247      95.5680
    4248     100.6094
    4249     106.8803
    4250      94.6925
    4251      85.1008
    4252     100.3588
    4253     111.8392
    4254      92.3220
    4255     108.0563
    4256     113.0483
    4257     113.9111
    4258     115.1222
    4259     118.3139
    4260     102.5909
    4261     125.7284
    4262      99.5785
    4263     111.5921
    4264     122.6070
    4265     106.1667
    4266      99.0636
    4267     102.1159
    4268      86.5579
    4269      87.9613
    4270      92.3902
    4271      89.9858
    4272      94.4689
    4273      87.7003
    4274      95.5487
    4275     110.9289
    4276     106.9114
    4277      98.5788
    4278      90.2150
    4279      81.2279
    4280      92.6328
    4281      80.4627
    4282      96.7355
    4283      96.0210
    4284      94.3647
    4285      96.9699
    4286     105.6229
    4287      98.6552
    4288     106.7569
    4289      90.3513
    4290     105.6680
    4291      98.3308
    4292     108.1109
    4293      89.4814
    4294     102.9813
    4295      91.4865
    4296     112.6648
    4297     107.3289
    4298      96.9098
    4299     104.4397
    4300      91.9570
    4301      88.0558
    4302      98.6758
    4303     105.3962
    4304      97.5346
    4305      78.6219
    4306      88.8412
    4307      90.2722
    4308      97.0150
    4309      81.8818
    4310      93.5452
    4311      88.8270
    4312      94.6321
    4313      95.6538
    4314      90.3791
    4315      92.5251
    4316      96.0662
    4317     113.4173
    4318     111.5927
    4319     114.7949
    4320     115.6749
    4321     106.1088
    4322     107.5322
    4323      98.1960
    4324     109.4467
    4325     119.8662
    4326     111.1906
    4327     108.7864
    4328     113.6445
    4329     105.3507
    4330      95.2210
    4331     114.8866
    4332     101.5586
    4333      93.9433
    4334      94.6360
    4335     102.5943
    4336     104.7955
    4337     106.1821
    4338     106.4548
    4339      99.8900
    4340     109.3643
    4341     117.2672
    4342     104.4181
    4343     114.1207
    4344     117.2387
    4345     103.1011
    4346     101.0658
    4347      98.5657
    4348      98.0860
    4349     104.3304
    4350      97.2307
    4351     101.0035
    4352      94.0233
    4353     111.6465
    4354     102.6393
    4355      98.5714
    4356     108.0419
    4357     111.5915
    4358      99.8175
    4359     102.0893
    4360      93.0392
    4361      97.2431
    4362      96.8476
    4363     108.8845
    4364     106.7975
    4365     107.4113
    4366      96.3954
    4367     108.9032
    4368     115.2513
    4369     124.7007
    4370     127.3509
    4371     126.1076
    4372     106.9056
    4373      93.2914
    4374      89.4884
    4375      95.0714
    4376      94.0514
    4377      93.0518
    4378      95.4044
    4379      75.3903
    4380      77.9637
    4381     103.2111
    4382      76.7362
    4383      87.2294
    4384      85.9088
    4385      93.1077
    4386      85.8288
    4387      79.7326
    4388      87.2069
    4389     111.7260
    4390      91.9073
    4391      94.7248
    4392      92.2958
    4393      95.5551
    4394      90.0762
    4395      96.2458
    4396      85.9648
    4397      80.7394
    4398      98.3833
    4399      81.2408
    4400      89.8853
    4401      97.4367
    4402      99.1088
    4403      87.5549
    4404      83.3576
    4405     105.7359
    4406      92.3063
    4407     111.9584
    4408     103.6529
    4409     105.4981
    4410      88.1954
    4411     100.8862
    4412     102.7760
    4413     107.7047
    4414      97.1100
    4415      87.7595
    4416      98.5784
    4417      89.1593
    4418      80.1829
    4419     103.9089
    4420      98.2277
    4421      89.9115
    4422      95.4425
    4423      87.1123
    4424     100.0826
    4425     110.4142
    4426     100.3428
    4427      79.0628
    4428      94.4029
    4429     102.2653
    4430     110.6179
    4431     104.4979
    4432     116.7191
    4433     112.0690
    4434     117.7777
    4435     100.8330
    4436     114.5014
    4437      92.6405
    4438      95.8012
    4439     100.3892
    4440      92.5442
    4441      93.0822
    4442      96.3338
    4443      94.4518
    4444      88.2032
    4445      90.3544
    4446      89.6491
    4447     117.3015
    4448      97.3212
    4449      95.7042
    4450     108.3367
    4451      92.1829
    4452     109.2391
    4453      96.9449
    4454     103.6728
    4455     114.4287
    4456      94.1441
    4457      96.7322
    4458      90.8196
    4459     100.3503
    4460     104.0234
    4461     105.3397
    4462      90.3803
    4463      89.1319
    4464      78.4466
    4465      82.2571
    4466      98.6038
    4467      92.4970
    4468      95.0070
    4469     102.9977
    4470      87.4667
    4471      89.8577
    4472     107.2448
    4473      85.4094
    4474      96.5676
    4475      76.6339
    4476      78.6468
    4477      96.1611
    4478     100.1755
    4479      97.9506
    4480      90.7267
    4481      98.3854
    4482      68.6343
    4483      94.8065
    4484      93.1061
    4485      95.0491
    4486      86.3416
    4487      92.4428
    4488      87.4324
    4489      81.3096
    4490      89.9450
    4491      83.6541
    4492      79.9318
    4493     107.0650
    4494      93.3479
    4495      90.9274
    4496      84.5217
    4497      87.0486
    4498      89.3764
    4499      84.1074
    4500      96.9702
    4501      95.3970
    4502      95.7915
    4503      98.5796
    4504     100.4493
    4505      96.3859
    4506      77.9573
    4507      87.6480
    4508      80.3771
    4509     109.2939
    4510      98.2412
    4511      90.6272
    4512      98.6811
    4513      99.6060
    4514      99.2295
    4515      92.1653
    4516      93.5645
    4517      89.4346
    4518      95.5036
    4519      79.3193
    4520      74.4054
    4521     100.8999
    4522      89.9114
    4523      86.4387
    4524      90.6852
    4525      85.1164
    4526     101.8810
    4527      82.7714
    4528      75.9789
    4529      75.2216
    4530      95.8088
    4531      91.7457
    4532      94.2101
    4533      82.2883
    4534      93.5904
    4535      79.7860
    4536      90.3306
    4537      88.4465
    4538      91.3636
    4539      91.9377
    4540      80.8295
    4541      96.9988
    4542      78.7195
    4543      68.6708
    4544      76.0912
    4545      72.5813
    4546      70.0919
    4547      65.6631
    4548      66.1948
    4549      82.5838
    4550      63.7735
    4551      69.5923
    4552      86.3618
    4553      74.3478
    4554      93.2274
    4555      89.0658
    4556      83.4948
    4557      84.7240
    4558      74.7398
    4559     106.6348
    4560      78.6820
    4561      75.4964
    4562      68.4579
    4563      66.6134
    4564      84.1700
    4565      85.7645
    4566      74.6646
    4567      91.7129
    4568      81.7128
    4569      70.4931
    4570      96.3711
    4571      76.5458
    4572      73.1701
    4573     102.3857
    4574      96.4143
    4575      77.5784
    4576      69.7096
    4577      84.8211
    4578      61.9728
    4579      75.6141
    4580      99.2718
    4581      99.6827
    4582      67.6002
    4583      75.3661
    4584      74.6314
    4585      87.1436
    4586      86.1047
    4587     104.4434
    4588      95.5853
    4589      78.9671
    4590     102.8096
    4591      88.8308
    4592      88.5611
    4593      76.6743
    4594      58.8245
    4595      72.7283
    4596      68.2349
    4597     110.8623
    4598      81.7060
    4599      71.9911
    4600      88.2068
    4601      87.1430
    4602      80.2258
    4603      92.6922
    4604      92.6253
    4605      79.3414
    4606      74.1041
    4607      77.6327
    4608      68.6436
    4609      67.9445
    4610      54.6573
    4611      77.6490
    4612      86.9344
    4613      73.8229
    4614      66.7973
    4615      77.4812
    4616      57.0460
    4617      61.7857
    4618      86.3751
    4619      62.3298
    4620      73.9956
    4621      71.1777
    4622      95.9561
    4623      74.8818
    4624      65.1942
    4625      58.8982
    4626      72.3396
    4627      67.3040
    4628      78.8181
    4629      78.7698
    4630      66.5785
    4631      78.1698
    4632      98.5227
    4633      90.7892
    4634      99.3131
    4635      80.0508
    4636      76.3718
    4637      80.7936
    4638     102.3890
    4639      76.6292
    4640      91.7210
    4641      85.8575
    4642     105.8536
    4643      70.3451
    4644      81.9875
    4645      88.7655
    4646     118.7540
    4647      73.8732
    4648      95.0250
    4649      88.1576
    4650      83.1092
    4651      81.5107
    4652      86.5030
    4653     118.0380
    4654      78.1698
    4655      74.2207
    4656      72.3467
    4657      77.4832
    4658      67.1931
    4659      78.4695
    4660      65.3179
    4661      68.9412
    4662      81.3819
    4663      71.1233
    4664      78.0128
    4665      71.7201
    4666      99.0879
    4667      79.3387
    4668      80.2364
    4669      81.9600
    4670      76.3828
    4671      96.6841
    4672      86.8216
    4673      76.5985
    4674      84.1236
    4675      84.5136
    4676      85.8765
    4677     105.0880
    4678      94.7011
    4679      98.6734
    4680     107.2177
    4681      91.8297
    4682     110.8688
    4683      99.8029
    4684      95.0333
    4685      75.1662
    4686      85.8889
    4687     111.4093
    4688      92.6588
    4689      87.0685
    4690     101.7419
    4691      99.0550
    4692      87.1476
    4693      79.4727
    4694      89.4545
    4695      71.9199
    4696      81.7008
    4697      78.3290
    4698      84.9030
    4699      90.1327
    4700      91.8289
    4701      86.0088
    4702      72.9717
    4703      99.8528
    4704      89.2154
    4705      85.0308
    4706      77.3574
    4707      69.6266
    4708      82.5038
    4709      82.3248
    4710      69.7510
    4711      70.0502
    4712     101.9563
    4713      92.2148
    4714      71.4495
    4715      69.6781
    4716      87.1910
    4717      88.3793
    4718      89.7921
    4719      74.8584
    4720      99.1907
    4721      91.2407
    4722      92.5705
    4723      90.5496
    4724      73.1981
    4725      74.1759
    4726     105.4723
    4727      91.8452
    4728      89.8212
    4729      73.3575
    4730      80.5303
    4731      76.8274
    4732      73.6191
    4733      79.9201
    4734      90.2848
    4735      71.4064
    4736      67.1887
    4737      65.1998
    4738      59.0153
    4739      80.6769
    4740      92.2414
    4741      65.0992
    4742      78.5481
    4743      68.7156
    4744      92.1932
    4745     108.0073
    4746      98.1477
    4747     101.1680
    4748      97.1363
    4749      84.1534
    4750      88.3621
    4751     100.7871
    4752      88.1981
    4753      81.4536
    4754     103.2598
    4755     115.6188
    4756      92.4049
    4757      88.1771
    4758      90.3066
    4759     119.6113
    4760      91.7310
    4761     101.8790
    4762     100.1735
    4763     111.4242
    4764     101.2427
    4765     131.1260
    4766     101.8772
    4767      96.4991
    4768      77.2320
    4769      84.2890
    4770      86.6857
    4771      93.3326
    4772      85.7106
    4773      96.9464
    4774      85.5397
    4775      79.1558
    4776      97.5678
    4777     102.1395
    4778     114.5158
    4779      98.7276
    4780      92.8685
    4781      98.8364
    4782      92.1522
    4783      90.4073
    4784      98.9326
    4785      86.8169
    4786      99.8410
    4787      97.6944
    4788      94.4461
    4789      86.4432
    4790      92.1831
    4791      71.8233
    4792      99.7856
    4793     105.8769
    4794     111.4545
    4795      99.5967
    4796     110.8027
    4797     102.9296
    4798     114.9599
    4799     109.6931
    4800     102.5563
    4801      92.1764
    4802      89.4390
    4803      91.4404
    4804      85.3230
    4805     105.6206
    4806      85.3838
    4807      90.3594
    4808      89.8195
    4809      94.3481
    4810     101.5371
    4811      99.2570
    4812     110.8762
    4813     100.6304
    4814     128.2071
    4815     104.1960
    4816      98.5867
    4817      94.6014
    4818      92.8870
    4819      76.0232
    4820      62.1903
    4821      85.5606
    4822      76.4841
    4823      90.4986
    4824      76.6968
    4825      89.2845
    4826     109.8708
    4827     124.4036
    4828      80.9955
    4829      84.0088
    4830      96.0216
    4831      80.8636
    4832      77.1152
    4833      95.1350
    4834     122.0204
    4835      90.1957
    4836      99.5562
    4837      82.5324
    4838     119.4640
    4839     133.4744
    4840      90.3456
    4841     116.1335
    4842     100.4462
    4843      87.2677
    4844      92.4486
    4845      71.5441
    4846      71.6821
    4847      68.9630
    4848      81.4884
    4849      84.4421
    4850      70.5023
    4851      58.6428
    4852      74.2640
    4853      69.2404
    4854      59.3915
    4855      65.9454
    4856      75.1069
    4857      60.7575
    4858      77.9795
    4859      68.8498
    4860      49.8295
    4861      62.1161
    4862      62.2994
    4863      62.2912
    4864      73.3346
    4865      66.4778
    4866      73.5358
    4867      81.9006
    4868      82.6409
    4869      74.7066
    4870      82.9955
    4871      71.8167
    4872      56.9619
    4873      70.1435
    4874      66.7073
    4875      60.6281
    4876      80.8654
    4877      67.6968
    4878      62.2766
    4879      66.8917
    4880      65.2065
    4881      66.5739
    4882      54.8350
    4883      60.3557
    4884      55.7238
    4885      62.9123
    4886      76.8619
    4887      69.9502
    4888      60.4035
    4889      67.4005
    4890      64.2041
    4891      69.7369
    4892      61.3894
    4893      81.4864
    4894      71.8878
    4895      81.4291
    4896      85.3806
    4897      70.7911
    4898      61.3329
    4899      67.1517
    4900      67.6510
    4901      61.2825
    4902      76.2806
    4903      53.6266
    4904      57.2838
    4905      55.8110
    4906      50.4002
    4907      65.6765
    4908      75.4041
    4909      62.3058
    4910      54.3480
    4911      47.1462
    4912      75.5899
    4913      68.9823
    4914      60.2541
    4915      56.2615
    4916      62.1442
    4917      73.9816
    4918      67.4966
    4919      76.1897
    4920      59.4087
    4921      66.0258
    4922      60.6047
    4923      55.9927
    4924      66.8082
    4925      82.2470
    4926      65.7337
    4927      60.4359
    4928      71.8148
    4929      77.4321
    4930      62.5904
    4931      72.7111
    4932      73.1169
    4933     106.6505
    4934     102.2211
    4935      96.2968
    4936      97.4284
    4937      88.1375
    4938      84.8611
    4939     110.9008
    4940      94.0600
    4941      95.6449
    4942      89.5242
    4943      93.7858
    4944      93.1793
    4945      83.7893
    4946      99.8849
    4947      76.0462
    4948      90.4118
    4949      88.1368
    4950      70.0930
    4951      88.8340
    4952      77.4927
    4953      94.7945
    4954      94.5642
    4955      85.8914
    4956      79.9030
    4957      84.9642
    4958      64.5694
    4959      85.6079
    4960      69.0739
    4961      78.9744
    4962      91.6265
    4963      87.0628
    4964      92.5831
    4965      78.6834
    4966      86.9716
    4967      96.1332
    4968      89.8736
    4969      78.6575
    4970      62.6734
    4971      78.6797
    4972      78.3236
    4973      88.6182
    4974     101.4638
    4975     106.1973
    4976     105.0312
    4977      72.9945
    4978      87.7240
    4979     114.5941
    4980      96.8823
    4981      72.5470
    4982      88.9523
    4983      87.0805
    4984     103.4370
    4985      89.8777
    4986      99.7247
    4987     129.7581
    4988      99.7869
    4989      95.6224
    4990     107.3042
    4991     106.5758
    4992      95.6314
    4993     121.6799
    4994      96.6197
    4995      97.0605
    4996      87.8105
    4997      88.9380
    4998     107.5388
    4999     116.2109
    5000      94.8865
    5001      91.5975
    5002      91.1874
    5003      71.2165
    5004      68.3823
    5005      80.9212
    5006      89.7384
    5007      86.1939
    5008      80.2902
    5009     100.7791
    5010      92.0065
    5011      75.4834
    5012      93.6249
    5013      95.6977
    5014      98.5176
    5015      78.1917
    5016      69.6776
    5017      66.1500
    5018      83.9472
    5019      75.8990
    5020      74.9031
    5021      68.8660
    5022      81.8868
    5023      86.0416
    5024      90.0888
    5025      67.6763
    5026      77.9390
    5027      81.5033
    5028      80.5501
    5029      86.0956
    5030      99.6984
    5031      86.4106
    5032     106.6486
    5033      98.6069
    5034     102.7693
    5035      96.3151
    5036      83.6118
    5037      86.5766
    5038      83.4057
    5039     106.3420
    5040      91.8048
    5041      80.5857
    5042      81.0763
    5043      82.2197
    5044      96.0388
    5045      68.8014
    5046      99.5897
    5047     111.7184
    5048      84.2933
    5049      97.8048
    5050      78.4088
    5051      88.8298
    5052     129.1891
    5053      87.3407
    5054      91.9275
    5055      76.4259
    5056      84.7056
    5057      87.8541
    5058      76.7703
    5059      87.8473
    5060      93.0355
    5061      94.0369
    5062      97.0304
    5063      85.2729
    5064     103.4022
    5065      89.9178
    5066     110.9349
    5067      96.0086
    5068     103.7710
    5069      97.7576
    5070      92.5435
    5071      92.6666
    5072      68.1864
    5073     100.0664
    5074      89.7459
    5075      84.4728
    5076      81.9679
    5077      73.7335
    5078      75.0496
    5079      75.5869
    5080      83.5338
    5081      98.2954
    5082      74.3460
    5083      85.7985
    5084      74.1805
    5085      80.3039
    5086      90.3921
    5087      97.0022
    5088      82.5198
    5089      76.0899
    5090      93.4631
    5091      85.8944
    5092      74.9413
    5093      94.2725
    5094     110.4841
    5095      89.9125
    5096      85.2078
    5097      74.1439
    5098      73.0475
    5099      86.6323
    5100      90.0624
    5101      94.2557
    5102      86.8326
    5103      94.9728
    5104      94.0458
    5105      87.1468
    5106      89.8165
    5107      72.6964
    5108      76.2707
    5109      72.7821
    5110     101.8958
    5111      85.5233
    5112      99.7867
    5113      74.6062
    5114     105.6080
    5115      83.6079
    5116      95.6420
    5117      89.8742
    5118     106.6379
    5119      88.3082
    5120      90.0467
    5121      98.4222
    5122      94.5005
    5123      89.3765
    5124      79.7707
    5125      81.3670
    5126     107.8043
    5127      60.1013
    5128      87.3907
    5129      81.8558
    5130     100.4913
    5131      90.1343
    5132      92.3890
    5133      87.0710
    5134      71.8158
    5135     104.9595
    5136     120.5646
    5137     129.4439
    5138     109.1719
    5139      86.5709
    5140      72.4690
    5141      72.2733
    5142      76.9982
    5143      97.6769
    5144      93.5523
    5145     100.5659
    5146      98.6471
    5147      81.4611
    5148      67.5302
    5149      62.9519
    5150      88.0950
    5151      89.8639
    5152      92.0464
    5153      94.5987
    5154      87.9288
    5155     110.7580
    5156     113.4784
    5157     114.5569
    5158     107.7762
    5159      83.5986
    5160      97.1013
    5161      94.4967
    5162     108.5580
    5163     104.7108
    5164     100.7591
    5165      79.5269
    5166      97.5940
    5167     117.6450
    5168     101.6671
    5169     109.1198
    5170     106.5585
    5171     102.6586
    5172     103.1556
    5173      92.2499
    5174      97.9662
    5175     106.8894
    5176      98.7523
    5177     115.9817
    5178      96.4687
    5179      94.0596
    5180     110.9391
    5181      85.1974
    5182     114.8099
    5183     105.7179
    5184      97.1609
    5185      94.2123
    5186     106.3139
    5187     112.9063
    5188     104.4639
    5189     102.4484
    5190      87.4063
    5191      82.9725
    5192      81.2437
    5193      86.7655
    5194      98.3514
    5195      90.7332
    5196      94.1129
    5197      83.9235
    5198      79.1723
    5199      93.3918
    5200      88.4232
    5201      94.2152
    5202      94.0859
    5203     109.8818
    5204     103.8891
    5205     112.2380
    5206     116.5784
    5207     120.4605
    5208     111.2299
    5209     104.6661
    5210      91.4168
    5211     100.6658
    5212      94.6730
    5213      91.1661
    5214      95.7869
    5215      83.1737
    5216      87.2406
    5217      87.1213
    5218     101.8423
    5219      99.9224
    5220      92.5957
    5221      89.4258
    5222      93.6461
    5223      97.2575
    5224      74.4567
    5225      79.8881
    5226      91.6027
    5227      80.8300
    5228      83.1547
    5229      80.6203
    5230      85.5649
    5231      62.4788
    5232      77.7246
    5233      92.9970
    5234      90.7043
    5235     101.0596
    5236     107.5440
    5237      93.2958
    5238      90.5725
    5239      78.6676
    5240     101.4634
    5241      69.8917
    5242      85.1057
    5243      92.5334
    5244      77.7159
    5245      97.4201
    5246      85.2293
    5247      92.0961
    5248     102.8900
    5249     134.3010
    5250     115.1560
    5251     118.9802
    5252     112.5564
    5253     102.4280
    5254      94.5021
    5255     107.1678
    5256     130.7942
    5257     106.8550
    5258     100.1378
    5259     108.8735
    5260     113.6243
    5261      98.2202
    5262     107.3415
    5263      95.1190
    5264      91.0166
    5265     106.6627
    5266     101.8960
    5267      92.4018
    5268     105.5784
    5269     109.8848
    5270     117.4366
    5271      95.4477
    5272      94.8912
    5273     113.8951
    5274      94.4315
    5275     103.6993
    5276     109.5325
    5277     115.7115
    5278     108.1226
    5279      87.3837
    5280     100.2913
    5281     115.2669
    5282     103.3850
    5283      90.9070
    5284      98.7998
    5285      97.7488
    5286      98.7742
    5287      85.4215
    5288     105.4136
    5289      89.1665
    5290      92.4960
    5291      99.4797
    5292      88.6711
    5293      97.3098
    5294      79.6192
    5295      98.2470
    5296     108.3441
    5297     115.8719
    5298     110.6435
    5299     115.9032
    5300      95.1769
    5301     102.2983
    5302     115.6317
    5303     138.7570
    5304     103.9325
    5305      91.0496
    5306      89.0585
    5307     112.9018
    5308      98.7815
    5309      85.9879
    5310      89.0840
    5311      78.3465
    5312     107.1325
    5313     106.5831
    5314     106.0830
    5315     106.3576
    5316      97.2221
    5317     140.4861
    5318     103.8845
    5319      85.4436
    5320      75.1147
    5321      96.1226
    5322     106.6752
    5323     108.3294
    5324     107.5284
    5325      91.0412
    5326     100.1031
    5327      98.6394
    5328      81.1480
    5329      77.4116
    5330      91.6984
    5331      81.4346
    5332      94.9413
    5333      81.5543
    5334      83.4012
    5335     100.5959
    5336      88.0864
    5337      88.5252
    5338      94.6516
    5339      98.7554
    5340      69.2340
    5341     111.4278
    5342      89.1441
    5343      93.9056
    5344      87.7109
    5345      99.7138
    5346      89.2476
    5347      94.7652
    5348     110.0989
    5349      89.1583
    5350     121.6538
    5351      82.0767
    5352      97.3949
    5353      99.5476
    5354     109.0733
    5355     125.7162
    5356     117.2206
    5357     100.3627
    5358      99.2775
    5359      93.8231
    5360      98.0949
    5361      99.8875
    5362      88.1364
    5363      87.6485
    5364      84.4365
    5365      75.4542
    5366     100.5196
    5367      84.7184
    5368      86.1408
    5369      83.7794
    5370      79.7026
    5371      94.5690
    5372      73.1151
    5373     100.7003
    5374      86.4906
    5375      90.6612
    5376      73.5813
    5377      73.9810
    5378      78.8535
    5379      90.3161
    5380      98.7222
    5381     101.2394
    5382      71.8260
    5383      99.7410
    5384      87.2435
    5385      72.0485
    5386      78.0822
    5387      81.5599
    5388      69.4277
    5389      62.8699
    5390      68.6213
    5391      67.6054
    5392      67.0608
    5393      72.8446
    5394      55.9386
    5395      53.6505
    5396      69.1532
    5397      80.2980
    5398      81.8874
    5399      78.2244
    5400      82.1525
    5401      94.5811
    5402      69.0449
    5403      78.9375
    5404      82.3053
    5405      88.6734
    5406      83.4866
    5407      87.1934
    5408      77.6199
    5409      82.2058
    5410      67.4076
    5411      74.9181
    5412      87.8005
    5413      82.1500
    5414      85.1765
    5415      84.8805
    5416      93.1535
    5417     109.7305
    5418     104.6622
    5419      87.7663
    5420      92.5840
    5421      87.2854
    5422      89.2620
    5423      97.6397
    5424      98.6629
    5425      93.5268
    5426      91.2230
    5427     100.3888
    5428     100.6790
    5429      83.3579
    5430      87.1250
    5431      91.0541
    5432      90.2747
    5433      98.6308
    5434      95.2413
    5435      88.5866
    5436      78.5047
    5437      80.0180
    5438      79.0686
    5439      95.6193
    5440      87.2793
    5441      90.4992
    5442      94.6572
    5443      80.6017
    5444     103.2797
    5445      82.7388
    5446     105.9495
    5447      84.4947
    5448      75.5070
    5449      99.1952
    5450      89.9470
    5451     118.9661
    5452     120.3852
    5453     108.4868
    5454      90.9689
    5455      86.6531
    5456      90.4814
    5457      90.8597
    5458      78.6238
    5459      79.9217
    5460      78.8163
    5461      99.2596
    5462      76.3392
    5463      87.0360
    5464      91.3158
    5465      84.2894
    5466     129.4033
    5467     119.3838
    5468     109.8883
    5469     129.7148
    5470     104.9300
    5471     112.3389
    5472      97.9757
    5473     121.6450
    5474     107.2802
    5475     109.0094
    5476      97.2644
    5477     101.5723
    5478      99.2106
    5479      88.3868
    5480     104.7098
    5481      90.9369
    5482     105.7902
    5483      78.0037
    5484      92.6359
    5485     101.5340
    5486      94.8166
    5487      98.2786
    5488      82.9905
    5489      98.3793
    5490      75.6528
    5491      95.6906
    5492     112.6348
    5493     102.4991
    5494      94.9876
    5495     103.1950
    5496      83.1157
    5497      81.0625
    5498      86.5308
    5499      93.6836
    5500      81.7893
    5501      83.4284
    5502     100.2706
    5503     107.9748
    5504     110.0625
    5505     110.0832
    5506     111.3154
    5507     107.6991
    5508     109.5752
    5509     145.8827
    5510     127.1749
    5511     119.0728
    5512     108.1075
    5513     103.1277
    5514     117.2826
    5515     104.8756
    5516     106.9371
    5517     120.0576
    5518     137.3478
    5519     101.8128
    5520     115.2830
    5521     110.4309
    5522     102.8265
    5523     127.3412
    5524      98.1803
    5525      96.6468
    5526      93.5400
    5527      99.2206
    5528     113.1151
    5529      96.6773
    5530      86.9563
    5531     106.5277
    5532     118.0066
    5533     108.1785
    5534     110.9458
    5535     107.3303
    5536     115.9774
    5537      97.8473
    5538     109.9564
    5539      96.8906
    5540     100.5854
    5541     104.3523
    5542      96.5129
    5543     103.1160
    5544     109.5301
    5545     108.4885
    5546     109.9803
    5547      97.7982
    5548      99.5972
    5549      98.3775
    5550      98.8855
    5551      87.9903
    5552      83.9974
    5553     101.5818
    5554      99.2479
    5555      80.3923
    5556      88.2141
    5557     109.5500
    5558      97.8430
    5559     122.5789
    5560     114.0859
    5561     114.2885
    5562     113.3418
    5563     112.4804
    5564     105.2323
    5565     109.1765
    5566     105.5300
    5567      96.3221
    5568     114.2943
    5569     108.7160
    5570      96.9212
    5571     116.0458
    5572     115.7531
    5573     120.3914
    5574     101.7042
    5575     116.6098
    5576     109.9089
    5577     108.4624
    5578      96.9230
    5579     112.3359
    5580      95.2694
    5581     126.1282
    5582      96.2701
    5583     116.9109
    5584     103.7616
    5585     127.1190
    5586     102.1382
    5587     115.5663
    5588     139.2984
    5589     104.1711
    5590     103.5547
    5591      94.8355
    5592      93.7370
    5593      98.9029
    5594      92.1383
    5595      91.7117
    5596      78.7738
    5597      91.4068
    5598      94.7710
    5599      80.7019
    5600      99.9979
    5601     100.6716
    5602      88.5792
    5603     107.5607
    5604     108.6030
    5605     110.5420
    5606      99.7718
    5607     130.9490
    5608      96.6806
    5609     122.1228
    5610     107.0430
    5611     112.5211
    5612     117.3219
    5613     145.2673
    5614      93.5884
    5615     123.4310
    5616      97.6826
    5617     121.2681
    5618     126.8987
    5619     114.7153
    5620     122.1948
    5621     109.5250
    5622     125.0479
    5623     108.2178
    5624     109.8228
    5625     114.2788
    5626     117.2919
    5627     106.3641
    5628     126.3390
    5629     121.7780
    5630     106.4774
    5631     107.6570
    5632      99.0144
    5633     102.0071
    5634     130.1288
    5635     108.5093
    5636     100.3848
    5637     128.5029
    5638      96.3437
    5639     109.8634
    5640     110.6895
    5641     101.7675
    5642      92.7822
    5643      98.8781
    5644     113.0533
    5645      99.4608
    5646     116.9888
    5647     106.6239
    5648      89.4232
    5649      97.5147
    5650      83.9899
    5651      84.6103
    5652     101.7537
    5653      73.1730
    5654     103.6339
    5655      98.0761
    5656      97.7587
    5657     110.3864
    5658     106.5602
    5659     117.8645
    5660     110.5121
    5661      98.1497
    5662      94.1128
    5663     103.2707
    5664      94.7054
    5665     128.4580
    5666     119.9653
    5667      92.8551
    5668     101.9758
    5669     120.3303
    5670     106.5430
    5671     112.4741
    5672     103.9655
    5673      99.6502
    5674     105.6457
    5675      95.0543
    5676      91.3986
    5677      90.4201
    5678     123.0084
    5679      86.6981
    5680      96.9159
    5681      92.2052
    5682     103.7632
    5683      78.3960
    5684     100.8344
    5685      97.1841
    5686      91.6140
    5687     101.9701
    5688     105.3313
    5689     108.5059
    5690     109.7738
    5691      96.1386
    5692     105.4131
    5693      96.3006
    5694     101.1719
    5695     104.9028
    5696     105.4777
    5697     116.8212
    5698      98.9187
    5699      91.1406
    5700     109.2434
    5701     101.3558
    5702      93.7983
    5703     100.7439
    5704     102.4973
    5705     110.9071
    5706     109.3602
    5707      95.2920
    5708     116.7403
    5709     112.8110
    5710     112.3327
    5711     107.7274
    5712      94.8631
    5713      90.2640
    5714      97.2988
    5715      87.4559
    5716     124.5166
    5717     102.8132
    5718      72.5013
    5719      78.9813
    5720      68.1855
    5721      74.9419
    5722      81.5952
    5723      91.0652
    5724      93.5250
    5725      94.2318
    5726      65.5372
    5727      83.9951
    5728      68.1481
    5729      55.5645
    5730      69.5636
    5731      78.4693
    5732      81.9800
    5733      78.6886
    5734      79.1484
    5735      77.1683
    5736      86.5296
    5737      63.6746
    5738      63.4286
    5739      86.3883
    5740      83.3928
    5741      80.6093
    5742      92.3858
    5743      81.0619
    5744      96.7208
    5745      93.2255
    5746      78.6444
    5747      89.1698
    5748      89.1573
    5749      98.4323
    5750      74.5754
    5751      88.2199
    5752      82.2960
    5753      70.9293
    5754      72.2311
    5755      70.9783
    5756      63.4908
    5757      82.6777
    5758      91.0640
    5759      67.6783
    5760      67.2168
    5761      78.7097
    5762      81.0390
    5763      81.0974
    5764     101.4947
    5765     110.8857
    5766      73.4567
    5767      66.7373
    5768      91.8420
    5769      79.3881
    5770      88.7903
    5771      67.9474
    5772      96.5550
    5773      88.2506
    5774      86.9151
    5775      90.9413
    5776      79.1482
    5777      95.4690
    5778      89.6999
    5779      87.4853
    5780      91.5704
    5781      95.0214
    5782      72.0789
    5783      97.0258
    5784     101.0545
    5785     107.4837
    5786      98.7780
    5787     125.3223
    5788      82.4239
    5789     104.4900
    5790      94.7165
    5791      84.7393
    5792      97.3171
    5793      88.9144
    5794      77.4253
    5795     114.8086
    5796      84.8496
    5797      87.8156
    5798      82.4557
    5799      91.0639
    5800      87.9096
    5801      75.2106
    5802      94.6242
    5803      85.1981
    5804      90.3851
    5805      84.9014
    5806      96.0823
    5807      79.3045
    5808      73.1190
    5809      90.4634
    5810      94.6397
    5811      96.2620
    5812     101.1610
    5813     107.0680
    5814      90.5213
    5815     113.8369
    5816     116.8328
    5817     106.5418
    5818      91.0077
    5819      95.2104
    5820      92.9741
    5821     101.7970
    5822     107.9200
    5823     104.2203
    5824      85.6999
    5825      82.7104
    5826      86.7323
    5827      96.9349
    5828      96.6317
    5829      94.8429
    5830     108.7644
    5831      93.9850
    5832     108.5358
    5833      95.4308
    5834     109.0386
    5835     151.6883
    5836     102.7414
    5837     121.6145
    5838     100.3166
    5839     121.0182
    5840     100.5962
    5841     114.3648
    5842     100.8477
    5843     100.0596
    5844      98.9749
    5845      93.6135
    5846      96.8324
    5847     102.3536
    5848     108.4217
    5849     136.6022
    5850     122.1596
    5851     107.2585
    5852     112.6908
    5853      98.7858
    5854     109.9927
    5855     103.4823
    5856      94.6987
    5857     101.1580
    5858     101.7219
    5859     101.5494
    5860     115.3618
    5861      98.9076
    5862     121.2860
    5863      94.7677
    5864     115.8873
    5865      99.3660
    5866     113.5667
    5867     115.7872
    5868     104.8228
    5869     105.4715
    5870      93.6022
    5871     103.5579
    5872      97.3134
    5873     119.7404
    5874      86.0493
    5875      83.6729
    5876      93.9623
    5877      80.3261
    5878      90.2881
    5879      94.1797
    5880      95.2848
    5881      93.0497
    5882     118.9057
    5883     102.1275
    5884      95.3672
    5885      96.9120
    5886      92.1937
    5887      81.7009
    5888      97.9410
    5889      94.7654
    5890     105.5601
    5891      98.9092
    5892      74.9726
    5893     106.4348
    5894      95.4491
    5895     100.0656
    5896     115.5894
    5897     118.8861
    5898      86.4725
    5899      93.1967
    5900      87.2537
    5901      70.6475
    5902      93.0535
    5903     108.5355
    5904     107.3719
    5905      94.0541
    5906      95.8662
    5907      83.0876
    5908      97.7425
    5909      94.9914
    5910      96.7352
    5911      83.4566
    5912      85.5579
    5913     109.3863
    5914     102.3811
    5915     108.8483
    5916      93.8933
    5917      97.7688
    5918     102.8359
    5919      95.3730
    5920      83.3992
    5921     106.1873
    5922      95.7867
    5923     112.2256
    5924     105.8787
    5925      88.6582
    5926     108.6910
    5927      96.0104
    5928      85.5738
    5929     104.8963
    5930      97.1422
    5931     120.1301
    5932      89.9695
    5933      86.9625
    5934      76.6115
    5935      95.8536
    5936     105.0957
    5937     111.5311
    5938     100.0414
    5939     114.9186
    5940     103.9804
    5941     109.3193
    5942     104.0289
    5943      87.8341
    5944      98.2160
    5945     101.8799
    5946      92.4981
    5947      98.6669
    5948      96.2199
    5949     107.1110
    5950     127.3282
    5951     105.2199
    5952     131.5366
    5953     102.1778
    5954      95.8494
    5955     105.4021
    5956     111.5504
    5957     108.4077
    5958      92.4078
    5959     103.3170
    5960     102.5805
    5961     101.4373
    5962      93.1355
    5963      85.3339
    5964     109.4635
    5965      90.1251
    5966     106.2766
    5967     117.3963
    5968     123.8586
    5969     114.2244
    5970     108.5456
    5971     100.1789
    5972      96.2981
    5973     102.8140
    5974     104.2590
    5975      97.9191
    5976     100.2088
    5977      98.3613
    5978     117.8804
    5979      99.4826
    5980     100.7002
    5981     110.8939
    5982     101.2775
    5983     134.1158
    5984     123.3422
    5985     115.6273
    5986     119.2146
    5987     112.2985
    5988     119.0384
    5989     107.1027
    5990     120.4461
    5991     121.1191
    5992     100.4541
    5993      92.8278
    5994     110.2679
    5995     119.3054
    5996      97.2818
    5997     101.9133
    5998     102.5432
    5999     100.6741
    6000     113.8773
    6001      95.1342
    6002     109.9946
    6003     104.4051
    6004     108.9251
    6005      98.5603
    6006     112.7539
    6007     136.3912
    6008     120.4755
    6009     116.1771
    6010      90.8764
    6011      92.8899
    6012     120.0605
    6013     112.4131
    6014     100.8620
    6015     109.5696
    6016     107.0737
    6017     105.0187
    6018     107.7830
    6019     121.7178
    6020      88.9062
    6021     126.0275
    6022     123.7718
    6023     103.7927
    6024     122.0058
    6025     105.2937
    6026     100.2630
    6027     108.2784
    6028     113.8033
    6029     115.3959
    6030     109.6868
    6031     115.2084
    6032     114.0373
    6033     118.1202
    6034     112.6998
    6035     104.6098
    6036     107.3093
    6037     111.1798
    6038     117.5376
    6039     106.4585
    6040     106.4020
    6041      91.2705
    6042     106.5744
    6043     104.2486
    6044      86.3948
    6045     103.8698
    6046      89.2753
    6047     106.8170
    6048     110.4726
    6049     105.2969
    6050     113.1483
    6051     101.0478
    6052     109.5969
    6053      95.3739
    6054     115.5410
    6055     119.7793
    6056     112.5634
    6057      88.9213
    6058     107.9861
    6059     108.1619
    6060     106.7135
    6061     112.9892
    6062     113.1708
    6063     121.6131
    6064     119.4482
    6065      98.2507
    6066     108.6202
    6067      98.9269
    6068     108.1598
    6069      97.1700
    6070     108.8242
    6071      96.0859
    6072     105.3346
    6073     109.2640
    6074     100.1705
    6075     105.5898
    6076     101.3374
    6077      97.0989
    6078      84.4845
    6079      90.6358
    6080      82.3314
    6081      83.4796
    6082      82.7430
    6083      79.8130
    6084      82.3373
    6085      77.0914
    6086      79.7587
    6087      76.9161
    6088      85.3995
    6089      74.2743
    6090      84.3522
    6091      77.7063
    6092      86.9483
    6093      58.2751
    6094      73.7371
    6095      87.1866
    6096      88.8832
    6097      94.9636
    6098      82.1551
    6099      96.3215
    6100      96.7161
    6101      96.7415
    6102      93.3885
    6103      94.9165
    6104      93.6413
    6105     110.9620
    6106     100.5113
    6107      96.9306
    6108     100.2186
    6109      81.9725
    6110      94.9420
    6111     115.1470
    6112      95.0020
    6113     102.0352
    6114      98.3372
    6115      93.4459
    6116     115.2072
    6117      96.3804
    6118      92.1890
    6119      87.7859
    6120      89.8497
    6121      81.3516
    6122      96.9220
    6123      89.6078
    6124      98.4490
    6125     102.9158
    6126      97.2515
    6127     106.8761
    6128      78.9931
    6129      95.7316
    6130      94.8359
    6131      95.8992
    6132      96.6176
    6133      98.2098
    6134     107.0500
    6135      94.3816
    6136      86.3936
    6137      98.7771
    6138      93.2244
    6139      98.9723
    6140     102.3643
    6141      90.6632
    6142      81.9560
    6143      98.7332
    6144      79.0139
    6145     105.4781
    6146      98.9763
    6147      92.5828
    6148      95.7165
    6149      86.1062
    6150      83.1019
    6151     112.6641
    6152      96.2191
    6153     114.1117
    6154      96.0956
    6155     113.6358
    6156      93.5636
    6157      84.8812
    6158      88.6000
    6159      98.1621
    6160      93.2130
    6161      89.3535
    6162     118.1008
    6163     104.1561
    6164     102.5303
    6165      96.1447
    6166      98.0018
    6167      75.0904
    6168      81.5225
    6169      75.7317
    6170      84.1268
    6171      90.7184
    6172      84.6635
    6173      78.4540
    6174      77.8980
    6175      91.7433
    6176      86.0606
    6177      96.9471
    6178      95.6407
    6179      86.3375
    6180      93.0646
    6181      97.2549
    6182      88.0653
    6183     103.8359
    6184      88.5328
    6185      78.5399
    6186      78.0043
    6187      82.1117
    6188      78.5583
    6189      60.2610
    6190      76.8566
    6191      72.3702
    6192      89.0719
    6193      81.2857
    6194      67.3514
    6195      69.9656
    6196      81.7264
    6197      81.0079
    6198     111.9634
    6199      95.2215
    6200      91.4119
    6201      97.5796
    6202     102.1501
    6203      91.2149
    6204      73.1054
    6205     106.1087
    6206      79.7512
    6207      83.5167
    6208      92.2218
    6209      97.2341
    6210      74.8629
    6211      93.4384
    6212      73.5036
    6213      90.8788
    6214      87.3999
    6215     101.7152
    6216      94.1692
    6217      92.6741
    6218      93.6126
    6219      90.4729
    6220      74.4456
    6221      79.8217
    6222      80.7430
    6223      78.0040
    6224     116.4519
    6225      94.1589
    6226      86.2905
    6227      76.8645
    6228      68.6879
    6229      87.8654
    6230      71.9900
    6231     102.2842
    6232     103.0708
    6233     104.7062
    6234      99.9523
    6235     103.7782
    6236      88.6050
    6237      73.2483
    6238      94.4197
    6239      86.8871
    6240     112.5222
    6241      95.8920
    6242      90.1293
    6243      82.5898
    6244      96.7720
    6245      87.3278
    6246      89.8580
    6247      98.7014
    6248     108.5369
    6249      88.2811
    6250      87.9404
    6251     100.6072
    6252     112.1918
    6253      94.4023
    6254      94.0811
    6255     102.8364
    6256      98.4783
    6257      94.1729
    6258     104.4759
    6259     111.2411
    6260      99.8049
    6261      89.6795
    6262     101.0180
    6263     100.7460
    6264      96.6427
    6265     100.7649
    6266     104.4229
    6267     109.1489
    6268     113.1527
    6269      98.1676
    6270      82.9950
    6271     105.1423
    6272     107.8315
    6273     103.9777
    6274     100.2422
    6275      93.2532
    6276     102.9448
    6277      89.9300
    6278     115.9822
    6279     103.5797
    6280      87.9598
    6281      98.9090
    6282      93.0968
    6283     102.1374
    6284     100.6711
    6285     113.3253
    6286     125.1213
    6287     103.1981
    6288     115.1731
    6289     105.6974
    6290     102.0405
    6291     107.4630
    6292      97.5127
    6293     102.0059
    6294     114.0193
    6295     107.3368
    6296      99.6963
    6297     117.5586
    6298      94.4244
    6299     100.5477
    6300      89.8999
    6301     115.2939
    6302      86.3152
    6303     105.1992
    6304     106.2164
    6305     106.1550
    6306      86.6510
    6307      84.5698
    6308     105.1349
    6309      93.1260
    6310      99.4808
    6311      97.2486
    6312      94.8105
    6313     102.1300
    6314      97.8134
    6315     105.6768
    6316      95.1753
    6317     106.6192
    6318     124.3845
    6319      90.9168
    6320      94.5184
    6321     111.0607
    6322     122.3742
    6323      91.4143
    6324     102.9591
    6325      91.3698
    6326     104.7342
    6327     104.8999
    6328      88.3688
    6329     109.8874
    6330     120.2057
    6331      97.6883
    6332      92.8154
    6333     112.1434
    6334     100.9865
    6335      90.6156
    6336     125.5182
    6337     115.9426
    6338     118.8927
    6339      98.0310
    6340     103.4960
    6341     100.5295
    6342     113.3586
    6343     110.5541
    6344      97.4052
    6345     114.7067
    6346     103.1477
    6347     104.0911
    6348     102.3078
    6349      96.6854
    6350     108.8445
    6351     113.6507
    6352     127.3466
    6353     109.3426
    6354     104.1210
    6355     112.7157
    6356     122.1104
    6357     124.7479
    6358     133.0646
    6359     118.1485
    6360      94.0092
    6361      98.7604
    6362      92.7998
    6363     106.0160
    6364     102.1045
    6365     104.8553
    6366     104.7432
    6367      93.6692
    6368      94.4574
    6369      93.7087
    6370     103.8933
    6371      95.2150
    6372      98.9192
    6373      97.7210
    6374      87.6753
    6375      96.7579
    6376      96.0809
    6377      94.3463
    6378     106.3828
    6379      99.7900
    6380      91.3403
    6381     104.7373
    6382     118.2909
    6383     121.5362
    6384     113.9720
    6385      94.3548
    6386     118.8532
    6387      88.8031
    6388      81.3754
    6389     112.9422
    6390     118.1656
    6391     114.9606
    6392     100.3229
    6393     100.9725
    6394     116.9400
    6395     120.4491
    6396     101.5893
    6397      99.9828
    6398      88.8720
    6399     103.7903
    6400      85.8812
    6401     104.4086
    6402     104.6878
    6403      99.4291
    6404      95.9684
    6405     107.0866
    6406     101.7348
    6407     104.7440
    6408      94.5566
    6409      91.1615
    6410      90.5169
    6411      84.5887
    6412     106.0218
    6413     125.0136
    6414      91.1984
    6415      83.7165
    6416      82.5049
    6417      99.2640
    6418      95.0999
    6419     106.7359
    6420     118.3372
    6421      99.9684
    6422      94.8859
    6423     100.5288
    6424      91.4987
    6425     111.5771
    6426     129.2550
    6427     105.7822
    6428     101.3332
    6429     105.2718
    6430     120.9957
    6431     115.0807
    6432     106.1477
    6433     109.5353
    6434     137.6463
    6435     110.3251
    6436     112.2166
    6437      90.9671
    6438      97.1373
    6439     108.4481
    6440     105.0314
    6441     108.2800
    6442      99.3641
    6443     116.9235
    6444     100.4835
    6445     104.6271
    6446      95.4601
    6447     101.5075
    6448     100.1823
    6449     107.2927
    6450     131.6147
    6451     134.3638
    6452     115.1037
    6453      99.0347
    6454     123.7867
    6455      98.4337
    6456     112.3752
    6457     107.5566
    6458     103.2054
    6459      77.9927
    6460     102.4602
    6461      87.5584
    6462     110.9145
    6463     111.8005
    6464     103.5748
    6465     102.9261
    6466      99.0158
    6467      94.8682
    6468     104.5726
    6469      83.3984
    6470     105.9529
    6471      92.0473
    6472      90.8877
    6473     113.9630
    6474      89.4075
    6475     101.5479
    6476      92.0119
    6477      91.0919
    6478      99.4019
    6479      91.8241
    6480      82.6594
    6481      95.6626
    6482     100.2059
    6483      93.2664
    6484      91.5663
    6485     105.5151
    6486     104.9356
    6487     106.6796
    6488     102.1570
    6489     102.2517
    6490     115.2093
    6491     108.1297
    6492     126.3765
    6493     108.5134
    6494     108.6317
    6495      99.8472
    6496      97.9805
    6497     116.9491
    6498     108.3522
    6499     121.0369
    6500      95.0415
    6501      90.3583
    6502      99.2617
    6503      89.8970
    6504     108.8088
    6505     101.6253
    6506     101.4826
    6507     112.4411
    6508     106.7472
    6509      96.6522
    6510     111.2088
    6511     136.4039
    6512     108.3019
    6513     117.6407
    6514     103.9020
    6515     114.3985
    6516      91.6476
    6517     110.0360
    6518     111.6831
    6519     125.0586
    6520     110.1930
    6521     107.5094
    6522      98.0315
    6523     132.8863
    6524     122.3974
    6525     119.7421
    6526     114.3427
    6527      92.6606
    6528     126.9404
    6529     141.2884
    6530     117.5292
    6531     107.8027
    6532     115.6100
    6533     100.6459
    6534     139.9033
    6535     129.1609
    6536     128.1536
    6537      91.2163
    6538     116.2657
    6539     119.8039
    6540     126.5248
    6541     135.2409
    6542     119.0934
    6543     105.4855
    6544     130.2297
    6545     105.9967
    6546     140.5932
    6547     110.3429
    6548     104.3593
    6549     143.8423
    6550      99.7280
    6551      84.8417
    6552      99.0084
    6553     110.0727
    6554      89.7942
    6555     123.2740
    6556     139.1921
    6557     113.3870
    6558     112.5804
    6559     106.5190
    6560     119.6108
    6561     105.9591
    6562     104.9956
    6563     142.1630
    6564     107.0328
    6565     117.1105
    6566     132.1537
    6567     107.5567
    6568     124.0563
    6569     122.6118
    6570     122.8718
    6571     128.9095
    6572     139.6163
    6573     121.4269
    6574     123.6045
    6575     129.4333
    6576     117.1806
    6577     111.1017
    6578     111.0812
    6579     125.0479
    6580     124.9131
    6581     114.9115
    6582     110.1163
    6583      99.0674
    6584     117.0364
    6585     111.7541
    6586     107.8393
    6587     107.5632
    6588     109.0112
    6589     118.3117
    6590      98.0395
    6591      85.8173
    6592     114.6694
    6593     114.4407
    6594      90.7217
    6595     136.6404
    6596     122.0415
    6597     101.5383
    6598     100.5946
    6599     104.4812
    6600     111.1955
    6601      96.7247
    6602      95.5698
    6603      96.7938
    6604     107.4684
    6605     128.0254
    6606     105.0625
    6607     113.6781
    6608     104.7810
    6609      88.4525
    6610     125.3424
    6611     102.4425
    6612     133.9840
    6613     104.4266
    6614     114.8968
    6615     126.8081
    6616     117.4217
    6617     120.2134
    6618     111.4354
    6619     115.3994
    6620      95.4686
    6621      94.8213
    6622     103.5509
    6623     104.5817
    6624     110.9742
    6625     113.8467
    6626     137.5908
    6627      98.3614
    6628      97.8192
    6629     112.0255
    6630     113.7932
    6631      97.5236
    6632      86.8494
    6633     108.8086
    6634     105.8209
    6635     113.8874
    6636     125.0319
    6637     118.7759
    6638     117.9145
    6639     110.0061
    6640      98.4627
    6641     101.4554
    6642     101.4151
    6643     115.2527
    6644      99.7006
    6645     108.3211
    6646     106.4605
    6647      98.4757
    6648     117.2840
    6649     103.2079
    6650     109.4073
    6651     112.7816
    6652     116.2210
    6653     120.9089
    6654     111.6723
    6655     108.2693
    6656     112.0145
    6657     117.0555
    6658     109.8043
    6659     109.9247
    6660     106.9774
    6661     114.1109
    6662     120.5677
    6663     127.8375
    6664     102.1777
    6665     118.2620
    6666     153.0322
    6667     113.5249
    6668     132.1637
    6669     124.2440
    6670     110.7858
    6671     150.6868
    6672     122.6459
    6673     118.8164
    6674     130.1603
    6675     109.4878
    6676     116.3708
    6677     122.1465
    6678     117.1236
    6679     108.8142
    6680     136.0172
    6681     101.7939
    6682     114.3021
    6683     107.4398
    6684     113.0275
    6685     118.4656
    6686     108.0205
    6687     119.2270
    6688     122.2192
    6689     119.1035
    6690     113.7548
    6691     114.7162
    6692     115.8058
    6693     106.9893
    6694     117.5137
    6695     125.4457
    6696     110.2875
    6697     125.4552
    6698     136.9322
    6699     123.3636
    6700     103.4645
    6701     134.8482
    6702     126.3293
    6703     123.1762
    6704     120.0293
    6705     106.2317
    6706     121.8445
    6707     121.8607
    6708     102.3878
    6709     109.7410
    6710     111.3804
    6711     113.4829
    6712     137.1004
    6713     125.8428
    6714      98.3168
    6715     103.0245
    6716     107.0934
    6717     108.9098
    6718     130.3769
    6719     135.9760
    6720     134.8381
    6721     115.9559
    6722     121.5387
    6723      97.4103
    6724     112.5264
    6725     109.2835
    6726     106.9764
    6727     118.1592
    6728     134.6970
    6729     160.9803
    6730     130.3179
    6731     125.7568
    6732     107.9939
    6733     106.8477
    6734     108.9858
    6735     122.1083
    6736     119.3730
    6737     123.5892
    6738     104.9246
    6739     127.0807
    6740     117.3150
    6741     105.1524
    6742      99.8284
    6743     124.0046
    6744     104.0171
    6745     111.7204
    6746     109.7611
    6747     108.2940
    6748     113.3129
    6749     110.8238
    6750     103.1086
    6751     128.8535
    6752     140.7371
    6753     126.3846
    6754     121.6064
    6755     112.0981
    6756     126.8697
    6757     131.4024
    6758     114.7592
    6759     115.5721
    6760     109.5974
    6761     111.4861
    6762     111.0005
    6763     104.5816
    6764     124.0128
    6765     111.4990
    6766     114.1351
    6767      99.8033
    6768      99.2903
    6769     117.1370
    6770     124.8495
    6771     103.8958
    6772     105.5325
    6773     125.1039
    6774     126.8732
    6775     119.4296
    6776      96.5708
    6777     105.6045
    6778     108.7961
    6779     123.7097
    6780     114.5974
    6781     104.1118
    6782     126.1079
    6783     114.8172
    6784     106.6554
    6785     108.2784
    6786     126.0875
    6787     134.6158
    6788     114.9655
    6789     127.6124
    6790     120.8003
    6791     104.9470
    6792     104.1016
    6793      91.4112
    6794     102.5523
    6795     101.4613
    6796      99.9310
    6797     121.4993
    6798     115.7860
    6799     115.6225
    6800     103.4513
    6801     107.1330
    6802     100.9270
    6803      99.5598
    6804     112.8762
    6805      92.6326
    6806     112.6106
    6807      94.5209
    6808      98.4343
    6809     120.2323
    6810     109.5222
    6811     107.9177
    6812     102.9362
    6813      93.7812
    6814     102.2187
    6815     122.0541
    6816     105.7404
    6817     107.4245
    6818     106.4771
    6819     118.3512
    6820     106.2228
    6821     116.7107
    6822     108.0227
    6823     108.5500
    6824     134.0141
    6825     120.7860
    6826      99.8677
    6827     107.1115
    6828     110.1865
    6829     123.6440
    6830     104.6470
    6831     108.8928
    6832     113.4239
    6833     110.4242
    6834     103.1543
    6835     124.2148
    6836     111.4949
    6837      94.5228
    6838      99.5319
    6839     106.9869
    6840     104.1084
    6841     111.1698
    6842     128.0638
    6843     136.6074
    6844     130.0785
    6845     120.2695
    6846     119.5613
    6847     124.1710
    6848     132.3811
    6849     121.6736
    6850     103.1814
    6851     125.7426
    6852     130.4991
    6853     124.7553
    6854     107.3543
    6855     109.9065
    6856     110.0794
    6857     120.9370
    6858     110.7013
    6859     122.8163
    6860     128.8477
    6861     131.1257
    6862     123.0400
    6863     113.0376
    6864     105.2943
    6865     128.2943
    6866     119.7610
    6867     112.4530
    6868     111.7107
    6869     103.4124
    6870     115.7938
    6871     108.4031
    6872     110.6148
    6873     136.6729
    6874     119.2283
    6875     117.7457
    6876     134.1178
    6877     135.2219
    6878     130.3082
    6879     112.2216
    6880     107.9939
    6881     116.4512
    6882     108.0739
    6883     115.6578
    6884     120.1169
    6885     148.1421
    6886     115.1397
    6887     136.3456
    6888     139.2110
    6889     108.8713
    6890     116.3512
    6891     123.8850
    6892     109.5249
    6893     115.9352
    6894     118.9747
    6895      96.2930
    6896     106.2711
    6897     110.3032
    6898     116.3187
    6899     131.3843
    6900     110.9862
    6901     121.7270
    6902     125.0636
    6903     128.5137
    6904     102.7266
    6905     102.9923
    6906     110.3253
    6907     128.4887
    6908     110.7187
    6909     124.3055
    6910     113.4360
    6911     113.1451
    6912      93.2453
    6913     108.9905
    6914     110.7105
    6915     110.0631
    6916     107.8993
    6917     109.2320
    6918     100.3884
    6919     109.3825
    6920      94.7794
    6921     102.0677
    6922     102.8208
    6923     125.0634
    6924     116.8338
    6925     105.2322
    6926     108.9676
    6927     119.7675
    6928     111.8898
    6929     104.4737
    6930     119.3363
    6931     111.3514
    6932     118.3158
    6933     105.7224
    6934     111.3845
    6935     136.9340
    6936     119.9206
    6937     123.3236
    6938     127.3207
    6939     118.7816
    6940     117.7796
    6941     123.9043
    6942     114.4230
    6943     125.5410
    6944     118.7442
    6945     131.1763
    6946     124.8639
    6947     113.1286
    6948     126.7537
    6949     112.1550
    6950     123.4089
    6951      99.6453
    6952     130.4679
    6953     120.7181
    6954     120.2496
    6955     119.4901
    6956     139.3260
    6957     112.1526
    6958     120.6083
    6959     124.7882
    6960     113.7033
    6961     123.9583
    6962     129.2007
    6963     136.0973
    6964     114.3800
    6965     129.2695
    6966     126.4751
    6967     114.8824
    6968     124.7047
    6969     134.5862
    6970     157.3871
    6971     136.2143
    6972     119.3466
    6973     128.0333
    6974     123.9568
    6975     118.1944
    6976     137.0616
    6977     126.8125
    6978     125.2409
    6979     141.7109
    6980     123.3471
    6981     125.1937
    6982     124.5530
    6983     100.5801
    6984     123.1385
    6985     112.4511
    6986     129.5970
    6987     113.7981
    6988     112.3455
    6989     122.9749
    6990     122.0595
    6991     143.3768
    6992     131.1016
    6993     132.2699
    6994     123.1884
    6995     116.7146
    6996     126.3650
    6997     119.4575
    6998     124.5396
    6999     121.9110
    7000     112.9678
    7001     121.2305
    7002     123.1964
    7003     125.1066
    7004     119.4842
    7005     130.8328
    7006     137.3896
    7007     116.8806
    7008     115.5839
    7009     127.4511
    7010     125.0854
    7011     107.8546
    7012     133.4097
    7013     150.3088
    7014     141.5021
    7015     113.0644
    7016     110.5491
    7017     118.2316
    7018     127.4804
    7019     109.6194
    7020     122.6363
    7021     119.0829
    7022     122.1104
    7023     116.0575
    7024     116.7171
    7025     123.9704
    7026     108.3507
    7027     125.4592
    7028     119.1593
    7029     139.5740
    7030     133.6180
    7031     119.8848
    7032     119.9816
    7033     121.2185
    7034     122.2688
    7035     129.5068
    7036     124.3826
    7037     131.9241
    7038     114.0665
    7039     133.4701
    7040     120.4766
    7041     122.9687
    7042     116.1328
    7043     119.3897
    7044     122.1313
    7045     115.8136
    7046      96.7883
    7047     109.7375
    7048     118.4733
    7049     109.6383
    7050      97.5728
    7051     115.0975
    7052     114.3377
    7053      86.5353
    7054     101.4549
    7055     110.5851
    7056     112.2962
    7057     104.6805
    7058     102.2612
    7059     120.3097
    7060     112.9967
    7061     118.8388
    7062     105.9138
    7063     109.0954
    7064      97.7206
    7065     108.1182
    7066     127.6559
    7067     135.6960
    7068      92.3904
    7069     106.5489
    7070      93.0811
    7071     112.4956
    7072     120.6301
    7073     100.5693
    7074     113.4684
    7075     109.3528
    7076     116.3426
    7077      97.6342
    7078      98.6102
    7079     110.3064
    7080     119.3617
    7081     108.8376
    7082      93.9152
    7083     101.6283
    7084     120.1934
    7085     130.7676
    7086     101.2904
    7087     105.6708
    7088     106.8745
    7089      86.2600
    7090     127.7053
    7091     106.0890
    7092     117.1653
    7093     119.7074
    7094     100.7791
    7095     107.1536
    7096      99.3453
    7097     109.1847
    7098     111.2609
    7099     103.4628
    7100     121.2767
    7101     111.2942
    7102      96.0928
    7103     113.1422
    7104     112.3156
    7105     106.5751
    7106     111.1031
    7107     123.0590
    7108     103.9042
    7109     117.6961
    7110     105.4435
    7111     110.7451
    7112     120.0920
    7113     110.5189
    7114      84.8159
    7115     129.8871
    7116      93.2458
    7117     119.7129
    7118     114.9943
    7119      97.2348
    7120     103.2671
    7121     133.6171
    7122     110.1017
    7123     112.4284
    7124     128.1292
    7125     115.8037
    7126      97.1298
    7127     114.2257
    7128     104.9891
    7129     108.5216
    7130     131.2249
    7131     115.0684
    7132     139.1178
    7133     131.9958
    7134     122.9370
    7135     126.3953
    7136     128.4108
    7137     137.4276
    7138     130.1008
    7139     119.4460
    7140     120.5461
    7141     132.5084
    7142     130.9812
    7143     127.2908
    7144     123.4976
    7145     119.5368
    7146     132.1505
    7147     116.8475
    7148     122.4320
    7149     106.3704
    7150     103.3826
    7151      98.3614
    7152     112.1079
    7153     120.5448
    7154     120.7076
    7155     128.7665
    7156     120.5031
    7157     133.8260
    7158     114.6555
    7159     112.4217
    7160     113.8092
    7161     124.7619
    7162     135.5192
    7163     121.5735
    7164     106.8646
    7165     115.3526
    7166     124.6860
    7167     126.2036
    7168     141.9653
    7169     114.0512
    7170     111.0370
    7171     104.8685
    7172     121.4660
    7173     146.2917
    7174     135.2991
    7175     119.7991
    7176     114.9604
    7177     123.1725
    7178     115.5703
    7179     134.6813
    7180     107.1512
    7181     130.5901
    7182     141.5042
    7183     134.2892
    7184     133.5859
    7185     131.5643
    7186     122.9901
    7187     121.5059
    7188     126.9818
    7189     131.5811
    7190     116.5399
    7191     156.7990
    7192     137.8688
    7193     127.0221
    7194     127.4862
    7195     118.1591
    7196     113.2171
    7197     100.5414
    7198     106.4215
    7199     120.7885
    7200     129.8356
    7201     124.8307
    7202     128.2506
    7203     105.6045
    7204     106.9973
    7205     127.1989
    7206     120.2153
    7207     103.0350
    7208     121.3939
    7209     119.9054
    7210     118.0159
    7211     118.6525
    7212     119.0924
    7213     128.0791
    7214     125.6741
    7215     117.5308
    7216     105.5294
    7217     117.1682
    7218     135.3383
    7219     132.2196
    7220     127.9107
    7221     122.5468
    7222     112.9806
    7223     127.3543
    7224     140.9738
    7225     116.4843
    7226     114.3984
    7227     123.1299
    7228     134.8025
    7229     119.3004
    7230     120.8922
    7231     131.8104
    7232     112.9905
    7233     113.5894
    7234     108.8449
    7235     115.6093
    7236     103.3001
    7237     121.2093
    7238     123.0397
    7239     121.9445
    7240     117.9578
    7241     105.8321
    7242     108.0345
    7243     102.2594
    7244      96.1691
    7245     104.3046
    7246     127.2348
    7247     101.9897
    7248     118.9497
    7249     121.1702
    7250     117.9902
    7251     119.9506
    7252     125.8951
    7253     114.9307
    7254     116.7526
    7255     112.2707
    7256     123.8943
    7257     117.9306
    7258     113.3749
    7259     139.2316
    7260     137.0709
    7261     169.1363
    7262     104.0348
    7263     122.1033
    7264     111.6613
    7265     115.9568
    7266     110.6425
    7267     117.7201
    7268     129.9508
    7269     113.4055
    7270     138.8597
    7271     109.8041
    7272     141.4874
    7273     127.0240
    7274     109.7991
    7275     118.3517
    7276     113.3794
    7277     130.8949
    7278     122.0639
    7279     118.9360
    7280     113.1768
    7281     129.0170
    7282     102.1314
    7283     119.8432
    7284     115.2132
    7285     113.6778
    7286     114.2118
    7287     103.7252
    7288     109.6570
    7289     111.6803
    7290     104.3204
    7291     110.0321
    7292      98.5293
    7293     104.8107
    7294     104.5757
    7295     104.4737
    7296     117.7068
    7297     127.7398
    7298     113.8499
    7299     119.6448
    7300     124.8335
    7301     123.3653
    7302      94.5308
    7303     124.7391
    7304     137.7110
    7305     115.8156
    7306     102.9510
    7307      97.9535
    7308     101.4020
    7309     116.6286
    7310     116.0827
    7311     122.8250
    7312     102.8512
    7313     104.8329
    7314     112.3002
    7315     132.5394
    7316     102.4270
    7317     118.1970
    7318     110.1816
    7319      98.4189
    7320     112.8347
    7321     117.1954
    7322     101.9160
    7323      95.7142
    7324     101.0806
    7325     102.9784
    7326     122.7954
    7327     129.3134
    7328     129.1390
    7329     107.6961
    7330     105.3991
    7331     103.6677
    7332     115.1816
    7333     114.9177
    7334      97.1185
    7335     125.6118
    7336     117.2759
    7337     123.5675
    7338     104.1269
    7339     109.8002
    7340     100.6532
    7341     123.6014
    7342     114.7184
    7343     114.0872
    7344     109.9037
    7345     114.3352
    7346     107.4390
    7347     107.7453
    7348     114.9024
    7349     116.8751
    7350     112.4471
    7351     115.0384
    7352     124.0116
    7353     132.0518
    7354     115.6051
    7355     130.8704
    7356     112.9289
    7357     126.6026
    7358     116.9178
    7359     112.7706
    7360     125.7066
    7361     113.9506
    7362     110.4612
    7363     124.3019
    7364     102.5805
    7365     121.5584
    7366     110.9207
    7367     110.7991
    7368     122.2979
    7369     119.6959
    7370     107.5267
    7371     103.9398
    7372     107.3947
    7373     127.3167
    7374     115.8702
    7375     103.4115
    7376     124.8013
    7377     113.6569
    7378     127.0311
    7379     118.0120
    7380      97.5672
    7381     128.0452
    7382     142.9494
    7383     126.4844
    7384     132.6585
    7385     121.0258
    7386     106.6430
    7387     118.3061
    7388     109.8285
    7389     142.1950
    7390     107.1084
    7391     116.4276
    7392     116.0891
    7393     126.8481
    7394     118.1815
    7395     100.8196
    7396     110.8947
    7397     109.3643
    7398     111.1884
    7399     133.0856
    7400     128.2883
    7401     123.3405
    7402     127.0464
    7403     126.6282
    7404     120.4466
    7405     108.5283
    7406     106.2172
    7407     110.6227
    7408     133.5652
    7409     114.0933
    7410     110.2033
    7411     127.6989
    7412     129.3119
    7413     117.4145
    7414     127.3324
    7415     130.8778
    7416     131.0598
    7417     115.7749
    7418     117.1920
    7419     115.3218
    7420     123.5522
    7421     127.4938
    7422     127.9432
    7423     121.6458
    7424     127.2342
    7425     123.3362
    7426     123.1122
    7427     127.5500
    7428     121.7505
    7429     113.2737
    7430     150.7156
    7431     124.8554
    7432     134.2074
    7433     128.2541
    7434     123.3027
    7435     122.1624
    7436     115.7245
    7437     114.0175
    7438     119.3874
    7439     115.8244
    7440     111.3548
    7441     114.8882
    7442     114.6745
    7443     124.5992
    7444     102.8321
    7445     122.8862
    7446     111.5569
    7447     108.9056
    7448     104.5445
    7449     111.5026
    7450     112.5669
    7451     104.6393
    7452     110.2570
    7453     113.6469
    7454     123.1430
    7455     121.0814
    7456     127.6227
    7457     116.6701
    7458     121.9449
    7459     129.9673
    7460     121.4616
    7461     127.7560
    7462     115.1811
    7463     117.9778
    7464     115.4897
    7465     130.3173
    7466     120.6216
    7467     131.8300
    7468     112.5402
    7469     120.7345
    7470     122.6365
    7471     114.7848
    7472     117.3435
    7473     131.5719
    7474     123.0188
    7475     135.6582
    7476     140.9127
    7477     114.0181
    7478     125.8793
    7479     106.7648
    7480     118.8637
    7481     117.1188
    7482     126.5658
    7483     114.3020
    7484     123.0181
    7485     115.6115
    7486     122.7394
    7487     117.5936
    7488     122.8645
    7489     124.4680
    7490     138.5132
    7491     119.9948
    7492     124.5391
    7493     115.7239
    7494     123.2659
    7495     128.6289
    7496     113.9487
    7497     125.1847
    7498     149.1480
    7499     115.3931
    7500     120.1282
    7501     120.3250
    7502     131.9841
    7503     121.6149
    7504     117.5164
    7505     128.6806
    7506     124.8033
    7507     133.2284
    7508     104.8575
    7509     134.9281
    7510     113.7940
    7511     112.4583
    7512     124.8891
    7513     116.8972
    7514     110.5247
    7515     122.8054
    7516     109.4123
    7517     124.6088
    7518     108.6958
    7519     118.6952
    7520     125.0402
    7521     111.6639
    7522     115.8979
    7523     122.3647
    7524     121.2089
    7525     109.6478
    7526     108.6890
    7527     122.5650
    7528     106.7048
    7529     109.2302
    7530     122.5182
    7531     101.5294
    7532     106.4566
    7533     119.0200
    7534     121.9509
    7535     106.6796
    7536     108.6113
    7537     112.5485
    7538     115.7742
    7539     116.4273
    7540     133.4783
    7541     112.2842
    7542     121.6486
    7543     109.4532
    7544     105.2743
    7545     100.7985
    7546     115.9535
    7547     106.3195
    7548     127.8831
    7549     131.6070
    7550     119.4483
    7551     103.0892
    7552     125.9295
    7553     109.5487
    7554     123.7600
    7555     123.5379
    7556     117.6075
    7557     106.8712
    7558     122.3676
    7559      91.7589
    7560     106.8399
    7561     118.6268
    7562     110.3635
    7563     100.9951
    7564      99.6443
    7565     118.1099
    7566     112.0250
    7567     115.4215
    7568     117.4972
    7569     155.4411
    7570     103.7733
    7571     132.9867
    7572     118.5593
    7573     104.2537
    7574      99.0992
    7575     123.2385
    7576      92.3622
    7577     114.1789
    7578     126.6867
    7579     117.7725
    7580     113.6222
    7581     122.4081
    7582     121.2266
    7583     144.0116
    7584     113.1288
    7585     101.1320
    7586     103.0106
    7587     121.6579
    7588     111.0162
    7589     114.4777
    7590     111.0715
    7591     110.4244
    7592     114.7315
    7593     109.3677
    7594     105.4126
    7595     111.0864
    7596     107.2091
    7597     106.5753
    7598     139.8268
    7599     143.0160
    7600     119.7147
    7601     112.7843
    7602      88.3077
    7603     115.7985
    7604     106.6778
    7605     108.9754
    7606     105.7485
    7607     119.6404
    7608     122.5249
    7609     118.8034
    7610     128.6895
    7611     120.2335
    7612     102.0509
    7613     115.4005
    7614     116.6057
    7615     100.1154
    7616     132.6469
    7617     117.2586
    7618     112.7109
    7619     120.3019
    7620     104.0867
    7621     107.3881
    7622     114.7901
    7623     111.4272
    7624     112.7915
    7625      98.7286
    7626     105.2039
    7627     121.1164
    7628      98.2278
    7629     110.2283
    7630     107.3358
    7631      98.7264
    7632     124.9710
    7633     112.1381
    7634     100.9849
    7635      95.3287
    7636      96.3513
    7637     108.9462
    7638      87.4768
    7639     102.6725
    7640      98.4606
    7641     105.5451
    7642     120.5104
    7643     108.5073
    7644     114.2115
    7645     126.3360
    7646     124.3891
    7647     110.4426
    7648     102.2815
    7649     105.5613
    7650     107.1754
    7651      99.6783
    7652     114.8147
    7653     108.9487
    7654     104.8703
    7655     113.6949
    7656     102.2302
    7657     109.6032
    7658     104.9976
    7659     110.1582
    7660     111.6931
    7661     107.8430
    7662     122.0735
    7663     127.7948
    7664     114.5584
    7665     102.3602
    7666      94.4380
    7667     111.2814
    7668     116.1628
    7669      97.7896
    7670     109.4661
    7671     104.2541
    7672      97.3964
    7673     107.3623
    7674     114.2463
    7675      97.3707
    7676     114.5326
    7677     100.4390
    7678     100.7525
    7679     105.6481
    7680     105.9220
    7681     101.2966
    7682     103.7647
    7683     108.7636
    7684     104.6946
    7685      93.7273
    7686     116.8720
    7687     111.1370
    7688     128.8227
    7689     109.1525
    7690     102.1069
    7691     123.8714
    7692     115.3358
    7693      97.7676
    7694     107.8234
    7695     100.7540
    7696     143.4309
    7697     101.5511
    7698     116.6859
    7699     122.1743
    7700     104.3418
    7701     111.0935
    7702     107.0205
    7703     111.3395
    7704     103.9457
    7705     115.4211
    7706     126.3585
    7707     110.1861
    7708     109.7818
    7709     124.8125
    7710     110.9974
    7711     123.0170
    7712     124.6192
    7713     116.0807
    7714     127.9020
    7715     116.0464
    7716     115.5927
    7717     130.1406
    7718     104.5908
    7719     119.7637
    7720     110.0373
    7721     105.9946
    7722     104.9872
    7723     107.3708
    7724     132.0027
    7725     113.1197
    7726     121.2611
    7727     114.4574
    7728     127.1422
    7729     110.9603
    7730     117.9336
    7731     103.2858
    7732     100.1015
    7733     120.8730
    7734     129.0507
    7735     116.9080
    7736     141.4116
    7737     122.4909
    7738     108.0826
    7739     120.2460
    7740     122.1111
    7741     112.7300
    7742     114.4414
    7743     105.8815
    7744     106.8496
    7745     100.9576
    7746     113.2857
    7747     106.3058
    7748     114.7927
    7749     110.0212
    7750     119.6271
    7751      92.3177
    7752      88.3180
    7753      95.3400
    7754      97.2997
    7755      92.0078
    7756     106.5875
    7757      95.2954
    7758     100.7823
    7759      97.7918
    7760     121.9575
    7761     114.4237
    7762     119.1074
    7763      88.5532
    7764     102.4799
    7765     113.6861
    7766     107.7949
    7767     128.7070
    7768      98.5211
    7769     105.5918
    7770     103.4181
    7771     115.8765
    7772      99.7258
    7773     111.2507
    7774     100.4369
    7775     105.1992
    7776     100.3195
    7777      91.5838
    7778     118.9565
    7779     130.9602
    7780     118.2249
    7781     115.4935
    7782     115.5691
    7783     114.6829
    7784     113.1673
    7785     113.6759
    7786     121.6144
    7787     112.3194
    7788     158.2318
    7789     145.9205
    7790     127.8660
    7791     136.2697
    7792     117.8033
    7793     111.2925
    7794     121.8349
    7795     118.9548
    7796     121.1735
    7797     129.3607
    7798     123.3493
    7799     129.9086
    7800     108.8398
    7801      97.6918
    7802     104.5766
    7803      96.0705
    7804     116.1763
    7805     102.0713
    7806      96.1776
    7807     100.9869
    7808      97.8221
    7809      92.8371
    7810      90.7685
    7811     100.6075
    7812      96.8514
    7813     101.7954
    7814     102.2030
    7815     107.7264
    7816      98.3641
    7817      88.2037
    7818     109.5308
    7819     101.0417
    7820     109.0031
    7821     113.8521
    7822     116.6408
    7823     120.6966
    7824     114.1386
    7825     118.8475
    7826     106.6477
    7827     106.1102
    7828     101.2619
    7829     110.8482
    7830     118.6931
    7831      93.6017
    7832     100.8970
    7833     104.6270
    7834      98.2359
    7835      90.7025
    7836     107.0223
    7837     109.3090
    7838     102.7703
    7839     105.8329
    7840     106.5578
    7841      95.6004
    7842      99.8114
    7843     125.1164
    7844     112.9899
    7845     105.8009
    7846      82.4830
    7847      92.2287
    7848      97.0604
    7849     102.6154
    7850      97.5809
    7851     104.6973
    7852      78.8822
    7853      84.7218
    7854     102.6557
    7855      91.7381
    7856      88.3684
    7857     102.6055
    7858      89.4917
    7859      98.1098
    7860     103.2352
    7861      90.8541
    7862      90.9934
    7863      98.1617
    7864     101.6600
    7865     100.6342
    7866      99.2708
    7867     101.3603
    7868      99.0971
    7869      96.3870
    7870      91.3428
    7871     103.4269
    7872     112.9361
    7873     111.7351
    7874     121.2710
    7875     114.8151
    7876     108.7587
    7877      98.8563
    7878     104.7145
    7879      95.6007
    7880     113.0278
    7881     107.1195
    7882      90.5735
    7883      97.6274
    7884      89.9094
    7885     115.2612
    7886     103.6522
    7887      97.2260
    7888     109.3555
    7889     112.0786
    7890     111.4031
    7891     109.9617
    7892     100.3959
    7893      97.3357
    7894      99.2002
    7895     108.4880
    7896     113.9839
    7897     118.3078
    7898     101.5768
    7899     116.1346
    7900      87.4185
    7901     112.4998
    7902      93.4827
    7903     112.7214
    7904      94.6660
    7905     104.8115
    7906      95.1251
    7907      98.8484
    7908     101.3348
    7909      97.4007
    7910     112.9491
    7911     102.1843
    7912     115.0261
    7913     104.5045
    7914     107.8134
    7915     106.2083
    7916     112.7514
    7917     100.6625
    7918     115.7071
    7919     100.8669
    7920     104.0792
    7921     115.7683
    7922     138.8845
    7923     104.0223
    7924      99.9183
    7925     104.4003
    7926      96.3717
    7927     101.6784
    7928     105.5222
    7929     107.5461
    7930      99.9454
    7931     113.1266
    7932      96.3458
    7933     101.1720
    7934     122.6755
    7935     108.3628
    7936     105.4787
    7937     103.1875
    7938     108.2522
    7939     125.2740
    7940     100.3351
    7941     102.9785
    7942      92.2155
    7943     104.4819
    7944     100.3801
    7945     113.0719
    7946     105.5657
    7947      99.2594
    7948      98.6606
    7949     107.4194
    7950     115.5833
    7951     100.3247
    7952     115.1094
    7953     108.1367
    7954     116.9007
    7955     109.7994
    7956     100.3114
    7957     109.6771
    7958     116.7824
    7959     113.5064
    7960     107.0751
    7961     105.3968
    7962     132.6739
    7963     116.3069
    7964     102.2137
    7965     111.4539
    7966     116.5452
    7967     112.6983
    7968     110.5860
    7969     103.2242
    7970     108.4807
    7971     104.8926
    7972     112.5287
    7973     115.9772
    7974      96.9067
    7975     125.4237
    7976     122.6492
    7977     115.3961
    7978      95.2671
    7979     109.1667
    7980     100.2964
    7981     100.6721
    7982      90.3260
    7983     124.1990
    7984     105.5060
    7985     101.3090
    7986     104.3957
    7987     106.7687
    7988     111.6086
    7989     107.6331
    7990     104.9867
    7991     100.1989
    7992     115.7481
    7993     116.4158
    7994     103.8608
    7995     117.8419
    7996     128.8441
    7997     107.9206
    7998     119.0950
    7999     103.4819
    8000     117.2579
    8001     115.4595
    8002      90.1936
    8003      96.8454
    8004     106.3245
    8005      92.9792
    8006     120.1947
    8007     109.1725
    8008      94.4101
    8009      83.8616
    8010      89.2699
    8011      76.1553
    8012      76.8863
    8013      96.9233
    8014      81.0719
    8015      80.9427
    8016     102.8660
    8017      95.3010
    8018     100.4455
    8019      81.6080
    8020      88.6185
    8021      94.3556
    8022      89.4870
    8023     101.1954
    8024      89.9135
    8025      90.1564
    8026      79.7049
    8027      76.7663
    8028     101.5723
    8029      86.6293
    8030     104.3384
    8031     122.5102
    8032     106.1608
    8033     132.8054
    8034     115.2565
    8035     101.1690
    8036      83.1912
    8037     101.4206
    8038      90.7427
    8039      90.5360
    8040      98.8417
    8041     100.2470
    8042      83.2643
    8043      96.8330
    8044      80.0216
    8045      85.1611
    8046      90.4605
    8047      90.3249
    8048     100.9138
    8049      89.4773
    8050     109.0427
    8051      95.3758
    8052     106.0801
    8053     121.2417
    8054      91.5444
    8055     114.5343
    8056      96.9362
    8057     100.9667
    8058      94.4730
    8059     101.7740
    8060      92.2452
    8061     103.9715
    8062     113.2738
    8063     102.6438
    8064      95.3757
    8065      95.5343
    8066     109.4451
    8067      83.8445
    8068     102.1670
    8069     109.4679
    8070     103.6328
    8071     114.0715
    8072      93.2304
    8073      98.0615
    8074      91.0172
    8075      96.9050
    8076     117.0536
    8077     110.1696
    8078     109.0149
    8079      91.6191
    8080     106.7464
    8081      95.2626
    8082     103.8757
    8083     104.6797
    8084      89.9245
    8085      90.9935
    8086     101.8516
    8087     102.3042
    8088     116.0755
    8089      85.7934
    8090      86.1193
    8091     101.2641
    8092      91.8737
    8093      84.0364
    8094     109.5915
    8095     101.7088
    8096     103.0623
    8097     104.5320
    8098     118.5566
    8099     112.9991
    8100     108.2550
    8101     122.0295
    8102     113.2563
    8103     104.3881
    8104     124.5355
    8105     144.8951
    8106     104.5899
    8107     127.7428
    8108     114.5716
    8109     122.9994
    8110     122.8335
    8111      98.3924
    8112     121.8500
    8113     102.3638
    8114      97.6524
    8115     107.6362
    8116     121.7817
    8117     104.2011
    8118     108.0675
    8119     103.5995
    8120     120.8877
    8121     109.1021
    8122     107.1248
    8123     105.8489
    8124     100.3418
    8125     101.1667
    8126     107.0130
    8127     110.3362
    8128     119.7333
    8129      97.9801
    8130     102.8400
    8131      98.5209
    8132     103.7397
    8133     103.7427
    8134     112.3210
    8135     115.2065
    8136     114.0880
    8137     115.7906
    8138      94.5173
    8139     109.9374
    8140      93.8779
    8141      95.3105
    8142      97.2922
    8143     100.1433
    8144     100.3808
    8145     106.8357
    8146     116.8475
    8147     100.6570
    8148     110.8401
    8149     109.2508
    8150     111.1904
    8151     105.4513
    8152     112.8493
    8153     107.2538
    8154     118.7545
    8155     105.9154
    8156     108.4050
    8157     103.7299
    8158     111.7104
    8159     109.6388
    8160     104.0515
    8161     118.3203
    8162     105.3297
    8163     103.2489
    8164      99.3281
    8165     104.7995
    8166     119.8334
    8167     105.3127
    8168     111.3440
    8169     112.3599
    8170     118.4665
    8171      95.4938
    8172     100.5068
    8173      95.5514
    8174     107.7372
    8175      89.4634
    8176     105.8101
    8177     116.6262
    8178      97.5894
    8179     115.7647
    8180     125.5591
    8181     131.6202
    8182     105.4021
    8183     101.0737
    8184     101.4677
    8185     117.7467
    8186     102.4671
    8187     113.9791
    8188     101.4154
    8189     108.7305
    8190     113.7622
    8191     102.7331
    8192     110.0051
    8193     107.6193
    8194     108.6477
    8195     101.4643
    8196     103.7126
    8197     108.9987
    8198      95.5678
    8199     102.3009
    8200      98.1442
    8201     100.2814
    8202     117.2155
    8203     100.0054
    8204      97.9798
    8205      95.4129
    8206      99.4719
    8207     108.0432
    8208     107.0225
    8209     103.0852
    8210     108.0975
    8211     102.0392
    8212     104.1138
    8213     103.0413
    8214     100.7358
    8215     105.9783
    8216     107.7238
    8217      90.4687
    8218     101.0347
    8219     114.9443
    8220     125.6189
    8221     119.3437
    8222     111.1405
    8223     105.6043
    8224      99.1902
    8225     102.2488
    8226     116.5093
    8227     103.0380
    8228      92.4882
    8229     103.7351
    8230     113.1965
    8231     109.2702
    8232     115.1633
    8233     105.6673
    8234      93.1014
    8235     108.9650
    8236     114.6595
    8237      98.1523
    8238     105.4267
    8239     104.8647
    8240     106.0086
    8241      97.8638
    8242      97.8870
    8243     116.6899
    8244     123.2588
    8245     124.6234
    8246     116.0975
    8247     117.7879
    8248     118.6212
    8249     105.0464
    8250     117.7193
    8251     106.7740
    8252     117.6542
    8253      95.6420
    8254     118.0626
    8255     119.2233
    8256     111.3680
    8257     109.0685
    8258     121.2223
    8259     107.1770
    8260     114.9257
    8261     110.4638
    8262     102.7057
    8263      98.5107
    8264     104.6149
    8265     103.3000
    8266     103.8117
    8267     105.1103
    8268     107.8926
    8269     107.1266
    8270     103.8326
    8271     108.9693
    8272     127.2584
    8273     129.1915
    8274     130.2099
    8275     144.1766
    8276     126.3110
    8277     134.4438
    8278     135.4763
    8279     154.7741
    8280     132.6017
    8281     133.5793
    8282     108.4585
    8283     115.1554
    8284     102.8953
    8285     117.3138
    8286     115.3507
    8287      98.5767
    8288     108.4055
    8289     100.6325
    8290     116.4231
    8291     112.5111
    8292     112.7510
    8293     135.9614
    8294     115.2383
    8295     116.7091
    8296     108.5817
    8297     120.7151
    8298     120.1164
    8299     102.2575
    8300     105.7434
    8301     111.0992
    8302      97.2865
    8303     109.5178
    8304     106.5577
    8305     114.9988
    8306     125.6809
    8307     123.9362
    8308     132.4851
    8309     125.0880
    8310     120.1520
    8311     137.2748
    8312     112.4623
    8313     122.6425
    8314     137.3054
    8315     129.3015
    8316     133.2320
    8317     122.8305
    8318     138.2731
    8319     140.9732
    8320     157.3648
    8321     140.5413
    8322     145.5228
    8323     129.4009
    8324     136.1712
    8325     126.5432
    8326     147.0214
    8327     101.9078
    8328     101.7146
    8329     118.7489
    8330     101.7785
    8331     112.7560
    8332     129.6621
    8333     120.7853
    8334     110.7847
    8335     127.3008
    8336     121.9694
    8337     124.2692
    8338      92.2413
    8339     113.0979
    8340     102.4951
    8341      91.0483
    8342     109.7616
    8343     106.7284
    8344     126.6398
    8345     101.0056
    8346     107.9820
    8347      91.7987
    8348     104.9038
    8349     122.8163
    8350     102.1568
    8351      99.9496
    8352     106.8827
    8353     110.8017
    8354     111.5558
    8355     106.7383
    8356      93.2314
    8357     106.1311
    8358      99.2188
    8359      97.6416
    8360     121.3472
    8361     113.9422
    8362      91.5874
    8363     106.3228
    8364     102.4896
    8365     108.8246
    8366     115.9221
    8367     108.9533
    8368     109.9871
    8369     109.0046
    8370     113.1840
    8371     103.8405
    8372     113.9620
    8373     114.8933
    8374     107.7025
    8375     109.7025
    8376     112.8928
    8377     120.6272
    8378     109.1784
    8379     126.5147
    8380     125.7188
    8381     123.7018
    8382     117.9961
    8383     110.0608
    8384      99.9798
    8385     109.3912
    8386     108.2694
    8387     108.8707
    8388      91.9936
    8389     115.2506
    8390     112.6676
    8391     105.7763
    8392     100.0085
    8393      92.5435
    8394     105.8333
    8395     104.6916
    8396     126.0665
    8397     104.0141
    8398     109.9638
    8399      86.3053
    8400     103.6344
    8401      99.6630
    8402     103.2191
    8403     108.7633
    8404     105.6901
    8405      99.1006
    8406     130.3103
    8407     107.2025
    8408     103.7847
    8409     101.4354
    8410     120.3453
    8411     103.8651
    8412     110.4252
    8413     119.2234
    8414      97.1298
    8415     116.3549
    8416     102.0002
    8417     102.8532
    8418     104.5127
    8419     106.3784
    8420     125.8601
    8421     123.8812
    8422     119.1647
    8423     111.8701
    8424     131.0054
    8425     110.8000
    8426     115.7423
    8427     109.7017
    8428     102.1334
    8429      99.9828
    8430      99.2674
    8431     102.8344
    8432     100.5050
    8433     111.2489
    8434     106.3624
    8435     110.7075
    8436      88.2460
    8437     102.3079
    8438      96.7851
    8439     105.6068
    8440      93.8406
    8441     109.6508
    8442      82.4088
    8443      94.5561
    8444      99.5221
    8445     109.5841
    8446     111.6118
    8447     116.4495
    8448     110.8152
    8449      95.4650
    8450     102.5274
    8451     103.5483
    8452     112.2994
    8453     100.1102
    8454     105.1264
    8455     103.6694
    8456     114.5363
    8457     111.5908
    8458     104.4808
    8459     102.0680
    8460      99.1991
    8461     118.2857
    8462     132.6636
    8463     102.0167
    8464     103.1054
    8465     107.7470
    8466     114.7845
    8467     102.5796
    8468     100.2482
    8469     109.6565
    8470     113.8214
    8471     110.5964
    8472     107.8312
    8473     115.7373
    8474     119.5745
    8475     103.8429
    8476      95.8068
    8477     128.0494
    8478     110.8497
    8479     122.7783
    8480     108.1688
    8481     106.0743
    8482     102.4484
    8483     106.0206
    8484     115.2419
    8485     121.9674
    8486     110.1816
    8487     100.4732
    8488     120.1928
    8489     102.4785
    8490      94.5694
    8491     110.9278
    8492     119.6237
    8493     102.4470
    8494     105.8367
    8495     107.6963
    8496     103.4019
    8497     112.2478
    8498     105.4080
    8499     108.4650
    8500      89.9034
    8501      92.6402
    8502     110.1191
    8503     110.0234
    8504      98.7399
    8505      97.7937
    8506     114.0753
    8507     110.1900
    8508     110.6431
    8509      96.6808
    8510     107.4171
    8511     104.8798
    8512     109.8437
    8513      97.8138
    8514     127.9176
    8515     106.2096
    8516     107.0339
    8517     104.3100
    8518     106.5759
    8519     126.9517
    8520     125.7923
    8521     112.4151
    8522     121.1449
    8523     134.2764
    8524      92.7824
    8525      94.0775
    8526      98.8086
    8527      93.8547
    8528      92.5959
    8529     111.2266
    8530      99.7483
    8531      95.6456
    8532      93.4198
    8533     104.6654
    8534      91.0592
    8535     118.9197
    8536     137.7192
    8537     108.8015
    8538     116.9916
    8539     112.0566
    8540     108.4303
    8541     117.1942
    8542     126.4952
    8543     116.9250
    8544     128.6424
    8545     111.5829
    8546      94.7678
    8547      99.0269
    8548     116.8311
    8549     104.3992
    8550     109.6337
    8551     115.1800
    8552     112.8973
    8553     128.0964
    8554     107.3923
    8555     116.0697
    8556     103.7143
    8557     109.3201
    8558     111.0138
    8559     108.0272
    8560     123.9556
    8561     112.8729
    8562     105.6491
    8563     105.6239
    8564     116.1785
    8565     130.1094
    8566     143.2287
    8567     120.4745
    8568     112.5096
    8569     118.4231
    8570     102.2443
    8571     115.0267
    8572     113.2116
    8573     107.1526
    8574     121.1609
    8575     115.0311
    8576     133.7700
    8577     131.7409
    8578     122.0871
    8579     125.0537
    8580     121.1418
    8581     124.5447
    8582     125.3467
    8583     108.4021
    8584     124.2748
    8585     122.8934
    8586     135.6964
    8587     113.2140
    8588     114.5295
    8589     115.9764
    8590     133.8953
    8591     128.9460
    8592     131.9945
    8593     130.8208
    8594     119.0748
    8595     111.3406
    8596     120.3044
    8597     137.8749
    8598     122.5530
    8599     124.0960
    8600     115.0422
    8601     133.8101
    8602     141.5494
    8603     120.0522
    8604     131.0377
    8605     128.3307
    8606     132.8821
    8607     127.2592
    8608     144.0781
    8609     126.0316
    8610     160.8207
    8611     122.4805
    8612     125.6936
    8613     116.3055
    8614     115.8056
    8615     132.7972
    8616     146.2399
    8617     107.2533
    8618     107.7445
    8619     124.5235
    8620     110.7978
    8621     113.5719
    8622     116.6360
    8623     108.9833
    8624     129.2627
    8625     120.4611
    8626     148.8468
    8627     141.7040
    8628     133.3539
    8629     129.4263
    8630     142.8715
    8631     142.9344
    8632     140.3962
    8633     131.6804
    8634     122.4182
    8635     134.9941
    8636     130.9032
    8637     138.4290
    8638     129.5252
    8639     133.8798
    8640     131.6550
    8641     133.6873
    8642     118.9778
    8643     126.7381
    8644     123.2775
    8645     131.8726
    8646     141.7404
    8647     124.1622
    8648     121.9355
    8649     105.6567
    8650     122.5093
    8651     125.1228
    8652     116.0231
    8653     115.7572
    8654     111.3113
    8655     122.2799
    8656     122.9567
    8657     150.8049
    8658     107.4444
    8659     116.2945
    8660     131.1511
    8661     109.9319
    8662     123.8804
    8663     120.1907
    8664     101.5852
    8665     110.1133
    8666     123.2729
    8667     115.4088
    8668     134.2888
    8669     121.0598
    8670     111.5747
    8671     112.4594
    8672     113.5789
    8673     125.3398
    8674     114.8378
    8675     106.9922
    8676     127.4942
    8677     111.6190
    8678     122.3078
    8679     126.7385
    8680     117.7931
    8681      95.5997
    8682     105.7259
    8683     108.4726
    8684     115.6113
    8685     118.2455
    8686     109.0990
    8687     126.5509
    8688     107.8904
    8689     110.5330
    8690     122.6953
    8691     131.0535
    8692     125.0972
    8693     109.0781
    8694     107.1685
    8695     114.8108
    8696     104.3196
    8697     116.1929
    8698      95.7842
    8699     108.1767
    8700     111.7457
    8701     121.3547
    8702     114.9290
    8703     116.5466
    8704     113.0024
    8705     113.7985
    8706     112.9967
    8707     104.0853
    8708     109.2100
    8709     117.4067
    8710     120.1343
    8711     129.6060
    8712     101.7253
    8713     105.9773
    8714     113.9559
    8715     135.9454
    8716     113.1083
    8717     109.9648
    8718     121.1493
    8719     189.8553
    8720     137.8579
    8721     127.3157
    8722     140.0355
    8723     137.5870
    8724     126.3972
    8725     115.4609
    8726     121.2330
    8727     128.7289
    8728     115.8636
    8729     122.0455
    8730     126.7270
    8731     108.6239
    8732     106.4890
    8733     123.1832
    8734     131.0854
    8735     117.6600
    8736      97.0965
    8737     108.1037
    8738     123.0954
    8739     109.1671
    8740     109.7216
    8741     109.2609
    8742     123.6273
    8743     112.0516
    8744     124.2600
    8745     111.0438
    8746     120.7278
    8747     148.9793
    8748     114.7513
    8749     117.0439
    8750     124.5243
    8751     114.2212
    8752      99.4574
    8753      98.0843
    8754     105.9510
    8755     103.9705
    8756     126.5680
    8757     114.4966
    8758     103.6972
    8759      92.5194
    8760     124.5138
    8761     114.7782
    8762     107.9601
    8763     104.9004
    8764     123.8054
    8765     106.9219
    8766     108.0705
    8767     101.3355
    8768      99.7210
    8769     117.8007
    8770     109.0162
    8771     105.2241
    8772      99.8607
    8773     109.8279
    8774     104.0357
    8775     111.8465
    8776     103.6234
    8777     118.1750
    8778     111.6682
    8779      98.1147
    8780     103.5911
    8781     101.0903
    8782     101.2957
    8783      90.7721
    8784      92.2834
    8785     110.3604
    8786     112.4615
    8787     114.2653
    8788     116.0528
    8789      97.4032
    8790      98.9154
    8791     104.6722
    8792      99.4551
    8793      94.9615
    8794     105.4724
    8795     102.5843
    8796     110.2127
    8797      97.0860
    8798     105.3211
    8799     124.5715
    8800     125.6645
    8801      94.2697
    8802     117.4138
    8803     109.8756
    8804     105.3620
    8805     121.7271
    8806     124.4270
    8807     114.7527
    8808     123.6184
    8809     108.7968
    8810     108.7177
    8811     106.4721
    8812     108.0872
    8813     118.2135
    8814     107.7173
    8815     118.0224
    8816      96.4687
    8817     112.1513
    8818     114.4457
    8819     102.0695
    8820     104.7933
    8821      89.5298
    8822     104.9382
    8823     113.0575
    8824     106.3315
    8825     126.5917
    8826     114.2558
    8827     101.2178
    8828     107.6697
    8829     102.3493
    8830     111.1674
    8831     117.4115
    8832     106.8051
    8833     108.9262
    8834     136.2697
    8835     113.0280
    8836     111.7652
    8837     118.2053
    8838     119.9584
    8839     131.2141
    8840     132.0601
    8841     140.6687
    8842     111.6576
    8843     126.5489
    8844      99.3672
    8845     107.5036
    8846     112.8154
    8847      98.7526
    8848      96.1685
    8849      97.7185
    8850      84.2218
    8851      90.2407
    8852      80.7806
    8853      98.6027
    8854      99.8757
    8855     112.5377
    8856      97.4707
    8857     122.8107
    8858     121.9347
    8859     110.5495
    8860     105.6972
    8861     100.8596
    8862     110.3201
    8863     107.6255
    8864      98.6005
    8865     110.8382
    8866      99.1412
    8867     108.4182
    8868      96.1982
    8869     107.6769
    8870     105.9119
    8871     103.3418
    8872     109.5356
    8873     116.9723
    8874     101.3878
    8875     109.2485
    8876      97.4109
    8877     116.0425
    8878     100.9891
    8879      71.5470
    8880     106.8247
    8881     102.6224
    8882      99.7942
    8883     110.7721
    8884     121.5656
    8885     113.5541
    8886     111.9665
    8887     104.6548
    8888     105.3942
    8889     106.4517
    8890     101.5682
    8891     101.1358
    8892      91.3267
    8893     103.9957
    8894     101.0434
    8895      95.6198
    8896      98.9323
    8897      82.3303
    8898      90.3640
    8899     115.9725
    8900     106.6259
    8901      99.4412
    8902     100.8630
    8903     107.8646
    8904      92.8765
    8905      96.3230
    8906     127.4427
    8907     111.3083
    8908     111.9051
    8909      99.6413
    8910     136.4667
    8911     121.4338
    8912     118.3714
    8913     112.7744
    8914     121.0936
    8915     105.7832
    8916     111.4111
    8917     106.4555
    8918     130.8634
    8919     119.6147
    8920     113.2541
    8921     104.0389
    8922     119.4261
    8923     124.4375
    8924     112.9613
    8925     118.9100
    8926     114.0256
    8927      95.4173
    8928     116.3748
    8929      99.1365
    8930     101.8305
    8931     106.5655
    8932     110.8316
    8933     130.5576
    8934     108.0422
    8935     101.3811
    8936     113.1259
    8937     100.4321
    8938      97.8223
    8939     105.9373
    8940     116.7007
    8941     109.4257
    8942      94.5049
    8943      96.0041
    8944     109.4947
    8945     121.0622
    8946     102.0771
    8947      92.8399
    8948     107.4323
    8949     110.2222
    8950     102.2179
    8951     106.9966
    8952     111.3982
    8953     110.8572
    8954      95.9098
    8955      97.6458
    8956     124.1269
    8957     110.5956
    8958     100.0585
    8959     105.6324
    8960     100.1722
    8961      96.3743
    8962     116.0991
    8963     129.0425
    8964     105.2744
    8965      98.3185
    8966     109.7385
    8967     105.5621
    8968     118.2924
    8969     118.9809
    8970     112.4517
    8971     119.3022
    8972     127.2199
    8973     103.7813
    8974     100.2213
    8975     114.9803
    8976     107.5024
    8977     119.1324
    8978     102.5158
    8979     104.9068
    8980     103.7931
    8981     107.9151
    8982     118.5721
    8983     101.4537
    8984     103.2458
    8985      92.7351
    8986     122.3441
    8987     106.8963
    8988     100.5435
    8989     101.2336
    8990      97.0534
    8991     106.2228
    8992     130.3137
    8993     105.4992
    8994     109.2268
    8995     114.6692
    8996      97.3106
    8997      98.0792
    8998      96.0726
    8999     101.3209
    9000     117.8965
    9001      98.6951
    9002     120.4691
    9003     108.5626
    9004      98.0247
    9005     124.0459
    9006     116.3877
    9007     110.7388
    9008     123.2314
    9009     112.4747
    9010     109.1156
    9011      98.1297
    9012     110.3260
    9013     100.7137
    9014     102.2290
    9015      99.7924
    9016     109.9864
    9017     110.0185
    9018     114.0321
    9019     112.5051
    9020     102.9509
    9021     105.8832
    9022      93.3316
    9023     114.1862
    9024      99.9519
    9025     108.9112
    9026      99.3047
    9027     117.3194
    9028     105.0950
    9029     107.1653
    9030     116.3205
    9031     104.2184
    9032     130.6008
    9033     127.6610
    9034      95.4516
    9035     115.2173
    9036     109.1476
    9037     115.6982
    9038     128.8931
    9039     129.0309
    9040     105.0026
    9041     104.8107
    9042     114.3908
    9043     108.8981
    9044     102.6507
    9045     102.0708
    9046     115.4972
    9047     116.1342
    9048     110.0997
    9049     114.3175
    9050      97.1530
    9051     114.8662
    9052     107.5219
    9053     105.4434
    9054     110.3743
    9055      97.8777
    9056     100.2993
    9057     108.4252
    9058     110.3007
    9059     103.3605
    9060     105.2458
    9061     112.6401
    9062      96.5097
    9063     101.8114
    9064     116.4143
    9065     124.6873
    9066     101.7630
    9067     105.3567
    9068     134.3631
    9069     108.5461
    9070     105.9616
    9071     105.1238
    9072     108.0212
    9073     110.7368
    9074      98.1670
    9075     112.8298
    9076     116.6955
    9077     118.5057
    9078     104.8326
    9079     119.3511
    9080     116.1040
    9081      96.6054
    9082     106.2585
    9083     103.5202
    9084     102.8745
    9085      88.6273
    9086     112.3619
    9087     114.9053
    9088     119.2056
    9089     105.2958
    9090      95.1931
    9091      93.6623
    9092     107.6871
    9093      97.9200
    9094     100.3286
    9095     101.8253
    9096      94.7660
    9097     126.9596
    9098     128.0355
    9099     123.5110
    9100     103.2461
    9101     106.3549
    9102     127.1368
    9103      99.4361
    9104     117.8470
    9105     116.0048
    9106      98.0464
    9107     107.1611
    9108      99.7857
    9109     103.7051
    9110     109.0947
    9111     104.9322
    9112     103.8983
    9113     114.1625
    9114      99.9320
    9115     113.7530
    9116     116.9249
    9117     102.2869
    9118     121.7579
    9119     106.7198
    9120     105.3486
    9121     102.1879
    9122     117.7683
    9123     113.5724
    9124     118.6851
    9125     117.4869
    9126     115.2626
    9127     112.2436
    9128     108.2402
    9129     107.4599
    9130     114.9071
    9131     115.2481
    9132      98.5230
    9133     102.9430
    9134     115.3675
    9135     120.0872
    9136     113.7258
    9137     120.3714
    9138     117.2265
    9139     103.5148
    9140     115.6214
    9141     118.9342
    9142     117.4781
    9143     100.3323
    9144     119.5346
    9145     112.1198
    9146     110.8924
    9147      96.9418
    9148     116.9409
    9149     103.2521
    9150     110.1822
    9151     115.8690
    9152     114.0823
    9153     107.1228
    9154     115.1055
    9155     110.0878
    9156     109.9451
    9157     101.1084
    9158     115.2442
    9159     110.7781
    9160     102.9550
    9161     108.2132
    9162     105.2248
    9163     103.6437
    9164      92.8505
    9165     104.1665
    9166     110.8237
    9167     123.0859
    9168     101.1413
    9169     107.9959
    9170     112.8045
    9171     119.8880
    9172     127.9172
    9173     119.2234
    9174     112.1880
    9175     118.3479
    9176      97.9485
    9177     111.1411
    9178     100.3916
    9179     118.9629
    9180     118.4028
    9181     134.3447
    9182     155.0506
    9183     122.3328
    9184     117.0488
    9185     115.4238
    9186     107.0896
    9187     115.2833
    9188     117.9460
    9189     102.8294
    9190     109.7719
    9191     109.2269
    9192     104.7618
    9193     104.6373
    9194     108.4382
    9195     118.1917
    9196     104.2875
    9197     119.9052
    9198     109.4599
    9199     111.6627
    9200     117.0575
    9201     111.4189
    9202     112.9404
    9203     100.1885
    9204     133.9514
    9205     108.3281
    9206     124.9303
    9207     128.3736
    9208     144.4430
    9209     118.0747
    9210      98.2291
    9211     125.8230
    9212     119.5276
    9213      96.0145
    9214     123.4923
    9215     108.9299
    9216     106.9828
    9217     104.4233
    9218     123.6601
    9219     111.2679
    9220     118.9126
    9221     125.0320
    9222     124.0896
    9223     115.5663
    9224     101.8688
    9225      97.3386
    9226     109.4529
    9227     104.0411
    9228      96.5438
    9229     111.7607
    9230     103.3941
    9231     104.4199
    9232     116.6944
    9233      99.3248
    9234     111.5178
    9235     107.8554
    9236     107.9603
    9237      98.3913
    9238     107.7463
    9239     116.8474
    9240     104.1890
    9241     104.3773
    9242     112.3873
    9243     101.5550
    9244     109.2242
    9245      96.9676
    9246     105.9400
    9247     104.2471
    9248      97.9281
    9249     122.2627
    9250     112.8045
    9251      81.6402
    9252     101.5864
    9253      95.4056
    9254     106.2143
    9255     111.7040
    9256     103.0390
    9257     101.2508
    9258     106.5099
    9259     109.2275
    9260     122.9988
    9261     110.3730
    9262     109.1840
    9263     105.8017
    9264     113.3108
    9265      94.5580
    9266     102.0986
    9267     111.1555
    9268      99.7879
    9269     110.7173
    9270     102.6796
    9271      98.6210
    9272     116.2703
    9273     103.1018
    9274     107.6978
    9275     100.1582
    9276     103.8448
    9277      95.5412
    9278     109.8376
    9279     107.6657
    9280     108.1034
    9281     114.6293
    9282      99.1671
    9283     115.1558
    9284     106.5829
    9285     110.6914
    9286     105.8178
    9287     106.0932
    9288     115.8265
    9289     107.3309
    9290     142.4301
    9291     110.5931
    9292     121.0089
    9293     112.9870
    9294      99.6270
    9295     102.6647
    9296     123.0705
    9297     104.4154
    9298     100.7868
    9299     103.6573
    9300     100.1596
    9301     117.9035
    9302     103.7208
    9303     108.7131
    9304      97.8485
    9305     105.4206
    9306      98.0376
    9307     102.5886
    9308     120.0349
    9309     145.2245
    9310     118.3868
    9311     102.9980
    9312     105.5946
    9313     100.6443
    9314      99.4316
    9315     104.7079
    9316     105.3815
    9317     104.1451
    9318     110.5887
    9319     107.1558
    9320     107.9008
    9321     106.8733
    9322     106.8491
    9323     117.0662
    9324     114.6057
    9325     121.7477
    9326     114.4605
    9327     124.4397
    9328     110.0222
    9329     107.2815
    9330     116.6004
    9331      93.0087
    9332     103.5835
    9333     121.5534
    9334     101.0235
    9335      95.6989
    9336     113.4650
    9337     104.4227
    9338     109.1223
    9339     107.4199
    9340     101.9547
    9341     107.1949
    9342     116.6904
    9343     114.1234
    9344     102.9961
    9345      85.3692
    9346      94.3898
    9347     103.5293
    9348      92.6922
    9349     105.3313
    9350     112.2996
    9351     111.5180
    9352     121.8221
    9353     109.6721
    9354     125.1485
    9355     106.2544
    9356      99.7836
    9357     108.7935
    9358     127.5558
    9359     104.7146
    9360      98.8382
    9361     106.0669
    9362      99.5734
    9363     104.2070
    9364     122.7287
    9365     123.5906
    9366     121.4793
    9367     121.4037
    9368     121.8650
    9369     130.8010
    9370     133.7212
    9371     111.1954
    9372      98.8861
    9373     103.5969
    9374     113.2794
    9375     115.4721
    9376     103.9551
    9377      99.6389
    9378     104.1815
    9379     109.9731
    9380     109.6682
    9381     105.0296
    9382     116.9099
    9383     136.4939
    9384     122.2627
    9385     105.7486
    9386     122.5343
    9387      95.3984
    9388     104.7173
    9389      92.2082
    9390     108.4479
    9391     123.0692
    9392      96.0021
    9393     103.2277
    9394     131.2046
    9395     104.6617
    9396     110.9830
    9397     108.3198
    9398      92.7446
    9399     114.6752
    9400     102.1624
    9401     107.3668
    9402     117.9140
    9403     111.8157
    9404     102.4895
    9405     110.3473
    9406     106.3018
    9407     110.8054
    9408      99.6230
    9409     103.6667
    9410      93.8436
    9411     117.5057
    9412     118.5826
    9413      98.8713
    9414      94.1756
    9415      93.6798
    9416     100.0966
    9417     100.5531
    9418     110.3995
    9419     105.0707
    9420      90.8803
    9421     100.1708
    9422      96.7317
    9423      91.9220
    9424     100.1133
    9425      92.3262
    9426     107.1673
    9427     102.0325
    9428      95.9742
    9429     107.0634
    9430     101.8372
    9431      77.8214
    9432      98.3998
    9433      97.8275
    9434     112.8044
    9435      99.1018
    9436     109.0440
    9437      98.2113
    9438      94.9593
    9439     101.6544
    9440     125.4120
    9441      90.4431
    9442     107.8854
    9443      92.3011
    9444     109.9893
    9445      92.3815
    9446     108.1082
    9447      89.3712
    9448     117.9890
    9449     116.3568
    9450     115.0767
    9451      97.5119
    9452     112.3891
    9453      93.3226
    9454      99.5652
    9455      99.2688
    9456      98.9860
    9457      83.4236
    9458      90.0452
    9459     101.2409
    9460     102.4358
    9461     109.1207
    9462     111.4059
    9463     110.3310
    9464      91.1569
    9465     100.0469
    9466     114.0622
    9467     105.1350
    9468     120.8704
    9469     109.7466
    9470      92.4043
    9471      91.9170
    9472     111.6292
    9473     108.5464
    9474     100.0170
    9475     102.0457
    9476     106.4532
    9477     102.1147
    9478     117.5099
    9479     106.0906
    9480     110.1482
    9481     111.8102
    9482     122.7545
    9483     113.8573
    9484     140.1370
    9485     120.1430
    9486     121.0896
    9487     108.5254
    9488      81.2499
    9489     108.0810
    9490     103.5147
    9491     106.8227
    9492     111.1969
    9493     115.4229
    9494     132.2127
    9495     132.7857
    9496     124.9293
    9497     112.8824
    9498      94.8762
    9499      99.1804
    9500     115.1317
    9501     118.4508
    9502      98.3307
    9503     117.2764
    9504     112.0425
    9505     105.9502
    9506     112.3645
    9507      99.3992
    9508     112.5646
    9509     130.9168
    9510     147.8613
    9511     118.1295
    9512      89.7368
    9513      96.8332
    9514      95.0678
    9515     100.0203
    9516     114.2305
    9517      99.5618
    9518      87.4934
    9519     100.5563
    9520     106.0771
    9521      89.8785
    9522     121.7374
    9523     104.8965
    9524     116.0124
    9525      96.4895
    9526     100.2547
    9527      95.2141
    9528      98.1562
    9529     113.3436
    9530     101.5331
    9531     113.8343
    9532     104.1938
    9533     105.0985
    9534     104.4184
    9535      92.0491
    9536     107.0381
    9537     108.6779
    9538     110.6144
    9539      90.5804
    9540     111.6201
    9541     115.7675
    9542     101.9341
    9543     110.8800
    9544     108.4322
    9545     113.1555
    9546     100.7142
    9547     104.7135
    9548      97.8978
    9549     101.9142
    9550     107.1638
    9551     110.1843
    9552      98.5366
    9553     110.1681
    9554     113.4831
    9555     110.3925
    9556     105.2176
    9557      99.9489
    9558     109.9947
    9559      98.9821
    9560      94.5832
    9561     108.5408
    9562     105.5771
    9563      99.8255
    9564     115.0994
    9565     100.7785
    9566     101.1082
    9567     108.7468
    9568     106.1709
    9569     113.0714
    9570     119.1469
    9571     118.8495
    9572     120.2484
    9573      88.9665
    9574     114.0259
    9575     102.8825
    9576      97.1861
    9577     101.8748
    9578     110.0815
    9579      99.1864
    9580     104.4512
    9581     106.8977
    9582      86.1905
    9583      99.5043
    9584      86.9804
    9585      98.8672
    9586      96.7386
    9587      83.3500
    9588      81.0669
    9589     105.0978
    9590     124.0784
    9591     119.0326
    9592     104.7558
    9593     103.0597
    9594     107.4206
    9595     100.6665
    9596     120.1994
    9597     115.2462
    9598     105.3432
    9599     102.1564
    9600     108.6150
    9601     114.4186
    9602     116.6751
    9603     105.4761
    9604     111.5517
    9605      99.9611
    9606      78.5740
    9607      92.1390
    9608      84.1796
    9609     104.0362
    9610     104.8577
    9611      94.0610
    9612      87.3437
    9613     104.5068
    9614     102.5792
    9615      90.8141
    9616     105.0141
    9617     106.2774
    9618      88.1555
    9619      92.6784
    9620      85.4091
    9621     114.0147
    9622      86.3381
    9623      93.4951
    9624      98.1187
    9625     106.2931
    9626      98.8888
    9627      84.2246
    9628      88.2490
    9629      85.1085
    9630      90.5401
    9631      92.0971
    9632     101.4802
    9633     127.2928
    9634      89.4420
    9635      89.7956
    9636     102.4097
    9637      98.7163
    9638     116.8625
    9639      89.1367
    9640      83.7784
    9641      96.2418
    9642     103.4050
    9643     110.0727
    9644      88.5697
    9645      80.4186
    9646      96.6606
    9647      96.5352
    9648      98.6831
    9649     101.0326
    9650     100.7736
    9651      94.6103
    9652      98.9460
    9653     142.3158
    9654      90.2135
    9655      86.5737
    9656     101.4329
    9657      87.8393
    9658     114.5239
    9659     123.1143
    9660     103.9608
    9661     123.8862
    9662      87.7877
    9663     101.1665
    9664     111.4869
    9665     103.8669
    9666     138.4179
    9667      99.9063
    9668     116.2313
    9669      92.3761
    9670     112.1770
    9671      95.6952
    9672     112.4804
    9673     103.2210
    9674     112.7009
    9675     146.9794
    9676     124.1208
    9677     109.0623
    9678     102.3257
    9679     109.9054
    9680     121.9270
    9681     113.2525
    9682      92.5347
    9683     116.4473
    9684      94.6837
    9685      81.9363
    9686     105.1349
    9687     108.3505
    9688     100.3062
    9689     107.1306
    9690     109.0630
    9691     112.6200
    9692      91.9879
    9693     119.2278
    9694      99.4018
    9695     108.4715
    9696     103.7470
    9697      75.9832
    9698      63.8768
    9699      97.8872
    9700     122.6502
    9701     128.0127
    9702      99.7309
    9703     120.0677
    9704     135.8786
    9705     112.5173
    9706     114.8187
    9707     111.3140
    9708     107.7449
    9709     111.8446
    9710      82.1624
    9711      92.8008
    9712      79.2034
    9713      85.4519
    9714      94.1522
    9715      75.7538
    9716      97.8612
    9717      65.4309
    9718      88.4199
    9719     100.9604
    9720      84.5499
    9721      91.5288
    9722      98.3511
    9723     121.7992
    9724      94.7477
    9725     107.1746
    9726     100.6394
    9727      86.7671
    9728      92.1300
    9729      90.1525
    9730      88.1378
    9731      95.9480
    9732      79.7041
    9733      83.9000
    9734      82.7324
    9735      98.9214
    9736      90.3714
    9737      87.9461
    9738     104.2031
    9739      97.8638
    9740      94.9008
    9741      98.7452
    9742      78.9091
    9743      97.6574
    9744      92.6045
    9745     112.4318
    9746     102.6001
    9747      95.9616
    9748      80.5357
    9749     103.8847
    9750      97.4898
    9751      99.1670
    9752      87.0265
    9753      95.1638
    9754     106.6979
    9755     106.5578
    9756      94.6149
    9757      92.9649
    9758      92.4723
    9759      88.3752
    9760      89.0251
    9761      92.6897
    9762      94.1536
    9763      96.1936
    9764     113.2415
    9765      79.5319
    9766      95.8051
    9767      86.8546
    9768      89.8994
    9769      80.5050
    9770     106.5894
    9771     106.0193
    9772     108.8789
    9773      97.1106
    9774     102.1477
    9775      95.3077
    9776      92.5879
    9777      70.8549
    9778      81.6911
    9779      99.5882
    9780      97.8119
    9781      83.7426
    9782      90.0751
    9783      91.3655
    9784      95.4349
    9785      87.8100
    9786      98.4274
    9787      86.1108
    9788      86.9201
    9789      72.7699
    9790      87.0677
    9791      84.0453
    9792     108.4589
    9793     106.4100
    9794      94.7244
    9795     102.2602
    9796     103.6943
    9797      86.9973
    9798      91.2944
    9799      93.2261
    9800      88.6590
    9801     100.8581
    9802     109.0927
    9803      92.8714
    9804      88.7978
    9805      93.1664
    9806      95.3975
    9807      98.0928
    9808      99.9116
    9809      92.0159
    9810     100.2164
    9811      97.2093
    9812      92.8858
    9813     106.0328
    9814      90.5399
    9815      91.5546
    9816     119.7568
    9817     102.6405
    9818      88.2584
    9819      90.2673
    9820      87.2525
    9821      91.0280
    9822      83.0678
    9823      96.0070
    9824      79.4592
    9825     102.2514
    9826      98.6657
    9827      78.2127
    9828     113.9962
    9829      95.7607
    9830      79.0923
    9831      89.5559
    9832      82.7928
    9833      80.1895
    9834      91.5660
    9835      88.6756
    9836      94.0364
    9837     105.0868
    9838     100.2876
    9839      93.5927
    9840     105.6128
    9841      88.4851
    9842     109.1159
    9843     111.7221
    9844     104.8852
    9845     128.6440
    9846      99.9165
    9847      90.4012
    9848      76.9972
    9849     106.5285
    9850      98.1378
    9851     109.8381
    9852      99.3086
    9853     105.0659
    9854      95.0793
    9855     114.4968
    9856     104.8001
    9857      98.3173
    9858     103.8653
    9859      98.0154
    9860      93.0740
    9861     106.3374
    9862      87.4188
    9863      99.7074
    9864      93.4430
    9865      95.1126
    9866     106.2390
    9867     102.0058
    9868     108.6948
    9869     117.5464
    9870     113.2744
    9871      91.2045
    9872     103.0529
    9873      96.8420
    9874     101.9322
    9875     100.8799
    9876     103.9998
    9877     100.2358
    9878     104.5132
    9879      98.5003
    9880      96.9226
    9881      89.2569
    9882     112.8293
    9883      98.4644
    9884      90.2447
    9885     103.2906
    9886      98.4211
    9887      99.7287
    9888     108.1327
    9889     115.5701
    9890     125.2116
    9891      87.1364
    9892     111.9059
    9893     105.8994
    9894      96.5591
    9895     116.1529
    9896     106.6023
    9897      80.5640
    9898      95.8253
    9899     101.8160
    9900     102.1604
    9901     116.1152
    9902     108.9379
    9903     111.0521
    9904      79.3666
    9905      84.4928
    9906      86.8517
    9907     111.8335
    9908     109.1659
    9909      94.1825
    9910      89.2748
    9911      87.3712
    9912      72.5809
    9913     101.9226
    9914      82.2434
    9915      91.2361
    9916      93.1047
    9917      73.6709
    9918      92.2285
    9919      91.8678
    9920      93.4307
    9921      88.1177
    9922     110.8645
    9923      98.7652
    9924     100.5585
    9925      89.3836
    9926      97.1634
    9927      93.7792
    9928      95.2562
    9929      81.9906
    9930      88.2137
    9931      91.7377
    9932      89.6118
    9933      73.8583
    9934      92.1575
    9935      91.3044
    9936      82.7678
    9937      91.3040
    9938      80.4893
    9939      90.4262
    9940      93.2139
    9941      95.8396
    9942      93.6526
    9943     123.5055
    9944      92.0453
    9945      95.9663
    9946     111.6532
    9947     113.6858
    9948      94.4510
    9949     108.0715
    9950     112.6391
    9951      95.9386
    9952      79.7280
    9953      97.8971
    9954      94.8529
    9955     123.3441
    9956     106.9443
    9957     104.2537
    9958      97.6561
    9959      90.9331
    9960      83.8643
    9961      92.1737
    9962     118.3619
    9963     130.6386
    9964      92.3083
    9965     110.3161
    9966     101.8769
    9967     111.0420
    9968     105.0598
    9969     104.2618
    9970     102.9140
    9971      87.9041
    9972      85.6460
    9973     101.9284
    9974      96.5268
    9975      92.6013
    9976     101.9808
    9977      93.8359
    9978     108.4055
    9979     114.2424
    9980     130.7350
    9981     104.4843
    9982     100.0666
    9983      95.6948
    9984     107.6711
    9985     104.2111
    9986     111.0887
    9987      82.4003
    9988      88.1116
    9989     109.4581
    9990      88.8698
    9991      76.6719
    9992     109.8645
    9993     103.9211
    9994     110.5026
    9995      94.3672
    9996      85.3911
    9997     105.2305
    9998      94.2336
    9999     106.0968
   10000     118.2332
   10001      94.0984
   10002     102.7041
   10003     101.7363
   10004     101.8985
   10005     107.7366
   10006      93.7693
   10007     104.7514
   10008     108.1255
   10009     108.2828
   10010      71.7049
   10011      88.1911
   10012      82.0495
   10013      78.0132
   10014      62.4587
   10015     101.8480
   10016     125.6536
   10017     104.5126
   10018      92.1403
   10019      90.8673
   10020      99.8707
   10021      95.4197
   10022     111.3026
   10023     108.0932
   10024     102.4073
   10025      98.2603
   10026     105.1273
   10027      98.8889
   10028      93.5578
   10029      75.3250
   10030      82.0509
   10031      84.9012
   10032      96.5285
   10033      85.4027
   10034      93.2427
   10035     108.1070
   10036      96.5749
   10037      92.5596
   10038      88.2411
   10039      98.0624
   10040      82.5394
   10041      86.3459
   10042      96.9736
   10043      66.6087
   10044      71.7786
   10045      93.1919
   10046     112.8621
   10047      93.1746
   10048     110.9050
   10049      96.7314
   10050      90.3749
   10051      86.3172
   10052      85.7457
   10053     104.6206
   10054     110.8555
   10055      96.7422
   10056      88.9408
   10057      99.1246
   10058      91.8934
   10059      87.2694
   10060      95.6453
   10061      86.1286
   10062      89.7225
   10063      98.1835
   10064      90.6267
   10065      91.2192
   10066     103.8951
   10067      96.6891
   10068      90.5235
   10069      89.2707
   10070      96.7143
   10071      91.9802
   10072      68.7882
   10073      81.2596
   10074      92.0528
   10075      88.1393
   10076      90.5264
   10077     112.9916
   10078      94.6901
   10079      93.2219
   10080      85.3346
   10081      97.2169
   10082     101.1000
   10083      86.6889
   10084     118.2803
   10085      87.7033
   10086      77.9032
   10087      86.1457
   10088     107.3199
   10089     102.6810
   10090      87.0331
   10091     121.0798
   10092      68.6052
   10093      95.8175
   10094      92.9966
   10095      90.1765
   10096      84.1608
   10097      88.3820
   10098      90.2752
   10099      95.6447
   10100      78.2731
   10101      91.8528
   10102     112.4944
   10103     105.9163
   10104     106.1932
   10105      99.4079
   10106     103.6210
   10107      95.8743
   10108     142.1007
   10109     139.4074
   10110      91.4877
   10111      89.2745
   10112      84.2042
   10113     111.0183
   10114      92.0107
   10115      92.0972
   10116      87.3788
   10117      94.4375
   10118     100.9108
   10119      92.8677
   10120      91.2793
   10121      92.3564
   10122      97.9004
   10123     107.0494
   10124     109.5463
   10125      97.5088
   10126     131.6912
   10127      97.4917
   10128      96.7869
   10129     111.9668
   10130     112.4922
   10131     119.6407
   10132      94.4749
   10133      96.9763
   10134      87.0035
   10135     102.6415
   10136      90.9197
   10137      96.1912
   10138      89.7497
   10139      70.9811
   10140      90.9248
   10141     106.7795
   10142      93.3055
   10143     107.9773
   10144     102.0090
   10145      99.4781
   10146      97.6256
   10147      87.0349
   10148     103.8354
   10149      95.7452
   10150      95.3225
   10151      93.0179
   10152     102.1853
   10153      96.8451
   10154      87.5510
   10155      90.0125
   10156     106.7905
   10157     106.9714
   10158      89.2295
   10159      84.1598
   10160     107.5850
   10161     142.2096
   10162     111.1378
   10163     105.2462
   10164      99.4984
   10165     111.0344
   10166     103.5187
   10167     120.7880
   10168     138.7527
   10169     109.7692
   10170     120.0823
   10171     104.4776
   10172      90.0167
   10173      85.4710
   10174      90.1620
   10175      93.6299
   10176      98.5777
   10177      92.8254
   10178      93.8277
   10179     110.2913
   10180     114.1436
   10181     111.8739
   10182     107.2611
   10183     114.3435
   10184      99.3059
   10185     103.8021
   10186     110.1245
   10187     104.8273
   10188     118.3367
   10189     125.3852
   10190     103.3178
   10191     104.0569
   10192     118.3011
   10193      73.8727
   10194     102.2361
   10195      86.9733
   10196     120.4252
   10197     103.5602
   10198      89.7482
   10199     118.8124
   10200     110.6561
   10201      96.3579
   10202     108.7619
   10203      98.3241
   10204     105.7475
   10205     100.4306
   10206     114.0659
   10207     106.2424
   10208      94.9753
   10209     102.9165
   10210     121.5990
   10211     105.5367
   10212      98.4939
   10213     101.0519
   10214      98.7792
   10215      91.3732
   10216      99.8130
   10217      89.5591
   10218     119.1476
   10219      96.6892
   10220      93.3603
   10221      91.4930
   10222     101.8289
   10223     104.3736
   10224      92.6617
   10225      90.6502
   10226      71.1781
   10227     105.2382
   10228      83.9361
   10229      96.0842
   10230      86.9263
   10231      84.6686
   10232      94.3258
   10233     104.8773
   10234      87.4487
   10235      93.8625
   10236      90.7622
   10237      93.6529
   10238      92.2835
   10239      94.9527
   10240     108.0721
   10241      99.6517
   10242      89.5281
   10243      87.6589
   10244     104.1088
   10245      99.9983
   10246      96.6161
   10247      86.2338
   10248      82.1903
   10249     110.5639
   10250      85.8592
   10251     101.0874
   10252      83.3577
   10253     105.0372
   10254      93.7637
   10255      99.9905
   10256      95.3861
   10257     110.1640
   10258      90.0302
   10259      89.1335
   10260      94.3044
   10261      96.2495
   10262     113.1363
   10263     113.9733
   10264      88.0368
   10265      99.4422
   10266     101.5859
   10267      86.6325
   10268      88.3907
   10269      99.3388
   10270      95.9661
   10271     105.8669
   10272     106.7984
   10273      95.4172
   10274      83.1416
   10275      84.8156
   10276     105.2915
   10277      94.1126
   10278      82.9645
   10279      75.8365
   10280      98.0493
   10281      99.0552
   10282      81.0674
   10283     109.6833
   10284     102.4827
   10285      96.3280
   10286      93.0473
   10287      86.2084
   10288      99.9961
   10289      89.0984
   10290      86.3610
   10291     104.9077
   10292      99.4727
   10293      88.4167
   10294      94.5548
   10295      90.3546
   10296     100.5464
   10297      92.6739
   10298      94.0503
   10299      87.8912
   10300      96.2019
   10301      85.2888
   10302      77.4096
   10303      99.2535
   10304     105.7232
   10305      93.3875
   10306     105.2041
   10307      79.6966
   10308      87.5252
   10309     107.6100
   10310     123.6630
   10311     111.9839
   10312      86.1778
   10313      91.8920
   10314     101.6931
   10315      89.6647
   10316      93.1412
   10317      97.2861
   10318      98.7080
   10319      76.2430
   10320     113.3283
   10321      90.3603
   10322      91.9611
   10323      91.0175
   10324      91.9681
   10325     110.2895
   10326      92.2905
   10327     103.3668
   10328      93.8249
   10329      97.1622
   10330      87.3045
   10331      87.0487
   10332      91.5369
   10333      97.1025
   10334      82.2734
   10335      56.2301
   10336      83.5594
   10337      93.0622
   10338      90.5026
   10339      83.6965
   10340     103.1033
   10341      77.1826
   10342      79.0956
   10343      66.3033
   10344      91.9395
   10345      86.5596
   10346      91.1486
   10347      87.8620
   10348     103.1593
   10349      82.9321
   10350      88.9245
   10351     106.3910
   10352      98.9195
   10353      93.8668
   10354      98.5614
   10355      97.3749
   10356     123.3407
   10357      92.4908
   10358      93.8036
   10359     107.4870
   10360      95.2508
   10361      93.4576
   10362     103.7594
   10363     106.4314
   10364      94.4759
   10365     105.5906
   10366     100.4975
   10367      92.4541
   10368     105.2678
   10369      88.9498
   10370      96.8688
   10371      83.7554
   10372      91.3650
   10373      90.1982
   10374      92.3626
   10375      87.5846
   10376      88.3197
   10377      78.3015
   10378      98.1697
   10379      98.2622
   10380      99.6333
   10381     106.3937
   10382      97.7107
   10383     114.0339
   10384     130.8282
   10385     101.0603
   10386      94.8019
   10387      84.9270
   10388      99.4141
   10389      83.7103
   10390      78.8473
   10391     101.7804
   10392      95.0281
   10393      98.3475
   10394      99.0391
   10395      89.0314
   10396      99.4970
   10397      97.9505
   10398      84.4096
   10399      93.7553
   10400      83.6559
   10401      99.7522
   10402      91.3615
   10403      90.2262
   10404     109.0955
   10405     126.8821
   10406     111.5106
   10407      97.5600
   10408      96.4266
   10409      86.0499
   10410     106.5851
   10411     102.0014
   10412     111.7270
   10413     101.6571
   10414      92.0908
   10415     101.0895
   10416     103.3636
   10417     112.7619
   10418     117.3322
   10419     106.5219
   10420     100.2976
   10421      80.8806
   10422      97.0083
   10423     116.4418
   10424     111.8855
   10425      83.8241
   10426      97.1018
   10427      88.5770
   10428     114.7001
   10429      91.5500
   10430      93.9152
   10431      71.7453
   10432     103.0797
   10433     104.9366
   10434     117.4172
   10435      88.0878
   10436      97.5697
   10437      92.1311
   10438      99.7435
   10439      92.7646
   10440      83.0179
   10441      78.6131
   10442      80.0724
   10443      82.2840
   10444      84.9216
   10445      92.5648
   10446      78.0393
   10447      92.4963
   10448      88.8005
   10449      90.3331
   10450      81.1128
   10451      82.9285
   10452      71.7383
   10453     104.6060
   10454      92.5368
   10455      81.8222
   10456      82.5563
   10457      84.8307
   10458      79.1819
   10459      81.9587
   10460      87.9581
   10461      95.5460
   10462      86.6478
   10463      72.9080
   10464      90.2869
   10465      94.5015
   10466      77.9446
   10467      76.3236
   10468     104.0599
   10469     104.5510
   10470      86.6048
   10471      96.1856
   10472      93.6610
   10473      89.8248
   10474      93.6055
   10475      86.7973
   10476      99.1690
   10477      84.6481
   10478      94.4756
   10479      80.7208
   10480      97.0977
   10481      79.3334
   10482      87.3657
   10483      92.9543
   10484      82.4794
   10485      93.8484
   10486      96.8647
   10487      80.2868
   10488      86.2383
   10489      81.6381
   10490      92.8795
   10491      87.9441
   10492      76.5089
   10493      89.0950
   10494      80.3123
   10495      67.7748
   10496      86.9615
   10497      96.7040
   10498      90.8660
   10499     102.2498
   10500      82.9315
   10501      97.9522
   10502      80.3962
   10503      85.7670
   10504      96.9929
   10505     111.1970
   10506     105.8558
   10507      91.6732
   10508     120.1528
   10509     105.3967
   10510      90.8757
   10511      97.4484
   10512     109.1791
   10513      99.2665
   10514      98.0710
   10515     107.4617
   10516      95.2121
   10517     118.7210
   10518      95.8023
   10519      93.7284
   10520     104.5478
   10521     104.7629
   10522      97.2527
   10523      98.0754
   10524     100.2021
   10525     100.5265
   10526      93.8325
   10527      92.5802
   10528     115.5788
   10529     101.4399
   10530      96.6130
   10531     107.5593
   10532      99.5288
   10533      83.1117
   10534     107.7470
   10535     105.6486
   10536      99.0527
   10537     121.1955
   10538     104.2010
   10539      97.0399
   10540      83.8075
   10541      97.6718
   10542     100.8851
   10543     106.0521
   10544     122.6004
   10545     107.4967
   10546     107.2287
   10547      98.8416
   10548     112.1001
   10549      98.6416
   10550     109.0900
   10551      92.4756
   10552     101.4275
   10553      89.3643
   10554      88.6083
   10555      81.6777
   10556      94.6771
   10557      94.8278
   10558      88.6506
   10559      87.6464
   10560      87.4327
   10561      99.6890
   10562      87.9447
   10563      83.2702
   10564      91.2469
   10565      82.3068
   10566     106.7735
   10567      87.6294
   10568      98.4194
   10569      93.8002
   10570      95.1259
   10571      95.3222
   10572      87.2124
   10573      97.2259
   10574      77.3465
   10575      94.9200
   10576     123.3387
   10577     124.5605
   10578      95.5716
   10579      89.2035
   10580     115.5682
   10581      82.4137
   10582      93.9711
   10583      81.4548
   10584     101.5926
   10585      85.5804
   10586      95.2158
   10587      91.4783
   10588      93.7286
   10589      81.6535
   10590      76.8286
   10591      90.1023
   10592     100.3811
   10593      76.3499
   10594     101.1350
   10595     119.2813
   10596     124.3662
   10597     105.3775
   10598     113.3074
   10599     115.2219
   10600     108.3397
   10601     114.9696
   10602     110.5893
   10603     116.0433
   10604     107.3526
   10605     116.6791
   10606     118.0618
   10607     124.6910
   10608     137.4966
   10609     110.6763
   10610     109.9975
   10611     117.5017
   10612     128.2346
   10613     120.8734
   10614     132.0015
   10615     117.8179
   10616     122.0226
   10617     124.6947
   10618      99.1030
   10619      98.9760
   10620     113.3275
   10621     105.2030
   10622     111.1641
   10623     109.2281
   10624     106.0806
   10625     126.8847
   10626     118.0337
   10627     124.5953
   10628     127.3578
   10629     114.0600
   10630      91.2258
   10631      96.3102
   10632     110.9284
   10633     116.4804
   10634      94.3345
   10635     103.6403
   10636      97.5782
   10637      99.6831
   10638      91.7532
   10639     114.1795
   10640     104.6363
   10641     107.7769
   10642      84.9206
   10643     110.0061
   10644      99.7735
   10645      95.5957
   10646      99.2104
   10647      99.4401
   10648     126.4835
   10649     121.7223
   10650     105.4921
   10651      88.6533
   10652     104.1298
   10653      96.0471
   10654      92.8089
   10655     103.7259
   10656     100.1484
   10657      90.3936
   10658     106.9072
   10659     107.3752
   10660     130.0056
   10661     104.9991
   10662     101.8543
   10663      84.3228
   10664     120.1827
   10665     120.9019
   10666     116.6847
   10667     117.5766
   10668     110.1333
   10669      91.9011
   10670     103.1919
   10671     106.9365
   10672     120.7808
   10673     104.1831
   10674     109.6031
   10675     128.1376
   10676     109.1613
   10677     107.0323
   10678     120.9447
   10679     111.9532
   10680     112.4885
   10681      98.9172
   10682     114.1015
   10683     107.0199
   10684     108.2369
   10685     125.3510
   10686     124.0119
   10687     110.3955
   10688     115.3758
   10689     103.8919
   10690      91.5729
   10691     113.3725
   10692     107.9782
   10693     117.2884
   10694      88.7277
   10695     100.8981
   10696     107.5469
   10697     104.2982
   10698     106.4307
   10699      87.3616
   10700     100.9274
   10701      95.7662
   10702      95.7540
   10703     107.6735
   10704      94.2490
   10705     103.9319
   10706     114.4793
   10707     110.6098
   10708     118.6874
   10709      87.1519
   10710      99.3784
   10711      88.1000
   10712      85.7232
   10713     100.5596
   10714      95.9500
   10715      91.7602
   10716      93.3905
   10717      98.1716
   10718     119.4315
   10719      97.9622
   10720      93.6271
   10721      93.0548
   10722      92.9760
   10723     111.2179
   10724     102.7944
   10725     114.2024
   10726     113.9586
   10727      83.5782
   10728     102.9760
   10729     101.9261
   10730     121.9741
   10731      95.1678
   10732      93.4614
   10733      99.9844
   10734     105.9841
   10735     101.2813
   10736     112.4583
   10737     114.6464
   10738     108.5426
   10739     104.0437
   10740     118.8353
   10741     109.4344
   10742     110.9912
   10743     132.7495
   10744     112.4081
   10745     115.5709
   10746     112.7593
   10747     122.3353
   10748     124.6037
   10749     115.3697
   10750     135.1059
   10751     132.7309
   10752     116.2627
   10753     126.9607
   10754     138.5668
   10755     122.2827
   10756     124.4806
   10757     127.5951
   10758     131.3104
   10759     122.7383
   10760     117.2106
   10761     127.5186
   10762     133.3448
   10763     118.0915
   10764     121.0346
   10765     131.4269
   10766     124.3874
   10767     132.2521
   10768     108.3269
   10769     138.1925
   10770     110.3038
   10771      97.7342
   10772     103.1223
   10773     118.5262
   10774     102.2349
   10775      71.7878
   10776      84.0266
   10777     112.5048
   10778     108.7480
   10779      98.0086
   10780      91.3178
   10781      99.9894
   10782     114.5211
   10783      92.8912
   10784     107.2538
   10785      78.2459
   10786      86.5492
   10787     103.8091
   10788     104.9801
   10789     107.4249
   10790      92.5339
   10791      99.0616
   10792      97.0845
   10793     108.9525
   10794      94.8199
   10795     105.1748
   10796     116.4063
   10797     110.8726
   10798     119.7935
   10799     119.2608
   10800     134.9294
   10801     123.5051
   10802     120.6611
   10803      96.1374
   10804     115.1450
   10805      97.5048
   10806     109.2762
   10807     109.5045
   10808     105.6255
   10809     119.8265
   10810     109.4258
   10811     126.3068
   10812     113.3283
   10813     118.8837
   10814     133.3721
   10815     124.0768
   10816     121.2183
   10817     104.4417
   10818     122.3673
   10819     126.8773
   10820     111.6645
   10821     101.7418
   10822     108.4548
   10823     111.4521
   10824     110.9871
   10825      91.9546
   10826      92.9845
   10827      92.1847
   10828     103.2903
   10829      99.9446
   10830      95.5121
   10831     101.7371
   10832     109.7740
   10833     106.8679
   10834     111.1593
   10835     107.1501
   10836      96.6373
   10837      93.5205
   10838      89.8050
   10839     103.0619
   10840      98.1226
   10841      96.9786
   10842      97.6627
   10843      90.9775
   10844     104.1116
   10845      90.9377
   10846      95.0648
   10847      87.3777
   10848      98.5759
   10849     101.8036
   10850      93.4722
   10851      94.1725
   10852     105.1785
   10853     106.1609
   10854      90.8388
   10855     103.8256
   10856     105.4813
   10857      94.9370
   10858     101.9211
   10859      93.7732
   10860     103.8726
   10861     101.6823
   10862     120.6878
   10863     108.5270
   10864     108.2488
   10865     104.6123
   10866     104.4153
   10867      98.1486
   10868      94.1130
   10869      95.7504
   10870     123.3493
   10871     107.0304
   10872     115.4877
   10873     103.0250
   10874     106.3396
   10875      89.2185
   10876     102.6721
   10877     101.9723
   10878      99.3346
   10879      94.1619
   10880      77.6736
   10881      92.9409
   10882      98.8210
   10883      89.3698
   10884      87.2853
   10885      82.0595
   10886      99.2049
   10887     104.4089
   10888      90.3697
   10889     101.5725
   10890      99.2705
   10891     112.5017
   10892     125.1144
   10893     135.4079
   10894     113.7927
   10895     110.1456
   10896     117.3842
   10897     118.7985
   10898     112.3594
   10899     109.3216
   10900     107.1491
   10901     113.7437
   10902     134.6045
   10903     102.2155
   10904     104.3818
   10905      93.9324
   10906     112.5325
   10907     110.6985
   10908     110.0599
   10909     108.4755
   10910     105.3648
   10911     116.3397
   10912     116.6912
   10913      90.2008
   10914     108.6059
   10915     103.8978
   10916     100.2847
   10917      98.1628
   10918      91.9994
   10919      95.0416
   10920      91.0165
   10921      90.4676
   10922      89.1880
   10923     104.4870
   10924     102.9449
   10925     107.6093
   10926     115.3095
   10927      91.6627
   10928      97.8544
   10929     128.6003
   10930      93.8355
   10931      99.0321
   10932      97.1091
   10933     102.2562
   10934      99.5530
   10935     103.1569
   10936      98.6358
   10937      96.1440
   10938     107.8037
   10939     112.0577
   10940      88.8120
   10941      93.8154
   10942     107.0638
   10943     110.7725
   10944     104.0350
   10945      99.6291
   10946     108.7237
   10947      96.5031
   10948      94.4479
   10949      86.4860
   10950     109.4775
   10951      95.1674
   10952     114.5730
   10953      96.5500
   10954     104.7973
   10955      83.1315
   10956      97.9066
   10957     103.1953
   10958     103.4440
   10959     103.7828
   10960      90.6913
   10961     112.1266
   10962      95.2231
   10963     105.7744
   10964      95.1370
   10965      97.5385
   10966      98.4018
   10967      88.6652
   10968      91.2849
   10969      80.6238
   10970      84.6239
   10971      95.3355
   10972     101.6085
   10973      89.7123
   10974      94.1578
   10975      90.3671
   10976      92.0010
   10977     102.4840
   10978      97.5137
   10979      93.0347
   10980     111.6733
   10981     119.1190
   10982     117.6757
   10983      88.0193
   10984      81.9008
   10985     111.3811
   10986     106.3345
   10987     107.2995
   10988     102.3496
   10989      88.6802
   10990      94.0418
   10991     105.6213
   10992     117.8598
   10993     119.3948
   10994     112.6128
   10995     109.2244
   10996     118.7917
   10997     130.1926
   10998     116.9985
   10999     112.4937
   11000     112.1734
   11001     115.5589
   11002     106.2559
   11003     100.7923
   11004     133.6113
   11005     124.4224
   11006     126.6981
   11007      92.4155
   11008      99.8683
   11009     112.1847
   11010     147.3714
   11011     116.2871
   11012     118.5149
   11013     122.7151
   11014     115.1399
   11015     100.0653
   11016     112.2648
   11017     100.4612
   11018     106.3941
   11019     118.3783
   11020     108.7162
   11021     115.6128
   11022     118.5895
   11023     105.3712
   11024      90.6334
   11025      89.5917
   11026      97.0540
   11027     110.7292
   11028     114.6647
   11029      98.2133
   11030     106.2916
   11031      89.3713
   11032     126.3475
   11033     124.5159
   11034     117.0853
   11035     132.0800
   11036     103.8012
   11037     108.3299
   11038      96.9578
   11039     106.9774
   11040     125.7694
   11041     104.6551
   11042     102.3250
   11043     114.0338
   11044      84.6586
   11045     104.2695
   11046     119.4559
   11047     136.3423
   11048     120.8464
   11049     112.4627
   11050     123.1014
   11051     106.1869
   11052     118.5491
   11053     104.3253
   11054     104.2180
   11055     121.5157
   11056     119.0844
   11057     106.9852
   11058     119.2014
   11059     101.7468
   11060     112.0659
   11061     105.8633
   11062     110.1085
   11063     127.0983
   11064     104.4044
   11065      98.6300
   11066     121.5401
   11067     118.0459
   11068     117.2885
   11069     111.4112
   11070     126.6035
   11071     106.7974
   11072     126.2820
   11073     123.7422
   11074     113.9358
   11075     123.3906
   11076     128.1055
   11077      92.4333
   11078      96.9473
   11079     110.6679
   11080     112.6103
   11081     108.6047
   11082      98.8997
   11083     111.2271
   11084     104.2942
   11085     122.1514
   11086     101.1974
   11087     113.2147
   11088     125.4890
   11089     124.1051
   11090     122.8559
   11091     130.0053
   11092     137.8697
   11093     137.6578
   11094     147.7750
   11095     118.8968
   11096     116.7648
   11097     133.5803
   11098     117.7870
   11099     111.3007
   11100     126.6480
   11101     120.8045
   11102     109.7093
   11103     134.9071
   11104     126.3167
   11105     123.5683
   11106     118.4933
   11107     120.6070
   11108     115.4348
   11109     115.6877
   11110     126.5909
   11111     124.9997
   11112     120.3406
   11113     112.0360
   11114     131.2979
   11115     116.5281
   11116     109.5872
   11117      93.3990
   11118     116.6705
   11119     121.3824
   11120     117.3583
   11121     110.6613
   11122     123.9073
   11123     122.0519
   11124     117.9526
   11125     136.4815
   11126     126.5257
   11127     144.5488
   11128     132.5744
   11129     124.8647
   11130     132.4067
   11131     120.6632
   11132     118.0129
   11133     137.4251
   11134     126.1368
   11135     128.7728
   11136     118.0650
   11137     127.7037
   11138     121.2278
   11139     117.1463
   11140     125.8572
   11141     138.4406
   11142     127.2457
   11143     111.3184
   11144     124.6339
   11145     117.8915
   11146     113.7096
   11147     113.1386
   11148     101.4810
   11149     116.2993
   11150     116.7982
   11151     116.5903
   11152      92.1829
   11153     108.6065
   11154     108.6228
   11155     108.1135
   11156     126.2102
   11157      85.2709
   11158     110.9328
   11159     109.0565
   11160     109.0558
   11161     107.9061
   11162     110.9820
   11163     100.1805
   11164     102.6547
   11165     105.1752
   11166     114.8412
   11167     104.8204
   11168     116.2618
   11169     111.9211
   11170     115.7133
   11171     123.1963
   11172     111.2120
   11173     111.8315
   11174     147.0053
   11175     122.9149
   11176     119.4305
   11177     133.0582
   11178     141.9979
   11179     136.2633
   11180     140.0358
   11181     114.6242
   11182     109.7051
   11183     103.9330
   11184     112.5546
   11185     120.8706
   11186     107.0969
   11187     120.4879
   11188     104.9904
   11189     104.5368
   11190     103.7292
   11191     105.6279
   11192     111.2739
   11193     116.8386
   11194     101.9172
   11195      95.5223
   11196      91.9633
   11197     114.1932
   11198     105.7886
   11199     105.4481
   11200     109.3631
   11201     117.8394
   11202     112.2971
   11203     117.2564
   11204     123.4268
   11205     123.9476
   11206     106.7288
   11207     121.9429
   11208     127.8470
   11209     132.4487
   11210     110.7696
   11211     115.8737
   11212     122.9719
   11213     113.8051
   11214     133.3219
   11215     147.8648
   11216     132.4421
   11217     117.6982
   11218     134.3593
   11219     101.3097
   11220      92.7963
   11221     119.6565
   11222      88.5163
   11223     117.6912
   11224     103.8682
   11225     114.2519
   11226      97.2542
   11227     113.2701
   11228     133.1726
   11229     109.8717
   11230     142.4660
   11231     117.1341
   11232      95.2010
   11233     118.8312
   11234     115.2349
   11235     135.4912
   11236     118.7710
   11237     134.4185
   11238     126.9835
   11239     120.1540
   11240     125.3375
   11241     129.3248
   11242     117.5519
   11243     119.1005
   11244     125.4981
   11245     106.5971
   11246     120.0758
   11247     109.4104
   11248     112.2950
   11249     110.4019
   11250     108.1367
   11251     115.4566
   11252     105.4734
   11253     114.6189
   11254     104.3864
   11255     107.4014
   11256     120.0903
   11257     118.5500
   11258     124.3461
   11259     115.5330
   11260     123.8597
   11261     128.8521
   11262     128.3728
   11263     118.2635
   11264     117.2517
   11265      99.7726
   11266     139.3994
   11267     113.5670
   11268     126.3048
   11269     105.0941
   11270     119.7091
   11271     117.1194
   11272     121.8708
   11273     106.8247
   11274     118.2985
   11275     111.1086
   11276     123.5332
   11277     131.8949
   11278     123.0420
   11279     106.7770
   11280     117.8891
   11281     120.7446
   11282     109.2050
   11283     109.3791
   11284     108.8254
   11285     151.1164
   11286     109.9943
   11287     125.4442
   11288     110.6347
   11289     119.7307
   11290     127.6749
   11291     133.8021
   11292     134.1434
   11293      96.4457
   11294      95.1918
   11295     117.4319
   11296     118.4454
   11297     111.6819
   11298     110.8496
   11299     119.6683
   11300     121.9442
   11301     107.8329
   11302     126.2787
   11303     114.1700
   11304      98.5296
   11305     117.6931
   11306     103.4919
   11307     120.4331
   11308     118.9895
   11309     118.1715
   11310     110.8405
   11311      97.5503
   11312      88.0886
   11313     107.8830
   11314     103.4997
   11315      94.1899
   11316     100.9881
   11317      98.8792
   11318     112.8589
   11319     107.8710
   11320     114.0075
   11321     108.5483
   11322     112.7105
   11323     103.2579
   11324     117.6844
   11325     134.3653
   11326     113.7123
   11327     109.6625
   11328     101.7337
   11329     102.8754
   11330     102.8877
   11331     129.3991
   11332     126.7286
   11333     120.9860
   11334     122.8469
   11335     110.7108
   11336     128.4101
   11337     119.2953
   11338     127.6756
   11339     120.6408
   11340     116.5139
   11341     129.6829
   11342     134.7336
   11343     136.0241
   11344     111.2092
   11345     137.9264
   11346     121.4433
   11347     126.6564
   11348     143.8352
   11349     132.4677
   11350     139.5247
   11351     124.1595
   11352     119.5829
   11353     123.8848
   11354     137.7591
   11355     137.3709
   11356     110.1808
   11357     111.6743
   11358     122.8324
   11359     142.5195
   11360     124.2011
   11361     132.5929
   11362     124.0257
   11363     140.8816
   11364     125.1212
   11365     116.8972
   11366     126.0448
   11367     117.7875
   11368     105.7167
   11369     122.7111
   11370     119.4956
   11371     128.1856
   11372     131.1997
   11373     139.8503
   11374     127.4444
   11375     127.4194
   11376     119.4203
   11377     136.5412
   11378     126.3298
   11379     128.9229
   11380     132.2812
   11381     126.8194
   11382     129.6720
   11383     131.1763
   11384     124.1991
   11385     104.0775
   11386     134.7111
   11387     116.5670
   11388     130.4552
   11389     122.1419
   11390     116.2106
   11391     113.0191
   11392     132.2431
   11393     126.8164
   11394     111.0976
   11395     132.3163
   11396     120.3934
   11397     136.7281
   11398     128.2092
   11399     125.5398
   11400     121.8400
   11401     125.7178
   11402     127.1822
   11403     122.4479
   11404     124.7111
   11405     107.6152
   11406     124.6634
   11407     114.1782
   11408     113.9865
   11409     127.4261
   11410     124.2342
   11411     117.2116
   11412     124.7533
   11413     126.0772
   11414     124.4391
   11415     114.4336
   11416     135.5302
   11417     118.2037
   11418     118.4187
   11419     110.5181
   11420     125.6970
   11421     125.5915
   11422     123.1406
   11423     126.5873
   11424     129.5509
   11425     123.9409
   11426     115.6360
   11427     126.6201
   11428     128.0201
   11429     120.1875
   11430     131.8084
   11431     116.2736
   11432     135.1917
   11433     130.3857
   11434     115.7869
   11435     124.7180
   11436     124.6752
   11437     135.6047
   11438     133.7518
   11439     133.6606
   11440     127.1247
   11441     123.9688
   11442     128.8879
   11443     128.7136
   11444     109.5300
   11445     130.3757
   11446     120.8565
   11447     122.6620
   11448     127.5461
   11449     138.0909
   11450     114.3538
   11451     110.9743
   11452     104.1418
   11453     100.2760
   11454     141.5753
   11455     121.9065
   11456     127.6096
   11457     101.4783
   11458     115.0503
   11459     119.2849
   11460     121.8412
   11461     118.6246
   11462     118.3756
   11463     117.8841
   11464     121.1110
   11465     125.5912
   11466     105.8867
   11467     133.3710
   11468     138.1142
   11469     124.8840
   11470     124.9993
   11471     118.7000
   11472     122.5480
   11473     141.7970
   11474     144.5237
   11475     139.2098
   11476     112.4443
   11477     130.6776
   11478     117.0507
   11479     124.9150
   11480     136.7535
   11481     124.2871
   11482     117.1214
   11483     124.1603
   11484     129.1582
   11485     139.1460
   11486     129.4208
   11487     129.2660
   11488     121.8745
   11489     114.2971
   11490     108.6436
   11491     108.9357
   11492     110.7300
   11493     108.1906
   11494     115.8648
   11495     109.9253
   11496     106.9924
   11497     134.2672
   11498     123.6468
   11499     102.1763
   11500      94.9724
   11501      99.4760
   11502      82.4304
   11503     109.5811
   11504     104.4669
   11505     104.6735
   11506      90.5589
   11507      94.1832
   11508     101.2058
   11509      93.2811
   11510      95.2667
   11511      95.7451
   11512     100.8431
   11513     103.5424
   11514     101.0750
   11515     116.6379
   11516     112.9209
   11517     113.1774
   11518     125.3052
   11519     120.0120
   11520     125.1284
   11521     133.5334
   11522     114.0068
   11523     109.9291
   11524     113.1840
   11525     105.0667
   11526     129.7481
   11527     115.7428
   11528     136.3729
   11529     122.4283
   11530     118.6640
   11531     124.0556
   11532     121.4769
   11533     112.3121
   11534     109.2497
   11535     124.3700
   11536     120.4235
   11537     121.2098
   11538     101.4140
   11539     121.1498
   11540     127.2908
   11541     119.5352
   11542     126.2174
   11543     115.0187
   11544     102.1232
   11545     134.2629
   11546     145.0887
   11547     133.2448
   11548     125.1929
   11549     101.0135
   11550     110.4107
   11551     103.3544
   11552     110.6009
   11553      98.7235
   11554      94.7770
   11555     117.3588
   11556     106.7991
   11557     122.9715
   11558     110.8920
   11559     113.3236
   11560     116.1712
   11561     104.6192
   11562      97.4969
   11563      96.9886
   11564     110.5297
   11565     100.5569
   11566     105.9774
   11567     118.7479
   11568     113.3564
   11569     121.4267
   11570     116.3747
   11571     103.9281
   11572     100.9938
   11573     103.4290
   11574     100.9386
   11575      99.0404
   11576      99.1025
   11577     101.9329
   11578      98.7323
   11579     102.6677
   11580     108.7916
   11581      97.2330
   11582      93.4074
   11583     113.9658
   11584     108.5582
   11585     106.7821
   11586      96.1153
   11587     107.4725
   11588     117.4248
   11589     114.9181
   11590     116.9334
   11591     105.5546
   11592     119.9444
   11593     116.4605
   11594     120.6051
   11595     115.3034
   11596     116.5577
   11597     119.2099
   11598     102.9101
   11599     136.0891
   11600     132.2309
   11601     137.0957
   11602     145.4883
   11603     126.8777
   11604     150.6728
   11605     130.3030
   11606     168.2632
   11607     141.6755
   11608     142.5462
   11609     136.5431
   11610     122.6585
   11611     125.6395
   11612     131.7609
   11613     119.3260
   11614     118.0789
   11615     123.4092
   11616     118.0730
   11617     108.0783
   11618     128.8704
   11619     121.0576
   11620     131.0793
   11621     136.8210
   11622     113.2184
   11623     109.7059
   11624      98.4902
   11625      98.4817
   11626      99.2836
   11627      90.1232
   11628     115.3582
   11629     109.0919
   11630     115.8130
   11631     118.6645
   11632     122.3018
   11633     128.9998
   11634     125.8631
   11635     129.3148
   11636     117.1360
   11637     126.3995
   11638     129.9181
   11639     125.9137
   11640     137.6488
   11641     125.5701
   11642     141.1304
   11643     132.5463
   11644     131.2271
   11645     111.8198
   11646     115.1392
   11647     125.6503
   11648     121.4581
   11649     112.0759
   11650     120.0124
   11651      95.1468
   11652     144.5482
   11653     120.8805
   11654     134.8405
   11655     126.3567
   11656     119.7838
   11657     121.5492
   11658     118.6112
   11659     144.0241
   11660     129.3390
   11661     116.6839
   11662     119.3402
   11663     131.6760
   11664     118.2640
   11665     126.5698
   11666      97.4280
   11667     123.2695
   11668     150.0965
   11669     115.8836
   11670     123.6719
   11671     110.4871
   11672     123.3249
   11673     118.2140
   11674     121.2408
   11675     117.1647
   11676     111.5648
   11677     117.5901
   11678     120.7860
   11679     102.8815
   11680     129.9108
   11681     129.7103
   11682     131.6417
   11683     109.1559
   11684     111.4849
   11685     102.6308
   11686     106.6448
   11687     121.3778
   11688     119.4181
   11689     123.5791
   11690     107.3653
   11691     119.2503
   11692     119.7724
   11693     118.1703
   11694     106.6147
   11695     113.1800
   11696      94.8084
   11697     108.7391
   11698     127.4864
   11699     124.6753
   11700     124.2958
   11701     108.5694
   11702     119.6718
   11703     100.1863
   11704     110.8043
   11705     104.1267
   11706     106.9605
   11707     120.1548
   11708     109.5806
   11709     112.1166
   11710     120.4258
   11711      97.9173
   11712      99.5652
   11713     109.1414
   11714     111.1073
   11715     108.5385
   11716     124.0021
   11717     124.4980
   11718     128.7521
   11719     109.1348
   11720     118.7123
   11721     130.5709
   11722     133.2851
   11723     136.3266
   11724     121.7129
   11725     118.0492
   11726     135.9338
   11727     127.8725
   11728     120.8055
   11729     130.7186
   11730     107.7064
   11731     100.8406
   11732     114.5379
   11733     105.6938
   11734     122.0126
   11735      94.8251
   11736     121.0599
   11737     134.7238
   11738     109.2868
   11739     132.7566
   11740      96.5852
   11741     106.7069
   11742     117.8107
   11743     122.4707
   11744     107.7123
   11745     110.7417
   11746     104.8292
   11747     120.2013
   11748     105.6860
   11749     103.6305
   11750     111.5628
   11751      95.1638
   11752      98.6442
   11753     105.5193
   11754     115.5692
   11755     127.1247
   11756     104.5054
   11757     118.7185
   11758      92.1098
   11759     101.7294
   11760     103.4481
   11761     115.8185
   11762     114.9090
   11763     115.3117
   11764     113.7139
   11765     114.9819
   11766     105.4139
   11767     108.4247
   11768     110.3388
   11769     115.7852
   11770     135.2805
   11771     135.1958
   11772     119.7780
   11773      94.7578
   11774      90.7299
   11775     109.6220
   11776      99.2719
   11777     102.7945
   11778      99.1623
   11779      84.8255
   11780     102.5444
   11781     108.7485
   11782     120.7343
   11783      96.4943
   11784     105.7159
   11785      86.6680
   11786     108.1323
   11787      91.0477
   11788     101.0079
   11789      98.8943
   11790      87.2489
   11791      98.0322
   11792      92.3542
   11793     115.5868
   11794     115.8534
   11795     103.9896
   11796     100.5441
   11797     110.2487
   11798     104.3857
   11799     119.6445
   11800     117.9416
   11801     115.6692
   11802     114.3234
   11803     102.8286
   11804     121.4721
   11805     102.6550
   11806      99.6821
   11807     107.1562
   11808     109.8927
   11809      91.7988
   11810     116.2082
   11811      93.7785
   11812     105.5309
   11813     119.5567
   11814     110.7076
   11815     103.3708
   11816     110.5765
   11817     115.8314
   11818     111.1537
   11819     108.0245
   11820     114.5160
   11821     116.2992
   11822     113.1838
   11823     108.3618
   11824     107.6397
   11825     105.0374
   11826      85.5210
   11827      94.9535
   11828     101.1720
   11829     106.1843
   11830      81.5512
   11831      98.7932
   11832      99.0067
   11833     110.9944
   11834     103.0419
   11835     105.0776
   11836      94.5640
   11837     108.0781
   11838     101.1984
   11839     106.5453
   11840     102.3974
   11841     134.0021
   11842     102.4818
   11843     110.0501
   11844     109.4545
   11845     100.0008
   11846     126.8136
   11847     105.1592
   11848     105.0101
   11849     104.0610
   11850     114.8602
   11851     116.1239
   11852     118.8528
   11853     116.5483
   11854     111.3727
   11855      98.9288
   11856      99.3342
   11857     103.0188
   11858     103.7095
   11859      97.7506
   11860     106.3338
   11861     107.7569
   11862      99.1103
   11863     109.2109
   11864     102.6310
   11865      92.0404
   11866     101.6013
   11867     101.0067
   11868     116.7928
   11869     102.3751
   11870     122.7655
   11871     105.7326
   11872     100.5150
   11873     105.6092
   11874     115.8265
   11875     108.8296
   11876     109.4007
   11877     140.5225
   11878     115.2949
   11879     105.1124
   11880     119.8748
   11881     103.8792
   11882     113.3180
   11883     105.1937
   11884      92.7615
   11885     118.8230
   11886     107.3532
   11887     105.9931
   11888     100.3486
   11889     114.7480
   11890      98.0742
   11891     102.9471
   11892     115.0303
   11893     100.7621
   11894     100.0182
   11895     122.7573
   11896     117.0040
   11897      96.1410
   11898     107.4961
   11899      83.4847
   11900     100.9839
   11901      77.9534
   11902     115.3657
   11903      94.3410
   11904     105.6600
   11905     103.4848
   11906     112.1020
   11907      96.2363
   11908      93.6339
   11909      91.9681
   11910     123.6137
   11911      98.5109
   11912     103.5208
   11913     102.4812
   11914      98.5720
   11915     100.5205
   11916     104.1874
   11917     114.5290
   11918     122.2350
   11919     108.3042
   11920     112.3618
   11921     101.6613
   11922     104.1191
   11923     103.1140
   11924     109.8282
   11925     112.8258
   11926     104.8627
   11927      92.2363
   11928     103.0988
   11929      81.6123
   11930     103.6666
   11931     108.4155
   11932      96.2291
   11933     107.8514
   11934      90.4779
   11935     101.7887
   11936     103.9624
   11937     103.7838
   11938      85.1871
   11939      93.2638
   11940     114.1964
   11941      96.9411
   11942     101.1216
   11943      94.7072
   11944     101.0788
   11945      87.2424
   11946     100.6446
   11947      95.9472
   11948     113.3632
   11949     101.8342
   11950     103.8747
   11951     104.9980
   11952     102.1322
   11953      95.4429
   11954     101.4221
   11955      89.9062
   11956     107.0624
   11957      93.0987
   11958     100.9809
   11959      97.4123
   11960     101.0884
   11961      88.2254
   11962      94.5962
   11963      87.8376
   11964     107.8067
   11965      99.1646
   11966      91.6926
   11967      87.8576
   11968      94.1654
   11969      96.5397
   11970      80.5214
   11971      95.6608
   11972     105.0970
   11973     109.8989
   11974     109.6328
   11975     123.4511
   11976     103.4102
   11977     102.9216
   11978     116.8283
   11979     112.8717
   11980     102.2612
   11981     117.8568
   11982     128.3215
   11983     114.6139
   11984     113.8267
   11985     121.6441
   11986     110.8687
   11987     117.4288
   11988     105.1231
   11989      95.9036
   11990      97.4361
   11991     100.8610
   11992     119.7583
   11993     105.9359
   11994     102.6610
   11995     103.6521
   11996     101.5104
   11997      94.6091
   11998     101.7440
   11999      95.7599
   12000     102.7847
   12001      99.1233
   12002     107.2741
   12003      99.5227
   12004      99.5657
   12005     101.9668
   12006     102.0477
   12007      89.5611
   12008     102.3601
   12009      91.7927
   12010      92.9650
   12011     107.7085
   12012      78.7609
   12013      93.0274
   12014      99.0104
   12015     100.4251
   12016     103.6416
   12017      99.9014
   12018     108.7281
   12019     110.5043
   12020     106.8593
   12021      93.4262
   12022      86.7237
   12023      99.5743
   12024      91.2467
   12025     100.9161
   12026      85.6663
   12027      91.5867
   12028     108.1078
   12029     104.4643
   12030      96.7447
   12031     108.7266
   12032     108.3979
   12033     103.8289
   12034      84.4052
   12035      97.4545
   12036     119.1269
   12037      92.2094
   12038     113.6734
   12039     100.2402
   12040     101.8058
   12041      90.2163
   12042      94.7174
   12043      92.1107
   12044      90.4304
   12045      83.4800
   12046      88.4251
   12047      98.6116
   12048      90.4084
   12049      92.0243
   12050     104.1871
   12051     108.3445
   12052      99.1935
   12053      96.5138
   12054     113.4603
   12055     122.4857
   12056      97.0313
   12057      95.9802
   12058      97.5221
   12059     113.2966
   12060      96.2502
   12061     121.6168
   12062      97.4776
   12063     105.1935
   12064     101.5715
   12065      92.5008
   12066      99.1389
   12067     101.9998
   12068      90.7156
   12069      91.4090
   12070     103.0491
   12071      86.7257
   12072     111.9438
   12073     107.5969
   12074     108.8563
   12075     104.9887
   12076      99.5085
   12077      90.6492
   12078     103.9688
   12079      80.9072
   12080      85.1083
   12081      91.3703
   12082      81.9169
   12083      87.4770
   12084      85.1052
   12085      74.8201
   12086      82.5879
   12087      82.5706
   12088      84.6972
   12089      88.0490
   12090      90.9733
   12091      89.7410
   12092     103.6268
   12093      86.9479
   12094      90.2520
   12095      91.8823
   12096      90.1692
   12097     105.9595
   12098      93.2242
   12099      87.1270
   12100      94.9584
   12101      86.6606
   12102      92.0831
   12103      77.2921
   12104      91.8909
   12105      96.5384
   12106      94.0996
   12107      87.5487
   12108     100.2879
   12109     108.3819
   12110      90.0469
   12111     122.0099
   12112     156.3175
   12113     156.2395
   12114     144.1605
   12115     110.9445
   12116     112.4072
   12117     106.7319
   12118      96.0691
   12119     127.0631
   12120     115.4603
   12121      94.7737
   12122     100.3822
   12123      99.2870
   12124     107.3310
   12125     108.5006
   12126      81.5574
   12127     103.0788
   12128      90.3931
   12129     106.5633
   12130     126.9000
   12131     109.8260
   12132     118.1750
   12133     124.3147
   12134     132.7204
   12135     113.4695
   12136     116.2430
   12137     100.5251
   12138     101.1580
   12139     115.1530
   12140     123.6069
   12141     108.6714
   12142      91.7428
   12143     113.7374
   12144     111.7189
   12145     134.7971
   12146     109.4863
   12147     119.4519
   12148     129.4901
   12149     107.6860
   12150     119.8090
   12151     135.4336
   12152     149.3149
   12153      96.3939
   12154     100.0075
   12155     103.6559
   12156      97.1103
   12157     103.2437
   12158     121.6690
   12159      99.4549
   12160     114.6743
   12161     101.0897
   12162      92.2357
   12163     115.0315
   12164     120.6629
   12165     125.6369
   12166     117.1690
   12167     110.1272
   12168     113.6623
   12169     136.5324
   12170     119.0228
   12171     128.7717
   12172     110.7521
   12173     118.7146
   12174     139.5388
   12175     111.2491
   12176     110.5304
   12177     114.4712
   12178      97.7537
   12179      98.7589
   12180     100.2419
   12181      99.5266
   12182     125.4427
   12183     117.1559
   12184     107.7807
   12185     105.8456
   12186     110.1302
   12187     122.7548
   12188      88.5015
   12189      93.9002
   12190     102.0751
   12191     100.8418
   12192     105.3613
   12193     106.0203
   12194     111.9999
   12195     100.3232
   12196      95.2307
   12197     103.1941
   12198     116.0553
   12199     104.6602
   12200     108.6810
   12201     116.0793
   12202     114.0434
   12203     127.5350
   12204     136.6941
   12205     100.2074
   12206      97.2184
   12207     110.3797
   12208     129.0801
   12209     108.7090
   12210     129.0596
   12211     113.1130
   12212     108.3531
   12213     104.9844
   12214     134.4816
   12215     105.9516
   12216     107.0060
   12217      89.6714
   12218     100.4070
   12219      98.5387
   12220     109.9319
   12221     103.3081
   12222      97.4504
   12223      95.2071
   12224     116.9511
   12225     140.0190
   12226     128.1145
   12227      99.5711
   12228     115.0689
   12229     108.3872
   12230      94.2299
   12231     102.6166
   12232     115.9885
   12233      74.0381
   12234      87.7601
   12235      94.9950
   12236     106.7784
   12237     100.2520
   12238     110.3420
   12239      85.4043
   12240      84.6213
   12241      95.1015
   12242      83.1264
   12243     104.4052
   12244      96.0511
   12245      92.8035
   12246      83.8068
   12247      83.6708
   12248     100.0434
   12249      93.0374
   12250      94.6388
   12251      78.0898
   12252     109.1271
   12253      93.0833
   12254     111.6903
   12255      95.8982
   12256      84.4211
   12257     100.0340
   12258      96.3747
   12259      85.6311
   12260      98.2171
   12261      77.7942
   12262     106.4240
   12263      93.9245
   12264     105.4091
   12265     104.6458
   12266     114.5029
   12267     113.2750
   12268     111.0476
   12269      99.1524
   12270     105.7697
   12271     100.3679
   12272      96.1378
   12273      83.6016
   12274      94.6040
   12275      80.3384
   12276      73.9255
   12277      83.9968
   12278      89.3702
   12279      92.6749
   12280      90.9137
   12281     104.3202
   12282      93.1279
   12283     101.4452
   12284      89.6117
   12285      86.4791
   12286      92.8316
   12287      85.0313
   12288      80.6338
   12289     102.6370
   12290      93.1310
   12291      73.7779
   12292     101.2313
   12293      97.4759
   12294      92.2630
   12295      94.3578
   12296      87.8239
   12297      91.7748
   12298     106.3431
   12299      84.9778
   12300      80.9609
   12301      88.4303
   12302      95.2156
   12303     103.5391
   12304      89.1398
   12305      74.1647
   12306      84.5727
   12307      77.8430
   12308      89.1081
   12309      91.7974
   12310      74.6778
   12311      94.4897
   12312     117.6296
   12313      86.1916
   12314      95.5741
   12315      99.2256
   12316      79.1263
   12317      90.2016
   12318     109.7735
   12319      83.3226
   12320      83.3997
   12321     109.2360
   12322     103.0288
   12323     108.7289
   12324     118.2245
   12325      93.0236
   12326      87.8794
   12327     100.2206
   12328      97.8546
   12329      98.1565
   12330     106.5313
   12331     103.9225
   12332     107.9674
   12333      99.9590
   12334      98.9697
   12335      98.1829
   12336      89.0636
   12337      80.6581
   12338      97.5960
   12339      92.0427
   12340     110.7890
   12341     102.4298
   12342     102.1270
   12343     109.4774
   12344      95.2838
   12345      95.0188
   12346      82.4259
   12347      98.1989
   12348     102.9251
   12349     100.9854
   12350     106.6057
   12351      93.5870
   12352      96.8514
   12353      71.9411
   12354      78.2463
   12355      97.0075
   12356     120.9490
   12357      86.7039
   12358      84.7145
   12359      95.5816
   12360      84.1316
   12361      85.1084
   12362     104.3178
   12363      84.4515
   12364     102.0093
   12365     115.5254
   12366      94.4057
   12367      99.6857
   12368      93.3083
   12369      85.3737
   12370      85.4029
   12371      93.7774
   12372      84.5384
   12373     108.9891
   12374      86.7295
   12375      85.3678
   12376     112.5634
   12377     106.9620
   12378      98.1755
   12379      99.0390
   12380      78.2366
   12381     106.7058
   12382      95.4557
   12383     102.8603
   12384      80.8982
   12385      86.8362
   12386      61.7180
   12387      77.6881
   12388      76.5872
   12389      90.0338
   12390      76.7728
   12391      74.7383
   12392      72.2256
   12393      78.1389
   12394      71.9340
   12395      74.5579
   12396      90.9216
   12397      80.0342
   12398     118.9465
   12399      83.6213
   12400     106.6439
   12401     102.8702
   12402     101.7798
   12403     106.8271
   12404      80.3389
   12405      92.3444
   12406     118.0965
   12407      86.9501
   12408      84.5896
   12409      72.2862
   12410      71.9384
   12411     100.5807
   12412      93.4781
   12413      97.5965
   12414      84.5397
   12415     104.0539
   12416      97.0991
   12417      86.8292
   12418      72.8324
   12419      78.8516
   12420     100.7265
   12421     104.9896
   12422      92.1348
   12423     108.9204
   12424     104.6844
   12425      85.3668
   12426     103.9331
   12427      78.0054
   12428      81.7505
   12429      87.6444
   12430      95.1135
   12431      96.2045
   12432     103.3970
   12433      99.6964
   12434      98.3404
   12435      95.9678
   12436      95.6489
   12437      94.1280
   12438      79.5486
   12439      85.6996
   12440      91.4048
   12441     102.3486
   12442      95.1036
   12443     102.6768
   12444     108.3089
   12445      99.4942
   12446     103.7151
   12447     115.5999
   12448      97.8339
   12449      98.8388
   12450      96.0872
   12451      96.6986
   12452     103.2250
   12453     109.3395
   12454     109.6336
   12455      95.2612
   12456      93.5586
   12457      95.7654
   12458      84.9998
   12459     110.7365
   12460      84.0129
   12461     101.7143
   12462      91.1860
   12463      98.6246
   12464      87.2342
   12465      79.5180
   12466      91.0301
   12467      80.3045
   12468      91.4835
   12469      94.7413
   12470      81.0033
   12471      85.9524
   12472      88.8333
   12473      80.0768
   12474      73.5198
   12475      90.5830
   12476      94.3519
   12477      93.0409
   12478      80.1166
   12479      85.8965
   12480      86.0567
   12481      95.7062
   12482      91.5661
   12483      89.9174
   12484     114.1569
   12485     107.1394
   12486     129.1057
   12487     110.3100
   12488      92.1956
   12489      88.0709
   12490     101.1154
   12491     100.4170
   12492      93.2793
   12493     102.2628
   12494     103.8695
   12495      97.5795
   12496      94.8254
   12497     107.2931
   12498     116.5963
   12499      99.7635
   12500     103.1055
   12501     109.2627
   12502     105.8026
   12503      90.3453
   12504     111.6981
   12505     112.1118
   12506     107.3264
   12507      90.0351
   12508      92.3421
   12509     101.1508
   12510      93.2309
   12511     121.4534
   12512     119.0430
   12513     103.8620
   12514      91.0871
   12515      76.4731
   12516     117.5554
   12517      98.5329
   12518      91.8337
   12519     100.4246
   12520      95.4308
   12521      97.8480
   12522      95.4994
   12523      97.2174
   12524      96.0380
   12525      90.3469
   12526      91.7149
   12527      90.4078
   12528      80.9234
   12529      84.7231
   12530      85.4925
   12531      85.9544
   12532      91.3112
   12533      87.0663
   12534      87.1437
   12535      82.9809
   12536      88.1822
   12537      82.1520
   12538      82.8064
   12539      88.5525
   12540      94.9349
   12541     100.5108
   12542      79.5755
   12543      75.9944
   12544      85.7702
   12545      91.0308
   12546      83.2279
   12547      77.2276
   12548      91.1935
   12549      81.0537
   12550      92.1941
   12551     121.2204
   12552      88.8988
   12553      87.8580
   12554     110.5634
   12555     125.4537
   12556     102.7744
   12557      92.7899
   12558     103.4265
   12559     110.8098
   12560     120.5320
   12561      95.5060
   12562      94.8995
   12563      93.8400
   12564     106.1351
   12565     108.2004
   12566     104.8355
   12567      97.8201
   12568     102.0580
   12569      74.0264
   12570      83.7518
   12571      96.6379
   12572     122.9106
   12573      92.7584
   12574     126.1756
   12575      92.7210
   12576      77.2011
   12577     104.0599
   12578      89.3441
   12579     106.3639
   12580      98.2967
   12581     104.5520
   12582      88.3660
   12583      90.5846
   12584     120.2123
   12585     108.0148
   12586     114.1834
   12587      88.6795
   12588     107.6482
   12589     109.5381
   12590     113.4502
   12591      82.2394
   12592      92.9215
   12593      96.5607
   12594      94.9443
   12595      77.6068
   12596     133.0906
   12597      85.7987
   12598     126.0837
   12599      95.9807
   12600      76.0748
   12601      91.1193
   12602      91.9583
   12603      89.4106
   12604      95.3877
   12605     106.2015
   12606      99.4966
   12607     100.0357
   12608     100.4437
   12609     113.6579
   12610      90.1333
   12611     103.9609
   12612     102.0607
   12613     105.9820
   12614     111.2948
   12615      90.0915
   12616      91.5874
   12617     113.1342
   12618     115.2311
   12619     122.6711
   12620     122.8377
   12621     109.6091
   12622     116.0146
   12623     113.3406
   12624     113.2257
   12625     113.4893
   12626     127.7192
   12627     122.3250
   12628     136.6800
   12629     105.4550
   12630     120.4776
   12631     115.4768
   12632     142.9435
   12633     130.0150
   12634     125.2170
   12635     121.6018
   12636     128.6513
   12637     110.0527
   12638     103.2177
   12639     103.1316
   12640     107.9173
   12641     117.9312
   12642     127.5790
   12643     124.6650
   12644     115.2889
   12645     116.6888
   12646     119.3398
   12647     117.9635
   12648     112.5428
   12649     115.3929
   12650     122.0115
   12651      98.5310
   12652     120.7302
   12653     126.7797
   12654      94.8262
   12655     104.7490
   12656     102.7711
   12657     106.6257
   12658      91.3478
   12659      99.2093
   12660     108.4702
   12661     117.3242
   12662     110.6675
   12663      93.7604
   12664     111.1244
   12665      99.9373
   12666     105.0871
   12667     105.0152
   12668     105.2702
   12669     118.7090
   12670     103.9143
   12671      79.4407
   12672     108.1307
   12673      83.3987
   12674     104.3099
   12675      97.8584
   12676     104.0700
   12677     100.6163
   12678     110.6258
   12679     105.4219
   12680     129.5394
   12681     109.6627
   12682     108.8756
   12683      87.8172
   12684      99.7351
   12685     104.1779
   12686      92.0846
   12687      91.7833
   12688     103.5243
   12689      97.1554
   12690      82.2039
   12691     104.0477
   12692      97.6546
   12693      97.0766
   12694     100.9115
   12695      92.3625
   12696      75.5517
   12697      93.3942
   12698      96.6217
   12699      91.2509
   12700      98.9739
   12701      93.3089
   12702      98.8397
   12703      90.8809
   12704      81.0739
   12705      74.1643
   12706      73.5058
   12707     104.8313
   12708      87.3335
   12709      85.7301
   12710      90.0111
   12711      88.8939
   12712      99.0071
   12713      98.7690
   12714     113.3073
   12715      87.4307
   12716     105.2556
   12717      91.4624
   12718      91.0512
   12719     104.6123
   12720     105.6007
   12721     111.5484
   12722      63.8866
   12723     108.2214
   12724     108.0471
   12725     119.2700
   12726      96.1831
   12727      93.7083
   12728      98.4942
   12729     109.9876
   12730     105.0154
   12731     101.7336
   12732      87.9843
   12733     109.6673
   12734      94.0295
   12735      96.7522
   12736      82.8043
   12737      85.7465
   12738     121.6726
   12739      83.4553
   12740      85.3191
   12741      92.8126
   12742      92.7427
   12743      97.5686
   12744     109.6361
   12745      94.3626
   12746      98.5602
   12747      86.6995
   12748     107.9863
   12749      94.6596
   12750     101.1934
   12751     102.3594
   12752      84.0791
   12753      98.4155
   12754     100.3192
   12755     109.4620
   12756     106.4059
   12757     106.8635
   12758      98.3758
   12759      78.9521
   12760     125.8263
   12761     105.8953
   12762      95.5720
   12763      94.0013
   12764      91.7586
   12765      88.9475
   12766      97.7947
   12767     111.1708
   12768     109.5496
   12769      92.0559
   12770     115.2267
   12771      92.4847
   12772      88.5704
   12773      88.1513
   12774      84.2163
   12775      91.7817
   12776      91.3962
   12777      68.1612
   12778      98.5062
   12779      95.1402
   12780     103.0557
   12781      99.1334
   12782      95.9574
   12783      98.6163
   12784      78.1399
   12785      92.2695
   12786      92.6025
   12787      89.5592
   12788     112.2928
   12789      93.4126
   12790      90.4828
   12791      86.5270
   12792      89.9205
   12793      99.3337
   12794     103.0916
   12795     112.5403
   12796     109.4715
   12797     101.2632
   12798      98.5229
   12799      87.4707
   12800      97.8608
   12801      97.9641
   12802      88.5777
   12803      86.3295
   12804     122.4284
   12805     106.0683
   12806     100.6217
   12807      72.0335
   12808      79.2206
   12809      94.7821
   12810     106.1004
   12811      96.5719
   12812     109.8141
   12813     100.4809
   12814     102.5112
   12815      91.3757
   12816      91.9460
   12817      93.8454
   12818      93.8792
   12819      88.6549
   12820      87.3426
   12821     116.0351
   12822      95.1188
   12823     101.9608
   12824     117.7449
   12825     105.3447
   12826      87.9419
   12827     100.8447
   12828     124.3349
   12829     106.7356
   12830     106.1958
   12831      95.9157
   12832     103.3213
   12833     120.9773
   12834      96.7910
   12835     100.3587
   12836     110.7758
   12837     101.7132
   12838      95.9915
   12839     120.1124
   12840     111.8319
   12841     108.0525
   12842     106.1612
   12843     108.2102
   12844     104.5614
   12845     114.0162
   12846     112.3315
   12847     104.0753
   12848     102.3613
   12849     133.7337
   12850     116.7387
   12851     106.9795
   12852     100.3259
   12853     104.6429
   12854      99.1435
   12855     104.2609
   12856     115.0796
   12857      90.9686
   12858     112.0429
   12859      88.7865
   12860      86.6812
   12861      73.7185
   12862      88.3546
   12863     144.7580
   12864      99.4921
   12865      85.6833
   12866      91.7907
   12867      97.5803
   12868      98.5777
   12869      91.2469
   12870      86.1764
   12871      99.5001
   12872      99.0766
   12873      86.1946
   12874      73.1866
   12875      98.2012
   12876      82.4591
   12877      80.5834
   12878      94.2636
   12879      84.6362
   12880      94.6821
   12881     107.5853
   12882      99.9629
   12883     106.4152
   12884     113.1813
   12885     123.1889
   12886     113.1968
   12887      94.3699
   12888     116.8077
   12889      91.7957
   12890      96.7457
   12891      89.7685
   12892      92.4722
   12893      93.2729
   12894      99.5344
   12895      93.9341
   12896     107.8151
   12897     112.8113
   12898     100.2134
   12899      86.8768
   12900      87.0602
   12901     119.1480
   12902     130.9488
   12903     121.7867
   12904     119.5743
   12905     103.7522
   12906     128.1224
   12907      90.9089
   12908     115.2900
   12909     122.8977
   12910     118.0250
   12911     116.6337
   12912     100.2712
   12913     119.8193
   12914      93.1262
   12915      99.8966
   12916     100.6603
   12917     111.7815
   12918     104.4170
   12919     146.8820
   12920      94.8687
   12921     101.9350
   12922      94.6639
   12923      92.5776
   12924      77.9171
   12925      81.5229
   12926     104.8376
   12927      92.1597
   12928      94.7022
   12929      89.6233
   12930      85.1919
   12931      94.3324
   12932      94.4084
   12933      83.3271
   12934      72.4912
   12935      77.7898
   12936      92.8634
   12937      81.8112
   12938     101.2120
   12939      81.8383
   12940     120.9871
   12941     106.4378
   12942     115.1401
   12943     101.0818
   12944      76.2808
   12945      91.0978
   12946      93.6403
   12947     105.2718
   12948      91.2161
   12949      78.0504
   12950      75.6277
   12951      73.4913
   12952      97.5145
   12953      88.5651
   12954      93.0256
   12955     105.4828
   12956      86.1309
   12957      73.9529
   12958      98.4172
   12959      86.4403
   12960      95.0384
   12961      85.3156
   12962     101.7676
   12963      96.7644
   12964      82.3730
   12965      81.6107
   12966      95.5305
   12967      92.9453
   12968     107.5315
   12969      98.6732
   12970      84.7269
   12971     107.1996
   12972      94.3171
   12973     132.2333
   12974     106.3937
   12975      99.7754
   12976     114.8173
   12977     110.2985
   12978     122.5007
   12979     124.5436
   12980      91.1859
   12981      98.3140
   12982     100.5898
   12983     108.9390
   12984      90.5607
   12985      85.4352
   12986      86.2460
   12987     101.9812
   12988     102.0667
   12989      94.5353
   12990      92.9858
   12991      85.3691
   12992      90.5079
   12993      97.4935
   12994     102.3750
   12995     113.3623
   12996      97.7652
   12997     129.5559
   12998     128.4030
   12999     129.2492
   13000     128.1185
   13001     162.5297
   13002     124.4208
   13003     118.8744
   13004     124.3119
   13005     136.3470
   13006     122.7166
   13007     124.0525
   13008     120.1190
   13009     117.9549
   13010     130.4715
   13011     135.2717
   13012     106.7400
   13013     116.1647
   13014     130.4939
   13015     116.2145
   13016     129.0770
   13017     110.8917
   13018     122.2187
   13019     112.6827
   13020     113.9109
   13021     110.8054
   13022      80.2953
   13023      97.4653
   13024      95.5406
   13025     113.1931
   13026      91.3539
   13027     110.5734
   13028     117.3587
   13029      96.1471
   13030     100.7409
   13031     114.7092
   13032     120.3525
   13033     107.7814
   13034     110.3239
   13035      85.5977
   13036      89.0860
   13037      70.8899
   13038      83.2532
   13039     109.7273
   13040      80.9893
   13041     100.0561
   13042     100.7115
   13043     108.7925
   13044      90.9657
   13045      74.4203
   13046      81.1057
   13047     102.8373
   13048      93.5105
   13049     100.3709
   13050      80.8963
   13051      92.2404
   13052      88.6798
   13053      95.7723
   13054     106.1645
   13055     104.4176
   13056     104.5717
   13057     100.3777
   13058     115.5779
   13059     123.3850
   13060     114.6840
   13061     107.7687
   13062     107.7745
   13063     100.6860
   13064      97.0762
   13065      95.6705
   13066      79.7919
   13067      85.7321
   13068      86.6301
   13069      81.7170
   13070      84.4396
   13071      87.2281
   13072      91.1639
   13073     103.9312
   13074      90.1894
   13075     101.2968
   13076      82.5545
   13077      92.6357
   13078      88.6017
   13079      92.2702
   13080      98.5248
   13081      82.9035
   13082     107.5045
   13083     105.2118
   13084      92.0953
   13085      97.7734
   13086      77.6868
   13087      83.3968
   13088     100.0684
   13089     106.3163
   13090      81.8125
   13091     102.0197
   13092      94.7707
   13093      91.5530
   13094     100.0990
   13095      92.8580
   13096     101.9299
   13097     108.1322
   13098      84.5089
   13099     105.1556
   13100     102.3863
   13101     125.3066
   13102     112.7904
   13103     104.4257
   13104     104.3042
   13105     104.4074
   13106     109.2273
   13107     106.8972
   13108     108.4544
   13109     111.5674
   13110      90.9464
   13111     106.9050
   13112      86.4795
   13113     113.7868
   13114     108.9278
   13115      96.9595
   13116     119.9813
   13117     116.2935
   13118     132.0823
   13119     107.4302
   13120     128.7119
   13121     108.6298
   13122      95.3713
   13123     108.1125
   13124     112.3966
   13125      85.4373
   13126      99.3059
   13127     102.4289
   13128      99.8932
   13129     100.1432
   13130      82.7018
   13131     100.8400
   13132      85.4072
   13133      88.9652
   13134      92.8561
   13135      95.8687
   13136     108.7056
   13137      95.9779
   13138      88.0638
   13139      95.7177
   13140      92.2890
   13141      77.2606
   13142      88.6775
   13143      97.1463
   13144     105.5751
   13145     105.9358
   13146      97.0696
   13147     111.5420
   13148      93.2291
   13149     132.1863
   13150     109.8387
   13151     125.4817
   13152      95.9724
   13153     112.8630
   13154     115.6217
   13155     124.3323
   13156     116.8771
   13157     121.1990
   13158     109.2685
   13159     107.9330
   13160     111.1535
   13161     109.6156
   13162     132.7880
   13163     106.3781
   13164     118.1972
   13165      95.0308
   13166     117.8063
   13167     111.1441
   13168      95.3217
   13169     100.8259
   13170     111.8997
   13171     105.3579
   13172     113.4066
   13173     110.6857
   13174     124.7042
   13175     115.5024
   13176     119.7559
   13177     123.2168
   13178     113.9001
   13179     107.1794
   13180      98.7210
   13181      98.3311
   13182     103.9724
   13183     118.3012
   13184     122.3707
   13185     109.7641
   13186      97.0808
   13187     111.5553
   13188     103.0794
   13189      87.4987
   13190     128.4401
   13191     123.0932
   13192     117.7645
   13193     113.8719
   13194     108.3884
   13195     131.2836
   13196     110.4165
   13197     125.5013
   13198     118.7087
   13199     130.4096
   13200     116.8309
   13201     119.8869
   13202     101.0206
   13203     125.3603
   13204     117.1999
   13205     106.1466
   13206     111.4167
   13207     102.4081
   13208     118.3525
   13209     123.0089
   13210     115.2461
   13211     121.9750
   13212     112.0432
   13213     118.6260
   13214      99.0690
   13215      97.6057
   13216     107.1659
   13217     116.8881
   13218     115.1596
   13219     118.5458
   13220     112.4318
   13221      95.9244
   13222     103.5721
   13223      89.7963
   13224     100.6941
   13225     111.3048
   13226      90.9521
   13227     112.2177
   13228      95.3609
   13229     100.0750
   13230      92.3849
   13231      84.4763
   13232      85.8391
   13233      86.6537
   13234      94.3871
   13235      84.9847
   13236      88.2314
   13237      90.6931
   13238     106.3527
   13239     104.2279
   13240     100.2201
   13241     120.2494
   13242      90.4398
   13243     103.4098
   13244     114.2802
   13245     124.9668
   13246     123.1085
   13247     121.8387
   13248     107.8461
   13249     119.5875
   13250     103.7167
   13251     117.9494
   13252     108.0524
   13253     109.5030
   13254     118.5109
   13255     112.5411
   13256     109.9754
   13257     126.6915
   13258     103.0570
   13259     111.6664
   13260     115.7455
   13261     120.2559
   13262     103.0013
   13263      98.8047
   13264     101.2874
   13265     108.8505
   13266      97.2292
   13267     109.6016
   13268     107.2112
   13269     118.4242
   13270     103.9050
   13271     109.8494
   13272     102.5525
   13273     102.7188
   13274     108.1069
   13275      89.7172
   13276     109.8019
   13277     110.8985
   13278     111.5792
   13279     106.3107
   13280     113.1532
   13281     123.6274
   13282     111.0373
   13283      97.7456
   13284      99.7647
   13285     109.2442
   13286     111.7137
   13287     101.4670
   13288     114.8208
   13289     118.5085
   13290     124.3053
   13291     116.5961
   13292      91.5584
   13293     122.9247
   13294     100.9812
   13295     103.9341
   13296      87.2208
   13297      92.7396
   13298     104.7734
   13299     101.1841
   13300     108.4638
   13301     111.3915
   13302     104.2644
   13303     107.3721
   13304     107.9501
   13305     107.4075
   13306     112.9284
   13307     110.8206
   13308     102.6231
   13309     118.9480
   13310     101.3048
   13311      98.7841
   13312     103.9163
   13313     106.2124
   13314     131.4954
   13315     104.6067
   13316     120.7002
   13317      87.1374
   13318     107.1089
   13319      97.7303
   13320     100.9615
   13321     101.9251
   13322      97.8419
   13323     116.7416
   13324      95.0307
   13325     111.8689
   13326     113.5919
   13327      88.1183
   13328     102.3803
   13329     105.6197
   13330     100.9313
   13331     104.5219
   13332      95.9652
   13333      99.8062
   13334     102.3200
   13335      88.6986
   13336     100.2855
   13337      94.2987
   13338     110.0691
   13339     111.6353
   13340     114.5662
   13341     110.3090
   13342     109.4744
   13343     100.6786
   13344     104.7321
   13345     103.4814
   13346     100.8666
   13347     104.7917
   13348     105.2670
   13349     110.6925
   13350      87.7538
   13351      97.0229
   13352     108.7962
   13353      99.6561
   13354      92.9250
   13355     105.6519
   13356     113.8944
   13357     119.3447
   13358      96.4983
   13359      97.9637
   13360     112.8785
   13361     101.8255
   13362      97.9868
   13363     103.7871
   13364      92.5175
   13365      97.6346
   13366     103.1527
   13367      83.7747
   13368     100.0631
   13369     112.9655
   13370      99.2935
   13371     118.6750
   13372     105.8283
   13373     102.0207
   13374     100.6045
   13375      95.0959
   13376      97.6299
   13377      84.2204
   13378     115.1494
   13379     107.4892
   13380     107.5759
   13381      85.5202
   13382     103.5032
   13383     119.0830
   13384     104.4291
   13385     118.4378
   13386     100.8703
   13387     105.9784
   13388     112.8480
   13389      96.5824
   13390      90.8950
   13391      93.9815
   13392      99.6639
   13393     113.4547
   13394     100.9621
   13395     124.5569
   13396      99.8943
   13397     110.5004
   13398     102.0872
   13399      99.6997
   13400     100.9126
   13401     109.0962
   13402      96.1201
   13403     105.8661
   13404      95.7276
   13405     112.2192
   13406     110.8666
   13407     110.7603
   13408     108.9353
   13409     105.4079
   13410     107.4014
   13411     109.9790
   13412     123.5963
   13413     107.0048
   13414     115.0134
   13415     100.4636
   13416     128.2697
   13417     107.6301
   13418     108.3402
   13419     107.0609
   13420     104.2401
   13421     110.8221
   13422     135.4273
   13423      95.4755
   13424      97.0110
   13425     107.2575
   13426     107.8690
   13427     104.5175
   13428     107.6035
   13429     106.1222
   13430      93.3880
   13431      97.5191
   13432     103.8549
   13433     111.9644
   13434     117.9247
   13435      95.8031
   13436     106.7489
   13437      95.6425
   13438     101.6123
   13439     101.1470
   13440     109.3525
   13441     111.0761
   13442     116.6594
   13443      99.4527
   13444     118.5882
   13445     103.8481
   13446     121.0118
   13447     113.4148
   13448     126.0698
   13449      95.4095
   13450     105.5112
   13451      97.3369
   13452     106.6731
   13453     123.4487
   13454     116.9762
   13455      85.1980
   13456     108.9077
   13457     108.0683
   13458     112.8662
   13459      97.0317
   13460      92.3756
   13461      92.8809
   13462     118.2876
   13463     105.8929
   13464     117.5487
   13465     107.0207
   13466     109.7695
   13467      97.6413
   13468     103.3857
   13469     113.6240
   13470     105.7014
   13471     110.3848
   13472      87.1483
   13473      97.4959
   13474      96.0989
   13475     111.5813
   13476      99.2987
   13477      98.5467
   13478     111.9959
   13479      98.5552
   13480     103.9814
   13481     108.9277
   13482      93.4368
   13483      93.4781
   13484     107.6852
   13485     106.3188
   13486      93.0675
   13487     107.3406
   13488     103.4171
   13489      90.9675
   13490      87.8965
   13491      90.8332
   13492      92.0644
   13493      94.7616
   13494      95.4065
   13495     112.4756
   13496     104.5127
   13497     106.4743
   13498     114.4779
   13499     109.2317
   13500      96.9515
   13501     100.9015
   13502      94.1304
   13503     100.1914
   13504     107.9667
   13505      93.7561
   13506     101.4743
   13507      91.2311
   13508      90.5740
   13509      94.8433
   13510      95.9443
   13511      87.1592
   13512     106.5571
   13513      97.9824
   13514     103.9900
   13515      97.3327
   13516     100.2083
   13517      93.7686
   13518      94.1321
   13519      95.3693
   13520     103.8315
   13521     104.4525
   13522      99.7169
   13523      96.7096
   13524     101.4211
   13525      95.6873
   13526     117.1206
   13527     105.6505
   13528     119.1296
   13529      85.8627
   13530     104.8055
   13531     131.9014
   13532     108.0523
   13533      99.9502
   13534     109.5172
   13535     104.1286
   13536      97.6435
   13537      83.5859
   13538      88.1862
   13539      93.2102
   13540     100.9117
   13541     103.3384
   13542      97.6441
   13543      91.5968
   13544     106.0049
   13545     117.5674
   13546      91.2806
   13547      91.7433
   13548      96.3953
   13549     105.8069
   13550     107.0268
   13551     100.0368
   13552     110.8278
   13553      98.5102
   13554     109.6772
   13555     115.4999
   13556     104.2891
   13557     124.0928
   13558     102.5017
   13559     104.6489
   13560     110.3626
   13561     117.6013
   13562      97.2925
   13563     111.6365
   13564     117.6662
   13565     104.2020
   13566     124.7277
   13567     113.3192
   13568     126.3067
   13569      94.5946
   13570      96.7374
   13571     110.3791
   13572      98.5661
   13573     110.0528
   13574     108.5821
   13575      98.9258
   13576     117.2010
   13577     102.1607
   13578     111.3157
   13579      82.1782
   13580     116.3948
   13581     104.0817
   13582     109.0850
   13583      97.4920
   13584     125.4798
   13585     122.8655
   13586     114.5804
   13587     134.2756
   13588     124.3386
   13589     120.7391
   13590     124.7246
   13591     106.4127
   13592     102.7329
   13593     102.0835
   13594     107.5726
   13595     112.5898
   13596     104.4392
   13597     113.2207
   13598     105.0274
   13599     107.2782
   13600     100.4890
   13601     110.2637
   13602     104.1041
   13603     111.1008
   13604     104.4783
   13605     107.4948
   13606     109.8922
   13607     106.6225
   13608     102.2864
   13609     104.9158
   13610     107.0470
   13611     108.3312
   13612     113.6966
   13613     106.7952
   13614      98.6810
   13615      99.4463
   13616     119.6544
   13617     106.2820
   13618      92.2233
   13619     115.4678
   13620     109.2273
   13621     111.5117
   13622     100.6738
   13623     122.5652
   13624     122.5434
   13625      98.7711
   13626     102.0411
   13627     111.6195
   13628     107.3870
   13629     103.0211
   13630     108.4773
   13631      99.6495
   13632     134.1730
   13633     112.7154
   13634     125.8448
   13635     108.3315
   13636     113.3797
   13637      96.2604
   13638     105.7522
   13639     100.1078
   13640     120.5819
   13641      95.6755
   13642     111.5022
   13643     103.3709
   13644     113.6729
   13645     120.8523
   13646     115.2082
   13647     112.7188
   13648     105.5172
   13649     111.4840
   13650     100.0539
   13651     108.3774
   13652     107.5125
   13653     106.7057
   13654     113.1419
   13655     138.5940
   13656     109.1916
   13657     123.4102
   13658     107.0856
   13659     116.3715
   13660     106.3421
   13661     112.9622
   13662     106.4801
   13663      95.3223
   13664      96.6310
   13665     108.6735
   13666     124.3022
   13667     112.2435
   13668     108.5411
   13669     106.9820
   13670     100.9613
   13671     113.1306
   13672     111.9010
   13673     101.7003
   13674     117.1647
   13675      96.1295
   13676     122.1821
   13677      97.2679
   13678     106.2804
   13679     122.5947
   13680      86.9599
   13681     116.3835
   13682     104.1360
   13683     116.6239
   13684     122.5200
   13685      95.3072
   13686     109.5665
   13687     108.1946
   13688     104.3640
   13689      96.9736
   13690      95.5098
   13691     111.6205
   13692     105.2453
   13693     103.1840
   13694     104.1098
   13695      96.4214
   13696     103.8147
   13697      96.8320
   13698     110.0686
   13699     103.1497
   13700      99.5658
   13701     114.3808
   13702     102.8854
   13703      85.8020
   13704      88.6030
   13705      79.8267
   13706      95.6487
   13707     101.8440
   13708     115.9279
   13709     109.5869
   13710     102.1284
   13711     115.7639
   13712      99.5102
   13713      87.4324
   13714     120.3213
   13715     106.2986
   13716      95.0687
   13717     106.7495
   13718     111.5140
   13719     112.3776
   13720      98.4519
   13721     121.0285
   13722      96.8673
   13723     110.8088
   13724     101.9531
   13725      93.9684
   13726      96.4230
   13727     102.2973
   13728     108.1006
   13729     128.9134
   13730     114.7819
   13731     110.0303
   13732      96.0775
   13733     108.6271
   13734     107.4806
   13735     105.9442
   13736     102.6747
   13737      95.9025
   13738     134.0066
   13739     111.6513
   13740      95.9222
   13741     107.9852
   13742      90.0642
   13743     111.3452
   13744      98.7373
   13745     132.1832
   13746      98.0158
   13747     124.3559
   13748     103.3307
   13749     109.3555
   13750     101.2768
   13751      91.2103
   13752      97.0563
   13753     102.5565
   13754     108.9212
   13755     102.2421
   13756     110.4156
   13757     111.5447
   13758     109.4580
   13759      99.4832
   13760     112.2944
   13761     106.6948
   13762     108.9120
   13763      92.2218
   13764     101.9521
   13765      96.1201
   13766     109.1096
   13767     100.6472
   13768      99.2747
   13769      98.7623
   13770     100.1870
   13771     102.5921
   13772     106.2531
   13773     115.6997
   13774      91.7886
   13775      91.2233
   13776     103.9090
   13777      93.3353
   13778     112.2638
   13779     111.2871
   13780      98.7826
   13781     110.7540
   13782     104.2802
   13783     101.4148
   13784     100.6790
   13785      96.3619
   13786     108.2312
   13787     108.0359
   13788     106.1328
   13789     104.1691
   13790     120.9980
   13791      94.0480
   13792     109.5613
   13793     112.5074
   13794     105.8535
   13795      99.3514
   13796      94.1586
   13797     106.8492
   13798      99.3731
   13799      99.1554
   13800      96.2060
   13801     117.8487
   13802     108.4035
   13803     104.1255
   13804     135.5609
   13805     112.2543
   13806     118.5556
   13807      90.8682
   13808     103.2060
   13809      96.8017
   13810      89.8294
   13811      88.2734
   13812     103.7822
   13813      93.1225
   13814      93.9476
   13815     110.8028
   13816     106.9499
   13817     111.3992
   13818      96.3515
   13819      99.8392
   13820     111.2568
   13821      93.9480
   13822      84.3930
   13823     100.2347
   13824     120.5955
   13825     123.9273
   13826      97.0725
   13827      96.9831
   13828     100.7868
   13829     105.1402
   13830      95.4808
   13831      83.8344
   13832      93.9848
   13833     108.6940
   13834     111.3697
   13835      93.9984
   13836     113.3094
   13837      88.8071
   13838     119.4821
   13839     110.6901
   13840      92.2458
   13841     105.0380
   13842     103.7572
   13843     117.9134
   13844     116.7536
   13845      96.8192
   13846     100.2814
   13847      92.8817
   13848     116.7542
   13849      91.6709
   13850      93.5409
   13851     115.7383
   13852     121.1933
   13853      99.6786
   13854     100.1049
   13855     103.0601
   13856     101.0127
   13857     103.9452
   13858      83.4813
   13859     107.9238
   13860     102.5771
   13861      97.2287
   13862      90.3149
   13863     106.2528
   13864      95.2436
   13865     104.4638
   13866      94.9366
   13867     111.0681
   13868      95.7770
   13869      98.8753
   13870     101.7140
   13871     100.5725
   13872     108.8438
   13873     102.9499
   13874     107.6507
   13875     123.4932
   13876     100.7896
   13877     102.2530
   13878     114.8839
   13879     114.6010
   13880     104.5831
   13881     106.5339
   13882     112.7537
   13883     112.2455
   13884     133.9476
   13885      90.3676
   13886      94.8240
   13887      99.7897
   13888     112.4420
   13889     118.0820
   13890     103.2089
   13891      91.6963
   13892     104.3350
   13893     102.0411
   13894      90.6905
   13895      94.5370
   13896     109.3855
   13897      91.5989
   13898      95.1119
   13899      87.2000
   13900     106.6168
   13901      96.0341
   13902      78.3078
   13903      94.3011
   13904      98.6294
   13905     102.7767
   13906      94.3994
   13907     104.0807
   13908      99.7505
   13909      89.4616
   13910      99.3564
   13911      98.8859
   13912     103.8294
   13913     116.9889
   13914     103.4443
   13915     113.7165
   13916      98.3777
   13917      81.1448
   13918      84.9907
   13919      94.3961
   13920     102.1052
   13921      91.3769
   13922      85.6301
   13923     103.8083
   13924      74.8420
   13925      89.7182
   13926     102.7377
   13927      88.2400
   13928     107.4460
   13929      87.1067
   13930      86.4369
   13931     109.1113
   13932      94.0799
   13933      91.9382
   13934     108.7106
   13935     119.0698
   13936     107.5392
   13937     115.5662
   13938     101.4052
   13939     105.6326
   13940      90.5197
   13941      89.0268
   13942     104.4634
   13943      87.4289
   13944      87.0625
   13945      94.3834
   13946      91.4290
   13947      95.5099
   13948      72.9520
   13949      86.1849
   13950     106.0516
   13951      97.7123
   13952      66.7301
   13953      91.9922
   13954     104.1533
   13955      87.7769
   13956      99.0699
   13957      97.3966
   13958      82.6396
   13959      95.3256
   13960     123.0295
   13961      97.7866
   13962      83.5146
   13963      82.6980
   13964      85.7386
   13965     102.9080
   13966     121.8651
   13967     100.2849
   13968     100.3019
   13969      90.9320
   13970     113.1821
   13971     111.7832
   13972      94.8665
   13973      81.4761
   13974     106.4923
   13975      89.4795
   13976      89.2062
   13977      89.1884
   13978     111.9254
   13979      87.1138
   13980      95.0990
   13981      87.6923
   13982      99.8642
   13983      87.7263
   13984      85.7330
   13985      92.3715
   13986     106.0758
   13987      88.6576
   13988     107.9682
   13989      97.7049
   13990      97.5849
   13991      85.5127
   13992     115.8190
   13993     106.7619
   13994      98.0144
   13995      89.9284
   13996      98.9429
   13997      91.1386
   13998     104.4619
   13999      96.5736
   14000     101.8440
   14001     111.4786
   14002      92.9596
   14003      91.2006
   14004     112.6574
   14005     110.4419
   14006      99.9467
   14007      95.8546
   14008     104.6167
   14009     100.1540
   14010     105.7422
   14011      99.8946
   14012      98.1291
   14013     129.2464
   14014     100.0511
   14015     107.8787
   14016     115.9524
   14017     102.1353
   14018     101.3105
   14019     110.2789
   14020     107.0640
   14021      98.6760
   14022     105.0895
   14023     107.3799
   14024      88.4578
   14025      80.2038
   14026      85.7187
   14027      84.3224
   14028      87.4702
   14029      89.4374
   14030      75.8942
   14031      73.5648
   14032      87.4871
   14033      79.1466
   14034      87.8347
   14035      83.6067
   14036      89.4485
   14037      88.8267
   14038      90.2944
   14039      95.7932
   14040      89.1627
   14041      76.3465
   14042      90.9916
   14043      96.9594
   14044      82.2431
   14045     105.7063
   14046      96.2863
   14047     101.2278
   14048     110.1565
   14049      99.0577
   14050     110.2511
   14051      96.2759
   14052     111.7915
   14053     112.8565
   14054     100.7199
   14055      96.7778
   14056      92.8186
   14057      97.6388
   14058     102.0681
   14059      95.9515
   14060      99.2170
   14061      99.0812
   14062     100.2381
   14063      90.7889
   14064      74.6699
   14065      90.8488
   14066      94.8248
   14067      79.0763
   14068     101.0986
   14069     124.7754
   14070      93.5164
   14071      94.7212
   14072     114.4766
   14073     110.7029
   14074     110.7270
   14075     102.1542
   14076     108.1509
   14077     104.1688
   14078      96.9906
   14079      85.4047
   14080      77.0950
   14081      85.9387
   14082      87.2490
   14083     114.2585
   14084     123.9373
   14085     100.6453
   14086      97.8973
   14087      92.8698
   14088     100.3530
   14089      97.2316
   14090     104.8554
   14091     102.7941
   14092     104.5292
   14093     107.0400
   14094      88.6730
   14095      93.7251
   14096      87.6823
   14097      85.1264
   14098      97.1059
   14099      95.9394
   14100      84.8149
   14101      97.4902
   14102      87.2613
   14103     106.3523
   14104     102.8100
   14105     117.3059
   14106      80.4669
   14107     117.8067
   14108     104.3170
   14109     111.6712
   14110     108.9944
   14111     100.6529
   14112     120.8561
   14113      99.3654
   14114      92.2978
   14115      95.4466
   14116      99.8661
   14117     104.7976
   14118      89.4934
   14119      96.0647
   14120      82.9962
   14121      93.4343
   14122     101.5099
   14123      84.2855
   14124      96.4923
   14125      97.0979
   14126     118.1330
   14127     111.4217
   14128     108.9277
   14129     125.5864
   14130     125.5101
   14131     105.3638
   14132      96.4774
   14133      93.7315
   14134      86.7249
   14135     100.0476
   14136      99.3809
   14137     115.5008
   14138     123.7266
   14139      89.5877
   14140     100.4601
   14141      83.6936
   14142      78.7959
   14143     100.5265
   14144     100.0080
   14145      88.8407
   14146      92.3755
   14147      85.7601
   14148      80.6991
   14149      82.4862
   14150     102.0491
   14151      90.4106
   14152      96.5847
   14153     100.6894
   14154      98.7324
   14155      92.4898
   14156     107.8206
   14157     104.2139
   14158     102.2688
   14159      97.2034
   14160     100.0985
   14161      97.4062
   14162      98.1482
   14163     109.6439
   14164      89.7507
   14165      85.1692
   14166      92.7418
   14167      86.9731
   14168     123.6090
   14169      92.7895
   14170     134.7370
   14171      89.3316
   14172     100.8284
   14173      91.0506
   14174      95.5337
   14175     103.4116
   14176      91.1328
   14177      96.1571
   14178      95.4625
   14179      92.7947
   14180     126.0644
   14181     109.4807
   14182     101.7893
   14183     109.9159
   14184     104.5430
   14185     108.3224
   14186      94.6347
   14187      88.6902
   14188      87.8485
   14189      81.0150
   14190     109.1966
   14191     104.2887
   14192      99.7838
   14193     101.3268
   14194      90.0667
   14195     110.3933
   14196      87.4941
   14197     102.0747
   14198     106.7702
   14199     100.8591
   14200      96.5255
   14201      90.7132
   14202     102.9438
   14203      93.9241
   14204      91.0285
   14205      91.8776
   14206      90.5953
   14207      93.5210
   14208      97.5953
   14209     104.0027
   14210      87.3966
   14211      90.9725
   14212     107.9611
   14213      97.4637
   14214     126.9322
   14215     119.2357
   14216      93.2324
   14217      93.4416
   14218     100.3758
   14219      86.6058
   14220     103.5918
   14221      88.9861
   14222     100.9369
   14223      86.5214
   14224      90.4739
   14225     122.2817
   14226      86.8913
   14227     100.7779
   14228      91.6699
   14229      98.9139
   14230      85.2930
   14231      89.4603
   14232      98.3730
   14233     103.3305
   14234     107.2887
   14235      95.9416
   14236      86.6016
   14237      92.9439
   14238      96.7896
   14239      97.2270
   14240      94.2729
   14241      77.2795
   14242      96.6177
   14243      97.5445
   14244     102.1204
   14245     107.5230
   14246     106.0478
   14247     102.1017
   14248     105.3625
   14249     101.9424
   14250      81.9207
   14251     104.3724
   14252      93.1026
   14253      91.4452
   14254     100.7846
   14255      94.6623
   14256     105.9638
   14257     105.2854
   14258      94.8564
   14259      99.8441
   14260      99.9744
   14261      93.4955
   14262     110.7077
   14263      88.1426
   14264     113.6011
   14265     106.2759
   14266      98.1950
   14267      96.5186
   14268     101.6022
   14269      89.7581
   14270      92.6667
   14271      86.3206
   14272      91.0550
   14273     107.0966
   14274      83.4911
   14275     108.7992
   14276      92.0949
   14277     100.7168
   14278      96.8561
   14279      88.3831
   14280      98.3540
   14281      96.8086
   14282     102.7998
   14283     104.2713
   14284      92.5358
   14285     108.6052
   14286      95.8161
   14287      88.0271
   14288      81.3898
   14289      93.6085
   14290      90.7964
   14291     114.2491
   14292     107.4641
   14293      92.7437
   14294      98.8017
   14295      86.0347
   14296     102.2986
   14297     107.0073
   14298     100.5704
   14299     110.5855
   14300      87.7469
   14301      87.2788
   14302      95.8396
   14303      99.1555
   14304      83.5529
   14305     115.9383
   14306      96.3429
   14307      78.7636
   14308      98.4129
   14309      91.6195
   14310      96.7370
   14311     115.0864
   14312      87.3002
   14313     105.3778
   14314      97.1870
   14315     100.4594
   14316      90.0544
   14317      95.3998
   14318     103.3557
   14319      93.9196
   14320     114.1618
   14321      98.2697
   14322      93.6392
   14323      96.1136
   14324      80.7322
   14325      98.5106
   14326     108.0040
   14327     114.2578
   14328      94.8326
   14329      79.7820
   14330      86.9280
   14331     100.0659
   14332     100.0764
   14333      93.2850
   14334     111.0108
   14335     102.6420
   14336     112.5902
   14337     117.0196
   14338     105.7557
   14339     116.5501
   14340     114.5149
   14341      91.9564
   14342      96.8270
   14343      94.1272
   14344     113.0172
   14345     116.3707
   14346      97.8298
   14347     100.6547
   14348     103.2982
   14349     110.6489
   14350     111.7007
   14351     108.0850
   14352      97.6379
   14353     107.9227
   14354     101.0252
   14355     103.6464
   14356     136.6885
   14357      98.7344
   14358     108.1567
   14359     106.3578
   14360     108.0899
   14361     116.3644
   14362     104.5530
   14363     102.0040
   14364      93.6915
   14365     108.3840
   14366      87.5414
   14367     101.2479
   14368     117.0833
   14369     100.6678
   14370     110.5684
   14371     101.4496
   14372      94.7139
   14373     107.6268
   14374     106.7142
   14375     110.7750
   14376     132.2608
   14377     111.3156
   14378      97.2643
   14379     116.4274
   14380     102.1177
   14381     105.0613
   14382     101.2908
   14383     112.4857
   14384     103.9097
   14385      86.8595
   14386     103.2180
   14387     111.9287
   14388      85.6838
   14389      99.9415
   14390     105.8914
   14391      96.2152
   14392     125.0302
   14393     125.1711
   14394      97.7384
   14395     101.6156
   14396     104.5555
   14397      93.2309
   14398      86.8890
   14399      82.6927
   14400      81.3106
   14401     105.7181
   14402      93.2578
   14403      95.3149
   14404     115.3305
   14405     116.7886
   14406     103.1771
   14407     101.6238
   14408     111.9684
   14409     102.3566
   14410     109.2837
   14411      92.2830
   14412      97.7288
   14413     119.3135
   14414     113.4864
   14415      96.7252
   14416     100.9847
   14417      97.2289
   14418     112.3815
   14419     106.4979
   14420     112.3161
   14421      98.2462
   14422     108.8285
   14423     126.5943
   14424      99.1452
   14425     107.2704
   14426     101.4725
   14427     116.7483
   14428     114.7471
   14429     140.3933
   14430     112.5184
   14431     123.2800
   14432     102.9689
   14433     112.9260
   14434     105.2453
   14435     107.4528
   14436      98.3736
   14437     104.6138
   14438     100.7279
   14439     104.5243
   14440     118.7540
   14441     102.7909
   14442     117.0138
   14443      98.8382
   14444     110.0657
   14445      96.0108
   14446     105.9935
   14447      95.3384
   14448     104.6580
   14449      99.7627
   14450     112.2943
   14451      82.6818
   14452      97.8678
   14453      87.5389
   14454     114.8632
   14455     102.8054
   14456      98.5864
   14457     105.3986
   14458     115.0178
   14459      99.6152
   14460     100.1487
   14461      97.6657
   14462     112.9340
   14463     120.4696
   14464     119.3469
   14465     106.2579
   14466     106.3681
   14467     110.3352
   14468     107.7050
   14469      98.1095
   14470      91.5972
   14471      97.8239
   14472     108.6195
   14473     118.8588
   14474     109.6239
   14475     105.5965
   14476     111.3445
   14477      99.0557
   14478      96.7189
   14479     105.5717
   14480     127.6509
   14481     105.1008
   14482     119.2343
   14483     128.4541
   14484     109.1250
   14485      94.8534
   14486      82.7560
   14487      89.0436
   14488     108.2586
   14489      93.0350
   14490     110.3927
   14491      90.7156
   14492     110.8119
   14493     129.7806
   14494     119.9964
   14495      94.8916
   14496     123.9184
   14497     109.4864
   14498     111.4833
   14499     106.9706
   14500     107.6838
   14501     105.6216
   14502     104.5932
   14503     104.4734
   14504     126.2785
   14505     110.7975
   14506     111.6049
   14507     126.2756
   14508     117.9705
   14509     101.9250
   14510     108.4316
   14511     107.1880
   14512      90.3295
   14513     114.7822
   14514      87.2497
   14515     110.9603
   14516     113.6956
   14517      97.1709
   14518     101.0593
   14519     120.5933
   14520     113.2664
   14521     103.2778
   14522      98.3296
   14523     106.7451
   14524     104.5473
   14525     103.3583
   14526      99.9427
   14527     102.1589
   14528     101.2371
   14529      89.0044
   14530     113.5987
   14531     105.7993
   14532      95.3762
   14533      94.4154
   14534     100.4462
   14535      97.9644
   14536     110.7880
   14537     127.2564
   14538     112.5859
   14539     108.8160
   14540     112.1173
   14541     103.4246
   14542      99.6925
   14543     110.7726
   14544      94.2776
   14545     102.0878
   14546     102.8906
   14547     105.7470
   14548      96.8994
   14549     106.6992
   14550     125.7267
   14551     105.0670
   14552     111.5632
   14553     104.8613
   14554     118.5706
   14555     116.5064
   14556     102.1164
   14557     109.9547
   14558     136.8896
   14559     110.9512
   14560     125.5611
   14561     121.3793
   14562      99.6640
   14563     105.8952
   14564     122.3508
   14565     108.3933
   14566     103.3522
   14567     105.6140
   14568     109.4996
   14569      92.8105
   14570      94.1751
   14571     104.1835
   14572     113.4389
   14573     109.0161
   14574      96.8603
   14575     103.7182
   14576     120.7043
   14577      99.6564
   14578     107.7998
   14579     103.5631
   14580     118.0515
   14581     103.1626
   14582     109.6625
   14583     117.1092
   14584     107.8805
   14585      96.0141
   14586     111.4004
   14587     105.8176
   14588     106.4577
   14589      94.9989
   14590     106.9511
   14591     101.8049
   14592     115.2218
   14593     115.4644
   14594     103.8994
   14595      94.0182
   14596     101.2877
   14597     113.3758
   14598      98.3153
   14599     104.7738
   14600     106.7844
   14601     106.7774
   14602      94.3806
   14603      98.5756
   14604      98.7781
   14605      86.1291
   14606      86.7628
   14607      95.2123
   14608      98.9417
   14609      85.9136
   14610     110.5370
   14611     115.9804
   14612      95.0502
   14613      95.8483
   14614     122.1561
   14615     101.6972
   14616     109.4091
   14617     107.0363
   14618      99.0939
   14619      97.1399
   14620      89.5702
   14621      95.4997
   14622      92.0098
   14623     102.6539
   14624      99.5856
   14625     117.5145
   14626     101.9511
   14627     106.1817
   14628     104.8260
   14629      96.7906
   14630     100.4170
   14631     112.6669
   14632     119.4276
   14633     108.8008
   14634     116.8800
   14635     112.6818
   14636     106.0826
   14637     107.5124
   14638     112.2903
   14639     122.8735
   14640      99.4700
   14641     111.1891
   14642     104.7149
   14643     111.6721
   14644     105.9075
   14645     107.3409
   14646     114.2007
   14647     101.4172
   14648     115.4944
   14649     123.8304
   14650     124.5547
   14651     111.7549
   14652     115.4386
   14653     120.4725
   14654     123.7841
   14655     116.1886
   14656     104.1471
   14657     104.7611
   14658     100.3424
   14659      99.2575
   14660     115.8490
   14661     115.9021
   14662     102.9194
   14663     123.4113
   14664     101.0878
   14665     115.9458
   14666      91.1116
   14667     115.1173
   14668     123.7292
   14669     123.4929
   14670     106.6453
   14671     105.1561
   14672      91.4062
   14673     114.9557
   14674     120.3731
   14675     104.4641
   14676      89.8415
   14677     135.2776
   14678     128.3718
   14679     117.4370
   14680     117.2280
   14681     101.0569
   14682     100.7217
   14683     106.0950
   14684     108.5958
   14685     104.4144
   14686     109.9750
   14687     100.9486
   14688      99.9366
   14689     117.2132
   14690     111.0355
   14691     111.8262
   14692     121.2749
   14693     101.9900
   14694     104.7942
   14695     108.7525
   14696     106.4633
   14697     116.6247
   14698     120.7099
   14699     109.5641
   14700     109.8323
   14701      93.4470
   14702     100.3199
   14703     119.3402
   14704     116.6156
   14705     105.4667
   14706     117.2458
   14707     115.4732
   14708     113.7005
   14709     110.4716
   14710      97.5813
   14711      93.2653
   14712      92.1931
   14713     100.0948
   14714     105.1639
   14715     101.0621
   14716     102.6346
   14717     103.1027
   14718     106.2345
   14719      89.6153
   14720     113.1072
   14721     103.9394
   14722      93.7156
   14723      97.0637
   14724     100.2009
   14725     116.3846
   14726     103.1360
   14727     108.4843
   14728     100.1572
   14729     103.3650
   14730     108.7719
   14731     100.6674
   14732      97.6108
   14733     113.9473
   14734     113.2831
   14735     108.4573
   14736     104.9795
   14737     114.4072
   14738     123.9662
   14739     119.1806
   14740     114.2165
   14741      95.9905
   14742      83.4935
   14743      95.3500
   14744      85.8770
   14745      95.6306
   14746      83.9521
   14747     101.5564
   14748      93.5608
   14749      85.2424
   14750      88.0576
   14751      83.4553
   14752     105.9746
   14753     132.0956
   14754     109.0650
   14755      94.8308
   14756     107.7562
   14757     108.2539
   14758     109.0316
   14759      95.3264
   14760      91.5606
   14761     110.9231
   14762      89.1735
   14763     102.5727
   14764      94.6181
   14765     105.9495
   14766     108.2694
   14767      94.3721
   14768      92.4908
   14769      98.2800
   14770      87.3597
   14771     101.4629
   14772     113.7570
   14773      88.8275
   14774      83.3311
   14775      85.6506
   14776     103.9637
   14777      97.0311
   14778      93.2594
   14779      98.3044
   14780      95.8484
   14781     102.5743
   14782     103.6899
   14783      87.6961
   14784      99.8196
   14785     107.9494
   14786     103.4939
   14787     100.8287
   14788      98.8927
   14789     117.9867
   14790     113.5591
   14791     111.6621
   14792     105.3127
   14793     104.7244
   14794     108.6266
   14795      95.0858
   14796     107.7874
   14797     112.8927
   14798     106.5598
   14799      92.8324
   14800      87.5858
   14801      97.9174
   14802      87.2035
   14803     104.4621
   14804      97.0326
   14805     100.3726
   14806      97.1838
   14807     102.1506
   14808      92.5765
   14809     109.7791
   14810      98.1904
   14811      91.3307
   14812      96.5434
   14813     105.3174
   14814      88.9247
   14815     103.2878
   14816     100.5570
   14817     104.5549
   14818      97.7013
   14819     108.5545
   14820     104.9833
   14821      98.1535
   14822      97.7973
   14823      95.7094
   14824      91.0195
   14825      92.8220
   14826     102.5878
   14827      92.9725
   14828      87.9810
   14829     107.0223
   14830     108.5513
   14831     106.4551
   14832     111.8839
   14833      94.0934
   14834      89.0417
   14835     110.2274
   14836     104.5808
   14837     100.8326
   14838     102.0111
   14839      92.4723
   14840      95.1276
   14841      86.7777
   14842     103.9698
   14843     109.1831
   14844      99.7776
   14845      90.5437
   14846     102.5454
   14847      95.7304
   14848      98.1367
   14849     122.0683
   14850      98.1175
   14851     104.0284
   14852     105.7568
   14853     102.6330
   14854      90.7827
   14855      98.0983
   14856      99.6478
   14857     113.3927
   14858     107.3483
   14859      90.1765
   14860      82.5848
   14861     117.9713
   14862      95.0670
   14863      91.5877
   14864     103.8484
   14865      97.3267
   14866      90.0441
   14867      90.9287
   14868      98.9920
   14869      99.3747
   14870      90.2630
   14871     104.2110
   14872     125.6233
   14873     100.4284
   14874     103.8979
   14875      90.1127
   14876      81.5223
   14877     101.8276
   14878     102.6470
   14879      95.7709
   14880      96.1087
   14881     107.3780
   14882     119.1210
   14883     100.1702
   14884     102.6209
   14885     108.1162
   14886     129.6731
   14887     120.8544
   14888     154.6934
   14889     153.8144
   14890     120.5338
   14891     125.0099
   14892     110.3094
   14893     125.4958
   14894     109.6814
   14895     117.4852
   14896     123.6581
   14897     121.3962
   14898     132.7254
   14899     108.5243
   14900     126.4658
   14901     114.8738
   14902     112.4237
   14903     108.1585
   14904     105.6131
   14905     114.9961
   14906     110.4752
   14907     112.9259
   14908     104.1077
   14909     111.7933
   14910     113.8817
   14911     131.0835
   14912     110.8233
   14913     122.1292
   14914     105.2512
   14915     100.7698
   14916     107.1252
   14917     115.1508
   14918     107.3991
   14919     110.5191
   14920     108.2011
   14921     107.4178
   14922     105.3961
   14923     104.0850
   14924     105.1658
   14925      98.2173
   14926     102.1661
   14927     109.0047
   14928     109.7283
   14929     111.7915
   14930     102.8526
   14931     104.4078
   14932     101.9851
   14933     106.9101
   14934     103.1059
   14935      90.0473
   14936     107.4318
   14937     106.1028
   14938     104.6557
   14939     105.0213
   14940     112.4462
   14941     109.1906
   14942     101.6774
   14943     112.1562
   14944     113.7273
   14945     113.1431
   14946      90.6405
   14947     108.2945
   14948     117.0729
   14949     111.8339
   14950     111.2837
   14951     125.9259
   14952     113.5923
   14953     118.0097
   14954     114.8957
   14955     117.7037
   14956     117.3306
   14957     109.0407
   14958     106.8321
   14959     108.6436
   14960     102.5407
   14961     110.9295
   14962     109.5970
   14963     103.6150
   14964     101.9285
   14965      94.5888
   14966     105.7434
   14967     107.1550
   14968      96.0834
   14969     114.6219
   14970      95.5704
   14971     111.0940
   14972     111.7541
   14973     108.5664
   14974     106.0242
   14975     115.5714
   14976      93.1285
   14977     125.6937
   14978     102.0987
   14979     122.7374
   14980     106.8134
   14981     102.0965
   14982     116.3933
   14983     114.9538
   14984     116.8920
   14985     114.2266
   14986     106.1090
   14987     127.8367
   14988     114.7039
   14989     117.6426
   14990     118.2162
   14991     101.2086
   14992     118.5580
   14993     110.9242
   14994     126.9564
   14995     109.5682
   14996     124.3950
   14997     122.0614
   14998     123.9109
   14999     106.1305
   15000     123.8821
   15001     128.8895
   15002     104.4983
   15003     115.7615
   15004     104.9772
   15005     119.6792
   15006     110.8662
   15007     104.8458
   15008     126.6020
   15009     115.0990
   15010     107.8660
   15011      99.2394
   15012      96.3256
   15013     105.3477
   15014     105.5724
   15015     115.9703
   15016     101.1993
   15017     109.4579
   15018      98.2884
   15019     114.8635
   15020      98.7288
   15021     108.4397
   15022      99.4950
   15023     101.0398
   15024      99.7237
   15025     115.7416
   15026     100.7897
   15027     101.8524
   15028      91.9081
   15029      95.6157
   15030     108.3058
   15031      87.6545
   15032      97.4179
   15033     100.1064
   15034      93.5501
   15035     111.4097
   15036     103.8872
   15037      96.4775
   15038     105.6151
   15039     100.2526
   15040      84.6880
   15041      99.5243
   15042     110.6921
   15043      97.1057
   15044      95.7702
   15045     123.2097
   15046     106.7328
   15047      97.9868
   15048     116.0859
   15049     113.8098
   15050     107.0966
   15051     105.1356
   15052     107.4776
   15053     102.9787
   15054      98.6149
   15055     107.3923
   15056      84.5929
   15057     106.3958
   15058     102.0449
   15059      85.1921
   15060     110.9282
   15061     106.5116
   15062     108.5071
   15063     126.5452
   15064      96.0926
   15065      89.2504
   15066      78.2367
   15067      92.7198
   15068     108.4997
   15069      96.1053
   15070     118.5986
   15071     116.3203
   15072     105.3808
   15073     108.4631
   15074     102.8281
   15075      97.3683
   15076     112.4790
   15077     103.7312
   15078     107.1075
   15079     104.7828
   15080     101.7005
   15081     103.4864
   15082     110.8994
   15083      99.4160
   15084      95.9078
   15085     112.4878
   15086     112.3067
   15087     114.5628
   15088      96.7809
   15089     104.6689
   15090     113.0892
   15091     121.0194
   15092     101.2489
   15093     107.7880
   15094     106.1551
   15095      96.4805
   15096      99.6280
   15097      96.1883
   15098     104.1818
   15099     108.9063
   15100     103.5490
   15101      84.9685
   15102      97.7350
   15103     110.9688
   15104     103.8817
   15105     118.1688
   15106      98.8137
   15107      94.3865
   15108     108.8726
   15109      94.7142
   15110      90.6201
   15111      90.3967
   15112      94.0868
   15113     117.2007
   15114     107.9614
   15115      92.0956
   15116     110.9832
   15117      93.9809
   15118     104.9920
   15119     102.2380
   15120      98.6580
   15121     113.3553
   15122      84.8342
   15123     119.2467
   15124     111.7732
   15125      94.6222
   15126     104.0768
   15127      93.2525
   15128     113.2059
   15129      96.2487
   15130     102.7931
   15131      94.1272
   15132     110.6080
   15133     108.5994
   15134     100.0415
   15135     106.9836
   15136      99.5419
   15137     103.6017
   15138     106.3907
   15139     107.1438
   15140     105.9631
   15141      96.3459
   15142      94.3634
   15143     100.9439
   15144     109.3653
   15145     109.8625
   15146      97.4226
   15147      95.9318
   15148      95.9438
   15149     134.2070
   15150      99.9510
   15151      96.4052
   15152     114.5726
   15153     100.2480
   15154     105.2590
   15155     111.1503
   15156     100.5175
   15157     115.8304
   15158     118.4291
   15159     103.2783
   15160     101.3750
   15161     100.9086
   15162     101.3547
   15163      88.7447
   15164     106.0890
   15165      90.2196
   15166      90.7060
   15167      85.4928
   15168      90.3417
   15169      90.7677
   15170      93.9904
   15171      90.2323
   15172     100.8408
   15173     102.4861
   15174      97.1290
   15175      94.1730
   15176      90.8996
   15177      93.7293
   15178      84.0648
   15179      99.4085
   15180      85.7166
   15181      89.6347
   15182      83.6883
   15183     104.4192
   15184     126.5363
   15185     102.8223
   15186     103.5684
   15187      99.6318
   15188      96.5189
   15189     101.0622
   15190     113.7291
   15191      91.7425
   15192     104.4757
   15193     106.6485
   15194     111.0948
   15195     108.0742
   15196     110.1594
   15197     127.8535
   15198     119.2619
   15199      99.3100
   15200      92.9497
   15201     110.8583
   15202     111.1586
   15203     106.5362
   15204      99.3638
   15205     106.5332
   15206     113.4903
   15207     122.5372
   15208     127.4666
   15209      98.0080
   15210     103.6410
   15211     115.1243
   15212     112.4584
   15213     124.6632
   15214     126.8086
   15215     124.7719
   15216     128.7633
   15217     115.4627
   15218     129.4962
   15219     106.4002
   15220     111.8768
   15221      99.9032
   15222     101.2703
   15223      91.5598
   15224     100.2883
   15225     109.8754
   15226     107.6258
   15227     117.2605
   15228     102.2911
   15229     118.5135
   15230     109.3519
   15231     105.0442
   15232     107.8548
   15233     109.8525
   15234     111.1912
   15235     109.8530
   15236     129.0064
   15237     127.5822
   15238     116.9836
   15239     103.4457
   15240      94.3586
   15241     104.1971
   15242     104.8126
   15243     126.3947
   15244      96.5102
   15245     100.9672
   15246     110.9295
   15247     108.0390
   15248     107.8046
   15249      96.5374
   15250     107.0797
   15251     109.7924
   15252      99.7501
   15253     118.2481
   15254     126.2847
   15255     100.4245
   15256     111.3082
   15257     123.2757
   15258     123.9806
   15259     118.3318
   15260     120.4804
   15261     103.5764
   15262     104.8845
   15263     123.0402
   15264     103.5328
   15265      98.0073
   15266     130.3339
   15267     112.3991
   15268     102.2877
   15269     100.3107
   15270     102.1257
   15271      95.6413
   15272     100.3914
   15273      85.7722
   15274      99.8385
   15275      84.1999
   15276      91.3876
   15277      93.1319
   15278     105.7385
   15279      99.3396
   15280     102.4901
   15281     105.2990
   15282     108.7472
   15283     101.4168
   15284      98.3863
   15285     105.7987
   15286      97.0720
   15287     123.9278
   15288      98.4349
   15289     107.5530
   15290     103.8024
   15291     105.5748
   15292     116.8378
   15293     110.8144
   15294      92.8210
   15295     102.8209
   15296     112.0413
   15297     108.3501
   15298      90.9750
   15299      82.8437
   15300      80.1250
   15301      79.8165
   15302      88.4745
   15303      87.6022
   15304      85.6121
   15305      89.9197
   15306      98.4361
   15307      96.4465
   15308      92.9894
   15309      94.5968
   15310      96.2389
   15311      79.4767
   15312      92.9271
   15313      92.0248
   15314      94.7494
   15315      98.4930
   15316      87.2793
   15317      93.7657
   15318      93.6337
   15319     106.0614
   15320      88.2848
   15321     102.7141
   15322      88.0321
   15323     100.2647
   15324     102.1872
   15325      88.8331
   15326      88.7393
   15327     112.1633
   15328      91.4629
   15329     111.7586
   15330     108.4041
   15331      88.2539
   15332      83.6356
   15333      82.1398
   15334      87.5121
   15335      91.6368
   15336      88.6861
   15337      99.9952
   15338     103.0914
   15339     109.6376
   15340      99.4420
   15341      96.8550
   15342      98.3803
   15343      97.3112
   15344      92.0394
   15345      99.2038
   15346      83.6478
   15347      86.7132
   15348      91.9577
   15349     105.9421
   15350     104.3524
   15351      94.8333
   15352      88.7860
   15353      88.6209
   15354     100.3448
   15355      85.0082
   15356      96.7025
   15357     108.2844
   15358     139.4448
   15359     111.7218
   15360     103.6659
   15361      86.9131
   15362      85.7694
   15363      88.5148
   15364      85.5209
   15365      94.1021
   15366     103.3096
   15367      95.9219
   15368     108.0094
   15369      96.2657
   15370      86.8960
   15371     101.0362
   15372     102.2900
   15373     121.3807
   15374      92.5606
   15375     104.2428
   15376     106.6499
   15377      93.5936
   15378     122.2524
   15379     104.5005
   15380      86.8669
   15381     118.1355
   15382      92.4882
   15383     114.7826
   15384     129.5508
   15385     108.7607
   15386     110.4618
   15387     116.4041
   15388     124.3461
   15389     107.6453
   15390     135.2263
   15391     106.8084
   15392     126.5586
   15393     113.3125
   15394     133.1951
   15395     110.3969
   15396     128.7194
   15397     117.9180
   15398     117.8558
   15399     118.2165
   15400     127.0298
   15401     128.8750
   15402     121.4382
   15403     126.4758
   15404     125.9941
   15405     121.2658
   15406     118.7898
   15407     112.9459
   15408     100.4243
   15409      98.1259
   15410     103.7277
   15411     104.7613
   15412     115.1184
   15413     107.5687
   15414     103.4686
   15415     102.6586
   15416     105.0575
   15417     123.0485
   15418     100.4413
   15419     119.4038
   15420     108.4702
   15421     113.5428
   15422     124.5823
   15423     109.5760
   15424     116.5123
   15425     140.7977
   15426     100.3498
   15427     101.5320
   15428      97.2333
   15429     112.3676
   15430     110.7833
   15431     108.9887
   15432     115.5878
   15433      89.3654
   15434      91.7909
   15435     105.0425
   15436      96.5542
   15437     100.3124
   15438     106.0887
   15439     104.9327
   15440      97.8225
   15441     113.0000
   15442     109.3167
   15443      86.9712
   15444     121.2170
   15445     113.8786
   15446     118.8938
   15447     112.9446
   15448     110.0595
   15449     121.8332
   15450     128.1273
   15451     135.2496
   15452     136.9982
   15453     122.9844
   15454     118.7206
   15455     109.7717
   15456     118.8556
   15457     112.5739
   15458     127.3563
   15459      88.4948
   15460     101.8309
   15461     112.4129
   15462     102.9309
   15463     101.7566
   15464     119.4603
   15465     113.6529
   15466     101.5518
   15467      95.5583
   15468     104.3010
   15469     104.8594
   15470      97.1931
   15471     116.0928
   15472      99.6044
   15473     122.2083
   15474      92.0735
   15475     114.4157
   15476     105.2272
   15477     110.8147
   15478     103.8440
   15479     101.4831
   15480     112.1300
   15481     104.6992
   15482     111.6661
   15483     110.5608
   15484     115.7906
   15485     110.9399
   15486     110.1363
   15487     108.3599
   15488     111.1708
   15489      99.2062
   15490     111.6511
   15491     114.6796
   15492      99.8389
   15493     104.8802
   15494     105.0519
   15495     106.2590
   15496     111.0696
   15497     108.6674
   15498     109.0502
   15499     104.9715
   15500      99.2196
   15501     117.3384
   15502      97.5179
   15503     107.9203
   15504      99.5401
   15505      87.5374
   15506     102.6961
   15507      89.4292
   15508      95.1631
   15509      91.3115
   15510     100.6263
   15511     102.3500
   15512      96.3334
   15513     120.5113
   15514     110.3157
   15515      96.9760
   15516      95.7583
   15517     117.3704
   15518     107.4702
   15519     117.6713
   15520     112.5037
   15521     100.4411
   15522      83.1724
   15523     104.3286
   15524     115.0705
   15525     114.7375
   15526      93.1964
   15527     107.2505
   15528      99.2936
   15529     120.0305
   15530     107.8167
   15531     105.8181
   15532     105.9660
   15533      88.8752
   15534     113.1713
   15535     110.4557
   15536      97.2001
   15537     110.0687
   15538     126.8597
   15539     125.0127
   15540     125.4293
   15541     126.3175
   15542      98.5719
   15543     113.2535
   15544     115.6494
   15545     116.0621
   15546     115.9965
   15547     116.6540
   15548     103.8174
   15549      88.7664
   15550      95.4685
   15551      91.8868
   15552      99.7413
   15553      98.3788
   15554     102.0758
   15555     114.6688
   15556     114.5824
   15557     113.1370
   15558     134.9960
   15559     135.6200
   15560     123.2640
   15561     119.6235
   15562     109.6110
   15563     116.5877
   15564     117.6990
   15565     113.5024
   15566     112.3448
   15567     123.5748
   15568     118.4840
   15569     114.8718
   15570     125.7290
   15571     107.3570
   15572     107.4726
   15573     129.6978
   15574     141.1857
   15575     151.9364
   15576     133.8817
   15577     139.6246
   15578     128.4769
   15579     123.0785
   15580     132.1344
   15581     131.2440
   15582     116.9196
   15583     118.8670
   15584     132.0847
   15585     127.1339
   15586     122.8309
   15587     121.0448
   15588     126.9668
   15589     113.5732
   15590     124.3547
   15591     112.7384
   15592     117.4580
   15593     133.4647
   15594     109.6502
   15595     107.0561
   15596     113.9253
   15597     105.3060
   15598     124.5345
   15599     110.3026
   15600      99.3897
   15601      97.9754
   15602      99.5918
   15603     103.1267
   15604     100.6141
   15605      94.6606
   15606      89.8919
   15607     116.0561
   15608     105.6629
   15609     108.3279
   15610     108.3268
   15611      78.6935
   15612      95.2659
   15613     111.7848
   15614     116.1933
   15615     117.4305
   15616     116.2197
   15617     108.0222
   15618     125.8253
   15619     116.6771
   15620     104.3691
   15621     109.9798
   15622     124.7446
   15623     109.7327
   15624     121.8863
   15625     101.4488
   15626     112.0619
   15627     126.1775
   15628     113.8308
   15629     116.2717
   15630      99.9116
   15631      97.1063
   15632     109.4331
   15633     105.8287
   15634     121.3148
   15635     104.6431
   15636     121.1120
   15637     124.0544
   15638     121.0365
   15639     107.2848
   15640     111.6458
   15641     107.2346
   15642     112.6065
   15643     100.2538
   15644     125.2920
   15645     104.8485
   15646     107.7470
   15647     119.9340
   15648     115.0265
   15649     119.4730
   15650     116.9643
   15651     112.3595
   15652     116.0861
   15653     102.6462
   15654     111.3067
   15655     110.1313
   15656     108.0649
   15657     109.3099
   15658     108.8066
   15659     102.0445
   15660     107.0772
   15661      98.3737
   15662     100.8743
   15663     106.7867
   15664     101.1757
   15665     100.9938
   15666     120.2329
   15667     111.7745
   15668     104.7993
   15669     109.7431
   15670     124.2677
   15671     120.4189
   15672     127.8410
   15673     103.0365
   15674      85.5171
   15675     100.0363
   15676      98.6638
   15677     105.1922
   15678     108.2791
   15679     110.0368
   15680     119.8176
   15681      93.2709
   15682     116.5984
   15683     123.8859
   15684     108.3878
   15685     102.1244
   15686      90.3134
   15687     105.4935
   15688      97.2775
   15689     102.5752
   15690      95.0443
   15691      80.0804
   15692     115.2025
   15693     100.2933
   15694     103.2883
   15695      96.2192
   15696      93.4760
   15697      97.0479
   15698      96.9321
   15699      92.3689
   15700     105.3557
   15701     100.1120
   15702      98.0547
   15703     102.0724
   15704      85.8846
   15705     101.5480
   15706     115.4442
   15707     105.0324
   15708      97.6461
   15709     119.3386
   15710     121.7443
   15711     120.0361
   15712     106.9679
   15713     116.3805
   15714     106.9768
   15715     101.3468
   15716     108.3674
   15717     109.0970
   15718     117.1744
   15719     114.1771
   15720     112.1878
   15721     104.4130
   15722     119.8727
   15723     117.1805
   15724     121.1131
   15725     141.4230
   15726     119.1506
   15727     121.7493
   15728     103.1549
   15729     117.5744
   15730      97.7864
   15731      98.1649
   15732     117.6948
   15733     117.4600
   15734     116.0364
   15735     117.5144
   15736     111.1279
   15737     113.9957
   15738      96.8503
   15739     122.4642
   15740     128.6069
   15741     102.2396
   15742     114.4193
   15743     101.7292
   15744     124.3177
   15745     114.0849
   15746     115.5427
   15747     127.6464
   15748     112.9232
   15749     115.3865
   15750     119.3927
   15751     105.3282
   15752     150.6255
   15753     142.0203
   15754     119.9032
   15755     118.2537
   15756     120.5070
   15757     110.9568
   15758     121.2146
   15759     115.6547
   15760     112.2835
   15761     121.9278
   15762     105.4637
   15763     126.3526
   15764     109.0965
   15765     107.9658
   15766      96.4291
   15767     133.0954
   15768     109.4179
   15769     106.0376
   15770     124.8509
   15771     116.5875
   15772     107.5824
   15773     119.3468
   15774     118.4655
   15775     116.7777
   15776     116.7651
   15777     116.6324
   15778     111.6839
   15779     113.7785
   15780     117.1438
   15781     121.8271
   15782     108.8733
   15783     114.7085
   15784     109.2481
   15785      98.0371
   15786     130.8273
   15787     115.2195
   15788     103.1608
   15789     113.0879
   15790     114.1350
   15791     135.6578
   15792     123.9939
   15793     113.9280
   15794     144.7867
   15795     128.6305
   15796     122.4253
   15797     131.4881
   15798     112.9314
   15799     109.5598
   15800     112.8065
   15801     102.4188
   15802     118.4836
   15803     114.1791
   15804     127.2182
   15805     111.5397
   15806     122.3133
   15807     121.3313
   15808     114.9568
   15809     114.8317
   15810     104.7654
   15811     111.3674
   15812     112.5433
   15813     102.2946
   15814      90.4753
   15815      93.8965
   15816      97.2902
   15817      99.4626
   15818     118.2096
   15819     119.1383
   15820     102.3575
   15821     101.6746
   15822     106.0951
   15823     115.8419
   15824     114.2959
   15825     121.0615
   15826     103.0595
   15827     115.9237
   15828     115.2888
   15829     112.8706
   15830     109.8969
   15831     101.1813
   15832     113.8244
   15833     105.0962
   15834     112.9686
   15835     152.0021
   15836     104.7433
   15837     114.4797
   15838     113.5532
   15839     102.4592
   15840     111.3836
   15841     113.5936
   15842     114.8385
   15843     106.0127
   15844      94.2062
   15845     116.1759
   15846     111.2647
   15847      99.9118
   15848     106.9726
   15849     111.4864
   15850      91.8555
   15851     125.7626
   15852     114.7368
   15853     112.2639
   15854     119.8425
   15855     105.4463
   15856     106.1597
   15857     121.0489
   15858     120.5979
   15859     114.2759
   15860     118.9804
   15861     109.0172
   15862     105.0118
   15863     109.3446
   15864     116.1674
   15865     123.0225
   15866     111.5719
   15867     104.7142
   15868     116.1693
   15869     106.7336
   15870     124.2985
   15871     111.2610
   15872     121.3203
   15873     133.1402
   15874     126.5207
   15875     127.9884
   15876     120.1156
   15877     108.3079
   15878      84.4414
   15879     114.1793
   15880      88.2034
   15881     111.7578
   15882     103.7811
   15883      96.0781
   15884      92.4466
   15885      99.5623
   15886     124.1148
   15887      99.1459
   15888      91.7180
   15889     104.4901
   15890      93.0968
   15891     102.2603
   15892     100.4896
   15893     102.9400
   15894     102.9989
   15895      95.4069
   15896      94.8463
   15897     108.3574
   15898     113.6033
   15899     116.7495
   15900     112.0200
   15901     129.3521
   15902      98.2178
   15903     114.8178
   15904     112.1347
   15905     104.6399
   15906     104.2093
   15907     100.7509
   15908     110.6419
   15909     120.6611
   15910     124.7886
   15911     111.2875
   15912     140.0838
   15913     121.9155
   15914     121.5588
   15915     128.2226
   15916     128.0154
   15917     129.6192
   15918     115.2533
   15919     106.8225
   15920     100.8671
   15921     103.4519
   15922     131.6342
   15923     123.0288
   15924     114.1434
   15925     103.5293
   15926     113.7469
   15927     127.4323
   15928     107.5130
   15929     111.4360
   15930     108.1358
   15931     107.8728
   15932     108.0841
   15933     116.2778
   15934     114.8131
   15935     138.3117
   15936     113.0224
   15937     110.9564
   15938     127.2803
   15939     128.7736
   15940     129.4778
   15941     130.2376
   15942     129.6717
   15943     135.4402
   15944     139.0017
   15945     149.5385
   15946     135.3704
   15947     110.4381
   15948     131.7859
   15949     108.3643
   15950     117.0334
   15951     108.9680
   15952     103.4340
   15953     101.7616
   15954     135.2181
   15955     129.9744
   15956     132.5298
   15957     129.3825
   15958     139.0327
   15959     125.8398
   15960     108.9678
   15961     113.0494
   15962     113.5652
   15963     103.6056
   15964     119.3015
   15965     114.5345
   15966     137.1658
   15967     124.1407
   15968     114.5813
   15969     120.0430
   15970     133.4603
   15971     111.5170
   15972     131.2244
   15973     131.2054
   15974     138.1610
   15975     130.9738
   15976     118.5836
   15977     123.2992
   15978     126.4274
   15979     117.8643
   15980     121.6830
   15981     116.2262
   15982     112.1836
   15983     134.1103
   15984     117.3007
   15985     120.1087
   15986     138.4976
   15987     127.5705
   15988     133.1795
   15989     121.7958
   15990     112.6831
   15991     121.3802
   15992     149.0338
   15993     125.7141
   15994     112.2494
   15995     124.2228
   15996     123.1646
   15997     117.8932
   15998     108.2842
   15999     104.7694
   16000     120.1623
   16001     113.7935
   16002     106.3008
   16003     117.6099
   16004     105.8916
   16005     120.3603
   16006      98.4075
   16007     105.0450
   16008     123.3287
   16009     119.3664
   16010     122.0473
   16011     118.1202
   16012     124.3219
   16013     124.8549
   16014     129.1865
   16015     137.0779
   16016     112.4918
   16017     114.7173
   16018     125.1935
   16019     121.8009
   16020     127.1031
   16021     130.9681
   16022     113.8882
   16023     108.1011
   16024     118.1162
   16025     118.2756
   16026     119.2437
   16027     130.6778
   16028     111.0731
   16029     108.7772
   16030     116.6739
   16031     115.5376
   16032     122.4192
   16033     108.9498
   16034     118.9419
   16035     116.0657
   16036     117.1614
   16037     134.0092
   16038     120.6912
   16039     145.3227
   16040     130.1223
   16041     137.0629
   16042     113.2684
   16043     124.2532
   16044     150.3862
   16045     114.9757
   16046     116.0552
   16047     124.3204
   16048     122.6909
   16049     119.1853
   16050     114.1036
   16051     107.1302
   16052     113.2428
   16053     103.7860
   16054     123.7566
   16055     106.0516
   16056     135.0206
   16057     119.9891
   16058     149.2571
   16059     150.9971
   16060     131.2739
   16061     124.4268
   16062     122.4673
   16063     119.2656
   16064     142.3466
   16065     116.7322
   16066     128.8122
   16067     110.0843
   16068     120.2737
   16069     110.0119
   16070     121.1964
   16071     110.8251
   16072     101.9134
   16073     101.4211
   16074     119.6401
   16075     124.1303
   16076     107.9992
   16077     108.2262
   16078     129.4195
   16079     121.6535
   16080     105.8874
   16081     128.9084
   16082     102.9525
   16083     115.6355
   16084     103.5048
   16085     103.3721
   16086     118.4595
   16087     101.8503
   16088     140.9690
   16089     100.3079
   16090     103.4184
   16091     115.9009
   16092     118.5887
   16093     114.8892
   16094     122.9046
   16095     132.6039
   16096      97.9171
   16097     120.0901
   16098     126.5306
   16099     139.5984
   16100     109.8710
   16101     122.7873
   16102     121.5721
   16103     129.0241
   16104     137.3889
   16105     126.3015
   16106     118.3958
   16107     110.6275
   16108     120.9496
   16109     119.9226
   16110     118.9901
   16111     122.0793
   16112     118.9369
   16113     119.9610
   16114     141.9561
   16115     110.3269
   16116     120.4672
   16117     146.4274
   16118     117.1736
   16119     132.1733
   16120     119.8727
   16121     119.5125
   16122     132.0773
   16123     131.6415
   16124     110.3931
   16125     114.1677
   16126     119.6120
   16127     121.7558
   16128     129.7803
   16129     120.5110
   16130     111.4880
   16131     102.8581
   16132     113.8316
   16133     109.2042
   16134     115.8739
   16135     136.9460
   16136     126.5911
   16137     121.6654
   16138     116.8846
   16139     132.3232
   16140     113.2611
   16141     127.8373
   16142     105.7558
   16143     115.8231
   16144     128.6964
   16145     112.4067
   16146     111.2816
   16147     121.8643
   16148     112.5865
   16149     124.6022
   16150     109.4304
   16151     109.2694
   16152     128.1562
   16153     111.4337
   16154     118.0503
   16155     119.0599
   16156     125.1707
   16157     121.1255
   16158     126.7125
   16159     112.2169
   16160      99.5010
   16161     105.4639
   16162     137.6023
   16163     123.8393
   16164     119.1452
   16165     138.9988
   16166     122.6881
   16167     111.4630
   16168     101.0669
   16169     120.1283
   16170     111.5863
   16171     106.3652
   16172     134.7310
   16173     116.0438
   16174     119.3572
   16175     123.0730
   16176     109.5156
   16177     100.7535
   16178     114.6643
   16179     115.1056
   16180     106.4001
   16181     124.5222
   16182     113.1175
   16183     109.9969
   16184     114.7339
   16185     131.0766
   16186     126.2305
   16187     121.7852
   16188     111.1720
   16189     118.0397
   16190     126.8278
   16191     118.1717
   16192     101.1803
   16193     107.8452
   16194     103.1626
   16195     114.9275
   16196     119.1763
   16197     120.5902
   16198     123.7172
   16199     122.2954
   16200     124.5120
   16201     127.0423
   16202     114.9125
   16203     131.2651
   16204     129.3971
   16205     128.8756
   16206     127.3183
   16207     111.1453
   16208     124.1791
   16209     118.0902
   16210     112.6060
   16211     108.0656
   16212     124.2611
   16213     100.4520
   16214     115.2534
   16215     123.0885
   16216     120.5905
   16217     144.2276
   16218     127.6049
   16219     141.0686
   16220     130.5293
   16221      99.9029
   16222     109.1622
   16223      88.9388
   16224     110.7730
   16225     119.2280
   16226     114.8882
   16227     110.8601
   16228     104.7990
   16229     119.6962
   16230     126.6484
   16231     125.3653
   16232     111.7391
   16233     120.3691
   16234     112.3572
   16235     116.4817
   16236     110.6300
   16237     124.8645
   16238     129.7065
   16239      95.5012
   16240     118.6935
   16241     103.5246
   16242     139.5520
   16243     135.7382
   16244     112.0505
   16245     108.4465
   16246     137.8944
   16247     142.9289
   16248     133.0375
   16249     133.5383
   16250     120.7728
   16251     135.1786
   16252     127.3712
   16253     134.6208
   16254     126.3853
   16255     128.7849
   16256     121.3731
   16257     118.8697
   16258     115.5982
   16259     120.6235
   16260     126.4878
   16261     103.9424
   16262     125.0464
   16263     109.1620
   16264     128.2696
   16265     111.9474
   16266     103.8223
   16267     111.0127
   16268     120.7226
   16269     104.8175
   16270     111.2893
   16271     123.9196
   16272     114.9543
   16273      97.2221
   16274     114.8703
   16275     114.4557
   16276     114.7052
   16277     109.5480
   16278     121.5714
   16279     108.4070
   16280     125.4895
   16281     106.9631
   16282     116.6018
   16283     119.9861
   16284     116.4247
   16285     119.0086
   16286     103.3958
   16287     108.2631
   16288     105.4968
   16289     113.2636
   16290     130.6712
   16291     123.2198
   16292     115.0585
   16293     114.2397
   16294     102.1364
   16295     112.5261
   16296     117.0829
   16297     100.1746
   16298     100.0725
   16299     133.7089
   16300     116.3007
   16301     109.5998
   16302     119.4215
   16303     104.1063
   16304      93.7914
   16305     110.9584
   16306     101.2683
   16307     112.2214
   16308     100.9659
   16309     104.3996
   16310     117.8204
   16311     114.2894
   16312     115.6853
   16313     102.1513
   16314      99.1209
   16315     108.1678
   16316     103.0147
   16317     112.7464
   16318     111.1055
   16319     104.7830
   16320     106.9433
   16321     103.2694
   16322     124.3605
   16323     106.8571
   16324     118.0271
   16325      95.8982
   16326      95.4371
   16327     105.7996
   16328     106.4031
   16329     127.7351
   16330     107.0695
   16331     110.8721
   16332     106.8209
   16333     113.5057
   16334     105.9118
   16335     102.7856
   16336     114.5353
   16337      89.0650
   16338     121.9885
   16339     107.9002
   16340     117.8046
   16341     117.6686
   16342     139.1630
   16343     103.5881
   16344      99.2537
   16345     135.8087
   16346      95.2985
   16347     116.2724
   16348     113.0158
   16349     112.7707
   16350     119.8703
   16351     110.6726
   16352     115.0751
   16353     118.8950
   16354     102.0844
   16355      93.6773
   16356     122.9128
   16357     115.5099
   16358      93.3726
   16359     124.4573
   16360     110.5319
   16361     117.3036
   16362     102.6326
   16363     106.1386
   16364     103.7934
   16365     107.2510
   16366     115.7483
   16367     117.8103
   16368     100.3366
   16369     106.0913
   16370      94.4185
   16371     108.4313
   16372     112.4099
   16373     105.4536
   16374     105.7399
   16375     106.1286
   16376     118.1040
   16377     109.5790
   16378      98.1728
   16379     112.9671
   16380     120.3290
   16381     103.0589
   16382     101.9024
   16383     115.5706
   16384     159.2783
   16385     100.0435
   16386     118.7308
   16387     117.7020
   16388      99.6662
   16389     118.4259
   16390     104.6360
   16391     100.8991
   16392     111.0587
   16393     110.8062
   16394     110.1183
   16395     116.6980
   16396     117.1811
   16397     124.6323
   16398     125.9168
   16399     118.0969
   16400     124.1358
   16401      95.3045
   16402     102.2465
   16403     106.7421
   16404     115.8276
   16405     114.9082
   16406     107.1068
   16407     102.5654
   16408     104.5639
   16409     114.1967
   16410     102.9382
   16411     105.1000
   16412     105.8430
   16413     111.7296
   16414     120.4854
   16415      95.3087
   16416     119.7313
   16417     107.3491
   16418     113.1633
   16419     117.4013
   16420     116.4889
   16421      96.0548
   16422     121.6658
   16423     108.3260
   16424     104.9247
   16425     106.7874
   16426     116.5352
   16427     145.5986
   16428     127.8141
   16429      97.6009
   16430     106.9801
   16431     114.9690
   16432     105.2803
   16433     103.1935
   16434     104.6767
   16435     103.8783
   16436     111.5467
   16437      93.8191
   16438     111.0464
   16439     104.9739
   16440     106.6643
   16441      94.7872
   16442     103.5562
   16443     108.2935
   16444     123.0205
   16445     120.9829
   16446     140.7240
   16447     107.8642
   16448     109.5779
   16449     121.6212
   16450     120.8464
   16451      99.6154
   16452     123.5331
   16453     127.1766
   16454      98.3403
   16455     123.7271
   16456     127.5410
   16457     106.1785
   16458     124.0579
   16459     119.2856
   16460     122.8812
   16461     123.6440
   16462     126.3932
   16463     123.5346
   16464     118.5509
   16465     109.5314
   16466     112.2729
   16467     111.2466
   16468     116.6078
   16469     122.7458
   16470     111.9625
   16471     125.1965
   16472     130.3680
   16473     118.0603
   16474     127.5865
   16475     141.7222
   16476     117.9392
   16477     113.6027
   16478     110.3688
   16479     132.3790
   16480     121.3121
   16481     124.5760
   16482     113.6972
   16483     126.4692
   16484     117.1883
   16485     119.1482
   16486     126.8470
   16487     122.5352
   16488     125.2379
   16489     126.7486
   16490     116.1662
   16491     119.3932
   16492     117.9236
   16493     118.4382
   16494     137.9595
   16495     123.0667
   16496     102.9191
   16497     116.3209
   16498     122.5561
   16499     123.1180
   16500     129.7220
   16501     124.7605
   16502     123.8534
   16503     127.9380
   16504     118.0406
   16505     118.0943
   16506     108.9045
   16507     124.5453
   16508     108.3197
   16509     119.5900
   16510     119.2473
   16511     136.7288
   16512     126.9994
   16513     138.7315
   16514     133.9314
   16515     116.7104
   16516     120.3580
   16517     141.3688
   16518     133.5111
   16519     136.6546
   16520     138.9611
   16521     149.4724
   16522     146.5105
   16523     149.4170
   16524     124.1131
   16525     109.6492
   16526     122.8780
   16527     116.5331
   16528     118.3092
   16529     114.6192
   16530     129.4662
   16531     117.2293
   16532     143.0623
   16533     140.0556
   16534     149.7728
   16535     133.7082
   16536     130.4252
   16537     126.7966
   16538     126.6254
   16539     129.7621
   16540     150.3115
   16541     148.7119
   16542     134.1521
   16543     147.2143
   16544     116.9704
   16545     116.2697
   16546     115.5257
   16547     118.3755
   16548     113.0584
   16549     117.7670
   16550     117.3660
   16551     103.3337
   16552     124.4895
   16553     122.5027
   16554     132.7616
   16555     125.7480
   16556     129.3600
   16557     152.2292
   16558     114.5478
   16559     115.4913
   16560     110.4210
   16561     133.0879
   16562     121.5500
   16563     120.7751
   16564     115.9196
   16565     114.6859
   16566     113.1760
   16567     113.6821
   16568     106.4568
   16569      98.0854
   16570     106.5580
   16571     110.2404
   16572     131.4061
   16573     110.9994
   16574     109.2868
   16575     134.6887
   16576     126.9521
   16577     116.9016
   16578     125.1170
   16579     116.9378
   16580     110.2254
   16581     126.5417
   16582     116.0565
   16583     112.4120
   16584     121.0652
   16585     124.9116
   16586     123.2879
   16587     136.3204
   16588     119.7139
   16589     112.1029
   16590     118.5657
   16591     156.7742
   16592     119.3121
   16593     126.9323
   16594     111.9265
   16595     117.1313
   16596     114.9910
   16597     124.0383
   16598     122.7075
   16599     110.8273
   16600     121.1096
   16601     114.0440
   16602     119.3753
   16603      99.5475
   16604     103.9249
   16605     122.1267
   16606     120.7650
   16607     118.3893
   16608     123.3056
   16609     136.3240
   16610     124.8717
   16611     119.1698
   16612     109.2978
   16613     115.7169
   16614     110.5997
   16615     112.6014
   16616     104.6066
   16617     106.9438
   16618     120.4198
   16619     117.1587
   16620     109.8009
   16621     112.6155
   16622     110.8588
   16623     103.0233
   16624     117.7242
   16625     108.7159
   16626     107.9197
   16627     114.5251
   16628     125.6871
   16629     119.4456
   16630     115.9501
   16631     124.8765
   16632     107.8825
   16633     113.7937
   16634     127.3561
   16635     138.1437
   16636     117.6764
   16637     110.7422
   16638     112.5901
   16639     106.4151
   16640     116.8130
   16641     115.7816
   16642     151.0240
   16643     111.8518
   16644     118.3156
   16645     119.5225
   16646     119.2324
   16647     121.6250
   16648     114.0864
   16649     136.8975
   16650     150.9773
   16651     125.2723
   16652     114.7997
   16653     125.1245
   16654     123.4953
   16655     113.3033
   16656     123.1166
   16657     134.3214
   16658     153.0250
   16659     137.6442
   16660     132.0303
   16661     120.3556
   16662     131.3030
   16663     111.4334
   16664     106.7904
   16665     123.7472
   16666     109.2703
   16667     109.9171
   16668     115.7226
   16669     125.7714
   16670     143.6113
   16671     125.0319
   16672     108.0804
   16673     125.0511
   16674     125.6820
   16675     129.2382
   16676     113.7817
   16677      96.6236
   16678     113.4504
   16679     126.7999
   16680     108.9848
   16681     113.2797
   16682      94.0234
   16683     106.0329
   16684     133.0047
   16685     132.0595
   16686     108.7221
   16687     115.6691
   16688     118.1772
   16689     112.5996
   16690     112.6244
   16691     149.8270
   16692     131.0273
   16693     128.7102
   16694     126.5766
   16695     104.2175
   16696     128.7432
   16697     122.8119
   16698     104.2374
   16699     105.4407
   16700      92.2572
   16701      91.0234
   16702     113.3378
   16703     113.8313
   16704     129.5001
   16705     115.5416
   16706     111.5948
   16707     125.9163
   16708     120.4754
   16709     136.7334
   16710     128.7160
   16711     123.1827
   16712     117.2796
   16713     117.1021
   16714     120.1470
   16715     132.1789
   16716     135.8660
   16717     117.2826
   16718     143.1547
   16719     117.5109
   16720     127.1659
   16721     120.2339
   16722     138.2164
   16723     127.0090
   16724     118.3454
   16725     127.8701
   16726     125.4031
   16727     134.6108
   16728     116.1319
   16729     134.1789
   16730     118.6680
   16731     131.5234
   16732     126.7318
   16733     116.8817
   16734     141.0952
   16735     132.4389
   16736     109.8428
   16737     120.8917
   16738     114.6026
   16739     102.0343
   16740     138.2117
   16741     118.8158
   16742     129.7765
   16743     125.4354
   16744     122.4664
   16745     111.4081
   16746     127.1712
   16747     119.0779
   16748     126.8026
   16749     112.5015
   16750     120.0568
   16751     132.7553
   16752     113.2072
   16753     127.6641
   16754     115.6874
   16755     136.2406
   16756     121.5756
   16757     118.4002
   16758     118.7730
   16759     104.7531
   16760      98.7837
   16761     118.8647
   16762     105.3002
   16763     103.7780
   16764     102.8016
   16765     110.5846
   16766     107.2026
   16767     111.5669
   16768     100.5307
   16769     117.6836
   16770     120.5264
   16771     114.3453
   16772     122.2583
   16773     117.2583
   16774     121.0919
   16775     114.8524
   16776     101.6136
   16777     119.5926
   16778     115.9178
   16779     113.3207
   16780     108.6558
   16781     112.4551
   16782     102.1127
   16783     105.8068
   16784     121.8996
   16785     104.4637
   16786     129.6184
   16787     105.6629
   16788     105.9987
   16789     115.9701
   16790     119.8910
   16791     102.0167
   16792     127.9201
   16793     108.0410
   16794     115.7778
   16795     118.9631
   16796     117.0685
   16797     117.7459
   16798     119.0387
   16799     132.9699
   16800     126.7866
   16801     116.7042
   16802     111.8584
   16803     111.0458
   16804     108.3397
   16805     118.3127
   16806     117.3389
   16807     116.2557
   16808     113.4739
   16809     114.3816
   16810     119.1128
   16811     123.9607
   16812     116.3212
   16813     122.6814
   16814     141.8103
   16815     125.3894
   16816     110.3645
   16817     133.4934
   16818     118.9134
   16819     119.1341
   16820     134.8736
   16821     110.3843
   16822     112.1111
   16823     132.5326
   16824     118.7188
   16825     118.3786
   16826     124.4460
   16827     113.5779
   16828     124.2506
   16829     114.1620
   16830     105.5989
   16831     124.3194
   16832     108.1847
   16833     118.1687
   16834     136.5303
   16835     109.8193
   16836     119.2941
   16837     123.2834
   16838     126.4590
   16839     110.4232
   16840     138.8507
   16841     116.9993
   16842     120.8801
   16843     125.3116
   16844     116.0842
   16845     122.6891
   16846     105.3543
   16847     111.5658
   16848     111.8000
   16849     106.8429
   16850     115.1348
   16851     102.2603
   16852     104.4722
   16853     114.7029
   16854     103.6486
   16855     101.5739
   16856     122.0060
   16857     106.0822
   16858      98.7901
   16859     114.5686
   16860     120.1978
   16861     122.3041
   16862     118.3525
   16863     126.5005
   16864     126.7899
   16865     113.1215
   16866     128.7846
   16867     116.8608
   16868     117.5393
   16869     123.5419
   16870     116.7380
   16871     112.2707
   16872     120.6782
   16873     114.7554
   16874     114.7367
   16875     109.7240
   16876     120.9124
   16877     108.0860
   16878     132.7219
   16879     120.1895
   16880     116.3718
   16881     112.1528
   16882     117.0369
   16883     132.9736
   16884     123.7382
   16885     135.8142
   16886     112.3470
   16887     129.7531
   16888     123.1363
   16889     104.7997
   16890     109.6094
   16891     125.4772
   16892     115.2541
   16893     121.0108
   16894     113.5590
   16895     125.3295
   16896     138.2108
   16897     125.0977
   16898     121.1967
   16899     117.6224
   16900     126.7400
   16901     123.2236
   16902     108.2465
   16903     133.3986
   16904     105.8179
   16905     118.9506
   16906     117.2813
   16907     127.3869
   16908     129.7049
   16909     135.4321
   16910     132.3252
   16911     132.1223
   16912     129.6042
   16913     137.8062
   16914     118.2291
   16915     132.8791
   16916     130.0914
   16917     116.9303
   16918     136.0672
   16919     128.2114
   16920     142.2347
   16921     133.0049
   16922     129.3248
   16923     151.5229
   16924     142.5587
   16925     118.3657
   16926     131.0916
   16927     127.3757
   16928     133.7040
   16929     110.3620
   16930     130.9655
   16931     123.3269
   16932     140.6999
   16933     125.1580
   16934     121.2686
   16935     103.2826
   16936     121.1969
   16937     117.3018
   16938     128.6753
   16939     131.4587
   16940     153.7162
   16941     129.6932
   16942     114.1675
   16943     139.3607
   16944     113.1622
   16945     114.3087
   16946     120.6116
   16947     143.5977
   16948     135.8627
   16949     111.8853
   16950     126.7017
   16951     121.1058
   16952     128.0242
   16953     128.9629
   16954     157.3092
   16955     130.6322
   16956     138.6845
   16957     129.8858
   16958     113.8364
   16959     128.7212
   16960     131.9895
   16961     135.3711
   16962     112.9278
   16963     121.6144
   16964     139.5671
   16965     129.0830
   16966     128.7044
   16967     128.2147
   16968     122.6890
   16969     114.1670
   16970     123.2499
   16971     126.8246
   16972     126.2489
   16973     129.5383
   16974     116.6030
   16975     134.7917
   16976     132.5049
   16977     142.4718
   16978     136.6002
   16979     132.8822
   16980     124.9137
   16981     129.3600
   16982     120.6539
   16983     120.2008
   16984     126.0486
   16985     124.5817
   16986     124.4487
   16987     136.3609
   16988     146.1979
   16989     139.2842
   16990     120.7008
   16991     131.1313
   16992     112.6082
   16993     118.9581
   16994     132.1642
   16995     133.6803
   16996     133.5643
   16997     138.6525
   16998     124.7834
   16999     121.0600
   17000     132.0509
   17001     144.2648
   17002     116.7558
   17003     140.0441
   17004     131.1232
   17005     130.0823
   17006     123.0834
   17007     142.2331
   17008     124.7458
   17009     128.2395
   17010     115.5136
   17011     108.6681
   17012     111.0411
   17013     121.1477
   17014     119.3944
   17015     120.2359
   17016     119.9531
   17017     127.5568
   17018     109.0366
   17019     117.3041
   17020     108.1182
   17021     118.1330
   17022     120.3354
   17023     116.6588
   17024     120.8147
   17025     118.8130
   17026     122.3241
   17027     113.3468
   17028     101.9982
   17029     121.7939
   17030     113.6469
   17031     107.6549
   17032     112.1175
   17033     127.0936
   17034     110.0407
   17035     115.5473
   17036     105.0760
   17037     115.6482
   17038     137.3725
   17039     113.3646
   17040     131.8768
   17041     130.9655
   17042     108.6962
   17043     142.1202
   17044     110.6880
   17045     107.9165
   17046     101.9142
   17047     116.2320
   17048     118.3607
   17049     120.2410
   17050     122.6944
   17051     103.5812
   17052     115.2692
   17053     132.4334
   17054     109.2156
   17055     114.3947
   17056     121.5323
   17057     122.1057
   17058     128.0105
   17059     117.6782
   17060     108.9157
   17061     114.6778
   17062     131.6201
   17063     125.2605
   17064     127.4178
   17065     119.6996
   17066     121.1758
   17067     119.3316
   17068     125.5106
   17069     113.2873
   17070     125.3973
   17071     111.6202
   17072     116.8177
   17073     118.8018
   17074     132.0443
   17075     114.8632
   17076     110.7524
   17077     109.0258
   17078     133.3756
   17079     121.5966
   17080     129.7383
   17081     119.1423
   17082     123.4049
   17083     124.5386
   17084     133.4089
   17085     111.0596
   17086     122.4015
   17087     107.0401
   17088     113.2842
   17089     119.1816
   17090     106.7859
   17091     107.4427
   17092     106.8407
   17093     133.7207
   17094     130.6541
   17095     126.5425
   17096     122.8751
   17097     114.5441
   17098     121.6535
   17099     118.1427
   17100     126.3451
   17101     126.4919
   17102     120.0911
   17103     126.7156
   17104     122.9060
   17105     122.5443
   17106     112.2211
   17107     121.7022
   17108     122.7478
   17109     122.2026
   17110     115.1289
   17111     104.6086
   17112     122.3362
   17113     119.0245
   17114     113.1709
   17115     109.4520
   17116     116.2754
   17117     123.5654
   17118      99.5493
   17119     122.0339
   17120     117.2711
   17121     106.3799
   17122     109.6588
   17123     113.7403
   17124     125.6548
   17125     146.4062
   17126     113.4586
   17127     111.3432
   17128     139.5284
   17129     131.8910
   17130     152.3733
   17131     140.0204
   17132     117.8555
   17133     114.9526
   17134     127.3655
   17135     128.4328
   17136     120.9914
   17137     102.8856
   17138     128.6744
   17139     119.3682
   17140     114.9210
   17141     126.3103
   17142     102.0249
   17143     124.9833
   17144     119.5120
   17145     113.9522
   17146     116.7254
   17147     108.8105
   17148     118.5590
   17149     115.1704
   17150     107.9981
   17151     124.6223
   17152     108.5878
   17153     113.3071
   17154     129.7412
   17155     120.4251
   17156     118.6810
   17157     107.3338
   17158     103.3958
   17159     113.3084
   17160     109.6334
   17161     121.9468
   17162     119.2225
   17163     120.8670
   17164     108.8162
   17165     106.7444
   17166     104.8008
   17167     118.3657
   17168     132.7529
   17169     125.1059
   17170     130.1973
   17171     106.0881
   17172     121.0344
   17173     117.9100
   17174     102.7346
   17175      97.9673
   17176     112.2742
   17177     117.2176
   17178     127.5904
   17179     127.2875
   17180     117.0543
   17181     122.8379
   17182     101.5723
   17183      98.4113
   17184     118.1957
   17185     128.0347
   17186     111.1097
   17187     101.1026
   17188     109.6797
   17189     109.1731
   17190     117.8301
   17191     106.3865
   17192     128.3874
   17193     119.6266
   17194     110.3747
   17195     119.2521
   17196     117.8971
   17197     112.8844
   17198      99.4838
   17199      98.4174
   17200     113.5272
   17201     111.4151
   17202     122.1573
   17203     104.0992
   17204     111.9989
   17205     114.4270
   17206     123.8735
   17207     110.4325
   17208     122.0387
   17209     113.2116
   17210     119.5089
   17211     113.9699
   17212     111.4960
   17213     101.8768
   17214     108.7997
   17215     108.5304
   17216      99.2930
   17217     109.7920
   17218      96.9955
   17219     101.3126
   17220     104.6098
   17221      97.5581
   17222     114.6588
   17223      93.5750
   17224     111.7627
   17225     105.2883
   17226     105.3200
   17227      93.0653
   17228     125.8570
   17229     117.9521
   17230     112.1896
   17231     122.6620
   17232     104.6562
   17233     103.0704
   17234     115.6055
   17235      88.1259
   17236     110.3082
   17237     100.6965
   17238     117.2282
   17239      94.5050
   17240     100.1151
   17241     104.1104
   17242     103.0443
   17243     103.1033
   17244     118.2846
   17245     120.6530
   17246     115.4850
   17247     115.8708
   17248     128.2977
   17249      95.4414
   17250     118.9710
   17251      97.9487
   17252      97.6954
   17253     104.8730
   17254     107.0735
   17255     103.8427
   17256     112.3203
   17257      97.1865
   17258     116.8598
   17259      97.3745
   17260      89.7313
   17261     100.9528
   17262     104.4315
   17263     117.1168
   17264     116.9973
   17265     107.1359
   17266     131.1051
   17267     105.8709
   17268     110.5538
   17269     107.0648
   17270     106.9407
   17271     103.2989
   17272     111.9393
   17273      97.4635
   17274      96.8723
   17275      90.1164
   17276      90.1507
   17277     121.3956
   17278     106.0926
   17279     112.9009
   17280     121.8687
   17281      88.8850
   17282     122.2149
   17283     100.7963
   17284     101.3741
   17285     121.9982
   17286      99.1790
   17287      95.2778
   17288     104.8108
   17289      97.0324
   17290     117.8681
   17291     114.8426
   17292      99.7758
   17293     102.5090
   17294     117.3118
   17295     105.3158
   17296     119.8944
   17297     107.3792
   17298     111.5090
   17299      91.7636
   17300      90.8035
   17301     103.3714
   17302     114.3850
   17303     110.6862
   17304      91.4307
   17305     118.1951
   17306     116.4307
   17307      97.2471
   17308     103.3568
   17309     102.8145
   17310     106.4466
   17311     117.5976
   17312     111.0188
   17313     119.5014
   17314     101.1689
   17315     111.1293
   17316     127.3581
   17317     115.5800
   17318     141.9034
   17319     117.4953
   17320     116.7774
   17321     118.0005
   17322     129.8932
   17323     104.3784
   17324     121.5116
   17325     118.7703
   17326     125.0131
   17327     104.8829
   17328     119.9383
   17329     130.4423
   17330     107.3074
   17331     135.1443
   17332     158.1340
   17333     156.4516
   17334     151.2280
   17335     138.8544
   17336     133.7185
   17337     122.0507
   17338     115.4719
   17339     116.1327
   17340     117.8612
   17341     118.6904
   17342     106.1028
   17343     120.2839
   17344     134.1170
   17345     101.5261
   17346     112.7743
   17347     128.9709
   17348     119.6152
   17349     129.0165
   17350     105.8382
   17351     120.5771
   17352     117.7630
   17353     122.2655
   17354     109.5352
   17355     113.2387
   17356     106.3168
   17357     102.8683
   17358     119.3936
   17359      97.6601
   17360     107.1270
   17361      89.1192
   17362     101.4422
   17363     109.0121
   17364     116.2492
   17365      90.0992
   17366     127.0549
   17367     127.8890
   17368     110.9245
   17369     112.1881
   17370     116.0221
   17371     111.1905
   17372     108.0774
   17373     115.7637
   17374     100.5884
   17375     121.5014
   17376     108.0475
   17377     118.7720
   17378     115.2074
   17379     109.2602
   17380     116.4274
   17381     132.2100
   17382     122.1781
   17383     124.5163
   17384     127.4683
   17385     108.4757
   17386     122.9291
   17387     122.3947
   17388     120.4546
   17389     124.3347
   17390     115.9391
   17391     108.0702
   17392     118.5825
   17393     130.4074
   17394     132.1929
   17395     130.5871
   17396     118.7246
   17397     112.3006
   17398     122.8052
   17399     133.7872
   17400     141.9068
   17401     123.5565
   17402     140.4310
   17403     110.5312
   17404     120.8804
   17405     132.9547
   17406     133.6796
   17407     124.1218
   17408     111.6350
   17409     115.4138
   17410     127.5257
   17411     108.6675
   17412     128.3018
   17413     120.6405
   17414     129.9996
   17415     131.9619
   17416     118.8545
   17417     125.1710
   17418     113.5098
   17419     134.8787
   17420     111.4203
   17421     126.7431
   17422     122.2791
   17423     118.2785
   17424     118.5750
   17425     128.6133
   17426     129.7617
   17427     129.6017
   17428     116.3242
   17429     126.4900
   17430     110.3514
   17431     124.9754
   17432     142.8586
   17433     114.9447
   17434     131.0156
   17435     118.1199
   17436     114.1184
   17437     115.2282
   17438     128.6592
   17439     124.1782
   17440     128.1667
   17441     119.4257
   17442     114.4990
   17443     105.9961
   17444     115.1290
   17445     112.5205
   17446     120.2387
   17447     114.5121
   17448     118.4499
   17449     124.0441
   17450     129.3669
   17451     138.2654
   17452     134.2071
   17453     122.5328
   17454     134.9249
   17455     146.9331
   17456     140.3853
   17457     102.2484
   17458     122.9571
   17459     123.6089
   17460     134.4045
   17461     127.0783
   17462     105.8125
   17463     108.1616
   17464      97.4324
   17465      95.3342
   17466     102.7916
   17467     118.5364
   17468     124.8475
   17469     108.2935
   17470     106.3133
   17471     116.2535
   17472     105.7492
   17473      99.9731
   17474     108.5907
   17475     121.7127
   17476      97.1958
   17477      98.8806
   17478     111.8121
   17479     113.3456
   17480     109.7105
   17481     114.5396
   17482     116.5161
   17483     108.7256
   17484     120.0481
   17485     110.6409
   17486     111.7240
   17487     115.8048
   17488     124.9567
   17489     100.5844
   17490      97.7541
   17491     112.9389
   17492     101.5410
   17493     107.0878
   17494      97.2032
   17495      98.7922
   17496     109.9672
   17497     105.5565
   17498      97.8660
   17499     118.5148
   17500     108.7042
   17501     100.2576
   17502     119.7239
   17503     114.8095
   17504     112.5015
   17505     118.5414
   17506     109.7745
   17507     108.3193
   17508     114.6210
   17509     109.8950
   17510     119.3059
   17511     103.7780
   17512     117.4440
   17513     136.5950
   17514     123.1828
   17515     111.7607
   17516     125.9170
   17517     117.4883
   17518     129.1403
   17519     130.9669
   17520     129.1706
   17521     118.6357
   17522     140.3890
   17523     110.1227
   17524     113.6770
   17525     120.6993
   17526     118.1140
   17527     128.8506
   17528     122.1800
   17529     118.6229
   17530     101.1852
   17531     124.3151
   17532     120.9158
   17533     116.2379
   17534     124.7414
   17535     131.9514
   17536     145.2137
   17537     119.5180
   17538     128.0494
   17539     108.9523
   17540     130.0306
   17541     114.8960
   17542     127.6312
   17543     118.4489
   17544     108.2464
   17545     126.0930
   17546     124.5715
   17547     116.9934
   17548     115.7776
   17549     128.3057
   17550     109.3593
   17551     119.1755
   17552     126.1703
   17553     140.9012
   17554     110.5389
   17555     129.1727
   17556     127.6679
   17557     136.0435
   17558     149.9330
   17559     114.1170
   17560     118.9366
   17561     130.5606
   17562     114.3889
   17563     108.5854
   17564     115.8520
   17565     144.8324
   17566     115.6547
   17567     114.9800
   17568     123.4666
   17569     141.5654
   17570     113.0486
   17571     107.9704
   17572     110.8466
   17573     131.1726
   17574     126.6969
   17575     109.7661
   17576     119.8226
   17577     143.4407
   17578     156.9701
   17579     136.1931
   17580     144.3409
   17581     134.4276
   17582     115.5543
   17583     145.2821
   17584     134.6114
   17585     128.7745
   17586     107.2421
   17587     133.8508
   17588     115.7669
   17589     117.3941
   17590     134.0653
   17591     130.4899
   17592     126.3897
   17593     124.1167
   17594     124.6541
   17595     116.2508
   17596     118.1430
   17597     112.8372
   17598     114.5180
   17599     132.1713
   17600     122.7618
   17601     113.5541
   17602     132.3469
   17603     123.6433
   17604     124.9869
   17605     134.2351
   17606     132.1361
   17607     138.1146
   17608     132.1525
   17609     111.6596
   17610     134.1888
   17611     131.0594
   17612     125.0504
   17613     113.5653
   17614      99.8586
   17615      98.7657
   17616     124.2893
   17617     103.9773
   17618     114.6286
   17619     106.7360
   17620      96.7328
   17621     105.0037
   17622     105.9599
   17623     109.2730
   17624      99.1693
   17625      98.4014
   17626     101.5585
   17627     119.4037
   17628     112.4004
   17629      96.2144
   17630     106.7954
   17631     114.2954
   17632     108.5222
   17633     111.0369
   17634     120.5168
   17635     116.4324
   17636     111.3710
   17637     107.1110
   17638      99.1859
   17639     104.0736
   17640      96.4499
   17641     108.6090
   17642     103.4452
   17643     114.5069
   17644     111.6723
   17645     113.8387
   17646      96.6550
   17647     113.1740
   17648      96.7008
   17649     102.8195
   17650      92.3640
   17651     100.0537
   17652     104.5899
   17653     107.6238
   17654      89.6747
   17655     102.9452
   17656     105.8712
   17657     100.9842
   17658      95.2468
   17659     109.1746
   17660     116.3552
   17661     103.2870
   17662      99.5856
   17663     103.2915
   17664     113.9438
   17665     117.0879
   17666     121.6319
   17667     112.1661
   17668     120.6706
   17669     134.9807
   17670     120.7673
   17671     116.1701
   17672     114.0375
   17673     133.5778
   17674     118.1748
   17675      95.7231
   17676     104.0145
   17677     109.0798
   17678     104.2359
   17679     126.4087
   17680     107.8356
   17681     104.1006
   17682     116.9964
   17683     124.3986
   17684     101.8043
   17685      96.0301
   17686     102.7682
   17687     102.1069
   17688     109.8063
   17689      92.4586
   17690     110.8624
   17691     116.1181
   17692     104.0697
   17693     100.0903
   17694      98.8640
   17695     102.5589
   17696     119.5228
   17697     108.5139
   17698     101.2640
   17699     104.6139
   17700     112.6505
   17701     101.9254
   17702     116.6025
   17703     116.5549
   17704     126.9826
   17705     115.0650
   17706     129.2747
   17707     127.0878
   17708     131.5131
   17709     125.5124
   17710     132.7408
   17711     116.9615
   17712     122.2089
   17713     118.9888
   17714     113.7549
   17715     102.2355
   17716     116.5914
   17717     108.3367
   17718     104.0190
   17719     106.2896
   17720     112.0914
   17721     110.1325
   17722     122.6452
   17723     105.7926
   17724     122.0215
   17725     125.7223
   17726     118.3450
   17727     112.2661
   17728     118.5098
   17729     110.0726
   17730     122.6238
   17731     123.2973
   17732     123.6015
   17733     119.0507
   17734     112.3724
   17735     118.7066
   17736     119.3124
   17737     118.2202
   17738      90.4275
   17739     112.0120
   17740     103.8838
   17741     125.0283
   17742     116.9751
   17743     109.8572
   17744     114.4098
   17745     118.6738
   17746     113.4616
   17747      97.7713
   17748     106.3814
   17749     132.9615
   17750     128.6472
   17751     119.8755
   17752     119.2370
   17753     106.0205
   17754     103.4993
   17755      95.0057
   17756      97.0382
   17757     108.0494
   17758     111.3894
   17759     114.4042
   17760     119.8817
   17761     120.1281
   17762     107.7230
   17763     108.2860
   17764     122.9617
   17765     114.8334
   17766     118.8670
   17767     105.3135
   17768     105.3215
   17769     126.6034
   17770     126.7063
   17771     117.1942
   17772     131.8598
   17773     112.5181
   17774     107.6121
   17775     104.2248
   17776     117.3966
   17777     104.7293
   17778     111.3471
   17779     116.1890
   17780      93.8783
   17781     117.9709
   17782     107.4477
   17783     111.1148
   17784      92.7479
   17785     110.7079
   17786     108.5628
   17787     129.7683
   17788     115.2383
   17789     110.2398
   17790     118.3559
   17791     100.9987
   17792     112.0940
   17793     102.0325
   17794     108.3676
   17795      94.3293
   17796     105.2991
   17797      98.3176
   17798     110.0785
   17799     113.3967
   17800     103.4151
   17801     105.1715
   17802     110.9287
   17803     105.6675
   17804     110.3455
   17805      97.0111
   17806     102.7052
   17807      91.5373
   17808     111.8006
   17809     110.7370
   17810     102.9502
   17811     121.2669
   17812     110.2359
   17813     102.8763
   17814     113.5386
   17815     125.3252
   17816     110.0686
   17817     111.8074
   17818     113.2295
   17819     114.2280
   17820     107.6369
   17821     102.3121
   17822     109.9759
   17823     101.6039
   17824     102.8242
   17825     124.0096
   17826     104.7095
   17827     110.7922
   17828     106.0579
   17829     106.4593
   17830     121.8020
   17831      95.8438
   17832      98.5264
   17833      89.7014
   17834      99.9831
   17835      92.5532
   17836      86.5081
   17837      95.2260
   17838     113.0527
   17839     112.8384
   17840      98.8859
   17841     115.5726
   17842      95.6625
   17843      98.5274
   17844      86.0923
   17845      82.9452
   17846     100.4041
   17847      91.7304
   17848      88.5015
   17849      97.3267
   17850      87.7445
   17851      79.6590
   17852     102.0828
   17853      95.3734
   17854      86.7569
   17855      93.7390
   17856      86.1916
   17857      92.6431
   17858      88.7527
   17859     104.9691
   17860     126.0597
   17861     106.2675
   17862      96.1755
   17863     122.0535
   17864      99.3433
   17865      87.7933
   17866     102.4550
   17867      93.4713
   17868     102.2066
   17869     115.4167
   17870     104.9303
   17871     107.2573
   17872     103.5578
   17873     105.9836
   17874      95.3995
   17875     108.0220
   17876     102.2856
   17877     109.2359
   17878      94.8054
   17879      97.7234
   17880     104.0500
   17881      97.5309
   17882      94.1014
   17883      99.8493
   17884      95.3518
   17885     105.7449
   17886      94.6506
   17887      93.8181
   17888      84.0279
   17889      90.8199
   17890      87.8488
   17891     101.6865
   17892      86.3457
   17893      81.6127
   17894      84.8123
   17895      99.8216
   17896      81.7216
   17897      93.8770
   17898     122.3894
   17899      82.4168
   17900      98.2697
   17901      92.0079
   17902      87.8459
   17903      85.4307
   17904      90.0513
   17905      91.2578
   17906      84.4015
   17907      76.4464
   17908      98.3538
   17909     113.0878
   17910      87.0001
   17911     102.3161
   17912     109.1563
   17913     104.6747
   17914      97.6688
   17915      96.0654
   17916     105.7423
   17917     102.6282
   17918     108.1977
   17919      92.8605
   17920      93.2073
   17921     110.7582
   17922     100.2454
   17923      91.1633
   17924     102.0847
   17925     100.6943
   17926      93.3603
   17927      89.5908
   17928      97.2539
   17929     102.4953
   17930      99.8495
   17931      92.1359
   17932      86.8607
   17933     108.0772
   17934      97.3110
   17935      95.3604
   17936      99.8004
   17937      94.2912
   17938     101.1895
   17939      99.3293
   17940      94.3807
   17941     116.9065
   17942     124.5628
   17943     118.1007
   17944     127.8956
   17945     112.1553
   17946     116.5641
   17947     108.5404
   17948     120.3462
   17949     104.7418
   17950     100.3527
   17951     102.0249
   17952     100.7104
   17953     107.1612
   17954     100.8548
   17955     118.5155
   17956     117.9301
   17957     111.5281
   17958     100.6712
   17959     110.2746
   17960     100.6586
   17961     115.2539
   17962     116.0924
   17963     120.4599
   17964     100.9379
   17965     104.4392
   17966     106.9744
   17967      98.9706
   17968     109.3294
   17969     112.3310
   17970     113.6239
   17971     104.4293
   17972     124.2189
   17973     122.5743
   17974     107.9700
   17975     119.4810
   17976      95.8916
   17977     113.8875
   17978     105.4555
   17979     115.9497
   17980     107.6377
   17981     116.0023
   17982     126.6165
   17983     115.8831
   17984     127.3088
   17985     118.4162
   17986     137.7729
   17987     118.3136
   17988     138.2383
   17989     119.4192
   17990     118.9653
   17991     124.9462
   17992     121.4507
   17993     110.9979
   17994     104.7415
   17995     119.5926
   17996     113.4631
   17997     128.9735
   17998     121.8435
   17999     123.4731
   18000     114.4198
   18001     111.6495
   18002     113.4758
   18003     117.3330
   18004     114.9296
   18005     112.9834
   18006     108.9117
   18007     118.9670
   18008     124.0746
   18009     124.2074
   18010     121.3283
   18011     116.4630
   18012     122.0083
   18013     134.1041
   18014     129.2038
   18015     128.4672
   18016     140.4408
   18017     147.1427
   18018     112.6924
   18019     115.0378
   18020     116.6981
   18021     118.8109
   18022     118.0700
   18023     108.7032
   18024      96.8473
   18025     103.6898
   18026     101.8005
   18027      97.0016
   18028     122.8067
   18029     100.4754
   18030     121.7205
   18031     128.9005
   18032     116.2950
   18033     115.6494
   18034     128.2202
   18035     119.7784
   18036     131.8488
   18037     121.1642
   18038     107.2934
   18039     120.4717
   18040     120.7492
   18041     140.0694
   18042     107.9066
   18043     118.8290
   18044     104.4922
   18045     120.5189
   18046      96.1055
   18047     106.2320
   18048     109.5510
   18049      91.6830
   18050      96.9245
   18051     125.2889
   18052      95.7491
   18053     101.4128
   18054     104.7572
   18055     112.8611
   18056     118.3442
   18057     121.4398
   18058     108.6885
   18059     132.6195
   18060     134.4819
   18061     113.3414
   18062     109.8374
   18063      98.4487
   18064     115.8611
   18065     108.0224
   18066     114.4488
   18067     107.8600
   18068     116.5705
   18069      97.2895
   18070      96.9424
   18071     101.9438
   18072     103.1722
   18073     127.2444
   18074      99.1088
   18075      98.3038
   18076     111.7609
   18077      94.6614
   18078      98.6257
   18079     105.2001
   18080     106.9034
   18081     110.3911
   18082     107.5158
   18083      95.0091
   18084      97.6465
   18085     103.0163
   18086     115.1246
   18087     120.2019
   18088     104.6518
   18089     103.7058
   18090     113.4668
   18091      99.1066
   18092     113.6983
   18093     103.8696
   18094     105.9149
   18095     123.5894
   18096     112.6035
   18097     116.9528
   18098     114.6033
   18099      98.0524
   18100     118.5562
   18101     114.9482
   18102     110.2113
   18103     112.3231
   18104     114.7251
   18105     124.9506
   18106     114.8419
   18107     117.0690
   18108     113.3102
   18109     107.5394
   18110     136.4567
   18111     121.4224
   18112     102.5242
   18113     101.8107
   18114     109.3322
   18115     116.5343
   18116     109.3793
   18117     131.1179
   18118     108.2278
   18119     106.4298
   18120     107.2588
   18121     127.4025
   18122     114.6999
   18123     112.3344
   18124     108.1967
   18125     117.7594
   18126     121.7222
   18127     107.3819
   18128     122.6080
   18129     109.3260
   18130     109.6834
   18131     120.0535
   18132     110.6795
   18133      96.6648
   18134     106.1223
   18135     121.3679
   18136     125.5204
   18137     117.6555
   18138     107.0664
   18139     118.2449
   18140     114.6136
   18141     119.2734
   18142     129.4834
   18143     117.9846
   18144     113.6665
   18145     109.5281
   18146     120.2642
   18147     126.2565
   18148     126.9329
   18149     107.0390
   18150     125.9140
   18151     121.1019
   18152     105.3086
   18153     104.7787
   18154     133.8797
   18155     112.1682
   18156     121.9468
   18157     110.5708
   18158     121.1834
   18159     125.4443
   18160     120.8286
   18161     106.1873
   18162     109.7114
   18163     107.0024
   18164     113.4896
   18165     118.9666
   18166     130.8061
   18167     121.5443
   18168     118.0373
   18169     137.6004
   18170     148.8149
   18171     105.6225
   18172     115.9110
   18173     129.9284
   18174     132.9219
   18175     135.3057
   18176     114.9996
   18177     116.3388
   18178     115.2405
   18179     123.5881
   18180     109.3548
[truncated: 40,041 more chars]
