# Supplementary material for: In silico evidence implicating novel mechanisms of Prunella vulgaris L. as a potential botanical drug against COVID-19-associated acute kidney injury
Source: Front Pharmacol. 2023 May 18;14:1188086. doi: 10.3389/fphar.2023.1188086 (PMC10232756; doi:10.3389/fphar.2023.1188086)
Supplement: Supplementary file 3 [file DataSheet6.ZIP]

Archive with 13 entries (12 files):
- R-DATA/
- R-DATA/GO_KEGG.R
- __MACOSX/R-DATA/._GO_KEGG.R
- R-DATA/.DS_Store
- __MACOSX/R-DATA/._.DS_Store
- R-DATA/CC_top15.csv
- R-DATA/MF_top15.csv
- R-DATA/GO_top15.csv
- R-DATA/BP_top15.csv
- R-DATA/R.CODE-GO.KEGG.docx
- R-DATA/crossed_31genes.csv
- R-DATA/KEGG_Table.csv
- R-DATA/KEGG_top20.csv
