# Supplementary material for: In silico evidence implicating novel mechanisms of Prunella vulgaris L. as a potential botanical drug against COVID-19-associated acute kidney injury
Source: Front Pharmacol. 2023 May 18;14:1188086. doi: 10.3389/fphar.2023.1188086 (PMC10232756; doi:10.3389/fphar.2023.1188086)
Supplement: Supplementary file 3 [file DataSheet6.ZIP › R-DATA/GO_KEGG.R]

rm(list = ls()) 
rt<-read.csv("crossed_31genes.csv",header=T,check.names=F)
head(rt)

library(ggplot2)
library(clusterProfiler)
library(AnnotationDbi)
library(org.Hs.eg.db)
library("clusterProfiler")
library("enrichplot")
library("pathview")
library("ggnewscale")
library("DOSE")
library(stringr)
library("ggnewscale")

genes=as.vector(rt[,1])
entrezIDs <- mget(genes, org.Hs.egSYMBOL2EG, ifnotfound=NA)  
entrezIDs <- as.character(entrezIDs)
id_list<-entrezIDs

go <- enrichGO(gene = id_list,
                 OrgDb = org.Hs.eg.db,
                 keyType = "ENTREZID",
                 ont = "ALL", 
pAdjustMethod = "BH", 
                 pvalueCutoff = 0.05,qvalueCutoff = 0.2, 
                 readable = T)

go.res <- data.frame(go) 
write.csv(go.res,"Table_GO_result.csv") 

go.res$enrichment_fold=apply(go.res,1,function(x){
  GeneRatio=eval(parse(text=x["GeneRatio"]))
  BgRatio=eval(parse(text=x["BgRatio"]))
  enrichment_fold=round(GeneRatio/BgRatio,2)
  enrichment_fold})

goBP <- subset(go.res,subset = (ONTOLOGY == "BP"))[1:15,]
goCC <- subset(go.res,subset = (ONTOLOGY == "CC"))[1:15,]
goMF <- subset(go.res,subset = (ONTOLOGY == "MF"))[1:15,]
write.csv(go.df,"GO_top15.csv",quote = F)
write.csv(goBP,"BP_top15.csv",quote = F)
write.csv(goCC,"CC_top15.csv",quote = F)
write.csv(goMF,"MF_top15.csv",quote = F)


go.df<-read.csv("GO_top15.csv",header=T,check.names=F)
go.df$Description <- factor(go.df$Description,levels = rev(go.df$Description))
re<-go.df[,(-1)]
head(go.df)
View(go.df)
dim(go.df)

p <- ggplot(re,aes(y=Count,x=Description,fill= -1*log10(qvalue)))+ 
      geom_bar(stat="identity",width=0.7) +
      facet_grid(ONTOLOGY~.,scales = "free",space = "free") + 
      coord_flip() + 
      theme_bw() + scale_fill_gradient(low = "blue",high = "red")+
labs(x = "", y = "Count",title = "barplot of Enriched GO")+
theme(axis.title = element_text(size = 13),
          axis.text = element_text(size = 10))
ggsave(p,filename = "GO1.jpg",width = 10,height = 7,dpi=300)


#kegg
library(R.utils)
R.utils::setOption( "clusterProfiler.download.method",'auto')
#R.utils::setOption( "clusterProfiler.download.method",'wininet')
#"wininet","auto","libcurl","wget","curl"


kegg <- enrichKEGG(gene = id_list, 
                   organism = "hsa",keyType = "kegg", 
                   pAdjustMethod = "BH",pvalueCutoff = 0.05,qvalueCutoff = 0.05,
                   minGSSize = 10,maxGSSize = 500,use_internal_data = F)
kegg <- setReadable(kegg,OrgDb = "org.Hs.eg.db",keyType = "ENTREZID")
kegg.df <- data.frame(kegg) # ��kegg.df <- data.frame(kk)
kegg.df$enrichment_fold=apply(kegg.df,1,function(x){
  GeneRatio=eval(parse(text=x["GeneRatio"]))
  BgRatio=eval(parse(text=x["BgRatio"]))
  enrichment_fold=round(GeneRatio/BgRatio,2)
  enrichment_fold})

keggtop20 <- subset(kegg.df[1:20,])
write.csv(kegg.df,"KEGG_Table.csv")
write.csv(keggtop20,"KEGG_top20.csv")
keggtop20$number <- factor(keggtop20$Description,levels = rev(keggtop20$Description))

keggtop20$enrichment_fold=apply(keggtop20,1,function(x){
  GeneRatio=eval(parse(text=x["GeneRatio"]))
  BgRatio=eval(parse(text=x["BgRatio"]))
  enrichment_fold=round(GeneRatio/BgRatio,2)
  enrichment_fold})
pkegg <-ggplot(data = keggtop20,
  aes(x =enrichment_fold,y = reorder(number,Count)))+ 
  geom_point(aes(size = Count,color =-1*log10(qvalue)))+
  theme_bw()+
  scale_colour_gradient(low = "blue",high = "red")+ 
  labs(size="geneCounts",x = "enrichment fold", y = "pathway name",
title = "Dotplot of Enriched KEGG Pathways")+ 
theme(axis.title = element_text(size =12),axis.text = element_text(size =7),
        plot.title = element_text(size = 12,hjust = 0.5,face = "bold"))
      ggsave(pkegg,filename = "KEGG_dotplo.pdf")

keggId="hsa04926"
geneFC=rep(1,length(gene))
names(geneFC)=gene
pv.out=pathview(gene.data = geneFC, pathway.id = keggId, 
species = "hsa", out.suffix = "pathview")
p <- pathview(gene.data = geneFC, pathway.id = keggId,
 species = "hsa", kegg.native = F, sign.pos="bottomleft", same.layer = F)
