# Supplementary material for: In silico evidence implicating novel mechanisms of Prunella vulgaris L. as a potential botanical drug against COVID-19-associated acute kidney injury
Source: Front Pharmacol. 2023 May 18;14:1188086. doi: 10.3389/fphar.2023.1188086 (PMC10232756; doi:10.3389/fphar.2023.1188086)
Supplement: Supplementary file 3 [file DataSheet6.ZIP › R-DATA/CC_top15.csv]

	ONTOLOGY	ID	Description	GeneRatio	BgRatio	pvalue	p.adjust	qvalue	geneID	Count	enrichment_fold
GO:0031983	CC	GO:0031983	vesicle lumen	6/31	327/19550	1.08216535050769e-05	0.000995592122467073	0.000774602566679187	MPO/EGFR/TGFB1/VEGFA/ALOX5/SERPINE1	6	11.57
GO:0034774	CC	GO:0034774	secretory granule lumen	5/31	322/19550	0.000140434025008963	0.00258999345163196	0.00201509787998825	MPO/TGFB1/VEGFA/ALOX5/SERPINE1	5	9.79
GO:0060205	CC	GO:0060205	cytoplasmic vesicle lumen	5/31	325/19550	0.00014665117890377	0.00258999345163196	0.00201509787998825	MPO/TGFB1/VEGFA/ALOX5/SERPINE1	5	9.7
GO:0031093	CC	GO:0031093	platelet alpha granule lumen	3/31	67/19550	0.000161450986353299	0.00258999345163196	0.00201509787998825	TGFB1/VEGFA/SERPINE1	3	28.24
GO:0045121	CC	GO:0045121	membrane raft	5/31	335/19550	0.00016891261641078	0.00258999345163196	0.00201509787998825	HMOX1/NOS3/EGFR/ICAM1/DPP4	5	9.41
GO:0098857	CC	GO:0098857	membrane microdomain	5/31	335/19550	0.00016891261641078	0.00258999345163196	0.00201509787998825	HMOX1/NOS3/EGFR/ICAM1/DPP4	5	9.41
GO:0031091	CC	GO:0031091	platelet alpha granule	3/31	91/19550	0.000399030053342371	0.00524439498678544	0.00408030731237311	TGFB1/VEGFA/SERPINE1	3	20.79
GO:0030139	CC	GO:0030139	endocytic vesicle	4/31	336/19550	0.00186924718620059	0.0214963426413068	0.0167248432449527	NOS3/MPO/EGFR/DPP4	4	7.51
GO:0005925	CC	GO:0005925	focal adhesion	4/31	418/19550	0.00410459527050841	0.0333794822291881	0.0259703065398717	EGFR/ICAM1/DPP4/HSPA5	4	6.03
GO:0009897	CC	GO:0009897	external side of plasma membrane	4/31	421/19550	0.00421019314969983	0.0333794822291881	0.0259703065398717	THBD/ICAM1/F3/CXCL10	4	5.99
GO:0030055	CC	GO:0030055	cell-substrate junction	4/31	425/19550	0.00435384550815497	0.0333794822291881	0.0259703065398717	EGFR/ICAM1/DPP4/HSPA5	4	5.94
GO:0062023	CC	GO:0062023	collagen-containing extracellular matrix	4/31	425/19550	0.00435384550815497	0.0333794822291881	0.0259703065398717	TGFB1/ICAM1/SERPINE1/F3	4	5.94
NA	NA	NA	NA	NA	NA	NA	NA	NA	NA	NA	NA
NA.1	NA	NA	NA	NA	NA	NA	NA	NA	NA	NA	NA
NA.2	NA	NA	NA	NA	NA	NA	NA	NA	NA	NA	NA
