# Supplementary material for: In silico evidence implicating novel mechanisms of Prunella vulgaris L. as a potential botanical drug against COVID-19-associated acute kidney injury
Source: Front Pharmacol. 2023 May 18;14:1188086. doi: 10.3389/fphar.2023.1188086 (PMC10232756; doi:10.3389/fphar.2023.1188086)
Supplement: Supplementary file 3 [file DataSheet6.ZIP › R-DATA/MF_top15.csv]

	ONTOLOGY	ID	Description	GeneRatio	BgRatio	pvalue	p.adjust	qvalue	geneID	Count	enrichment_fold
GO:0005125	MF	GO:0005125	cytokine activity	13/31	235/18368	2.96662251277467e-17	4.39060131890651e-15	2.31084279942448e-15	IL6/IL10/EDN1/TGFB1/VEGFA/IL1B/IFNG/CXCL8/CCL2/IL2/IL4/CXCL10/CXCL2	13	32.78
GO:0005126	MF	GO:0005126	cytokine receptor binding	13/31	271/18368	1.91595719636179e-16	1.41780832530773e-14	7.46214908056698e-15	IL6/IL10/TGFB1/VEGFA/IL1B/IFNG/CXCL8/CCL2/IL2/IL4/STAT1/CXCL10/CXCL2	13	28.42
GO:0048018	MF	GO:0048018	receptor ligand activity	14/31	487/18368	1.23782571521856e-14	5.73047873367282e-13	3.01604143877517e-13	IL6/IL10/EDN1/TGFB1/VEGFA/IL1B/IFNG/CXCL8/CCL2/IL2/IL4/CXCL10/CXCL2/DPP4	14	17.03
GO:0030546	MF	GO:0030546	signaling receptor activator activity	14/31	495/18368	1.54877803612779e-14	5.73047873367282e-13	3.01604143877517e-13	IL6/IL10/EDN1/TGFB1/VEGFA/IL1B/IFNG/CXCL8/CCL2/IL2/IL4/CXCL10/CXCL2/DPP4	14	16.76
GO:0070851	MF	GO:0070851	growth factor receptor binding	6/31	141/18368	1.15600785234518e-07	3.11127683182827e-06	1.63751412201488e-06	IL6/IL10/VEGFA/IL1B/IL2/IL4	6	25.21
GO:0042379	MF	GO:0042379	chemokine receptor binding	5/31	72/18368	1.26132844533579e-07	3.11127683182827e-06	1.63751412201488e-06	CXCL8/CCL2/STAT1/CXCL10/CXCL2	5	41.15
GO:0001221	MF	GO:0001221	transcription coregulator binding	5/31	78/18368	1.88970558204074e-07	3.9953775163147e-06	2.10283027174458e-06	NFE2L2/HIF1A/AR/STAT1/RELA	5	37.98
GO:0008083	MF	GO:0008083	growth factor activity	6/31	162/18368	2.63142054021137e-07	4.86812799939103e-06	2.56217263125844e-06	IL6/IL10/TGFB1/VEGFA/IL2/IL4	6	21.95
GO:0001664	MF	GO:0001664	G protein-coupled receptor binding	7/31	295/18368	4.85074045741189e-07	7.97677319663289e-06	4.19830168243836e-06	EDN1/CXCL8/CCL2/IL2/STAT1/CXCL10/CXCL2	7	14.06
GO:0008009	MF	GO:0008009	chemokine activity	4/31	49/18368	1.3335723036734e-06	1.97368700943662e-05	1.03878263654559e-05	CXCL8/CCL2/CXCL10/CXCL2	4	48.37
GO:0045236	MF	GO:0045236	CXCR chemokine receptor binding	3/31	18/18368	3.49144160045159e-06	4.69757597151669e-05	2.47240840606142e-05	CXCL8/CXCL10/CXCL2	3	98.75
GO:0001223	MF	GO:0001223	transcription coactivator binding	3/31	32/18368	2.08854954450233e-05	0.000257587777155287	0.000135572514292256	HIF1A/AR/RELA	3	55.55
GO:0061629	MF	GO:0061629	RNA polymerase II-specific DNA-binding transcription factor binding	5/31	299/18368	0.000132710242425805	0.00151085506761686	0.000795186877693085	NFE2L2/HIF1A/AR/STAT1/RELA	5	9.91
GO:0044389	MF	GO:0044389	ubiquitin-like protein ligase binding	5/31	316/18368	0.000171801728369896	0.00181618969991033	0.00095588931574228	EGFR/HIF1A/STAT1/RELA/HSPA5	5	9.38
GO:0001618	MF	GO:0001618	virus receptor activity	3/31	76/18368	0.000281509057058927	0.00270643406395117	0.00142443898102693	EGFR/ICAM1/DPP4	3	23.39
