# Supplementary material for: In silico evidence implicating novel mechanisms of Prunella vulgaris L. as a potential botanical drug against COVID-19-associated acute kidney injury
Source: Front Pharmacol. 2023 May 18;14:1188086. doi: 10.3389/fphar.2023.1188086 (PMC10232756; doi:10.3389/fphar.2023.1188086)
Supplement: Supplementary file 3 [file DataSheet6.ZIP › R-DATA/GO_top15.csv]

	ONTOLOGY	ID	Description	GeneRatio	BgRatio	pvalue	p.adjust	qvalue	geneID	Count	enrichment_fold
GO:0032496	BP	GO:0032496	response to lipopolysaccharide	15/31	343/18723	1.49316482233038e-18	3.73291205582594e-15	1.16466856141769e-15	NOS3/MPO/IL6/IL10/THBD/EDN1/TGFB1/IL1B/ICAM1/CXCL8/CCL2/SERPINE1/CXCL10/CXCL2/RELA	15	26.41
GO:0002237	BP	GO:0002237	response to molecule of bacterial origin	15/31	363/18723	3.49741987258274e-18	4.37177484072842e-15	1.36399375030727e-15	NOS3/MPO/IL6/IL10/THBD/EDN1/TGFB1/IL1B/ICAM1/CXCL8/CCL2/SERPINE1/CXCL10/CXCL2/RELA	15	24.96
GO:0045765	BP	GO:0045765	regulation of angiogenesis	14/31	342/18723	7.07741102547986e-17	5.64026058602422e-14	1.75976130283956e-14	HMOX1/NOS3/NFE2L2/IL6/IL10/VEGFA/ALOX5/HIF1A/IL1B/CXCL8/SERPINE1/F3/STAT1/CXCL10	14	24.72
GO:1901342	BP	GO:1901342	regulation of vasculature development	14/31	348/18723	9.02441693763875e-17	5.64026058602422e-14	1.75976130283956e-14	HMOX1/NOS3/NFE2L2/IL6/IL10/VEGFA/ALOX5/HIF1A/IL1B/CXCL8/SERPINE1/F3/STAT1/CXCL10	14	24.3
GO:0050900	BP	GO:0050900	leukocyte migration	14/31	369/18723	2.04383649860362e-16	1.02191824930181e-13	3.18838493782165e-14	HMOX1/IL6/IL10/EDN1/VEGFA/ALOX5/ICAM1/CXCL8/CCL2/SERPINE1/IL4/CXCL10/CXCL2/DPP4	14	22.91
GO:0030595	BP	GO:0030595	leukocyte chemotaxis	12/31	230/18723	1.01714963977734e-15	4.23812349907225e-13	1.32229453171054e-13	IL6/IL10/EDN1/VEGFA/ALOX5/CXCL8/CCL2/SERPINE1/IL4/CXCL10/CXCL2/DPP4	12	31.51
GO:0032103	BP	GO:0032103	positive regulation of response to external stimulus	14/31	427/18723	1.55309389739639e-15	5.54676391927282e-13	1.73059034281312e-13	EGFR/IL6/THBD/EDN1/TGFB1/VEGFA/IL1B/IFNG/CXCL8/IL2/SERPINE1/IL4/F3/CXCL10	14	19.8
GO:0071216	BP	GO:0071216	cellular response to biotic stimulus	12/31	246/18723	2.28911407514611e-15	7.15348148483159e-13	2.23188622326745e-13	IL6/IL10/TGFB1/IL1B/ICAM1/CXCL8/CCL2/SERPINE1/CXCL10/CXCL2/RELA/HSPA5	12	29.46
GO:0071222	BP	GO:0071222	cellular response to lipopolysaccharide	11/31	209/18723	1.79308128793786e-14	4.72581690761706e-12	1.47445487517652e-12	IL6/IL10/TGFB1/IL1B/ICAM1/CXCL8/CCL2/SERPINE1/CXCL10/CXCL2/RELA	11	31.79
GO:0002685	BP	GO:0002685	regulation of leukocyte migration	11/31	210/18723	1.89032676304682e-14	4.72581690761706e-12	1.47445487517652e-12	HMOX1/IL6/EDN1/VEGFA/ICAM1/CXCL8/CCL2/SERPINE1/IL4/CXCL10/DPP4	11	31.64
GO:0097191	BP	GO:0097191	extrinsic apoptotic signaling pathway	11/31	219/18723	3.00592468358264e-14	6.11783337179437e-12	1.90876401199984e-12	HMOX1/NOS3/TGFB1/IL1B/AR/ICAM1/IFNG/IL2/SERPINE1/IL4/RELA	11	30.34
GO:0071219	BP	GO:0071219	cellular response to molecule of bacterial origin	11/31	221/18723	3.32329165772339e-14	6.11783337179437e-12	1.90876401199984e-12	IL6/IL10/TGFB1/IL1B/ICAM1/CXCL8/CCL2/SERPINE1/CXCL10/CXCL2/RELA	11	30.06
GO:0000302	BP	GO:0000302	response to reactive oxygen species	11/31	222/18723	3.49308733102719e-14	6.11783337179437e-12	1.90876401199984e-12	HMOX1/NOS3/NFE2L2/MPO/EGFR/IL6/IL10/EDN1/HIF1A/STAT1/RELA	11	29.93
GO:0060326	BP	GO:0060326	cell chemotaxis	12/31	310/18723	3.6573230121147e-14	6.11783337179437e-12	1.90876401199984e-12	IL6/IL10/EDN1/VEGFA/ALOX5/CXCL8/CCL2/SERPINE1/IL4/CXCL10/CXCL2/DPP4	12	23.38
GO:0050920	BP	GO:0050920	regulation of chemotaxis	11/31	223/18723	3.67070002307662e-14	6.11783337179437e-12	1.90876401199984e-12	IL6/EDN1/TGFB1/VEGFA/CXCL8/CCL2/SERPINE1/IL4/F3/CXCL10/DPP4	11	29.79
GO:0031983	CC	GO:0031983	vesicle lumen	6/31	327/19550	1.08216535050769e-05	0.000995592122467073	0.000774602566679187	MPO/EGFR/TGFB1/VEGFA/ALOX5/SERPINE1	6	11.57
GO:0034774	CC	GO:0034774	secretory granule lumen	5/31	322/19550	0.000140434025008963	0.00258999345163196	0.00201509787998825	MPO/TGFB1/VEGFA/ALOX5/SERPINE1	5	9.79
GO:0060205	CC	GO:0060205	cytoplasmic vesicle lumen	5/31	325/19550	0.00014665117890377	0.00258999345163196	0.00201509787998825	MPO/TGFB1/VEGFA/ALOX5/SERPINE1	5	9.7
GO:0031093	CC	GO:0031093	platelet alpha granule lumen	3/31	67/19550	0.000161450986353299	0.00258999345163196	0.00201509787998825	TGFB1/VEGFA/SERPINE1	3	28.24
GO:0045121	CC	GO:0045121	membrane raft	5/31	335/19550	0.00016891261641078	0.00258999345163196	0.00201509787998825	HMOX1/NOS3/EGFR/ICAM1/DPP4	5	9.41
GO:0098857	CC	GO:0098857	membrane microdomain	5/31	335/19550	0.00016891261641078	0.00258999345163196	0.00201509787998825	HMOX1/NOS3/EGFR/ICAM1/DPP4	5	9.41
GO:0031091	CC	GO:0031091	platelet alpha granule	3/31	91/19550	0.000399030053342371	0.00524439498678544	0.00408030731237311	TGFB1/VEGFA/SERPINE1	3	20.79
GO:0030139	CC	GO:0030139	endocytic vesicle	4/31	336/19550	0.00186924718620059	0.0214963426413068	0.0167248432449527	NOS3/MPO/EGFR/DPP4	4	7.51
GO:0005925	CC	GO:0005925	focal adhesion	4/31	418/19550	0.00410459527050841	0.0333794822291881	0.0259703065398717	EGFR/ICAM1/DPP4/HSPA5	4	6.03
GO:0009897	CC	GO:0009897	external side of plasma membrane	4/31	421/19550	0.00421019314969983	0.0333794822291881	0.0259703065398717	THBD/ICAM1/F3/CXCL10	4	5.99
GO:0030055	CC	GO:0030055	cell-substrate junction	4/31	425/19550	0.00435384550815497	0.0333794822291881	0.0259703065398717	EGFR/ICAM1/DPP4/HSPA5	4	5.94
GO:0062023	CC	GO:0062023	collagen-containing extracellular matrix	4/31	425/19550	0.00435384550815497	0.0333794822291881	0.0259703065398717	TGFB1/ICAM1/SERPINE1/F3	4	5.94
NA	NA	NA	NA	NA	NA	NA	NA	NA	NA	NA	NA
NA.1	NA	NA	NA	NA	NA	NA	NA	NA	NA	NA	NA
NA.2	NA	NA	NA	NA	NA	NA	NA	NA	NA	NA	NA
GO:0005125	MF	GO:0005125	cytokine activity	13/31	235/18368	2.96662251277467e-17	4.39060131890651e-15	2.31084279942448e-15	IL6/IL10/EDN1/TGFB1/VEGFA/IL1B/IFNG/CXCL8/CCL2/IL2/IL4/CXCL10/CXCL2	13	32.78
GO:0005126	MF	GO:0005126	cytokine receptor binding	13/31	271/18368	1.91595719636179e-16	1.41780832530773e-14	7.46214908056698e-15	IL6/IL10/TGFB1/VEGFA/IL1B/IFNG/CXCL8/CCL2/IL2/IL4/STAT1/CXCL10/CXCL2	13	28.42
GO:0048018	MF	GO:0048018	receptor ligand activity	14/31	487/18368	1.23782571521856e-14	5.73047873367282e-13	3.01604143877517e-13	IL6/IL10/EDN1/TGFB1/VEGFA/IL1B/IFNG/CXCL8/CCL2/IL2/IL4/CXCL10/CXCL2/DPP4	14	17.03
GO:0030546	MF	GO:0030546	signaling receptor activator activity	14/31	495/18368	1.54877803612779e-14	5.73047873367282e-13	3.01604143877517e-13	IL6/IL10/EDN1/TGFB1/VEGFA/IL1B/IFNG/CXCL8/CCL2/IL2/IL4/CXCL10/CXCL2/DPP4	14	16.76
GO:0070851	MF	GO:0070851	growth factor receptor binding	6/31	141/18368	1.15600785234518e-07	3.11127683182827e-06	1.63751412201488e-06	IL6/IL10/VEGFA/IL1B/IL2/IL4	6	25.21
GO:0042379	MF	GO:0042379	chemokine receptor binding	5/31	72/18368	1.26132844533579e-07	3.11127683182827e-06	1.63751412201488e-06	CXCL8/CCL2/STAT1/CXCL10/CXCL2	5	41.15
GO:0001221	MF	GO:0001221	transcription coregulator binding	5/31	78/18368	1.88970558204074e-07	3.9953775163147e-06	2.10283027174458e-06	NFE2L2/HIF1A/AR/STAT1/RELA	5	37.98
GO:0008083	MF	GO:0008083	growth factor activity	6/31	162/18368	2.63142054021137e-07	4.86812799939103e-06	2.56217263125844e-06	IL6/IL10/TGFB1/VEGFA/IL2/IL4	6	21.95
GO:0001664	MF	GO:0001664	G protein-coupled receptor binding	7/31	295/18368	4.85074045741189e-07	7.97677319663289e-06	4.19830168243836e-06	EDN1/CXCL8/CCL2/IL2/STAT1/CXCL10/CXCL2	7	14.06
GO:0008009	MF	GO:0008009	chemokine activity	4/31	49/18368	1.3335723036734e-06	1.97368700943662e-05	1.03878263654559e-05	CXCL8/CCL2/CXCL10/CXCL2	4	48.37
GO:0045236	MF	GO:0045236	CXCR chemokine receptor binding	3/31	18/18368	3.49144160045159e-06	4.69757597151669e-05	2.47240840606142e-05	CXCL8/CXCL10/CXCL2	3	98.75
GO:0001223	MF	GO:0001223	transcription coactivator binding	3/31	32/18368	2.08854954450233e-05	0.000257587777155287	0.000135572514292256	HIF1A/AR/RELA	3	55.55
GO:0061629	MF	GO:0061629	RNA polymerase II-specific DNA-binding transcription factor binding	5/31	299/18368	0.000132710242425805	0.00151085506761686	0.000795186877693085	NFE2L2/HIF1A/AR/STAT1/RELA	5	9.91
GO:0044389	MF	GO:0044389	ubiquitin-like protein ligase binding	5/31	316/18368	0.000171801728369896	0.00181618969991033	0.00095588931574228	EGFR/HIF1A/STAT1/RELA/HSPA5	5	9.38
GO:0001618	MF	GO:0001618	virus receptor activity	3/31	76/18368	0.000281509057058927	0.00270643406395117	0.00142443898102693	EGFR/ICAM1/DPP4	3	23.39
