# Supplementary material for: In silico evidence implicating novel mechanisms of Prunella vulgaris L. as a potential botanical drug against COVID-19-associated acute kidney injury
Source: Front Pharmacol. 2023 May 18;14:1188086. doi: 10.3389/fphar.2023.1188086 (PMC10232756; doi:10.3389/fphar.2023.1188086)
Supplement: Supplementary file 3 [file DataSheet6.ZIP › R-DATA/BP_top15.csv]

	ONTOLOGY	ID	Description	GeneRatio	BgRatio	pvalue	p.adjust	qvalue	geneID	Count	enrichment_fold
GO:0032496	BP	GO:0032496	response to lipopolysaccharide	15/31	343/18723	1.49316482233038e-18	3.73291205582594e-15	1.16466856141769e-15	NOS3/MPO/IL6/IL10/THBD/EDN1/TGFB1/IL1B/ICAM1/CXCL8/CCL2/SERPINE1/CXCL10/CXCL2/RELA	15	26.41
GO:0002237	BP	GO:0002237	response to molecule of bacterial origin	15/31	363/18723	3.49741987258274e-18	4.37177484072842e-15	1.36399375030727e-15	NOS3/MPO/IL6/IL10/THBD/EDN1/TGFB1/IL1B/ICAM1/CXCL8/CCL2/SERPINE1/CXCL10/CXCL2/RELA	15	24.96
GO:0045765	BP	GO:0045765	regulation of angiogenesis	14/31	342/18723	7.07741102547986e-17	5.64026058602422e-14	1.75976130283956e-14	HMOX1/NOS3/NFE2L2/IL6/IL10/VEGFA/ALOX5/HIF1A/IL1B/CXCL8/SERPINE1/F3/STAT1/CXCL10	14	24.72
GO:1901342	BP	GO:1901342	regulation of vasculature development	14/31	348/18723	9.02441693763875e-17	5.64026058602422e-14	1.75976130283956e-14	HMOX1/NOS3/NFE2L2/IL6/IL10/VEGFA/ALOX5/HIF1A/IL1B/CXCL8/SERPINE1/F3/STAT1/CXCL10	14	24.3
GO:0050900	BP	GO:0050900	leukocyte migration	14/31	369/18723	2.04383649860362e-16	1.02191824930181e-13	3.18838493782165e-14	HMOX1/IL6/IL10/EDN1/VEGFA/ALOX5/ICAM1/CXCL8/CCL2/SERPINE1/IL4/CXCL10/CXCL2/DPP4	14	22.91
GO:0030595	BP	GO:0030595	leukocyte chemotaxis	12/31	230/18723	1.01714963977734e-15	4.23812349907225e-13	1.32229453171054e-13	IL6/IL10/EDN1/VEGFA/ALOX5/CXCL8/CCL2/SERPINE1/IL4/CXCL10/CXCL2/DPP4	12	31.51
GO:0032103	BP	GO:0032103	positive regulation of response to external stimulus	14/31	427/18723	1.55309389739639e-15	5.54676391927282e-13	1.73059034281312e-13	EGFR/IL6/THBD/EDN1/TGFB1/VEGFA/IL1B/IFNG/CXCL8/IL2/SERPINE1/IL4/F3/CXCL10	14	19.8
GO:0071216	BP	GO:0071216	cellular response to biotic stimulus	12/31	246/18723	2.28911407514611e-15	7.15348148483159e-13	2.23188622326745e-13	IL6/IL10/TGFB1/IL1B/ICAM1/CXCL8/CCL2/SERPINE1/CXCL10/CXCL2/RELA/HSPA5	12	29.46
GO:0071222	BP	GO:0071222	cellular response to lipopolysaccharide	11/31	209/18723	1.79308128793786e-14	4.72581690761706e-12	1.47445487517652e-12	IL6/IL10/TGFB1/IL1B/ICAM1/CXCL8/CCL2/SERPINE1/CXCL10/CXCL2/RELA	11	31.79
GO:0002685	BP	GO:0002685	regulation of leukocyte migration	11/31	210/18723	1.89032676304682e-14	4.72581690761706e-12	1.47445487517652e-12	HMOX1/IL6/EDN1/VEGFA/ICAM1/CXCL8/CCL2/SERPINE1/IL4/CXCL10/DPP4	11	31.64
GO:0097191	BP	GO:0097191	extrinsic apoptotic signaling pathway	11/31	219/18723	3.00592468358264e-14	6.11783337179437e-12	1.90876401199984e-12	HMOX1/NOS3/TGFB1/IL1B/AR/ICAM1/IFNG/IL2/SERPINE1/IL4/RELA	11	30.34
GO:0071219	BP	GO:0071219	cellular response to molecule of bacterial origin	11/31	221/18723	3.32329165772339e-14	6.11783337179437e-12	1.90876401199984e-12	IL6/IL10/TGFB1/IL1B/ICAM1/CXCL8/CCL2/SERPINE1/CXCL10/CXCL2/RELA	11	30.06
GO:0000302	BP	GO:0000302	response to reactive oxygen species	11/31	222/18723	3.49308733102719e-14	6.11783337179437e-12	1.90876401199984e-12	HMOX1/NOS3/NFE2L2/MPO/EGFR/IL6/IL10/EDN1/HIF1A/STAT1/RELA	11	29.93
GO:0060326	BP	GO:0060326	cell chemotaxis	12/31	310/18723	3.6573230121147e-14	6.11783337179437e-12	1.90876401199984e-12	IL6/IL10/EDN1/VEGFA/ALOX5/CXCL8/CCL2/SERPINE1/IL4/CXCL10/CXCL2/DPP4	12	23.38
GO:0050920	BP	GO:0050920	regulation of chemotaxis	11/31	223/18723	3.67070002307662e-14	6.11783337179437e-12	1.90876401199984e-12	IL6/EDN1/TGFB1/VEGFA/CXCL8/CCL2/SERPINE1/IL4/F3/CXCL10/DPP4	11	29.79
