# Supplementary material for: In silico evidence implicating novel mechanisms of Prunella vulgaris L. as a potential botanical drug against COVID-19-associated acute kidney injury
Source: Front Pharmacol. 2023 May 18;14:1188086. doi: 10.3389/fphar.2023.1188086 (PMC10232756; doi:10.3389/fphar.2023.1188086)
Supplement: Supplementary file 3 [file DataSheet6.ZIP › R-DATA/KEGG_Table.csv]

	ID	Description	GeneRatio	BgRatio	pvalue	p.adjust	qvalue	geneID	Count	enrichment_fold
hsa04933	hsa04933	AGE-RAGE signaling pathway in diabetic complications	14/30	100/8191	7.90427842403661e-20	1.31211021839008e-17	6.40662567000862e-18	NOS3/IL6/THBD/EDN1/TGFB1/VEGFA/IL1B/ICAM1/CXCL8/CCL2/SERPINE1/F3/STAT1/RELA	14	38.22
hsa05323	hsa05323	Rheumatoid arthritis	10/30	93/8191	5.41283169659971e-13	3.10708494801045e-11	1.51709284081677e-11	IL6/TGFB1/VEGFA/IL1B/ICAM1/IFNG/CXCL8/CCL2/MMP1/CXCL2	10	29.36
hsa04657	hsa04657	IL-17 signaling pathway	10/30	94/8191	6.04364979433331e-13	3.10708494801045e-11	1.51709284081677e-11	IL6/IL1B/IFNG/CXCL8/CCL2/IL4/CXCL10/MMP1/CXCL2/RELA	10	29.05
hsa05321	hsa05321	Inflammatory bowel disease	9/30	65/8191	8.82087717506518e-13	3.10708494801045e-11	1.51709284081677e-11	IL6/IL10/TGFB1/IL1B/IFNG/IL2/IL4/STAT1/RELA	9	37.8
hsa05418	hsa05418	Fluid shear stress and atherosclerosis	11/30	139/8191	9.35868960244112e-13	3.10708494801045e-11	1.51709284081677e-11	HMOX1/NOS3/NFE2L2/THBD/EDN1/VEGFA/IL1B/ICAM1/IFNG/CCL2/RELA	11	21.61
hsa05142	hsa05142	Chagas disease	10/30	102/8191	1.39853699906629e-12	3.86928569741674e-11	1.88925173558078e-11	IL6/IL10/TGFB1/IL1B/IFNG/CXCL8/CCL2/IL2/SERPINE1/RELA	10	26.77
hsa04066	hsa04066	HIF-1 signaling pathway	10/30	109/8191	2.75556602204931e-12	6.5346279951455e-11	3.19065539395183e-11	HMOX1/NOS3/EGFR/IL6/EDN1/VEGFA/HIF1A/IFNG/SERPINE1/RELA	10	25.05
hsa05144	hsa05144	Malaria	8/30	50/8191	5.67342120036002e-12	1.1772348990747e-10	5.74807147931213e-11	IL6/IL10/TGFB1/IL1B/ICAM1/IFNG/CXCL8/CCL2	8	43.69
hsa04659	hsa04659	Th17 cell differentiation	9/30	108/8191	9.76484523385583e-11	1.80107145424452e-09	8.79407114627952e-10	IL6/TGFB1/HIF1A/IL1B/IFNG/IL2/IL4/STAT1/RELA	9	22.75
hsa05417	hsa05417	Lipid and atherosclerosis	11/30	215/8191	1.11367754453943e-10	1.84870472393545e-09	9.02664957153011e-10	NOS3/NFE2L2/IL6/IL1B/ICAM1/CXCL8/CCL2/MMP1/CXCL2/RELA/HSPA5	11	13.97
hsa05146	hsa05146	Amoebiasis	8/30	102/8191	2.04490221544942e-09	3.08594334331458e-08	1.50677005348905e-08	IL6/IL10/TGFB1/IL1B/IFNG/CXCL8/CXCL2/RELA	8	21.41
hsa04060	hsa04060	Cytokine-cytokine receptor interaction	11/30	295/8191	3.25938227878467e-09	4.50881215231879e-08	2.2015125918107e-08	IL6/IL10/TGFB1/IL1B/IFNG/CXCL8/CCL2/IL2/IL4/CXCL10/CXCL2	11	10.18
hsa04668	hsa04668	TNF signaling pathway	8/30	112/8191	4.32825882149993e-09	5.52685357206914e-08	2.6985905202874e-08	IL6/EDN1/IL1B/ICAM1/CCL2/CXCL10/CXCL2/RELA	8	19.5
hsa05171	hsa05171	Coronavirus disease - COVID-19	10/30	232/8191	5.00627408248454e-09	5.9360106978031e-08	2.89836920564894e-08	EGFR/IL6/IL1B/CXCL8/CCL2/IL2/STAT1/CXCL10/MMP1/RELA	10	11.77
hsa05164	hsa05164	Influenza A	9/30	171/8191	5.99174872838065e-09	6.63086859274125e-08	3.23764668130042e-08	IL6/IL1B/ICAM1/IFNG/CXCL8/CCL2/STAT1/CXCL10/RELA	9	14.37
hsa05140	hsa05140	Leishmaniasis	7/30	77/8191	8.41343866608008e-09	8.72894261605808e-08	4.26207090321162e-08	IL10/TGFB1/IL1B/IFNG/IL4/STAT1/RELA	7	24.82
hsa04061	hsa04061	Viral protein interaction with cytokine and cytokine receptor	7/30	100/8191	5.29039015832486e-08	5.16591038989369e-07	2.52235320242114e-07	IL6/IL10/CXCL8/CCL2/IL2/CXCL10/CXCL2	7	19.11
hsa05143	hsa05143	African trypanosomiasis	5/30	37/8191	1.86557551740748e-07	1.7204751993869e-06	8.40054472750737e-07	IL6/IL10/IL1B/ICAM1/IFNG	5	36.9
hsa04926	hsa04926	Relaxin signaling pathway	7/30	129/8191	3.0740153280321e-07	2.66347712675396e-06	1.30049295345628e-06	NOS3/EGFR/EDN1/TGFB1/VEGFA/MMP1/RELA	7	14.82
hsa05167	hsa05167	Kaposi sarcoma-associated herpesvirus infection	8/30	194/8191	3.20900858645055e-07	2.66347712675396e-06	1.30049295345628e-06	IL6/VEGFA/HIF1A/ICAM1/CXCL8/STAT1/CXCL2/RELA	8	11.26
hsa05135	hsa05135	Yersinia infection	7/30	137/8191	4.63727085647242e-07	3.66565220083058e-06	1.78982383934023e-06	IL6/IL10/IL1B/CXCL8/CCL2/IL2/RELA	7	13.95
hsa04672	hsa04672	Intestinal immune network for IgA production	5/30	49/8191	7.9151229052729e-07	5.97232001034228e-06	2.91609791246897e-06	IL6/IL10/TGFB1/IL2/IL4	5	27.86
hsa04630	hsa04630	JAK-STAT signaling pathway	7/30	162/8191	1.44349620412738e-06	1.0418276951528e-05	5.08692026168458e-06	EGFR/IL6/IL10/IFNG/IL2/IL4/STAT1	7	11.8
hsa04620	hsa04620	Toll-like receptor signaling pathway	6/30	104/8191	1.68051540941627e-06	1.08721582562089e-05	5.30853637113561e-06	IL6/IL1B/CXCL8/STAT1/CXCL10/RELA	6	15.75
hsa04625	hsa04625	C-type lectin receptor signaling pathway	6/30	104/8191	1.68051540941627e-06	1.08721582562089e-05	5.30853637113561e-06	IL6/IL10/IL1B/IL2/STAT1/RELA	6	15.75
hsa05134	hsa05134	Legionellosis	5/30	57/8191	1.70286816061103e-06	1.08721582562089e-05	5.30853637113561e-06	IL6/IL1B/CXCL8/CXCL2/RELA	5	23.95
hsa05145	hsa05145	Toxoplasmosis	6/30	112/8191	2.59652758723257e-06	1.59638362770595e-05	7.79464421898275e-06	IL10/TGFB1/ALOX5/IFNG/STAT1/RELA	6	14.63
hsa05152	hsa05152	Tuberculosis	7/30	180/8191	2.92437958838981e-06	1.73373932740253e-05	8.46530933481259e-06	IL6/IL10/TGFB1/IL1B/IFNG/STAT1/RELA	7	10.62
hsa04621	hsa04621	NOD-like receptor signaling pathway	7/30	184/8191	3.38572374670591e-06	1.93803497225235e-05	9.46282136102923e-06	IL6/IL1B/CXCL8/CCL2/STAT1/CXCL2/RELA	7	10.39
hsa05133	hsa05133	Pertussis	5/30	76/8191	7.15784191484168e-06	3.83290889633458e-05	1.87149007620648e-05	IL6/IL10/IL1B/CXCL8/RELA	5	17.96
hsa05212	hsa05212	Pancreatic cancer	5/30	76/8191	7.15784191484168e-06	3.83290889633458e-05	1.87149007620648e-05	EGFR/TGFB1/VEGFA/STAT1/RELA	5	17.96
hsa05330	hsa05330	Allograft rejection	4/30	38/8191	9.89912981703703e-06	5.13517359258796e-05	2.50734538128898e-05	IL10/IFNG/IL2/IL4	4	28.74
hsa05163	hsa05163	Human cytomegalovirus infection	7/30	225/8191	1.27646459999759e-05	6.42100374544244e-05	3.13517621052041e-05	EGFR/IL6/VEGFA/IL1B/CXCL8/CCL2/RELA	7	8.49
hsa05219	hsa05219	Bladder cancer	4/30	41/8191	1.34778173083036e-05	6.58034609758352e-05	3.21297811993615e-05	EGFR/VEGFA/CXCL8/MMP1	4	26.64
hsa05332	hsa05332	Graft-versus-host disease	4/30	42/8191	1.48586970914532e-05	7.04726776337494e-05	3.44096143170495e-05	IL6/IL1B/IFNG/IL2	4	26
hsa05235	hsa05235	PD-L1 expression and PD-1 checkpoint pathway in cancer	5/30	89/8191	1.55564218830275e-05	7.173238979396e-05	3.50246925436583e-05	EGFR/HIF1A/IFNG/STAT1/RELA	5	15.34
hsa04658	hsa04658	Th1 and Th2 cell differentiation	5/30	92/8191	1.82901156215011e-05	8.205835657214e-05	4.00665406217805e-05	IFNG/IL2/IL4/STAT1/RELA	5	14.84
hsa04064	hsa04064	NF-kappa B signaling pathway	5/30	104/8191	3.3170197260413e-05	0.000141185967826373	6.89367122551093e-05	IL1B/ICAM1/CXCL8/CXCL2/RELA	5	13.13
hsa04660	hsa04660	T cell receptor signaling pathway	5/30	104/8191	3.3170197260413e-05	0.000141185967826373	6.89367122551093e-05	IL10/IFNG/IL2/IL4/RELA	5	13.13
hsa04062	hsa04062	Chemokine signaling pathway	6/30	192/8191	5.69747713008039e-05	0.000236445300898336	0.000115448878688471	CXCL8/CCL2/STAT1/CXCL10/CXCL2/RELA	6	8.53
hsa04623	hsa04623	Cytosolic DNA-sensing pathway	4/30	63/8191	7.49623786325112e-05	0.000303506215926753	0.000148192635550792	IL6/IL1B/CXCL10/RELA	4	17.34
hsa04380	hsa04380	Osteoclast differentiation	5/30	128/8191	8.97485266616657e-05	0.000354720367281822	0.00017319891110146	TGFB1/IL1B/IFNG/STAT1/RELA	5	10.67
hsa05120	hsa05120	Epithelial cell signaling in Helicobacter pylori infection	4/30	70/8191	0.000113352452579645	0.000437593189028397	0.00021366312970949	EGFR/CXCL8/CXCL2/RELA	4	15.6
hsa05208	hsa05208	Chemical carcinogenesis - reactive oxygen species	6/30	223/8191	0.00013070123960212	0.000489189038602381	0.000238855776616254	HMOX1/NFE2L2/EGFR/VEGFA/HIF1A/RELA	6	7.35
hsa05162	hsa05162	Measles	5/30	139/8191	0.000132611486368115	0.000489189038602381	0.000238855776616254	IL6/IL1B/IL2/STAT1/RELA	5	9.82
hsa04936	hsa04936	Alcoholic liver disease	5/30	142/8191	0.000146652955351619	0.000529225882355844	0.000258404520871274	IL6/IL1B/CXCL8/CXCL2/RELA	5	9.61
hsa01523	hsa01523	Antifolate resistance	3/30	30/8191	0.000168399938608156	0.000594774251254337	0.000290409748551579	IL6/IL1B/RELA	3	27.3
hsa04932	hsa04932	Non-alcoholic fatty liver disease	5/30	155/8191	0.000221147470849581	0.000757466171813949	0.000369847147937058	IL6/TGFB1/IL1B/CXCL8/RELA	5	8.81
hsa04218	hsa04218	Cellular senescence	5/30	156/8191	0.000227886387410331	0.000757466171813949	0.000369847147937058	IL6/TGFB1/CXCL8/SERPINE1/RELA	5	8.75
hsa04151	hsa04151	PI3K-Akt signaling pathway	7/30	354/8191	0.000228152461389744	0.000757466171813949	0.000369847147937058	NOS3/EGFR/IL6/VEGFA/IL2/IL4/RELA	7	5.4
hsa05160	hsa05160	Hepatitis C	5/30	157/8191	0.000234781124725409	0.000764189543223881	0.000373129960863911	EGFR/IFNG/STAT1/CXCL10/RELA	5	8.7
hsa05161	hsa05161	Hepatitis B	5/30	162/8191	0.000271677354721836	0.000867277709304324	0.000423464702704077	IL6/TGFB1/CXCL8/STAT1/RELA	5	8.43
hsa04940	hsa04940	Type I diabetes mellitus	3/30	43/8191	0.00049569949043733	0.00155256821533201	0.000758070720231865	IL1B/IFNG/IL2	3	19.05
hsa05169	hsa05169	Epstein-Barr virus infection	5/30	202/8191	0.000748443023472857	0.00230076929437952	0.00112339401184035	IL6/ICAM1/STAT1/CXCL10/RELA	5	6.76
hsa05320	hsa05320	Autoimmune thyroid disease	3/30	53/8191	0.000918007654385818	0.00277071401141902	0.00135285338541068	IL10/IL2/IL4	3	15.45
hsa05166	hsa05166	Human T-cell leukemia virus 1 infection	5/30	222/8191	0.00114519798116146	0.00339469401558575	0.00165752339378632	IL6/TGFB1/ICAM1/IL2/RELA	5	6.15
hsa04068	hsa04068	FoxO signaling pathway	4/30	131/8191	0.00124045705842082	0.00361255915259397	0.00176390015694189	EGFR/IL6/IL10/TGFB1	4	8.34
hsa05211	hsa05211	Renal cell carcinoma	3/30	69/8191	0.00197376164696608	0.00564904195510982	0.00275825130338273	TGFB1/VEGFA/HIF1A	3	11.87
hsa04622	hsa04622	RIG-I-like receptor signaling pathway	3/30	70/8191	0.00205706355119234	0.00578767033047337	0.00282593922286905	CXCL8/CXCL10/RELA	3	11.7
hsa01521	hsa01521	EGFR tyrosine kinase inhibitor resistance	3/30	79/8191	0.00290653645271479	0.00804141751917759	0.00392637380454454	EGFR/IL6/VEGFA	3	10.37
hsa05225	hsa05225	Hepatocellular carcinoma	4/30	168/8191	0.00308585883387748	0.0083975830561256	0.00410027834699855	HMOX1/NFE2L2/EGFR/TGFB1	4	6.5
hsa04610	hsa04610	Complement and coagulation cascades	3/30	86/8191	0.00369722694641195	0.00989902698555457	0.004833386670182	THBD/SERPINE1/F3	3	9.52
hsa04010	hsa04010	MAPK signaling pathway	5/30	294/8191	0.00392224513524436	0.0103348046420724	0.00504616333189333	EGFR/TGFB1/VEGFA/IL1B/RELA	5	4.64
hsa05410	hsa05410	Hypertrophic cardiomyopathy	3/30	90/8191	0.00420261898490161	0.0109005429920886	0.005322395753905	IL6/EDN1/TGFB1	3	9.1
hsa05202	hsa05202	Transcriptional misregulation in cancer	4/30	193/8191	0.00506812602002363	0.012943214143445	0.00631976847841004	MPO/IL6/CXCL8/RELA	4	5.66
hsa05215	hsa05215	Prostate cancer	3/30	97/8191	0.00518434855031124	0.0130394221113889	0.00636674383371556	EGFR/AR/RELA	3	8.44
hsa05130	hsa05130	Pathogenic Escherichia coli infection	4/30	197/8191	0.0054494537569977	0.0133975148716278	0.00654158937929827	IL6/IL1B/CXCL8/RELA	4	5.54
hsa04640	hsa04640	Hematopoietic cell lineage	3/30	99/8191	0.00548813862211257	0.0133975148716278	0.00654158937929827	IL6/IL1B/IL4	3	8.27
hsa05310	hsa05310	Asthma	2/30	31/8191	0.00564532110511207	0.013581497151429	0.0066314221982247	IL10/IL4	2	17.62
hsa05205	hsa05205	Proteoglycans in cancer	4/30	205/8191	0.00626919689879158	0.0148669526457057	0.00725907009333762	EGFR/TGFB1/VEGFA/HIF1A	4	5.33
hsa04931	hsa04931	Insulin resistance	3/30	108/8191	0.00698714739843508	0.0162565832150984	0.00793758343413175	NOS3/IL6/RELA	3	7.58
hsa05207	hsa05207	Chemical carcinogenesis - receptor activation	4/30	212/8191	0.00705104814148847	0.0162565832150984	0.00793758343413175	EGFR/VEGFA/AR/RELA	4	5.15
hsa05131	hsa05131	Shigellosis	4/30	247/8191	0.0119378442243533	0.027146330701954	0.0132547080789503	EGFR/IL1B/CXCL8/RELA	4	4.42
hsa05132	hsa05132	Salmonella infection	4/30	249/8191	0.0122693162586466	0.0275230607964235	0.0134386536545632	IL6/IL1B/CXCL8/RELA	4	4.39
hsa04370	hsa04370	VEGF signaling pathway	2/30	59/8191	0.0194971100654378	0.0431536036115024	0.0210705610531749	NOS3/VEGFA	2	9.26
hsa04217	hsa04217	Necroptosis	3/30	159/8191	0.019854139141658	0.0433656197041478	0.0211740819100785	IL1B/IFNG/STAT1	3	5.15
