# Supplementary material for: In silico evidence implicating novel mechanisms of Prunella vulgaris L. as a potential botanical drug against COVID-19-associated acute kidney injury
Source: Front Pharmacol. 2023 May 18;14:1188086. doi: 10.3389/fphar.2023.1188086 (PMC10232756; doi:10.3389/fphar.2023.1188086)
Supplement: Supplementary file 3 [file DataSheet6.ZIP › R-DATA/KEGG_top20.csv]

	ID	Description	GeneRatio	BgRatio	pvalue	p.adjust	qvalue	geneID	Count	enrichment_fold
hsa04933	hsa04933	AGE-RAGE signaling pathway in diabetic complications	14/30	100/8191	7.90427842403661e-20	1.31211021839008e-17	6.40662567000862e-18	NOS3/IL6/THBD/EDN1/TGFB1/VEGFA/IL1B/ICAM1/CXCL8/CCL2/SERPINE1/F3/STAT1/RELA	14	38.22
hsa05323	hsa05323	Rheumatoid arthritis	10/30	93/8191	5.41283169659971e-13	3.10708494801045e-11	1.51709284081677e-11	IL6/TGFB1/VEGFA/IL1B/ICAM1/IFNG/CXCL8/CCL2/MMP1/CXCL2	10	29.36
hsa04657	hsa04657	IL-17 signaling pathway	10/30	94/8191	6.04364979433331e-13	3.10708494801045e-11	1.51709284081677e-11	IL6/IL1B/IFNG/CXCL8/CCL2/IL4/CXCL10/MMP1/CXCL2/RELA	10	29.05
hsa05321	hsa05321	Inflammatory bowel disease	9/30	65/8191	8.82087717506518e-13	3.10708494801045e-11	1.51709284081677e-11	IL6/IL10/TGFB1/IL1B/IFNG/IL2/IL4/STAT1/RELA	9	37.8
hsa05418	hsa05418	Fluid shear stress and atherosclerosis	11/30	139/8191	9.35868960244112e-13	3.10708494801045e-11	1.51709284081677e-11	HMOX1/NOS3/NFE2L2/THBD/EDN1/VEGFA/IL1B/ICAM1/IFNG/CCL2/RELA	11	21.61
hsa05142	hsa05142	Chagas disease	10/30	102/8191	1.39853699906629e-12	3.86928569741674e-11	1.88925173558078e-11	IL6/IL10/TGFB1/IL1B/IFNG/CXCL8/CCL2/IL2/SERPINE1/RELA	10	26.77
hsa04066	hsa04066	HIF-1 signaling pathway	10/30	109/8191	2.75556602204931e-12	6.5346279951455e-11	3.19065539395183e-11	HMOX1/NOS3/EGFR/IL6/EDN1/VEGFA/HIF1A/IFNG/SERPINE1/RELA	10	25.05
hsa05144	hsa05144	Malaria	8/30	50/8191	5.67342120036002e-12	1.1772348990747e-10	5.74807147931213e-11	IL6/IL10/TGFB1/IL1B/ICAM1/IFNG/CXCL8/CCL2	8	43.69
hsa04659	hsa04659	Th17 cell differentiation	9/30	108/8191	9.76484523385583e-11	1.80107145424452e-09	8.79407114627952e-10	IL6/TGFB1/HIF1A/IL1B/IFNG/IL2/IL4/STAT1/RELA	9	22.75
hsa05417	hsa05417	Lipid and atherosclerosis	11/30	215/8191	1.11367754453943e-10	1.84870472393545e-09	9.02664957153011e-10	NOS3/NFE2L2/IL6/IL1B/ICAM1/CXCL8/CCL2/MMP1/CXCL2/RELA/HSPA5	11	13.97
hsa05146	hsa05146	Amoebiasis	8/30	102/8191	2.04490221544942e-09	3.08594334331458e-08	1.50677005348905e-08	IL6/IL10/TGFB1/IL1B/IFNG/CXCL8/CXCL2/RELA	8	21.41
hsa04060	hsa04060	Cytokine-cytokine receptor interaction	11/30	295/8191	3.25938227878467e-09	4.50881215231879e-08	2.2015125918107e-08	IL6/IL10/TGFB1/IL1B/IFNG/CXCL8/CCL2/IL2/IL4/CXCL10/CXCL2	11	10.18
hsa04668	hsa04668	TNF signaling pathway	8/30	112/8191	4.32825882149993e-09	5.52685357206914e-08	2.6985905202874e-08	IL6/EDN1/IL1B/ICAM1/CCL2/CXCL10/CXCL2/RELA	8	19.5
hsa05171	hsa05171	Coronavirus disease - COVID-19	10/30	232/8191	5.00627408248454e-09	5.9360106978031e-08	2.89836920564894e-08	EGFR/IL6/IL1B/CXCL8/CCL2/IL2/STAT1/CXCL10/MMP1/RELA	10	11.77
hsa05164	hsa05164	Influenza A	9/30	171/8191	5.99174872838065e-09	6.63086859274125e-08	3.23764668130042e-08	IL6/IL1B/ICAM1/IFNG/CXCL8/CCL2/STAT1/CXCL10/RELA	9	14.37
hsa05140	hsa05140	Leishmaniasis	7/30	77/8191	8.41343866608008e-09	8.72894261605808e-08	4.26207090321162e-08	IL10/TGFB1/IL1B/IFNG/IL4/STAT1/RELA	7	24.82
hsa04061	hsa04061	Viral protein interaction with cytokine and cytokine receptor	7/30	100/8191	5.29039015832486e-08	5.16591038989369e-07	2.52235320242114e-07	IL6/IL10/CXCL8/CCL2/IL2/CXCL10/CXCL2	7	19.11
hsa05143	hsa05143	African trypanosomiasis	5/30	37/8191	1.86557551740748e-07	1.7204751993869e-06	8.40054472750737e-07	IL6/IL10/IL1B/ICAM1/IFNG	5	36.9
hsa04926	hsa04926	Relaxin signaling pathway	7/30	129/8191	3.0740153280321e-07	2.66347712675396e-06	1.30049295345628e-06	NOS3/EGFR/EDN1/TGFB1/VEGFA/MMP1/RELA	7	14.82
hsa05167	hsa05167	Kaposi sarcoma-associated herpesvirus infection	8/30	194/8191	3.20900858645055e-07	2.66347712675396e-06	1.30049295345628e-06	IL6/VEGFA/HIF1A/ICAM1/CXCL8/STAT1/CXCL2/RELA	8	11.26
