# Supplementary material for: In silico evidence implicating novel mechanisms of Prunella vulgaris L. as a potential botanical drug against COVID-19-associated acute kidney injury
Source: Front Pharmacol. 2023 May 18;14:1188086. doi: 10.3389/fphar.2023.1188086 (PMC10232756; doi:10.3389/fphar.2023.1188086)
Supplement: Supplementary file 5 [file DataSheet2.ZIP › RELA_Luteolin_Simulation track/Simulation track 1ns step size saved.pdb]

CRYST1   64.460   80.227   83.662  90.00  90.00  90.00               1
MODEL     1
ATOM      1  N   ALA     1      37.581  21.980  53.198  1.00  0.00           N  
ATOM      2  H1  ALA     1      38.490  22.131  53.610  1.00  0.00           H  
ATOM      3  H2  ALA     1      37.402  20.996  53.053  1.00  0.00           H  
ATOM      4  H3  ALA     1      36.874  22.345  53.820  1.00  0.00           H  
ATOM      5  CA  ALA     1      37.585  22.821  51.951  1.00  0.00           C  
ATOM      6  HA  ALA     1      38.531  22.735  51.417  1.00  0.00           H  
ATOM      7  CB  ALA     1      36.506  22.344  50.999  1.00  0.00           C  
ATOM      8  HB1 ALA     1      36.838  21.364  50.657  1.00  0.00           H  
ATOM      9  HB2 ALA     1      35.516  22.275  51.450  1.00  0.00           H  
ATOM     10  HB3 ALA     1      36.536  22.986  50.119  1.00  0.00           H  
ATOM     11  C   ALA     1      37.285  24.319  52.254  1.00  0.00           C  
ATOM     12  O   ALA     1      36.521  24.704  53.175  1.00  0.00           O  
ATOM     13  N   TYR     2      37.968  25.186  51.495  1.00  0.00           N  
ATOM     14  H   TYR     2      38.422  24.892  50.643  1.00  0.00           H  
ATOM     15  CA  TYR     2      37.998  26.642  51.629  1.00  0.00           C  
ATOM     16  HA  TYR     2      36.959  26.942  51.760  1.00  0.00           H  
ATOM     17  CB  TYR     2      38.888  27.128  52.787  1.00  0.00           C  
ATOM     18  HB2 TYR     2      38.831  28.211  52.899  1.00  0.00           H  
ATOM     19  HB3 TYR     2      38.481  26.755  53.727  1.00  0.00           H  
ATOM     20  CG  TYR     2      40.329  26.808  52.685  1.00  0.00           C  
ATOM     21  CD1 TYR     2      40.782  25.603  53.223  1.00  0.00           C  
ATOM     22  HD1 TYR     2      40.111  24.899  53.692  1.00  0.00           H  
ATOM     23  CE1 TYR     2      42.143  25.329  53.077  1.00  0.00           C  
ATOM     24  HE1 TYR     2      42.456  24.393  53.515  1.00  0.00           H  
ATOM     25  CZ  TYR     2      43.030  26.203  52.451  1.00  0.00           C  
ATOM     26  OH  TYR     2      44.298  25.850  52.352  1.00  0.00           O  
ATOM     27  HH  TYR     2      44.728  26.460  51.748  1.00  0.00           H  
ATOM     28  CE2 TYR     2      42.553  27.491  52.081  1.00  0.00           C  
ATOM     29  HE2 TYR     2      43.179  28.291  51.714  1.00  0.00           H  
ATOM     30  CD2 TYR     2      41.166  27.777  52.215  1.00  0.00           C  
ATOM     31  HD2 TYR     2      40.836  28.775  51.969  1.00  0.00           H  
ATOM     32  C   TYR     2      38.375  27.243  50.270  1.00  0.00           C  
ATOM     33  O   TYR     2      38.709  26.468  49.336  1.00  0.00           O  
ATOM     34  N   VAL     3      38.300  28.566  50.175  1.00  0.00           N  
ATOM     35  H   VAL     3      37.955  28.982  51.029  1.00  0.00           H  
ATOM     36  CA  VAL     3      38.514  29.279  48.919  1.00  0.00           C  
ATOM     37  HA  VAL     3      38.687  28.421  48.270  1.00  0.00           H  
ATOM     38  CB  VAL     3      37.192  29.978  48.526  1.00  0.00           C  
ATOM     39  HB  VAL     3      36.907  30.762  49.227  1.00  0.00           H  
ATOM     40  CG1 VAL     3      37.338  30.802  47.246  1.00  0.00           C  
ATOM     41 HG11 VAL     3      37.799  31.757  47.499  1.00  0.00           H  
ATOM     42 HG12 VAL     3      37.922  30.326  46.458  1.00  0.00           H  
ATOM     43 HG13 VAL     3      36.355  31.087  46.872  1.00  0.00           H  
ATOM     44  CG2 VAL     3      36.078  28.967  48.460  1.00  0.00           C  
ATOM     45 HG21 VAL     3      35.294  29.415  47.849  1.00  0.00           H  
ATOM     46 HG22 VAL     3      36.458  28.095  47.928  1.00  0.00           H  
ATOM     47 HG23 VAL     3      35.771  28.773  49.487  1.00  0.00           H  
ATOM     48  C   VAL     3      39.774  30.146  49.031  1.00  0.00           C  
ATOM     49  O   VAL     3      39.987  30.770  50.025  1.00  0.00           O  
ATOM     50  N   GLU     4      40.600  30.110  47.945  1.00  0.00           N  
ATOM     51  H   GLU     4      40.419  29.467  47.187  1.00  0.00           H  
ATOM     52  CA  GLU     4      41.677  31.142  47.677  1.00  0.00           C  
ATOM     53  HA  GLU     4      41.335  32.007  48.246  1.00  0.00           H  
ATOM     54  CB  GLU     4      43.030  30.772  48.292  1.00  0.00           C  
ATOM     55  HB2 GLU     4      43.450  31.717  48.636  1.00  0.00           H  
ATOM     56  HB3 GLU     4      42.889  30.175  49.193  1.00  0.00           H  
ATOM     57  CG  GLU     4      43.979  30.126  47.342  1.00  0.00           C  
ATOM     58  HG2 GLU     4      43.627  29.226  46.839  1.00  0.00           H  
ATOM     59  HG3 GLU     4      44.266  30.827  46.558  1.00  0.00           H  
ATOM     60  CD  GLU     4      45.264  29.724  48.127  1.00  0.00           C  
ATOM     61  OE1 GLU     4      45.353  28.645  48.801  1.00  0.00           O  
ATOM     62  OE2 GLU     4      46.346  30.349  48.043  1.00  0.00           O  
ATOM     63  C   GLU     4      41.832  31.578  46.196  1.00  0.00           C  
ATOM     64  O   GLU     4      41.392  30.867  45.311  1.00  0.00           O  
ATOM     65  N   ILE     5      42.393  32.709  45.986  1.00  0.00           N  
ATOM     66  H   ILE     5      42.521  33.329  46.773  1.00  0.00           H  
ATOM     67  CA  ILE     5      42.757  33.418  44.769  1.00  0.00           C  
ATOM     68  HA  ILE     5      42.172  33.107  43.903  1.00  0.00           H  
ATOM     69  CB  ILE     5      42.689  34.941  44.869  1.00  0.00           C  
ATOM     70  HB  ILE     5      43.281  35.318  45.703  1.00  0.00           H  
ATOM     71  CG2 ILE     5      43.066  35.701  43.595  1.00  0.00           C  
ATOM     72 HG21 ILE     5      44.091  35.544  43.259  1.00  0.00           H  
ATOM     73 HG22 ILE     5      42.400  35.460  42.766  1.00  0.00           H  
ATOM     74 HG23 ILE     5      43.042  36.779  43.756  1.00  0.00           H  
ATOM     75  CG1 ILE     5      41.187  35.334  45.059  1.00  0.00           C  
ATOM     76 HG12 ILE     5      40.733  35.320  44.068  1.00  0.00           H  
ATOM     77 HG13 ILE     5      40.618  34.577  45.598  1.00  0.00           H  
ATOM     78  CD1 ILE     5      40.987  36.692  45.745  1.00  0.00           C  
ATOM     79 HD11 ILE     5      41.445  36.755  46.732  1.00  0.00           H  
ATOM     80 HD12 ILE     5      41.379  37.408  45.024  1.00  0.00           H  
ATOM     81 HD13 ILE     5      39.922  36.892  45.870  1.00  0.00           H  
ATOM     82  C   ILE     5      44.178  33.090  44.355  1.00  0.00           C  
ATOM     83  O   ILE     5      45.059  32.925  45.240  1.00  0.00           O  
ATOM     84  N   ILE     6      44.264  32.955  43.063  1.00  0.00           N  
ATOM     85  H   ILE     6      43.404  33.063  42.544  1.00  0.00           H  
ATOM     86  CA  ILE     6      45.582  32.697  42.467  1.00  0.00           C  
ATOM     87  HA  ILE     6      46.377  32.868  43.193  1.00  0.00           H  
ATOM     88  CB  ILE     6      45.783  31.245  42.095  1.00  0.00           C  
ATOM     89  HB  ILE     6      46.793  31.159  41.694  1.00  0.00           H  
ATOM     90  CG2 ILE     6      45.736  30.276  43.265  1.00  0.00           C  
ATOM     91 HG21 ILE     6      46.168  30.795  44.121  1.00  0.00           H  
ATOM     92 HG22 ILE     6      44.674  30.147  43.476  1.00  0.00           H  
ATOM     93 HG23 ILE     6      46.270  29.366  42.992  1.00  0.00           H  
ATOM     94  CG1 ILE     6      44.847  30.767  40.953  1.00  0.00           C  
ATOM     95 HG12 ILE     6      43.826  30.735  41.335  1.00  0.00           H  
ATOM     96 HG13 ILE     6      44.951  31.413  40.081  1.00  0.00           H  
ATOM     97  CD1 ILE     6      45.171  29.333  40.488  1.00  0.00           C  
ATOM     98 HD11 ILE     6      46.253  29.223  40.413  1.00  0.00           H  
ATOM     99 HD12 ILE     6      44.710  28.562  41.107  1.00  0.00           H  
ATOM    100 HD13 ILE     6      44.655  29.193  39.538  1.00  0.00           H  
ATOM    101  C   ILE     6      45.938  33.530  41.190  1.00  0.00           C  
ATOM    102  O   ILE     6      47.120  33.599  40.799  1.00  0.00           O  
ATOM    103  N   GLU     7      44.995  34.273  40.676  1.00  0.00           N  
ATOM    104  H   GLU     7      44.063  34.148  41.044  1.00  0.00           H  
ATOM    105  CA  GLU     7      45.200  35.505  39.916  1.00  0.00           C  
ATOM    106  HA  GLU     7      46.164  35.990  40.071  1.00  0.00           H  
ATOM    107  CB  GLU     7      44.881  35.298  38.424  1.00  0.00           C  
ATOM    108  HB2 GLU     7      45.426  34.400  38.133  1.00  0.00           H  
ATOM    109  HB3 GLU     7      43.839  35.019  38.265  1.00  0.00           H  
ATOM    110  CG  GLU     7      45.177  36.496  37.538  1.00  0.00           C  
ATOM    111  HG2 GLU     7      44.425  36.633  36.760  1.00  0.00           H  
ATOM    112  HG3 GLU     7      45.067  37.375  38.172  1.00  0.00           H  
ATOM    113  CD  GLU     7      46.548  36.400  36.915  1.00  0.00           C  
ATOM    114  OE1 GLU     7      47.346  35.557  37.323  1.00  0.00           O  
ATOM    115  OE2 GLU     7      46.775  37.213  35.976  1.00  0.00           O  
ATOM    116  C   GLU     7      44.182  36.599  40.397  1.00  0.00           C  
ATOM    117  O   GLU     7      42.977  36.587  40.097  1.00  0.00           O  
ATOM    118  N   GLN     8      44.694  37.555  41.151  1.00  0.00           N  
ATOM    119  H   GLN     8      45.656  37.485  41.450  1.00  0.00           H  
ATOM    120  CA  GLN     8      43.985  38.762  41.523  1.00  0.00           C  
ATOM    121  HA  GLN     8      43.098  38.431  42.063  1.00  0.00           H  
ATOM    122  CB  GLN     8      44.784  39.779  42.452  1.00  0.00           C  
ATOM    123  HB2 GLN     8      45.676  40.059  41.893  1.00  0.00           H  
ATOM    124  HB3 GLN     8      44.094  40.603  42.635  1.00  0.00           H  
ATOM    125  CG  GLN     8      45.231  39.171  43.751  1.00  0.00           C  
ATOM    126  HG2 GLN     8      45.735  38.217  43.596  1.00  0.00           H  
ATOM    127  HG3 GLN     8      45.963  39.928  44.032  1.00  0.00           H  
ATOM    128  CD  GLN     8      44.213  39.201  44.921  1.00  0.00           C  
ATOM    129  OE1 GLN     8      43.073  39.549  44.700  1.00  0.00           O  
ATOM    130  NE2 GLN     8      44.616  38.638  46.083  1.00  0.00           N  
ATOM    131 HE21 GLN     8      43.871  38.459  46.742  1.00  0.00           H  
ATOM    132 HE22 GLN     8      45.598  38.494  46.269  1.00  0.00           H  
ATOM    133  C   GLN     8      43.568  39.503  40.220  1.00  0.00           C  
ATOM    134  O   GLN     8      44.359  39.536  39.281  1.00  0.00           O  
ATOM    135  N   PRO     9      42.416  40.161  40.183  1.00  0.00           N  
ATOM    136  CD  PRO     9      41.384  40.180  41.190  1.00  0.00           C  
ATOM    137  HD2 PRO     9      41.673  40.226  42.240  1.00  0.00           H  
ATOM    138  HD3 PRO     9      40.841  39.251  41.019  1.00  0.00           H  
ATOM    139  CG  PRO     9      40.518  41.361  40.914  1.00  0.00           C  
ATOM    140  HG2 PRO     9      40.814  42.237  41.492  1.00  0.00           H  
ATOM    141  HG3 PRO     9      39.486  41.181  41.213  1.00  0.00           H  
ATOM    142  CB  PRO     9      40.678  41.610  39.409  1.00  0.00           C  
ATOM    143  HB2 PRO     9      40.585  42.683  39.240  1.00  0.00           H  
ATOM    144  HB3 PRO     9      40.057  40.966  38.787  1.00  0.00           H  
ATOM    145  CA  PRO     9      42.173  41.128  39.203  1.00  0.00           C  
ATOM    146  HA  PRO     9      42.269  40.748  38.186  1.00  0.00           H  
ATOM    147  C   PRO     9      43.116  42.333  39.378  1.00  0.00           C  
ATOM    148  O   PRO     9      43.486  42.654  40.481  1.00  0.00           O  
ATOM    149  N   LYS    10      43.464  43.020  38.249  1.00  0.00           N  
ATOM    150  H   LYS    10      43.239  42.653  37.335  1.00  0.00           H  
ATOM    151  CA  LYS    10      44.289  44.163  38.203  1.00  0.00           C  
ATOM    152  HA  LYS    10      44.990  43.996  39.021  1.00  0.00           H  
ATOM    153  CB  LYS    10      45.045  44.244  36.846  1.00  0.00           C  
ATOM    154  HB2 LYS    10      45.355  43.333  36.334  1.00  0.00           H  
ATOM    155  HB3 LYS    10      44.362  44.675  36.114  1.00  0.00           H  
ATOM    156  CG  LYS    10      46.333  45.116  36.963  1.00  0.00           C  
ATOM    157  HG2 LYS    10      46.102  46.063  37.450  1.00  0.00           H  
ATOM    158  HG3 LYS    10      46.989  44.662  37.706  1.00  0.00           H  
ATOM    159  CD  LYS    10      47.062  45.302  35.622  1.00  0.00           C  
ATOM    160  HD2 LYS    10      47.599  44.401  35.324  1.00  0.00           H  
ATOM    161  HD3 LYS    10      46.307  45.522  34.867  1.00  0.00           H  
ATOM    162  CE  LYS    10      48.221  46.284  35.698  1.00  0.00           C  
ATOM    163  HE2 LYS    10      48.764  46.100  36.625  1.00  0.00           H  
ATOM    164  HE3 LYS    10      48.919  46.041  34.897  1.00  0.00           H  
ATOM    165  NZ  LYS    10      47.767  47.700  35.682  1.00  0.00           N  
ATOM    166  HZ1 LYS    10      46.798  47.837  35.429  1.00  0.00           H  
ATOM    167  HZ2 LYS    10      47.949  48.112  36.586  1.00  0.00           H  
ATOM    168  HZ3 LYS    10      48.270  48.223  34.980  1.00  0.00           H  
ATOM    169  C   LYS    10      43.507  45.354  38.665  1.00  0.00           C  
ATOM    170  O   LYS    10      42.293  45.453  38.427  1.00  0.00           O  
ATOM    171  N   GLN    11      44.162  46.336  39.272  1.00  0.00           N  
ATOM    172  H   GLN    11      45.164  46.260  39.168  1.00  0.00           H  
ATOM    173  CA  GLN    11      43.535  47.515  39.825  1.00  0.00           C  
ATOM    174  HA  GLN    11      42.647  47.310  40.423  1.00  0.00           H  
ATOM    175  CB  GLN    11      44.475  48.174  40.882  1.00  0.00           C  
ATOM    176  HB2 GLN    11      45.483  48.286  40.483  1.00  0.00           H  
ATOM    177  HB3 GLN    11      44.124  49.170  41.155  1.00  0.00           H  
ATOM    178  CG  GLN    11      44.512  47.276  42.116  1.00  0.00           C  
ATOM    179  HG2 GLN    11      43.565  47.484  42.613  1.00  0.00           H  
ATOM    180  HG3 GLN    11      44.584  46.224  41.839  1.00  0.00           H  
ATOM    181  CD  GLN    11      45.658  47.689  43.011  1.00  0.00           C  
ATOM    182  OE1 GLN    11      45.640  48.468  43.914  1.00  0.00           O  
ATOM    183  NE2 GLN    11      46.852  47.124  42.760  1.00  0.00           N  
ATOM    184 HE21 GLN    11      47.727  47.530  43.060  1.00  0.00           H  
ATOM    185 HE22 GLN    11      46.920  46.334  42.135  1.00  0.00           H  
ATOM    186  C   GLN    11      43.134  48.565  38.757  1.00  0.00           C  
ATOM    187  O   GLN    11      42.180  49.348  38.925  1.00  0.00           O  
ATOM    188  N   ARG    12      43.978  48.627  37.713  1.00  0.00           N  
ATOM    189  H   ARG    12      44.724  47.946  37.713  1.00  0.00           H  
ATOM    190  CA  ARG    12      43.604  49.429  36.553  1.00  0.00           C  
ATOM    191  HA  ARG    12      42.540  49.662  36.515  1.00  0.00           H  
ATOM    192  CB  ARG    12      44.408  50.791  36.605  1.00  0.00           C  
ATOM    193  HB2 ARG    12      45.474  50.604  36.474  1.00  0.00           H  
ATOM    194  HB3 ARG    12      43.987  51.389  35.796  1.00  0.00           H  
ATOM    195  CG  ARG    12      44.120  51.648  37.875  1.00  0.00           C  
ATOM    196  HG2 ARG    12      43.053  51.864  37.942  1.00  0.00           H  
ATOM    197  HG3 ARG    12      44.426  51.169  38.804  1.00  0.00           H  
ATOM    198  CD  ARG    12      44.877  52.950  37.773  1.00  0.00           C  
ATOM    199  HD2 ARG    12      45.957  52.808  37.761  1.00  0.00           H  
ATOM    200  HD3 ARG    12      44.605  53.465  36.851  1.00  0.00           H  
ATOM    201  NE  ARG    12      44.429  53.797  38.908  1.00  0.00           N  
ATOM    202  HE  ARG    12      44.198  53.372  39.795  1.00  0.00           H  
ATOM    203  CZ  ARG    12      44.488  55.138  38.891  1.00  0.00           C  
ATOM    204  NH1 ARG    12      44.596  55.874  37.828  1.00  0.00           N  
ATOM    205 HH11 ARG    12      44.433  55.351  36.979  1.00  0.00           H  
ATOM    206 HH12 ARG    12      44.818  56.859  37.841  1.00  0.00           H  
ATOM    207  NH2 ARG    12      44.427  55.769  40.018  1.00  0.00           N  
ATOM    208 HH21 ARG    12      44.408  55.193  40.847  1.00  0.00           H  
ATOM    209 HH22 ARG    12      44.446  56.778  40.049  1.00  0.00           H  
ATOM    210  C   ARG    12      43.930  48.668  35.214  1.00  0.00           C  
ATOM    211  O   ARG    12      44.961  48.003  35.163  1.00  0.00           O  
ATOM    212  N   GLY    13      43.055  48.832  34.237  1.00  0.00           N  
ATOM    213  H   GLY    13      42.397  49.582  34.393  1.00  0.00           H  
ATOM    214  CA  GLY    13      43.216  48.176  32.878  1.00  0.00           C  
ATOM    215  HA2 GLY    13      43.691  48.916  32.234  1.00  0.00           H  
ATOM    216  HA3 GLY    13      43.821  47.270  32.898  1.00  0.00           H  
ATOM    217  C   GLY    13      41.920  47.870  32.163  1.00  0.00           C  
ATOM    218  O   GLY    13      42.010  47.242  31.127  1.00  0.00           O  
ATOM    219  N   MET    14      40.795  48.292  32.680  1.00  0.00           N  
ATOM    220  H   MET    14      40.764  48.783  33.562  1.00  0.00           H  
ATOM    221  CA  MET    14      39.454  48.202  32.058  1.00  0.00           C  
ATOM    222  HA  MET    14      39.567  48.389  30.990  1.00  0.00           H  
ATOM    223  CB  MET    14      38.783  46.786  32.107  1.00  0.00           C  
ATOM    224  HB2 MET    14      39.364  46.016  31.600  1.00  0.00           H  
ATOM    225  HB3 MET    14      38.691  46.565  33.170  1.00  0.00           H  
ATOM    226  CG  MET    14      37.336  46.762  31.535  1.00  0.00           C  
ATOM    227  HG2 MET    14      36.873  47.739  31.671  1.00  0.00           H  
ATOM    228  HG3 MET    14      37.363  46.478  30.484  1.00  0.00           H  
ATOM    229  SD  MET    14      36.191  45.574  32.313  1.00  0.00           S  
ATOM    230  CE  MET    14      35.875  46.245  33.995  1.00  0.00           C  
ATOM    231  HE1 MET    14      35.317  45.532  34.602  1.00  0.00           H  
ATOM    232  HE2 MET    14      36.796  46.338  34.569  1.00  0.00           H  
ATOM    233  HE3 MET    14      35.345  47.198  33.973  1.00  0.00           H  
ATOM    234  C   MET    14      38.537  49.261  32.752  1.00  0.00           C  
ATOM    235  O   MET    14      38.548  49.440  33.990  1.00  0.00           O  
ATOM    236  N   ARG    15      37.728  50.007  31.920  1.00  0.00           N  
ATOM    237  H   ARG    15      37.834  49.875  30.925  1.00  0.00           H  
ATOM    238  CA  ARG    15      36.848  51.079  32.387  1.00  0.00           C  
ATOM    239  HA  ARG    15      37.158  51.406  33.380  1.00  0.00           H  
ATOM    240  CB  ARG    15      36.939  52.335  31.508  1.00  0.00           C  
ATOM    241  HB2 ARG    15      37.058  52.059  30.460  1.00  0.00           H  
ATOM    242  HB3 ARG    15      36.053  52.969  31.472  1.00  0.00           H  
ATOM    243  CG  ARG    15      38.148  53.176  31.940  1.00  0.00           C  
ATOM    244  HG2 ARG    15      38.150  53.266  33.026  1.00  0.00           H  
ATOM    245  HG3 ARG    15      39.094  52.720  31.648  1.00  0.00           H  
ATOM    246  CD  ARG    15      38.102  54.580  31.309  1.00  0.00           C  
ATOM    247  HD2 ARG    15      37.629  54.448  30.336  1.00  0.00           H  
ATOM    248  HD3 ARG    15      37.547  55.304  31.906  1.00  0.00           H  
ATOM    249  NE  ARG    15      39.432  55.106  31.147  1.00  0.00           N  
ATOM    250  HE  ARG    15      39.963  54.787  30.350  1.00  0.00           H  
ATOM    251  CZ  ARG    15      40.036  56.015  31.829  1.00  0.00           C  
ATOM    252  NH1 ARG    15      41.319  56.203  31.690  1.00  0.00           N  
ATOM    253 HH11 ARG    15      41.805  55.672  30.982  1.00  0.00           H  
ATOM    254 HH12 ARG    15      41.737  57.010  32.132  1.00  0.00           H  
ATOM    255  NH2 ARG    15      39.455  56.647  32.757  1.00  0.00           N  
ATOM    256 HH21 ARG    15      38.459  56.547  32.891  1.00  0.00           H  
ATOM    257 HH22 ARG    15      39.969  57.022  33.541  1.00  0.00           H  
ATOM    258  C   ARG    15      35.428  50.623  32.520  1.00  0.00           C  
ATOM    259  O   ARG    15      35.036  49.640  31.922  1.00  0.00           O  
ATOM    260  N   PHE    16      34.666  51.248  33.398  1.00  0.00           N  
ATOM    261  H   PHE    16      34.996  52.082  33.863  1.00  0.00           H  
ATOM    262  CA  PHE    16      33.289  50.870  33.621  1.00  0.00           C  
ATOM    263  HA  PHE    16      33.033  49.817  33.503  1.00  0.00           H  
ATOM    264  CB  PHE    16      32.874  51.290  34.981  1.00  0.00           C  
ATOM    265  HB2 PHE    16      32.995  52.374  35.000  1.00  0.00           H  
ATOM    266  HB3 PHE    16      31.883  50.921  35.243  1.00  0.00           H  
ATOM    267  CG  PHE    16      33.639  50.788  36.257  1.00  0.00           C  
ATOM    268  CD1 PHE    16      34.453  49.645  36.130  1.00  0.00           C  
ATOM    269  HD1 PHE    16      34.480  49.071  35.215  1.00  0.00           H  
ATOM    270  CE1 PHE    16      35.286  49.192  37.194  1.00  0.00           C  
ATOM    271  HE1 PHE    16      35.875  48.295  37.071  1.00  0.00           H  
ATOM    272  CZ  PHE    16      35.153  49.842  38.431  1.00  0.00           C  
ATOM    273  HZ  PHE    16      35.665  49.480  39.310  1.00  0.00           H  
ATOM    274  CE2 PHE    16      34.324  50.987  38.591  1.00  0.00           C  
ATOM    275  HE2 PHE    16      34.200  51.379  39.589  1.00  0.00           H  
ATOM    276  CD2 PHE    16      33.662  51.489  37.460  1.00  0.00           C  
ATOM    277  HD2 PHE    16      33.102  52.394  37.640  1.00  0.00           H  
ATOM    278  C   PHE    16      32.437  51.539  32.547  1.00  0.00           C  
ATOM    279  O   PHE    16      32.780  52.591  32.097  1.00  0.00           O  
ATOM    280  N   ARG    17      31.382  50.915  32.108  1.00  0.00           N  
ATOM    281  H   ARG    17      31.271  49.979  32.470  1.00  0.00           H  
ATOM    282  CA  ARG    17      30.521  51.418  30.957  1.00  0.00           C  
ATOM    283  HA  ARG    17      30.854  52.413  30.661  1.00  0.00           H  
ATOM    284  CB  ARG    17      30.673  50.510  29.744  1.00  0.00           C  
ATOM    285  HB2 ARG    17      30.087  50.941  28.932  1.00  0.00           H  
ATOM    286  HB3 ARG    17      31.700  50.447  29.384  1.00  0.00           H  
ATOM    287  CG  ARG    17      30.095  49.179  30.196  1.00  0.00           C  
ATOM    288  HG2 ARG    17      30.075  48.913  31.253  1.00  0.00           H  
ATOM    289  HG3 ARG    17      29.039  49.237  29.933  1.00  0.00           H  
ATOM    290  CD  ARG    17      30.704  48.002  29.434  1.00  0.00           C  
ATOM    291  HD2 ARG    17      30.204  47.134  29.864  1.00  0.00           H  
ATOM    292  HD3 ARG    17      30.545  48.074  28.358  1.00  0.00           H  
ATOM    293  NE  ARG    17      32.157  47.905  29.766  1.00  0.00           N  
ATOM    294  HE  ARG    17      32.755  48.692  29.557  1.00  0.00           H  
ATOM    295  CZ  ARG    17      32.900  46.880  30.081  1.00  0.00           C  
ATOM    296  NH1 ARG    17      32.518  45.646  30.174  1.00  0.00           N  
ATOM    297 HH11 ARG    17      31.650  45.334  29.762  1.00  0.00           H  
ATOM    298 HH12 ARG    17      33.229  44.942  30.314  1.00  0.00           H  
ATOM    299  NH2 ARG    17      34.151  47.095  30.364  1.00  0.00           N  
ATOM    300 HH21 ARG    17      34.483  48.033  30.537  1.00  0.00           H  
ATOM    301 HH22 ARG    17      34.770  46.311  30.514  1.00  0.00           H  
ATOM    302  C   ARG    17      29.088  51.702  31.280  1.00  0.00           C  
ATOM    303  O   ARG    17      28.511  51.099  32.205  1.00  0.00           O  
ATOM    304  N   TYR    18      28.544  52.733  30.597  1.00  0.00           N  
ATOM    305  H   TYR    18      29.130  53.252  29.959  1.00  0.00           H  
ATOM    306  CA  TYR    18      27.134  53.137  30.414  1.00  0.00           C  
ATOM    307  HA  TYR    18      26.624  52.902  31.348  1.00  0.00           H  
ATOM    308  CB  TYR    18      26.911  54.567  30.038  1.00  0.00           C  
ATOM    309  HB2 TYR    18      27.264  54.668  29.011  1.00  0.00           H  
ATOM    310  HB3 TYR    18      25.858  54.848  30.065  1.00  0.00           H  
ATOM    311  CG  TYR    18      27.690  55.417  30.972  1.00  0.00           C  
ATOM    312  CD1 TYR    18      27.284  55.500  32.337  1.00  0.00           C  
ATOM    313  HD1 TYR    18      26.429  54.960  32.718  1.00  0.00           H  
ATOM    314  CE1 TYR    18      28.043  56.169  33.252  1.00  0.00           C  
ATOM    315  HE1 TYR    18      27.832  56.255  34.308  1.00  0.00           H  
ATOM    316  CZ  TYR    18      29.226  56.817  32.794  1.00  0.00           C  
ATOM    317  OH  TYR    18      30.021  57.404  33.650  1.00  0.00           O  
ATOM    318  HH  TYR    18      30.941  57.507  33.397  1.00  0.00           H  
ATOM    319  CE2 TYR    18      29.593  56.813  31.493  1.00  0.00           C  
ATOM    320  HE2 TYR    18      30.390  57.484  31.211  1.00  0.00           H  
ATOM    321  CD2 TYR    18      28.901  56.015  30.529  1.00  0.00           C  
ATOM    322  HD2 TYR    18      29.160  56.041  29.481  1.00  0.00           H  
ATOM    323  C   TYR    18      26.493  52.288  29.344  1.00  0.00           C  
ATOM    324  O   TYR    18      27.197  51.742  28.408  1.00  0.00           O  
ATOM    325  N   LYS    19      25.148  51.981  29.485  1.00  0.00           N  
ATOM    326  H   LYS    19      24.608  52.508  30.156  1.00  0.00           H  
ATOM    327  CA  LYS    19      24.406  51.076  28.556  1.00  0.00           C  
ATOM    328  HA  LYS    19      24.950  50.136  28.466  1.00  0.00           H  
ATOM    329  CB  LYS    19      22.972  50.704  29.095  1.00  0.00           C  
ATOM    330  HB2 LYS    19      22.380  51.601  29.276  1.00  0.00           H  
ATOM    331  HB3 LYS    19      22.446  50.149  28.319  1.00  0.00           H  
ATOM    332  CG  LYS    19      23.060  49.895  30.361  1.00  0.00           C  
ATOM    333  HG2 LYS    19      23.725  49.038  30.248  1.00  0.00           H  
ATOM    334  HG3 LYS    19      23.461  50.573  31.114  1.00  0.00           H  
ATOM    335  CD  LYS    19      21.642  49.505  30.740  1.00  0.00           C  
ATOM    336  HD2 LYS    19      21.115  50.419  31.013  1.00  0.00           H  
ATOM    337  HD3 LYS    19      21.110  49.144  29.860  1.00  0.00           H  
ATOM    338  CE  LYS    19      21.616  48.544  31.836  1.00  0.00           C  
ATOM    339  HE2 LYS    19      20.635  48.070  31.789  1.00  0.00           H  
ATOM    340  HE3 LYS    19      22.338  47.765  31.592  1.00  0.00           H  
ATOM    341  NZ  LYS    19      21.816  49.043  33.204  1.00  0.00           N  
ATOM    342  HZ1 LYS    19      21.528  48.341  33.870  1.00  0.00           H  
ATOM    343  HZ2 LYS    19      22.752  49.339  33.443  1.00  0.00           H  
ATOM    344  HZ3 LYS    19      21.168  49.807  33.338  1.00  0.00           H  
ATOM    345  C   LYS    19      24.246  51.788  27.171  1.00  0.00           C  
ATOM    346  O   LYS    19      23.266  52.501  26.865  1.00  0.00           O  
ATOM    347  N   CYS    20      25.178  51.512  26.212  1.00  0.00           N  
ATOM    348  H   CYS    20      25.939  50.893  26.452  1.00  0.00           H  
ATOM    349  CA  CYS    20      25.183  52.112  24.901  1.00  0.00           C  
ATOM    350  HA  CYS    20      24.165  52.158  24.512  1.00  0.00           H  
ATOM    351  CB  CYS    20      25.839  53.498  25.078  1.00  0.00           C  
ATOM    352  HB2 CYS    20      25.823  53.998  24.109  1.00  0.00           H  
ATOM    353  HB3 CYS    20      25.297  54.163  25.751  1.00  0.00           H  
ATOM    354  SG  CYS    20      27.431  53.157  25.755  1.00  0.00           S  
ATOM    355  HG  CYS    20      26.865  52.748  26.895  1.00  0.00           H  
ATOM    356  C   CYS    20      26.061  51.195  23.947  1.00  0.00           C  
ATOM    357  O   CYS    20      26.644  50.262  24.419  1.00  0.00           O  
ATOM    358  N   GLU    21      26.122  51.541  22.609  1.00  0.00           N  
ATOM    359  H   GLU    21      25.737  52.415  22.280  1.00  0.00           H  
ATOM    360  CA  GLU    21      26.982  50.818  21.665  1.00  0.00           C  
ATOM    361  HA  GLU    21      26.604  49.798  21.594  1.00  0.00           H  
ATOM    362  CB  GLU    21      26.974  51.335  20.209  1.00  0.00           C  
ATOM    363  HB2 GLU    21      27.071  52.416  20.313  1.00  0.00           H  
ATOM    364  HB3 GLU    21      27.860  50.990  19.675  1.00  0.00           H  
ATOM    365  CG  GLU    21      25.637  51.094  19.467  1.00  0.00           C  
ATOM    366  HG2 GLU    21      24.811  51.538  20.023  1.00  0.00           H  
ATOM    367  HG3 GLU    21      25.675  51.610  18.508  1.00  0.00           H  
ATOM    368  CD  GLU    21      25.365  49.622  19.244  1.00  0.00           C  
ATOM    369  OE1 GLU    21      26.145  48.883  18.610  1.00  0.00           O  
ATOM    370  OE2 GLU    21      24.380  49.179  19.833  1.00  0.00           O  
ATOM    371  C   GLU    21      28.424  50.884  22.183  1.00  0.00           C  
ATOM    372  O   GLU    21      28.754  51.771  22.992  1.00  0.00           O  
ATOM    373  N   GLY    22      29.386  50.078  21.700  1.00  0.00           N  
ATOM    374  H   GLY    22      29.207  49.367  21.004  1.00  0.00           H  
ATOM    375  CA  GLY    22      30.769  50.140  22.237  1.00  0.00           C  
ATOM    376  HA2 GLY    22      31.010  51.185  22.428  1.00  0.00           H  
ATOM    377  HA3 GLY    22      30.754  49.683  23.226  1.00  0.00           H  
ATOM    378  C   GLY    22      31.771  49.447  21.300  1.00  0.00           C  
ATOM    379  O   GLY    22      31.373  48.679  20.417  1.00  0.00           O  
ATOM    380  N   ARG    23      33.054  49.554  21.558  1.00  0.00           N  
ATOM    381  H   ARG    23      33.366  50.167  22.298  1.00  0.00           H  
ATOM    382  CA  ARG    23      34.020  48.607  20.951  1.00  0.00           C  
ATOM    383  HA  ARG    23      33.829  48.736  19.885  1.00  0.00           H  
ATOM    384  CB  ARG    23      35.469  49.110  21.183  1.00  0.00           C  
ATOM    385  HB2 ARG    23      36.148  48.482  20.606  1.00  0.00           H  
ATOM    386  HB3 ARG    23      35.504  50.092  20.712  1.00  0.00           H  
ATOM    387  CG  ARG    23      36.047  49.107  22.651  1.00  0.00           C  
ATOM    388  HG2 ARG    23      35.420  49.674  23.340  1.00  0.00           H  
ATOM    389  HG3 ARG    23      36.153  48.057  22.925  1.00  0.00           H  
ATOM    390  CD  ARG    23      37.437  49.698  22.738  1.00  0.00           C  
ATOM    391  HD2 ARG    23      38.093  49.311  21.958  1.00  0.00           H  
ATOM    392  HD3 ARG    23      37.444  50.780  22.605  1.00  0.00           H  
ATOM    393  NE  ARG    23      38.172  49.414  23.993  1.00  0.00           N  
ATOM    394  HE  ARG    23      37.722  48.911  24.744  1.00  0.00           H  
ATOM    395  CZ  ARG    23      39.383  49.855  24.327  1.00  0.00           C  
ATOM    396  NH1 ARG    23      40.107  50.578  23.508  1.00  0.00           N  
ATOM    397 HH11 ARG    23      39.696  50.811  22.615  1.00  0.00           H  
ATOM    398 HH12 ARG    23      41.058  50.829  23.738  1.00  0.00           H  
ATOM    399  NH2 ARG    23      39.853  49.542  25.484  1.00  0.00           N  
ATOM    400 HH21 ARG    23      39.248  49.076  26.145  1.00  0.00           H  
ATOM    401 HH22 ARG    23      40.778  49.832  25.769  1.00  0.00           H  
ATOM    402  C   ARG    23      33.800  47.141  21.199  1.00  0.00           C  
ATOM    403  O   ARG    23      34.002  46.484  20.194  1.00  0.00           O  
ATOM    404  N   SER    24      33.798  46.754  22.453  1.00  0.00           N  
ATOM    405  H   SER    24      33.909  47.440  23.187  1.00  0.00           H  
ATOM    406  CA  SER    24      33.562  45.319  22.801  1.00  0.00           C  
ATOM    407  HA  SER    24      32.882  44.852  22.088  1.00  0.00           H  
ATOM    408  CB  SER    24      34.868  44.530  22.794  1.00  0.00           C  
ATOM    409  HB2 SER    24      34.754  43.466  22.588  1.00  0.00           H  
ATOM    410  HB3 SER    24      35.508  44.917  22.001  1.00  0.00           H  
ATOM    411  OG  SER    24      35.726  44.667  23.951  1.00  0.00           O  
ATOM    412  HG  SER    24      36.010  45.577  24.063  1.00  0.00           H  
ATOM    413  C   SER    24      33.003  45.116  24.186  1.00  0.00           C  
ATOM    414  O   SER    24      33.030  46.034  25.047  1.00  0.00           O  
ATOM    415  N   ALA    25      32.394  43.949  24.433  1.00  0.00           N  
ATOM    416  H   ALA    25      32.457  43.160  23.805  1.00  0.00           H  
ATOM    417  CA  ALA    25      31.979  43.579  25.808  1.00  0.00           C  
ATOM    418  HA  ALA    25      31.514  44.492  26.179  1.00  0.00           H  
ATOM    419  CB  ALA    25      30.853  42.532  25.677  1.00  0.00           C  
ATOM    420  HB1 ALA    25      29.975  42.909  25.153  1.00  0.00           H  
ATOM    421  HB2 ALA    25      31.023  41.630  25.088  1.00  0.00           H  
ATOM    422  HB3 ALA    25      30.363  42.345  26.632  1.00  0.00           H  
ATOM    423  C   ALA    25      33.211  43.156  26.623  1.00  0.00           C  
ATOM    424  O   ALA    25      33.464  41.965  26.721  1.00  0.00           O  
ATOM    425  N   GLY    26      34.001  44.078  27.136  1.00  0.00           N  
ATOM    426  H   GLY    26      33.682  45.005  26.890  1.00  0.00           H  
ATOM    427  CA  GLY    26      35.277  43.867  27.802  1.00  0.00           C  
ATOM    428  HA2 GLY    26      35.929  43.229  27.205  1.00  0.00           H  
ATOM    429  HA3 GLY    26      35.789  44.825  27.892  1.00  0.00           H  
ATOM    430  C   GLY    26      35.206  43.303  29.137  1.00  0.00           C  
ATOM    431  O   GLY    26      34.331  43.634  29.913  1.00  0.00           O  
ATOM    432  N   SER    27      36.250  42.551  29.503  1.00  0.00           N  
ATOM    433  H   SER    27      36.939  42.286  28.813  1.00  0.00           H  
ATOM    434  CA  SER    27      36.383  41.814  30.792  1.00  0.00           C  
ATOM    435  HA  SER    27      35.495  41.990  31.400  1.00  0.00           H  
ATOM    436  CB  SER    27      36.435  40.306  30.510  1.00  0.00           C  
ATOM    437  HB2 SER    27      36.474  39.868  31.507  1.00  0.00           H  
ATOM    438  HB3 SER    27      35.537  40.044  29.951  1.00  0.00           H  
ATOM    439  OG  SER    27      37.615  39.854  29.848  1.00  0.00           O  
ATOM    440  HG  SER    27      37.452  38.985  29.474  1.00  0.00           H  
ATOM    441  C   SER    27      37.650  42.341  31.583  1.00  0.00           C  
ATOM    442  O   SER    27      38.571  42.767  31.017  1.00  0.00           O  
ATOM    443  N   ILE    28      37.598  42.238  32.907  1.00  0.00           N  
ATOM    444  H   ILE    28      36.796  41.743  33.270  1.00  0.00           H  
ATOM    445  CA  ILE    28      38.716  42.640  33.875  1.00  0.00           C  
ATOM    446  HA  ILE    28      38.876  43.717  33.843  1.00  0.00           H  
ATOM    447  CB  ILE    28      38.192  42.340  35.290  1.00  0.00           C  
ATOM    448  HB  ILE    28      38.105  41.257  35.379  1.00  0.00           H  
ATOM    449  CG2 ILE    28      39.123  42.689  36.462  1.00  0.00           C  
ATOM    450 HG21 ILE    28      39.203  43.760  36.648  1.00  0.00           H  
ATOM    451 HG22 ILE    28      38.585  42.261  37.308  1.00  0.00           H  
ATOM    452 HG23 ILE    28      40.041  42.125  36.298  1.00  0.00           H  
ATOM    453  CG1 ILE    28      36.871  43.070  35.598  1.00  0.00           C  
ATOM    454 HG12 ILE    28      37.111  43.944  36.203  1.00  0.00           H  
ATOM    455 HG13 ILE    28      36.289  43.391  34.734  1.00  0.00           H  
ATOM    456  CD1 ILE    28      35.921  42.327  36.572  1.00  0.00           C  
ATOM    457 HD11 ILE    28      34.958  42.810  36.738  1.00  0.00           H  
ATOM    458 HD12 ILE    28      35.685  41.336  36.182  1.00  0.00           H  
ATOM    459 HD13 ILE    28      36.499  42.309  37.495  1.00  0.00           H  
ATOM    460  C   ILE    28      40.037  41.847  33.662  1.00  0.00           C  
ATOM    461  O   ILE    28      40.097  40.659  33.750  1.00  0.00           O  
ATOM    462  N   PRO    29      41.185  42.519  33.482  1.00  0.00           N  
ATOM    463  CD  PRO    29      41.319  43.968  33.436  1.00  0.00           C  
ATOM    464  HD2 PRO    29      40.940  44.426  34.349  1.00  0.00           H  
ATOM    465  HD3 PRO    29      40.812  44.391  32.569  1.00  0.00           H  
ATOM    466  CG  PRO    29      42.805  44.185  33.382  1.00  0.00           C  
ATOM    467  HG2 PRO    29      43.178  44.357  34.392  1.00  0.00           H  
ATOM    468  HG3 PRO    29      43.024  45.080  32.799  1.00  0.00           H  
ATOM    469  CB  PRO    29      43.395  42.923  32.788  1.00  0.00           C  
ATOM    470  HB2 PRO    29      44.435  42.684  33.010  1.00  0.00           H  
ATOM    471  HB3 PRO    29      43.223  42.956  31.713  1.00  0.00           H  
ATOM    472  CA  PRO    29      42.471  41.830  33.413  1.00  0.00           C  
ATOM    473  HA  PRO    29      42.325  41.048  32.668  1.00  0.00           H  
ATOM    474  C   PRO    29      42.994  41.226  34.741  1.00  0.00           C  
ATOM    475  O   PRO    29      42.704  41.628  35.862  1.00  0.00           O  
ATOM    476  N   GLY    30      43.850  40.233  34.613  1.00  0.00           N  
ATOM    477  H   GLY    30      44.018  39.758  33.738  1.00  0.00           H  
ATOM    478  CA  GLY    30      44.596  39.631  35.795  1.00  0.00           C  
ATOM    479  HA2 GLY    30      43.922  39.653  36.651  1.00  0.00           H  
ATOM    480  HA3 GLY    30      44.831  38.586  35.592  1.00  0.00           H  
ATOM    481  C   GLY    30      45.888  40.380  36.132  1.00  0.00           C  
ATOM    482  O   GLY    30      46.324  41.077  35.254  1.00  0.00           O  
ATOM    483  N   GLU    31      46.501  40.145  37.305  1.00  0.00           N  
ATOM    484  H   GLU    31      46.019  39.471  37.882  1.00  0.00           H  
ATOM    485  CA  GLU    31      47.745  40.734  37.759  1.00  0.00           C  
ATOM    486  HA  GLU    31      47.774  41.824  37.754  1.00  0.00           H  
ATOM    487  CB  GLU    31      47.932  40.322  39.244  1.00  0.00           C  
ATOM    488  HB2 GLU    31      48.830  40.819  39.613  1.00  0.00           H  
ATOM    489  HB3 GLU    31      47.075  40.684  39.813  1.00  0.00           H  
ATOM    490  CG  GLU    31      48.012  38.769  39.400  1.00  0.00           C  
ATOM    491  HG2 GLU    31      47.208  38.257  38.872  1.00  0.00           H  
ATOM    492  HG3 GLU    31      48.986  38.500  38.990  1.00  0.00           H  
ATOM    493  CD  GLU    31      48.008  38.482  40.944  1.00  0.00           C  
ATOM    494  OE1 GLU    31      48.797  39.170  41.598  1.00  0.00           O  
ATOM    495  OE2 GLU    31      47.469  37.527  41.557  1.00  0.00           O  
ATOM    496  C   GLU    31      49.055  40.345  36.999  1.00  0.00           C  
ATOM    497  O   GLU    31      50.056  41.033  37.243  1.00  0.00           O  
ATOM    498  N   ARG    32      49.012  39.410  36.047  1.00  0.00           N  
ATOM    499  H   ARG    32      48.203  38.805  36.025  1.00  0.00           H  
ATOM    500  CA  ARG    32      50.188  38.995  35.259  1.00  0.00           C  
ATOM    501  HA  ARG    32      51.097  39.420  35.683  1.00  0.00           H  
ATOM    502  CB  ARG    32      50.412  37.489  35.275  1.00  0.00           C  
ATOM    503  HB2 ARG    32      49.505  37.005  34.914  1.00  0.00           H  
ATOM    504  HB3 ARG    32      51.206  37.136  34.616  1.00  0.00           H  
ATOM    505  CG  ARG    32      50.726  37.011  36.703  1.00  0.00           C  
ATOM    506  HG2 ARG    32      51.721  37.411  36.895  1.00  0.00           H  
ATOM    507  HG3 ARG    32      50.118  37.507  37.459  1.00  0.00           H  
ATOM    508  CD  ARG    32      50.765  35.527  36.977  1.00  0.00           C  
ATOM    509  HD2 ARG    32      49.783  35.183  36.653  1.00  0.00           H  
ATOM    510  HD3 ARG    32      51.524  35.032  36.371  1.00  0.00           H  
ATOM    511  NE  ARG    32      51.080  35.295  38.410  1.00  0.00           N  
ATOM    512  HE  ARG    32      52.015  34.988  38.639  1.00  0.00           H  
ATOM    513  CZ  ARG    32      50.258  35.424  39.513  1.00  0.00           C  
ATOM    514  NH1 ARG    32      48.993  35.653  39.469  1.00  0.00           N  
ATOM    515 HH11 ARG    32      48.597  35.630  38.541  1.00  0.00           H  
ATOM    516 HH12 ARG    32      48.370  35.647  40.264  1.00  0.00           H  
ATOM    517  NH2 ARG    32      50.701  35.382  40.732  1.00  0.00           N  
ATOM    518 HH21 ARG    32      51.699  35.273  40.840  1.00  0.00           H  
ATOM    519 HH22 ARG    32      50.160  35.533  41.571  1.00  0.00           H  
ATOM    520  C   ARG    32      50.103  39.604  33.807  1.00  0.00           C  
ATOM    521  O   ARG    32      50.968  39.438  33.037  1.00  0.00           O  
ATOM    522  N   SER    33      49.120  40.422  33.496  1.00  0.00           N  
ATOM    523  H   SER    33      48.400  40.622  34.176  1.00  0.00           H  
ATOM    524  CA  SER    33      48.831  40.970  32.138  1.00  0.00           C  
ATOM    525  HA  SER    33      48.839  40.091  31.492  1.00  0.00           H  
ATOM    526  CB  SER    33      47.506  41.675  31.958  1.00  0.00           C  
ATOM    527  HB2 SER    33      47.694  42.607  32.492  1.00  0.00           H  
ATOM    528  HB3 SER    33      47.307  42.102  30.975  1.00  0.00           H  
ATOM    529  OG  SER    33      46.367  40.923  32.439  1.00  0.00           O  
ATOM    530  HG  SER    33      46.279  40.958  33.394  1.00  0.00           H  
ATOM    531  C   SER    33      49.978  41.949  31.763  1.00  0.00           C  
ATOM    532  O   SER    33      50.333  42.851  32.505  1.00  0.00           O  
ATOM    533  N   THR    34      50.354  41.906  30.500  1.00  0.00           N  
ATOM    534  H   THR    34      50.086  41.080  29.984  1.00  0.00           H  
ATOM    535  CA  THR    34      51.051  42.934  29.785  1.00  0.00           C  
ATOM    536  HA  THR    34      51.126  43.778  30.470  1.00  0.00           H  
ATOM    537  CB  THR    34      52.574  42.618  29.420  1.00  0.00           C  
ATOM    538  HB  THR    34      53.150  43.493  29.119  1.00  0.00           H  
ATOM    539  CG2 THR    34      53.332  41.842  30.438  1.00  0.00           C  
ATOM    540 HG21 THR    34      53.555  42.467  31.303  1.00  0.00           H  
ATOM    541 HG22 THR    34      52.854  40.931  30.798  1.00  0.00           H  
ATOM    542 HG23 THR    34      54.244  41.474  29.969  1.00  0.00           H  
ATOM    543  OG1 THR    34      52.437  41.767  28.337  1.00  0.00           O  
ATOM    544  HG1 THR    34      53.005  41.027  28.561  1.00  0.00           H  
ATOM    545  C   THR    34      50.244  43.416  28.581  1.00  0.00           C  
ATOM    546  O   THR    34      49.248  42.772  28.132  1.00  0.00           O  
ATOM    547  N   ASP    35      50.702  44.501  27.958  1.00  0.00           N  
ATOM    548  H   ASP    35      51.488  44.963  28.392  1.00  0.00           H  
ATOM    549  CA  ASP    35      50.072  45.021  26.699  1.00  0.00           C  
ATOM    550  HA  ASP    35      49.011  45.212  26.861  1.00  0.00           H  
ATOM    551  CB  ASP    35      50.668  46.394  26.242  1.00  0.00           C  
ATOM    552  HB2 ASP    35      51.709  46.153  26.026  1.00  0.00           H  
ATOM    553  HB3 ASP    35      50.139  46.628  25.318  1.00  0.00           H  
ATOM    554  CG  ASP    35      50.560  47.629  27.084  1.00  0.00           C  
ATOM    555  OD1 ASP    35      49.804  47.575  28.097  1.00  0.00           O  
ATOM    556  OD2 ASP    35      51.006  48.693  26.657  1.00  0.00           O  
ATOM    557  C   ASP    35      50.175  44.005  25.505  1.00  0.00           C  
ATOM    558  O   ASP    35      49.338  44.070  24.599  1.00  0.00           O  
ATOM    559  N   THR    36      51.138  43.099  25.648  1.00  0.00           N  
ATOM    560  H   THR    36      51.743  43.279  26.436  1.00  0.00           H  
ATOM    561  CA  THR    36      51.248  42.007  24.767  1.00  0.00           C  
ATOM    562  HA  THR    36      51.004  42.294  23.744  1.00  0.00           H  
ATOM    563  CB  THR    36      52.726  41.461  24.668  1.00  0.00           C  
ATOM    564  HB  THR    36      53.055  41.083  25.636  1.00  0.00           H  
ATOM    565  CG2 THR    36      52.960  40.454  23.552  1.00  0.00           C  
ATOM    566 HG21 THR    36      52.290  39.596  23.607  1.00  0.00           H  
ATOM    567 HG22 THR    36      52.947  40.904  22.559  1.00  0.00           H  
ATOM    568 HG23 THR    36      54.004  40.156  23.465  1.00  0.00           H  
ATOM    569  OG1 THR    36      53.510  42.577  24.329  1.00  0.00           O  
ATOM    570  HG1 THR    36      53.597  43.098  25.130  1.00  0.00           H  
ATOM    571  C   THR    36      50.290  40.806  25.050  1.00  0.00           C  
ATOM    572  O   THR    36      49.884  40.115  24.074  1.00  0.00           O  
ATOM    573  N   THR    37      49.931  40.575  26.316  1.00  0.00           N  
ATOM    574  H   THR    37      50.232  41.253  27.002  1.00  0.00           H  
ATOM    575  CA  THR    37      49.400  39.319  26.792  1.00  0.00           C  
ATOM    576  HA  THR    37      48.805  38.852  26.007  1.00  0.00           H  
ATOM    577  CB  THR    37      50.506  38.331  27.190  1.00  0.00           C  
ATOM    578  HB  THR    37      51.009  38.698  28.084  1.00  0.00           H  
ATOM    579  CG2 THR    37      49.979  36.922  27.511  1.00  0.00           C  
ATOM    580 HG21 THR    37      50.728  36.301  28.002  1.00  0.00           H  
ATOM    581 HG22 THR    37      49.146  36.952  28.213  1.00  0.00           H  
ATOM    582 HG23 THR    37      49.641  36.354  26.644  1.00  0.00           H  
ATOM    583  OG1 THR    37      51.482  38.274  26.140  1.00  0.00           O  
ATOM    584  HG1 THR    37      50.956  38.314  25.338  1.00  0.00           H  
ATOM    585  C   THR    37      48.560  39.560  28.081  1.00  0.00           C  
ATOM    586  O   THR    37      49.035  39.774  29.219  1.00  0.00           O  
ATOM    587  N   LYS    38      47.259  39.521  27.903  1.00  0.00           N  
ATOM    588  H   LYS    38      46.831  39.530  26.988  1.00  0.00           H  
ATOM    589  CA  LYS    38      46.294  39.571  28.952  1.00  0.00           C  
ATOM    590  HA  LYS    38      46.730  40.277  29.659  1.00  0.00           H  
ATOM    591  CB  LYS    38      45.034  40.186  28.321  1.00  0.00           C  
ATOM    592  HB2 LYS    38      45.391  41.197  28.122  1.00  0.00           H  
ATOM    593  HB3 LYS    38      44.806  39.690  27.378  1.00  0.00           H  
ATOM    594  CG  LYS    38      43.813  40.393  29.176  1.00  0.00           C  
ATOM    595  HG2 LYS    38      43.249  39.463  29.239  1.00  0.00           H  
ATOM    596  HG3 LYS    38      44.076  40.714  30.184  1.00  0.00           H  
ATOM    597  CD  LYS    38      42.759  41.400  28.617  1.00  0.00           C  
ATOM    598  HD2 LYS    38      43.238  42.362  28.437  1.00  0.00           H  
ATOM    599  HD3 LYS    38      42.523  41.134  27.587  1.00  0.00           H  
ATOM    600  CE  LYS    38      41.644  41.589  29.530  1.00  0.00           C  
ATOM    601  HE2 LYS    38      41.234  40.599  29.729  1.00  0.00           H  
ATOM    602  HE3 LYS    38      42.015  42.003  30.467  1.00  0.00           H  
ATOM    603  NZ  LYS    38      40.608  42.411  28.950  1.00  0.00           N  
ATOM    604  HZ1 LYS    38      39.802  42.372  29.557  1.00  0.00           H  
ATOM    605  HZ2 LYS    38      40.871  43.374  28.796  1.00  0.00           H  
ATOM    606  HZ3 LYS    38      40.489  41.914  28.078  1.00  0.00           H  
ATOM    607  C   LYS    38      46.036  38.256  29.667  1.00  0.00           C  
ATOM    608  O   LYS    38      46.276  37.182  29.103  1.00  0.00           O  
ATOM    609  N   THR    39      45.586  38.336  30.925  1.00  0.00           N  
ATOM    610  H   THR    39      45.560  39.236  31.381  1.00  0.00           H  
ATOM    611  CA  THR    39      45.115  37.279  31.772  1.00  0.00           C  
ATOM    612  HA  THR    39      44.943  36.372  31.193  1.00  0.00           H  
ATOM    613  CB  THR    39      46.131  37.007  32.877  1.00  0.00           C  
ATOM    614  HB  THR    39      45.685  36.319  33.595  1.00  0.00           H  
ATOM    615  CG2 THR    39      47.428  36.384  32.464  1.00  0.00           C  
ATOM    616 HG21 THR    39      47.981  36.988  31.744  1.00  0.00           H  
ATOM    617 HG22 THR    39      47.987  36.388  33.400  1.00  0.00           H  
ATOM    618 HG23 THR    39      47.210  35.373  32.119  1.00  0.00           H  
ATOM    619  OG1 THR    39      46.525  38.208  33.531  1.00  0.00           O  
ATOM    620  HG1 THR    39      46.777  37.992  34.432  1.00  0.00           H  
ATOM    621  C   THR    39      43.730  37.736  32.412  1.00  0.00           C  
ATOM    622  O   THR    39      43.236  38.868  32.264  1.00  0.00           O  
ATOM    623  N   HIE    40      43.105  36.725  33.003  1.00  0.00           N  
ATOM    624  H   HIE    40      43.671  35.910  33.193  1.00  0.00           H  
ATOM    625  CA  HIE    40      41.795  36.759  33.682  1.00  0.00           C  
ATOM    626  HA  HIE    40      41.492  37.805  33.720  1.00  0.00           H  
ATOM    627  CB  HIE    40      40.780  36.035  32.793  1.00  0.00           C  
ATOM    628  HB2 HIE    40      40.944  34.959  32.742  1.00  0.00           H  
ATOM    629  HB3 HIE    40      39.777  36.213  33.181  1.00  0.00           H  
ATOM    630  CG  HIE    40      40.915  36.543  31.397  1.00  0.00           C  
ATOM    631  ND1 HIE    40      41.511  35.843  30.279  1.00  0.00           N  
ATOM    632  CE1 HIE    40      41.250  36.557  29.164  1.00  0.00           C  
ATOM    633  HE1 HIE    40      41.581  36.276  28.175  1.00  0.00           H  
ATOM    634  NE2 HIE    40      40.530  37.636  29.473  1.00  0.00           N  
ATOM    635  HE2 HIE    40      40.079  38.333  28.899  1.00  0.00           H  
ATOM    636  CD2 HIE    40      40.307  37.643  30.875  1.00  0.00           C  
ATOM    637  HD2 HIE    40      39.642  38.313  31.399  1.00  0.00           H  
ATOM    638  C   HIE    40      41.803  36.207  35.088  1.00  0.00           C  
ATOM    639  O   HIE    40      42.508  35.211  35.330  1.00  0.00           O  
ATOM    640  N   PRO    41      40.997  36.777  35.991  1.00  0.00           N  
ATOM    641  CD  PRO    41      40.297  38.031  35.819  1.00  0.00           C  
ATOM    642  HD2 PRO    41      39.334  37.741  35.399  1.00  0.00           H  
ATOM    643  HD3 PRO    41      40.931  38.671  35.204  1.00  0.00           H  
ATOM    644  CG  PRO    41      40.009  38.530  37.167  1.00  0.00           C  
ATOM    645  HG2 PRO    41      39.108  39.137  37.248  1.00  0.00           H  
ATOM    646  HG3 PRO    41      40.774  39.180  37.591  1.00  0.00           H  
ATOM    647  CB  PRO    41      39.972  37.279  38.073  1.00  0.00           C  
ATOM    648  HB2 PRO    41      38.967  36.938  37.828  1.00  0.00           H  
ATOM    649  HB3 PRO    41      40.201  37.382  39.134  1.00  0.00           H  
ATOM    650  CA  PRO    41      40.991  36.414  37.383  1.00  0.00           C  
ATOM    651  HA  PRO    41      42.001  36.545  37.772  1.00  0.00           H  
ATOM    652  C   PRO    41      40.596  34.926  37.560  1.00  0.00           C  
ATOM    653  O   PRO    41      39.811  34.306  36.780  1.00  0.00           O  
ATOM    654  N   THR    42      41.122  34.327  38.658  1.00  0.00           N  
ATOM    655  H   THR    42      41.743  34.862  39.248  1.00  0.00           H  
ATOM    656  CA  THR    42      41.274  32.889  38.855  1.00  0.00           C  
ATOM    657  HA  THR    42      40.345  32.420  38.532  1.00  0.00           H  
ATOM    658  CB  THR    42      42.520  32.334  38.129  1.00  0.00           C  
ATOM    659  HB  THR    42      43.336  32.789  38.690  1.00  0.00           H  
ATOM    660  CG2 THR    42      42.754  30.844  38.305  1.00  0.00           C  
ATOM    661 HG21 THR    42      42.034  30.283  37.710  1.00  0.00           H  
ATOM    662 HG22 THR    42      43.740  30.588  37.920  1.00  0.00           H  
ATOM    663 HG23 THR    42      42.769  30.425  39.311  1.00  0.00           H  
ATOM    664  OG1 THR    42      42.586  32.523  36.775  1.00  0.00           O  
ATOM    665  HG1 THR    42      42.468  33.450  36.557  1.00  0.00           H  
ATOM    666  C   THR    42      41.281  32.540  40.328  1.00  0.00           C  
ATOM    667  O   THR    42      42.146  32.989  41.018  1.00  0.00           O  
ATOM    668  N   ILE    43      40.483  31.545  40.747  1.00  0.00           N  
ATOM    669  H   ILE    43      39.846  31.092  40.108  1.00  0.00           H  
ATOM    670  CA  ILE    43      40.456  30.878  42.082  1.00  0.00           C  
ATOM    671  HA  ILE    43      41.334  31.222  42.629  1.00  0.00           H  
ATOM    672  CB  ILE    43      39.159  31.152  42.879  1.00  0.00           C  
ATOM    673  HB  ILE    43      39.272  30.760  43.890  1.00  0.00           H  
ATOM    674  CG2 ILE    43      39.010  32.671  42.946  1.00  0.00           C  
ATOM    675 HG21 ILE    43      38.463  33.098  42.105  1.00  0.00           H  
ATOM    676 HG22 ILE    43      38.499  33.017  43.845  1.00  0.00           H  
ATOM    677 HG23 ILE    43      40.043  32.998  43.058  1.00  0.00           H  
ATOM    678  CG1 ILE    43      37.886  30.627  42.160  1.00  0.00           C  
ATOM    679 HG12 ILE    43      37.803  31.119  41.190  1.00  0.00           H  
ATOM    680 HG13 ILE    43      37.914  29.560  41.942  1.00  0.00           H  
ATOM    681  CD1 ILE    43      36.667  30.921  43.084  1.00  0.00           C  
ATOM    682 HD11 ILE    43      36.513  31.979  43.298  1.00  0.00           H  
ATOM    683 HD12 ILE    43      35.859  30.559  42.448  1.00  0.00           H  
ATOM    684 HD13 ILE    43      36.649  30.300  43.980  1.00  0.00           H  
ATOM    685  C   ILE    43      40.749  29.353  42.167  1.00  0.00           C  
ATOM    686  O   ILE    43      40.141  28.558  41.481  1.00  0.00           O  
ATOM    687  N   LYS    44      41.636  28.915  43.079  1.00  0.00           N  
ATOM    688  H   LYS    44      41.918  29.632  43.732  1.00  0.00           H  
ATOM    689  CA  LYS    44      41.764  27.527  43.491  1.00  0.00           C  
ATOM    690  HA  LYS    44      41.567  26.791  42.711  1.00  0.00           H  
ATOM    691  CB  LYS    44      43.273  27.343  43.835  1.00  0.00           C  
ATOM    692  HB2 LYS    44      43.860  27.385  42.918  1.00  0.00           H  
ATOM    693  HB3 LYS    44      43.558  28.178  44.475  1.00  0.00           H  
ATOM    694  CG  LYS    44      43.480  26.034  44.613  1.00  0.00           C  
ATOM    695  HG2 LYS    44      42.983  26.091  45.582  1.00  0.00           H  
ATOM    696  HG3 LYS    44      43.065  25.222  44.016  1.00  0.00           H  
ATOM    697  CD  LYS    44      44.979  25.734  44.875  1.00  0.00           C  
ATOM    698  HD2 LYS    44      45.371  25.569  43.871  1.00  0.00           H  
ATOM    699  HD3 LYS    44      45.390  26.583  45.421  1.00  0.00           H  
ATOM    700  CE  LYS    44      45.159  24.459  45.677  1.00  0.00           C  
ATOM    701  HE2 LYS    44      44.490  24.474  46.538  1.00  0.00           H  
ATOM    702  HE3 LYS    44      44.982  23.577  45.062  1.00  0.00           H  
ATOM    703  NZ  LYS    44      46.467  24.455  46.317  1.00  0.00           N  
ATOM    704  HZ1 LYS    44      46.588  25.209  46.979  1.00  0.00           H  
ATOM    705  HZ2 LYS    44      46.672  23.621  46.849  1.00  0.00           H  
ATOM    706  HZ3 LYS    44      47.095  24.698  45.564  1.00  0.00           H  
ATOM    707  C   LYS    44      40.724  27.167  44.621  1.00  0.00           C  
ATOM    708  O   LYS    44      40.889  27.755  45.688  1.00  0.00           O  
ATOM    709  N   ILE    45      39.770  26.198  44.493  1.00  0.00           N  
ATOM    710  H   ILE    45      39.442  25.914  43.581  1.00  0.00           H  
ATOM    711  CA  ILE    45      39.083  25.589  45.648  1.00  0.00           C  
ATOM    712  HA  ILE    45      38.972  26.374  46.396  1.00  0.00           H  
ATOM    713  CB  ILE    45      37.683  25.100  45.330  1.00  0.00           C  
ATOM    714  HB  ILE    45      37.725  24.082  44.941  1.00  0.00           H  
ATOM    715  CG2 ILE    45      36.862  24.847  46.629  1.00  0.00           C  
ATOM    716 HG21 ILE    45      35.985  24.254  46.371  1.00  0.00           H  
ATOM    717 HG22 ILE    45      37.388  24.266  47.386  1.00  0.00           H  
ATOM    718 HG23 ILE    45      36.486  25.767  47.077  1.00  0.00           H  
ATOM    719  CG1 ILE    45      36.909  25.986  44.366  1.00  0.00           C  
ATOM    720 HG12 ILE    45      37.195  25.811  43.329  1.00  0.00           H  
ATOM    721 HG13 ILE    45      35.866  25.669  44.368  1.00  0.00           H  
ATOM    722  CD1 ILE    45      36.825  27.439  44.788  1.00  0.00           C  
ATOM    723 HD11 ILE    45      36.365  27.504  45.774  1.00  0.00           H  
ATOM    724 HD12 ILE    45      37.755  27.989  44.642  1.00  0.00           H  
ATOM    725 HD13 ILE    45      36.148  27.979  44.127  1.00  0.00           H  
ATOM    726  C   ILE    45      40.016  24.607  46.372  1.00  0.00           C  
ATOM    727  O   ILE    45      40.299  23.516  45.882  1.00  0.00           O  
ATOM    728  N   ASN    46      40.427  24.998  47.598  1.00  0.00           N  
ATOM    729  H   ASN    46      39.984  25.785  48.050  1.00  0.00           H  
ATOM    730  CA  ASN    46      41.260  24.119  48.423  1.00  0.00           C  
ATOM    731  HA  ASN    46      42.040  23.708  47.783  1.00  0.00           H  
ATOM    732  CB  ASN    46      41.904  24.963  49.598  1.00  0.00           C  
ATOM    733  HB2 ASN    46      41.180  25.665  50.010  1.00  0.00           H  
ATOM    734  HB3 ASN    46      42.309  24.340  50.395  1.00  0.00           H  
ATOM    735  CG  ASN    46      43.086  25.777  49.015  1.00  0.00           C  
ATOM    736  OD1 ASN    46      44.080  25.246  48.497  1.00  0.00           O  
ATOM    737  ND2 ASN    46      43.040  27.101  49.069  1.00  0.00           N  
ATOM    738 HD21 ASN    46      43.846  27.634  48.775  1.00  0.00           H  
ATOM    739 HD22 ASN    46      42.307  27.561  49.589  1.00  0.00           H  
ATOM    740  C   ASN    46      40.461  22.948  49.110  1.00  0.00           C  
ATOM    741  O   ASN    46      39.355  23.101  49.491  1.00  0.00           O  
ATOM    742  N   GLY    47      41.117  21.778  49.238  1.00  0.00           N  
ATOM    743  H   GLY    47      42.045  21.600  48.882  1.00  0.00           H  
ATOM    744  CA  GLY    47      40.669  20.490  49.796  1.00  0.00           C  
ATOM    745  HA2 GLY    47      41.406  19.722  49.565  1.00  0.00           H  
ATOM    746  HA3 GLY    47      40.467  20.557  50.865  1.00  0.00           H  
ATOM    747  C   GLY    47      39.343  19.965  49.195  1.00  0.00           C  
ATOM    748  O   GLY    47      38.647  19.265  49.941  1.00  0.00           O  
ATOM    749  N   TYR    48      38.943  20.420  48.030  1.00  0.00           N  
ATOM    750  H   TYR    48      39.523  21.114  47.580  1.00  0.00           H  
ATOM    751  CA  TYR    48      37.905  19.881  47.240  1.00  0.00           C  
ATOM    752  HA  TYR    48      37.793  18.840  47.545  1.00  0.00           H  
ATOM    753  CB  TYR    48      36.584  20.572  47.612  1.00  0.00           C  
ATOM    754  HB2 TYR    48      36.301  20.358  48.642  1.00  0.00           H  
ATOM    755  HB3 TYR    48      36.543  21.657  47.513  1.00  0.00           H  
ATOM    756  CG  TYR    48      35.311  20.106  46.919  1.00  0.00           C  
ATOM    757  CD1 TYR    48      34.530  19.091  47.427  1.00  0.00           C  
ATOM    758  HD1 TYR    48      34.748  18.592  48.360  1.00  0.00           H  
ATOM    759  CE1 TYR    48      33.418  18.548  46.720  1.00  0.00           C  
ATOM    760  HE1 TYR    48      32.833  17.786  47.213  1.00  0.00           H  
ATOM    761  CZ  TYR    48      33.037  19.311  45.589  1.00  0.00           C  
ATOM    762  OH  TYR    48      31.936  18.885  44.899  1.00  0.00           O  
ATOM    763  HH  TYR    48      32.047  17.934  44.827  1.00  0.00           H  
ATOM    764  CE2 TYR    48      33.753  20.407  45.020  1.00  0.00           C  
ATOM    765  HE2 TYR    48      33.402  20.936  44.147  1.00  0.00           H  
ATOM    766  CD2 TYR    48      34.906  20.757  45.715  1.00  0.00           C  
ATOM    767  HD2 TYR    48      35.569  21.521  45.336  1.00  0.00           H  
ATOM    768  C   TYR    48      38.216  20.003  45.703  1.00  0.00           C  
ATOM    769  O   TYR    48      38.824  20.988  45.248  1.00  0.00           O  
ATOM    770  N   THR    49      37.651  19.027  44.944  1.00  0.00           N  
ATOM    771  H   THR    49      37.106  18.306  45.395  1.00  0.00           H  
ATOM    772  CA  THR    49      37.592  19.133  43.449  1.00  0.00           C  
ATOM    773  HA  THR    49      37.547  20.192  43.196  1.00  0.00           H  
ATOM    774  CB  THR    49      38.891  18.492  42.811  1.00  0.00           C  
ATOM    775  HB  THR    49      39.808  18.990  43.126  1.00  0.00           H  
ATOM    776  CG2 THR    49      38.962  16.967  42.890  1.00  0.00           C  
ATOM    777 HG21 THR    49      39.954  16.550  42.715  1.00  0.00           H  
ATOM    778 HG22 THR    49      38.642  16.706  43.899  1.00  0.00           H  
ATOM    779 HG23 THR    49      38.209  16.512  42.246  1.00  0.00           H  
ATOM    780  OG1 THR    49      38.967  18.824  41.514  1.00  0.00           O  
ATOM    781  HG1 THR    49      39.900  18.866  41.292  1.00  0.00           H  
ATOM    782  C   THR    49      36.333  18.402  43.017  1.00  0.00           C  
ATOM    783  O   THR    49      36.066  17.329  43.554  1.00  0.00           O  
ATOM    784  N   GLY    50      35.453  19.016  42.276  1.00  0.00           N  
ATOM    785  H   GLY    50      35.619  19.936  41.894  1.00  0.00           H  
ATOM    786  CA  GLY    50      34.173  18.370  41.905  1.00  0.00           C  
ATOM    787  HA2 GLY    50      34.331  17.675  41.080  1.00  0.00           H  
ATOM    788  HA3 GLY    50      33.808  17.843  42.786  1.00  0.00           H  
ATOM    789  C   GLY    50      33.037  19.325  41.438  1.00  0.00           C  
ATOM    790  O   GLY    50      33.392  20.449  41.109  1.00  0.00           O  
ATOM    791  N   PRO    51      31.746  18.892  41.460  1.00  0.00           N  
ATOM    792  CD  PRO    51      31.253  17.543  41.703  1.00  0.00           C  
ATOM    793  HD2 PRO    51      30.728  17.408  42.648  1.00  0.00           H  
ATOM    794  HD3 PRO    51      31.925  16.702  41.533  1.00  0.00           H  
ATOM    795  CG  PRO    51      30.073  17.280  40.768  1.00  0.00           C  
ATOM    796  HG2 PRO    51      29.471  16.466  41.169  1.00  0.00           H  
ATOM    797  HG3 PRO    51      30.406  17.076  39.750  1.00  0.00           H  
ATOM    798  CB  PRO    51      29.429  18.609  40.849  1.00  0.00           C  
ATOM    799  HB2 PRO    51      28.761  18.553  41.708  1.00  0.00           H  
ATOM    800  HB3 PRO    51      28.967  18.889  39.902  1.00  0.00           H  
ATOM    801  CA  PRO    51      30.573  19.616  41.018  1.00  0.00           C  
ATOM    802  HA  PRO    51      30.796  20.061  40.049  1.00  0.00           H  
ATOM    803  C   PRO    51      30.313  20.755  41.954  1.00  0.00           C  
ATOM    804  O   PRO    51      29.366  20.632  42.754  1.00  0.00           O  
ATOM    805  N   GLY    52      31.024  21.901  41.882  1.00  0.00           N  
ATOM    806  H   GLY    52      31.626  22.008  41.079  1.00  0.00           H  
ATOM    807  CA  GLY    52      30.710  23.176  42.655  1.00  0.00           C  
ATOM    808  HA2 GLY    52      29.997  22.910  43.435  1.00  0.00           H  
ATOM    809  HA3 GLY    52      31.617  23.627  43.059  1.00  0.00           H  
ATOM    810  C   GLY    52      29.903  24.188  41.846  1.00  0.00           C  
ATOM    811  O   GLY    52      29.539  24.079  40.632  1.00  0.00           O  
ATOM    812  N   THR    53      29.491  25.307  42.552  1.00  0.00           N  
ATOM    813  H   THR    53      29.637  25.207  43.546  1.00  0.00           H  
ATOM    814  CA  THR    53      28.727  26.396  41.918  1.00  0.00           C  
ATOM    815  HA  THR    53      28.931  26.451  40.848  1.00  0.00           H  
ATOM    816  CB  THR    53      27.162  26.131  42.074  1.00  0.00           C  
ATOM    817  HB  THR    53      26.902  26.018  43.126  1.00  0.00           H  
ATOM    818  CG2 THR    53      26.364  27.437  41.543  1.00  0.00           C  
ATOM    819 HG21 THR    53      26.547  27.798  40.531  1.00  0.00           H  
ATOM    820 HG22 THR    53      25.318  27.130  41.568  1.00  0.00           H  
ATOM    821 HG23 THR    53      26.453  28.244  42.270  1.00  0.00           H  
ATOM    822  OG1 THR    53      26.669  25.045  41.305  1.00  0.00           O  
ATOM    823  HG1 THR    53      25.892  24.745  41.782  1.00  0.00           H  
ATOM    824  C   THR    53      29.203  27.705  42.488  1.00  0.00           C  
ATOM    825  O   THR    53      28.831  28.068  43.611  1.00  0.00           O  
ATOM    826  N   VAL    54      29.983  28.528  41.692  1.00  0.00           N  
ATOM    827  H   VAL    54      30.228  28.185  40.774  1.00  0.00           H  
ATOM    828  CA  VAL    54      30.368  29.878  42.177  1.00  0.00           C  
ATOM    829  HA  VAL    54      30.450  29.780  43.260  1.00  0.00           H  
ATOM    830  CB  VAL    54      31.724  30.340  41.527  1.00  0.00           C  
ATOM    831  HB  VAL    54      32.530  29.607  41.577  1.00  0.00           H  
ATOM    832  CG1 VAL    54      31.533  30.479  39.998  1.00  0.00           C  
ATOM    833 HG11 VAL    54      30.676  31.072  39.678  1.00  0.00           H  
ATOM    834 HG12 VAL    54      32.495  30.820  39.614  1.00  0.00           H  
ATOM    835 HG13 VAL    54      31.359  29.487  39.582  1.00  0.00           H  
ATOM    836  CG2 VAL    54      32.180  31.606  42.127  1.00  0.00           C  
ATOM    837 HG21 VAL    54      31.971  31.745  43.187  1.00  0.00           H  
ATOM    838 HG22 VAL    54      33.260  31.625  41.977  1.00  0.00           H  
ATOM    839 HG23 VAL    54      31.757  32.440  41.567  1.00  0.00           H  
ATOM    840  C   VAL    54      29.266  30.919  42.019  1.00  0.00           C  
ATOM    841  O   VAL    54      28.576  30.948  40.974  1.00  0.00           O  
ATOM    842  N   ARG    55      29.149  31.778  43.039  1.00  0.00           N  
ATOM    843  H   ARG    55      29.733  31.711  43.859  1.00  0.00           H  
ATOM    844  CA  ARG    55      28.612  33.124  42.867  1.00  0.00           C  
ATOM    845  HA  ARG    55      28.128  33.200  41.893  1.00  0.00           H  
ATOM    846  CB  ARG    55      27.581  33.354  43.971  1.00  0.00           C  
ATOM    847  HB2 ARG    55      26.632  32.940  43.630  1.00  0.00           H  
ATOM    848  HB3 ARG    55      27.906  32.989  44.946  1.00  0.00           H  
ATOM    849  CG  ARG    55      27.300  34.854  44.181  1.00  0.00           C  
ATOM    850  HG2 ARG    55      28.213  35.304  44.573  1.00  0.00           H  
ATOM    851  HG3 ARG    55      26.936  35.365  43.290  1.00  0.00           H  
ATOM    852  CD  ARG    55      26.187  34.902  45.189  1.00  0.00           C  
ATOM    853  HD2 ARG    55      26.473  34.481  46.153  1.00  0.00           H  
ATOM    854  HD3 ARG    55      26.125  35.943  45.507  1.00  0.00           H  
ATOM    855  NE  ARG    55      24.856  34.557  44.685  1.00  0.00           N  
ATOM    856  HE  ARG    55      24.832  33.742  44.089  1.00  0.00           H  
ATOM    857  CZ  ARG    55      23.722  35.224  44.823  1.00  0.00           C  
ATOM    858  NH1 ARG    55      23.588  36.281  45.551  1.00  0.00           N  
ATOM    859 HH11 ARG    55      24.314  36.513  46.212  1.00  0.00           H  
ATOM    860 HH12 ARG    55      22.633  36.596  45.648  1.00  0.00           H  
ATOM    861  NH2 ARG    55      22.603  34.841  44.280  1.00  0.00           N  
ATOM    862 HH21 ARG    55      22.751  34.189  43.523  1.00  0.00           H  
ATOM    863 HH22 ARG    55      21.683  35.165  44.542  1.00  0.00           H  
ATOM    864  C   ARG    55      29.749  34.136  42.851  1.00  0.00           C  
ATOM    865  O   ARG    55      30.697  33.902  43.640  1.00  0.00           O  
ATOM    866  N   ILE    56      29.727  35.235  42.125  1.00  0.00           N  
ATOM    867  H   ILE    56      28.949  35.346  41.491  1.00  0.00           H  
ATOM    868  CA  ILE    56      30.584  36.384  42.418  1.00  0.00           C  
ATOM    869  HA  ILE    56      31.047  36.356  43.405  1.00  0.00           H  
ATOM    870  CB  ILE    56      31.735  36.548  41.421  1.00  0.00           C  
ATOM    871  HB  ILE    56      31.252  36.502  40.445  1.00  0.00           H  
ATOM    872  CG2 ILE    56      32.353  37.926  41.476  1.00  0.00           C  
ATOM    873 HG21 ILE    56      32.572  38.237  42.497  1.00  0.00           H  
ATOM    874 HG22 ILE    56      33.344  37.997  41.027  1.00  0.00           H  
ATOM    875 HG23 ILE    56      31.694  38.707  41.095  1.00  0.00           H  
ATOM    876  CG1 ILE    56      32.904  35.498  41.499  1.00  0.00           C  
ATOM    877 HG12 ILE    56      33.507  35.756  42.370  1.00  0.00           H  
ATOM    878 HG13 ILE    56      32.489  34.577  41.906  1.00  0.00           H  
ATOM    879  CD1 ILE    56      33.795  35.292  40.369  1.00  0.00           C  
ATOM    880 HD11 ILE    56      34.336  34.392  40.660  1.00  0.00           H  
ATOM    881 HD12 ILE    56      33.208  35.192  39.455  1.00  0.00           H  
ATOM    882 HD13 ILE    56      34.438  36.156  40.202  1.00  0.00           H  
ATOM    883  C   ILE    56      29.674  37.667  42.477  1.00  0.00           C  
ATOM    884  O   ILE    56      28.982  37.918  41.478  1.00  0.00           O  
ATOM    885  N   SER    57      29.792  38.425  43.565  1.00  0.00           N  
ATOM    886  H   SER    57      30.364  38.093  44.328  1.00  0.00           H  
ATOM    887  CA  SER    57      29.069  39.779  43.726  1.00  0.00           C  
ATOM    888  HA  SER    57      28.346  39.887  42.918  1.00  0.00           H  
ATOM    889  CB  SER    57      28.170  39.794  44.944  1.00  0.00           C  
ATOM    890  HB2 SER    57      27.682  40.756  45.104  1.00  0.00           H  
ATOM    891  HB3 SER    57      27.415  39.010  44.885  1.00  0.00           H  
ATOM    892  OG  SER    57      28.794  39.490  46.142  1.00  0.00           O  
ATOM    893  HG  SER    57      28.903  38.539  46.220  1.00  0.00           H  
ATOM    894  C   SER    57      30.128  40.899  43.685  1.00  0.00           C  
ATOM    895  O   SER    57      31.324  40.673  44.017  1.00  0.00           O  
ATOM    896  N   LEU    58      29.679  42.175  43.429  1.00  0.00           N  
ATOM    897  H   LEU    58      28.716  42.284  43.142  1.00  0.00           H  
ATOM    898  CA  LEU    58      30.519  43.356  43.719  1.00  0.00           C  
ATOM    899  HA  LEU    58      31.576  43.094  43.676  1.00  0.00           H  
ATOM    900  CB  LEU    58      30.287  44.464  42.687  1.00  0.00           C  
ATOM    901  HB2 LEU    58      29.231  44.726  42.745  1.00  0.00           H  
ATOM    902  HB3 LEU    58      30.910  45.342  42.858  1.00  0.00           H  
ATOM    903  CG  LEU    58      30.628  43.917  41.266  1.00  0.00           C  
ATOM    904  HG  LEU    58      29.876  43.153  41.069  1.00  0.00           H  
ATOM    905  CD1 LEU    58      30.329  45.070  40.260  1.00  0.00           C  
ATOM    906 HD11 LEU    58      31.158  45.759  40.106  1.00  0.00           H  
ATOM    907 HD12 LEU    58      29.967  44.696  39.303  1.00  0.00           H  
ATOM    908 HD13 LEU    58      29.492  45.643  40.659  1.00  0.00           H  
ATOM    909  CD2 LEU    58      32.081  43.516  41.070  1.00  0.00           C  
ATOM    910 HD21 LEU    58      32.346  43.472  40.014  1.00  0.00           H  
ATOM    911 HD22 LEU    58      32.773  44.137  41.638  1.00  0.00           H  
ATOM    912 HD23 LEU    58      32.169  42.543  41.554  1.00  0.00           H  
ATOM    913  C   LEU    58      30.146  43.876  45.130  1.00  0.00           C  
ATOM    914  O   LEU    58      28.954  43.908  45.582  1.00  0.00           O  
ATOM    915  N   VAL    59      31.201  44.344  45.839  1.00  0.00           N  
ATOM    916  H   VAL    59      32.128  44.192  45.468  1.00  0.00           H  
ATOM    917  CA  VAL    59      31.096  45.023  47.164  1.00  0.00           C  
ATOM    918  HA  VAL    59      30.075  45.367  47.328  1.00  0.00           H  
ATOM    919  CB  VAL    59      31.401  44.114  48.410  1.00  0.00           C  
ATOM    920  HB  VAL    59      31.091  44.587  49.341  1.00  0.00           H  
ATOM    921  CG1 VAL    59      30.417  42.869  48.449  1.00  0.00           C  
ATOM    922 HG11 VAL    59      30.476  42.338  47.499  1.00  0.00           H  
ATOM    923 HG12 VAL    59      30.687  42.127  49.201  1.00  0.00           H  
ATOM    924 HG13 VAL    59      29.371  43.165  48.517  1.00  0.00           H  
ATOM    925  CG2 VAL    59      32.814  43.574  48.416  1.00  0.00           C  
ATOM    926 HG21 VAL    59      32.966  42.942  47.542  1.00  0.00           H  
ATOM    927 HG22 VAL    59      33.540  44.385  48.359  1.00  0.00           H  
ATOM    928 HG23 VAL    59      33.013  43.013  49.329  1.00  0.00           H  
ATOM    929  C   VAL    59      32.028  46.238  47.119  1.00  0.00           C  
ATOM    930  O   VAL    59      32.950  46.237  46.348  1.00  0.00           O  
ATOM    931  N   THR    60      31.839  47.236  48.008  1.00  0.00           N  
ATOM    932  H   THR    60      31.027  47.170  48.605  1.00  0.00           H  
ATOM    933  CA  THR    60      32.666  48.431  48.301  1.00  0.00           C  
ATOM    934  HA  THR    60      32.689  49.039  47.397  1.00  0.00           H  
ATOM    935  CB  THR    60      32.048  49.269  49.420  1.00  0.00           C  
ATOM    936  HB  THR    60      32.760  50.020  49.763  1.00  0.00           H  
ATOM    937  CG2 THR    60      30.777  50.015  48.945  1.00  0.00           C  
ATOM    938 HG21 THR    60      30.976  50.498  47.988  1.00  0.00           H  
ATOM    939 HG22 THR    60      29.940  49.356  48.715  1.00  0.00           H  
ATOM    940 HG23 THR    60      30.604  50.861  49.611  1.00  0.00           H  
ATOM    941  OG1 THR    60      31.748  48.612  50.564  1.00  0.00           O  
ATOM    942  HG1 THR    60      32.444  48.826  51.191  1.00  0.00           H  
ATOM    943  C   THR    60      34.072  48.037  48.687  1.00  0.00           C  
ATOM    944  O   THR    60      34.254  47.072  49.367  1.00  0.00           O  
ATOM    945  N   LYS    61      35.065  48.902  48.233  1.00  0.00           N  
ATOM    946  H   LYS    61      34.788  49.697  47.674  1.00  0.00           H  
ATOM    947  CA  LYS    61      36.506  48.823  48.565  1.00  0.00           C  
ATOM    948  HA  LYS    61      36.787  47.770  48.573  1.00  0.00           H  
ATOM    949  CB  LYS    61      37.383  49.651  47.590  1.00  0.00           C  
ATOM    950  HB2 LYS    61      38.308  49.077  47.531  1.00  0.00           H  
ATOM    951  HB3 LYS    61      36.847  49.688  46.641  1.00  0.00           H  
ATOM    952  CG  LYS    61      37.636  51.092  47.983  1.00  0.00           C  
ATOM    953  HG2 LYS    61      36.693  51.637  48.037  1.00  0.00           H  
ATOM    954  HG3 LYS    61      38.035  51.091  48.997  1.00  0.00           H  
ATOM    955  CD  LYS    61      38.653  51.759  46.985  1.00  0.00           C  
ATOM    956  HD2 LYS    61      39.587  51.198  46.948  1.00  0.00           H  
ATOM    957  HD3 LYS    61      38.339  51.874  45.948  1.00  0.00           H  
ATOM    958  CE  LYS    61      38.983  53.106  47.423  1.00  0.00           C  
ATOM    959  HE2 LYS    61      39.746  53.488  46.745  1.00  0.00           H  
ATOM    960  HE3 LYS    61      38.103  53.743  47.339  1.00  0.00           H  
ATOM    961  NZ  LYS    61      39.495  53.219  48.775  1.00  0.00           N  
ATOM    962  HZ1 LYS    61      39.967  54.103  48.901  1.00  0.00           H  
ATOM    963  HZ2 LYS    61      38.775  52.995  49.447  1.00  0.00           H  
ATOM    964  HZ3 LYS    61      40.199  52.500  48.862  1.00  0.00           H  
ATOM    965  C   LYS    61      36.681  49.148  50.074  1.00  0.00           C  
ATOM    966  O   LYS    61      37.415  48.396  50.707  1.00  0.00           O  
ATOM    967  N   ASP    62      35.983  50.177  50.560  1.00  0.00           N  
ATOM    968  H   ASP    62      35.329  50.673  49.971  1.00  0.00           H  
ATOM    969  CA  ASP    62      35.985  50.633  51.969  1.00  0.00           C  
ATOM    970  HA  ASP    62      37.005  50.400  52.275  1.00  0.00           H  
ATOM    971  CB  ASP    62      35.882  52.148  52.103  1.00  0.00           C  
ATOM    972  HB2 ASP    62      34.849  52.317  51.798  1.00  0.00           H  
ATOM    973  HB3 ASP    62      35.965  52.377  53.165  1.00  0.00           H  
ATOM    974  CG  ASP    62      36.773  52.964  51.175  1.00  0.00           C  
ATOM    975  OD1 ASP    62      37.969  52.574  50.958  1.00  0.00           O  
ATOM    976  OD2 ASP    62      36.374  54.094  50.800  1.00  0.00           O  
ATOM    977  C   ASP    62      35.002  49.832  52.851  1.00  0.00           C  
ATOM    978  O   ASP    62      33.864  49.564  52.483  1.00  0.00           O  
ATOM    979  N   PRO    63      35.290  49.609  54.124  1.00  0.00           N  
ATOM    980  CD  PRO    63      36.574  49.988  54.828  1.00  0.00           C  
ATOM    981  HD2 PRO    63      36.873  51.036  54.790  1.00  0.00           H  
ATOM    982  HD3 PRO    63      37.320  49.248  54.540  1.00  0.00           H  
ATOM    983  CG  PRO    63      36.246  49.981  56.298  1.00  0.00           C  
ATOM    984  HG2 PRO    63      35.878  50.968  56.579  1.00  0.00           H  
ATOM    985  HG3 PRO    63      37.075  49.645  56.921  1.00  0.00           H  
ATOM    986  CB  PRO    63      35.149  48.878  56.329  1.00  0.00           C  
ATOM    987  HB2 PRO    63      34.558  49.032  57.232  1.00  0.00           H  
ATOM    988  HB3 PRO    63      35.596  47.898  56.165  1.00  0.00           H  
ATOM    989  CA  PRO    63      34.302  49.179  55.061  1.00  0.00           C  
ATOM    990  HA  PRO    63      33.809  48.264  54.731  1.00  0.00           H  
ATOM    991  C   PRO    63      33.168  50.272  55.413  1.00  0.00           C  
ATOM    992  O   PRO    63      33.308  51.404  55.129  1.00  0.00           O  
ATOM    993  N   PRO    64      31.977  49.770  55.925  1.00  0.00           N  
ATOM    994  CD  PRO    64      30.913  50.612  56.597  1.00  0.00           C  
ATOM    995  HD2 PRO    64      30.579  51.309  55.828  1.00  0.00           H  
ATOM    996  HD3 PRO    64      31.473  50.960  57.464  1.00  0.00           H  
ATOM    997  CG  PRO    64      29.793  49.608  56.887  1.00  0.00           C  
ATOM    998  HG2 PRO    64      29.040  49.440  56.116  1.00  0.00           H  
ATOM    999  HG3 PRO    64      29.417  49.868  57.876  1.00  0.00           H  
ATOM   1000  CB  PRO    64      30.431  48.263  56.957  1.00  0.00           C  
ATOM   1001  HB2 PRO    64      29.831  47.430  56.590  1.00  0.00           H  
ATOM   1002  HB3 PRO    64      30.719  48.042  57.985  1.00  0.00           H  
ATOM   1003  CA  PRO    64      31.622  48.327  55.952  1.00  0.00           C  
ATOM   1004  HA  PRO    64      32.449  47.649  56.165  1.00  0.00           H  
ATOM   1005  C   PRO    64      31.308  47.799  54.549  1.00  0.00           C  
ATOM   1006  O   PRO    64      31.185  48.586  53.581  1.00  0.00           O  
ATOM   1007  N   HIE    65      31.194  46.488  54.332  1.00  0.00           N  
ATOM   1008  H   HIE    65      31.232  45.788  55.059  1.00  0.00           H  
ATOM   1009  CA  HIE    65      31.184  45.869  52.989  1.00  0.00           C  
ATOM   1010  HA  HIE    65      31.764  46.559  52.377  1.00  0.00           H  
ATOM   1011  CB  HIE    65      31.995  44.536  53.010  1.00  0.00           C  
ATOM   1012  HB2 HIE    65      31.469  43.761  53.568  1.00  0.00           H  
ATOM   1013  HB3 HIE    65      32.165  44.088  52.031  1.00  0.00           H  
ATOM   1014  CG  HIE    65      33.371  44.571  53.634  1.00  0.00           C  
ATOM   1015  ND1 HIE    65      34.463  45.425  53.383  1.00  0.00           N  
ATOM   1016  CE1 HIE    65      35.486  45.062  54.205  1.00  0.00           C  
ATOM   1017  HE1 HIE    65      36.511  45.391  54.113  1.00  0.00           H  
ATOM   1018  NE2 HIE    65      35.147  43.950  54.820  1.00  0.00           N  
ATOM   1019  HE2 HIE    65      35.732  43.373  55.409  1.00  0.00           H  
ATOM   1020  CD2 HIE    65      33.868  43.649  54.516  1.00  0.00           C  
ATOM   1021  HD2 HIE    65      33.403  42.717  54.798  1.00  0.00           H  
ATOM   1022  C   HIE    65      29.842  45.704  52.260  1.00  0.00           C  
ATOM   1023  O   HIE    65      29.284  44.598  52.061  1.00  0.00           O  
ATOM   1024  N   ARG    66      29.296  46.901  51.904  1.00  0.00           N  
ATOM   1025  H   ARG    66      29.867  47.731  51.984  1.00  0.00           H  
ATOM   1026  CA  ARG    66      28.009  46.885  51.242  1.00  0.00           C  
ATOM   1027  HA  ARG    66      27.401  46.255  51.891  1.00  0.00           H  
ATOM   1028  CB  ARG    66      27.450  48.335  51.323  1.00  0.00           C  
ATOM   1029  HB2 ARG    66      28.083  49.036  50.780  1.00  0.00           H  
ATOM   1030  HB3 ARG    66      26.444  48.388  50.907  1.00  0.00           H  
ATOM   1031  CG  ARG    66      27.381  48.850  52.767  1.00  0.00           C  
ATOM   1032  HG2 ARG    66      26.632  48.232  53.262  1.00  0.00           H  
ATOM   1033  HG3 ARG    66      28.324  48.885  53.312  1.00  0.00           H  
ATOM   1034  CD  ARG    66      26.784  50.246  52.794  1.00  0.00           C  
ATOM   1035  HD2 ARG    66      25.938  50.325  52.112  1.00  0.00           H  
ATOM   1036  HD3 ARG    66      26.445  50.536  53.789  1.00  0.00           H  
ATOM   1037  NE  ARG    66      27.799  51.255  52.296  1.00  0.00           N  
ATOM   1038  HE  ARG    66      28.750  50.925  52.372  1.00  0.00           H  
ATOM   1039  CZ  ARG    66      27.596  52.467  51.915  1.00  0.00           C  
ATOM   1040  NH1 ARG    66      26.421  52.988  51.932  1.00  0.00           N  
ATOM   1041 HH11 ARG    66      25.756  52.500  52.515  1.00  0.00           H  
ATOM   1042 HH12 ARG    66      26.309  53.919  51.556  1.00  0.00           H  
ATOM   1043  NH2 ARG    66      28.576  53.157  51.327  1.00  0.00           N  
ATOM   1044 HH21 ARG    66      29.491  52.752  51.187  1.00  0.00           H  
ATOM   1045 HH22 ARG    66      28.420  54.107  51.022  1.00  0.00           H  
ATOM   1046  C   ARG    66      28.041  46.367  49.758  1.00  0.00           C  
ATOM   1047  O   ARG    66      29.034  46.487  49.053  1.00  0.00           O  
ATOM   1048  N   PRO    67      26.888  45.829  49.305  1.00  0.00           N  
ATOM   1049  CD  PRO    67      25.607  45.772  49.951  1.00  0.00           C  
ATOM   1050  HD2 PRO    67      25.337  46.625  50.574  1.00  0.00           H  
ATOM   1051  HD3 PRO    67      25.701  44.900  50.598  1.00  0.00           H  
ATOM   1052  CG  PRO    67      24.571  45.441  48.873  1.00  0.00           C  
ATOM   1053  HG2 PRO    67      24.252  46.378  48.417  1.00  0.00           H  
ATOM   1054  HG3 PRO    67      23.811  44.862  49.397  1.00  0.00           H  
ATOM   1055  CB  PRO    67      25.384  44.639  47.897  1.00  0.00           C  
ATOM   1056  HB2 PRO    67      25.024  44.785  46.879  1.00  0.00           H  
ATOM   1057  HB3 PRO    67      25.411  43.601  48.230  1.00  0.00           H  
ATOM   1058  CA  PRO    67      26.802  45.331  47.938  1.00  0.00           C  
ATOM   1059  HA  PRO    67      27.582  44.612  47.688  1.00  0.00           H  
ATOM   1060  C   PRO    67      26.833  46.537  46.952  1.00  0.00           C  
ATOM   1061  O   PRO    67      26.222  47.566  47.235  1.00  0.00           O  
ATOM   1062  N   HIE    68      27.696  46.446  45.955  1.00  0.00           N  
ATOM   1063  H   HIE    68      28.079  45.560  45.658  1.00  0.00           H  
ATOM   1064  CA  HIE    68      27.912  47.649  45.140  1.00  0.00           C  
ATOM   1065  HA  HIE    68      27.987  48.522  45.788  1.00  0.00           H  
ATOM   1066  CB  HIE    68      29.253  47.591  44.429  1.00  0.00           C  
ATOM   1067  HB2 HIE    68      30.041  47.124  45.020  1.00  0.00           H  
ATOM   1068  HB3 HIE    68      29.146  46.956  43.549  1.00  0.00           H  
ATOM   1069  CG  HIE    68      29.743  48.921  44.120  1.00  0.00           C  
ATOM   1070  ND1 HIE    68      29.509  49.685  42.933  1.00  0.00           N  
ATOM   1071  CE1 HIE    68      30.224  50.781  43.085  1.00  0.00           C  
ATOM   1072  HE1 HIE    68      30.326  51.629  42.424  1.00  0.00           H  
ATOM   1073  NE2 HIE    68      30.967  50.723  44.209  1.00  0.00           N  
ATOM   1074  HE2 HIE    68      31.565  51.501  44.445  1.00  0.00           H  
ATOM   1075  CD2 HIE    68      30.649  49.605  44.895  1.00  0.00           C  
ATOM   1076  HD2 HIE    68      30.833  49.290  45.912  1.00  0.00           H  
ATOM   1077  C   HIE    68      26.781  47.839  44.066  1.00  0.00           C  
ATOM   1078  O   HIE    68      26.470  46.836  43.422  1.00  0.00           O  
ATOM   1079  N   PRO    69      26.302  49.101  43.811  1.00  0.00           N  
ATOM   1080  CD  PRO    69      26.527  50.334  44.424  1.00  0.00           C  
ATOM   1081  HD2 PRO    69      27.608  50.359  44.557  1.00  0.00           H  
ATOM   1082  HD3 PRO    69      25.962  50.340  45.355  1.00  0.00           H  
ATOM   1083  CG  PRO    69      26.136  51.438  43.490  1.00  0.00           C  
ATOM   1084  HG2 PRO    69      26.851  51.390  42.669  1.00  0.00           H  
ATOM   1085  HG3 PRO    69      26.062  52.437  43.919  1.00  0.00           H  
ATOM   1086  CB  PRO    69      24.838  50.804  42.988  1.00  0.00           C  
ATOM   1087  HB2 PRO    69      24.434  51.288  42.099  1.00  0.00           H  
ATOM   1088  HB3 PRO    69      24.093  50.823  43.784  1.00  0.00           H  
ATOM   1089  CA  PRO    69      25.260  49.325  42.759  1.00  0.00           C  
ATOM   1090  HA  PRO    69      24.353  48.736  42.902  1.00  0.00           H  
ATOM   1091  C   PRO    69      25.829  49.191  41.319  1.00  0.00           C  
ATOM   1092  O   PRO    69      24.950  49.152  40.449  1.00  0.00           O  
ATOM   1093  N   HIE    70      27.142  49.135  41.144  1.00  0.00           N  
ATOM   1094  H   HIE    70      27.702  49.263  41.975  1.00  0.00           H  
ATOM   1095  CA  HIE    70      27.719  48.781  39.825  1.00  0.00           C  
ATOM   1096  HA  HIE    70      27.351  49.374  38.988  1.00  0.00           H  
ATOM   1097  CB  HIE    70      29.205  49.021  39.638  1.00  0.00           C  
ATOM   1098  HB2 HIE    70      29.834  48.529  40.380  1.00  0.00           H  
ATOM   1099  HB3 HIE    70      29.555  48.620  38.687  1.00  0.00           H  
ATOM   1100  CG  HIE    70      29.626  50.500  39.679  1.00  0.00           C  
ATOM   1101  ND1 HIE    70      28.773  51.561  39.389  1.00  0.00           N  
ATOM   1102  CE1 HIE    70      29.576  52.665  39.435  1.00  0.00           C  
ATOM   1103  HE1 HIE    70      29.251  53.673  39.224  1.00  0.00           H  
ATOM   1104  NE2 HIE    70      30.836  52.327  39.724  1.00  0.00           N  
ATOM   1105  HE2 HIE    70      31.620  52.963  39.741  1.00  0.00           H  
ATOM   1106  CD2 HIE    70      30.921  50.944  39.876  1.00  0.00           C  
ATOM   1107  HD2 HIE    70      31.805  50.375  40.122  1.00  0.00           H  
ATOM   1108  C   HIE    70      27.303  47.314  39.561  1.00  0.00           C  
ATOM   1109  O   HIE    70      26.749  46.622  40.437  1.00  0.00           O  
ATOM   1110  N   GLU    71      27.542  46.800  38.330  1.00  0.00           N  
ATOM   1111  H   GLU    71      28.008  47.394  37.660  1.00  0.00           H  
ATOM   1112  CA  GLU    71      27.046  45.458  37.891  1.00  0.00           C  
ATOM   1113  HA  GLU    71      26.833  44.904  38.805  1.00  0.00           H  
ATOM   1114  CB  GLU    71      25.722  45.654  37.042  1.00  0.00           C  
ATOM   1115  HB2 GLU    71      25.711  46.503  36.358  1.00  0.00           H  
ATOM   1116  HB3 GLU    71      25.509  44.680  36.602  1.00  0.00           H  
ATOM   1117  CG  GLU    71      24.523  46.002  37.942  1.00  0.00           C  
ATOM   1118  HG2 GLU    71      24.296  45.192  38.634  1.00  0.00           H  
ATOM   1119  HG3 GLU    71      24.849  46.915  38.440  1.00  0.00           H  
ATOM   1120  CD  GLU    71      23.199  46.301  37.242  1.00  0.00           C  
ATOM   1121  OE1 GLU    71      22.535  47.228  37.691  1.00  0.00           O  
ATOM   1122  OE2 GLU    71      22.779  45.633  36.259  1.00  0.00           O  
ATOM   1123  C   GLU    71      27.993  44.696  36.944  1.00  0.00           C  
ATOM   1124  O   GLU    71      28.497  45.245  35.980  1.00  0.00           O  
ATOM   1125  N   LEU    72      28.125  43.383  37.243  1.00  0.00           N  
ATOM   1126  H   LEU    72      27.466  43.054  37.935  1.00  0.00           H  
ATOM   1127  CA  LEU    72      28.888  42.515  36.349  1.00  0.00           C  
ATOM   1128  HA  LEU    72      29.777  43.067  36.045  1.00  0.00           H  
ATOM   1129  CB  LEU    72      29.124  41.193  37.094  1.00  0.00           C  
ATOM   1130  HB2 LEU    72      28.186  40.762  37.444  1.00  0.00           H  
ATOM   1131  HB3 LEU    72      29.464  40.514  36.313  1.00  0.00           H  
ATOM   1132  CG  LEU    72      30.137  41.229  38.268  1.00  0.00           C  
ATOM   1133  HG  LEU    72      30.603  42.203  38.416  1.00  0.00           H  
ATOM   1134  CD1 LEU    72      29.596  40.620  39.494  1.00  0.00           C  
ATOM   1135 HD11 LEU    72      30.347  40.546  40.280  1.00  0.00           H  
ATOM   1136 HD12 LEU    72      28.792  41.269  39.844  1.00  0.00           H  
ATOM   1137 HD13 LEU    72      29.181  39.631  39.301  1.00  0.00           H  
ATOM   1138  CD2 LEU    72      31.230  40.251  37.862  1.00  0.00           C  
ATOM   1139 HD21 LEU    72      32.049  40.280  38.581  1.00  0.00           H  
ATOM   1140 HD22 LEU    72      30.893  39.241  37.628  1.00  0.00           H  
ATOM   1141 HD23 LEU    72      31.687  40.678  36.969  1.00  0.00           H  
ATOM   1142  C   LEU    72      28.118  42.377  35.011  1.00  0.00           C  
ATOM   1143  O   LEU    72      26.868  42.335  35.001  1.00  0.00           O  
ATOM   1144  N   VAL    73      28.834  42.112  33.929  1.00  0.00           N  
ATOM   1145  H   VAL    73      29.807  41.921  34.123  1.00  0.00           H  
ATOM   1146  CA  VAL    73      28.396  42.008  32.569  1.00  0.00           C  
ATOM   1147  HA  VAL    73      27.410  41.543  32.571  1.00  0.00           H  
ATOM   1148  CB  VAL    73      28.323  43.378  31.869  1.00  0.00           C  
ATOM   1149  HB  VAL    73      28.081  43.188  30.823  1.00  0.00           H  
ATOM   1150  CG1 VAL    73      27.168  44.261  32.365  1.00  0.00           C  
ATOM   1151 HG11 VAL    73      27.480  44.542  33.371  1.00  0.00           H  
ATOM   1152 HG12 VAL    73      27.181  45.190  31.795  1.00  0.00           H  
ATOM   1153 HG13 VAL    73      26.252  43.670  32.346  1.00  0.00           H  
ATOM   1154  CG2 VAL    73      29.609  44.195  31.887  1.00  0.00           C  
ATOM   1155 HG21 VAL    73      30.431  43.764  31.315  1.00  0.00           H  
ATOM   1156 HG22 VAL    73      29.418  45.211  31.541  1.00  0.00           H  
ATOM   1157 HG23 VAL    73      29.927  44.385  32.912  1.00  0.00           H  
ATOM   1158  C   VAL    73      29.134  41.001  31.746  1.00  0.00           C  
ATOM   1159  O   VAL    73      30.362  40.861  31.826  1.00  0.00           O  
ATOM   1160  N   GLY    74      28.296  40.241  30.916  1.00  0.00           N  
ATOM   1161  H   GLY    74      27.314  40.463  31.000  1.00  0.00           H  
ATOM   1162  CA  GLY    74      28.659  39.018  30.142  1.00  0.00           C  
ATOM   1163  HA2 GLY    74      28.508  39.150  29.071  1.00  0.00           H  
ATOM   1164  HA3 GLY    74      29.705  38.761  30.313  1.00  0.00           H  
ATOM   1165  C   GLY    74      27.774  37.852  30.590  1.00  0.00           C  
ATOM   1166  O   GLY    74      26.824  38.067  31.326  1.00  0.00           O  
ATOM   1167  N   LYS    75      28.036  36.567  30.183  1.00  0.00           N  
ATOM   1168  H   LYS    75      28.822  36.533  29.549  1.00  0.00           H  
ATOM   1169  CA  LYS    75      27.165  35.406  30.388  1.00  0.00           C  
ATOM   1170  HA  LYS    75      26.174  35.594  29.974  1.00  0.00           H  
ATOM   1171  CB  LYS    75      27.648  34.210  29.452  1.00  0.00           C  
ATOM   1172  HB2 LYS    75      27.757  34.634  28.454  1.00  0.00           H  
ATOM   1173  HB3 LYS    75      28.615  33.826  29.777  1.00  0.00           H  
ATOM   1174  CG  LYS    75      26.744  32.959  29.627  1.00  0.00           C  
ATOM   1175  HG2 LYS    75      26.940  32.564  30.623  1.00  0.00           H  
ATOM   1176  HG3 LYS    75      25.705  33.289  29.625  1.00  0.00           H  
ATOM   1177  CD  LYS    75      27.018  31.848  28.715  1.00  0.00           C  
ATOM   1178  HD2 LYS    75      26.795  32.226  27.717  1.00  0.00           H  
ATOM   1179  HD3 LYS    75      28.057  31.549  28.851  1.00  0.00           H  
ATOM   1180  CE  LYS    75      26.137  30.665  28.924  1.00  0.00           C  
ATOM   1181  HE2 LYS    75      25.140  31.044  28.700  1.00  0.00           H  
ATOM   1182  HE3 LYS    75      26.386  29.819  28.284  1.00  0.00           H  
ATOM   1183  NZ  LYS    75      26.069  30.126  30.287  1.00  0.00           N  
ATOM   1184  HZ1 LYS    75      25.756  30.776  30.994  1.00  0.00           H  
ATOM   1185  HZ2 LYS    75      25.362  29.405  30.323  1.00  0.00           H  
ATOM   1186  HZ3 LYS    75      26.943  29.705  30.567  1.00  0.00           H  
ATOM   1187  C   LYS    75      26.828  35.024  31.893  1.00  0.00           C  
ATOM   1188  O   LYS    75      27.756  35.155  32.706  1.00  0.00           O  
ATOM   1189  N   ASP    76      25.531  34.635  32.117  1.00  0.00           N  
ATOM   1190  H   ASP    76      24.854  34.737  31.375  1.00  0.00           H  
ATOM   1191  CA  ASP    76      25.026  34.383  33.465  1.00  0.00           C  
ATOM   1192  HA  ASP    76      23.973  34.099  33.471  1.00  0.00           H  
ATOM   1193  CB  ASP    76      25.700  33.064  33.964  1.00  0.00           C  
ATOM   1194  HB2 ASP    76      26.706  33.228  34.351  1.00  0.00           H  
ATOM   1195  HB3 ASP    76      25.072  32.622  34.737  1.00  0.00           H  
ATOM   1196  CG  ASP    76      25.834  31.947  32.890  1.00  0.00           C  
ATOM   1197  OD1 ASP    76      24.872  31.637  32.179  1.00  0.00           O  
ATOM   1198  OD2 ASP    76      26.890  31.255  32.725  1.00  0.00           O  
ATOM   1199  C   ASP    76      25.143  35.516  34.540  1.00  0.00           C  
ATOM   1200  O   ASP    76      25.204  35.183  35.726  1.00  0.00           O  
ATOM   1201  N   CYS    77      25.293  36.799  34.206  1.00  0.00           N  
ATOM   1202  H   CYS    77      25.216  37.013  33.221  1.00  0.00           H  
ATOM   1203  CA  CYS    77      25.337  37.966  35.132  1.00  0.00           C  
ATOM   1204  HA  CYS    77      25.699  37.653  36.111  1.00  0.00           H  
ATOM   1205  CB  CYS    77      26.322  38.921  34.546  1.00  0.00           C  
ATOM   1206  HB2 CYS    77      26.076  39.102  33.500  1.00  0.00           H  
ATOM   1207  HB3 CYS    77      26.178  39.870  35.062  1.00  0.00           H  
ATOM   1208  SG  CYS    77      27.980  38.314  34.704  1.00  0.00           S  
ATOM   1209  HG  CYS    77      27.836  37.339  33.802  1.00  0.00           H  
ATOM   1210  C   CYS    77      23.978  38.654  35.296  1.00  0.00           C  
ATOM   1211  O   CYS    77      23.194  38.738  34.367  1.00  0.00           O  
ATOM   1212  N   ARG    78      23.736  39.177  36.459  1.00  0.00           N  
ATOM   1213  H   ARG    78      24.352  38.960  37.229  1.00  0.00           H  
ATOM   1214  CA  ARG    78      22.488  39.888  36.806  1.00  0.00           C  
ATOM   1215  HA  ARG    78      22.274  40.728  36.146  1.00  0.00           H  
ATOM   1216  CB  ARG    78      21.283  38.908  36.863  1.00  0.00           C  
ATOM   1217  HB2 ARG    78      20.405  39.441  37.226  1.00  0.00           H  
ATOM   1218  HB3 ARG    78      21.070  38.716  35.812  1.00  0.00           H  
ATOM   1219  CG  ARG    78      21.536  37.633  37.665  1.00  0.00           C  
ATOM   1220  HG2 ARG    78      22.156  37.031  37.000  1.00  0.00           H  
ATOM   1221  HG3 ARG    78      22.157  37.908  38.517  1.00  0.00           H  
ATOM   1222  CD  ARG    78      20.269  36.844  38.099  1.00  0.00           C  
ATOM   1223  HD2 ARG    78      19.642  36.588  37.245  1.00  0.00           H  
ATOM   1224  HD3 ARG    78      20.539  35.947  38.658  1.00  0.00           H  
ATOM   1225  NE  ARG    78      19.356  37.602  38.918  1.00  0.00           N  
ATOM   1226  HE  ARG    78      19.580  38.581  39.029  1.00  0.00           H  
ATOM   1227  CZ  ARG    78      18.295  37.236  39.499  1.00  0.00           C  
ATOM   1228  NH1 ARG    78      17.862  38.056  40.426  1.00  0.00           N  
ATOM   1229 HH11 ARG    78      18.264  38.982  40.399  1.00  0.00           H  
ATOM   1230 HH12 ARG    78      17.038  37.841  40.969  1.00  0.00           H  
ATOM   1231  NH2 ARG    78      17.813  36.021  39.306  1.00  0.00           N  
ATOM   1232 HH21 ARG    78      18.169  35.407  38.588  1.00  0.00           H  
ATOM   1233 HH22 ARG    78      17.000  35.687  39.803  1.00  0.00           H  
ATOM   1234  C   ARG    78      22.687  40.589  38.119  1.00  0.00           C  
ATOM   1235  O   ARG    78      23.112  40.015  39.108  1.00  0.00           O  
ATOM   1236  N   ASP    79      22.030  41.748  38.347  1.00  0.00           N  
ATOM   1237  H   ASP    79      21.500  42.095  37.561  1.00  0.00           H  
ATOM   1238  CA  ASP    79      21.706  42.411  39.659  1.00  0.00           C  
ATOM   1239  HA  ASP    79      21.253  43.380  39.447  1.00  0.00           H  
ATOM   1240  CB  ASP    79      20.545  41.663  40.341  1.00  0.00           C  
ATOM   1241  HB2 ASP    79      20.869  40.691  40.714  1.00  0.00           H  
ATOM   1242  HB3 ASP    79      20.170  42.258  41.174  1.00  0.00           H  
ATOM   1243  CG  ASP    79      19.369  41.402  39.374  1.00  0.00           C  
ATOM   1244  OD1 ASP    79      19.034  42.234  38.540  1.00  0.00           O  
ATOM   1245  OD2 ASP    79      18.804  40.300  39.366  1.00  0.00           O  
ATOM   1246  C   ASP    79      22.785  42.688  40.684  1.00  0.00           C  
ATOM   1247  O   ASP    79      22.587  42.702  41.920  1.00  0.00           O  
ATOM   1248  N   GLY    80      24.014  42.889  40.232  1.00  0.00           N  
ATOM   1249  H   GLY    80      24.101  42.612  39.265  1.00  0.00           H  
ATOM   1250  CA  GLY    80      25.245  43.233  40.928  1.00  0.00           C  
ATOM   1251  HA2 GLY    80      25.881  43.748  40.209  1.00  0.00           H  
ATOM   1252  HA3 GLY    80      25.074  43.888  41.783  1.00  0.00           H  
ATOM   1253  C   GLY    80      26.004  41.980  41.332  1.00  0.00           C  
ATOM   1254  O   GLY    80      26.873  42.004  42.187  1.00  0.00           O  
ATOM   1255  N   TYR    81      25.696  40.796  40.777  1.00  0.00           N  
ATOM   1256  H   TYR    81      24.954  40.813  40.092  1.00  0.00           H  
ATOM   1257  CA  TYR    81      26.280  39.526  40.897  1.00  0.00           C  
ATOM   1258  HA  TYR    81      27.338  39.634  41.134  1.00  0.00           H  
ATOM   1259  CB  TYR    81      25.572  38.658  41.994  1.00  0.00           C  
ATOM   1260  HB2 TYR    81      26.261  37.868  42.294  1.00  0.00           H  
ATOM   1261  HB3 TYR    81      25.345  39.366  42.791  1.00  0.00           H  
ATOM   1262  CG  TYR    81      24.244  37.995  41.661  1.00  0.00           C  
ATOM   1263  CD1 TYR    81      24.244  36.608  41.360  1.00  0.00           C  
ATOM   1264  HD1 TYR    81      25.112  35.996  41.163  1.00  0.00           H  
ATOM   1265  CE1 TYR    81      22.958  36.117  41.159  1.00  0.00           C  
ATOM   1266  HE1 TYR    81      22.913  35.078  40.869  1.00  0.00           H  
ATOM   1267  CZ  TYR    81      21.807  36.820  41.608  1.00  0.00           C  
ATOM   1268  OH  TYR    81      20.631  36.138  41.526  1.00  0.00           O  
ATOM   1269  HH  TYR    81      19.856  36.668  41.727  1.00  0.00           H  
ATOM   1270  CE2 TYR    81      21.816  38.206  41.911  1.00  0.00           C  
ATOM   1271  HE2 TYR    81      20.943  38.814  42.099  1.00  0.00           H  
ATOM   1272  CD2 TYR    81      23.067  38.774  41.870  1.00  0.00           C  
ATOM   1273  HD2 TYR    81      23.131  39.824  42.115  1.00  0.00           H  
ATOM   1274  C   TYR    81      26.380  38.729  39.549  1.00  0.00           C  
ATOM   1275  O   TYR    81      25.988  39.114  38.426  1.00  0.00           O  
ATOM   1276  N   TYR    82      27.037  37.548  39.598  1.00  0.00           N  
ATOM   1277  H   TYR    82      27.439  37.286  40.486  1.00  0.00           H  
ATOM   1278  CA  TYR    82      27.236  36.465  38.654  1.00  0.00           C  
ATOM   1279  HA  TYR    82      26.382  36.637  37.998  1.00  0.00           H  
ATOM   1280  CB  TYR    82      28.703  36.568  38.097  1.00  0.00           C  
ATOM   1281  HB2 TYR    82      28.874  37.462  37.498  1.00  0.00           H  
ATOM   1282  HB3 TYR    82      29.345  36.800  38.946  1.00  0.00           H  
ATOM   1283  CG  TYR    82      29.240  35.324  37.386  1.00  0.00           C  
ATOM   1284  CD1 TYR    82      30.266  34.470  37.933  1.00  0.00           C  
ATOM   1285  HD1 TYR    82      30.642  34.658  38.927  1.00  0.00           H  
ATOM   1286  CE1 TYR    82      30.915  33.385  37.247  1.00  0.00           C  
ATOM   1287  HE1 TYR    82      31.773  32.884  37.669  1.00  0.00           H  
ATOM   1288  CZ  TYR    82      30.419  33.071  35.949  1.00  0.00           C  
ATOM   1289  OH  TYR    82      31.087  32.036  35.280  1.00  0.00           O  
ATOM   1290  HH  TYR    82      30.440  31.799  34.612  1.00  0.00           H  
ATOM   1291  CE2 TYR    82      29.420  33.838  35.426  1.00  0.00           C  
ATOM   1292  HE2 TYR    82      29.040  33.575  34.450  1.00  0.00           H  
ATOM   1293  CD2 TYR    82      28.852  34.984  36.109  1.00  0.00           C  
ATOM   1294  HD2 TYR    82      28.084  35.548  35.600  1.00  0.00           H  
ATOM   1295  C   TYR    82      26.988  35.099  39.390  1.00  0.00           C  
ATOM   1296  O   TYR    82      27.433  35.026  40.496  1.00  0.00           O  
ATOM   1297  N   GLU    83      26.349  34.134  38.769  1.00  0.00           N  
ATOM   1298  H   GLU    83      26.015  34.249  37.823  1.00  0.00           H  
ATOM   1299  CA  GLU    83      26.397  32.792  39.280  1.00  0.00           C  
ATOM   1300  HA  GLU    83      27.347  32.674  39.801  1.00  0.00           H  
ATOM   1301  CB  GLU    83      25.215  32.709  40.276  1.00  0.00           C  
ATOM   1302  HB2 GLU    83      25.508  33.469  41.000  1.00  0.00           H  
ATOM   1303  HB3 GLU    83      24.278  33.064  39.846  1.00  0.00           H  
ATOM   1304  CG  GLU    83      24.957  31.471  41.081  1.00  0.00           C  
ATOM   1305  HG2 GLU    83      24.732  30.695  40.350  1.00  0.00           H  
ATOM   1306  HG3 GLU    83      25.802  31.326  41.754  1.00  0.00           H  
ATOM   1307  CD  GLU    83      23.694  31.458  41.936  1.00  0.00           C  
ATOM   1308  OE1 GLU    83      22.891  30.524  41.828  1.00  0.00           O  
ATOM   1309  OE2 GLU    83      23.482  32.461  42.651  1.00  0.00           O  
ATOM   1310  C   GLU    83      26.238  31.686  38.250  1.00  0.00           C  
ATOM   1311  O   GLU    83      25.464  31.718  37.300  1.00  0.00           O  
ATOM   1312  N   ALA    84      27.091  30.656  38.300  1.00  0.00           N  
ATOM   1313  H   ALA    84      27.699  30.642  39.107  1.00  0.00           H  
ATOM   1314  CA  ALA    84      27.341  29.630  37.318  1.00  0.00           C  
ATOM   1315  HA  ALA    84      26.365  29.278  36.986  1.00  0.00           H  
ATOM   1316  CB  ALA    84      28.141  30.135  36.173  1.00  0.00           C  
ATOM   1317  HB1 ALA    84      29.160  30.472  36.362  1.00  0.00           H  
ATOM   1318  HB2 ALA    84      28.132  29.494  35.292  1.00  0.00           H  
ATOM   1319  HB3 ALA    84      27.708  31.071  35.820  1.00  0.00           H  
ATOM   1320  C   ALA    84      27.858  28.313  37.982  1.00  0.00           C  
ATOM   1321  O   ALA    84      28.664  28.254  38.928  1.00  0.00           O  
ATOM   1322  N   ASP    85      27.525  27.180  37.405  1.00  0.00           N  
ATOM   1323  H   ASP    85      26.788  27.208  36.716  1.00  0.00           H  
ATOM   1324  CA  ASP    85      28.177  25.846  37.649  1.00  0.00           C  
ATOM   1325  HA  ASP    85      28.046  25.703  38.722  1.00  0.00           H  
ATOM   1326  CB  ASP    85      27.443  24.756  36.944  1.00  0.00           C  
ATOM   1327  HB2 ASP    85      27.395  23.831  37.518  1.00  0.00           H  
ATOM   1328  HB3 ASP    85      26.375  24.968  37.007  1.00  0.00           H  
ATOM   1329  CG  ASP    85      27.742  24.446  35.438  1.00  0.00           C  
ATOM   1330  OD1 ASP    85      28.528  23.506  35.115  1.00  0.00           O  
ATOM   1331  OD2 ASP    85      27.261  25.240  34.570  1.00  0.00           O  
ATOM   1332  C   ASP    85      29.721  25.947  37.329  1.00  0.00           C  
ATOM   1333  O   ASP    85      30.135  26.397  36.219  1.00  0.00           O  
ATOM   1334  N   LEU    86      30.586  25.442  38.253  1.00  0.00           N  
ATOM   1335  H   LEU    86      30.162  25.120  39.112  1.00  0.00           H  
ATOM   1336  CA  LEU    86      32.061  25.233  38.068  1.00  0.00           C  
ATOM   1337  HA  LEU    86      32.467  26.049  37.470  1.00  0.00           H  
ATOM   1338  CB  LEU    86      32.813  25.261  39.451  1.00  0.00           C  
ATOM   1339  HB2 LEU    86      32.424  24.403  39.999  1.00  0.00           H  
ATOM   1340  HB3 LEU    86      33.877  25.023  39.460  1.00  0.00           H  
ATOM   1341  CG  LEU    86      32.733  26.457  40.285  1.00  0.00           C  
ATOM   1342  HG  LEU    86      31.712  26.660  40.607  1.00  0.00           H  
ATOM   1343  CD1 LEU    86      33.527  26.256  41.592  1.00  0.00           C  
ATOM   1344 HD11 LEU    86      34.596  26.391  41.428  1.00  0.00           H  
ATOM   1345 HD12 LEU    86      33.142  26.979  42.311  1.00  0.00           H  
ATOM   1346 HD13 LEU    86      33.408  25.283  42.069  1.00  0.00           H  
ATOM   1347  CD2 LEU    86      33.282  27.632  39.438  1.00  0.00           C  
ATOM   1348 HD21 LEU    86      32.579  27.858  38.637  1.00  0.00           H  
ATOM   1349 HD22 LEU    86      33.530  28.517  40.023  1.00  0.00           H  
ATOM   1350 HD23 LEU    86      34.219  27.255  39.026  1.00  0.00           H  
ATOM   1351  C   LEU    86      32.312  23.941  37.306  1.00  0.00           C  
ATOM   1352  O   LEU    86      31.483  23.003  37.393  1.00  0.00           O  
ATOM   1353  N   CYS    87      33.445  23.793  36.619  1.00  0.00           N  
ATOM   1354  H   CYS    87      34.169  24.497  36.618  1.00  0.00           H  
ATOM   1355  CA  CYS    87      33.808  22.564  35.988  1.00  0.00           C  
ATOM   1356  HA  CYS    87      33.049  22.475  35.210  1.00  0.00           H  
ATOM   1357  CB  CYS    87      35.179  22.788  35.308  1.00  0.00           C  
ATOM   1358  HB2 CYS    87      35.019  23.675  34.696  1.00  0.00           H  
ATOM   1359  HB3 CYS    87      35.952  22.957  36.058  1.00  0.00           H  
ATOM   1360  SG  CYS    87      35.478  21.341  34.094  1.00  0.00           S  
ATOM   1361  HG  CYS    87      34.273  21.454  33.530  1.00  0.00           H  
ATOM   1362  C   CYS    87      33.990  21.354  36.995  1.00  0.00           C  
ATOM   1363  O   CYS    87      34.877  21.394  37.880  1.00  0.00           O  
ATOM   1364  N   PRO    88      33.207  20.303  36.866  1.00  0.00           N  
ATOM   1365  CD  PRO    88      32.186  20.082  35.946  1.00  0.00           C  
ATOM   1366  HD2 PRO    88      32.665  19.700  35.044  1.00  0.00           H  
ATOM   1367  HD3 PRO    88      31.698  21.038  35.761  1.00  0.00           H  
ATOM   1368  CG  PRO    88      31.310  18.969  36.428  1.00  0.00           C  
ATOM   1369  HG2 PRO    88      30.854  18.456  35.581  1.00  0.00           H  
ATOM   1370  HG3 PRO    88      30.443  19.413  36.917  1.00  0.00           H  
ATOM   1371  CB  PRO    88      32.153  18.215  37.374  1.00  0.00           C  
ATOM   1372  HB2 PRO    88      32.521  17.298  36.914  1.00  0.00           H  
ATOM   1373  HB3 PRO    88      31.558  17.876  38.223  1.00  0.00           H  
ATOM   1374  CA  PRO    88      33.316  19.166  37.755  1.00  0.00           C  
ATOM   1375  HA  PRO    88      33.189  19.665  38.715  1.00  0.00           H  
ATOM   1376  C   PRO    88      34.689  18.453  37.620  1.00  0.00           C  
ATOM   1377  O   PRO    88      35.136  17.819  38.466  1.00  0.00           O  
ATOM   1378  N   ASP    89      35.395  18.617  36.482  1.00  0.00           N  
ATOM   1379  H   ASP    89      34.992  19.192  35.756  1.00  0.00           H  
ATOM   1380  CA  ASP    89      36.692  18.014  36.143  1.00  0.00           C  
ATOM   1381  HA  ASP    89      36.680  16.995  36.528  1.00  0.00           H  
ATOM   1382  CB  ASP    89      36.796  17.774  34.655  1.00  0.00           C  
ATOM   1383  HB2 ASP    89      36.713  18.692  34.073  1.00  0.00           H  
ATOM   1384  HB3 ASP    89      37.798  17.434  34.393  1.00  0.00           H  
ATOM   1385  CG  ASP    89      35.758  16.784  34.134  1.00  0.00           C  
ATOM   1386  OD1 ASP    89      35.733  16.421  32.925  1.00  0.00           O  
ATOM   1387  OD2 ASP    89      34.839  16.276  34.888  1.00  0.00           O  
ATOM   1388  C   ASP    89      37.948  18.735  36.757  1.00  0.00           C  
ATOM   1389  O   ASP    89      39.052  18.269  36.622  1.00  0.00           O  
ATOM   1390  N   ARG    90      37.735  19.800  37.580  1.00  0.00           N  
ATOM   1391  H   ARG    90      36.800  19.988  37.912  1.00  0.00           H  
ATOM   1392  CA  ARG    90      38.839  20.709  38.034  1.00  0.00           C  
ATOM   1393  HA  ARG    90      39.751  20.112  38.047  1.00  0.00           H  
ATOM   1394  CB  ARG    90      38.918  21.914  36.980  1.00  0.00           C  
ATOM   1395  HB2 ARG    90      37.921  22.319  36.806  1.00  0.00           H  
ATOM   1396  HB3 ARG    90      39.444  22.702  37.519  1.00  0.00           H  
ATOM   1397  CG  ARG    90      39.697  21.447  35.798  1.00  0.00           C  
ATOM   1398  HG2 ARG    90      40.612  21.023  36.210  1.00  0.00           H  
ATOM   1399  HG3 ARG    90      39.214  20.583  35.341  1.00  0.00           H  
ATOM   1400  CD  ARG    90      40.190  22.473  34.764  1.00  0.00           C  
ATOM   1401  HD2 ARG    90      40.920  23.050  35.331  1.00  0.00           H  
ATOM   1402  HD3 ARG    90      40.841  21.995  34.032  1.00  0.00           H  
ATOM   1403  NE  ARG    90      39.147  23.309  34.195  1.00  0.00           N  
ATOM   1404  HE  ARG    90      38.596  23.901  34.801  1.00  0.00           H  
ATOM   1405  CZ  ARG    90      38.786  23.414  32.924  1.00  0.00           C  
ATOM   1406  NH1 ARG    90      37.748  24.120  32.739  1.00  0.00           N  
ATOM   1407 HH11 ARG    90      37.305  24.599  33.510  1.00  0.00           H  
ATOM   1408 HH12 ARG    90      37.374  24.118  31.801  1.00  0.00           H  
ATOM   1409  NH2 ARG    90      39.380  23.010  31.825  1.00  0.00           N  
ATOM   1410 HH21 ARG    90      40.233  22.491  31.975  1.00  0.00           H  
ATOM   1411 HH22 ARG    90      39.009  23.186  30.903  1.00  0.00           H  
ATOM   1412  C   ARG    90      38.593  21.308  39.437  1.00  0.00           C  
ATOM   1413  O   ARG    90      37.478  21.435  39.901  1.00  0.00           O  
ATOM   1414  N   SER    91      39.676  21.717  40.107  1.00  0.00           N  
ATOM   1415  H   SER    91      40.508  21.618  39.544  1.00  0.00           H  
ATOM   1416  CA  SER    91      39.668  22.702  41.286  1.00  0.00           C  
ATOM   1417  HA  SER    91      38.697  22.763  41.776  1.00  0.00           H  
ATOM   1418  CB  SER    91      40.674  22.224  42.408  1.00  0.00           C  
ATOM   1419  HB2 SER    91      40.746  22.993  43.177  1.00  0.00           H  
ATOM   1420  HB3 SER    91      40.296  21.271  42.778  1.00  0.00           H  
ATOM   1421  OG  SER    91      41.959  21.959  41.919  1.00  0.00           O  
ATOM   1422  HG  SER    91      42.466  21.963  42.735  1.00  0.00           H  
ATOM   1423  C   SER    91      40.041  24.135  40.964  1.00  0.00           C  
ATOM   1424  O   SER    91      39.758  25.002  41.762  1.00  0.00           O  
ATOM   1425  N   ILE    92      40.703  24.362  39.831  1.00  0.00           N  
ATOM   1426  H   ILE    92      41.051  23.611  39.253  1.00  0.00           H  
ATOM   1427  CA  ILE    92      41.231  25.623  39.314  1.00  0.00           C  
ATOM   1428  HA  ILE    92      41.419  26.365  40.090  1.00  0.00           H  
ATOM   1429  CB  ILE    92      42.554  25.460  38.566  1.00  0.00           C  
ATOM   1430  HB  ILE    92      42.359  24.816  37.709  1.00  0.00           H  
ATOM   1431  CG2 ILE    92      43.021  26.838  38.074  1.00  0.00           C  
ATOM   1432 HG21 ILE    92      44.023  26.834  37.645  1.00  0.00           H  
ATOM   1433 HG22 ILE    92      42.349  27.135  37.269  1.00  0.00           H  
ATOM   1434 HG23 ILE    92      42.912  27.528  38.911  1.00  0.00           H  
ATOM   1435  CG1 ILE    92      43.640  24.780  39.380  1.00  0.00           C  
ATOM   1436 HG12 ILE    92      43.227  23.806  39.643  1.00  0.00           H  
ATOM   1437 HG13 ILE    92      44.493  24.626  38.718  1.00  0.00           H  
ATOM   1438  CD1 ILE    92      44.098  25.509  40.675  1.00  0.00           C  
ATOM   1439 HD11 ILE    92      44.632  24.726  41.215  1.00  0.00           H  
ATOM   1440 HD12 ILE    92      44.745  26.379  40.565  1.00  0.00           H  
ATOM   1441 HD13 ILE    92      43.265  25.774  41.327  1.00  0.00           H  
ATOM   1442  C   ILE    92      40.212  26.255  38.347  1.00  0.00           C  
ATOM   1443  O   ILE    92      39.765  25.608  37.462  1.00  0.00           O  
ATOM   1444  N   HIE    93      39.700  27.422  38.723  1.00  0.00           N  
ATOM   1445  H   HIE    93      40.065  27.782  39.593  1.00  0.00           H  
ATOM   1446  CA  HIE    93      38.623  28.123  37.997  1.00  0.00           C  
ATOM   1447  HA  HIE    93      38.451  27.639  37.036  1.00  0.00           H  
ATOM   1448  CB  HIE    93      37.314  27.948  38.746  1.00  0.00           C  
ATOM   1449  HB2 HIE    93      37.516  28.429  39.703  1.00  0.00           H  
ATOM   1450  HB3 HIE    93      36.516  28.370  38.136  1.00  0.00           H  
ATOM   1451  CG  HIE    93      36.994  26.561  39.072  1.00  0.00           C  
ATOM   1452  ND1 HIE    93      36.644  25.689  38.057  1.00  0.00           N  
ATOM   1453  CE1 HIE    93      36.664  24.487  38.633  1.00  0.00           C  
ATOM   1454  HE1 HIE    93      36.542  23.572  38.072  1.00  0.00           H  
ATOM   1455  NE2 HIE    93      36.870  24.571  39.934  1.00  0.00           N  
ATOM   1456  HE2 HIE    93      36.963  23.774  40.547  1.00  0.00           H  
ATOM   1457  CD2 HIE    93      37.160  25.874  40.234  1.00  0.00           C  
ATOM   1458  HD2 HIE    93      37.555  26.262  41.162  1.00  0.00           H  
ATOM   1459  C   HIE    93      38.862  29.597  37.738  1.00  0.00           C  
ATOM   1460  O   HIE    93      39.052  30.380  38.674  1.00  0.00           O  
ATOM   1461  N   SER    94      38.813  29.949  36.423  1.00  0.00           N  
ATOM   1462  H   SER    94      38.626  29.249  35.719  1.00  0.00           H  
ATOM   1463  CA  SER    94      39.009  31.269  35.886  1.00  0.00           C  
ATOM   1464  HA  SER    94      39.286  31.925  36.711  1.00  0.00           H  
ATOM   1465  CB  SER    94      40.207  31.216  34.813  1.00  0.00           C  
ATOM   1466  HB2 SER    94      39.985  30.575  33.960  1.00  0.00           H  
ATOM   1467  HB3 SER    94      40.431  32.213  34.432  1.00  0.00           H  
ATOM   1468  OG  SER    94      41.433  30.665  35.341  1.00  0.00           O  
ATOM   1469  HG  SER    94      41.831  31.364  35.865  1.00  0.00           H  
ATOM   1470  C   SER    94      37.834  31.851  35.130  1.00  0.00           C  
ATOM   1471  O   SER    94      37.032  31.157  34.589  1.00  0.00           O  
ATOM   1472  N   PHE    95      37.691  33.201  35.105  1.00  0.00           N  
ATOM   1473  H   PHE    95      38.322  33.810  35.605  1.00  0.00           H  
ATOM   1474  CA  PHE    95      36.415  33.801  34.681  1.00  0.00           C  
ATOM   1475  HA  PHE    95      35.715  33.058  34.299  1.00  0.00           H  
ATOM   1476  CB  PHE    95      35.703  34.409  35.889  1.00  0.00           C  
ATOM   1477  HB2 PHE    95      36.299  35.256  36.230  1.00  0.00           H  
ATOM   1478  HB3 PHE    95      34.695  34.654  35.554  1.00  0.00           H  
ATOM   1479  CG  PHE    95      35.617  33.439  37.010  1.00  0.00           C  
ATOM   1480  CD1 PHE    95      34.659  32.393  36.962  1.00  0.00           C  
ATOM   1481  HD1 PHE    95      34.085  32.314  36.051  1.00  0.00           H  
ATOM   1482  CE1 PHE    95      34.504  31.494  38.001  1.00  0.00           C  
ATOM   1483  HE1 PHE    95      33.810  30.685  37.826  1.00  0.00           H  
ATOM   1484  CZ  PHE    95      35.261  31.714  39.174  1.00  0.00           C  
ATOM   1485  HZ  PHE    95      35.250  31.098  40.062  1.00  0.00           H  
ATOM   1486  CE2 PHE    95      36.205  32.719  39.256  1.00  0.00           C  
ATOM   1487  HE2 PHE    95      36.759  32.811  40.179  1.00  0.00           H  
ATOM   1488  CD2 PHE    95      36.321  33.662  38.161  1.00  0.00           C  
ATOM   1489  HD2 PHE    95      36.962  34.521  38.290  1.00  0.00           H  
ATOM   1490  C   PHE    95      36.645  34.827  33.536  1.00  0.00           C  
ATOM   1491  O   PHE    95      36.844  35.982  33.797  1.00  0.00           O  
ATOM   1492  N   GLN    96      36.702  34.388  32.299  1.00  0.00           N  
ATOM   1493  H   GLN    96      36.669  33.381  32.233  1.00  0.00           H  
ATOM   1494  CA  GLN    96      37.145  35.210  31.155  1.00  0.00           C  
ATOM   1495  HA  GLN    96      38.043  35.762  31.431  1.00  0.00           H  
ATOM   1496  CB  GLN    96      37.424  34.170  30.108  1.00  0.00           C  
ATOM   1497  HB2 GLN    96      38.085  33.411  30.527  1.00  0.00           H  
ATOM   1498  HB3 GLN    96      36.523  33.612  29.853  1.00  0.00           H  
ATOM   1499  CG  GLN    96      37.917  34.667  28.727  1.00  0.00           C  
ATOM   1500  HG2 GLN    96      37.064  35.166  28.267  1.00  0.00           H  
ATOM   1501  HG3 GLN    96      38.719  35.379  28.921  1.00  0.00           H  
ATOM   1502  CD  GLN    96      38.467  33.576  27.814  1.00  0.00           C  
ATOM   1503  OE1 GLN    96      39.248  33.890  26.917  1.00  0.00           O  
ATOM   1504  NE2 GLN    96      38.178  32.324  27.972  1.00  0.00           N  
ATOM   1505 HE21 GLN    96      38.601  31.735  27.269  1.00  0.00           H  
ATOM   1506 HE22 GLN    96      37.465  32.084  28.646  1.00  0.00           H  
ATOM   1507  C   GLN    96      36.168  36.324  30.677  1.00  0.00           C  
ATOM   1508  O   GLN    96      36.622  37.374  30.092  1.00  0.00           O  
ATOM   1509  N   ASN    97      34.826  36.144  30.891  1.00  0.00           N  
ATOM   1510  H   ASN    97      34.529  35.606  31.692  1.00  0.00           H  
ATOM   1511  CA  ASN    97      33.854  37.149  30.419  1.00  0.00           C  
ATOM   1512  HA  ASN    97      34.141  37.426  29.405  1.00  0.00           H  
ATOM   1513  CB  ASN    97      32.437  36.482  30.361  1.00  0.00           C  
ATOM   1514  HB2 ASN    97      32.205  36.062  31.340  1.00  0.00           H  
ATOM   1515  HB3 ASN    97      31.758  37.246  29.981  1.00  0.00           H  
ATOM   1516  CG  ASN    97      32.421  35.344  29.412  1.00  0.00           C  
ATOM   1517  OD1 ASN    97      32.521  35.516  28.224  1.00  0.00           O  
ATOM   1518  ND2 ASN    97      32.213  34.133  29.818  1.00  0.00           N  
ATOM   1519 HD21 ASN    97      32.454  33.401  29.166  1.00  0.00           H  
ATOM   1520 HD22 ASN    97      31.949  34.005  30.785  1.00  0.00           H  
ATOM   1521  C   ASN    97      33.735  38.447  31.208  1.00  0.00           C  
ATOM   1522  O   ASN    97      33.337  39.483  30.697  1.00  0.00           O  
ATOM   1523  N   LEU    98      33.869  38.298  32.485  1.00  0.00           N  
ATOM   1524  H   LEU    98      34.159  37.397  32.837  1.00  0.00           H  
ATOM   1525  CA  LEU    98      33.482  39.237  33.517  1.00  0.00           C  
ATOM   1526  HA  LEU    98      32.405  39.274  33.352  1.00  0.00           H  
ATOM   1527  CB  LEU    98      33.781  38.762  34.922  1.00  0.00           C  
ATOM   1528  HB2 LEU    98      34.859  38.669  35.051  1.00  0.00           H  
ATOM   1529  HB3 LEU    98      33.368  39.540  35.564  1.00  0.00           H  
ATOM   1530  CG  LEU    98      33.163  37.419  35.284  1.00  0.00           C  
ATOM   1531  HG  LEU    98      33.679  36.653  34.705  1.00  0.00           H  
ATOM   1532  CD1 LEU    98      33.345  37.274  36.762  1.00  0.00           C  
ATOM   1533 HD11 LEU    98      32.726  37.950  37.351  1.00  0.00           H  
ATOM   1534 HD12 LEU    98      33.056  36.258  37.033  1.00  0.00           H  
ATOM   1535 HD13 LEU    98      34.374  37.526  37.020  1.00  0.00           H  
ATOM   1536  CD2 LEU    98      31.654  37.417  34.967  1.00  0.00           C  
ATOM   1537 HD21 LEU    98      31.246  38.398  35.211  1.00  0.00           H  
ATOM   1538 HD22 LEU    98      31.411  37.038  33.974  1.00  0.00           H  
ATOM   1539 HD23 LEU    98      31.175  36.729  35.663  1.00  0.00           H  
ATOM   1540  C   LEU    98      33.978  40.689  33.330  1.00  0.00           C  
ATOM   1541  O   LEU    98      35.187  40.844  33.442  1.00  0.00           O  
ATOM   1542  N   GLY    99      33.047  41.590  32.955  1.00  0.00           N  
ATOM   1543  H   GLY    99      32.171  41.208  32.627  1.00  0.00           H  
ATOM   1544  CA  GLY    99      33.302  43.031  32.925  1.00  0.00           C  
ATOM   1545  HA2 GLY    99      34.323  43.202  33.263  1.00  0.00           H  
ATOM   1546  HA3 GLY    99      33.100  43.266  31.880  1.00  0.00           H  
ATOM   1547  C   GLY    99      32.379  43.813  33.920  1.00  0.00           C  
ATOM   1548  O   GLY    99      31.592  43.167  34.598  1.00  0.00           O  
ATOM   1549  N   ILE   100      32.561  45.151  34.022  1.00  0.00           N  
ATOM   1550  H   ILE   100      33.008  45.532  33.201  1.00  0.00           H  
ATOM   1551  CA  ILE   100      31.713  46.038  34.820  1.00  0.00           C  
ATOM   1552  HA  ILE   100      30.870  45.479  35.228  1.00  0.00           H  
ATOM   1553  CB  ILE   100      32.502  46.597  36.064  1.00  0.00           C  
ATOM   1554  HB  ILE   100      33.351  47.100  35.601  1.00  0.00           H  
ATOM   1555  CG2 ILE   100      31.712  47.656  36.901  1.00  0.00           C  
ATOM   1556 HG21 ILE   100      30.724  47.297  37.188  1.00  0.00           H  
ATOM   1557 HG22 ILE   100      32.260  48.129  37.715  1.00  0.00           H  
ATOM   1558 HG23 ILE   100      31.616  48.518  36.241  1.00  0.00           H  
ATOM   1559  CG1 ILE   100      32.896  45.450  37.018  1.00  0.00           C  
ATOM   1560 HG12 ILE   100      32.209  45.302  37.851  1.00  0.00           H  
ATOM   1561 HG13 ILE   100      33.089  44.529  36.468  1.00  0.00           H  
ATOM   1562  CD1 ILE   100      34.272  45.867  37.610  1.00  0.00           C  
ATOM   1563 HD11 ILE   100      35.031  45.922  36.829  1.00  0.00           H  
ATOM   1564 HD12 ILE   100      34.213  46.862  38.051  1.00  0.00           H  
ATOM   1565 HD13 ILE   100      34.520  45.193  38.429  1.00  0.00           H  
ATOM   1566  C   ILE   100      31.075  47.189  34.070  1.00  0.00           C  
ATOM   1567  O   ILE   100      31.655  47.931  33.234  1.00  0.00           O  
ATOM   1568  N   GLN   101      29.777  47.386  34.344  1.00  0.00           N  
ATOM   1569  H   GLN   101      29.320  46.776  35.007  1.00  0.00           H  
ATOM   1570  CA  GLN   101      28.981  48.532  33.922  1.00  0.00           C  
ATOM   1571  HA  GLN   101      29.615  49.173  33.309  1.00  0.00           H  
ATOM   1572  CB  GLN   101      27.732  48.113  33.066  1.00  0.00           C  
ATOM   1573  HB2 GLN   101      27.309  49.062  32.738  1.00  0.00           H  
ATOM   1574  HB3 GLN   101      28.027  47.472  32.235  1.00  0.00           H  
ATOM   1575  CG  GLN   101      26.610  47.377  33.894  1.00  0.00           C  
ATOM   1576  HG2 GLN   101      27.049  46.459  34.286  1.00  0.00           H  
ATOM   1577  HG3 GLN   101      26.321  47.993  34.745  1.00  0.00           H  
ATOM   1578  CD  GLN   101      25.442  46.991  33.015  1.00  0.00           C  
ATOM   1579  OE1 GLN   101      25.456  47.286  31.816  1.00  0.00           O  
ATOM   1580  NE2 GLN   101      24.468  46.180  33.377  1.00  0.00           N  
ATOM   1581 HE21 GLN   101      23.804  45.820  32.707  1.00  0.00           H  
ATOM   1582 HE22 GLN   101      24.425  45.753  34.291  1.00  0.00           H  
ATOM   1583  C   GLN   101      28.678  49.447  35.204  1.00  0.00           C  
ATOM   1584  O   GLN   101      28.413  48.918  36.257  1.00  0.00           O  
ATOM   1585  N   CYS   102      28.649  50.731  34.988  1.00  0.00           N  
ATOM   1586  H   CYS   102      28.520  50.966  34.014  1.00  0.00           H  
ATOM   1587  CA  CYS   102      28.512  51.686  36.053  1.00  0.00           C  
ATOM   1588  HA  CYS   102      28.745  51.123  36.957  1.00  0.00           H  
ATOM   1589  CB  CYS   102      29.494  52.887  35.802  1.00  0.00           C  
ATOM   1590  HB2 CYS   102      29.187  53.693  36.469  1.00  0.00           H  
ATOM   1591  HB3 CYS   102      30.519  52.547  35.948  1.00  0.00           H  
ATOM   1592  SG  CYS   102      29.294  53.545  34.149  1.00  0.00           S  
ATOM   1593  HG  CYS   102      28.073  54.085  34.091  1.00  0.00           H  
ATOM   1594  C   CYS   102      27.104  52.167  36.189  1.00  0.00           C  
ATOM   1595  O   CYS   102      26.484  52.426  35.167  1.00  0.00           O  
ATOM   1596  N   VAL   103      26.629  52.467  37.456  1.00  0.00           N  
ATOM   1597  H   VAL   103      27.192  52.201  38.251  1.00  0.00           H  
ATOM   1598  CA  VAL   103      25.403  53.227  37.755  1.00  0.00           C  
ATOM   1599  HA  VAL   103      24.620  52.792  37.135  1.00  0.00           H  
ATOM   1600  CB  VAL   103      24.921  52.792  39.161  1.00  0.00           C  
ATOM   1601  HB  VAL   103      24.978  51.704  39.184  1.00  0.00           H  
ATOM   1602  CG1 VAL   103      25.761  53.308  40.290  1.00  0.00           C  
ATOM   1603 HG11 VAL   103      25.849  54.382  40.128  1.00  0.00           H  
ATOM   1604 HG12 VAL   103      25.466  53.104  41.319  1.00  0.00           H  
ATOM   1605 HG13 VAL   103      26.786  52.969  40.139  1.00  0.00           H  
ATOM   1606  CG2 VAL   103      23.438  53.088  39.480  1.00  0.00           C  
ATOM   1607 HG21 VAL   103      23.277  54.159  39.604  1.00  0.00           H  
ATOM   1608 HG22 VAL   103      22.686  52.730  38.777  1.00  0.00           H  
ATOM   1609 HG23 VAL   103      23.157  52.519  40.366  1.00  0.00           H  
ATOM   1610  C   VAL   103      25.496  54.764  37.577  1.00  0.00           C  
ATOM   1611  O   VAL   103      26.480  55.360  38.009  1.00  0.00           O  
ATOM   1612  N   LYS   104      24.415  55.445  37.087  1.00  0.00           N  
ATOM   1613  H   LYS   104      23.583  54.994  36.735  1.00  0.00           H  
ATOM   1614  CA  LYS   104      24.331  56.914  37.157  1.00  0.00           C  
ATOM   1615  HA  LYS   104      25.272  57.452  37.273  1.00  0.00           H  
ATOM   1616  CB  LYS   104      23.604  57.383  35.887  1.00  0.00           C  
ATOM   1617  HB2 LYS   104      22.552  57.108  35.969  1.00  0.00           H  
ATOM   1618  HB3 LYS   104      23.657  58.470  35.841  1.00  0.00           H  
ATOM   1619  CG  LYS   104      24.207  56.846  34.529  1.00  0.00           C  
ATOM   1620  HG2 LYS   104      25.285  56.999  34.474  1.00  0.00           H  
ATOM   1621  HG3 LYS   104      24.053  55.772  34.426  1.00  0.00           H  
ATOM   1622  CD  LYS   104      23.724  57.588  33.278  1.00  0.00           C  
ATOM   1623  HD2 LYS   104      23.895  58.659  33.393  1.00  0.00           H  
ATOM   1624  HD3 LYS   104      24.233  57.257  32.373  1.00  0.00           H  
ATOM   1625  CE  LYS   104      22.263  57.279  33.029  1.00  0.00           C  
ATOM   1626  HE2 LYS   104      22.070  56.208  33.092  1.00  0.00           H  
ATOM   1627  HE3 LYS   104      21.659  57.759  33.798  1.00  0.00           H  
ATOM   1628  NZ  LYS   104      21.761  57.621  31.655  1.00  0.00           N  
ATOM   1629  HZ1 LYS   104      22.262  57.077  30.967  1.00  0.00           H  
ATOM   1630  HZ2 LYS   104      20.785  57.400  31.516  1.00  0.00           H  
ATOM   1631  HZ3 LYS   104      21.815  58.595  31.394  1.00  0.00           H  
ATOM   1632  C   LYS   104      23.671  57.342  38.496  1.00  0.00           C  
ATOM   1633  O   LYS   104      22.785  56.674  39.031  1.00  0.00           O  
ATOM   1634  N   LYS   105      23.969  58.588  38.922  1.00  0.00           N  
ATOM   1635  H   LYS   105      24.539  59.152  38.308  1.00  0.00           H  
ATOM   1636  CA  LYS   105      23.573  59.058  40.326  1.00  0.00           C  
ATOM   1637  HA  LYS   105      24.028  58.310  40.975  1.00  0.00           H  
ATOM   1638  CB  LYS   105      24.208  60.457  40.505  1.00  0.00           C  
ATOM   1639  HB2 LYS   105      25.182  60.365  40.025  1.00  0.00           H  
ATOM   1640  HB3 LYS   105      23.567  61.232  40.085  1.00  0.00           H  
ATOM   1641  CG  LYS   105      24.317  60.755  41.970  1.00  0.00           C  
ATOM   1642  HG2 LYS   105      24.519  61.801  42.201  1.00  0.00           H  
ATOM   1643  HG3 LYS   105      23.364  60.631  42.485  1.00  0.00           H  
ATOM   1644  CD  LYS   105      25.381  59.864  42.652  1.00  0.00           C  
ATOM   1645  HD2 LYS   105      25.414  60.160  43.701  1.00  0.00           H  
ATOM   1646  HD3 LYS   105      25.185  58.792  42.662  1.00  0.00           H  
ATOM   1647  CE  LYS   105      26.887  60.073  42.183  1.00  0.00           C  
ATOM   1648  HE2 LYS   105      27.555  59.409  42.733  1.00  0.00           H  
ATOM   1649  HE3 LYS   105      26.947  59.933  41.104  1.00  0.00           H  
ATOM   1650  NZ  LYS   105      27.411  61.368  42.653  1.00  0.00           N  
ATOM   1651  HZ1 LYS   105      27.257  61.592  43.626  1.00  0.00           H  
ATOM   1652  HZ2 LYS   105      28.418  61.290  42.670  1.00  0.00           H  
ATOM   1653  HZ3 LYS   105      27.066  62.117  42.070  1.00  0.00           H  
ATOM   1654  C   LYS   105      22.029  58.971  40.547  1.00  0.00           C  
ATOM   1655  O   LYS   105      21.607  58.410  41.516  1.00  0.00           O  
ATOM   1656  N   ARG   106      21.241  59.413  39.577  1.00  0.00           N  
ATOM   1657  H   ARG   106      21.741  59.807  38.792  1.00  0.00           H  
ATOM   1658  CA  ARG   106      19.771  59.409  39.605  1.00  0.00           C  
ATOM   1659  HA  ARG   106      19.496  59.678  40.625  1.00  0.00           H  
ATOM   1660  CB  ARG   106      19.205  60.434  38.652  1.00  0.00           C  
ATOM   1661  HB2 ARG   106      19.441  59.977  37.691  1.00  0.00           H  
ATOM   1662  HB3 ARG   106      18.117  60.415  38.708  1.00  0.00           H  
ATOM   1663  CG  ARG   106      19.722  61.888  38.828  1.00  0.00           C  
ATOM   1664  HG2 ARG   106      19.101  62.471  39.508  1.00  0.00           H  
ATOM   1665  HG3 ARG   106      20.743  61.954  39.203  1.00  0.00           H  
ATOM   1666  CD  ARG   106      19.803  62.789  37.553  1.00  0.00           C  
ATOM   1667  HD2 ARG   106      20.259  62.227  36.737  1.00  0.00           H  
ATOM   1668  HD3 ARG   106      18.850  63.051  37.095  1.00  0.00           H  
ATOM   1669  NE  ARG   106      20.456  64.067  37.921  1.00  0.00           N  
ATOM   1670  HE  ARG   106      21.464  64.017  37.973  1.00  0.00           H  
ATOM   1671  CZ  ARG   106      19.895  65.119  38.401  1.00  0.00           C  
ATOM   1672  NH1 ARG   106      18.593  65.318  38.484  1.00  0.00           N  
ATOM   1673 HH11 ARG   106      17.936  64.559  38.375  1.00  0.00           H  
ATOM   1674 HH12 ARG   106      18.318  66.274  38.655  1.00  0.00           H  
ATOM   1675  NH2 ARG   106      20.667  66.028  38.859  1.00  0.00           N  
ATOM   1676 HH21 ARG   106      21.654  65.977  38.651  1.00  0.00           H  
ATOM   1677 HH22 ARG   106      20.190  66.753  39.375  1.00  0.00           H  
ATOM   1678  C   ARG   106      19.181  58.029  39.542  1.00  0.00           C  
ATOM   1679  O   ARG   106      18.024  57.866  39.882  1.00  0.00           O  
ATOM   1680  N   ASP   107      19.982  56.939  39.259  1.00  0.00           N  
ATOM   1681  H   ASP   107      20.836  57.207  38.791  1.00  0.00           H  
ATOM   1682  CA  ASP   107      19.453  55.523  39.306  1.00  0.00           C  
ATOM   1683  HA  ASP   107      18.364  55.502  39.353  1.00  0.00           H  
ATOM   1684  CB  ASP   107      19.962  54.758  38.072  1.00  0.00           C  
ATOM   1685  HB2 ASP   107      21.050  54.707  38.111  1.00  0.00           H  
ATOM   1686  HB3 ASP   107      19.697  53.703  38.144  1.00  0.00           H  
ATOM   1687  CG  ASP   107      19.609  55.353  36.723  1.00  0.00           C  
ATOM   1688  OD1 ASP   107      18.417  55.736  36.580  1.00  0.00           O  
ATOM   1689  OD2 ASP   107      20.433  55.277  35.788  1.00  0.00           O  
ATOM   1690  C   ASP   107      19.885  54.697  40.505  1.00  0.00           C  
ATOM   1691  O   ASP   107      19.446  53.563  40.699  1.00  0.00           O  
ATOM   1692  N   LEU   108      20.745  55.268  41.320  1.00  0.00           N  
ATOM   1693  H   LEU   108      21.156  56.158  41.078  1.00  0.00           H  
ATOM   1694  CA  LEU   108      21.321  54.599  42.395  1.00  0.00           C  
ATOM   1695  HA  LEU   108      21.809  53.688  42.049  1.00  0.00           H  
ATOM   1696  CB  LEU   108      22.291  55.486  43.156  1.00  0.00           C  
ATOM   1697  HB2 LEU   108      23.095  55.740  42.465  1.00  0.00           H  
ATOM   1698  HB3 LEU   108      21.764  56.395  43.443  1.00  0.00           H  
ATOM   1699  CG  LEU   108      22.834  54.839  44.433  1.00  0.00           C  
ATOM   1700  HG  LEU   108      22.112  54.687  45.236  1.00  0.00           H  
ATOM   1701  CD1 LEU   108      23.475  53.515  44.093  1.00  0.00           C  
ATOM   1702 HD11 LEU   108      22.681  52.859  43.737  1.00  0.00           H  
ATOM   1703 HD12 LEU   108      24.236  53.644  43.324  1.00  0.00           H  
ATOM   1704 HD13 LEU   108      23.854  53.076  45.016  1.00  0.00           H  
ATOM   1705  CD2 LEU   108      24.062  55.688  45.053  1.00  0.00           C  
ATOM   1706 HD21 LEU   108      25.016  55.242  44.772  1.00  0.00           H  
ATOM   1707 HD22 LEU   108      24.017  56.758  44.852  1.00  0.00           H  
ATOM   1708 HD23 LEU   108      23.933  55.702  46.135  1.00  0.00           H  
ATOM   1709  C   LEU   108      20.241  54.119  43.379  1.00  0.00           C  
ATOM   1710  O   LEU   108      20.369  52.977  43.847  1.00  0.00           O  
ATOM   1711  N   GLU   109      19.263  54.980  43.731  1.00  0.00           N  
ATOM   1712  H   GLU   109      19.262  55.895  43.303  1.00  0.00           H  
ATOM   1713  CA  GLU   109      18.203  54.631  44.601  1.00  0.00           C  
ATOM   1714  HA  GLU   109      18.573  54.453  45.611  1.00  0.00           H  
ATOM   1715  CB  GLU   109      17.246  55.786  44.746  1.00  0.00           C  
ATOM   1716  HB2 GLU   109      16.810  56.099  43.797  1.00  0.00           H  
ATOM   1717  HB3 GLU   109      16.397  55.457  45.345  1.00  0.00           H  
ATOM   1718  CG  GLU   109      17.680  57.128  45.406  1.00  0.00           C  
ATOM   1719  HG2 GLU   109      17.712  56.997  46.488  1.00  0.00           H  
ATOM   1720  HG3 GLU   109      18.639  57.545  45.099  1.00  0.00           H  
ATOM   1721  CD  GLU   109      16.663  58.291  45.215  1.00  0.00           C  
ATOM   1722  OE1 GLU   109      17.051  59.446  45.562  1.00  0.00           O  
ATOM   1723  OE2 GLU   109      15.509  57.997  44.871  1.00  0.00           O  
ATOM   1724  C   GLU   109      17.415  53.434  44.157  1.00  0.00           C  
ATOM   1725  O   GLU   109      16.930  52.731  45.100  1.00  0.00           O  
ATOM   1726  N   GLN   110      17.413  53.078  42.857  1.00  0.00           N  
ATOM   1727  H   GLN   110      18.064  53.507  42.215  1.00  0.00           H  
ATOM   1728  CA  GLN   110      16.694  51.914  42.355  1.00  0.00           C  
ATOM   1729  HA  GLN   110      15.817  51.688  42.961  1.00  0.00           H  
ATOM   1730  CB  GLN   110      16.172  52.264  40.988  1.00  0.00           C  
ATOM   1731  HB2 GLN   110      15.845  53.304  40.983  1.00  0.00           H  
ATOM   1732  HB3 GLN   110      17.020  52.314  40.304  1.00  0.00           H  
ATOM   1733  CG  GLN   110      15.093  51.339  40.342  1.00  0.00           C  
ATOM   1734  HG2 GLN   110      14.679  50.762  41.169  1.00  0.00           H  
ATOM   1735  HG3 GLN   110      14.276  51.914  39.907  1.00  0.00           H  
ATOM   1736  CD  GLN   110      15.604  50.443  39.249  1.00  0.00           C  
ATOM   1737  OE1 GLN   110      16.746  50.072  39.203  1.00  0.00           O  
ATOM   1738  NE2 GLN   110      14.705  50.120  38.293  1.00  0.00           N  
ATOM   1739 HE21 GLN   110      15.000  49.544  37.518  1.00  0.00           H  
ATOM   1740 HE22 GLN   110      13.752  50.385  38.499  1.00  0.00           H  
ATOM   1741  C   GLN   110      17.674  50.681  42.229  1.00  0.00           C  
ATOM   1742  O   GLN   110      17.320  49.557  42.430  1.00  0.00           O  
ATOM   1743  N   ALA   111      19.006  50.830  42.044  1.00  0.00           N  
ATOM   1744  H   ALA   111      19.335  51.785  42.022  1.00  0.00           H  
ATOM   1745  CA  ALA   111      19.983  49.752  41.933  1.00  0.00           C  
ATOM   1746  HA  ALA   111      19.570  48.902  41.391  1.00  0.00           H  
ATOM   1747  CB  ALA   111      21.143  50.356  41.121  1.00  0.00           C  
ATOM   1748  HB1 ALA   111      21.701  51.108  41.680  1.00  0.00           H  
ATOM   1749  HB2 ALA   111      21.839  49.538  40.937  1.00  0.00           H  
ATOM   1750  HB3 ALA   111      20.650  50.625  40.188  1.00  0.00           H  
ATOM   1751  C   ALA   111      20.293  49.179  43.320  1.00  0.00           C  
ATOM   1752  O   ALA   111      20.494  47.969  43.493  1.00  0.00           O  
ATOM   1753  N   ILE   112      20.144  50.038  44.353  1.00  0.00           N  
ATOM   1754  H   ILE   112      20.122  51.007  44.068  1.00  0.00           H  
ATOM   1755  CA  ILE   112      19.998  49.678  45.757  1.00  0.00           C  
ATOM   1756  HA  ILE   112      20.846  48.995  45.818  1.00  0.00           H  
ATOM   1757  CB  ILE   112      20.369  50.939  46.661  1.00  0.00           C  
ATOM   1758  HB  ILE   112      19.718  51.751  46.336  1.00  0.00           H  
ATOM   1759  CG2 ILE   112      20.143  50.597  48.159  1.00  0.00           C  
ATOM   1760 HG21 ILE   112      20.795  49.761  48.412  1.00  0.00           H  
ATOM   1761 HG22 ILE   112      20.300  51.455  48.814  1.00  0.00           H  
ATOM   1762 HG23 ILE   112      19.146  50.214  48.376  1.00  0.00           H  
ATOM   1763  CG1 ILE   112      21.863  51.352  46.573  1.00  0.00           C  
ATOM   1764 HG12 ILE   112      21.973  51.955  45.672  1.00  0.00           H  
ATOM   1765 HG13 ILE   112      22.104  51.909  47.479  1.00  0.00           H  
ATOM   1766  CD1 ILE   112      22.935  50.260  46.422  1.00  0.00           C  
ATOM   1767 HD11 ILE   112      22.722  49.688  45.519  1.00  0.00           H  
ATOM   1768 HD12 ILE   112      23.842  50.864  46.408  1.00  0.00           H  
ATOM   1769 HD13 ILE   112      22.769  49.583  47.260  1.00  0.00           H  
ATOM   1770  C   ILE   112      18.771  48.857  46.186  1.00  0.00           C  
ATOM   1771  O   ILE   112      18.987  47.691  46.588  1.00  0.00           O  
ATOM   1772  N   SER   113      17.517  49.276  46.015  1.00  0.00           N  
ATOM   1773  H   SER   113      17.399  50.252  45.785  1.00  0.00           H  
ATOM   1774  CA  SER   113      16.286  48.446  46.090  1.00  0.00           C  
ATOM   1775  HA  SER   113      16.078  48.139  47.115  1.00  0.00           H  
ATOM   1776  CB  SER   113      15.147  49.344  45.820  1.00  0.00           C  
ATOM   1777  HB2 SER   113      14.278  48.812  46.206  1.00  0.00           H  
ATOM   1778  HB3 SER   113      15.142  50.202  46.493  1.00  0.00           H  
ATOM   1779  OG  SER   113      14.962  49.768  44.539  1.00  0.00           O  
ATOM   1780  HG  SER   113      14.685  50.687  44.565  1.00  0.00           H  
ATOM   1781  C   SER   113      16.327  47.187  45.228  1.00  0.00           C  
ATOM   1782  O   SER   113      15.859  46.134  45.701  1.00  0.00           O  
ATOM   1783  N   GLN   114      17.018  47.157  44.078  1.00  0.00           N  
ATOM   1784  H   GLN   114      17.275  48.064  43.715  1.00  0.00           H  
ATOM   1785  CA  GLN   114      17.285  45.870  43.317  1.00  0.00           C  
ATOM   1786  HA  GLN   114      16.352  45.309  43.273  1.00  0.00           H  
ATOM   1787  CB  GLN   114      17.688  46.094  41.843  1.00  0.00           C  
ATOM   1788  HB2 GLN   114      16.994  46.744  41.310  1.00  0.00           H  
ATOM   1789  HB3 GLN   114      18.613  46.670  41.827  1.00  0.00           H  
ATOM   1790  CG  GLN   114      17.776  44.772  40.921  1.00  0.00           C  
ATOM   1791  HG2 GLN   114      18.217  45.030  39.958  1.00  0.00           H  
ATOM   1792  HG3 GLN   114      18.439  44.066  41.420  1.00  0.00           H  
ATOM   1793  CD  GLN   114      16.468  44.005  40.631  1.00  0.00           C  
ATOM   1794  OE1 GLN   114      15.389  44.341  41.087  1.00  0.00           O  
ATOM   1795  NE2 GLN   114      16.433  42.984  39.789  1.00  0.00           N  
ATOM   1796 HE21 GLN   114      15.532  42.563  39.616  1.00  0.00           H  
ATOM   1797 HE22 GLN   114      17.244  42.480  39.458  1.00  0.00           H  
ATOM   1798  C   GLN   114      18.299  44.879  44.061  1.00  0.00           C  
ATOM   1799  O   GLN   114      18.048  43.680  44.054  1.00  0.00           O  
ATOM   1800  N   ARG   115      19.317  45.319  44.811  1.00  0.00           N  
ATOM   1801  H   ARG   115      19.458  46.319  44.822  1.00  0.00           H  
ATOM   1802  CA  ARG   115      20.075  44.468  45.757  1.00  0.00           C  
ATOM   1803  HA  ARG   115      20.394  43.538  45.287  1.00  0.00           H  
ATOM   1804  CB  ARG   115      21.319  45.178  46.375  1.00  0.00           C  
ATOM   1805  HB2 ARG   115      21.016  46.011  47.009  1.00  0.00           H  
ATOM   1806  HB3 ARG   115      21.857  44.334  46.809  1.00  0.00           H  
ATOM   1807  CG  ARG   115      22.376  45.868  45.474  1.00  0.00           C  
ATOM   1808  HG2 ARG   115      21.772  46.545  44.869  1.00  0.00           H  
ATOM   1809  HG3 ARG   115      23.118  46.357  46.105  1.00  0.00           H  
ATOM   1810  CD  ARG   115      23.077  44.949  44.532  1.00  0.00           C  
ATOM   1811  HD2 ARG   115      23.791  44.297  45.036  1.00  0.00           H  
ATOM   1812  HD3 ARG   115      22.304  44.272  44.167  1.00  0.00           H  
ATOM   1813  NE  ARG   115      23.777  45.613  43.437  1.00  0.00           N  
ATOM   1814  HE  ARG   115      24.785  45.679  43.465  1.00  0.00           H  
ATOM   1815  CZ  ARG   115      23.257  45.920  42.256  1.00  0.00           C  
ATOM   1816  NH1 ARG   115      21.949  45.808  42.084  1.00  0.00           N  
ATOM   1817 HH11 ARG   115      21.382  45.793  42.920  1.00  0.00           H  
ATOM   1818 HH12 ARG   115      21.550  46.097  41.203  1.00  0.00           H  
ATOM   1819  NH2 ARG   115      24.024  46.405  41.344  1.00  0.00           N  
ATOM   1820 HH21 ARG   115      25.012  46.432  41.553  1.00  0.00           H  
ATOM   1821 HH22 ARG   115      23.589  46.573  40.448  1.00  0.00           H  
ATOM   1822  C   ARG   115      19.230  44.023  46.921  1.00  0.00           C  
ATOM   1823  O   ARG   115      19.169  42.789  47.161  1.00  0.00           O  
ATOM   1824  N   ILE   116      18.402  44.970  47.478  1.00  0.00           N  
ATOM   1825  H   ILE   116      18.489  45.937  47.198  1.00  0.00           H  
ATOM   1826  CA  ILE   116      17.578  44.670  48.601  1.00  0.00           C  
ATOM   1827  HA  ILE   116      18.218  44.246  49.375  1.00  0.00           H  
ATOM   1828  CB  ILE   116      16.873  45.987  49.098  1.00  0.00           C  
ATOM   1829  HB  ILE   116      16.517  46.484  48.195  1.00  0.00           H  
ATOM   1830  CG2 ILE   116      15.624  45.629  49.943  1.00  0.00           C  
ATOM   1831 HG21 ILE   116      14.854  45.099  49.383  1.00  0.00           H  
ATOM   1832 HG22 ILE   116      15.879  44.926  50.735  1.00  0.00           H  
ATOM   1833 HG23 ILE   116      15.147  46.529  50.330  1.00  0.00           H  
ATOM   1834  CG1 ILE   116      17.855  46.894  49.796  1.00  0.00           C  
ATOM   1835 HG12 ILE   116      18.003  46.572  50.827  1.00  0.00           H  
ATOM   1836 HG13 ILE   116      18.767  46.854  49.200  1.00  0.00           H  
ATOM   1837  CD1 ILE   116      17.200  48.279  49.721  1.00  0.00           C  
ATOM   1838 HD11 ILE   116      17.135  48.705  48.719  1.00  0.00           H  
ATOM   1839 HD12 ILE   116      16.205  48.262  50.167  1.00  0.00           H  
ATOM   1840 HD13 ILE   116      17.828  49.039  50.185  1.00  0.00           H  
ATOM   1841  C   ILE   116      16.575  43.510  48.298  1.00  0.00           C  
ATOM   1842  O   ILE   116      16.458  42.597  49.094  1.00  0.00           O  
ATOM   1843  N   GLN   117      15.968  43.594  47.091  1.00  0.00           N  
ATOM   1844  H   GLN   117      16.128  44.486  46.645  1.00  0.00           H  
ATOM   1845  CA  GLN   117      14.936  42.689  46.506  1.00  0.00           C  
ATOM   1846  HA  GLN   117      14.156  42.601  47.263  1.00  0.00           H  
ATOM   1847  CB  GLN   117      14.229  43.418  45.427  1.00  0.00           C  
ATOM   1848  HB2 GLN   117      14.965  43.900  44.783  1.00  0.00           H  
ATOM   1849  HB3 GLN   117      13.729  42.638  44.853  1.00  0.00           H  
ATOM   1850  CG  GLN   117      13.100  44.306  46.051  1.00  0.00           C  
ATOM   1851  HG2 GLN   117      12.318  43.703  46.512  1.00  0.00           H  
ATOM   1852  HG3 GLN   117      13.531  44.891  46.863  1.00  0.00           H  
ATOM   1853  CD  GLN   117      12.581  45.277  45.068  1.00  0.00           C  
ATOM   1854  OE1 GLN   117      12.310  44.937  43.927  1.00  0.00           O  
ATOM   1855  NE2 GLN   117      12.276  46.515  45.379  1.00  0.00           N  
ATOM   1856 HE21 GLN   117      12.018  47.247  44.734  1.00  0.00           H  
ATOM   1857 HE22 GLN   117      12.362  46.797  46.345  1.00  0.00           H  
ATOM   1858  C   GLN   117      15.423  41.284  46.021  1.00  0.00           C  
ATOM   1859  O   GLN   117      14.921  40.344  46.569  1.00  0.00           O  
ATOM   1860  N   THR   118      16.575  41.274  45.303  1.00  0.00           N  
ATOM   1861  H   THR   118      16.898  42.186  45.012  1.00  0.00           H  
ATOM   1862  CA  THR   118      17.333  39.985  44.970  1.00  0.00           C  
ATOM   1863  HA  THR   118      16.657  39.273  44.497  1.00  0.00           H  
ATOM   1864  CB  THR   118      18.328  40.275  43.793  1.00  0.00           C  
ATOM   1865  HB  THR   118      18.856  39.374  43.480  1.00  0.00           H  
ATOM   1866  CG2 THR   118      17.582  40.752  42.587  1.00  0.00           C  
ATOM   1867 HG21 THR   118      18.352  41.227  41.980  1.00  0.00           H  
ATOM   1868 HG22 THR   118      17.131  39.961  41.987  1.00  0.00           H  
ATOM   1869 HG23 THR   118      16.684  41.288  42.894  1.00  0.00           H  
ATOM   1870  OG1 THR   118      19.271  41.204  44.216  1.00  0.00           O  
ATOM   1871  HG1 THR   118      18.830  42.050  44.108  1.00  0.00           H  
ATOM   1872  C   THR   118      18.073  39.387  46.163  1.00  0.00           C  
ATOM   1873  O   THR   118      18.672  38.334  46.036  1.00  0.00           O  
ATOM   1874  N   ASN   119      17.905  39.974  47.354  1.00  0.00           N  
ATOM   1875  H   ASN   119      17.240  40.729  47.437  1.00  0.00           H  
ATOM   1876  CA  ASN   119      18.573  39.610  48.592  1.00  0.00           C  
ATOM   1877  HA  ASN   119      18.460  40.427  49.304  1.00  0.00           H  
ATOM   1878  CB  ASN   119      17.897  38.363  49.147  1.00  0.00           C  
ATOM   1879  HB2 ASN   119      16.831  38.564  49.254  1.00  0.00           H  
ATOM   1880  HB3 ASN   119      17.986  37.622  48.353  1.00  0.00           H  
ATOM   1881  CG  ASN   119      18.418  37.811  50.481  1.00  0.00           C  
ATOM   1882  OD1 ASN   119      18.944  38.463  51.351  1.00  0.00           O  
ATOM   1883  ND2 ASN   119      18.214  36.545  50.638  1.00  0.00           N  
ATOM   1884 HD21 ASN   119      18.537  36.121  51.496  1.00  0.00           H  
ATOM   1885 HD22 ASN   119      17.787  35.957  49.938  1.00  0.00           H  
ATOM   1886  C   ASN   119      20.050  39.401  48.416  1.00  0.00           C  
ATOM   1887  O   ASN   119      20.642  38.469  48.997  1.00  0.00           O  
ATOM   1888  N   ASN   120      20.687  40.244  47.572  1.00  0.00           N  
ATOM   1889  H   ASN   120      20.209  40.996  47.096  1.00  0.00           H  
ATOM   1890  CA  ASN   120      22.173  40.208  47.278  1.00  0.00           C  
ATOM   1891  HA  ASN   120      22.538  39.181  47.311  1.00  0.00           H  
ATOM   1892  CB  ASN   120      22.315  40.689  45.832  1.00  0.00           C  
ATOM   1893  HB2 ASN   120      21.682  40.101  45.166  1.00  0.00           H  
ATOM   1894  HB3 ASN   120      22.070  41.750  45.860  1.00  0.00           H  
ATOM   1895  CG  ASN   120      23.749  40.600  45.396  1.00  0.00           C  
ATOM   1896  OD1 ASN   120      24.651  39.974  45.977  1.00  0.00           O  
ATOM   1897  ND2 ASN   120      24.025  41.325  44.300  1.00  0.00           N  
ATOM   1898 HD21 ASN   120      25.016  41.319  44.109  1.00  0.00           H  
ATOM   1899 HD22 ASN   120      23.306  41.727  43.715  1.00  0.00           H  
ATOM   1900  C   ASN   120      22.938  41.089  48.384  1.00  0.00           C  
ATOM   1901  O   ASN   120      22.959  42.314  48.259  1.00  0.00           O  
ATOM   1902  N   ASN   121      23.591  40.575  49.422  1.00  0.00           N  
ATOM   1903  H   ASN   121      23.630  39.575  49.557  1.00  0.00           H  
ATOM   1904  CA  ASN   121      24.356  41.308  50.486  1.00  0.00           C  
ATOM   1905  HA  ASN   121      25.010  42.030  49.997  1.00  0.00           H  
ATOM   1906  CB  ASN   121      23.394  41.978  51.498  1.00  0.00           C  
ATOM   1907  HB2 ASN   121      22.657  42.474  50.866  1.00  0.00           H  
ATOM   1908  HB3 ASN   121      22.842  41.399  52.238  1.00  0.00           H  
ATOM   1909  CG  ASN   121      24.012  43.089  52.354  1.00  0.00           C  
ATOM   1910  OD1 ASN   121      25.164  43.120  52.676  1.00  0.00           O  
ATOM   1911  ND2 ASN   121      23.260  44.076  52.796  1.00  0.00           N  
ATOM   1912 HD21 ASN   121      23.592  44.801  53.416  1.00  0.00           H  
ATOM   1913 HD22 ASN   121      22.266  43.978  52.646  1.00  0.00           H  
ATOM   1914  C   ASN   121      25.214  40.204  51.237  1.00  0.00           C  
ATOM   1915  O   ASN   121      24.734  39.515  52.125  1.00  0.00           O  
ATOM   1916  N   PRO   122      26.474  39.952  50.860  1.00  0.00           N  
ATOM   1917  CD  PRO   122      27.293  40.513  49.769  1.00  0.00           C  
ATOM   1918  HD2 PRO   122      27.837  41.398  50.101  1.00  0.00           H  
ATOM   1919  HD3 PRO   122      26.692  40.764  48.895  1.00  0.00           H  
ATOM   1920  CG  PRO   122      28.344  39.501  49.394  1.00  0.00           C  
ATOM   1921  HG2 PRO   122      29.253  39.929  48.973  1.00  0.00           H  
ATOM   1922  HG3 PRO   122      27.893  38.795  48.696  1.00  0.00           H  
ATOM   1923  CB  PRO   122      28.527  38.692  50.642  1.00  0.00           C  
ATOM   1924  HB2 PRO   122      29.413  39.016  51.189  1.00  0.00           H  
ATOM   1925  HB3 PRO   122      28.677  37.645  50.381  1.00  0.00           H  
ATOM   1926  CA  PRO   122      27.241  38.895  51.499  1.00  0.00           C  
ATOM   1927  HA  PRO   122      26.622  38.001  51.432  1.00  0.00           H  
ATOM   1928  C   PRO   122      27.608  39.210  52.916  1.00  0.00           C  
ATOM   1929  O   PRO   122      27.885  38.313  53.730  1.00  0.00           O  
ATOM   1930  N   PHE   123      27.596  40.464  53.354  1.00  0.00           N  
ATOM   1931  H   PHE   123      27.303  41.225  52.759  1.00  0.00           H  
ATOM   1932  CA  PHE   123      28.147  40.802  54.669  1.00  0.00           C  
ATOM   1933  HA  PHE   123      28.573  39.952  55.203  1.00  0.00           H  
ATOM   1934  CB  PHE   123      29.335  41.760  54.340  1.00  0.00           C  
ATOM   1935  HB2 PHE   123      29.036  42.604  53.720  1.00  0.00           H  
ATOM   1936  HB3 PHE   123      29.815  41.999  55.289  1.00  0.00           H  
ATOM   1937  CG  PHE   123      30.348  40.946  53.570  1.00  0.00           C  
ATOM   1938  CD1 PHE   123      30.709  41.341  52.267  1.00  0.00           C  
ATOM   1939  HD1 PHE   123      30.348  42.234  51.780  1.00  0.00           H  
ATOM   1940  CE1 PHE   123      31.592  40.566  51.491  1.00  0.00           C  
ATOM   1941  HE1 PHE   123      31.752  40.803  50.449  1.00  0.00           H  
ATOM   1942  CZ  PHE   123      32.120  39.407  52.052  1.00  0.00           C  
ATOM   1943  HZ  PHE   123      32.713  38.819  51.366  1.00  0.00           H  
ATOM   1944  CE2 PHE   123      31.947  39.136  53.377  1.00  0.00           C  
ATOM   1945  HE2 PHE   123      32.382  38.259  53.832  1.00  0.00           H  
ATOM   1946  CD2 PHE   123      31.053  39.887  54.140  1.00  0.00           C  
ATOM   1947  HD2 PHE   123      30.789  39.593  55.145  1.00  0.00           H  
ATOM   1948  C   PHE   123      26.986  41.429  55.482  1.00  0.00           C  
ATOM   1949  O   PHE   123      27.237  42.077  56.538  1.00  0.00           O  
ATOM   1950  N   HIE   124      25.688  41.257  55.065  1.00  0.00           N  
ATOM   1951  H   HIE   124      25.705  40.957  54.101  1.00  0.00           H  
ATOM   1952  CA  HIE   124      24.428  41.595  55.762  1.00  0.00           C  
ATOM   1953  HA  HIE   124      23.628  41.470  55.033  1.00  0.00           H  
ATOM   1954  CB  HIE   124      24.061  40.666  56.884  1.00  0.00           C  
ATOM   1955  HB2 HIE   124      24.614  40.896  57.795  1.00  0.00           H  
ATOM   1956  HB3 HIE   124      23.006  40.686  57.159  1.00  0.00           H  
ATOM   1957  CG  HIE   124      24.391  39.230  56.515  1.00  0.00           C  
ATOM   1958  ND1 HIE   124      23.820  38.483  55.420  1.00  0.00           N  
ATOM   1959  CE1 HIE   124      24.438  37.255  55.548  1.00  0.00           C  
ATOM   1960  HE1 HIE   124      24.297  36.374  54.939  1.00  0.00           H  
ATOM   1961  NE2 HIE   124      25.272  37.208  56.573  1.00  0.00           N  
ATOM   1962  HE2 HIE   124      25.840  36.411  56.824  1.00  0.00           H  
ATOM   1963  CD2 HIE   124      25.206  38.429  57.258  1.00  0.00           C  
ATOM   1964  HD2 HIE   124      25.676  38.803  58.155  1.00  0.00           H  
ATOM   1965  C   HIE   124      24.313  43.095  56.200  1.00  0.00           C  
ATOM   1966  O   HIE   124      23.412  43.366  57.017  1.00  0.00           O  
ATOM   1967  N   VAL   125      25.160  43.982  55.691  1.00  0.00           N  
ATOM   1968  H   VAL   125      25.765  43.758  54.914  1.00  0.00           H  
ATOM   1969  CA  VAL   125      25.229  45.338  56.274  1.00  0.00           C  
ATOM   1970  HA  VAL   125      25.439  45.241  57.339  1.00  0.00           H  
ATOM   1971  CB  VAL   125      26.306  46.194  55.599  1.00  0.00           C  
ATOM   1972  HB  VAL   125      26.116  46.420  54.550  1.00  0.00           H  
ATOM   1973  CG1 VAL   125      26.337  47.582  56.256  1.00  0.00           C  
ATOM   1974 HG11 VAL   125      26.480  47.468  57.331  1.00  0.00           H  
ATOM   1975 HG12 VAL   125      27.195  48.129  55.867  1.00  0.00           H  
ATOM   1976 HG13 VAL   125      25.388  48.046  55.987  1.00  0.00           H  
ATOM   1977  CG2 VAL   125      27.741  45.546  55.724  1.00  0.00           C  
ATOM   1978 HG21 VAL   125      28.575  46.093  55.283  1.00  0.00           H  
ATOM   1979 HG22 VAL   125      27.869  45.467  56.803  1.00  0.00           H  
ATOM   1980 HG23 VAL   125      27.855  44.608  55.181  1.00  0.00           H  
ATOM   1981  C   VAL   125      23.818  45.998  56.190  1.00  0.00           C  
ATOM   1982  O   VAL   125      23.165  45.899  55.132  1.00  0.00           O  
ATOM   1983  N   PRO   126      23.238  46.517  57.290  1.00  0.00           N  
ATOM   1984  CD  PRO   126      23.693  46.597  58.673  1.00  0.00           C  
ATOM   1985  HD2 PRO   126      24.429  47.400  58.734  1.00  0.00           H  
ATOM   1986  HD3 PRO   126      24.096  45.612  58.909  1.00  0.00           H  
ATOM   1987  CG  PRO   126      22.473  46.751  59.503  1.00  0.00           C  
ATOM   1988  HG2 PRO   126      22.755  47.294  60.404  1.00  0.00           H  
ATOM   1989  HG3 PRO   126      22.119  45.729  59.645  1.00  0.00           H  
ATOM   1990  CB  PRO   126      21.428  47.477  58.619  1.00  0.00           C  
ATOM   1991  HB2 PRO   126      21.669  48.535  58.516  1.00  0.00           H  
ATOM   1992  HB3 PRO   126      20.425  47.219  58.957  1.00  0.00           H  
ATOM   1993  CA  PRO   126      21.808  46.893  57.203  1.00  0.00           C  
ATOM   1994  HA  PRO   126      21.206  46.042  56.887  1.00  0.00           H  
ATOM   1995  C   PRO   126      21.233  47.911  56.156  1.00  0.00           C  
ATOM   1996  O   PRO   126      21.993  48.681  55.543  1.00  0.00           O  
ATOM   1997  N   ILE   127      19.968  47.885  55.802  1.00  0.00           N  
ATOM   1998  H   ILE   127      19.308  47.224  56.187  1.00  0.00           H  
ATOM   1999  CA  ILE   127      19.447  48.714  54.733  1.00  0.00           C  
ATOM   2000  HA  ILE   127      20.057  48.561  53.843  1.00  0.00           H  
ATOM   2001  CB  ILE   127      18.007  48.106  54.375  1.00  0.00           C  
ATOM   2002  HB  ILE   127      17.395  48.053  55.276  1.00  0.00           H  
ATOM   2003  CG2 ILE   127      17.365  49.037  53.413  1.00  0.00           C  
ATOM   2004 HG21 ILE   127      17.366  50.062  53.785  1.00  0.00           H  
ATOM   2005 HG22 ILE   127      17.870  49.011  52.448  1.00  0.00           H  
ATOM   2006 HG23 ILE   127      16.345  48.657  53.350  1.00  0.00           H  
ATOM   2007  CG1 ILE   127      18.020  46.669  53.874  1.00  0.00           C  
ATOM   2008 HG12 ILE   127      18.676  46.572  53.009  1.00  0.00           H  
ATOM   2009 HG13 ILE   127      18.498  46.073  54.651  1.00  0.00           H  
ATOM   2010  CD1 ILE   127      16.688  45.952  53.460  1.00  0.00           C  
ATOM   2011 HD11 ILE   127      16.751  44.927  53.093  1.00  0.00           H  
ATOM   2012 HD12 ILE   127      16.010  45.899  54.311  1.00  0.00           H  
ATOM   2013 HD13 ILE   127      16.038  46.490  52.770  1.00  0.00           H  
ATOM   2014  C   ILE   127      19.525  50.140  55.082  1.00  0.00           C  
ATOM   2015  O   ILE   127      19.789  50.981  54.156  1.00  0.00           O  
ATOM   2016  N   GLU   128      19.595  50.515  56.372  1.00  0.00           N  
ATOM   2017  H   GLU   128      19.558  49.849  57.130  1.00  0.00           H  
ATOM   2018  CA  GLU   128      19.696  51.909  56.755  1.00  0.00           C  
ATOM   2019  HA  GLU   128      19.118  52.541  56.081  1.00  0.00           H  
ATOM   2020  CB  GLU   128      19.105  52.017  58.160  1.00  0.00           C  
ATOM   2021  HB2 GLU   128      18.804  53.056  58.293  1.00  0.00           H  
ATOM   2022  HB3 GLU   128      18.211  51.399  58.077  1.00  0.00           H  
ATOM   2023  CG  GLU   128      20.007  51.565  59.354  1.00  0.00           C  
ATOM   2024  HG2 GLU   128      19.305  51.229  60.117  1.00  0.00           H  
ATOM   2025  HG3 GLU   128      20.583  50.749  58.918  1.00  0.00           H  
ATOM   2026  CD  GLU   128      20.873  52.611  59.981  1.00  0.00           C  
ATOM   2027  OE1 GLU   128      20.444  53.777  60.113  1.00  0.00           O  
ATOM   2028  OE2 GLU   128      21.892  52.255  60.680  1.00  0.00           O  
ATOM   2029  C   GLU   128      21.137  52.465  56.475  1.00  0.00           C  
ATOM   2030  O   GLU   128      21.294  53.687  56.501  1.00  0.00           O  
ATOM   2031  N   GLU   129      22.147  51.586  56.334  1.00  0.00           N  
ATOM   2032  H   GLU   129      21.803  50.639  56.404  1.00  0.00           H  
ATOM   2033  CA  GLU   129      23.545  51.910  55.916  1.00  0.00           C  
ATOM   2034  HA  GLU   129      23.706  52.941  56.230  1.00  0.00           H  
ATOM   2035  CB  GLU   129      24.468  50.983  56.704  1.00  0.00           C  
ATOM   2036  HB2 GLU   129      24.196  51.121  57.751  1.00  0.00           H  
ATOM   2037  HB3 GLU   129      24.239  49.956  56.421  1.00  0.00           H  
ATOM   2038  CG  GLU   129      26.022  51.224  56.711  1.00  0.00           C  
ATOM   2039  HG2 GLU   129      26.620  50.563  57.337  1.00  0.00           H  
ATOM   2040  HG3 GLU   129      26.360  51.000  55.699  1.00  0.00           H  
ATOM   2041  CD  GLU   129      26.522  52.593  57.070  1.00  0.00           C  
ATOM   2042  OE1 GLU   129      25.721  53.297  57.815  1.00  0.00           O  
ATOM   2043  OE2 GLU   129      27.589  53.055  56.606  1.00  0.00           O  
ATOM   2044  C   GLU   129      23.680  51.760  54.406  1.00  0.00           C  
ATOM   2045  O   GLU   129      24.574  52.314  53.751  1.00  0.00           O  
ATOM   2046  N   GLN   130      22.850  50.888  53.795  1.00  0.00           N  
ATOM   2047  H   GLN   130      22.301  50.186  54.270  1.00  0.00           H  
ATOM   2048  CA  GLN   130      22.651  50.972  52.329  1.00  0.00           C  
ATOM   2049  HA  GLN   130      23.597  50.862  51.799  1.00  0.00           H  
ATOM   2050  CB  GLN   130      21.738  49.874  51.789  1.00  0.00           C  
ATOM   2051  HB2 GLN   130      20.890  49.743  52.461  1.00  0.00           H  
ATOM   2052  HB3 GLN   130      21.394  50.033  50.768  1.00  0.00           H  
ATOM   2053  CG  GLN   130      22.517  48.551  51.782  1.00  0.00           C  
ATOM   2054  HG2 GLN   130      23.155  48.519  50.899  1.00  0.00           H  
ATOM   2055  HG3 GLN   130      23.106  48.468  52.695  1.00  0.00           H  
ATOM   2056  CD  GLN   130      21.646  47.330  51.684  1.00  0.00           C  
ATOM   2057  OE1 GLN   130      21.270  46.877  50.561  1.00  0.00           O  
ATOM   2058  NE2 GLN   130      21.247  46.747  52.823  1.00  0.00           N  
ATOM   2059 HE21 GLN   130      20.683  45.912  52.748  1.00  0.00           H  
ATOM   2060 HE22 GLN   130      21.730  46.894  53.697  1.00  0.00           H  
ATOM   2061  C   GLN   130      22.070  52.287  51.763  1.00  0.00           C  
ATOM   2062  O   GLN   130      22.619  52.725  50.763  1.00  0.00           O  
ATOM   2063  N   ARG   131      21.077  52.932  52.387  1.00  0.00           N  
ATOM   2064  H   ARG   131      20.587  52.407  53.097  1.00  0.00           H  
ATOM   2065  CA  ARG   131      20.547  54.269  52.041  1.00  0.00           C  
ATOM   2066  HA  ARG   131      20.273  54.350  50.989  1.00  0.00           H  
ATOM   2067  CB  ARG   131      19.354  54.604  53.009  1.00  0.00           C  
ATOM   2068  HB2 ARG   131      19.556  54.517  54.076  1.00  0.00           H  
ATOM   2069  HB3 ARG   131      19.140  55.658  52.828  1.00  0.00           H  
ATOM   2070  CG  ARG   131      18.142  53.693  52.603  1.00  0.00           C  
ATOM   2071  HG2 ARG   131      18.069  53.965  51.550  1.00  0.00           H  
ATOM   2072  HG3 ARG   131      18.286  52.649  52.880  1.00  0.00           H  
ATOM   2073  CD  ARG   131      16.859  54.135  53.293  1.00  0.00           C  
ATOM   2074  HD2 ARG   131      16.684  55.208  53.205  1.00  0.00           H  
ATOM   2075  HD3 ARG   131      16.046  53.561  52.849  1.00  0.00           H  
ATOM   2076  NE  ARG   131      16.846  53.908  54.731  1.00  0.00           N  
ATOM   2077  HE  ARG   131      17.188  54.660  55.312  1.00  0.00           H  
ATOM   2078  CZ  ARG   131      16.319  52.971  55.461  1.00  0.00           C  
ATOM   2079  NH1 ARG   131      15.820  51.868  55.020  1.00  0.00           N  
ATOM   2080 HH11 ARG   131      15.831  51.667  54.030  1.00  0.00           H  
ATOM   2081 HH12 ARG   131      15.506  51.082  55.571  1.00  0.00           H  
ATOM   2082  NH2 ARG   131      16.361  53.050  56.756  1.00  0.00           N  
ATOM   2083 HH21 ARG   131      16.836  53.820  57.204  1.00  0.00           H  
ATOM   2084 HH22 ARG   131      16.029  52.215  57.216  1.00  0.00           H  
ATOM   2085  C   ARG   131      21.717  55.329  52.244  1.00  0.00           C  
ATOM   2086  O   ARG   131      22.529  55.266  53.160  1.00  0.00           O  
ATOM   2087  N   GLY   132      21.741  56.305  51.327  1.00  0.00           N  
ATOM   2088  H   GLY   132      21.169  56.267  50.495  1.00  0.00           H  
ATOM   2089  CA  GLY   132      22.711  57.357  51.360  1.00  0.00           C  
ATOM   2090  HA2 GLY   132      22.319  58.179  50.762  1.00  0.00           H  
ATOM   2091  HA3 GLY   132      22.955  57.707  52.364  1.00  0.00           H  
ATOM   2092  C   GLY   132      23.927  56.964  50.563  1.00  0.00           C  
ATOM   2093  O   GLY   132      23.820  56.364  49.523  1.00  0.00           O  
ATOM   2094  N   ASP   133      25.062  57.312  51.080  1.00  0.00           N  
ATOM   2095  H   ASP   133      25.070  57.545  52.063  1.00  0.00           H  
ATOM   2096  CA  ASP   133      26.277  57.514  50.219  1.00  0.00           C  
ATOM   2097  HA  ASP   133      25.932  58.004  49.309  1.00  0.00           H  
ATOM   2098  CB  ASP   133      27.264  58.505  50.889  1.00  0.00           C  
ATOM   2099  HB2 ASP   133      27.527  58.026  51.832  1.00  0.00           H  
ATOM   2100  HB3 ASP   133      28.192  58.581  50.322  1.00  0.00           H  
ATOM   2101  CG  ASP   133      26.776  59.877  51.279  1.00  0.00           C  
ATOM   2102  OD1 ASP   133      26.873  60.250  52.457  1.00  0.00           O  
ATOM   2103  OD2 ASP   133      26.168  60.603  50.409  1.00  0.00           O  
ATOM   2104  C   ASP   133      26.996  56.264  49.872  1.00  0.00           C  
ATOM   2105  O   ASP   133      27.299  55.456  50.769  1.00  0.00           O  
ATOM   2106  N   TYR   134      27.396  56.205  48.577  1.00  0.00           N  
ATOM   2107  H   TYR   134      27.065  56.906  47.929  1.00  0.00           H  
ATOM   2108  CA  TYR   134      28.305  55.197  48.010  1.00  0.00           C  
ATOM   2109  HA  TYR   134      28.743  54.653  48.847  1.00  0.00           H  
ATOM   2110  CB  TYR   134      27.564  54.184  47.067  1.00  0.00           C  
ATOM   2111  HB2 TYR   134      26.796  54.713  46.502  1.00  0.00           H  
ATOM   2112  HB3 TYR   134      28.300  53.952  46.298  1.00  0.00           H  
ATOM   2113  CG  TYR   134      26.939  52.943  47.695  1.00  0.00           C  
ATOM   2114  CD1 TYR   134      25.689  53.009  48.366  1.00  0.00           C  
ATOM   2115  HD1 TYR   134      25.182  53.954  48.498  1.00  0.00           H  
ATOM   2116  CE1 TYR   134      25.160  51.885  48.909  1.00  0.00           C  
ATOM   2117  HE1 TYR   134      24.258  51.907  49.502  1.00  0.00           H  
ATOM   2118  CZ  TYR   134      25.740  50.620  48.715  1.00  0.00           C  
ATOM   2119  OH  TYR   134      25.181  49.429  49.021  1.00  0.00           O  
ATOM   2120  HH  TYR   134      25.357  48.658  48.477  1.00  0.00           H  
ATOM   2121  CE2 TYR   134      26.930  50.527  47.978  1.00  0.00           C  
ATOM   2122  HE2 TYR   134      27.365  49.539  47.996  1.00  0.00           H  
ATOM   2123  CD2 TYR   134      27.593  51.697  47.529  1.00  0.00           C  
ATOM   2124  HD2 TYR   134      28.615  51.695  47.179  1.00  0.00           H  
ATOM   2125  C   TYR   134      29.478  55.841  47.259  1.00  0.00           C  
ATOM   2126  O   TYR   134      29.377  56.842  46.530  1.00  0.00           O  
ATOM   2127  N   ASP   135      30.612  55.145  47.229  1.00  0.00           N  
ATOM   2128  H   ASP   135      30.694  54.375  47.877  1.00  0.00           H  
ATOM   2129  CA  ASP   135      31.876  55.320  46.442  1.00  0.00           C  
ATOM   2130  HA  ASP   135      32.193  56.354  46.303  1.00  0.00           H  
ATOM   2131  CB  ASP   135      33.012  54.625  47.195  1.00  0.00           C  
ATOM   2132  HB2 ASP   135      33.324  55.118  48.115  1.00  0.00           H  
ATOM   2133  HB3 ASP   135      32.772  53.584  47.411  1.00  0.00           H  
ATOM   2134  CG  ASP   135      34.341  54.541  46.286  1.00  0.00           C  
ATOM   2135  OD1 ASP   135      34.509  55.327  45.325  1.00  0.00           O  
ATOM   2136  OD2 ASP   135      35.173  53.679  46.550  1.00  0.00           O  
ATOM   2137  C   ASP   135      31.580  54.728  45.112  1.00  0.00           C  
ATOM   2138  O   ASP   135      31.276  53.558  45.054  1.00  0.00           O  
ATOM   2139  N   LEU   136      31.688  55.397  43.985  1.00  0.00           N  
ATOM   2140  H   LEU   136      32.137  56.298  44.071  1.00  0.00           H  
ATOM   2141  CA  LEU   136      31.396  54.834  42.690  1.00  0.00           C  
ATOM   2142  HA  LEU   136      31.094  53.786  42.667  1.00  0.00           H  
ATOM   2143  CB  LEU   136      30.242  55.552  41.969  1.00  0.00           C  
ATOM   2144  HB2 LEU   136      30.445  56.581  41.674  1.00  0.00           H  
ATOM   2145  HB3 LEU   136      29.996  54.993  41.066  1.00  0.00           H  
ATOM   2146  CG  LEU   136      28.922  55.677  42.875  1.00  0.00           C  
ATOM   2147  HG  LEU   136      29.069  56.243  43.794  1.00  0.00           H  
ATOM   2148  CD1 LEU   136      27.992  56.546  42.074  1.00  0.00           C  
ATOM   2149 HD11 LEU   136      27.069  56.490  42.651  1.00  0.00           H  
ATOM   2150 HD12 LEU   136      28.378  57.539  41.845  1.00  0.00           H  
ATOM   2151 HD13 LEU   136      27.788  56.066  41.116  1.00  0.00           H  
ATOM   2152  CD2 LEU   136      28.273  54.366  43.155  1.00  0.00           C  
ATOM   2153 HD21 LEU   136      28.978  53.826  43.787  1.00  0.00           H  
ATOM   2154 HD22 LEU   136      27.379  54.472  43.768  1.00  0.00           H  
ATOM   2155 HD23 LEU   136      27.966  53.830  42.257  1.00  0.00           H  
ATOM   2156  C   LEU   136      32.610  54.738  41.806  1.00  0.00           C  
ATOM   2157  O   LEU   136      32.478  54.297  40.676  1.00  0.00           O  
ATOM   2158  N   ASN   137      33.784  55.114  42.284  1.00  0.00           N  
ATOM   2159  H   ASN   137      33.783  55.319  43.273  1.00  0.00           H  
ATOM   2160  CA  ASN   137      35.083  55.199  41.566  1.00  0.00           C  
ATOM   2161  HA  ASN   137      34.900  55.607  40.572  1.00  0.00           H  
ATOM   2162  CB  ASN   137      36.006  55.957  42.473  1.00  0.00           C  
ATOM   2163  HB2 ASN   137      35.605  56.961  42.611  1.00  0.00           H  
ATOM   2164  HB3 ASN   137      36.020  55.447  43.436  1.00  0.00           H  
ATOM   2165  CG  ASN   137      37.473  56.067  42.009  1.00  0.00           C  
ATOM   2166  OD1 ASN   137      37.947  56.310  40.918  1.00  0.00           O  
ATOM   2167  ND2 ASN   137      38.385  55.870  42.909  1.00  0.00           N  
ATOM   2168 HD21 ASN   137      39.341  56.159  42.757  1.00  0.00           H  
ATOM   2169 HD22 ASN   137      38.050  55.624  43.830  1.00  0.00           H  
ATOM   2170  C   ASN   137      35.618  53.776  41.335  1.00  0.00           C  
ATOM   2171  O   ASN   137      36.369  53.577  40.401  1.00  0.00           O  
ATOM   2172  N   ALA   138      35.299  52.858  42.159  1.00  0.00           N  
ATOM   2173  H   ALA   138      34.665  53.143  42.892  1.00  0.00           H  
ATOM   2174  CA  ALA   138      36.059  51.620  42.414  1.00  0.00           C  
ATOM   2175  HA  ALA   138      36.464  51.182  41.502  1.00  0.00           H  
ATOM   2176  CB  ALA   138      37.197  51.871  43.402  1.00  0.00           C  
ATOM   2177  HB1 ALA   138      37.704  52.741  42.986  1.00  0.00           H  
ATOM   2178  HB2 ALA   138      36.940  52.159  44.421  1.00  0.00           H  
ATOM   2179  HB3 ALA   138      37.846  50.995  43.399  1.00  0.00           H  
ATOM   2180  C   ALA   138      35.195  50.516  43.114  1.00  0.00           C  
ATOM   2181  O   ALA   138      34.419  50.851  43.910  1.00  0.00           O  
ATOM   2182  N   VAL   139      35.520  49.217  42.825  1.00  0.00           N  
ATOM   2183  H   VAL   139      36.410  49.142  42.353  1.00  0.00           H  
ATOM   2184  CA  VAL   139      34.856  47.989  43.364  1.00  0.00           C  
ATOM   2185  HA  VAL   139      34.458  48.300  44.330  1.00  0.00           H  
ATOM   2186  CB  VAL   139      33.797  47.401  42.459  1.00  0.00           C  
ATOM   2187  HB  VAL   139      33.163  46.744  43.056  1.00  0.00           H  
ATOM   2188  CG1 VAL   139      32.919  48.491  41.815  1.00  0.00           C  
ATOM   2189 HG11 VAL   139      32.636  49.243  42.552  1.00  0.00           H  
ATOM   2190 HG12 VAL   139      33.447  48.957  40.983  1.00  0.00           H  
ATOM   2191 HG13 VAL   139      32.031  47.994  41.425  1.00  0.00           H  
ATOM   2192  CG2 VAL   139      34.341  46.532  41.327  1.00  0.00           C  
ATOM   2193 HG21 VAL   139      35.080  47.095  40.758  1.00  0.00           H  
ATOM   2194 HG22 VAL   139      34.719  45.614  41.777  1.00  0.00           H  
ATOM   2195 HG23 VAL   139      33.452  46.288  40.746  1.00  0.00           H  
ATOM   2196  C   VAL   139      35.919  46.959  43.831  1.00  0.00           C  
ATOM   2197  O   VAL   139      37.041  46.955  43.288  1.00  0.00           O  
ATOM   2198  N   ARG   140      35.457  46.020  44.714  1.00  0.00           N  
ATOM   2199  H   ARG   140      34.489  45.977  45.000  1.00  0.00           H  
ATOM   2200  CA  ARG   140      36.036  44.664  44.897  1.00  0.00           C  
ATOM   2201  HA  ARG   140      36.961  44.771  44.331  1.00  0.00           H  
ATOM   2202  CB  ARG   140      36.374  44.502  46.443  1.00  0.00           C  
ATOM   2203  HB2 ARG   140      35.556  44.939  47.016  1.00  0.00           H  
ATOM   2204  HB3 ARG   140      36.476  43.463  46.755  1.00  0.00           H  
ATOM   2205  CG  ARG   140      37.714  45.181  46.917  1.00  0.00           C  
ATOM   2206  HG2 ARG   140      38.555  44.763  46.366  1.00  0.00           H  
ATOM   2207  HG3 ARG   140      37.579  46.238  46.685  1.00  0.00           H  
ATOM   2208  CD  ARG   140      37.920  45.061  48.413  1.00  0.00           C  
ATOM   2209  HD2 ARG   140      36.979  45.317  48.899  1.00  0.00           H  
ATOM   2210  HD3 ARG   140      37.986  44.007  48.683  1.00  0.00           H  
ATOM   2211  NE  ARG   140      39.040  45.820  48.917  1.00  0.00           N  
ATOM   2212  HE  ARG   140      38.927  46.810  49.084  1.00  0.00           H  
ATOM   2213  CZ  ARG   140      40.115  45.237  49.443  1.00  0.00           C  
ATOM   2214  NH1 ARG   140      40.336  43.985  49.193  1.00  0.00           N  
ATOM   2215 HH11 ARG   140      39.847  43.480  48.468  1.00  0.00           H  
ATOM   2216 HH12 ARG   140      41.205  43.594  49.529  1.00  0.00           H  
ATOM   2217  NH2 ARG   140      40.925  45.974  50.124  1.00  0.00           N  
ATOM   2218 HH21 ARG   140      40.732  46.953  50.280  1.00  0.00           H  
ATOM   2219 HH22 ARG   140      41.762  45.595  50.541  1.00  0.00           H  
ATOM   2220  C   ARG   140      35.082  43.517  44.328  1.00  0.00           C  
ATOM   2221  O   ARG   140      33.898  43.721  44.301  1.00  0.00           O  
ATOM   2222  N   LEU   141      35.750  42.397  43.919  1.00  0.00           N  
ATOM   2223  H   LEU   141      36.750  42.389  44.062  1.00  0.00           H  
ATOM   2224  CA  LEU   141      35.145  41.093  43.777  1.00  0.00           C  
ATOM   2225  HA  LEU   141      34.174  41.249  43.307  1.00  0.00           H  
ATOM   2226  CB  LEU   141      35.826  40.114  42.813  1.00  0.00           C  
ATOM   2227  HB2 LEU   141      36.739  39.752  43.285  1.00  0.00           H  
ATOM   2228  HB3 LEU   141      35.190  39.248  42.627  1.00  0.00           H  
ATOM   2229  CG  LEU   141      36.103  40.687  41.394  1.00  0.00           C  
ATOM   2230  HG  LEU   141      36.497  41.689  41.563  1.00  0.00           H  
ATOM   2231  CD1 LEU   141      37.169  39.853  40.685  1.00  0.00           C  
ATOM   2232 HD11 LEU   141      38.110  39.756  41.228  1.00  0.00           H  
ATOM   2233 HD12 LEU   141      36.845  38.819  40.567  1.00  0.00           H  
ATOM   2234 HD13 LEU   141      37.413  40.174  39.672  1.00  0.00           H  
ATOM   2235  CD2 LEU   141      34.910  40.891  40.440  1.00  0.00           C  
ATOM   2236 HD21 LEU   141      34.421  39.929  40.288  1.00  0.00           H  
ATOM   2237 HD22 LEU   141      34.193  41.564  40.911  1.00  0.00           H  
ATOM   2238 HD23 LEU   141      35.289  41.172  39.458  1.00  0.00           H  
ATOM   2239  C   LEU   141      35.016  40.330  45.041  1.00  0.00           C  
ATOM   2240  O   LEU   141      36.004  40.070  45.766  1.00  0.00           O  
ATOM   2241  N   CYS   142      33.761  39.932  45.350  1.00  0.00           N  
ATOM   2242  H   CYS   142      33.105  40.187  44.626  1.00  0.00           H  
ATOM   2243  CA  CYS   142      33.385  39.104  46.438  1.00  0.00           C  
ATOM   2244  HA  CYS   142      34.233  39.065  47.122  1.00  0.00           H  
ATOM   2245  CB  CYS   142      32.258  39.728  47.304  1.00  0.00           C  
ATOM   2246  HB2 CYS   142      32.632  40.662  47.723  1.00  0.00           H  
ATOM   2247  HB3 CYS   142      31.337  39.913  46.751  1.00  0.00           H  
ATOM   2248  SG  CYS   142      31.869  38.571  48.645  1.00  0.00           S  
ATOM   2249  HG  CYS   142      30.885  37.960  47.979  1.00  0.00           H  
ATOM   2250  C   CYS   142      33.077  37.687  45.849  1.00  0.00           C  
ATOM   2251  O   CYS   142      31.957  37.402  45.328  1.00  0.00           O  
ATOM   2252  N   PHE   143      33.982  36.780  46.071  1.00  0.00           N  
ATOM   2253  H   PHE   143      34.773  36.969  46.671  1.00  0.00           H  
ATOM   2254  CA  PHE   143      33.818  35.333  45.543  1.00  0.00           C  
ATOM   2255  HA  PHE   143      33.226  35.311  44.628  1.00  0.00           H  
ATOM   2256  CB  PHE   143      35.220  34.780  45.354  1.00  0.00           C  
ATOM   2257  HB2 PHE   143      35.871  34.977  46.206  1.00  0.00           H  
ATOM   2258  HB3 PHE   143      35.213  33.713  45.131  1.00  0.00           H  
ATOM   2259  CG  PHE   143      35.995  35.435  44.232  1.00  0.00           C  
ATOM   2260  CD1 PHE   143      36.839  36.519  44.514  1.00  0.00           C  
ATOM   2261  HD1 PHE   143      36.835  36.939  45.509  1.00  0.00           H  
ATOM   2262  CE1 PHE   143      37.806  36.946  43.542  1.00  0.00           C  
ATOM   2263  HE1 PHE   143      38.610  37.572  43.901  1.00  0.00           H  
ATOM   2264  CZ  PHE   143      37.745  36.451  42.274  1.00  0.00           C  
ATOM   2265  HZ  PHE   143      38.436  36.868  41.556  1.00  0.00           H  
ATOM   2266  CE2 PHE   143      36.902  35.317  41.956  1.00  0.00           C  
ATOM   2267  HE2 PHE   143      36.792  34.966  40.941  1.00  0.00           H  
ATOM   2268  CD2 PHE   143      36.071  34.820  43.047  1.00  0.00           C  
ATOM   2269  HD2 PHE   143      35.606  33.865  42.850  1.00  0.00           H  
ATOM   2270  C   PHE   143      32.995  34.596  46.606  1.00  0.00           C  
ATOM   2271  O   PHE   143      33.435  34.573  47.745  1.00  0.00           O  
ATOM   2272  N   GLN   144      31.959  33.889  46.191  1.00  0.00           N  
ATOM   2273  H   GLN   144      31.675  33.939  45.223  1.00  0.00           H  
ATOM   2274  CA  GLN   144      31.082  33.064  47.078  1.00  0.00           C  
ATOM   2275  HA  GLN   144      31.588  33.072  48.043  1.00  0.00           H  
ATOM   2276  CB  GLN   144      29.752  33.802  47.364  1.00  0.00           C  
ATOM   2277  HB2 GLN   144      29.220  34.046  46.444  1.00  0.00           H  
ATOM   2278  HB3 GLN   144      29.011  33.169  47.851  1.00  0.00           H  
ATOM   2279  CG  GLN   144      29.859  35.084  48.197  1.00  0.00           C  
ATOM   2280  HG2 GLN   144      29.638  34.734  49.205  1.00  0.00           H  
ATOM   2281  HG3 GLN   144      30.881  35.461  48.174  1.00  0.00           H  
ATOM   2282  CD  GLN   144      28.815  36.080  47.903  1.00  0.00           C  
ATOM   2283  OE1 GLN   144      29.106  37.038  47.181  1.00  0.00           O  
ATOM   2284  NE2 GLN   144      27.572  35.926  48.290  1.00  0.00           N  
ATOM   2285 HE21 GLN   144      26.894  36.635  48.050  1.00  0.00           H  
ATOM   2286 HE22 GLN   144      27.256  35.047  48.675  1.00  0.00           H  
ATOM   2287  C   GLN   144      30.879  31.619  46.547  1.00  0.00           C  
ATOM   2288  O   GLN   144      30.574  31.482  45.362  1.00  0.00           O  
ATOM   2289  N   VAL   145      31.124  30.548  47.256  1.00  0.00           N  
ATOM   2290  H   VAL   145      31.377  30.679  48.225  1.00  0.00           H  
ATOM   2291  CA  VAL   145      31.342  29.220  46.659  1.00  0.00           C  
ATOM   2292  HA  VAL   145      31.013  29.288  45.622  1.00  0.00           H  
ATOM   2293  CB  VAL   145      32.872  28.831  46.450  1.00  0.00           C  
ATOM   2294  HB  VAL   145      33.379  28.512  47.360  1.00  0.00           H  
ATOM   2295  CG1 VAL   145      32.855  27.691  45.400  1.00  0.00           C  
ATOM   2296 HG11 VAL   145      33.796  27.397  44.935  1.00  0.00           H  
ATOM   2297 HG12 VAL   145      32.430  26.787  45.836  1.00  0.00           H  
ATOM   2298 HG13 VAL   145      32.327  28.085  44.532  1.00  0.00           H  
ATOM   2299  CG2 VAL   145      33.622  29.988  45.755  1.00  0.00           C  
ATOM   2300 HG21 VAL   145      33.893  30.805  46.425  1.00  0.00           H  
ATOM   2301 HG22 VAL   145      34.480  29.517  45.275  1.00  0.00           H  
ATOM   2302 HG23 VAL   145      32.977  30.511  45.050  1.00  0.00           H  
ATOM   2303  C   VAL   145      30.600  28.109  47.349  1.00  0.00           C  
ATOM   2304  O   VAL   145      30.780  27.854  48.551  1.00  0.00           O  
ATOM   2305  N   THR   146      29.827  27.367  46.555  1.00  0.00           N  
ATOM   2306  H   THR   146      29.662  27.634  45.595  1.00  0.00           H  
ATOM   2307  CA  THR   146      29.177  26.114  47.049  1.00  0.00           C  
ATOM   2308  HA  THR   146      29.291  25.983  48.125  1.00  0.00           H  
ATOM   2309  CB  THR   146      27.699  26.104  46.756  1.00  0.00           C  
ATOM   2310  HB  THR   146      27.594  26.214  45.676  1.00  0.00           H  
ATOM   2311  CG2 THR   146      27.006  24.781  47.126  1.00  0.00           C  
ATOM   2312 HG21 THR   146      27.345  23.976  46.474  1.00  0.00           H  
ATOM   2313 HG22 THR   146      27.176  24.638  48.193  1.00  0.00           H  
ATOM   2314 HG23 THR   146      25.963  24.958  46.866  1.00  0.00           H  
ATOM   2315  OG1 THR   146      26.977  27.146  47.456  1.00  0.00           O  
ATOM   2316  HG1 THR   146      27.309  27.954  47.058  1.00  0.00           H  
ATOM   2317  C   THR   146      29.919  24.881  46.549  1.00  0.00           C  
ATOM   2318  O   THR   146      30.417  24.806  45.435  1.00  0.00           O  
ATOM   2319  N   VAL   147      30.111  23.899  47.350  1.00  0.00           N  
ATOM   2320  H   VAL   147      29.796  24.117  48.285  1.00  0.00           H  
ATOM   2321  CA  VAL   147      30.670  22.591  46.972  1.00  0.00           C  
ATOM   2322  HA  VAL   147      30.755  22.474  45.892  1.00  0.00           H  
ATOM   2323  CB  VAL   147      32.023  22.365  47.534  1.00  0.00           C  
ATOM   2324  HB  VAL   147      32.306  21.438  47.034  1.00  0.00           H  
ATOM   2325  CG1 VAL   147      33.159  23.272  47.027  1.00  0.00           C  
ATOM   2326 HG11 VAL   147      33.213  23.313  45.939  1.00  0.00           H  
ATOM   2327 HG12 VAL   147      32.960  24.266  47.428  1.00  0.00           H  
ATOM   2328 HG13 VAL   147      34.036  22.778  47.444  1.00  0.00           H  
ATOM   2329  CG2 VAL   147      32.061  22.426  49.093  1.00  0.00           C  
ATOM   2330 HG21 VAL   147      31.583  23.360  49.387  1.00  0.00           H  
ATOM   2331 HG22 VAL   147      31.531  21.526  49.408  1.00  0.00           H  
ATOM   2332 HG23 VAL   147      33.054  22.434  49.541  1.00  0.00           H  
ATOM   2333  C   VAL   147      29.635  21.503  47.319  1.00  0.00           C  
ATOM   2334  O   VAL   147      28.694  21.771  48.077  1.00  0.00           O  
ATOM   2335  N   ARG   148      29.822  20.223  46.872  1.00  0.00           N  
ATOM   2336  H   ARG   148      30.565  20.138  46.193  1.00  0.00           H  
ATOM   2337  CA  ARG   148      29.139  19.021  47.393  1.00  0.00           C  
ATOM   2338  HA  ARG   148      28.101  19.290  47.590  1.00  0.00           H  
ATOM   2339  CB  ARG   148      29.116  17.868  46.423  1.00  0.00           C  
ATOM   2340  HB2 ARG   148      30.091  17.395  46.308  1.00  0.00           H  
ATOM   2341  HB3 ARG   148      28.433  17.105  46.795  1.00  0.00           H  
ATOM   2342  CG  ARG   148      28.717  18.191  44.985  1.00  0.00           C  
ATOM   2343  HG2 ARG   148      29.569  18.775  44.638  1.00  0.00           H  
ATOM   2344  HG3 ARG   148      28.711  17.225  44.479  1.00  0.00           H  
ATOM   2345  CD  ARG   148      27.403  18.983  44.804  1.00  0.00           C  
ATOM   2346  HD2 ARG   148      27.518  19.965  45.262  1.00  0.00           H  
ATOM   2347  HD3 ARG   148      27.252  19.152  43.738  1.00  0.00           H  
ATOM   2348  NE  ARG   148      26.244  18.311  45.360  1.00  0.00           N  
ATOM   2349  HE  ARG   148      26.478  17.371  45.644  1.00  0.00           H  
ATOM   2350  CZ  ARG   148      24.996  18.537  44.984  1.00  0.00           C  
ATOM   2351  NH1 ARG   148      24.652  19.660  44.380  1.00  0.00           N  
ATOM   2352 HH11 ARG   148      25.289  20.436  44.491  1.00  0.00           H  
ATOM   2353 HH12 ARG   148      23.662  19.783  44.219  1.00  0.00           H  
ATOM   2354  NH2 ARG   148      24.105  17.592  45.084  1.00  0.00           N  
ATOM   2355 HH21 ARG   148      24.365  16.713  45.508  1.00  0.00           H  
ATOM   2356 HH22 ARG   148      23.274  17.659  44.513  1.00  0.00           H  
ATOM   2357  C   ARG   148      29.734  18.531  48.762  1.00  0.00           C  
ATOM   2358  O   ARG   148      30.942  18.286  48.800  1.00  0.00           O  
ATOM   2359  N   ASP   149      28.879  18.167  49.728  1.00  0.00           N  
ATOM   2360  H   ASP   149      27.903  18.333  49.531  1.00  0.00           H  
ATOM   2361  CA  ASP   149      29.318  17.571  51.012  1.00  0.00           C  
ATOM   2362  HA  ASP   149      30.194  18.120  51.357  1.00  0.00           H  
ATOM   2363  CB  ASP   149      28.318  17.941  52.112  1.00  0.00           C  
ATOM   2364  HB2 ASP   149      28.859  18.294  52.990  1.00  0.00           H  
ATOM   2365  HB3 ASP   149      27.793  18.834  51.776  1.00  0.00           H  
ATOM   2366  CG  ASP   149      27.339  16.832  52.673  1.00  0.00           C  
ATOM   2367  OD1 ASP   149      27.229  16.656  53.899  1.00  0.00           O  
ATOM   2368  OD2 ASP   149      26.667  16.155  51.882  1.00  0.00           O  
ATOM   2369  C   ASP   149      29.550  16.053  50.828  1.00  0.00           C  
ATOM   2370  O   ASP   149      29.241  15.456  49.758  1.00  0.00           O  
ATOM   2371  N   PRO   150      29.999  15.415  51.960  1.00  0.00           N  
ATOM   2372  CD  PRO   150      30.640  15.984  53.148  1.00  0.00           C  
ATOM   2373  HD2 PRO   150      29.953  16.191  53.969  1.00  0.00           H  
ATOM   2374  HD3 PRO   150      31.165  16.878  52.814  1.00  0.00           H  
ATOM   2375  CG  PRO   150      31.575  14.937  53.642  1.00  0.00           C  
ATOM   2376  HG2 PRO   150      31.585  14.904  54.731  1.00  0.00           H  
ATOM   2377  HG3 PRO   150      32.576  15.084  53.237  1.00  0.00           H  
ATOM   2378  CB  PRO   150      30.998  13.643  53.254  1.00  0.00           C  
ATOM   2379  HB2 PRO   150      30.234  13.514  54.020  1.00  0.00           H  
ATOM   2380  HB3 PRO   150      31.730  12.836  53.218  1.00  0.00           H  
ATOM   2381  CA  PRO   150      30.370  13.983  51.916  1.00  0.00           C  
ATOM   2382  HA  PRO   150      31.118  13.844  51.135  1.00  0.00           H  
ATOM   2383  C   PRO   150      29.186  13.049  51.641  1.00  0.00           C  
ATOM   2384  O   PRO   150      29.448  11.907  51.252  1.00  0.00           O  
ATOM   2385  N   ALA   151      27.990  13.454  52.069  1.00  0.00           N  
ATOM   2386  H   ALA   151      28.007  14.411  52.392  1.00  0.00           H  
ATOM   2387  CA  ALA   151      26.708  12.718  51.743  1.00  0.00           C  
ATOM   2388  HA  ALA   151      26.993  11.729  51.382  1.00  0.00           H  
ATOM   2389  CB  ALA   151      25.691  12.692  52.868  1.00  0.00           C  
ATOM   2390  HB1 ALA   151      25.463  13.724  53.138  1.00  0.00           H  
ATOM   2391  HB2 ALA   151      24.783  12.129  52.651  1.00  0.00           H  
ATOM   2392  HB3 ALA   151      26.060  12.273  53.804  1.00  0.00           H  
ATOM   2393  C   ALA   151      26.085  13.218  50.460  1.00  0.00           C  
ATOM   2394  O   ALA   151      25.097  12.621  49.988  1.00  0.00           O  
ATOM   2395  N   GLY   152      26.679  14.250  49.746  1.00  0.00           N  
ATOM   2396  H   GLY   152      27.282  14.837  50.304  1.00  0.00           H  
ATOM   2397  CA  GLY   152      26.088  14.830  48.509  1.00  0.00           C  
ATOM   2398  HA2 GLY   152      26.900  15.078  47.824  1.00  0.00           H  
ATOM   2399  HA3 GLY   152      25.550  14.029  48.002  1.00  0.00           H  
ATOM   2400  C   GLY   152      25.120  16.014  48.538  1.00  0.00           C  
ATOM   2401  O   GLY   152      24.464  16.238  47.558  1.00  0.00           O  
ATOM   2402  N   ARG   153      25.022  16.670  49.681  1.00  0.00           N  
ATOM   2403  H   ARG   153      25.547  16.432  50.510  1.00  0.00           H  
ATOM   2404  CA  ARG   153      24.276  17.926  49.808  1.00  0.00           C  
ATOM   2405  HA  ARG   153      23.495  17.903  49.047  1.00  0.00           H  
ATOM   2406  CB  ARG   153      23.737  17.971  51.285  1.00  0.00           C  
ATOM   2407  HB2 ARG   153      24.580  18.036  51.972  1.00  0.00           H  
ATOM   2408  HB3 ARG   153      23.208  18.923  51.322  1.00  0.00           H  
ATOM   2409  CG  ARG   153      22.814  16.910  51.746  1.00  0.00           C  
ATOM   2410  HG2 ARG   153      23.310  15.947  51.627  1.00  0.00           H  
ATOM   2411  HG3 ARG   153      22.627  17.066  52.809  1.00  0.00           H  
ATOM   2412  CD  ARG   153      21.485  16.832  50.979  1.00  0.00           C  
ATOM   2413  HD2 ARG   153      21.829  16.559  49.982  1.00  0.00           H  
ATOM   2414  HD3 ARG   153      20.804  16.097  51.410  1.00  0.00           H  
ATOM   2415  NE  ARG   153      20.727  17.978  50.849  1.00  0.00           N  
ATOM   2416  HE  ARG   153      21.039  18.718  51.462  1.00  0.00           H  
ATOM   2417  CZ  ARG   153      19.743  18.249  50.018  1.00  0.00           C  
ATOM   2418  NH1 ARG   153      19.255  17.422  49.135  1.00  0.00           N  
ATOM   2419 HH11 ARG   153      19.635  16.488  49.074  1.00  0.00           H  
ATOM   2420 HH12 ARG   153      18.379  17.624  48.675  1.00  0.00           H  
ATOM   2421  NH2 ARG   153      19.246  19.416  50.153  1.00  0.00           N  
ATOM   2422 HH21 ARG   153      19.909  20.107  50.472  1.00  0.00           H  
ATOM   2423 HH22 ARG   153      18.514  19.709  49.521  1.00  0.00           H  
ATOM   2424  C   ARG   153      25.124  19.178  49.508  1.00  0.00           C  
ATOM   2425  O   ARG   153      26.337  19.121  49.396  1.00  0.00           O  
ATOM   2426  N   PRO   154      24.521  20.305  49.183  1.00  0.00           N  
ATOM   2427  CD  PRO   154      23.200  20.411  48.623  1.00  0.00           C  
ATOM   2428  HD2 PRO   154      22.403  20.104  49.300  1.00  0.00           H  
ATOM   2429  HD3 PRO   154      23.204  19.684  47.810  1.00  0.00           H  
ATOM   2430  CG  PRO   154      23.032  21.855  48.110  1.00  0.00           C  
ATOM   2431  HG2 PRO   154      22.043  22.248  48.347  1.00  0.00           H  
ATOM   2432  HG3 PRO   154      23.251  21.979  47.050  1.00  0.00           H  
ATOM   2433  CB  PRO   154      24.116  22.583  48.853  1.00  0.00           C  
ATOM   2434  HB2 PRO   154      23.654  22.841  49.806  1.00  0.00           H  
ATOM   2435  HB3 PRO   154      24.489  23.480  48.358  1.00  0.00           H  
ATOM   2436  CA  PRO   154      25.229  21.558  49.085  1.00  0.00           C  
ATOM   2437  HA  PRO   154      25.894  21.449  48.228  1.00  0.00           H  
ATOM   2438  C   PRO   154      25.969  21.967  50.373  1.00  0.00           C  
ATOM   2439  O   PRO   154      25.395  21.848  51.477  1.00  0.00           O  
ATOM   2440  N   LEU   155      27.201  22.371  50.311  1.00  0.00           N  
ATOM   2441  H   LEU   155      27.597  22.266  49.388  1.00  0.00           H  
ATOM   2442  CA  LEU   155      28.015  22.802  51.371  1.00  0.00           C  
ATOM   2443  HA  LEU   155      27.440  22.879  52.294  1.00  0.00           H  
ATOM   2444  CB  LEU   155      29.066  21.743  51.721  1.00  0.00           C  
ATOM   2445  HB2 LEU   155      28.506  20.904  52.135  1.00  0.00           H  
ATOM   2446  HB3 LEU   155      29.337  21.392  50.724  1.00  0.00           H  
ATOM   2447  CG  LEU   155      30.151  22.090  52.646  1.00  0.00           C  
ATOM   2448  HG  LEU   155      30.886  22.772  52.220  1.00  0.00           H  
ATOM   2449  CD1 LEU   155      29.598  22.715  53.932  1.00  0.00           C  
ATOM   2450 HD11 LEU   155      30.323  22.874  54.731  1.00  0.00           H  
ATOM   2451 HD12 LEU   155      29.247  23.724  53.718  1.00  0.00           H  
ATOM   2452 HD13 LEU   155      28.893  21.959  54.278  1.00  0.00           H  
ATOM   2453  CD2 LEU   155      30.943  20.827  53.033  1.00  0.00           C  
ATOM   2454 HD21 LEU   155      30.472  20.212  53.799  1.00  0.00           H  
ATOM   2455 HD22 LEU   155      31.175  20.239  52.145  1.00  0.00           H  
ATOM   2456 HD23 LEU   155      31.836  21.183  53.547  1.00  0.00           H  
ATOM   2457  C   LEU   155      28.562  24.180  51.048  1.00  0.00           C  
ATOM   2458  O   LEU   155      29.458  24.377  50.188  1.00  0.00           O  
ATOM   2459  N   LEU   156      28.070  25.272  51.679  1.00  0.00           N  
ATOM   2460  H   LEU   156      27.441  24.999  52.421  1.00  0.00           H  
ATOM   2461  CA  LEU   156      28.541  26.607  51.502  1.00  0.00           C  
ATOM   2462  HA  LEU   156      28.864  26.771  50.474  1.00  0.00           H  
ATOM   2463  CB  LEU   156      27.443  27.601  51.757  1.00  0.00           C  
ATOM   2464  HB2 LEU   156      26.664  27.332  51.044  1.00  0.00           H  
ATOM   2465  HB3 LEU   156      27.081  27.536  52.783  1.00  0.00           H  
ATOM   2466  CG  LEU   156      27.752  29.098  51.579  1.00  0.00           C  
ATOM   2467  HG  LEU   156      28.555  29.331  52.277  1.00  0.00           H  
ATOM   2468  CD1 LEU   156      28.228  29.498  50.129  1.00  0.00           C  
ATOM   2469 HD11 LEU   156      27.522  29.097  49.403  1.00  0.00           H  
ATOM   2470 HD12 LEU   156      28.234  30.582  50.011  1.00  0.00           H  
ATOM   2471 HD13 LEU   156      29.175  29.028  49.862  1.00  0.00           H  
ATOM   2472  CD2 LEU   156      26.509  29.834  52.018  1.00  0.00           C  
ATOM   2473 HD21 LEU   156      26.191  29.622  53.038  1.00  0.00           H  
ATOM   2474 HD22 LEU   156      26.678  30.911  52.011  1.00  0.00           H  
ATOM   2475 HD23 LEU   156      25.673  29.645  51.344  1.00  0.00           H  
ATOM   2476  C   LEU   156      29.827  26.833  52.391  1.00  0.00           C  
ATOM   2477  O   LEU   156      29.844  26.520  53.638  1.00  0.00           O  
ATOM   2478  N   LEU   157      30.804  27.486  51.753  1.00  0.00           N  
ATOM   2479  H   LEU   157      30.636  27.644  50.770  1.00  0.00           H  
ATOM   2480  CA  LEU   157      32.073  28.028  52.281  1.00  0.00           C  
ATOM   2481  HA  LEU   157      32.250  27.678  53.298  1.00  0.00           H  
ATOM   2482  CB  LEU   157      33.283  27.695  51.385  1.00  0.00           C  
ATOM   2483  HB2 LEU   157      33.324  28.485  50.635  1.00  0.00           H  
ATOM   2484  HB3 LEU   157      34.189  27.904  51.954  1.00  0.00           H  
ATOM   2485  CG  LEU   157      33.226  26.268  50.716  1.00  0.00           C  
ATOM   2486  HG  LEU   157      32.340  26.157  50.091  1.00  0.00           H  
ATOM   2487  CD1 LEU   157      34.425  26.098  49.786  1.00  0.00           C  
ATOM   2488 HD11 LEU   157      35.330  26.484  50.255  1.00  0.00           H  
ATOM   2489 HD12 LEU   157      34.623  25.054  49.543  1.00  0.00           H  
ATOM   2490 HD13 LEU   157      34.247  26.700  48.895  1.00  0.00           H  
ATOM   2491  CD2 LEU   157      33.331  25.079  51.682  1.00  0.00           C  
ATOM   2492 HD21 LEU   157      33.397  24.117  51.173  1.00  0.00           H  
ATOM   2493 HD22 LEU   157      34.275  25.247  52.200  1.00  0.00           H  
ATOM   2494 HD23 LEU   157      32.487  25.116  52.369  1.00  0.00           H  
ATOM   2495  C   LEU   157      32.032  29.523  52.639  1.00  0.00           C  
ATOM   2496  O   LEU   157      31.164  30.265  52.223  1.00  0.00           O  
ATOM   2497  N   THR   158      33.006  29.903  53.478  1.00  0.00           N  
ATOM   2498  H   THR   158      33.678  29.205  53.762  1.00  0.00           H  
ATOM   2499  CA  THR   158      33.209  31.347  53.818  1.00  0.00           C  
ATOM   2500  HA  THR   158      32.254  31.715  54.191  1.00  0.00           H  
ATOM   2501  CB  THR   158      34.205  31.516  54.962  1.00  0.00           C  
ATOM   2502  HB  THR   158      35.105  30.971  54.674  1.00  0.00           H  
ATOM   2503  CG2 THR   158      34.591  32.964  55.330  1.00  0.00           C  
ATOM   2504 HG21 THR   158      35.454  33.004  55.994  1.00  0.00           H  
ATOM   2505 HG22 THR   158      34.899  33.502  54.433  1.00  0.00           H  
ATOM   2506 HG23 THR   158      33.755  33.490  55.792  1.00  0.00           H  
ATOM   2507  OG1 THR   158      33.728  31.092  56.223  1.00  0.00           O  
ATOM   2508  HG1 THR   158      33.046  31.722  56.465  1.00  0.00           H  
ATOM   2509  C   THR   158      33.627  32.193  52.630  1.00  0.00           C  
ATOM   2510  O   THR   158      34.481  31.747  51.826  1.00  0.00           O  
ATOM   2511  N   PRO   159      33.112  33.390  52.367  1.00  0.00           N  
ATOM   2512  CD  PRO   159      32.131  34.050  53.284  1.00  0.00           C  
ATOM   2513  HD2 PRO   159      32.572  34.185  54.272  1.00  0.00           H  
ATOM   2514  HD3 PRO   159      31.269  33.386  53.350  1.00  0.00           H  
ATOM   2515  CG  PRO   159      31.835  35.442  52.775  1.00  0.00           C  
ATOM   2516  HG2 PRO   159      32.615  36.138  53.085  1.00  0.00           H  
ATOM   2517  HG3 PRO   159      30.799  35.765  52.879  1.00  0.00           H  
ATOM   2518  CB  PRO   159      32.182  35.298  51.319  1.00  0.00           C  
ATOM   2519  HB2 PRO   159      32.447  36.275  50.914  1.00  0.00           H  
ATOM   2520  HB3 PRO   159      31.323  34.898  50.780  1.00  0.00           H  
ATOM   2521  CA  PRO   159      33.315  34.346  51.242  1.00  0.00           C  
ATOM   2522  HA  PRO   159      33.248  33.877  50.260  1.00  0.00           H  
ATOM   2523  C   PRO   159      34.704  34.947  51.353  1.00  0.00           C  
ATOM   2524  O   PRO   159      35.336  35.231  52.408  1.00  0.00           O  
ATOM   2525  N   VAL   160      35.166  35.295  50.150  1.00  0.00           N  
ATOM   2526  H   VAL   160      34.523  35.021  49.421  1.00  0.00           H  
ATOM   2527  CA  VAL   160      36.549  35.720  49.878  1.00  0.00           C  
ATOM   2528  HA  VAL   160      37.019  35.989  50.825  1.00  0.00           H  
ATOM   2529  CB  VAL   160      37.418  34.676  49.172  1.00  0.00           C  
ATOM   2530  HB  VAL   160      36.872  34.373  48.279  1.00  0.00           H  
ATOM   2531  CG1 VAL   160      38.687  35.301  48.583  1.00  0.00           C  
ATOM   2532 HG11 VAL   160      39.306  34.472  48.239  1.00  0.00           H  
ATOM   2533 HG12 VAL   160      38.487  35.906  47.700  1.00  0.00           H  
ATOM   2534 HG13 VAL   160      39.336  35.891  49.231  1.00  0.00           H  
ATOM   2535  CG2 VAL   160      37.875  33.588  50.072  1.00  0.00           C  
ATOM   2536 HG21 VAL   160      37.038  33.012  50.468  1.00  0.00           H  
ATOM   2537 HG22 VAL   160      38.543  32.903  49.548  1.00  0.00           H  
ATOM   2538 HG23 VAL   160      38.439  34.028  50.895  1.00  0.00           H  
ATOM   2539  C   VAL   160      36.430  37.014  49.120  1.00  0.00           C  
ATOM   2540  O   VAL   160      35.591  37.254  48.244  1.00  0.00           O  
ATOM   2541  N   LEU   161      37.385  37.932  49.316  1.00  0.00           N  
ATOM   2542  H   LEU   161      38.099  37.699  49.990  1.00  0.00           H  
ATOM   2543  CA  LEU   161      37.475  39.249  48.567  1.00  0.00           C  
ATOM   2544  HA  LEU   161      36.638  39.451  47.899  1.00  0.00           H  
ATOM   2545  CB  LEU   161      37.631  40.344  49.655  1.00  0.00           C  
ATOM   2546  HB2 LEU   161      38.491  40.102  50.279  1.00  0.00           H  
ATOM   2547  HB3 LEU   161      37.853  41.228  49.057  1.00  0.00           H  
ATOM   2548  CG  LEU   161      36.340  40.527  50.482  1.00  0.00           C  
ATOM   2549  HG  LEU   161      36.046  39.610  50.993  1.00  0.00           H  
ATOM   2550  CD1 LEU   161      36.567  41.482  51.636  1.00  0.00           C  
ATOM   2551 HD11 LEU   161      35.690  41.556  52.279  1.00  0.00           H  
ATOM   2552 HD12 LEU   161      37.391  41.042  52.197  1.00  0.00           H  
ATOM   2553 HD13 LEU   161      36.942  42.471  51.371  1.00  0.00           H  
ATOM   2554  CD2 LEU   161      35.180  41.013  49.682  1.00  0.00           C  
ATOM   2555 HD21 LEU   161      35.152  40.593  48.677  1.00  0.00           H  
ATOM   2556 HD22 LEU   161      34.302  40.681  50.238  1.00  0.00           H  
ATOM   2557 HD23 LEU   161      35.132  42.101  49.731  1.00  0.00           H  
ATOM   2558  C   LEU   161      38.727  39.219  47.660  1.00  0.00           C  
ATOM   2559  O   LEU   161      39.652  38.519  48.021  1.00  0.00           O  
ATOM   2560  N   SER   162      38.677  40.063  46.588  1.00  0.00           N  
ATOM   2561  H   SER   162      37.818  40.590  46.518  1.00  0.00           H  
ATOM   2562  CA  SER   162      39.771  40.407  45.649  1.00  0.00           C  
ATOM   2563  HA  SER   162      40.546  39.642  45.704  1.00  0.00           H  
ATOM   2564  CB  SER   162      39.329  40.570  44.244  1.00  0.00           C  
ATOM   2565  HB2 SER   162      40.136  40.555  43.512  1.00  0.00           H  
ATOM   2566  HB3 SER   162      38.768  39.653  44.066  1.00  0.00           H  
ATOM   2567  OG  SER   162      38.537  41.761  44.071  1.00  0.00           O  
ATOM   2568  HG  SER   162      39.126  42.519  44.088  1.00  0.00           H  
ATOM   2569  C   SER   162      40.467  41.759  46.138  1.00  0.00           C  
ATOM   2570  O   SER   162      39.846  42.576  46.803  1.00  0.00           O  
ATOM   2571  N   HIE   163      41.613  41.930  45.571  1.00  0.00           N  
ATOM   2572  H   HIE   163      42.018  41.080  45.207  1.00  0.00           H  
ATOM   2573  CA  HIE   163      42.213  43.296  45.324  1.00  0.00           C  
ATOM   2574  HA  HIE   163      42.432  43.683  46.319  1.00  0.00           H  
ATOM   2575  CB  HIE   163      43.435  43.217  44.417  1.00  0.00           C  
ATOM   2576  HB2 HIE   163      43.084  42.590  43.598  1.00  0.00           H  
ATOM   2577  HB3 HIE   163      43.710  44.162  43.949  1.00  0.00           H  
ATOM   2578  CG  HIE   163      44.606  42.599  45.063  1.00  0.00           C  
ATOM   2579  ND1 HIE   163      45.931  42.731  44.562  1.00  0.00           N  
ATOM   2580  CE1 HIE   163      46.706  42.213  45.550  1.00  0.00           C  
ATOM   2581  HE1 HIE   163      47.767  42.097  45.388  1.00  0.00           H  
ATOM   2582  NE2 HIE   163      45.936  41.829  46.602  1.00  0.00           N  
ATOM   2583  HE2 HIE   163      46.204  41.488  47.514  1.00  0.00           H  
ATOM   2584  CD2 HIE   163      44.605  42.060  46.334  1.00  0.00           C  
ATOM   2585  HD2 HIE   163      43.715  41.917  46.928  1.00  0.00           H  
ATOM   2586  C   HIE   163      41.201  44.259  44.626  1.00  0.00           C  
ATOM   2587  O   HIE   163      40.264  43.761  43.906  1.00  0.00           O  
ATOM   2588  N   PRO   164      41.308  45.602  44.793  1.00  0.00           N  
ATOM   2589  CD  PRO   164      42.287  46.303  45.622  1.00  0.00           C  
ATOM   2590  HD2 PRO   164      43.098  46.591  44.953  1.00  0.00           H  
ATOM   2591  HD3 PRO   164      42.733  45.821  46.492  1.00  0.00           H  
ATOM   2592  CG  PRO   164      41.614  47.523  46.164  1.00  0.00           C  
ATOM   2593  HG2 PRO   164      42.274  48.321  46.507  1.00  0.00           H  
ATOM   2594  HG3 PRO   164      41.037  47.277  47.056  1.00  0.00           H  
ATOM   2595  CB  PRO   164      40.656  47.911  45.049  1.00  0.00           C  
ATOM   2596  HB2 PRO   164      41.243  48.595  44.437  1.00  0.00           H  
ATOM   2597  HB3 PRO   164      39.822  48.382  45.568  1.00  0.00           H  
ATOM   2598  CA  PRO   164      40.301  46.555  44.259  1.00  0.00           C  
ATOM   2599  HA  PRO   164      39.287  46.273  44.544  1.00  0.00           H  
ATOM   2600  C   PRO   164      40.401  46.647  42.735  1.00  0.00           C  
ATOM   2601  O   PRO   164      41.444  46.262  42.193  1.00  0.00           O  
ATOM   2602  N   ILE   165      39.441  47.331  42.040  1.00  0.00           N  
ATOM   2603  H   ILE   165      38.622  47.484  42.611  1.00  0.00           H  
ATOM   2604  CA  ILE   165      39.389  47.546  40.592  1.00  0.00           C  
ATOM   2605  HA  ILE   165      40.343  47.461  40.072  1.00  0.00           H  
ATOM   2606  CB  ILE   165      38.331  46.546  40.077  1.00  0.00           C  
ATOM   2607  HB  ILE   165      37.511  46.454  40.789  1.00  0.00           H  
ATOM   2608  CG2 ILE   165      37.644  46.878  38.721  1.00  0.00           C  
ATOM   2609 HG21 ILE   165      38.319  46.704  37.884  1.00  0.00           H  
ATOM   2610 HG22 ILE   165      36.783  46.259  38.469  1.00  0.00           H  
ATOM   2611 HG23 ILE   165      37.266  47.900  38.748  1.00  0.00           H  
ATOM   2612  CG1 ILE   165      38.931  45.039  40.100  1.00  0.00           C  
ATOM   2613 HG12 ILE   165      39.695  44.867  39.342  1.00  0.00           H  
ATOM   2614 HG13 ILE   165      39.408  44.798  41.050  1.00  0.00           H  
ATOM   2615  CD1 ILE   165      37.787  44.076  40.020  1.00  0.00           C  
ATOM   2616 HD11 ILE   165      37.154  44.302  40.878  1.00  0.00           H  
ATOM   2617 HD12 ILE   165      37.160  44.214  39.139  1.00  0.00           H  
ATOM   2618 HD13 ILE   165      38.172  43.069  40.175  1.00  0.00           H  
ATOM   2619  C   ILE   165      38.872  48.986  40.586  1.00  0.00           C  
ATOM   2620  O   ILE   165      37.688  49.242  40.958  1.00  0.00           O  
ATOM   2621  N   PHE   166      39.604  49.807  39.883  1.00  0.00           N  
ATOM   2622  H   PHE   166      40.504  49.466  39.578  1.00  0.00           H  
ATOM   2623  CA  PHE   166      39.390  51.259  39.604  1.00  0.00           C  
ATOM   2624  HA  PHE   166      38.564  51.484  40.280  1.00  0.00           H  
ATOM   2625  CB  PHE   166      40.611  51.981  40.156  1.00  0.00           C  
ATOM   2626  HB2 PHE   166      41.479  51.609  39.611  1.00  0.00           H  
ATOM   2627  HB3 PHE   166      40.502  53.012  39.820  1.00  0.00           H  
ATOM   2628  CG  PHE   166      40.854  52.006  41.633  1.00  0.00           C  
ATOM   2629  CD1 PHE   166      40.482  53.058  42.450  1.00  0.00           C  
ATOM   2630  HD1 PHE   166      39.925  53.858  41.983  1.00  0.00           H  
ATOM   2631  CE1 PHE   166      40.709  53.089  43.836  1.00  0.00           C  
ATOM   2632  HE1 PHE   166      40.374  53.943  44.407  1.00  0.00           H  
ATOM   2633  CZ  PHE   166      41.403  52.031  44.437  1.00  0.00           C  
ATOM   2634  HZ  PHE   166      41.559  52.045  45.505  1.00  0.00           H  
ATOM   2635  CE2 PHE   166      41.873  50.993  43.609  1.00  0.00           C  
ATOM   2636  HE2 PHE   166      42.478  50.245  44.100  1.00  0.00           H  
ATOM   2637  CD2 PHE   166      41.586  50.973  42.267  1.00  0.00           C  
ATOM   2638  HD2 PHE   166      41.969  50.077  41.801  1.00  0.00           H  
ATOM   2639  C   PHE   166      39.075  51.662  38.188  1.00  0.00           C  
ATOM   2640  O   PHE   166      39.729  51.190  37.219  1.00  0.00           O  
ATOM   2641  N   ASP   167      38.154  52.560  38.054  1.00  0.00           N  
ATOM   2642  H   ASP   167      37.648  52.986  38.818  1.00  0.00           H  
ATOM   2643  CA  ASP   167      37.841  53.170  36.718  1.00  0.00           C  
ATOM   2644  HA  ASP   167      37.754  52.420  35.931  1.00  0.00           H  
ATOM   2645  CB  ASP   167      36.513  54.010  36.816  1.00  0.00           C  
ATOM   2646  HB2 ASP   167      35.768  53.525  37.446  1.00  0.00           H  
ATOM   2647  HB3 ASP   167      36.779  54.992  37.208  1.00  0.00           H  
ATOM   2648  CG  ASP   167      35.807  54.226  35.505  1.00  0.00           C  
ATOM   2649  OD1 ASP   167      35.856  53.387  34.593  1.00  0.00           O  
ATOM   2650  OD2 ASP   167      35.244  55.368  35.222  1.00  0.00           O  
ATOM   2651  C   ASP   167      38.950  54.139  36.131  1.00  0.00           C  
ATOM   2652  O   ASP   167      38.685  55.018  35.235  1.00  0.00           O  
ATOM   2653  N   ASN   168      40.235  54.099  36.582  1.00  0.00           N  
ATOM   2654  H   ASN   168      40.443  53.310  37.177  1.00  0.00           H  
ATOM   2655  CA  ASN   168      41.434  55.017  36.190  1.00  0.00           C  
ATOM   2656  HA  ASN   168      42.111  54.865  37.031  1.00  0.00           H  
ATOM   2657  CB  ASN   168      41.995  54.366  34.900  1.00  0.00           C  
ATOM   2658  HB2 ASN   168      42.025  53.283  35.017  1.00  0.00           H  
ATOM   2659  HB3 ASN   168      41.379  54.603  34.033  1.00  0.00           H  
ATOM   2660  CG  ASN   168      43.327  54.838  34.424  1.00  0.00           C  
ATOM   2661  OD1 ASN   168      44.127  55.367  35.211  1.00  0.00           O  
ATOM   2662  ND2 ASN   168      43.503  54.697  33.133  1.00  0.00           N  
ATOM   2663 HD21 ASN   168      44.376  54.879  32.658  1.00  0.00           H  
ATOM   2664 HD22 ASN   168      42.686  54.498  32.574  1.00  0.00           H  
ATOM   2665  C   ASN   168      40.988  56.467  35.965  1.00  0.00           C  
ATOM   2666  O   ASN   168      40.494  57.031  36.964  1.00  0.00           O  
ATOM   2667  OXT ASN   168      41.380  57.075  34.976  1.00  0.00           O  
TER    2668      ASN   168 
ATOM   2668  N   PHE   169      32.369  50.602  -5.330  1.00  0.00           N  
ATOM   2669  H1  PHE   169      32.610  51.241  -6.074  1.00  0.00           H  
ATOM   2670  H2  PHE   169      31.884  51.030  -4.554  1.00  0.00           H  
ATOM   2671  H3  PHE   169      31.653  50.023  -5.745  1.00  0.00           H  
ATOM   2672  CA  PHE   169      33.584  49.835  -4.901  1.00  0.00           C  
ATOM   2673  HA  PHE   169      34.066  49.377  -5.765  1.00  0.00           H  
ATOM   2674  CB  PHE   169      34.616  50.685  -4.180  1.00  0.00           C  
ATOM   2675  HB2 PHE   169      34.150  51.016  -3.252  1.00  0.00           H  
ATOM   2676  HB3 PHE   169      35.494  50.076  -3.964  1.00  0.00           H  
ATOM   2677  CG  PHE   169      35.119  51.906  -4.880  1.00  0.00           C  
ATOM   2678  CD1 PHE   169      36.239  51.944  -5.749  1.00  0.00           C  
ATOM   2679  HD1 PHE   169      36.735  51.036  -6.061  1.00  0.00           H  
ATOM   2680  CE1 PHE   169      36.653  53.142  -6.348  1.00  0.00           C  
ATOM   2681  HE1 PHE   169      37.575  53.065  -6.906  1.00  0.00           H  
ATOM   2682  CZ  PHE   169      35.986  54.297  -6.067  1.00  0.00           C  
ATOM   2683  HZ  PHE   169      36.233  55.196  -6.613  1.00  0.00           H  
ATOM   2684  CE2 PHE   169      34.940  54.351  -5.159  1.00  0.00           C  
ATOM   2685  HE2 PHE   169      34.455  55.287  -4.923  1.00  0.00           H  
ATOM   2686  CD2 PHE   169      34.499  53.119  -4.581  1.00  0.00           C  
ATOM   2687  HD2 PHE   169      33.686  53.105  -3.871  1.00  0.00           H  
ATOM   2688  C   PHE   169      33.126  48.619  -4.000  1.00  0.00           C  
ATOM   2689  O   PHE   169      32.607  48.906  -2.915  1.00  0.00           O  
ATOM   2690  N   PRO   170      33.230  47.370  -4.469  1.00  0.00           N  
ATOM   2691  CD  PRO   170      33.874  47.009  -5.747  1.00  0.00           C  
ATOM   2692  HD2 PRO   170      34.797  47.555  -5.942  1.00  0.00           H  
ATOM   2693  HD3 PRO   170      33.223  47.178  -6.605  1.00  0.00           H  
ATOM   2694  CG  PRO   170      34.328  45.570  -5.707  1.00  0.00           C  
ATOM   2695  HG2 PRO   170      35.300  45.344  -5.269  1.00  0.00           H  
ATOM   2696  HG3 PRO   170      34.169  45.190  -6.716  1.00  0.00           H  
ATOM   2697  CB  PRO   170      33.307  44.989  -4.711  1.00  0.00           C  
ATOM   2698  HB2 PRO   170      33.675  44.124  -4.160  1.00  0.00           H  
ATOM   2699  HB3 PRO   170      32.397  44.806  -5.283  1.00  0.00           H  
ATOM   2700  CA  PRO   170      32.962  46.165  -3.735  1.00  0.00           C  
ATOM   2701  HA  PRO   170      31.885  46.160  -3.566  1.00  0.00           H  
ATOM   2702  C   PRO   170      33.658  46.086  -2.379  1.00  0.00           C  
ATOM   2703  O   PRO   170      34.628  46.784  -2.148  1.00  0.00           O  
ATOM   2704  N   ASP   171      33.126  45.317  -1.485  1.00  0.00           N  
ATOM   2705  H   ASP   171      32.294  44.792  -1.714  1.00  0.00           H  
ATOM   2706  CA  ASP   171      33.556  44.989  -0.127  1.00  0.00           C  
ATOM   2707  HA  ASP   171      33.746  45.887   0.460  1.00  0.00           H  
ATOM   2708  CB  ASP   171      32.441  44.261   0.654  1.00  0.00           C  
ATOM   2709  HB2 ASP   171      32.180  43.436  -0.008  1.00  0.00           H  
ATOM   2710  HB3 ASP   171      32.779  43.825   1.594  1.00  0.00           H  
ATOM   2711  CG  ASP   171      31.084  44.988   0.873  1.00  0.00           C  
ATOM   2712  OD1 ASP   171      30.999  46.208   0.526  1.00  0.00           O  
ATOM   2713  OD2 ASP   171      30.127  44.378   1.299  1.00  0.00           O  
ATOM   2714  C   ASP   171      34.789  44.112  -0.036  1.00  0.00           C  
ATOM   2715  O   ASP   171      35.199  43.433  -1.036  1.00  0.00           O  
ATOM   2716  N   LEU   172      35.399  44.133   1.173  1.00  0.00           N  
ATOM   2717  H   LEU   172      35.120  44.789   1.888  1.00  0.00           H  
ATOM   2718  CA  LEU   172      36.559  43.338   1.451  1.00  0.00           C  
ATOM   2719  HA  LEU   172      37.297  43.782   0.783  1.00  0.00           H  
ATOM   2720  CB  LEU   172      37.109  43.652   2.869  1.00  0.00           C  
ATOM   2721  HB2 LEU   172      36.214  43.745   3.484  1.00  0.00           H  
ATOM   2722  HB3 LEU   172      37.671  42.840   3.330  1.00  0.00           H  
ATOM   2723  CG  LEU   172      37.811  45.012   3.043  1.00  0.00           C  
ATOM   2724  HG  LEU   172      37.344  45.771   2.415  1.00  0.00           H  
ATOM   2725  CD1 LEU   172      37.728  45.322   4.543  1.00  0.00           C  
ATOM   2726 HD11 LEU   172      36.714  45.578   4.850  1.00  0.00           H  
ATOM   2727 HD12 LEU   172      38.030  44.416   5.069  1.00  0.00           H  
ATOM   2728 HD13 LEU   172      38.309  46.232   4.690  1.00  0.00           H  
ATOM   2729  CD2 LEU   172      39.322  44.883   2.685  1.00  0.00           C  
ATOM   2730 HD21 LEU   172      39.435  44.585   1.643  1.00  0.00           H  
ATOM   2731 HD22 LEU   172      39.869  45.809   2.865  1.00  0.00           H  
ATOM   2732 HD23 LEU   172      39.760  44.036   3.214  1.00  0.00           H  
ATOM   2733  C   LEU   172      36.315  41.796   1.265  1.00  0.00           C  
ATOM   2734  O   LEU   172      35.241  41.300   1.664  1.00  0.00           O  
ATOM   2735  N   PRO   173      37.224  41.058   0.572  1.00  0.00           N  
ATOM   2736  CD  PRO   173      38.430  41.572  -0.049  1.00  0.00           C  
ATOM   2737  HD2 PRO   173      39.143  41.670   0.770  1.00  0.00           H  
ATOM   2738  HD3 PRO   173      38.371  42.530  -0.567  1.00  0.00           H  
ATOM   2739  CG  PRO   173      38.898  40.509  -1.068  1.00  0.00           C  
ATOM   2740  HG2 PRO   173      39.984  40.465  -1.148  1.00  0.00           H  
ATOM   2741  HG3 PRO   173      38.396  40.604  -2.031  1.00  0.00           H  
ATOM   2742  CB  PRO   173      38.358  39.244  -0.371  1.00  0.00           C  
ATOM   2743  HB2 PRO   173      39.015  39.001   0.464  1.00  0.00           H  
ATOM   2744  HB3 PRO   173      38.246  38.475  -1.135  1.00  0.00           H  
ATOM   2745  CA  PRO   173      36.982  39.686   0.269  1.00  0.00           C  
ATOM   2746  HA  PRO   173      36.243  39.662  -0.533  1.00  0.00           H  
ATOM   2747  C   PRO   173      36.606  38.870   1.501  1.00  0.00           C  
ATOM   2748  O   PRO   173      35.844  37.878   1.456  1.00  0.00           O  
ATOM   2749  N   GLU   174      37.178  39.215   2.591  1.00  0.00           N  
ATOM   2750  H   GLU   174      37.889  39.930   2.634  1.00  0.00           H  
ATOM   2751  CA  GLU   174      36.951  38.585   3.917  1.00  0.00           C  
ATOM   2752  HA  GLU   174      37.136  37.514   3.835  1.00  0.00           H  
ATOM   2753  CB  GLU   174      37.886  39.161   5.070  1.00  0.00           C  
ATOM   2754  HB2 GLU   174      38.873  39.213   4.609  1.00  0.00           H  
ATOM   2755  HB3 GLU   174      37.601  40.172   5.362  1.00  0.00           H  
ATOM   2756  CG  GLU   174      37.887  38.329   6.275  1.00  0.00           C  
ATOM   2757  HG2 GLU   174      38.606  38.734   6.988  1.00  0.00           H  
ATOM   2758  HG3 GLU   174      36.891  38.305   6.718  1.00  0.00           H  
ATOM   2759  CD  GLU   174      38.401  36.883   6.019  1.00  0.00           C  
ATOM   2760  OE1 GLU   174      39.395  36.630   5.308  1.00  0.00           O  
ATOM   2761  OE2 GLU   174      37.841  35.914   6.565  1.00  0.00           O  
ATOM   2762  C   GLU   174      35.483  38.724   4.435  1.00  0.00           C  
ATOM   2763  O   GLU   174      34.999  37.871   5.148  1.00  0.00           O  
ATOM   2764  N   HIE   175      34.822  39.764   3.938  1.00  0.00           N  
ATOM   2765  H   HIE   175      35.371  40.351   3.327  1.00  0.00           H  
ATOM   2766  CA  HIE   175      33.387  39.916   4.244  1.00  0.00           C  
ATOM   2767  HA  HIE   175      33.021  39.064   4.818  1.00  0.00           H  
ATOM   2768  CB  HIE   175      33.296  41.223   5.126  1.00  0.00           C  
ATOM   2769  HB2 HIE   175      33.729  41.998   4.495  1.00  0.00           H  
ATOM   2770  HB3 HIE   175      32.241  41.367   5.360  1.00  0.00           H  
ATOM   2771  CG  HIE   175      34.085  41.147   6.410  1.00  0.00           C  
ATOM   2772  ND1 HIE   175      34.854  42.217   6.935  1.00  0.00           N  
ATOM   2773  CE1 HIE   175      35.498  41.604   7.906  1.00  0.00           C  
ATOM   2774  HE1 HIE   175      36.197  42.177   8.497  1.00  0.00           H  
ATOM   2775  NE2 HIE   175      35.038  40.396   8.189  1.00  0.00           N  
ATOM   2776  HE2 HIE   175      35.272  39.817   8.983  1.00  0.00           H  
ATOM   2777  CD2 HIE   175      34.205  40.043   7.184  1.00  0.00           C  
ATOM   2778  HD2 HIE   175      33.715  39.089   7.052  1.00  0.00           H  
ATOM   2779  C   HIE   175      32.512  40.017   2.997  1.00  0.00           C  
ATOM   2780  O   HIE   175      31.357  40.559   2.991  1.00  0.00           O  
ATOM   2781  N   GLN   176      32.966  39.296   1.930  1.00  0.00           N  
ATOM   2782  H   GLN   176      33.891  38.901   2.024  1.00  0.00           H  
ATOM   2783  CA  GLN   176      32.082  39.057   0.840  1.00  0.00           C  
ATOM   2784  HA  GLN   176      31.439  39.927   0.700  1.00  0.00           H  
ATOM   2785  CB  GLN   176      32.873  38.775  -0.461  1.00  0.00           C  
ATOM   2786  HB2 GLN   176      33.826  38.286  -0.263  1.00  0.00           H  
ATOM   2787  HB3 GLN   176      32.333  38.164  -1.185  1.00  0.00           H  
ATOM   2788  CG  GLN   176      33.278  40.074  -1.123  1.00  0.00           C  
ATOM   2789  HG2 GLN   176      32.410  40.701  -1.329  1.00  0.00           H  
ATOM   2790  HG3 GLN   176      33.968  40.549  -0.426  1.00  0.00           H  
ATOM   2791  CD  GLN   176      34.048  39.933  -2.424  1.00  0.00           C  
ATOM   2792  OE1 GLN   176      33.834  39.125  -3.332  1.00  0.00           O  
ATOM   2793  NE2 GLN   176      34.993  40.786  -2.682  1.00  0.00           N  
ATOM   2794 HE21 GLN   176      35.575  40.697  -3.502  1.00  0.00           H  
ATOM   2795 HE22 GLN   176      35.029  41.641  -2.145  1.00  0.00           H  
ATOM   2796  C   GLN   176      31.018  38.123   1.238  1.00  0.00           C  
ATOM   2797  O   GLN   176      29.845  38.200   0.734  1.00  0.00           O  
ATOM   2798  N   ASP   177      31.176  37.215   2.207  1.00  0.00           N  
ATOM   2799  H   ASP   177      32.024  37.153   2.750  1.00  0.00           H  
ATOM   2800  CA  ASP   177      30.091  36.421   2.699  1.00  0.00           C  
ATOM   2801  HA  ASP   177      29.578  36.029   1.820  1.00  0.00           H  
ATOM   2802  CB  ASP   177      30.698  35.210   3.444  1.00  0.00           C  
ATOM   2803  HB2 ASP   177      30.005  34.368   3.442  1.00  0.00           H  
ATOM   2804  HB3 ASP   177      31.514  34.782   2.862  1.00  0.00           H  
ATOM   2805  CG  ASP   177      31.323  35.513   4.836  1.00  0.00           C  
ATOM   2806  OD1 ASP   177      32.182  36.396   5.059  1.00  0.00           O  
ATOM   2807  OD2 ASP   177      30.918  34.900   5.816  1.00  0.00           O  
ATOM   2808  C   ASP   177      29.109  37.283   3.493  1.00  0.00           C  
ATOM   2809  O   ASP   177      29.465  37.935   4.463  1.00  0.00           O  
ATOM   2810  N   ASN   178      27.839  37.190   3.093  1.00  0.00           N  
ATOM   2811  H   ASN   178      27.696  36.934   2.126  1.00  0.00           H  
ATOM   2812  CA  ASN   178      26.652  37.711   3.783  1.00  0.00           C  
ATOM   2813  HA  ASN   178      25.893  37.767   3.002  1.00  0.00           H  
ATOM   2814  CB  ASN   178      26.282  36.687   4.808  1.00  0.00           C  
ATOM   2815  HB2 ASN   178      26.341  35.659   4.452  1.00  0.00           H  
ATOM   2816  HB3 ASN   178      26.972  36.769   5.647  1.00  0.00           H  
ATOM   2817  CG  ASN   178      24.849  36.680   5.306  1.00  0.00           C  
ATOM   2818  OD1 ASN   178      24.083  35.854   4.928  1.00  0.00           O  
ATOM   2819  ND2 ASN   178      24.480  37.642   6.184  1.00  0.00           N  
ATOM   2820 HD21 ASN   178      23.499  37.784   6.378  1.00  0.00           H  
ATOM   2821 HD22 ASN   178      25.133  38.347   6.496  1.00  0.00           H  
ATOM   2822  C   ASN   178      26.797  39.107   4.406  1.00  0.00           C  
ATOM   2823  O   ASN   178      26.826  39.262   5.642  1.00  0.00           O  
ATOM   2824  N   PRO   179      26.983  40.191   3.589  1.00  0.00           N  
ATOM   2825  CD  PRO   179      27.154  40.234   2.122  1.00  0.00           C  
ATOM   2826  HD2 PRO   179      26.674  39.445   1.544  1.00  0.00           H  
ATOM   2827  HD3 PRO   179      28.229  40.292   1.954  1.00  0.00           H  
ATOM   2828  CG  PRO   179      26.608  41.553   1.697  1.00  0.00           C  
ATOM   2829  HG2 PRO   179      25.519  41.555   1.742  1.00  0.00           H  
ATOM   2830  HG3 PRO   179      26.859  41.840   0.676  1.00  0.00           H  
ATOM   2831  CB  PRO   179      27.341  42.477   2.693  1.00  0.00           C  
ATOM   2832  HB2 PRO   179      26.825  43.430   2.808  1.00  0.00           H  
ATOM   2833  HB3 PRO   179      28.420  42.595   2.600  1.00  0.00           H  
ATOM   2834  CA  PRO   179      27.084  41.596   3.963  1.00  0.00           C  
ATOM   2835  HA  PRO   179      27.990  41.731   4.554  1.00  0.00           H  
ATOM   2836  C   PRO   179      25.892  42.031   4.777  1.00  0.00           C  
ATOM   2837  O   PRO   179      24.763  41.515   4.593  1.00  0.00           O  
ATOM   2838  N   SER   180      26.035  43.032   5.648  1.00  0.00           N  
ATOM   2839  H   SER   180      26.961  43.397   5.816  1.00  0.00           H  
ATOM   2840  CA  SER   180      24.922  43.630   6.398  1.00  0.00           C  
ATOM   2841  HA  SER   180      24.427  42.821   6.935  1.00  0.00           H  
ATOM   2842  CB  SER   180      25.506  44.563   7.442  1.00  0.00           C  
ATOM   2843  HB2 SER   180      25.995  43.890   8.146  1.00  0.00           H  
ATOM   2844  HB3 SER   180      26.141  45.322   6.983  1.00  0.00           H  
ATOM   2845  OG  SER   180      24.355  45.203   7.935  1.00  0.00           O  
ATOM   2846  HG  SER   180      23.913  44.491   8.402  1.00  0.00           H  
ATOM   2847  C   SER   180      23.909  44.312   5.420  1.00  0.00           C  
ATOM   2848  O   SER   180      24.241  45.273   4.763  1.00  0.00           O  
ATOM   2849  N   GLN   181      22.667  44.021   5.549  1.00  0.00           N  
ATOM   2850  H   GLN   181      22.424  43.579   6.424  1.00  0.00           H  
ATOM   2851  CA  GLN   181      21.539  44.685   4.807  1.00  0.00           C  
ATOM   2852  HA  GLN   181      21.908  44.729   3.783  1.00  0.00           H  
ATOM   2853  CB  GLN   181      20.255  43.862   4.955  1.00  0.00           C  
ATOM   2854  HB2 GLN   181      20.018  43.860   6.019  1.00  0.00           H  
ATOM   2855  HB3 GLN   181      19.462  44.304   4.352  1.00  0.00           H  
ATOM   2856  CG  GLN   181      20.406  42.426   4.428  1.00  0.00           C  
ATOM   2857  HG2 GLN   181      21.174  41.971   5.053  1.00  0.00           H  
ATOM   2858  HG3 GLN   181      19.403  42.005   4.503  1.00  0.00           H  
ATOM   2859  CD  GLN   181      20.981  42.329   2.977  1.00  0.00           C  
ATOM   2860  OE1 GLN   181      20.402  42.991   2.131  1.00  0.00           O  
ATOM   2861  NE2 GLN   181      22.022  41.606   2.724  1.00  0.00           N  
ATOM   2862 HE21 GLN   181      22.292  41.564   1.752  1.00  0.00           H  
ATOM   2863 HE22 GLN   181      22.514  41.190   3.502  1.00  0.00           H  
ATOM   2864  C   GLN   181      21.320  46.104   5.313  1.00  0.00           C  
ATOM   2865  O   GLN   181      20.951  46.988   4.579  1.00  0.00           O  
ATOM   2866  N   LEU   182      21.468  46.372   6.653  1.00  0.00           N  
ATOM   2867  H   LEU   182      21.841  45.634   7.233  1.00  0.00           H  
ATOM   2868  CA  LEU   182      21.417  47.722   7.142  1.00  0.00           C  
ATOM   2869  HA  LEU   182      20.409  48.088   6.947  1.00  0.00           H  
ATOM   2870  CB  LEU   182      21.524  47.545   8.698  1.00  0.00           C  
ATOM   2871  HB2 LEU   182      22.474  47.036   8.859  1.00  0.00           H  
ATOM   2872  HB3 LEU   182      21.695  48.542   9.104  1.00  0.00           H  
ATOM   2873  CG  LEU   182      20.332  46.908   9.398  1.00  0.00           C  
ATOM   2874  HG  LEU   182      20.078  45.866   9.203  1.00  0.00           H  
ATOM   2875  CD1 LEU   182      20.745  46.900  10.859  1.00  0.00           C  
ATOM   2876 HD11 LEU   182      21.051  47.883  11.219  1.00  0.00           H  
ATOM   2877 HD12 LEU   182      19.912  46.473  11.417  1.00  0.00           H  
ATOM   2878 HD13 LEU   182      21.664  46.316  10.907  1.00  0.00           H  
ATOM   2879  CD2 LEU   182      19.092  47.843   9.332  1.00  0.00           C  
ATOM   2880 HD21 LEU   182      18.486  47.391  10.118  1.00  0.00           H  
ATOM   2881 HD22 LEU   182      19.353  48.883   9.530  1.00  0.00           H  
ATOM   2882 HD23 LEU   182      18.549  47.816   8.388  1.00  0.00           H  
ATOM   2883  C   LEU   182      22.455  48.652   6.449  1.00  0.00           C  
ATOM   2884  O   LEU   182      22.241  49.867   6.287  1.00  0.00           O  
ATOM   2885  N   ARG   183      23.720  48.111   6.230  1.00  0.00           N  
ATOM   2886  H   ARG   183      23.833  47.163   6.558  1.00  0.00           H  
ATOM   2887  CA  ARG   183      24.843  48.750   5.501  1.00  0.00           C  
ATOM   2888  HA  ARG   183      24.996  49.702   6.007  1.00  0.00           H  
ATOM   2889  CB  ARG   183      26.163  47.937   5.609  1.00  0.00           C  
ATOM   2890  HB2 ARG   183      26.424  47.838   6.663  1.00  0.00           H  
ATOM   2891  HB3 ARG   183      26.155  46.915   5.232  1.00  0.00           H  
ATOM   2892  CG  ARG   183      27.389  48.611   5.011  1.00  0.00           C  
ATOM   2893  HG2 ARG   183      27.385  48.529   3.925  1.00  0.00           H  
ATOM   2894  HG3 ARG   183      27.355  49.653   5.332  1.00  0.00           H  
ATOM   2895  CD  ARG   183      28.691  48.095   5.501  1.00  0.00           C  
ATOM   2896  HD2 ARG   183      29.450  48.817   5.199  1.00  0.00           H  
ATOM   2897  HD3 ARG   183      28.653  48.116   6.590  1.00  0.00           H  
ATOM   2898  NE  ARG   183      28.894  46.702   5.046  1.00  0.00           N  
ATOM   2899  HE  ARG   183      28.872  45.924   5.689  1.00  0.00           H  
ATOM   2900  CZ  ARG   183      29.189  46.226   3.830  1.00  0.00           C  
ATOM   2901  NH1 ARG   183      29.184  46.927   2.770  1.00  0.00           N  
ATOM   2902 HH11 ARG   183      29.210  47.937   2.747  1.00  0.00           H  
ATOM   2903 HH12 ARG   183      29.612  46.484   1.969  1.00  0.00           H  
ATOM   2904  NH2 ARG   183      29.317  44.936   3.761  1.00  0.00           N  
ATOM   2905 HH21 ARG   183      29.213  44.392   4.606  1.00  0.00           H  
ATOM   2906 HH22 ARG   183      29.507  44.478   2.881  1.00  0.00           H  
ATOM   2907  C   ARG   183      24.572  49.144   4.061  1.00  0.00           C  
ATOM   2908  O   ARG   183      24.759  50.305   3.672  1.00  0.00           O  
ATOM   2909  N   LEU   184      23.981  48.155   3.354  1.00  0.00           N  
ATOM   2910  H   LEU   184      23.979  47.240   3.781  1.00  0.00           H  
ATOM   2911  CA  LEU   184      23.414  48.328   1.957  1.00  0.00           C  
ATOM   2912  HA  LEU   184      24.169  48.790   1.320  1.00  0.00           H  
ATOM   2913  CB  LEU   184      23.009  46.953   1.388  1.00  0.00           C  
ATOM   2914  HB2 LEU   184      22.605  46.456   2.270  1.00  0.00           H  
ATOM   2915  HB3 LEU   184      22.193  47.100   0.680  1.00  0.00           H  
ATOM   2916  CG  LEU   184      24.052  45.973   0.833  1.00  0.00           C  
ATOM   2917  HG  LEU   184      24.962  46.174   1.398  1.00  0.00           H  
ATOM   2918  CD1 LEU   184      23.637  44.471   0.991  1.00  0.00           C  
ATOM   2919 HD11 LEU   184      23.630  44.263   2.060  1.00  0.00           H  
ATOM   2920 HD12 LEU   184      22.596  44.256   0.748  1.00  0.00           H  
ATOM   2921 HD13 LEU   184      24.392  43.799   0.583  1.00  0.00           H  
ATOM   2922  CD2 LEU   184      24.320  46.305  -0.601  1.00  0.00           C  
ATOM   2923 HD21 LEU   184      25.089  45.620  -0.956  1.00  0.00           H  
ATOM   2924 HD22 LEU   184      23.359  46.178  -1.100  1.00  0.00           H  
ATOM   2925 HD23 LEU   184      24.802  47.282  -0.618  1.00  0.00           H  
ATOM   2926  C   LEU   184      22.320  49.399   1.985  1.00  0.00           C  
ATOM   2927  O   LEU   184      22.227  50.196   1.058  1.00  0.00           O  
ATOM   2928  N   GLN   185      21.492  49.491   3.014  1.00  0.00           N  
ATOM   2929  H   GLN   185      21.473  48.713   3.658  1.00  0.00           H  
ATOM   2930  CA  GLN   185      20.305  50.484   2.996  1.00  0.00           C  
ATOM   2931  HA  GLN   185      19.997  50.533   1.951  1.00  0.00           H  
ATOM   2932  CB  GLN   185      18.961  49.877   3.681  1.00  0.00           C  
ATOM   2933  HB2 GLN   185      18.080  50.095   3.077  1.00  0.00           H  
ATOM   2934  HB3 GLN   185      18.925  48.788   3.718  1.00  0.00           H  
ATOM   2935  CG  GLN   185      18.729  50.368   5.095  1.00  0.00           C  
ATOM   2936  HG2 GLN   185      19.549  50.174   5.787  1.00  0.00           H  
ATOM   2937  HG3 GLN   185      18.641  51.450   4.992  1.00  0.00           H  
ATOM   2938  CD  GLN   185      17.408  49.894   5.758  1.00  0.00           C  
ATOM   2939  OE1 GLN   185      16.755  48.922   5.361  1.00  0.00           O  
ATOM   2940  NE2 GLN   185      16.991  50.620   6.752  1.00  0.00           N  
ATOM   2941 HE21 GLN   185      16.103  50.389   7.174  1.00  0.00           H  
ATOM   2942 HE22 GLN   185      17.402  51.540   6.817  1.00  0.00           H  
ATOM   2943  C   GLN   185      20.829  51.906   3.316  1.00  0.00           C  
ATOM   2944  O   GLN   185      20.289  52.905   2.810  1.00  0.00           O  
ATOM   2945  N   HIE   186      21.878  52.019   4.139  1.00  0.00           N  
ATOM   2946  H   HIE   186      22.208  51.120   4.460  1.00  0.00           H  
ATOM   2947  CA  HIE   186      22.521  53.284   4.493  1.00  0.00           C  
ATOM   2948  HA  HIE   186      21.735  54.011   4.697  1.00  0.00           H  
ATOM   2949  CB  HIE   186      23.455  53.165   5.661  1.00  0.00           C  
ATOM   2950  HB2 HIE   186      23.092  52.497   6.441  1.00  0.00           H  
ATOM   2951  HB3 HIE   186      24.359  52.642   5.347  1.00  0.00           H  
ATOM   2952  CG  HIE   186      23.745  54.459   6.338  1.00  0.00           C  
ATOM   2953  ND1 HIE   186      22.938  55.098   7.215  1.00  0.00           N  
ATOM   2954  CE1 HIE   186      23.456  56.312   7.353  1.00  0.00           C  
ATOM   2955  HE1 HIE   186      22.966  57.188   7.753  1.00  0.00           H  
ATOM   2956  NE2 HIE   186      24.666  56.339   6.795  1.00  0.00           N  
ATOM   2957  HE2 HIE   186      25.156  57.199   6.594  1.00  0.00           H  
ATOM   2958  CD2 HIE   186      24.933  55.196   6.184  1.00  0.00           C  
ATOM   2959  HD2 HIE   186      25.706  54.978   5.461  1.00  0.00           H  
ATOM   2960  C   HIE   186      23.404  53.751   3.235  1.00  0.00           C  
ATOM   2961  O   HIE   186      23.404  54.964   2.981  1.00  0.00           O  
ATOM   2962  N   ASP   187      24.105  52.841   2.514  1.00  0.00           N  
ATOM   2963  H   ASP   187      24.429  52.051   3.053  1.00  0.00           H  
ATOM   2964  CA  ASP   187      24.797  53.086   1.248  1.00  0.00           C  
ATOM   2965  HA  ASP   187      25.405  53.959   1.487  1.00  0.00           H  
ATOM   2966  CB  ASP   187      25.728  51.929   0.854  1.00  0.00           C  
ATOM   2967  HB2 ASP   187      25.126  51.027   0.741  1.00  0.00           H  
ATOM   2968  HB3 ASP   187      26.016  52.213  -0.158  1.00  0.00           H  
ATOM   2969  CG  ASP   187      27.009  51.734   1.645  1.00  0.00           C  
ATOM   2970  OD1 ASP   187      27.337  52.591   2.547  1.00  0.00           O  
ATOM   2971  OD2 ASP   187      27.695  50.752   1.274  1.00  0.00           O  
ATOM   2972  C   ASP   187      23.891  53.576   0.078  1.00  0.00           C  
ATOM   2973  O   ASP   187      24.407  54.043  -0.918  1.00  0.00           O  
ATOM   2974  N   GLY   188      22.558  53.510   0.249  1.00  0.00           N  
ATOM   2975  H   GLY   188      22.237  53.173   1.146  1.00  0.00           H  
ATOM   2976  CA  GLY   188      21.587  53.985  -0.764  1.00  0.00           C  
ATOM   2977  HA2 GLY   188      21.998  53.694  -1.730  1.00  0.00           H  
ATOM   2978  HA3 GLY   188      20.612  53.511  -0.653  1.00  0.00           H  
ATOM   2979  C   GLY   188      21.255  55.495  -0.591  1.00  0.00           C  
ATOM   2980  O   GLY   188      20.509  55.970  -1.428  1.00  0.00           O  
ATOM   2981  N   LEU   189      21.864  56.130   0.366  1.00  0.00           N  
ATOM   2982  H   LEU   189      22.486  55.566   0.928  1.00  0.00           H  
ATOM   2983  CA  LEU   189      21.665  57.515   0.721  1.00  0.00           C  
ATOM   2984  HA  LEU   189      21.109  58.045  -0.052  1.00  0.00           H  
ATOM   2985  CB  LEU   189      20.739  57.549   1.975  1.00  0.00           C  
ATOM   2986  HB2 LEU   189      21.354  57.015   2.700  1.00  0.00           H  
ATOM   2987  HB3 LEU   189      20.594  58.580   2.296  1.00  0.00           H  
ATOM   2988  CG  LEU   189      19.346  56.818   1.825  1.00  0.00           C  
ATOM   2989  HG  LEU   189      19.448  55.914   1.224  1.00  0.00           H  
ATOM   2990  CD1 LEU   189      18.582  56.409   3.046  1.00  0.00           C  
ATOM   2991 HD11 LEU   189      18.460  57.127   3.856  1.00  0.00           H  
ATOM   2992 HD12 LEU   189      17.617  56.011   2.733  1.00  0.00           H  
ATOM   2993 HD13 LEU   189      19.232  55.641   3.467  1.00  0.00           H  
ATOM   2994  CD2 LEU   189      18.378  57.701   1.055  1.00  0.00           C  
ATOM   2995 HD21 LEU   189      18.811  58.004   0.101  1.00  0.00           H  
ATOM   2996 HD22 LEU   189      17.424  57.215   0.850  1.00  0.00           H  
ATOM   2997 HD23 LEU   189      18.074  58.512   1.717  1.00  0.00           H  
ATOM   2998  C   LEU   189      23.006  58.230   0.961  1.00  0.00           C  
ATOM   2999  O   LEU   189      23.320  59.182   0.199  1.00  0.00           O  
ATOM   3000  N   ALA   190      23.816  57.816   1.914  1.00  0.00           N  
ATOM   3001  H   ALA   190      23.508  57.118   2.576  1.00  0.00           H  
ATOM   3002  CA  ALA   190      25.247  58.089   2.063  1.00  0.00           C  
ATOM   3003  HA  ALA   190      25.345  59.155   2.268  1.00  0.00           H  
ATOM   3004  CB  ALA   190      25.628  57.371   3.377  1.00  0.00           C  
ATOM   3005  HB1 ALA   190      25.472  56.295   3.297  1.00  0.00           H  
ATOM   3006  HB2 ALA   190      26.650  57.548   3.712  1.00  0.00           H  
ATOM   3007  HB3 ALA   190      24.983  57.767   4.161  1.00  0.00           H  
ATOM   3008  C   ALA   190      26.104  57.774   0.852  1.00  0.00           C  
ATOM   3009  O   ALA   190      26.781  56.784   0.784  1.00  0.00           O  
ATOM   3010  N   THR   191      26.044  58.639  -0.209  1.00  0.00           N  
ATOM   3011  H   THR   191      25.239  59.244  -0.280  1.00  0.00           H  
ATOM   3012  CA  THR   191      26.585  58.384  -1.534  1.00  0.00           C  
ATOM   3013  HA  THR   191      27.153  57.454  -1.525  1.00  0.00           H  
ATOM   3014  CB  THR   191      25.452  58.143  -2.596  1.00  0.00           C  
ATOM   3015  HB  THR   191      25.884  57.944  -3.576  1.00  0.00           H  
ATOM   3016  CG2 THR   191      24.421  57.036  -2.180  1.00  0.00           C  
ATOM   3017 HG21 THR   191      23.989  57.254  -1.203  1.00  0.00           H  
ATOM   3018 HG22 THR   191      23.630  56.927  -2.923  1.00  0.00           H  
ATOM   3019 HG23 THR   191      24.849  56.034  -2.167  1.00  0.00           H  
ATOM   3020  OG1 THR   191      24.787  59.409  -2.649  1.00  0.00           O  
ATOM   3021  HG1 THR   191      24.012  59.409  -3.215  1.00  0.00           H  
ATOM   3022  C   THR   191      27.624  59.360  -1.999  1.00  0.00           C  
ATOM   3023  O   THR   191      28.308  59.105  -2.950  1.00  0.00           O  
ATOM   3024  N   ASP   192      27.818  60.458  -1.271  1.00  0.00           N  
ATOM   3025  H   ASP   192      27.227  60.596  -0.464  1.00  0.00           H  
ATOM   3026  CA  ASP   192      28.666  61.620  -1.552  1.00  0.00           C  
ATOM   3027  HA  ASP   192      28.590  61.717  -2.635  1.00  0.00           H  
ATOM   3028  CB  ASP   192      27.976  62.859  -0.955  1.00  0.00           C  
ATOM   3029  HB2 ASP   192      26.899  62.767  -1.092  1.00  0.00           H  
ATOM   3030  HB3 ASP   192      28.064  62.917   0.130  1.00  0.00           H  
ATOM   3031  CG  ASP   192      28.486  64.202  -1.606  1.00  0.00           C  
ATOM   3032  OD1 ASP   192      29.251  64.097  -2.600  1.00  0.00           O  
ATOM   3033  OD2 ASP   192      28.241  65.236  -1.017  1.00  0.00           O  
ATOM   3034  C   ASP   192      30.136  61.525  -1.100  1.00  0.00           C  
ATOM   3035  O   ASP   192      30.485  61.699   0.047  1.00  0.00           O  
ATOM   3036  N   ASP   193      31.100  61.030  -1.955  1.00  0.00           N  
ATOM   3037  H   ASP   193      30.903  60.803  -2.919  1.00  0.00           H  
ATOM   3038  CA  ASP   193      32.434  60.589  -1.586  1.00  0.00           C  
ATOM   3039  HA  ASP   193      32.408  60.346  -0.524  1.00  0.00           H  
ATOM   3040  CB  ASP   193      32.819  59.375  -2.409  1.00  0.00           C  
ATOM   3041  HB2 ASP   193      33.667  58.891  -1.924  1.00  0.00           H  
ATOM   3042  HB3 ASP   193      31.958  58.707  -2.420  1.00  0.00           H  
ATOM   3043  CG  ASP   193      33.091  59.671  -3.900  1.00  0.00           C  
ATOM   3044  OD1 ASP   193      32.647  60.733  -4.416  1.00  0.00           O  
ATOM   3045  OD2 ASP   193      33.897  58.879  -4.498  1.00  0.00           O  
ATOM   3046  C   ASP   193      33.485  61.766  -1.668  1.00  0.00           C  
ATOM   3047  O   ASP   193      34.680  61.466  -1.550  1.00  0.00           O  
ATOM   3048  N   LYS   194      33.145  63.072  -1.820  1.00  0.00           N  
ATOM   3049  H   LYS   194      32.184  63.362  -1.704  1.00  0.00           H  
ATOM   3050  CA  LYS   194      34.106  64.199  -2.051  1.00  0.00           C  
ATOM   3051  HA  LYS   194      35.031  63.730  -2.386  1.00  0.00           H  
ATOM   3052  CB  LYS   194      33.425  64.994  -3.269  1.00  0.00           C  
ATOM   3053  HB2 LYS   194      32.432  65.369  -3.020  1.00  0.00           H  
ATOM   3054  HB3 LYS   194      34.113  65.778  -3.588  1.00  0.00           H  
ATOM   3055  CG  LYS   194      33.209  64.271  -4.576  1.00  0.00           C  
ATOM   3056  HG2 LYS   194      32.539  63.455  -4.305  1.00  0.00           H  
ATOM   3057  HG3 LYS   194      32.744  64.950  -5.291  1.00  0.00           H  
ATOM   3058  CD  LYS   194      34.531  63.649  -5.046  1.00  0.00           C  
ATOM   3059  HD2 LYS   194      35.373  64.340  -5.006  1.00  0.00           H  
ATOM   3060  HD3 LYS   194      34.698  62.755  -4.445  1.00  0.00           H  
ATOM   3061  CE  LYS   194      34.436  63.141  -6.525  1.00  0.00           C  
ATOM   3062  HE2 LYS   194      34.098  63.805  -7.321  1.00  0.00           H  
ATOM   3063  HE3 LYS   194      35.389  62.761  -6.892  1.00  0.00           H  
ATOM   3064  NZ  LYS   194      33.482  62.092  -6.636  1.00  0.00           N  
ATOM   3065  HZ1 LYS   194      32.617  62.509  -6.949  1.00  0.00           H  
ATOM   3066  HZ2 LYS   194      33.684  61.364  -7.306  1.00  0.00           H  
ATOM   3067  HZ3 LYS   194      33.298  61.623  -5.760  1.00  0.00           H  
ATOM   3068  C   LYS   194      34.388  64.932  -0.803  1.00  0.00           C  
ATOM   3069  O   LYS   194      33.535  65.302  -0.094  1.00  0.00           O  
ATOM   3070  N   ALA   195      35.640  65.386  -0.698  1.00  0.00           N  
ATOM   3071  H   ALA   195      36.274  64.918  -1.330  1.00  0.00           H  
ATOM   3072  CA  ALA   195      36.346  66.128   0.395  1.00  0.00           C  
ATOM   3073  HA  ALA   195      36.122  65.709   1.376  1.00  0.00           H  
ATOM   3074  CB  ALA   195      37.907  65.931   0.367  1.00  0.00           C  
ATOM   3075  HB1 ALA   195      38.275  66.562  -0.441  1.00  0.00           H  
ATOM   3076  HB2 ALA   195      38.346  66.414   1.240  1.00  0.00           H  
ATOM   3077  HB3 ALA   195      38.252  64.897   0.344  1.00  0.00           H  
ATOM   3078  C   ALA   195      35.853  67.605   0.534  1.00  0.00           C  
ATOM   3079  O   ALA   195      36.683  68.499   0.570  1.00  0.00           O  
ATOM   3080  N   ARG   196      34.510  67.814   0.664  1.00  0.00           N  
ATOM   3081  H   ARG   196      33.958  66.980   0.800  1.00  0.00           H  
ATOM   3082  CA  ARG   196      33.802  69.106   0.533  1.00  0.00           C  
ATOM   3083  HA  ARG   196      34.390  69.832  -0.029  1.00  0.00           H  
ATOM   3084  CB  ARG   196      32.509  68.920  -0.329  1.00  0.00           C  
ATOM   3085  HB2 ARG   196      32.098  69.923  -0.445  1.00  0.00           H  
ATOM   3086  HB3 ARG   196      32.644  68.665  -1.380  1.00  0.00           H  
ATOM   3087  CG  ARG   196      31.485  67.968   0.337  1.00  0.00           C  
ATOM   3088  HG2 ARG   196      31.567  66.991  -0.140  1.00  0.00           H  
ATOM   3089  HG3 ARG   196      31.733  67.856   1.393  1.00  0.00           H  
ATOM   3090  CD  ARG   196      30.068  68.581   0.290  1.00  0.00           C  
ATOM   3091  HD2 ARG   196      29.955  69.437   0.955  1.00  0.00           H  
ATOM   3092  HD3 ARG   196      29.873  68.875  -0.741  1.00  0.00           H  
ATOM   3093  NE  ARG   196      29.027  67.490   0.538  1.00  0.00           N  
ATOM   3094  HE  ARG   196      28.820  66.864  -0.227  1.00  0.00           H  
ATOM   3095  CZ  ARG   196      28.156  67.329   1.483  1.00  0.00           C  
ATOM   3096  NH1 ARG   196      27.866  68.206   2.479  1.00  0.00           N  
ATOM   3097 HH11 ARG   196      28.401  69.062   2.456  1.00  0.00           H  
ATOM   3098 HH12 ARG   196      26.931  68.154   2.858  1.00  0.00           H  
ATOM   3099  NH2 ARG   196      27.244  66.428   1.343  1.00  0.00           N  
ATOM   3100 HH21 ARG   196      27.332  65.898   0.488  1.00  0.00           H  
ATOM   3101 HH22 ARG   196      26.435  66.411   1.948  1.00  0.00           H  
ATOM   3102  C   ARG   196      33.507  69.783   1.856  1.00  0.00           C  
ATOM   3103  O   ARG   196      33.037  70.956   1.842  1.00  0.00           O  
ATOM   3104  N   LEU   197      33.829  69.183   3.039  1.00  0.00           N  
ATOM   3105  H   LEU   197      34.297  68.307   2.856  1.00  0.00           H  
ATOM   3106  CA  LEU   197      33.915  69.725   4.363  1.00  0.00           C  
ATOM   3107  HA  LEU   197      33.245  70.578   4.472  1.00  0.00           H  
ATOM   3108  CB  LEU   197      33.448  68.748   5.419  1.00  0.00           C  
ATOM   3109  HB2 LEU   197      34.114  67.887   5.469  1.00  0.00           H  
ATOM   3110  HB3 LEU   197      33.414  69.286   6.366  1.00  0.00           H  
ATOM   3111  CG  LEU   197      32.015  68.130   5.259  1.00  0.00           C  
ATOM   3112  HG  LEU   197      31.984  67.270   4.589  1.00  0.00           H  
ATOM   3113  CD1 LEU   197      31.727  67.444   6.617  1.00  0.00           C  
ATOM   3114 HD11 LEU   197      31.542  68.074   7.487  1.00  0.00           H  
ATOM   3115 HD12 LEU   197      30.787  66.970   6.335  1.00  0.00           H  
ATOM   3116 HD13 LEU   197      32.489  66.703   6.858  1.00  0.00           H  
ATOM   3117  CD2 LEU   197      30.881  69.128   4.929  1.00  0.00           C  
ATOM   3118 HD21 LEU   197      29.950  68.563   4.985  1.00  0.00           H  
ATOM   3119 HD22 LEU   197      30.930  69.895   5.702  1.00  0.00           H  
ATOM   3120 HD23 LEU   197      30.985  69.605   3.955  1.00  0.00           H  
ATOM   3121  C   LEU   197      35.386  70.205   4.575  1.00  0.00           C  
ATOM   3122  O   LEU   197      36.337  69.568   4.038  1.00  0.00           O  
ATOM   3123  N   GLU   198      35.653  71.165   5.496  1.00  0.00           N  
ATOM   3124  H   GLU   198      35.004  71.920   5.670  1.00  0.00           H  
ATOM   3125  CA  GLU   198      37.022  71.524   5.949  1.00  0.00           C  
ATOM   3126  HA  GLU   198      37.692  71.373   5.104  1.00  0.00           H  
ATOM   3127  CB  GLU   198      37.064  73.037   6.393  1.00  0.00           C  
ATOM   3128  HB2 GLU   198      37.003  73.575   5.447  1.00  0.00           H  
ATOM   3129  HB3 GLU   198      36.237  73.374   7.018  1.00  0.00           H  
ATOM   3130  CG  GLU   198      38.316  73.421   7.118  1.00  0.00           C  
ATOM   3131  HG2 GLU   198      38.290  74.500   7.273  1.00  0.00           H  
ATOM   3132  HG3 GLU   198      38.318  72.949   8.100  1.00  0.00           H  
ATOM   3133  CD  GLU   198      39.576  73.052   6.371  1.00  0.00           C  
ATOM   3134  OE1 GLU   198      39.788  73.647   5.260  1.00  0.00           O  
ATOM   3135  OE2 GLU   198      40.332  72.179   6.848  1.00  0.00           O  
ATOM   3136  C   GLU   198      37.656  70.652   7.048  1.00  0.00           C  
ATOM   3137  O   GLU   198      37.204  70.622   8.163  1.00  0.00           O  
ATOM   3138  N   PRO   199      38.714  69.871   6.712  1.00  0.00           N  
ATOM   3139  CD  PRO   199      39.286  69.622   5.358  1.00  0.00           C  
ATOM   3140  HD2 PRO   199      39.827  70.546   5.152  1.00  0.00           H  
ATOM   3141  HD3 PRO   199      38.537  69.448   4.586  1.00  0.00           H  
ATOM   3142  CG  PRO   199      40.147  68.410   5.335  1.00  0.00           C  
ATOM   3143  HG2 PRO   199      41.135  68.644   4.936  1.00  0.00           H  
ATOM   3144  HG3 PRO   199      39.714  67.483   4.957  1.00  0.00           H  
ATOM   3145  CB  PRO   199      40.480  68.215   6.835  1.00  0.00           C  
ATOM   3146  HB2 PRO   199      41.407  68.736   7.074  1.00  0.00           H  
ATOM   3147  HB3 PRO   199      40.524  67.129   6.925  1.00  0.00           H  
ATOM   3148  CA  PRO   199      39.293  68.827   7.580  1.00  0.00           C  
ATOM   3149  HA  PRO   199      38.536  68.053   7.708  1.00  0.00           H  
ATOM   3150  C   PRO   199      39.642  69.335   8.966  1.00  0.00           C  
ATOM   3151  O   PRO   199      39.400  68.650   9.984  1.00  0.00           O  
ATOM   3152  N   MET   200      40.240  70.511   9.007  1.00  0.00           N  
ATOM   3153  H   MET   200      40.446  70.944   8.118  1.00  0.00           H  
ATOM   3154  CA  MET   200      40.670  71.077  10.282  1.00  0.00           C  
ATOM   3155  HA  MET   200      41.282  70.393  10.869  1.00  0.00           H  
ATOM   3156  CB  MET   200      41.515  72.348  10.042  1.00  0.00           C  
ATOM   3157  HB2 MET   200      41.144  72.906   9.182  1.00  0.00           H  
ATOM   3158  HB3 MET   200      41.418  73.040  10.879  1.00  0.00           H  
ATOM   3159  CG  MET   200      42.919  71.992   9.667  1.00  0.00           C  
ATOM   3160  HG2 MET   200      42.918  71.117   9.017  1.00  0.00           H  
ATOM   3161  HG3 MET   200      43.230  72.900   9.150  1.00  0.00           H  
ATOM   3162  SD  MET   200      43.935  71.633  11.139  1.00  0.00           S  
ATOM   3163  CE  MET   200      44.966  73.098  11.208  1.00  0.00           C  
ATOM   3164  HE1 MET   200      44.412  74.006  11.448  1.00  0.00           H  
ATOM   3165  HE2 MET   200      45.662  72.890  12.021  1.00  0.00           H  
ATOM   3166  HE3 MET   200      45.582  73.110  10.309  1.00  0.00           H  
ATOM   3167  C   MET   200      39.563  71.496  11.266  1.00  0.00           C  
ATOM   3168  O   MET   200      39.828  71.782  12.458  1.00  0.00           O  
ATOM   3169  N   CYS   201      38.287  71.473  10.852  1.00  0.00           N  
ATOM   3170  H   CYS   201      38.060  71.097   9.942  1.00  0.00           H  
ATOM   3171  CA  CYS   201      37.066  71.879  11.675  1.00  0.00           C  
ATOM   3172  HA  CYS   201      37.496  72.392  12.535  1.00  0.00           H  
ATOM   3173  CB  CYS   201      36.309  73.048  10.908  1.00  0.00           C  
ATOM   3174  HB2 CYS   201      35.810  72.653  10.023  1.00  0.00           H  
ATOM   3175  HB3 CYS   201      35.584  73.367  11.657  1.00  0.00           H  
ATOM   3176  SG  CYS   201      37.347  74.383  10.542  1.00  0.00           S  
ATOM   3177  HG  CYS   201      37.894  74.761  11.701  1.00  0.00           H  
ATOM   3178  C   CYS   201      36.176  70.743  12.156  1.00  0.00           C  
ATOM   3179  O   CYS   201      35.276  70.971  12.888  1.00  0.00           O  
ATOM   3180  N   LEU   202      36.459  69.502  11.724  1.00  0.00           N  
ATOM   3181  H   LEU   202      37.270  69.388  11.133  1.00  0.00           H  
ATOM   3182  CA  LEU   202      35.565  68.407  11.818  1.00  0.00           C  
ATOM   3183  HA  LEU   202      34.625  68.711  11.357  1.00  0.00           H  
ATOM   3184  CB  LEU   202      36.131  67.124  11.105  1.00  0.00           C  
ATOM   3185  HB2 LEU   202      37.113  66.970  11.553  1.00  0.00           H  
ATOM   3186  HB3 LEU   202      35.547  66.256  11.413  1.00  0.00           H  
ATOM   3187  CG  LEU   202      36.288  67.250   9.559  1.00  0.00           C  
ATOM   3188  HG  LEU   202      36.879  68.155   9.418  1.00  0.00           H  
ATOM   3189  CD1 LEU   202      37.129  66.036   9.057  1.00  0.00           C  
ATOM   3190 HD11 LEU   202      36.506  65.144   9.116  1.00  0.00           H  
ATOM   3191 HD12 LEU   202      37.414  66.352   8.053  1.00  0.00           H  
ATOM   3192 HD13 LEU   202      38.078  65.920   9.580  1.00  0.00           H  
ATOM   3193  CD2 LEU   202      34.948  67.443   8.729  1.00  0.00           C  
ATOM   3194 HD21 LEU   202      34.212  66.769   9.166  1.00  0.00           H  
ATOM   3195 HD22 LEU   202      34.644  68.466   8.952  1.00  0.00           H  
ATOM   3196 HD23 LEU   202      35.117  67.180   7.684  1.00  0.00           H  
ATOM   3197  C   LEU   202      35.211  68.003  13.267  1.00  0.00           C  
ATOM   3198  O   LEU   202      34.007  67.811  13.513  1.00  0.00           O  
ATOM   3199  N   ALA   203      36.125  68.049  14.166  1.00  0.00           N  
ATOM   3200  H   ALA   203      37.055  68.340  13.899  1.00  0.00           H  
ATOM   3201  CA  ALA   203      35.887  67.935  15.615  1.00  0.00           C  
ATOM   3202  HA  ALA   203      35.367  67.019  15.896  1.00  0.00           H  
ATOM   3203  CB  ALA   203      37.205  67.760  16.360  1.00  0.00           C  
ATOM   3204  HB1 ALA   203      37.668  66.830  16.031  1.00  0.00           H  
ATOM   3205  HB2 ALA   203      37.850  68.605  16.121  1.00  0.00           H  
ATOM   3206  HB3 ALA   203      37.087  67.742  17.443  1.00  0.00           H  
ATOM   3207  C   ALA   203      34.998  68.965  16.265  1.00  0.00           C  
ATOM   3208  O   ALA   203      34.367  68.716  17.253  1.00  0.00           O  
ATOM   3209  N   GLU   204      34.883  70.152  15.678  1.00  0.00           N  
ATOM   3210  H   GLU   204      35.428  70.304  14.842  1.00  0.00           H  
ATOM   3211  CA  GLU   204      34.069  71.247  15.997  1.00  0.00           C  
ATOM   3212  HA  GLU   204      33.913  71.208  17.075  1.00  0.00           H  
ATOM   3213  CB  GLU   204      34.818  72.556  15.702  1.00  0.00           C  
ATOM   3214  HB2 GLU   204      34.798  72.651  14.616  1.00  0.00           H  
ATOM   3215  HB3 GLU   204      34.260  73.426  16.047  1.00  0.00           H  
ATOM   3216  CG  GLU   204      36.299  72.581  16.110  1.00  0.00           C  
ATOM   3217  HG2 GLU   204      36.881  71.727  15.763  1.00  0.00           H  
ATOM   3218  HG3 GLU   204      36.725  73.507  15.724  1.00  0.00           H  
ATOM   3219  CD  GLU   204      36.391  72.544  17.642  1.00  0.00           C  
ATOM   3220  OE1 GLU   204      36.210  73.596  18.322  1.00  0.00           O  
ATOM   3221  OE2 GLU   204      36.915  71.570  18.268  1.00  0.00           O  
ATOM   3222  C   GLU   204      32.680  71.199  15.314  1.00  0.00           C  
ATOM   3223  O   GLU   204      31.741  71.796  15.783  1.00  0.00           O  
ATOM   3224  N   TYR   205      32.446  70.494  14.205  1.00  0.00           N  
ATOM   3225  H   TYR   205      33.250  70.057  13.778  1.00  0.00           H  
ATOM   3226  CA  TYR   205      31.198  70.107  13.567  1.00  0.00           C  
ATOM   3227  HA  TYR   205      30.425  70.866  13.687  1.00  0.00           H  
ATOM   3228  CB  TYR   205      31.402  69.828  12.091  1.00  0.00           C  
ATOM   3229  HB2 TYR   205      32.068  68.973  11.971  1.00  0.00           H  
ATOM   3230  HB3 TYR   205      30.443  69.457  11.728  1.00  0.00           H  
ATOM   3231  CG  TYR   205      31.999  70.915  11.195  1.00  0.00           C  
ATOM   3232  CD1 TYR   205      32.029  72.302  11.514  1.00  0.00           C  
ATOM   3233  HD1 TYR   205      31.776  72.760  12.458  1.00  0.00           H  
ATOM   3234  CE1 TYR   205      32.389  73.217  10.525  1.00  0.00           C  
ATOM   3235  HE1 TYR   205      32.268  74.266  10.750  1.00  0.00           H  
ATOM   3236  CZ  TYR   205      32.824  72.790   9.221  1.00  0.00           C  
ATOM   3237  OH  TYR   205      33.157  73.774   8.325  1.00  0.00           O  
ATOM   3238  HH  TYR   205      33.302  73.455   7.431  1.00  0.00           H  
ATOM   3239  CE2 TYR   205      32.924  71.429   8.973  1.00  0.00           C  
ATOM   3240  HE2 TYR   205      33.123  70.972   8.014  1.00  0.00           H  
ATOM   3241  CD2 TYR   205      32.502  70.510   9.942  1.00  0.00           C  
ATOM   3242  HD2 TYR   205      32.387  69.482   9.630  1.00  0.00           H  
ATOM   3243  C   TYR   205      30.543  68.916  14.275  1.00  0.00           C  
ATOM   3244  O   TYR   205      29.344  68.690  14.101  1.00  0.00           O  
ATOM   3245  N   LEU   206      31.348  68.115  14.939  1.00  0.00           N  
ATOM   3246  H   LEU   206      32.338  68.242  14.783  1.00  0.00           H  
ATOM   3247  CA  LEU   206      31.028  66.859  15.611  1.00  0.00           C  
ATOM   3248  HA  LEU   206      30.115  66.438  15.191  1.00  0.00           H  
ATOM   3249  CB  LEU   206      32.158  65.820  15.449  1.00  0.00           C  
ATOM   3250  HB2 LEU   206      32.533  65.728  14.430  1.00  0.00           H  
ATOM   3251  HB3 LEU   206      33.124  66.105  15.866  1.00  0.00           H  
ATOM   3252  CG  LEU   206      31.812  64.415  16.009  1.00  0.00           C  
ATOM   3253  HG  LEU   206      31.352  64.568  16.986  1.00  0.00           H  
ATOM   3254  CD1 LEU   206      30.814  63.629  15.183  1.00  0.00           C  
ATOM   3255 HD11 LEU   206      29.846  64.129  15.176  1.00  0.00           H  
ATOM   3256 HD12 LEU   206      31.195  63.518  14.168  1.00  0.00           H  
ATOM   3257 HD13 LEU   206      30.576  62.650  15.598  1.00  0.00           H  
ATOM   3258  CD2 LEU   206      32.955  63.458  16.215  1.00  0.00           C  
ATOM   3259 HD21 LEU   206      33.689  63.976  16.832  1.00  0.00           H  
ATOM   3260 HD22 LEU   206      32.686  62.495  16.648  1.00  0.00           H  
ATOM   3261 HD23 LEU   206      33.313  63.353  15.191  1.00  0.00           H  
ATOM   3262  C   LEU   206      30.694  67.125  17.115  1.00  0.00           C  
ATOM   3263  O   LEU   206      29.506  66.992  17.506  1.00  0.00           O  
ATOM   3264  N   ILE   207      31.625  67.562  17.861  1.00  0.00           N  
ATOM   3265  H   ILE   207      32.481  67.779  17.372  1.00  0.00           H  
ATOM   3266  CA  ILE   207      31.553  67.785  19.277  1.00  0.00           C  
ATOM   3267  HA  ILE   207      30.735  67.143  19.601  1.00  0.00           H  
ATOM   3268  CB  ILE   207      32.849  67.318  19.948  1.00  0.00           C  
ATOM   3269  HB  ILE   207      33.682  67.862  19.504  1.00  0.00           H  
ATOM   3270  CG2 ILE   207      32.788  67.471  21.474  1.00  0.00           C  
ATOM   3271 HG21 ILE   207      31.965  66.989  22.002  1.00  0.00           H  
ATOM   3272 HG22 ILE   207      33.644  66.965  21.919  1.00  0.00           H  
ATOM   3273 HG23 ILE   207      32.832  68.530  21.728  1.00  0.00           H  
ATOM   3274  CG1 ILE   207      33.142  65.861  19.593  1.00  0.00           C  
ATOM   3275 HG12 ILE   207      33.378  65.760  18.534  1.00  0.00           H  
ATOM   3276 HG13 ILE   207      34.148  65.668  19.964  1.00  0.00           H  
ATOM   3277  CD1 ILE   207      32.199  64.807  20.090  1.00  0.00           C  
ATOM   3278 HD11 ILE   207      32.250  64.758  21.178  1.00  0.00           H  
ATOM   3279 HD12 ILE   207      31.152  64.918  19.808  1.00  0.00           H  
ATOM   3280 HD13 ILE   207      32.478  63.802  19.773  1.00  0.00           H  
ATOM   3281  C   ILE   207      31.254  69.239  19.583  1.00  0.00           C  
ATOM   3282  O   ILE   207      31.960  70.131  19.135  1.00  0.00           O  
ATOM   3283  N   SER   208      30.380  69.438  20.531  1.00  0.00           N  
ATOM   3284  H   SER   208      29.980  68.607  20.942  1.00  0.00           H  
ATOM   3285  CA  SER   208      29.958  70.732  21.070  1.00  0.00           C  
ATOM   3286  HA  SER   208      29.956  71.524  20.321  1.00  0.00           H  
ATOM   3287  CB  SER   208      28.473  70.541  21.399  1.00  0.00           C  
ATOM   3288  HB2 SER   208      28.069  71.530  21.616  1.00  0.00           H  
ATOM   3289  HB3 SER   208      27.929  70.174  20.529  1.00  0.00           H  
ATOM   3290  OG  SER   208      28.364  69.743  22.562  1.00  0.00           O  
ATOM   3291  HG  SER   208      27.548  69.239  22.600  1.00  0.00           H  
ATOM   3292  C   SER   208      30.726  71.143  22.380  1.00  0.00           C  
ATOM   3293  O   SER   208      30.753  72.329  22.656  1.00  0.00           O  
ATOM   3294  N   GLY   209      31.141  70.213  23.194  1.00  0.00           N  
ATOM   3295  H   GLY   209      30.858  69.269  22.971  1.00  0.00           H  
ATOM   3296  CA  GLY   209      31.943  70.435  24.426  1.00  0.00           C  
ATOM   3297  HA2 GLY   209      32.818  71.024  24.151  1.00  0.00           H  
ATOM   3298  HA3 GLY   209      31.352  70.995  25.151  1.00  0.00           H  
ATOM   3299  C   GLY   209      32.186  69.137  25.151  1.00  0.00           C  
ATOM   3300  O   GLY   209      31.933  68.034  24.663  1.00  0.00           O  
ATOM   3301  N   PRO   210      32.729  69.283  26.346  1.00  0.00           N  
ATOM   3302  CD  PRO   210      33.540  70.383  26.804  1.00  0.00           C  
ATOM   3303  HD2 PRO   210      32.993  71.325  26.850  1.00  0.00           H  
ATOM   3304  HD3 PRO   210      34.367  70.584  26.122  1.00  0.00           H  
ATOM   3305  CG  PRO   210      34.034  70.003  28.205  1.00  0.00           C  
ATOM   3306  HG2 PRO   210      33.368  70.471  28.930  1.00  0.00           H  
ATOM   3307  HG3 PRO   210      35.044  70.403  28.296  1.00  0.00           H  
ATOM   3308  CB  PRO   210      33.865  68.537  28.327  1.00  0.00           C  
ATOM   3309  HB2 PRO   210      33.492  68.276  29.317  1.00  0.00           H  
ATOM   3310  HB3 PRO   210      34.763  67.966  28.089  1.00  0.00           H  
ATOM   3311  CA  PRO   210      32.870  68.185  27.332  1.00  0.00           C  
ATOM   3312  HA  PRO   210      33.213  67.274  26.843  1.00  0.00           H  
ATOM   3313  C   PRO   210      31.591  67.821  27.988  1.00  0.00           C  
ATOM   3314  O   PRO   210      30.926  68.741  28.456  1.00  0.00           O  
ATOM   3315  N   GLY   211      31.266  66.557  28.118  1.00  0.00           N  
ATOM   3316  H   GLY   211      31.877  65.845  27.747  1.00  0.00           H  
ATOM   3317  CA  GLY   211      30.129  66.061  28.871  1.00  0.00           C  
ATOM   3318  HA2 GLY   211      30.167  66.288  29.937  1.00  0.00           H  
ATOM   3319  HA3 GLY   211      29.165  66.444  28.535  1.00  0.00           H  
ATOM   3320  C   GLY   211      29.972  64.514  28.906  1.00  0.00           C  
ATOM   3321  O   GLY   211      29.887  63.923  27.837  1.00  0.00           O  
ATOM   3322  N   GLY   212      29.938  63.858  30.037  1.00  0.00           N  
ATOM   3323  H   GLY   212      30.016  64.365  30.907  1.00  0.00           H  
ATOM   3324  CA  GLY   212      29.717  62.396  30.090  1.00  0.00           C  
ATOM   3325  HA2 GLY   212      30.122  61.827  29.253  1.00  0.00           H  
ATOM   3326  HA3 GLY   212      30.177  61.954  30.973  1.00  0.00           H  
ATOM   3327  C   GLY   212      28.227  62.024  30.070  1.00  0.00           C  
ATOM   3328  O   GLY   212      27.382  62.882  30.044  1.00  0.00           O  
ATOM   3329  N   MET   213      27.914  60.705  30.154  1.00  0.00           N  
ATOM   3330  H   MET   213      28.608  59.972  30.111  1.00  0.00           H  
ATOM   3331  CA  MET   213      26.537  60.186  30.014  1.00  0.00           C  
ATOM   3332  HA  MET   213      26.032  60.753  29.232  1.00  0.00           H  
ATOM   3333  CB  MET   213      26.432  58.757  29.451  1.00  0.00           C  
ATOM   3334  HB2 MET   213      26.702  57.999  30.186  1.00  0.00           H  
ATOM   3335  HB3 MET   213      25.378  58.610  29.215  1.00  0.00           H  
ATOM   3336  CG  MET   213      27.290  58.491  28.217  1.00  0.00           C  
ATOM   3337  HG2 MET   213      27.172  59.307  27.504  1.00  0.00           H  
ATOM   3338  HG3 MET   213      28.316  58.389  28.569  1.00  0.00           H  
ATOM   3339  SD  MET   213      26.687  57.007  27.359  1.00  0.00           S  
ATOM   3340  CE  MET   213      28.143  56.570  26.346  1.00  0.00           C  
ATOM   3341  HE1 MET   213      28.529  57.525  25.990  1.00  0.00           H  
ATOM   3342  HE2 MET   213      28.938  56.086  26.913  1.00  0.00           H  
ATOM   3343  HE3 MET   213      27.853  55.913  25.526  1.00  0.00           H  
ATOM   3344  C   MET   213      25.708  60.450  31.266  1.00  0.00           C  
ATOM   3345  O   MET   213      24.544  60.852  31.114  1.00  0.00           O  
ATOM   3346  N   ASP   214      26.283  60.293  32.441  1.00  0.00           N  
ATOM   3347  H   ASP   214      27.193  59.859  32.494  1.00  0.00           H  
ATOM   3348  CA  ASP   214      25.760  60.788  33.706  1.00  0.00           C  
ATOM   3349  HA  ASP   214      24.717  60.473  33.739  1.00  0.00           H  
ATOM   3350  CB  ASP   214      26.430  60.153  34.972  1.00  0.00           C  
ATOM   3351  HB2 ASP   214      26.393  59.070  34.862  1.00  0.00           H  
ATOM   3352  HB3 ASP   214      27.491  60.402  35.002  1.00  0.00           H  
ATOM   3353  CG  ASP   214      25.903  60.514  36.318  1.00  0.00           C  
ATOM   3354  OD1 ASP   214      25.147  61.513  36.360  1.00  0.00           O  
ATOM   3355  OD2 ASP   214      26.178  59.828  37.299  1.00  0.00           O  
ATOM   3356  C   ASP   214      25.933  62.376  33.664  1.00  0.00           C  
ATOM   3357  O   ASP   214      27.028  62.873  33.642  1.00  0.00           O  
ATOM   3358  N   PRO   215      24.808  63.060  33.738  1.00  0.00           N  
ATOM   3359  CD  PRO   215      23.475  62.541  33.858  1.00  0.00           C  
ATOM   3360  HD2 PRO   215      23.453  61.847  34.698  1.00  0.00           H  
ATOM   3361  HD3 PRO   215      23.239  62.127  32.877  1.00  0.00           H  
ATOM   3362  CG  PRO   215      22.556  63.727  34.231  1.00  0.00           C  
ATOM   3363  HG2 PRO   215      22.526  63.856  35.313  1.00  0.00           H  
ATOM   3364  HG3 PRO   215      21.534  63.516  33.917  1.00  0.00           H  
ATOM   3365  CB  PRO   215      23.280  64.830  33.499  1.00  0.00           C  
ATOM   3366  HB2 PRO   215      22.970  65.733  34.026  1.00  0.00           H  
ATOM   3367  HB3 PRO   215      23.064  64.781  32.432  1.00  0.00           H  
ATOM   3368  CA  PRO   215      24.739  64.515  33.638  1.00  0.00           C  
ATOM   3369  HA  PRO   215      25.250  64.837  32.730  1.00  0.00           H  
ATOM   3370  C   PRO   215      25.441  65.212  34.834  1.00  0.00           C  
ATOM   3371  O   PRO   215      25.971  66.332  34.774  1.00  0.00           O  
ATOM   3372  N   ASP   216      25.499  64.474  35.958  1.00  0.00           N  
ATOM   3373  H   ASP   216      25.185  63.516  35.897  1.00  0.00           H  
ATOM   3374  CA  ASP   216      26.130  64.941  37.261  1.00  0.00           C  
ATOM   3375  HA  ASP   216      26.046  66.022  37.372  1.00  0.00           H  
ATOM   3376  CB  ASP   216      25.328  64.443  38.530  1.00  0.00           C  
ATOM   3377  HB2 ASP   216      25.532  63.396  38.755  1.00  0.00           H  
ATOM   3378  HB3 ASP   216      25.630  65.117  39.333  1.00  0.00           H  
ATOM   3379  CG  ASP   216      23.843  64.612  38.554  1.00  0.00           C  
ATOM   3380  OD1 ASP   216      23.350  65.723  38.649  1.00  0.00           O  
ATOM   3381  OD2 ASP   216      23.164  63.576  38.661  1.00  0.00           O  
ATOM   3382  C   ASP   216      27.557  64.672  37.385  1.00  0.00           C  
ATOM   3383  O   ASP   216      28.123  64.895  38.448  1.00  0.00           O  
ATOM   3384  N   ILE   217      28.254  64.095  36.338  1.00  0.00           N  
ATOM   3385  H   ILE   217      27.639  63.921  35.556  1.00  0.00           H  
ATOM   3386  CA  ILE   217      29.686  63.872  36.223  1.00  0.00           C  
ATOM   3387  HA  ILE   217      30.075  63.582  37.199  1.00  0.00           H  
ATOM   3388  CB  ILE   217      30.073  62.624  35.328  1.00  0.00           C  
ATOM   3389  HB  ILE   217      29.309  62.506  34.560  1.00  0.00           H  
ATOM   3390  CG2 ILE   217      31.403  62.814  34.690  1.00  0.00           C  
ATOM   3391 HG21 ILE   217      31.680  61.919  34.133  1.00  0.00           H  
ATOM   3392 HG22 ILE   217      31.445  63.676  34.025  1.00  0.00           H  
ATOM   3393 HG23 ILE   217      32.162  62.966  35.458  1.00  0.00           H  
ATOM   3394  CG1 ILE   217      30.051  61.390  36.258  1.00  0.00           C  
ATOM   3395 HG12 ILE   217      30.879  61.515  36.956  1.00  0.00           H  
ATOM   3396 HG13 ILE   217      29.143  61.383  36.862  1.00  0.00           H  
ATOM   3397  CD1 ILE   217      30.041  59.865  35.653  1.00  0.00           C  
ATOM   3398 HD11 ILE   217      29.061  59.522  35.985  1.00  0.00           H  
ATOM   3399 HD12 ILE   217      30.161  59.725  34.579  1.00  0.00           H  
ATOM   3400 HD13 ILE   217      30.712  59.272  36.275  1.00  0.00           H  
ATOM   3401  C   ILE   217      30.387  65.194  35.843  1.00  0.00           C  
ATOM   3402  O   ILE   217      29.878  65.987  35.038  1.00  0.00           O  
ATOM   3403  N   GLU   218      31.606  65.359  36.308  1.00  0.00           N  
ATOM   3404  H   GLU   218      31.964  64.669  36.953  1.00  0.00           H  
ATOM   3405  CA  GLU   218      32.555  66.336  35.742  1.00  0.00           C  
ATOM   3406  HA  GLU   218      32.045  67.120  35.182  1.00  0.00           H  
ATOM   3407  CB  GLU   218      33.139  67.175  36.826  1.00  0.00           C  
ATOM   3408  HB2 GLU   218      32.316  67.453  37.485  1.00  0.00           H  
ATOM   3409  HB3 GLU   218      33.757  66.526  37.448  1.00  0.00           H  
ATOM   3410  CG  GLU   218      34.064  68.350  36.466  1.00  0.00           C  
ATOM   3411  HG2 GLU   218      35.059  68.039  36.146  1.00  0.00           H  
ATOM   3412  HG3 GLU   218      33.635  68.855  35.601  1.00  0.00           H  
ATOM   3413  CD  GLU   218      34.290  69.423  37.534  1.00  0.00           C  
ATOM   3414  OE1 GLU   218      35.398  69.476  38.149  1.00  0.00           O  
ATOM   3415  OE2 GLU   218      33.445  70.225  37.877  1.00  0.00           O  
ATOM   3416  C   GLU   218      33.559  65.692  34.885  1.00  0.00           C  
ATOM   3417  O   GLU   218      34.359  64.814  35.313  1.00  0.00           O  
ATOM   3418  N   ILE   219      33.637  66.171  33.610  1.00  0.00           N  
ATOM   3419  H   ILE   219      32.856  66.626  33.158  1.00  0.00           H  
ATOM   3420  CA  ILE   219      34.849  65.883  32.802  1.00  0.00           C  
ATOM   3421  HA  ILE   219      35.157  64.848  32.952  1.00  0.00           H  
ATOM   3422  CB  ILE   219      34.536  65.984  31.256  1.00  0.00           C  
ATOM   3423  HB  ILE   219      34.211  67.005  31.060  1.00  0.00           H  
ATOM   3424  CG2 ILE   219      35.809  65.722  30.453  1.00  0.00           C  
ATOM   3425 HG21 ILE   219      36.363  64.846  30.791  1.00  0.00           H  
ATOM   3426 HG22 ILE   219      35.605  65.526  29.401  1.00  0.00           H  
ATOM   3427 HG23 ILE   219      36.418  66.617  30.584  1.00  0.00           H  
ATOM   3428  CG1 ILE   219      33.378  65.048  30.900  1.00  0.00           C  
ATOM   3429 HG12 ILE   219      32.452  65.354  31.388  1.00  0.00           H  
ATOM   3430 HG13 ILE   219      33.236  65.169  29.826  1.00  0.00           H  
ATOM   3431  CD1 ILE   219      33.536  63.510  31.345  1.00  0.00           C  
ATOM   3432 HD11 ILE   219      32.973  62.796  30.745  1.00  0.00           H  
ATOM   3433 HD12 ILE   219      34.580  63.202  31.281  1.00  0.00           H  
ATOM   3434 HD13 ILE   219      33.272  63.530  32.402  1.00  0.00           H  
ATOM   3435  C   ILE   219      35.972  66.816  33.306  1.00  0.00           C  
ATOM   3436  O   ILE   219      35.803  67.986  33.430  1.00  0.00           O  
ATOM   3437  N   ASP   220      37.204  66.351  33.383  1.00  0.00           N  
ATOM   3438  H   ASP   220      37.332  65.358  33.516  1.00  0.00           H  
ATOM   3439  CA  ASP   220      38.410  67.134  33.544  1.00  0.00           C  
ATOM   3440  HA  ASP   220      38.122  67.960  34.194  1.00  0.00           H  
ATOM   3441  CB  ASP   220      39.396  66.115  34.060  1.00  0.00           C  
ATOM   3442  HB2 ASP   220      39.115  65.795  35.063  1.00  0.00           H  
ATOM   3443  HB3 ASP   220      39.380  65.228  33.425  1.00  0.00           H  
ATOM   3444  CG  ASP   220      40.782  66.744  34.039  1.00  0.00           C  
ATOM   3445  OD1 ASP   220      40.999  67.930  34.055  1.00  0.00           O  
ATOM   3446  OD2 ASP   220      41.720  65.901  33.861  1.00  0.00           O  
ATOM   3447  C   ASP   220      38.714  67.887  32.218  1.00  0.00           C  
ATOM   3448  O   ASP   220      38.803  67.215  31.219  1.00  0.00           O  
ATOM   3449  N   ASP   221      38.881  69.213  32.167  1.00  0.00           N  
ATOM   3450  H   ASP   221      38.753  69.658  33.065  1.00  0.00           H  
ATOM   3451  CA  ASP   221      39.404  70.084  31.026  1.00  0.00           C  
ATOM   3452  HA  ASP   221      38.777  69.932  30.147  1.00  0.00           H  
ATOM   3453  CB  ASP   221      39.294  71.536  31.427  1.00  0.00           C  
ATOM   3454  HB2 ASP   221      39.813  71.667  32.377  1.00  0.00           H  
ATOM   3455  HB3 ASP   221      39.670  72.128  30.593  1.00  0.00           H  
ATOM   3456  CG  ASP   221      37.852  71.965  31.737  1.00  0.00           C  
ATOM   3457  OD1 ASP   221      37.650  73.134  32.073  1.00  0.00           O  
ATOM   3458  OD2 ASP   221      36.853  71.213  31.481  1.00  0.00           O  
ATOM   3459  C   ASP   221      40.808  69.704  30.601  1.00  0.00           C  
ATOM   3460  O   ASP   221      41.238  70.102  29.493  1.00  0.00           O  
ATOM   3461  N   ASP   222      41.555  69.003  31.438  1.00  0.00           N  
ATOM   3462  H   ASP   222      41.258  68.602  32.316  1.00  0.00           H  
ATOM   3463  CA  ASP   222      42.929  68.525  31.076  1.00  0.00           C  
ATOM   3464  HA  ASP   222      43.462  69.228  30.436  1.00  0.00           H  
ATOM   3465  CB  ASP   222      43.744  68.471  32.445  1.00  0.00           C  
ATOM   3466  HB2 ASP   222      43.515  69.372  33.014  1.00  0.00           H  
ATOM   3467  HB3 ASP   222      43.392  67.613  33.018  1.00  0.00           H  
ATOM   3468  CG  ASP   222      45.231  68.223  32.252  1.00  0.00           C  
ATOM   3469  OD1 ASP   222      45.613  67.188  31.696  1.00  0.00           O  
ATOM   3470  OD2 ASP   222      45.987  69.122  32.731  1.00  0.00           O  
ATOM   3471  C   ASP   222      42.730  67.229  30.286  1.00  0.00           C  
ATOM   3472  O   ASP   222      43.412  67.028  29.276  1.00  0.00           O  
ATOM   3473  N   THR   223      41.920  66.331  30.766  1.00  0.00           N  
ATOM   3474  H   THR   223      41.611  66.509  31.711  1.00  0.00           H  
ATOM   3475  CA  THR   223      41.448  65.126  30.049  1.00  0.00           C  
ATOM   3476  HA  THR   223      42.353  64.630  29.699  1.00  0.00           H  
ATOM   3477  CB  THR   223      40.613  64.155  30.921  1.00  0.00           C  
ATOM   3478  HB  THR   223      39.667  64.551  31.288  1.00  0.00           H  
ATOM   3479  CG2 THR   223      40.297  62.803  30.223  1.00  0.00           C  
ATOM   3480 HG21 THR   223      39.610  62.264  30.875  1.00  0.00           H  
ATOM   3481 HG22 THR   223      39.840  62.901  29.238  1.00  0.00           H  
ATOM   3482 HG23 THR   223      41.234  62.252  30.299  1.00  0.00           H  
ATOM   3483  OG1 THR   223      41.432  63.932  32.074  1.00  0.00           O  
ATOM   3484  HG1 THR   223      41.473  64.781  32.521  1.00  0.00           H  
ATOM   3485  C   THR   223      40.721  65.422  28.722  1.00  0.00           C  
ATOM   3486  O   THR   223      40.890  64.822  27.660  1.00  0.00           O  
ATOM   3487  N   TYR   224      39.872  66.438  28.749  1.00  0.00           N  
ATOM   3488  H   TYR   224      39.880  67.022  29.573  1.00  0.00           H  
ATOM   3489  CA  TYR   224      39.155  66.940  27.510  1.00  0.00           C  
ATOM   3490  HA  TYR   224      38.816  66.007  27.059  1.00  0.00           H  
ATOM   3491  CB  TYR   224      37.990  67.883  27.944  1.00  0.00           C  
ATOM   3492  HB2 TYR   224      37.315  67.350  28.614  1.00  0.00           H  
ATOM   3493  HB3 TYR   224      38.366  68.694  28.567  1.00  0.00           H  
ATOM   3494  CG  TYR   224      37.311  68.462  26.737  1.00  0.00           C  
ATOM   3495  CD1 TYR   224      36.414  67.689  25.990  1.00  0.00           C  
ATOM   3496  HD1 TYR   224      36.151  66.670  26.236  1.00  0.00           H  
ATOM   3497  CE1 TYR   224      35.856  68.222  24.854  1.00  0.00           C  
ATOM   3498  HE1 TYR   224      35.130  67.636  24.311  1.00  0.00           H  
ATOM   3499  CZ  TYR   224      36.089  69.517  24.392  1.00  0.00           C  
ATOM   3500  OH  TYR   224      35.339  70.144  23.386  1.00  0.00           O  
ATOM   3501  HH  TYR   224      35.419  71.100  23.396  1.00  0.00           H  
ATOM   3502  CE2 TYR   224      37.045  70.265  25.077  1.00  0.00           C  
ATOM   3503  HE2 TYR   224      37.286  71.269  24.760  1.00  0.00           H  
ATOM   3504  CD2 TYR   224      37.665  69.753  26.247  1.00  0.00           C  
ATOM   3505  HD2 TYR   224      38.348  70.381  26.799  1.00  0.00           H  
ATOM   3506  C   TYR   224      40.012  67.569  26.463  1.00  0.00           C  
ATOM   3507  O   TYR   224      39.798  67.330  25.284  1.00  0.00           O  
ATOM   3508  N   ASP   225      41.081  68.444  26.746  1.00  0.00           N  
ATOM   3509  H   ASP   225      41.204  68.784  27.689  1.00  0.00           H  
ATOM   3510  CA  ASP   225      41.796  69.122  25.678  1.00  0.00           C  
ATOM   3511  HA  ASP   225      41.093  69.538  24.957  1.00  0.00           H  
ATOM   3512  CB  ASP   225      42.699  70.201  26.271  1.00  0.00           C  
ATOM   3513  HB2 ASP   225      42.144  70.890  26.908  1.00  0.00           H  
ATOM   3514  HB3 ASP   225      43.357  69.728  27.000  1.00  0.00           H  
ATOM   3515  CG  ASP   225      43.704  70.784  25.314  1.00  0.00           C  
ATOM   3516  OD1 ASP   225      43.376  71.083  24.149  1.00  0.00           O  
ATOM   3517  OD2 ASP   225      44.878  70.998  25.636  1.00  0.00           O  
ATOM   3518  C   ASP   225      42.741  68.084  24.857  1.00  0.00           C  
ATOM   3519  O   ASP   225      42.666  68.030  23.598  1.00  0.00           O  
ATOM   3520  N   GLU   226      43.493  67.226  25.523  1.00  0.00           N  
ATOM   3521  H   GLU   226      43.387  67.144  26.524  1.00  0.00           H  
ATOM   3522  CA  GLU   226      44.164  66.090  24.859  1.00  0.00           C  
ATOM   3523  HA  GLU   226      44.775  66.501  24.055  1.00  0.00           H  
ATOM   3524  CB  GLU   226      45.082  65.428  25.821  1.00  0.00           C  
ATOM   3525  HB2 GLU   226      45.673  66.210  26.297  1.00  0.00           H  
ATOM   3526  HB3 GLU   226      44.507  64.866  26.557  1.00  0.00           H  
ATOM   3527  CG  GLU   226      46.017  64.489  25.082  1.00  0.00           C  
ATOM   3528  HG2 GLU   226      45.527  63.621  24.641  1.00  0.00           H  
ATOM   3529  HG3 GLU   226      46.373  64.985  24.179  1.00  0.00           H  
ATOM   3530  CD  GLU   226      47.131  63.971  26.054  1.00  0.00           C  
ATOM   3531  OE1 GLU   226      48.315  64.195  25.662  1.00  0.00           O  
ATOM   3532  OE2 GLU   226      46.934  63.427  27.155  1.00  0.00           O  
ATOM   3533  C   GLU   226      43.272  65.063  24.073  1.00  0.00           C  
ATOM   3534  O   GLU   226      43.711  64.598  22.997  1.00  0.00           O  
ATOM   3535  N   CYS   227      42.026  64.816  24.555  1.00  0.00           N  
ATOM   3536  H   CYS   227      41.703  65.192  25.435  1.00  0.00           H  
ATOM   3537  CA  CYS   227      41.003  63.981  23.813  1.00  0.00           C  
ATOM   3538  HA  CYS   227      41.577  63.093  23.546  1.00  0.00           H  
ATOM   3539  CB  CYS   227      39.855  63.579  24.803  1.00  0.00           C  
ATOM   3540  HB2 CYS   227      40.329  63.221  25.717  1.00  0.00           H  
ATOM   3541  HB3 CYS   227      39.299  64.488  25.035  1.00  0.00           H  
ATOM   3542  SG  CYS   227      38.782  62.241  24.185  1.00  0.00           S  
ATOM   3543  HG  CYS   227      39.700  61.273  24.253  1.00  0.00           H  
ATOM   3544  C   CYS   227      40.487  64.647  22.590  1.00  0.00           C  
ATOM   3545  O   CYS   227      40.444  64.020  21.534  1.00  0.00           O  
ATOM   3546  N   ARG   228      40.317  65.990  22.564  1.00  0.00           N  
ATOM   3547  H   ARG   228      40.368  66.447  23.463  1.00  0.00           H  
ATOM   3548  CA  ARG   228      39.898  66.913  21.398  1.00  0.00           C  
ATOM   3549  HA  ARG   228      38.967  66.493  21.016  1.00  0.00           H  
ATOM   3550  CB  ARG   228      39.497  68.278  22.113  1.00  0.00           C  
ATOM   3551  HB2 ARG   228      38.720  68.097  22.855  1.00  0.00           H  
ATOM   3552  HB3 ARG   228      40.284  68.698  22.738  1.00  0.00           H  
ATOM   3553  CG  ARG   228      39.091  69.331  21.037  1.00  0.00           C  
ATOM   3554  HG2 ARG   228      39.983  69.541  20.446  1.00  0.00           H  
ATOM   3555  HG3 ARG   228      38.261  68.967  20.432  1.00  0.00           H  
ATOM   3556  CD  ARG   228      38.763  70.668  21.617  1.00  0.00           C  
ATOM   3557  HD2 ARG   228      37.950  70.479  22.318  1.00  0.00           H  
ATOM   3558  HD3 ARG   228      39.554  70.904  22.329  1.00  0.00           H  
ATOM   3559  NE  ARG   228      38.462  71.698  20.659  1.00  0.00           N  
ATOM   3560  HE  ARG   228      37.655  71.550  20.071  1.00  0.00           H  
ATOM   3561  CZ  ARG   228      39.111  72.802  20.458  1.00  0.00           C  
ATOM   3562  NH1 ARG   228      40.184  73.023  21.211  1.00  0.00           N  
ATOM   3563 HH11 ARG   228      40.342  72.338  21.936  1.00  0.00           H  
ATOM   3564 HH12 ARG   228      40.623  73.932  21.248  1.00  0.00           H  
ATOM   3565  NH2 ARG   228      38.698  73.676  19.624  1.00  0.00           N  
ATOM   3566 HH21 ARG   228      37.844  73.457  19.130  1.00  0.00           H  
ATOM   3567 HH22 ARG   228      39.197  74.528  19.413  1.00  0.00           H  
ATOM   3568  C   ARG   228      40.989  67.060  20.351  1.00  0.00           C  
ATOM   3569  O   ARG   228      40.741  67.051  19.145  1.00  0.00           O  
ATOM   3570  N   GLU   229      42.216  67.229  20.793  1.00  0.00           N  
ATOM   3571  H   GLU   229      42.339  67.104  21.788  1.00  0.00           H  
ATOM   3572  CA  GLU   229      43.339  67.317  19.823  1.00  0.00           C  
ATOM   3573  HA  GLU   229      43.056  68.029  19.047  1.00  0.00           H  
ATOM   3574  CB  GLU   229      44.448  67.935  20.592  1.00  0.00           C  
ATOM   3575  HB2 GLU   229      44.114  68.893  20.990  1.00  0.00           H  
ATOM   3576  HB3 GLU   229      44.612  67.344  21.493  1.00  0.00           H  
ATOM   3577  CG  GLU   229      45.790  68.188  19.897  1.00  0.00           C  
ATOM   3578  HG2 GLU   229      45.485  68.703  18.986  1.00  0.00           H  
ATOM   3579  HG3 GLU   229      46.284  68.915  20.542  1.00  0.00           H  
ATOM   3580  CD  GLU   229      46.668  67.043  19.471  1.00  0.00           C  
ATOM   3581  OE1 GLU   229      46.663  65.977  20.099  1.00  0.00           O  
ATOM   3582  OE2 GLU   229      47.440  67.292  18.512  1.00  0.00           O  
ATOM   3583  C   GLU   229      43.682  66.071  19.183  1.00  0.00           C  
ATOM   3584  O   GLU   229      44.035  66.119  18.029  1.00  0.00           O  
ATOM   3585  N   VAL   230      43.504  64.959  19.856  1.00  0.00           N  
ATOM   3586  H   VAL   230      43.243  64.943  20.832  1.00  0.00           H  
ATOM   3587  CA  VAL   230      43.712  63.652  19.196  1.00  0.00           C  
ATOM   3588  HA  VAL   230      44.562  63.646  18.513  1.00  0.00           H  
ATOM   3589  CB  VAL   230      44.016  62.562  20.253  1.00  0.00           C  
ATOM   3590  HB  VAL   230      43.243  62.680  21.013  1.00  0.00           H  
ATOM   3591  CG1 VAL   230      44.051  61.170  19.486  1.00  0.00           C  
ATOM   3592 HG11 VAL   230      44.388  60.414  20.195  1.00  0.00           H  
ATOM   3593 HG12 VAL   230      43.155  60.796  18.991  1.00  0.00           H  
ATOM   3594 HG13 VAL   230      44.784  61.131  18.679  1.00  0.00           H  
ATOM   3595  CG2 VAL   230      45.417  62.783  20.853  1.00  0.00           C  
ATOM   3596 HG21 VAL   230      45.558  62.112  21.700  1.00  0.00           H  
ATOM   3597 HG22 VAL   230      46.198  62.498  20.147  1.00  0.00           H  
ATOM   3598 HG23 VAL   230      45.464  63.809  21.217  1.00  0.00           H  
ATOM   3599  C   VAL   230      42.537  63.240  18.288  1.00  0.00           C  
ATOM   3600  O   VAL   230      42.732  62.919  17.118  1.00  0.00           O  
ATOM   3601  N   LEU   231      41.305  63.460  18.795  1.00  0.00           N  
ATOM   3602  H   LEU   231      41.319  63.832  19.734  1.00  0.00           H  
ATOM   3603  CA  LEU   231      39.993  63.263  18.080  1.00  0.00           C  
ATOM   3604  HA  LEU   231      39.790  62.209  17.895  1.00  0.00           H  
ATOM   3605  CB  LEU   231      38.759  63.714  18.882  1.00  0.00           C  
ATOM   3606  HB2 LEU   231      38.537  63.069  19.732  1.00  0.00           H  
ATOM   3607  HB3 LEU   231      38.962  64.676  19.352  1.00  0.00           H  
ATOM   3608  CG  LEU   231      37.442  63.828  18.029  1.00  0.00           C  
ATOM   3609  HG  LEU   231      37.689  64.448  17.167  1.00  0.00           H  
ATOM   3610  CD1 LEU   231      36.846  62.451  17.643  1.00  0.00           C  
ATOM   3611 HD11 LEU   231      36.497  61.969  18.556  1.00  0.00           H  
ATOM   3612 HD12 LEU   231      36.039  62.581  16.923  1.00  0.00           H  
ATOM   3613 HD13 LEU   231      37.575  61.766  17.210  1.00  0.00           H  
ATOM   3614  CD2 LEU   231      36.368  64.585  18.822  1.00  0.00           C  
ATOM   3615 HD21 LEU   231      36.616  65.646  18.835  1.00  0.00           H  
ATOM   3616 HD22 LEU   231      35.401  64.633  18.321  1.00  0.00           H  
ATOM   3617 HD23 LEU   231      36.246  64.114  19.798  1.00  0.00           H  
ATOM   3618  C   LEU   231      40.083  64.055  16.748  1.00  0.00           C  
ATOM   3619  O   LEU   231      39.848  63.548  15.643  1.00  0.00           O  
ATOM   3620  N   SER   232      40.447  65.323  16.812  1.00  0.00           N  
ATOM   3621  H   SER   232      40.626  65.636  17.755  1.00  0.00           H  
ATOM   3622  CA  SER   232      40.606  66.237  15.641  1.00  0.00           C  
ATOM   3623  HA  SER   232      39.711  66.435  15.050  1.00  0.00           H  
ATOM   3624  CB  SER   232      41.177  67.562  16.045  1.00  0.00           C  
ATOM   3625  HB2 SER   232      40.454  68.039  16.708  1.00  0.00           H  
ATOM   3626  HB3 SER   232      42.081  67.573  16.654  1.00  0.00           H  
ATOM   3627  OG  SER   232      41.321  68.417  14.952  1.00  0.00           O  
ATOM   3628  HG  SER   232      42.140  68.196  14.504  1.00  0.00           H  
ATOM   3629  C   SER   232      41.473  65.676  14.530  1.00  0.00           C  
ATOM   3630  O   SER   232      41.142  65.734  13.306  1.00  0.00           O  
ATOM   3631  N   ARG   233      42.611  65.105  14.956  1.00  0.00           N  
ATOM   3632  H   ARG   233      42.810  64.884  15.921  1.00  0.00           H  
ATOM   3633  CA  ARG   233      43.545  64.558  13.985  1.00  0.00           C  
ATOM   3634  HA  ARG   233      43.657  65.241  13.142  1.00  0.00           H  
ATOM   3635  CB  ARG   233      44.897  64.426  14.651  1.00  0.00           C  
ATOM   3636  HB2 ARG   233      44.780  64.011  15.652  1.00  0.00           H  
ATOM   3637  HB3 ARG   233      45.497  63.715  14.082  1.00  0.00           H  
ATOM   3638  CG  ARG   233      45.606  65.750  14.712  1.00  0.00           C  
ATOM   3639  HG2 ARG   233      45.678  66.018  13.657  1.00  0.00           H  
ATOM   3640  HG3 ARG   233      45.022  66.500  15.245  1.00  0.00           H  
ATOM   3641  CD  ARG   233      46.986  65.897  15.303  1.00  0.00           C  
ATOM   3642  HD2 ARG   233      47.580  65.209  14.702  1.00  0.00           H  
ATOM   3643  HD3 ARG   233      47.341  66.921  15.186  1.00  0.00           H  
ATOM   3644  NE  ARG   233      47.086  65.471  16.694  1.00  0.00           N  
ATOM   3645  HE  ARG   233      46.781  66.131  17.396  1.00  0.00           H  
ATOM   3646  CZ  ARG   233      47.659  64.358  17.185  1.00  0.00           C  
ATOM   3647  NH1 ARG   233      48.105  63.410  16.390  1.00  0.00           N  
ATOM   3648 HH11 ARG   233      48.200  63.698  15.427  1.00  0.00           H  
ATOM   3649 HH12 ARG   233      48.564  62.632  16.842  1.00  0.00           H  
ATOM   3650  NH2 ARG   233      47.811  64.102  18.400  1.00  0.00           N  
ATOM   3651 HH21 ARG   233      47.444  64.769  19.064  1.00  0.00           H  
ATOM   3652 HH22 ARG   233      48.317  63.248  18.585  1.00  0.00           H  
ATOM   3653  C   ARG   233      43.076  63.193  13.330  1.00  0.00           C  
ATOM   3654  O   ARG   233      43.226  62.967  12.098  1.00  0.00           O  
ATOM   3655  N   ILE   234      42.645  62.200  14.095  1.00  0.00           N  
ATOM   3656  H   ILE   234      42.526  62.502  15.051  1.00  0.00           H  
ATOM   3657  CA  ILE   234      42.080  60.962  13.540  1.00  0.00           C  
ATOM   3658  HA  ILE   234      42.843  60.588  12.858  1.00  0.00           H  
ATOM   3659  CB  ILE   234      41.768  60.007  14.680  1.00  0.00           C  
ATOM   3660  HB  ILE   234      41.001  60.420  15.334  1.00  0.00           H  
ATOM   3661  CG2 ILE   234      41.294  58.617  14.144  1.00  0.00           C  
ATOM   3662 HG21 ILE   234      41.074  58.660  13.077  1.00  0.00           H  
ATOM   3663 HG22 ILE   234      42.061  57.842  14.139  1.00  0.00           H  
ATOM   3664 HG23 ILE   234      40.426  58.372  14.756  1.00  0.00           H  
ATOM   3665  CG1 ILE   234      42.925  59.763  15.640  1.00  0.00           C  
ATOM   3666 HG12 ILE   234      43.757  59.403  15.035  1.00  0.00           H  
ATOM   3667 HG13 ILE   234      43.313  60.699  16.041  1.00  0.00           H  
ATOM   3668  CD1 ILE   234      42.731  58.851  16.772  1.00  0.00           C  
ATOM   3669 HD11 ILE   234      41.835  59.252  17.245  1.00  0.00           H  
ATOM   3670 HD12 ILE   234      42.498  57.829  16.474  1.00  0.00           H  
ATOM   3671 HD13 ILE   234      43.572  58.928  17.462  1.00  0.00           H  
ATOM   3672  C   ILE   234      40.931  61.257  12.639  1.00  0.00           C  
ATOM   3673  O   ILE   234      40.906  60.740  11.515  1.00  0.00           O  
ATOM   3674  N   LEU   235      39.966  62.154  13.036  1.00  0.00           N  
ATOM   3675  H   LEU   235      39.943  62.419  14.010  1.00  0.00           H  
ATOM   3676  CA  LEU   235      39.030  62.744  12.066  1.00  0.00           C  
ATOM   3677  HA  LEU   235      38.376  61.927  11.762  1.00  0.00           H  
ATOM   3678  CB  LEU   235      38.258  63.830  12.792  1.00  0.00           C  
ATOM   3679  HB2 LEU   235      38.851  64.553  13.352  1.00  0.00           H  
ATOM   3680  HB3 LEU   235      37.799  64.363  11.959  1.00  0.00           H  
ATOM   3681  CG  LEU   235      37.087  63.310  13.707  1.00  0.00           C  
ATOM   3682  HG  LEU   235      37.418  62.732  14.570  1.00  0.00           H  
ATOM   3683  CD1 LEU   235      36.330  64.566  14.176  1.00  0.00           C  
ATOM   3684 HD11 LEU   235      35.642  64.939  13.418  1.00  0.00           H  
ATOM   3685 HD12 LEU   235      35.833  64.417  15.135  1.00  0.00           H  
ATOM   3686 HD13 LEU   235      37.090  65.340  14.287  1.00  0.00           H  
ATOM   3687  CD2 LEU   235      36.091  62.346  12.933  1.00  0.00           C  
ATOM   3688 HD21 LEU   235      36.635  61.463  12.599  1.00  0.00           H  
ATOM   3689 HD22 LEU   235      35.288  62.138  13.641  1.00  0.00           H  
ATOM   3690 HD23 LEU   235      35.610  62.880  12.114  1.00  0.00           H  
ATOM   3691  C   LEU   235      39.640  63.251  10.720  1.00  0.00           C  
ATOM   3692  O   LEU   235      39.140  63.012   9.586  1.00  0.00           O  
ATOM   3693  N   GLU   236      40.723  64.064  10.835  1.00  0.00           N  
ATOM   3694  H   GLU   236      41.077  64.152  11.777  1.00  0.00           H  
ATOM   3695  CA  GLU   236      41.452  64.679   9.702  1.00  0.00           C  
ATOM   3696  HA  GLU   236      40.745  65.283   9.133  1.00  0.00           H  
ATOM   3697  CB  GLU   236      42.528  65.607  10.291  1.00  0.00           C  
ATOM   3698  HB2 GLU   236      42.217  66.212  11.142  1.00  0.00           H  
ATOM   3699  HB3 GLU   236      43.286  64.930  10.686  1.00  0.00           H  
ATOM   3700  CG  GLU   236      43.165  66.509   9.267  1.00  0.00           C  
ATOM   3701  HG2 GLU   236      43.357  65.907   8.379  1.00  0.00           H  
ATOM   3702  HG3 GLU   236      42.403  67.180   8.869  1.00  0.00           H  
ATOM   3703  CD  GLU   236      44.499  67.236   9.661  1.00  0.00           C  
ATOM   3704  OE1 GLU   236      44.944  68.046   8.875  1.00  0.00           O  
ATOM   3705  OE2 GLU   236      45.032  67.097  10.781  1.00  0.00           O  
ATOM   3706  C   GLU   236      42.057  63.661   8.702  1.00  0.00           C  
ATOM   3707  O   GLU   236      41.585  63.555   7.557  1.00  0.00           O  
ATOM   3708  N   ASP   237      42.791  62.661   9.204  1.00  0.00           N  
ATOM   3709  H   ASP   237      43.155  62.810  10.134  1.00  0.00           H  
ATOM   3710  CA  ASP   237      43.375  61.547   8.473  1.00  0.00           C  
ATOM   3711  HA  ASP   237      43.693  62.015   7.541  1.00  0.00           H  
ATOM   3712  CB  ASP   237      44.564  60.975   9.331  1.00  0.00           C  
ATOM   3713  HB2 ASP   237      44.072  60.637  10.243  1.00  0.00           H  
ATOM   3714  HB3 ASP   237      44.912  60.147   8.714  1.00  0.00           H  
ATOM   3715  CG  ASP   237      45.692  61.899   9.798  1.00  0.00           C  
ATOM   3716  OD1 ASP   237      45.664  63.128   9.477  1.00  0.00           O  
ATOM   3717  OD2 ASP   237      46.634  61.322  10.424  1.00  0.00           O  
ATOM   3718  C   ASP   237      42.308  60.502   8.031  1.00  0.00           C  
ATOM   3719  O   ASP   237      42.628  59.688   7.179  1.00  0.00           O  
ATOM   3720  N   ALA   238      41.051  60.562   8.505  1.00  0.00           N  
ATOM   3721  H   ALA   238      40.830  61.139   9.304  1.00  0.00           H  
ATOM   3722  CA  ALA   238      39.973  59.788   7.804  1.00  0.00           C  
ATOM   3723  HA  ALA   238      40.395  58.892   7.349  1.00  0.00           H  
ATOM   3724  CB  ALA   238      38.885  59.444   8.821  1.00  0.00           C  
ATOM   3725  HB1 ALA   238      38.133  58.824   8.333  1.00  0.00           H  
ATOM   3726  HB2 ALA   238      39.243  58.845   9.659  1.00  0.00           H  
ATOM   3727  HB3 ALA   238      38.358  60.366   9.064  1.00  0.00           H  
ATOM   3728  C   ALA   238      39.430  60.547   6.611  1.00  0.00           C  
ATOM   3729  O   ALA   238      39.611  60.172   5.453  1.00  0.00           O  
ATOM   3730  N   TYR   239      38.840  61.725   6.880  1.00  0.00           N  
ATOM   3731  H   TYR   239      38.998  62.107   7.802  1.00  0.00           H  
ATOM   3732  CA  TYR   239      38.223  62.545   5.895  1.00  0.00           C  
ATOM   3733  HA  TYR   239      37.403  61.925   5.533  1.00  0.00           H  
ATOM   3734  CB  TYR   239      37.544  63.725   6.564  1.00  0.00           C  
ATOM   3735  HB2 TYR   239      36.950  63.294   7.370  1.00  0.00           H  
ATOM   3736  HB3 TYR   239      38.218  64.474   6.981  1.00  0.00           H  
ATOM   3737  CG  TYR   239      36.526  64.493   5.735  1.00  0.00           C  
ATOM   3738  CD1 TYR   239      35.146  64.073   5.737  1.00  0.00           C  
ATOM   3739  HD1 TYR   239      34.899  63.404   6.548  1.00  0.00           H  
ATOM   3740  CE1 TYR   239      34.163  64.734   4.966  1.00  0.00           C  
ATOM   3741  HE1 TYR   239      33.126  64.433   4.976  1.00  0.00           H  
ATOM   3742  CZ  TYR   239      34.594  65.684   3.965  1.00  0.00           C  
ATOM   3743  OH  TYR   239      33.709  66.231   3.040  1.00  0.00           O  
ATOM   3744  HH  TYR   239      32.845  65.815   3.075  1.00  0.00           H  
ATOM   3745  CE2 TYR   239      35.971  66.122   3.998  1.00  0.00           C  
ATOM   3746  HE2 TYR   239      36.182  66.849   3.228  1.00  0.00           H  
ATOM   3747  CD2 TYR   239      36.937  65.504   4.818  1.00  0.00           C  
ATOM   3748  HD2 TYR   239      37.982  65.693   4.622  1.00  0.00           H  
ATOM   3749  C   TYR   239      39.189  63.000   4.779  1.00  0.00           C  
ATOM   3750  O   TYR   239      38.773  63.220   3.696  1.00  0.00           O  
ATOM   3751  N   THR   240      40.511  63.032   4.951  1.00  0.00           N  
ATOM   3752  H   THR   240      40.864  62.956   5.894  1.00  0.00           H  
ATOM   3753  CA  THR   240      41.591  63.253   3.921  1.00  0.00           C  
ATOM   3754  HA  THR   240      41.073  63.681   3.062  1.00  0.00           H  
ATOM   3755  CB  THR   240      42.631  64.226   4.504  1.00  0.00           C  
ATOM   3756  HB  THR   240      43.370  64.342   3.711  1.00  0.00           H  
ATOM   3757  CG2 THR   240      42.010  65.587   4.951  1.00  0.00           C  
ATOM   3758 HG21 THR   240      40.950  65.481   4.720  1.00  0.00           H  
ATOM   3759 HG22 THR   240      42.183  65.838   5.998  1.00  0.00           H  
ATOM   3760 HG23 THR   240      42.459  66.426   4.419  1.00  0.00           H  
ATOM   3761  OG1 THR   240      43.259  63.683   5.625  1.00  0.00           O  
ATOM   3762  HG1 THR   240      42.610  63.601   6.327  1.00  0.00           H  
ATOM   3763  C   THR   240      42.212  62.005   3.291  1.00  0.00           C  
ATOM   3764  O   THR   240      43.041  62.073   2.368  1.00  0.00           O  
ATOM   3765  N   GLN   241      41.712  60.821   3.605  1.00  0.00           N  
ATOM   3766  H   GLN   241      41.045  60.681   4.349  1.00  0.00           H  
ATOM   3767  CA  GLN   241      42.036  59.527   2.982  1.00  0.00           C  
ATOM   3768  HA  GLN   241      42.723  59.664   2.147  1.00  0.00           H  
ATOM   3769  CB  GLN   241      42.611  58.601   4.066  1.00  0.00           C  
ATOM   3770  HB2 GLN   241      42.011  58.696   4.971  1.00  0.00           H  
ATOM   3771  HB3 GLN   241      42.610  57.577   3.694  1.00  0.00           H  
ATOM   3772  CG  GLN   241      44.092  59.001   4.271  1.00  0.00           C  
ATOM   3773  HG2 GLN   241      44.509  59.096   3.269  1.00  0.00           H  
ATOM   3774  HG3 GLN   241      44.089  60.036   4.613  1.00  0.00           H  
ATOM   3775  CD  GLN   241      44.907  57.969   5.177  1.00  0.00           C  
ATOM   3776  OE1 GLN   241      45.607  57.076   4.652  1.00  0.00           O  
ATOM   3777  NE2 GLN   241      44.673  58.007   6.432  1.00  0.00           N  
ATOM   3778 HE21 GLN   241      45.028  57.203   6.930  1.00  0.00           H  
ATOM   3779 HE22 GLN   241      43.962  58.579   6.865  1.00  0.00           H  
ATOM   3780  C   GLN   241      40.789  58.908   2.300  1.00  0.00           C  
ATOM   3781  O   GLN   241      40.790  58.475   1.149  1.00  0.00           O  
ATOM   3782  N   SER   242      39.729  58.766   3.131  1.00  0.00           N  
ATOM   3783  H   SER   242      39.764  59.149   4.065  1.00  0.00           H  
ATOM   3784  CA  SER   242      38.776  57.623   2.900  1.00  0.00           C  
ATOM   3785  HA  SER   242      39.155  56.965   2.118  1.00  0.00           H  
ATOM   3786  CB  SER   242      38.566  56.852   4.124  1.00  0.00           C  
ATOM   3787  HB2 SER   242      39.525  56.365   4.301  1.00  0.00           H  
ATOM   3788  HB3 SER   242      38.363  57.611   4.880  1.00  0.00           H  
ATOM   3789  OG  SER   242      37.438  55.979   3.932  1.00  0.00           O  
ATOM   3790  HG  SER   242      37.530  55.397   3.175  1.00  0.00           H  
ATOM   3791  C   SER   242      37.457  58.180   2.343  1.00  0.00           C  
ATOM   3792  O   SER   242      36.667  58.884   2.918  1.00  0.00           O  
ATOM   3793  N   GLY   243      37.169  57.741   1.130  1.00  0.00           N  
ATOM   3794  H   GLY   243      37.865  57.246   0.591  1.00  0.00           H  
ATOM   3795  CA  GLY   243      35.929  57.933   0.356  1.00  0.00           C  
ATOM   3796  HA2 GLY   243      35.685  58.972   0.133  1.00  0.00           H  
ATOM   3797  HA3 GLY   243      35.940  57.463  -0.627  1.00  0.00           H  
ATOM   3798  C   GLY   243      34.760  57.353   1.125  1.00  0.00           C  
ATOM   3799  O   GLY   243      33.862  58.125   1.190  1.00  0.00           O  
ATOM   3800  N   THR   244      34.828  56.078   1.617  1.00  0.00           N  
ATOM   3801  H   THR   244      35.712  55.592   1.557  1.00  0.00           H  
ATOM   3802  CA  THR   244      33.794  55.462   2.565  1.00  0.00           C  
ATOM   3803  HA  THR   244      32.835  55.412   2.049  1.00  0.00           H  
ATOM   3804  CB  THR   244      34.223  54.074   3.078  1.00  0.00           C  
ATOM   3805  HB  THR   244      35.010  54.216   3.819  1.00  0.00           H  
ATOM   3806  CG2 THR   244      33.030  53.318   3.702  1.00  0.00           C  
ATOM   3807 HG21 THR   244      33.275  52.281   3.930  1.00  0.00           H  
ATOM   3808 HG22 THR   244      32.737  53.794   4.638  1.00  0.00           H  
ATOM   3809 HG23 THR   244      32.208  53.365   2.988  1.00  0.00           H  
ATOM   3810  OG1 THR   244      34.691  53.223   2.084  1.00  0.00           O  
ATOM   3811  HG1 THR   244      35.406  53.721   1.681  1.00  0.00           H  
ATOM   3812  C   THR   244      33.595  56.345   3.785  1.00  0.00           C  
ATOM   3813  O   THR   244      32.470  56.581   4.166  1.00  0.00           O  
ATOM   3814  N   PHE   245      34.618  56.868   4.449  1.00  0.00           N  
ATOM   3815  H   PHE   245      35.586  56.658   4.250  1.00  0.00           H  
ATOM   3816  CA  PHE   245      34.388  57.860   5.513  1.00  0.00           C  
ATOM   3817  HA  PHE   245      33.595  57.476   6.155  1.00  0.00           H  
ATOM   3818  CB  PHE   245      35.587  58.039   6.356  1.00  0.00           C  
ATOM   3819  HB2 PHE   245      35.975  57.075   6.683  1.00  0.00           H  
ATOM   3820  HB3 PHE   245      36.353  58.606   5.826  1.00  0.00           H  
ATOM   3821  CG  PHE   245      35.348  58.820   7.650  1.00  0.00           C  
ATOM   3822  CD1 PHE   245      35.105  58.175   8.884  1.00  0.00           C  
ATOM   3823  HD1 PHE   245      34.947  57.107   8.861  1.00  0.00           H  
ATOM   3824  CE1 PHE   245      35.055  58.904  10.049  1.00  0.00           C  
ATOM   3825  HE1 PHE   245      35.010  58.325  10.960  1.00  0.00           H  
ATOM   3826  CZ  PHE   245      35.120  60.327   9.968  1.00  0.00           C  
ATOM   3827  HZ  PHE   245      35.211  60.862  10.902  1.00  0.00           H  
ATOM   3828  CE2 PHE   245      35.300  61.005   8.742  1.00  0.00           C  
ATOM   3829  HE2 PHE   245      35.301  62.084   8.714  1.00  0.00           H  
ATOM   3830  CD2 PHE   245      35.410  60.229   7.583  1.00  0.00           C  
ATOM   3831  HD2 PHE   245      35.646  60.678   6.630  1.00  0.00           H  
ATOM   3832  C   PHE   245      33.734  59.088   4.884  1.00  0.00           C  
ATOM   3833  O   PHE   245      32.757  59.582   5.454  1.00  0.00           O  
ATOM   3834  N   ARG   246      34.185  59.662   3.773  1.00  0.00           N  
ATOM   3835  H   ARG   246      34.879  59.191   3.210  1.00  0.00           H  
ATOM   3836  CA  ARG   246      33.627  60.899   3.241  1.00  0.00           C  
ATOM   3837  HA  ARG   246      33.659  61.655   4.026  1.00  0.00           H  
ATOM   3838  CB  ARG   246      34.471  61.373   2.031  1.00  0.00           C  
ATOM   3839  HB2 ARG   246      34.617  60.553   1.329  1.00  0.00           H  
ATOM   3840  HB3 ARG   246      33.894  62.097   1.455  1.00  0.00           H  
ATOM   3841  CG  ARG   246      35.738  62.090   2.530  1.00  0.00           C  
ATOM   3842  HG2 ARG   246      35.330  62.838   3.210  1.00  0.00           H  
ATOM   3843  HG3 ARG   246      36.344  61.502   3.220  1.00  0.00           H  
ATOM   3844  CD  ARG   246      36.561  62.700   1.347  1.00  0.00           C  
ATOM   3845  HD2 ARG   246      35.786  63.239   0.802  1.00  0.00           H  
ATOM   3846  HD3 ARG   246      37.341  63.355   1.735  1.00  0.00           H  
ATOM   3847  NE  ARG   246      37.183  61.650   0.525  1.00  0.00           N  
ATOM   3848  HE  ARG   246      36.520  61.033   0.079  1.00  0.00           H  
ATOM   3849  CZ  ARG   246      38.405  61.454   0.219  1.00  0.00           C  
ATOM   3850  NH1 ARG   246      39.354  62.216   0.744  1.00  0.00           N  
ATOM   3851 HH11 ARG   246      39.236  62.817   1.547  1.00  0.00           H  
ATOM   3852 HH12 ARG   246      40.291  61.975   0.456  1.00  0.00           H  
ATOM   3853  NH2 ARG   246      38.713  60.532  -0.632  1.00  0.00           N  
ATOM   3854 HH21 ARG   246      38.017  59.933  -1.053  1.00  0.00           H  
ATOM   3855 HH22 ARG   246      39.676  60.326  -0.854  1.00  0.00           H  
ATOM   3856  C   ARG   246      32.123  60.710   2.973  1.00  0.00           C  
ATOM   3857  O   ARG   246      31.359  61.524   3.419  1.00  0.00           O  
ATOM   3858  N   ARG   247      31.649  59.607   2.373  1.00  0.00           N  
ATOM   3859  H   ARG   247      32.239  58.869   2.016  1.00  0.00           H  
ATOM   3860  CA  ARG   247      30.197  59.303   2.346  1.00  0.00           C  
ATOM   3861  HA  ARG   247      29.877  60.149   1.737  1.00  0.00           H  
ATOM   3862  CB  ARG   247      29.957  57.877   1.709  1.00  0.00           C  
ATOM   3863  HB2 ARG   247      30.428  57.127   2.345  1.00  0.00           H  
ATOM   3864  HB3 ARG   247      28.882  57.701   1.752  1.00  0.00           H  
ATOM   3865  CG  ARG   247      30.305  57.682   0.232  1.00  0.00           C  
ATOM   3866  HG2 ARG   247      29.692  58.390  -0.326  1.00  0.00           H  
ATOM   3867  HG3 ARG   247      31.376  57.874   0.166  1.00  0.00           H  
ATOM   3868  CD  ARG   247      29.951  56.241  -0.337  1.00  0.00           C  
ATOM   3869  HD2 ARG   247      28.879  56.137  -0.504  1.00  0.00           H  
ATOM   3870  HD3 ARG   247      30.377  56.108  -1.332  1.00  0.00           H  
ATOM   3871  NE  ARG   247      30.350  55.114   0.442  1.00  0.00           N  
ATOM   3872  HE  ARG   247      31.225  54.664   0.216  1.00  0.00           H  
ATOM   3873  CZ  ARG   247      29.619  54.475   1.298  1.00  0.00           C  
ATOM   3874  NH1 ARG   247      28.494  54.920   1.787  1.00  0.00           N  
ATOM   3875 HH11 ARG   247      28.016  55.750   1.468  1.00  0.00           H  
ATOM   3876 HH12 ARG   247      28.086  54.219   2.390  1.00  0.00           H  
ATOM   3877  NH2 ARG   247      29.925  53.322   1.675  1.00  0.00           N  
ATOM   3878 HH21 ARG   247      30.799  52.847   1.497  1.00  0.00           H  
ATOM   3879 HH22 ARG   247      29.266  52.781   2.216  1.00  0.00           H  
ATOM   3880  C   ARG   247      29.438  59.508   3.595  1.00  0.00           C  
ATOM   3881  O   ARG   247      28.558  60.367   3.612  1.00  0.00           O  
ATOM   3882  N   LEU   248      29.712  58.752   4.657  1.00  0.00           N  
ATOM   3883  H   LEU   248      30.377  58.000   4.547  1.00  0.00           H  
ATOM   3884  CA  LEU   248      29.150  58.833   6.013  1.00  0.00           C  
ATOM   3885  HA  LEU   248      28.100  58.544   5.973  1.00  0.00           H  
ATOM   3886  CB  LEU   248      29.865  57.841   6.836  1.00  0.00           C  
ATOM   3887  HB2 LEU   248      30.908  58.158   6.874  1.00  0.00           H  
ATOM   3888  HB3 LEU   248      29.426  57.946   7.828  1.00  0.00           H  
ATOM   3889  CG  LEU   248      29.779  56.313   6.455  1.00  0.00           C  
ATOM   3890  HG  LEU   248      30.408  56.089   5.594  1.00  0.00           H  
ATOM   3891  CD1 LEU   248      30.298  55.426   7.645  1.00  0.00           C  
ATOM   3892 HD11 LEU   248      31.328  55.726   7.837  1.00  0.00           H  
ATOM   3893 HD12 LEU   248      29.755  55.630   8.568  1.00  0.00           H  
ATOM   3894 HD13 LEU   248      30.263  54.376   7.356  1.00  0.00           H  
ATOM   3895  CD2 LEU   248      28.410  55.830   6.157  1.00  0.00           C  
ATOM   3896 HD21 LEU   248      27.675  56.232   6.855  1.00  0.00           H  
ATOM   3897 HD22 LEU   248      28.215  56.147   5.133  1.00  0.00           H  
ATOM   3898 HD23 LEU   248      28.381  54.742   6.095  1.00  0.00           H  
ATOM   3899  C   LEU   248      29.153  60.196   6.667  1.00  0.00           C  
ATOM   3900  O   LEU   248      28.121  60.648   7.229  1.00  0.00           O  
ATOM   3901  N   MET   249      30.293  60.926   6.687  1.00  0.00           N  
ATOM   3902  H   MET   249      31.085  60.597   6.154  1.00  0.00           H  
ATOM   3903  CA  MET   249      30.328  62.287   7.316  1.00  0.00           C  
ATOM   3904  HA  MET   249      30.010  62.277   8.359  1.00  0.00           H  
ATOM   3905  CB  MET   249      31.801  62.653   7.531  1.00  0.00           C  
ATOM   3906  HB2 MET   249      32.229  61.740   7.945  1.00  0.00           H  
ATOM   3907  HB3 MET   249      32.247  62.805   6.548  1.00  0.00           H  
ATOM   3908  CG  MET   249      32.110  63.955   8.274  1.00  0.00           C  
ATOM   3909  HG2 MET   249      33.159  64.121   8.031  1.00  0.00           H  
ATOM   3910  HG3 MET   249      31.472  64.729   7.847  1.00  0.00           H  
ATOM   3911  SD  MET   249      31.934  64.026  10.079  1.00  0.00           S  
ATOM   3912  CE  MET   249      31.477  65.810  10.270  1.00  0.00           C  
ATOM   3913  HE1 MET   249      30.582  65.967   9.667  1.00  0.00           H  
ATOM   3914  HE2 MET   249      31.216  65.927  11.322  1.00  0.00           H  
ATOM   3915  HE3 MET   249      32.264  66.475   9.915  1.00  0.00           H  
ATOM   3916  C   MET   249      29.612  63.379   6.510  1.00  0.00           C  
ATOM   3917  O   MET   249      28.768  64.026   7.047  1.00  0.00           O  
ATOM   3918  N   ASN   250      29.781  63.382   5.159  1.00  0.00           N  
ATOM   3919  H   ASN   250      30.407  62.771   4.654  1.00  0.00           H  
ATOM   3920  CA  ASN   250      29.042  64.302   4.232  1.00  0.00           C  
ATOM   3921  HA  ASN   250      29.211  65.356   4.455  1.00  0.00           H  
ATOM   3922  CB  ASN   250      29.454  63.996   2.860  1.00  0.00           C  
ATOM   3923  HB2 ASN   250      29.416  62.952   2.551  1.00  0.00           H  
ATOM   3924  HB3 ASN   250      28.635  64.430   2.288  1.00  0.00           H  
ATOM   3925  CG  ASN   250      30.732  64.649   2.450  1.00  0.00           C  
ATOM   3926  OD1 ASN   250      31.152  65.596   3.047  1.00  0.00           O  
ATOM   3927  ND2 ASN   250      31.342  64.170   1.407  1.00  0.00           N  
ATOM   3928 HD21 ASN   250      32.163  64.689   1.131  1.00  0.00           H  
ATOM   3929 HD22 ASN   250      30.917  63.399   0.912  1.00  0.00           H  
ATOM   3930  C   ASN   250      27.531  64.157   4.434  1.00  0.00           C  
ATOM   3931  O   ASN   250      26.807  65.128   4.620  1.00  0.00           O  
ATOM   3932  N   TYR   251      27.028  62.915   4.384  1.00  0.00           N  
ATOM   3933  H   TYR   251      27.724  62.185   4.339  1.00  0.00           H  
ATOM   3934  CA  TYR   251      25.628  62.655   4.799  1.00  0.00           C  
ATOM   3935  HA  TYR   251      25.021  63.252   4.119  1.00  0.00           H  
ATOM   3936  CB  TYR   251      25.228  61.235   4.692  1.00  0.00           C  
ATOM   3937  HB2 TYR   251      25.667  60.778   3.805  1.00  0.00           H  
ATOM   3938  HB3 TYR   251      25.679  60.670   5.508  1.00  0.00           H  
ATOM   3939  CG  TYR   251      23.742  60.927   4.633  1.00  0.00           C  
ATOM   3940  CD1 TYR   251      22.972  61.249   3.473  1.00  0.00           C  
ATOM   3941  HD1 TYR   251      23.352  61.896   2.696  1.00  0.00           H  
ATOM   3942  CE1 TYR   251      21.588  60.881   3.398  1.00  0.00           C  
ATOM   3943  HE1 TYR   251      20.996  61.269   2.582  1.00  0.00           H  
ATOM   3944  CZ  TYR   251      20.979  60.130   4.445  1.00  0.00           C  
ATOM   3945  OH  TYR   251      19.663  59.848   4.396  1.00  0.00           O  
ATOM   3946  HH  TYR   251      19.259  60.534   3.858  1.00  0.00           H  
ATOM   3947  CE2 TYR   251      21.806  59.830   5.571  1.00  0.00           C  
ATOM   3948  HE2 TYR   251      21.359  59.290   6.393  1.00  0.00           H  
ATOM   3949  CD2 TYR   251      23.119  60.285   5.663  1.00  0.00           C  
ATOM   3950  HD2 TYR   251      23.699  60.161   6.565  1.00  0.00           H  
ATOM   3951  C   TYR   251      25.163  63.167   6.209  1.00  0.00           C  
ATOM   3952  O   TYR   251      24.097  63.793   6.342  1.00  0.00           O  
ATOM   3953  N   ALA   252      25.996  62.988   7.253  1.00  0.00           N  
ATOM   3954  H   ALA   252      26.939  62.651   7.127  1.00  0.00           H  
ATOM   3955  CA  ALA   252      25.636  63.526   8.618  1.00  0.00           C  
ATOM   3956  HA  ALA   252      24.649  63.183   8.931  1.00  0.00           H  
ATOM   3957  CB  ALA   252      26.670  63.113   9.691  1.00  0.00           C  
ATOM   3958  HB1 ALA   252      27.636  63.510   9.378  1.00  0.00           H  
ATOM   3959  HB2 ALA   252      26.325  63.383  10.689  1.00  0.00           H  
ATOM   3960  HB3 ALA   252      26.740  62.031   9.799  1.00  0.00           H  
ATOM   3961  C   ALA   252      25.489  65.002   8.567  1.00  0.00           C  
ATOM   3962  O   ALA   252      24.524  65.562   9.095  1.00  0.00           O  
ATOM   3963  N   TYR   253      26.362  65.723   7.809  1.00  0.00           N  
ATOM   3964  H   TYR   253      27.115  65.145   7.465  1.00  0.00           H  
ATOM   3965  CA  TYR   253      26.442  67.191   7.715  1.00  0.00           C  
ATOM   3966  HA  TYR   253      26.498  67.530   8.750  1.00  0.00           H  
ATOM   3967  CB  TYR   253      27.785  67.640   7.155  1.00  0.00           C  
ATOM   3968  HB2 TYR   253      28.598  66.922   7.264  1.00  0.00           H  
ATOM   3969  HB3 TYR   253      27.697  67.530   6.074  1.00  0.00           H  
ATOM   3970  CG  TYR   253      28.188  69.033   7.500  1.00  0.00           C  
ATOM   3971  CD1 TYR   253      28.622  69.358   8.785  1.00  0.00           C  
ATOM   3972  HD1 TYR   253      28.845  68.510   9.415  1.00  0.00           H  
ATOM   3973  CE1 TYR   253      29.030  70.684   9.076  1.00  0.00           C  
ATOM   3974  HE1 TYR   253      29.408  70.942  10.054  1.00  0.00           H  
ATOM   3975  CZ  TYR   253      28.797  71.714   8.150  1.00  0.00           C  
ATOM   3976  OH  TYR   253      29.219  72.980   8.516  1.00  0.00           O  
ATOM   3977  HH  TYR   253      29.165  73.563   7.755  1.00  0.00           H  
ATOM   3978  CE2 TYR   253      28.303  71.485   6.827  1.00  0.00           C  
ATOM   3979  HE2 TYR   253      28.200  72.260   6.082  1.00  0.00           H  
ATOM   3980  CD2 TYR   253      27.968  70.133   6.560  1.00  0.00           C  
ATOM   3981  HD2 TYR   253      27.672  69.916   5.544  1.00  0.00           H  
ATOM   3982  C   TYR   253      25.219  67.833   7.046  1.00  0.00           C  
ATOM   3983  O   TYR   253      24.713  68.886   7.477  1.00  0.00           O  
ATOM   3984  N   ASP   254      24.739  67.139   6.024  1.00  0.00           N  
ATOM   3985  H   ASP   254      25.219  66.300   5.732  1.00  0.00           H  
ATOM   3986  CA  ASP   254      23.459  67.523   5.317  1.00  0.00           C  
ATOM   3987  HA  ASP   254      23.449  68.591   5.099  1.00  0.00           H  
ATOM   3988  CB  ASP   254      23.331  66.820   3.899  1.00  0.00           C  
ATOM   3989  HB2 ASP   254      23.147  65.752   4.014  1.00  0.00           H  
ATOM   3990  HB3 ASP   254      22.499  67.334   3.417  1.00  0.00           H  
ATOM   3991  CG  ASP   254      24.496  67.038   2.934  1.00  0.00           C  
ATOM   3992  OD1 ASP   254      25.154  68.073   3.014  1.00  0.00           O  
ATOM   3993  OD2 ASP   254      24.587  66.346   1.899  1.00  0.00           O  
ATOM   3994  C   ASP   254      22.217  67.263   6.149  1.00  0.00           C  
ATOM   3995  O   ASP   254      21.280  68.017   6.216  1.00  0.00           O  
ATOM   3996  N   GLN   255      22.078  66.013   6.705  1.00  0.00           N  
ATOM   3997  H   GLN   255      22.786  65.302   6.590  1.00  0.00           H  
ATOM   3998  CA  GLN   255      20.890  65.456   7.355  1.00  0.00           C  
ATOM   3999  HA  GLN   255      19.994  65.875   6.897  1.00  0.00           H  
ATOM   4000  CB  GLN   255      20.713  63.947   7.121  1.00  0.00           C  
ATOM   4001  HB2 GLN   255      21.719  63.538   7.033  1.00  0.00           H  
ATOM   4002  HB3 GLN   255      20.151  63.460   7.918  1.00  0.00           H  
ATOM   4003  CG  GLN   255      20.157  63.672   5.758  1.00  0.00           C  
ATOM   4004  HG2 GLN   255      20.651  64.294   5.011  1.00  0.00           H  
ATOM   4005  HG3 GLN   255      20.450  62.637   5.585  1.00  0.00           H  
ATOM   4006  CD  GLN   255      18.632  63.782   5.667  1.00  0.00           C  
ATOM   4007  OE1 GLN   255      18.059  64.836   5.605  1.00  0.00           O  
ATOM   4008  NE2 GLN   255      17.968  62.684   5.566  1.00  0.00           N  
ATOM   4009 HE21 GLN   255      17.042  62.736   5.164  1.00  0.00           H  
ATOM   4010 HE22 GLN   255      18.368  61.758   5.617  1.00  0.00           H  
ATOM   4011  C   GLN   255      20.761  65.723   8.895  1.00  0.00           C  
ATOM   4012  O   GLN   255      19.729  65.545   9.458  1.00  0.00           O  
ATOM   4013  N   GLU   256      21.844  66.028   9.572  1.00  0.00           N  
ATOM   4014  H   GLU   256      22.723  65.997   9.076  1.00  0.00           H  
ATOM   4015  CA  GLU   256      21.910  66.048  11.092  1.00  0.00           C  
ATOM   4016  HA  GLU   256      20.875  66.303  11.320  1.00  0.00           H  
ATOM   4017  CB  GLU   256      22.346  64.688  11.528  1.00  0.00           C  
ATOM   4018  HB2 GLU   256      21.464  64.061  11.400  1.00  0.00           H  
ATOM   4019  HB3 GLU   256      23.147  64.333  10.880  1.00  0.00           H  
ATOM   4020  CG  GLU   256      22.768  64.529  12.951  1.00  0.00           C  
ATOM   4021  HG2 GLU   256      23.678  65.055  13.238  1.00  0.00           H  
ATOM   4022  HG3 GLU   256      21.912  64.870  13.533  1.00  0.00           H  
ATOM   4023  CD  GLU   256      23.013  63.101  13.375  1.00  0.00           C  
ATOM   4024  OE1 GLU   256      23.550  62.875  14.493  1.00  0.00           O  
ATOM   4025  OE2 GLU   256      22.674  62.148  12.622  1.00  0.00           O  
ATOM   4026  C   GLU   256      22.739  67.173  11.692  1.00  0.00           C  
ATOM   4027  O   GLU   256      22.204  68.047  12.336  1.00  0.00           O  
ATOM   4028  N   LEU   257      24.085  67.126  11.461  1.00  0.00           N  
ATOM   4029  H   LEU   257      24.479  66.492  10.780  1.00  0.00           H  
ATOM   4030  CA  LEU   257      25.109  67.908  12.142  1.00  0.00           C  
ATOM   4031  HA  LEU   257      24.934  67.903  13.218  1.00  0.00           H  
ATOM   4032  CB  LEU   257      26.440  67.209  11.984  1.00  0.00           C  
ATOM   4033  HB2 LEU   257      26.542  66.955  10.929  1.00  0.00           H  
ATOM   4034  HB3 LEU   257      27.220  67.910  12.281  1.00  0.00           H  
ATOM   4035  CG  LEU   257      26.641  65.943  12.797  1.00  0.00           C  
ATOM   4036  HG  LEU   257      26.053  65.129  12.372  1.00  0.00           H  
ATOM   4037  CD1 LEU   257      28.080  65.470  12.690  1.00  0.00           C  
ATOM   4038 HD11 LEU   257      28.372  65.350  11.646  1.00  0.00           H  
ATOM   4039 HD12 LEU   257      28.703  66.267  13.096  1.00  0.00           H  
ATOM   4040 HD13 LEU   257      28.317  64.590  13.288  1.00  0.00           H  
ATOM   4041  CD2 LEU   257      26.338  66.150  14.273  1.00  0.00           C  
ATOM   4042 HD21 LEU   257      25.299  65.974  14.553  1.00  0.00           H  
ATOM   4043 HD22 LEU   257      26.852  65.357  14.818  1.00  0.00           H  
ATOM   4044 HD23 LEU   257      26.569  67.137  14.672  1.00  0.00           H  
ATOM   4045  C   LEU   257      25.110  69.369  11.612  1.00  0.00           C  
ATOM   4046  O   LEU   257      25.996  70.138  11.838  1.00  0.00           O  
ATOM   4047  N   HIE   258      24.086  69.813  10.883  1.00  0.00           N  
ATOM   4048  H   HIE   258      23.289  69.227  10.677  1.00  0.00           H  
ATOM   4049  CA  HIE   258      23.996  71.144  10.275  1.00  0.00           C  
ATOM   4050  HA  HIE   258      24.915  71.304   9.712  1.00  0.00           H  
ATOM   4051  CB  HIE   258      22.810  71.137   9.251  1.00  0.00           C  
ATOM   4052  HB2 HIE   258      22.607  72.165   8.951  1.00  0.00           H  
ATOM   4053  HB3 HIE   258      23.038  70.508   8.390  1.00  0.00           H  
ATOM   4054  CG  HIE   258      21.493  70.654   9.877  1.00  0.00           C  
ATOM   4055  ND1 HIE   258      20.589  71.423  10.650  1.00  0.00           N  
ATOM   4056  CE1 HIE   258      19.444  70.720  10.618  1.00  0.00           C  
ATOM   4057  HE1 HIE   258      18.572  71.068  11.152  1.00  0.00           H  
ATOM   4058  NE2 HIE   258      19.547  69.556   9.927  1.00  0.00           N  
ATOM   4059  HE2 HIE   258      18.762  68.928   9.831  1.00  0.00           H  
ATOM   4060  CD2 HIE   258      20.819  69.527   9.427  1.00  0.00           C  
ATOM   4061  HD2 HIE   258      21.301  68.819   8.768  1.00  0.00           H  
ATOM   4062  C   HIE   258      23.776  72.248  11.309  1.00  0.00           C  
ATOM   4063  O   HIE   258      23.656  73.445  10.874  1.00  0.00           O  
ATOM   4064  N   ASP   259      23.667  72.009  12.624  1.00  0.00           N  
ATOM   4065  H   ASP   259      23.718  71.034  12.885  1.00  0.00           H  
ATOM   4066  CA  ASP   259      23.436  72.999  13.755  1.00  0.00           C  
ATOM   4067  HA  ASP   259      23.893  73.961  13.522  1.00  0.00           H  
ATOM   4068  CB  ASP   259      21.890  73.267  13.793  1.00  0.00           C  
ATOM   4069  HB2 ASP   259      21.584  73.624  12.810  1.00  0.00           H  
ATOM   4070  HB3 ASP   259      21.356  72.324  13.909  1.00  0.00           H  
ATOM   4071  CG  ASP   259      21.522  74.238  14.932  1.00  0.00           C  
ATOM   4072  OD1 ASP   259      22.218  75.247  15.080  1.00  0.00           O  
ATOM   4073  OD2 ASP   259      20.398  74.090  15.481  1.00  0.00           O  
ATOM   4074  C   ASP   259      23.936  72.439  15.072  1.00  0.00           C  
ATOM   4075  O   ASP   259      23.933  71.224  15.276  1.00  0.00           O  
ATOM   4076  N   VAL   260      24.185  73.332  16.038  1.00  0.00           N  
ATOM   4077  H   VAL   260      24.145  74.304  15.766  1.00  0.00           H  
ATOM   4078  CA  VAL   260      24.599  73.035  17.409  1.00  0.00           C  
ATOM   4079  HA  VAL   260      25.489  72.435  17.223  1.00  0.00           H  
ATOM   4080  CB  VAL   260      25.110  74.256  18.249  1.00  0.00           C  
ATOM   4081  HB  VAL   260      25.891  74.878  17.811  1.00  0.00           H  
ATOM   4082  CG1 VAL   260      24.006  75.253  18.684  1.00  0.00           C  
ATOM   4083 HG11 VAL   260      23.251  74.665  19.208  1.00  0.00           H  
ATOM   4084 HG12 VAL   260      24.419  76.070  19.275  1.00  0.00           H  
ATOM   4085 HG13 VAL   260      23.516  75.712  17.826  1.00  0.00           H  
ATOM   4086  CG2 VAL   260      25.882  73.733  19.553  1.00  0.00           C  
ATOM   4087 HG21 VAL   260      26.349  74.549  20.106  1.00  0.00           H  
ATOM   4088 HG22 VAL   260      25.243  73.223  20.274  1.00  0.00           H  
ATOM   4089 HG23 VAL   260      26.610  72.996  19.214  1.00  0.00           H  
ATOM   4090  C   VAL   260      23.793  72.044  18.216  1.00  0.00           C  
ATOM   4091  O   VAL   260      24.346  71.231  18.940  1.00  0.00           O  
ATOM   4092  N   GLU   261      22.454  72.048  17.998  1.00  0.00           N  
ATOM   4093  H   GLU   261      22.047  72.746  17.392  1.00  0.00           H  
ATOM   4094  CA  GLU   261      21.467  71.134  18.551  1.00  0.00           C  
ATOM   4095  HA  GLU   261      21.652  71.159  19.625  1.00  0.00           H  
ATOM   4096  CB  GLU   261      20.075  71.758  18.283  1.00  0.00           C  
ATOM   4097  HB2 GLU   261      20.030  71.935  17.208  1.00  0.00           H  
ATOM   4098  HB3 GLU   261      19.257  71.135  18.647  1.00  0.00           H  
ATOM   4099  CG  GLU   261      19.717  73.104  18.858  1.00  0.00           C  
ATOM   4100  HG2 GLU   261      20.335  73.794  18.284  1.00  0.00           H  
ATOM   4101  HG3 GLU   261      18.649  73.294  18.753  1.00  0.00           H  
ATOM   4102  CD  GLU   261      20.078  73.269  20.311  1.00  0.00           C  
ATOM   4103  OE1 GLU   261      20.723  74.360  20.572  1.00  0.00           O  
ATOM   4104  OE2 GLU   261      19.797  72.367  21.116  1.00  0.00           O  
ATOM   4105  C   GLU   261      21.465  69.658  18.057  1.00  0.00           C  
ATOM   4106  O   GLU   261      20.930  68.814  18.756  1.00  0.00           O  
ATOM   4107  N   GLN   262      22.233  69.423  17.043  1.00  0.00           N  
ATOM   4108  H   GLN   262      22.749  70.159  16.581  1.00  0.00           H  
ATOM   4109  CA  GLN   262      22.482  68.034  16.676  1.00  0.00           C  
ATOM   4110  HA  GLN   262      21.760  67.343  17.110  1.00  0.00           H  
ATOM   4111  CB  GLN   262      22.093  67.992  15.174  1.00  0.00           C  
ATOM   4112  HB2 GLN   262      22.632  68.772  14.636  1.00  0.00           H  
ATOM   4113  HB3 GLN   262      22.296  67.019  14.727  1.00  0.00           H  
ATOM   4114  CG  GLN   262      20.605  68.099  14.924  1.00  0.00           C  
ATOM   4115  HG2 GLN   262      20.393  67.477  14.054  1.00  0.00           H  
ATOM   4116  HG3 GLN   262      20.105  67.827  15.854  1.00  0.00           H  
ATOM   4117  CD  GLN   262      20.040  69.534  14.510  1.00  0.00           C  
ATOM   4118  OE1 GLN   262      19.487  70.293  15.324  1.00  0.00           O  
ATOM   4119  NE2 GLN   262      20.246  69.968  13.292  1.00  0.00           N  
ATOM   4120 HE21 GLN   262      19.970  70.933  13.180  1.00  0.00           H  
ATOM   4121 HE22 GLN   262      20.778  69.451  12.606  1.00  0.00           H  
ATOM   4122  C   GLN   262      23.847  67.476  16.987  1.00  0.00           C  
ATOM   4123  O   GLN   262      24.162  66.278  16.768  1.00  0.00           O  
ATOM   4124  N   ARG   263      24.797  68.328  17.485  1.00  0.00           N  
ATOM   4125  H   ARG   263      24.471  69.269  17.653  1.00  0.00           H  
ATOM   4126  CA  ARG   263      26.246  67.992  17.848  1.00  0.00           C  
ATOM   4127  HA  ARG   263      26.775  67.361  17.135  1.00  0.00           H  
ATOM   4128  CB  ARG   263      27.134  69.239  17.832  1.00  0.00           C  
ATOM   4129  HB2 ARG   263      26.664  69.977  18.483  1.00  0.00           H  
ATOM   4130  HB3 ARG   263      28.096  69.035  18.302  1.00  0.00           H  
ATOM   4131  CG  ARG   263      27.246  69.994  16.496  1.00  0.00           C  
ATOM   4132  HG2 ARG   263      27.565  69.284  15.733  1.00  0.00           H  
ATOM   4133  HG3 ARG   263      26.220  70.227  16.209  1.00  0.00           H  
ATOM   4134  CD  ARG   263      28.363  70.983  16.709  1.00  0.00           C  
ATOM   4135  HD2 ARG   263      28.287  71.352  17.732  1.00  0.00           H  
ATOM   4136  HD3 ARG   263      29.345  70.566  16.484  1.00  0.00           H  
ATOM   4137  NE  ARG   263      28.213  72.183  15.847  1.00  0.00           N  
ATOM   4138  HE  ARG   263      28.276  73.049  16.364  1.00  0.00           H  
ATOM   4139  CZ  ARG   263      27.938  72.373  14.599  1.00  0.00           C  
ATOM   4140  NH1 ARG   263      27.818  71.383  13.731  1.00  0.00           N  
ATOM   4141 HH11 ARG   263      27.884  70.396  13.937  1.00  0.00           H  
ATOM   4142 HH12 ARG   263      27.416  71.607  12.832  1.00  0.00           H  
ATOM   4143  NH2 ARG   263      27.871  73.544  14.033  1.00  0.00           N  
ATOM   4144 HH21 ARG   263      27.826  74.401  14.565  1.00  0.00           H  
ATOM   4145 HH22 ARG   263      27.732  73.610  13.035  1.00  0.00           H  
ATOM   4146  C   ARG   263      26.345  67.237  19.197  1.00  0.00           C  
ATOM   4147  O   ARG   263      25.451  67.392  20.042  1.00  0.00           O  
ATOM   4148  N   TRP   264      27.463  66.608  19.529  1.00  0.00           N  
ATOM   4149  H   TRP   264      28.189  66.497  18.837  1.00  0.00           H  
ATOM   4150  CA  TRP   264      27.520  65.676  20.673  1.00  0.00           C  
ATOM   4151  HA  TRP   264      26.490  65.535  21.001  1.00  0.00           H  
ATOM   4152  CB  TRP   264      27.978  64.301  20.108  1.00  0.00           C  
ATOM   4153  HB2 TRP   264      28.998  64.496  19.777  1.00  0.00           H  
ATOM   4154  HB3 TRP   264      28.000  63.593  20.936  1.00  0.00           H  
ATOM   4155  CG  TRP   264      27.214  63.690  18.959  1.00  0.00           C  
ATOM   4156  CD1 TRP   264      27.119  64.235  17.740  1.00  0.00           C  
ATOM   4157  HD1 TRP   264      27.607  65.144  17.419  1.00  0.00           H  
ATOM   4158  NE1 TRP   264      26.541  63.326  16.851  1.00  0.00           N  
ATOM   4159  HE1 TRP   264      26.566  63.434  15.847  1.00  0.00           H  
ATOM   4160  CE2 TRP   264      25.978  62.259  17.499  1.00  0.00           C  
ATOM   4161  CZ2 TRP   264      25.173  61.235  17.150  1.00  0.00           C  
ATOM   4162  HZ2 TRP   264      24.766  61.093  16.159  1.00  0.00           H  
ATOM   4163  CH2 TRP   264      24.918  60.173  18.031  1.00  0.00           C  
ATOM   4164  HH2 TRP   264      24.273  59.335  17.811  1.00  0.00           H  
ATOM   4165  CZ3 TRP   264      25.471  60.222  19.347  1.00  0.00           C  
ATOM   4166  HZ3 TRP   264      25.287  59.424  20.052  1.00  0.00           H  
ATOM   4167  CE3 TRP   264      26.292  61.332  19.727  1.00  0.00           C  
ATOM   4168  HE3 TRP   264      26.713  61.262  20.719  1.00  0.00           H  
ATOM   4169  CD2 TRP   264      26.531  62.417  18.844  1.00  0.00           C  
ATOM   4170  C   TRP   264      28.459  66.233  21.716  1.00  0.00           C  
ATOM   4171  O   TRP   264      29.296  67.080  21.489  1.00  0.00           O  
ATOM   4172  N   LEU   265      28.213  65.831  22.974  1.00  0.00           N  
ATOM   4173  H   LEU   265      27.369  65.284  23.074  1.00  0.00           H  
ATOM   4174  CA  LEU   265      29.239  66.021  24.039  1.00  0.00           C  
ATOM   4175  HA  LEU   265      29.652  67.029  24.031  1.00  0.00           H  
ATOM   4176  CB  LEU   265      28.626  65.858  25.474  1.00  0.00           C  
ATOM   4177  HB2 LEU   265      28.005  64.963  25.524  1.00  0.00           H  
ATOM   4178  HB3 LEU   265      29.454  65.807  26.181  1.00  0.00           H  
ATOM   4179  CG  LEU   265      27.645  67.005  25.752  1.00  0.00           C  
ATOM   4180  HG  LEU   265      27.108  67.209  24.825  1.00  0.00           H  
ATOM   4181  CD1 LEU   265      26.653  66.729  26.855  1.00  0.00           C  
ATOM   4182 HD11 LEU   265      26.162  65.802  26.559  1.00  0.00           H  
ATOM   4183 HD12 LEU   265      27.089  66.626  27.849  1.00  0.00           H  
ATOM   4184 HD13 LEU   265      26.014  67.602  26.989  1.00  0.00           H  
ATOM   4185  CD2 LEU   265      28.393  68.260  26.246  1.00  0.00           C  
ATOM   4186 HD21 LEU   265      28.712  68.207  27.287  1.00  0.00           H  
ATOM   4187 HD22 LEU   265      29.282  68.345  25.621  1.00  0.00           H  
ATOM   4188 HD23 LEU   265      27.837  69.144  25.935  1.00  0.00           H  
ATOM   4189  C   LEU   265      30.310  64.906  23.933  1.00  0.00           C  
ATOM   4190  O   LEU   265      29.988  63.733  23.715  1.00  0.00           O  
ATOM   4191  N   LEU   266      31.603  65.222  24.126  1.00  0.00           N  
ATOM   4192  H   LEU   266      31.692  66.189  24.404  1.00  0.00           H  
ATOM   4193  CA  LEU   266      32.612  64.234  24.282  1.00  0.00           C  
ATOM   4194  HA  LEU   266      32.455  63.309  23.727  1.00  0.00           H  
ATOM   4195  CB  LEU   266      33.965  64.857  23.829  1.00  0.00           C  
ATOM   4196  HB2 LEU   266      33.887  65.184  22.792  1.00  0.00           H  
ATOM   4197  HB3 LEU   266      34.006  65.766  24.429  1.00  0.00           H  
ATOM   4198  CG  LEU   266      35.247  64.119  23.909  1.00  0.00           C  
ATOM   4199  HG  LEU   266      35.542  64.047  24.956  1.00  0.00           H  
ATOM   4200  CD1 LEU   266      35.226  62.670  23.473  1.00  0.00           C  
ATOM   4201 HD11 LEU   266      36.125  62.163  23.824  1.00  0.00           H  
ATOM   4202 HD12 LEU   266      34.388  62.147  23.934  1.00  0.00           H  
ATOM   4203 HD13 LEU   266      35.185  62.540  22.392  1.00  0.00           H  
ATOM   4204  CD2 LEU   266      36.276  64.832  23.034  1.00  0.00           C  
ATOM   4205 HD21 LEU   266      36.665  65.658  23.629  1.00  0.00           H  
ATOM   4206 HD22 LEU   266      37.143  64.189  22.882  1.00  0.00           H  
ATOM   4207 HD23 LEU   266      35.828  65.071  22.070  1.00  0.00           H  
ATOM   4208  C   LEU   266      32.740  63.854  25.773  1.00  0.00           C  
ATOM   4209  O   LEU   266      33.088  64.649  26.655  1.00  0.00           O  
ATOM   4210  N   GLY   267      32.535  62.564  26.086  1.00  0.00           N  
ATOM   4211  H   GLY   267      32.271  61.911  25.362  1.00  0.00           H  
ATOM   4212  CA  GLY   267      32.646  62.000  27.435  1.00  0.00           C  
ATOM   4213  HA2 GLY   267      32.503  62.709  28.250  1.00  0.00           H  
ATOM   4214  HA3 GLY   267      31.969  61.156  27.562  1.00  0.00           H  
ATOM   4215  C   GLY   267      34.092  61.613  27.581  1.00  0.00           C  
ATOM   4216  O   GLY   267      34.452  60.420  27.422  1.00  0.00           O  
ATOM   4217  N   ALA   268      35.039  62.527  27.927  1.00  0.00           N  
ATOM   4218  H   ALA   268      34.704  63.465  28.093  1.00  0.00           H  
ATOM   4219  CA  ALA   268      36.508  62.225  27.918  1.00  0.00           C  
ATOM   4220  HA  ALA   268      36.719  61.592  27.056  1.00  0.00           H  
ATOM   4221  CB  ALA   268      37.393  63.431  27.628  1.00  0.00           C  
ATOM   4222  HB1 ALA   268      38.366  63.168  27.214  1.00  0.00           H  
ATOM   4223  HB2 ALA   268      36.862  64.074  26.928  1.00  0.00           H  
ATOM   4224  HB3 ALA   268      37.689  63.969  28.529  1.00  0.00           H  
ATOM   4225  C   ALA   268      37.075  61.452  29.139  1.00  0.00           C  
ATOM   4226  O   ALA   268      36.618  61.685  30.248  1.00  0.00           O  
ATOM   4227  N   GLY   269      37.851  60.340  28.887  1.00  0.00           N  
ATOM   4228  H   GLY   269      38.048  60.169  27.911  1.00  0.00           H  
ATOM   4229  CA  GLY   269      38.090  59.353  29.925  1.00  0.00           C  
ATOM   4230  HA2 GLY   269      38.970  58.765  29.665  1.00  0.00           H  
ATOM   4231  HA3 GLY   269      38.356  59.973  30.781  1.00  0.00           H  
ATOM   4232  C   GLY   269      36.964  58.460  30.365  1.00  0.00           C  
ATOM   4233  O   GLY   269      37.213  57.595  31.181  1.00  0.00           O  
ATOM   4234  N   GLU   270      35.814  58.472  29.683  1.00  0.00           N  
ATOM   4235  H   GLU   270      35.724  59.008  28.832  1.00  0.00           H  
ATOM   4236  CA  GLU   270      34.812  57.389  29.820  1.00  0.00           C  
ATOM   4237  HA  GLU   270      34.810  57.028  30.849  1.00  0.00           H  
ATOM   4238  CB  GLU   270      33.404  57.857  29.283  1.00  0.00           C  
ATOM   4239  HB2 GLU   270      33.674  58.220  28.291  1.00  0.00           H  
ATOM   4240  HB3 GLU   270      32.706  57.024  29.197  1.00  0.00           H  
ATOM   4241  CG  GLU   270      32.773  58.988  30.104  1.00  0.00           C  
ATOM   4242  HG2 GLU   270      33.416  59.860  29.981  1.00  0.00           H  
ATOM   4243  HG3 GLU   270      31.744  59.165  29.792  1.00  0.00           H  
ATOM   4244  CD  GLU   270      32.765  58.668  31.661  1.00  0.00           C  
ATOM   4245  OE1 GLU   270      32.574  57.464  31.978  1.00  0.00           O  
ATOM   4246  OE2 GLU   270      32.813  59.599  32.511  1.00  0.00           O  
ATOM   4247  C   GLU   270      35.183  56.076  29.059  1.00  0.00           C  
ATOM   4248  O   GLU   270      36.041  56.097  28.160  1.00  0.00           O  
ATOM   4249  N   ASN   271      34.462  54.969  29.349  1.00  0.00           N  
ATOM   4250  H   ASN   271      33.927  54.967  30.206  1.00  0.00           H  
ATOM   4251  CA  ASN   271      34.652  53.680  28.516  1.00  0.00           C  
ATOM   4252  HA  ASN   271      35.711  53.464  28.376  1.00  0.00           H  
ATOM   4253  CB  ASN   271      34.029  52.393  29.143  1.00  0.00           C  
ATOM   4254  HB2 ASN   271      34.384  52.314  30.170  1.00  0.00           H  
ATOM   4255  HB3 ASN   271      32.942  52.474  29.129  1.00  0.00           H  
ATOM   4256  CG  ASN   271      34.450  51.133  28.399  1.00  0.00           C  
ATOM   4257  OD1 ASN   271      35.613  50.755  28.439  1.00  0.00           O  
ATOM   4258  ND2 ASN   271      33.576  50.347  27.740  1.00  0.00           N  
ATOM   4259 HD21 ASN   271      33.933  49.533  27.260  1.00  0.00           H  
ATOM   4260 HD22 ASN   271      32.625  50.682  27.679  1.00  0.00           H  
ATOM   4261  C   ASN   271      34.125  53.895  27.109  1.00  0.00           C  
ATOM   4262  O   ASN   271      32.976  54.313  26.950  1.00  0.00           O  
ATOM   4263  N   PHE   272      34.886  53.434  26.083  1.00  0.00           N  
ATOM   4264  H   PHE   272      35.818  53.125  26.321  1.00  0.00           H  
ATOM   4265  CA  PHE   272      34.557  53.619  24.672  1.00  0.00           C  
ATOM   4266  HA  PHE   272      34.693  54.684  24.483  1.00  0.00           H  
ATOM   4267  CB  PHE   272      35.577  52.967  23.782  1.00  0.00           C  
ATOM   4268  HB2 PHE   272      35.682  51.998  24.272  1.00  0.00           H  
ATOM   4269  HB3 PHE   272      35.128  52.812  22.801  1.00  0.00           H  
ATOM   4270  CG  PHE   272      36.942  53.645  23.616  1.00  0.00           C  
ATOM   4271  CD1 PHE   272      37.055  54.774  22.816  1.00  0.00           C  
ATOM   4272  HD1 PHE   272      36.118  55.215  22.509  1.00  0.00           H  
ATOM   4273  CE1 PHE   272      38.332  55.325  22.566  1.00  0.00           C  
ATOM   4274  HE1 PHE   272      38.421  56.305  22.121  1.00  0.00           H  
ATOM   4275  CZ  PHE   272      39.496  54.742  23.101  1.00  0.00           C  
ATOM   4276  HZ  PHE   272      40.470  55.203  23.033  1.00  0.00           H  
ATOM   4277  CE2 PHE   272      39.338  53.602  23.948  1.00  0.00           C  
ATOM   4278  HE2 PHE   272      40.177  53.098  24.405  1.00  0.00           H  
ATOM   4279  CD2 PHE   272      38.061  53.036  24.181  1.00  0.00           C  
ATOM   4280  HD2 PHE   272      37.983  52.195  24.855  1.00  0.00           H  
ATOM   4281  C   PHE   272      33.155  53.110  24.254  1.00  0.00           C  
ATOM   4282  O   PHE   272      32.965  51.936  24.099  1.00  0.00           O  
ATOM   4283  N   GLY   273      32.235  54.022  24.017  1.00  0.00           N  
ATOM   4284  H   GLY   273      32.453  54.943  24.371  1.00  0.00           H  
ATOM   4285  CA  GLY   273      30.869  53.672  23.633  1.00  0.00           C  
ATOM   4286  HA2 GLY   273      30.999  53.072  22.732  1.00  0.00           H  
ATOM   4287  HA3 GLY   273      30.428  53.165  24.491  1.00  0.00           H  
ATOM   4288  C   GLY   273      29.965  54.898  23.320  1.00  0.00           C  
ATOM   4289  O   GLY   273      30.212  56.020  23.783  1.00  0.00           O  
ATOM   4290  N   THR   274      28.936  54.693  22.528  1.00  0.00           N  
ATOM   4291  H   THR   274      28.809  53.757  22.171  1.00  0.00           H  
ATOM   4292  CA  THR   274      28.136  55.780  21.919  1.00  0.00           C  
ATOM   4293  HA  THR   274      28.352  56.691  22.478  1.00  0.00           H  
ATOM   4294  CB  THR   274      28.461  55.942  20.439  1.00  0.00           C  
ATOM   4295  HB  THR   274      28.262  55.015  19.902  1.00  0.00           H  
ATOM   4296  CG2 THR   274      27.600  57.018  19.712  1.00  0.00           C  
ATOM   4297 HG21 THR   274      27.560  57.907  20.341  1.00  0.00           H  
ATOM   4298 HG22 THR   274      27.982  57.224  18.712  1.00  0.00           H  
ATOM   4299 HG23 THR   274      26.667  56.559  19.385  1.00  0.00           H  
ATOM   4300  OG1 THR   274      29.754  56.397  20.240  1.00  0.00           O  
ATOM   4301  HG1 THR   274      29.845  56.509  19.291  1.00  0.00           H  
ATOM   4302  C   THR   274      26.616  55.659  22.059  1.00  0.00           C  
ATOM   4303  O   THR   274      26.108  54.597  21.764  1.00  0.00           O  
ATOM   4304  N   THR   275      25.885  56.758  22.417  1.00  0.00           N  
ATOM   4305  H   THR   275      26.467  57.557  22.626  1.00  0.00           H  
ATOM   4306  CA  THR   275      24.479  56.905  22.668  1.00  0.00           C  
ATOM   4307  HA  THR   275      24.209  56.042  23.277  1.00  0.00           H  
ATOM   4308  CB  THR   275      24.087  58.166  23.473  1.00  0.00           C  
ATOM   4309  HB  THR   275      23.013  58.130  23.655  1.00  0.00           H  
ATOM   4310  CG2 THR   275      24.784  58.343  24.846  1.00  0.00           C  
ATOM   4311 HG21 THR   275      24.606  57.542  25.563  1.00  0.00           H  
ATOM   4312 HG22 THR   275      25.835  58.608  24.734  1.00  0.00           H  
ATOM   4313 HG23 THR   275      24.335  59.255  25.239  1.00  0.00           H  
ATOM   4314  OG1 THR   275      24.343  59.301  22.726  1.00  0.00           O  
ATOM   4315  HG1 THR   275      23.760  59.297  21.964  1.00  0.00           H  
ATOM   4316  C   THR   275      23.645  56.746  21.386  1.00  0.00           C  
ATOM   4317  O   THR   275      22.920  57.675  21.004  1.00  0.00           O  
ATOM   4318  N   VAL   276      23.788  55.647  20.633  1.00  0.00           N  
ATOM   4319  H   VAL   276      24.367  54.927  21.043  1.00  0.00           H  
ATOM   4320  CA  VAL   276      23.083  55.442  19.375  1.00  0.00           C  
ATOM   4321  HA  VAL   276      23.167  56.282  18.686  1.00  0.00           H  
ATOM   4322  CB  VAL   276      23.589  54.241  18.680  1.00  0.00           C  
ATOM   4323  HB  VAL   276      23.719  53.467  19.436  1.00  0.00           H  
ATOM   4324  CG1 VAL   276      22.635  53.745  17.473  1.00  0.00           C  
ATOM   4325 HG11 VAL   276      21.657  53.427  17.833  1.00  0.00           H  
ATOM   4326 HG12 VAL   276      22.559  54.608  16.810  1.00  0.00           H  
ATOM   4327 HG13 VAL   276      23.111  52.971  16.871  1.00  0.00           H  
ATOM   4328  CG2 VAL   276      24.984  54.615  18.152  1.00  0.00           C  
ATOM   4329 HG21 VAL   276      25.646  54.387  18.987  1.00  0.00           H  
ATOM   4330 HG22 VAL   276      25.419  53.942  17.412  1.00  0.00           H  
ATOM   4331 HG23 VAL   276      25.081  55.634  17.777  1.00  0.00           H  
ATOM   4332  C   VAL   276      21.610  55.289  19.605  1.00  0.00           C  
ATOM   4333  O   VAL   276      20.790  55.659  18.775  1.00  0.00           O  
ATOM   4334  N   THR   277      21.188  54.701  20.771  1.00  0.00           N  
ATOM   4335  H   THR   277      21.928  54.363  21.369  1.00  0.00           H  
ATOM   4336  CA  THR   277      19.848  54.692  21.335  1.00  0.00           C  
ATOM   4337  HA  THR   277      19.124  55.008  20.583  1.00  0.00           H  
ATOM   4338  CB  THR   277      19.428  53.270  21.754  1.00  0.00           C  
ATOM   4339  HB  THR   277      18.387  53.421  22.039  1.00  0.00           H  
ATOM   4340  CG2 THR   277      19.512  52.273  20.611  1.00  0.00           C  
ATOM   4341 HG21 THR   277      18.883  52.587  19.778  1.00  0.00           H  
ATOM   4342 HG22 THR   277      20.554  52.187  20.301  1.00  0.00           H  
ATOM   4343 HG23 THR   277      19.206  51.277  20.931  1.00  0.00           H  
ATOM   4344  OG1 THR   277      20.212  52.774  22.860  1.00  0.00           O  
ATOM   4345  HG1 THR   277      19.761  53.079  23.651  1.00  0.00           H  
ATOM   4346  C   THR   277      19.753  55.612  22.553  1.00  0.00           C  
ATOM   4347  O   THR   277      20.778  56.094  23.086  1.00  0.00           O  
ATOM   4348  N   ASP   278      18.517  56.059  22.861  1.00  0.00           N  
ATOM   4349  H   ASP   278      17.789  55.991  22.164  1.00  0.00           H  
ATOM   4350  CA  ASP   278      18.238  56.956  24.011  1.00  0.00           C  
ATOM   4351  HA  ASP   278      19.206  57.390  24.260  1.00  0.00           H  
ATOM   4352  CB  ASP   278      17.253  58.047  23.581  1.00  0.00           C  
ATOM   4353  HB2 ASP   278      16.320  57.548  23.319  1.00  0.00           H  
ATOM   4354  HB3 ASP   278      17.106  58.678  24.458  1.00  0.00           H  
ATOM   4355  CG  ASP   278      17.599  59.024  22.398  1.00  0.00           C  
ATOM   4356  OD1 ASP   278      18.735  59.385  22.137  1.00  0.00           O  
ATOM   4357  OD2 ASP   278      16.606  59.620  21.886  1.00  0.00           O  
ATOM   4358  C   ASP   278      17.624  56.158  25.135  1.00  0.00           C  
ATOM   4359  O   ASP   278      16.761  55.278  25.029  1.00  0.00           O  
ATOM   4360  N   GLU   279      18.138  56.463  26.258  1.00  0.00           N  
ATOM   4361  H   GLU   279      18.825  57.201  26.309  1.00  0.00           H  
ATOM   4362  CA  GLU   279      17.940  55.824  27.551  1.00  0.00           C  
ATOM   4363  HA  GLU   279      17.257  54.995  27.369  1.00  0.00           H  
ATOM   4364  CB  GLU   279      19.190  55.198  28.086  1.00  0.00           C  
ATOM   4365  HB2 GLU   279      19.962  55.933  28.311  1.00  0.00           H  
ATOM   4366  HB3 GLU   279      18.967  54.644  28.998  1.00  0.00           H  
ATOM   4367  CG  GLU   279      19.875  54.192  27.158  1.00  0.00           C  
ATOM   4368  HG2 GLU   279      20.462  54.676  26.377  1.00  0.00           H  
ATOM   4369  HG3 GLU   279      20.693  53.758  27.733  1.00  0.00           H  
ATOM   4370  CD  GLU   279      18.892  53.259  26.519  1.00  0.00           C  
ATOM   4371  OE1 GLU   279      17.998  52.656  27.175  1.00  0.00           O  
ATOM   4372  OE2 GLU   279      19.123  52.899  25.337  1.00  0.00           O  
ATOM   4373  C   GLU   279      17.221  56.603  28.688  1.00  0.00           C  
ATOM   4374  O   GLU   279      16.869  56.070  29.698  1.00  0.00           O  
ATOM   4375  N   ASP   280      16.791  57.883  28.411  1.00  0.00           N  
ATOM   4376  H   ASP   280      17.161  58.291  27.565  1.00  0.00           H  
ATOM   4377  CA  ASP   280      16.076  58.750  29.340  1.00  0.00           C  
ATOM   4378  HA  ASP   280      16.382  58.601  30.376  1.00  0.00           H  
ATOM   4379  CB  ASP   280      16.459  60.197  28.990  1.00  0.00           C  
ATOM   4380  HB2 ASP   280      16.053  60.471  28.016  1.00  0.00           H  
ATOM   4381  HB3 ASP   280      16.141  60.913  29.747  1.00  0.00           H  
ATOM   4382  CG  ASP   280      17.968  60.468  28.920  1.00  0.00           C  
ATOM   4383  OD1 ASP   280      18.815  59.635  29.063  1.00  0.00           O  
ATOM   4384  OD2 ASP   280      18.326  61.671  28.755  1.00  0.00           O  
ATOM   4385  C   ASP   280      14.560  58.539  29.246  1.00  0.00           C  
ATOM   4386  O   ASP   280      13.863  59.153  28.465  1.00  0.00           O  
ATOM   4387  N   LEU   281      14.041  57.640  30.052  1.00  0.00           N  
ATOM   4388  H   LEU   281      14.682  57.038  30.548  1.00  0.00           H  
ATOM   4389  CA  LEU   281      12.633  57.592  30.524  1.00  0.00           C  
ATOM   4390  HA  LEU   281      11.962  57.782  29.686  1.00  0.00           H  
ATOM   4391  CB  LEU   281      12.404  56.175  31.213  1.00  0.00           C  
ATOM   4392  HB2 LEU   281      13.132  56.060  32.016  1.00  0.00           H  
ATOM   4393  HB3 LEU   281      11.473  56.232  31.778  1.00  0.00           H  
ATOM   4394  CG  LEU   281      12.475  54.948  30.298  1.00  0.00           C  
ATOM   4395  HG  LEU   281      13.112  55.141  29.436  1.00  0.00           H  
ATOM   4396  CD1 LEU   281      12.819  53.585  31.016  1.00  0.00           C  
ATOM   4397 HD11 LEU   281      12.136  53.506  31.862  1.00  0.00           H  
ATOM   4398 HD12 LEU   281      12.603  52.767  30.328  1.00  0.00           H  
ATOM   4399 HD13 LEU   281      13.853  53.600  31.360  1.00  0.00           H  
ATOM   4400  CD2 LEU   281      11.175  54.711  29.538  1.00  0.00           C  
ATOM   4401 HD21 LEU   281      11.256  53.931  28.781  1.00  0.00           H  
ATOM   4402 HD22 LEU   281      10.300  54.593  30.179  1.00  0.00           H  
ATOM   4403 HD23 LEU   281      10.924  55.660  29.066  1.00  0.00           H  
ATOM   4404  C   LEU   281      12.350  58.787  31.436  1.00  0.00           C  
ATOM   4405  O   LEU   281      12.216  58.507  32.616  1.00  0.00           O  
ATOM   4406  N   GLU   282      12.273  60.000  30.908  1.00  0.00           N  
ATOM   4407  H   GLU   282      12.481  60.059  29.921  1.00  0.00           H  
ATOM   4408  CA  GLU   282      12.002  61.253  31.649  1.00  0.00           C  
ATOM   4409  HA  GLU   282      11.091  61.046  32.209  1.00  0.00           H  
ATOM   4410  CB  GLU   282      13.171  61.652  32.563  1.00  0.00           C  
ATOM   4411  HB2 GLU   282      12.914  62.534  33.151  1.00  0.00           H  
ATOM   4412  HB3 GLU   282      13.268  60.812  33.250  1.00  0.00           H  
ATOM   4413  CG  GLU   282      14.605  61.862  32.005  1.00  0.00           C  
ATOM   4414  HG2 GLU   282      14.944  60.950  31.512  1.00  0.00           H  
ATOM   4415  HG3 GLU   282      14.558  62.733  31.351  1.00  0.00           H  
ATOM   4416  CD  GLU   282      15.644  62.115  33.083  1.00  0.00           C  
ATOM   4417  OE1 GLU   282      15.219  62.621  34.174  1.00  0.00           O  
ATOM   4418  OE2 GLU   282      16.905  61.993  32.751  1.00  0.00           O  
ATOM   4419  C   GLU   282      11.626  62.339  30.594  1.00  0.00           C  
ATOM   4420  O   GLU   282      11.946  62.231  29.433  1.00  0.00           O  
ATOM   4421  N   SER   283      11.098  63.481  31.018  1.00  0.00           N  
ATOM   4422  H   SER   283      10.872  63.577  31.998  1.00  0.00           H  
ATOM   4423  CA  SER   283      10.593  64.609  30.207  1.00  0.00           C  
ATOM   4424  HA  SER   283      10.144  64.245  29.283  1.00  0.00           H  
ATOM   4425  CB  SER   283       9.596  65.331  31.082  1.00  0.00           C  
ATOM   4426  HB2 SER   283       9.178  66.081  30.410  1.00  0.00           H  
ATOM   4427  HB3 SER   283       8.873  64.598  31.440  1.00  0.00           H  
ATOM   4428  OG  SER   283      10.129  65.981  32.194  1.00  0.00           O  
ATOM   4429  HG  SER   283      10.412  66.862  31.938  1.00  0.00           H  
ATOM   4430  C   SER   283      11.739  65.502  29.723  1.00  0.00           C  
ATOM   4431  O   SER   283      11.739  66.007  28.608  1.00  0.00           O  
ATOM   4432  N   SER   284      12.743  65.678  30.567  1.00  0.00           N  
ATOM   4433  H   SER   284      12.749  65.230  31.473  1.00  0.00           H  
ATOM   4434  CA  SER   284      14.045  66.341  30.207  1.00  0.00           C  
ATOM   4435  HA  SER   284      13.892  67.415  30.099  1.00  0.00           H  
ATOM   4436  CB  SER   284      15.053  66.087  31.320  1.00  0.00           C  
ATOM   4437  HB2 SER   284      15.302  65.027  31.375  1.00  0.00           H  
ATOM   4438  HB3 SER   284      15.920  66.732  31.185  1.00  0.00           H  
ATOM   4439  OG  SER   284      14.447  66.277  32.599  1.00  0.00           O  
ATOM   4440  HG  SER   284      14.041  67.137  32.728  1.00  0.00           H  
ATOM   4441  C   SER   284      14.662  65.818  28.878  1.00  0.00           C  
ATOM   4442  O   SER   284      14.751  64.632  28.578  1.00  0.00           O  
ATOM   4443  N   GLU   285      14.992  66.825  28.151  1.00  0.00           N  
ATOM   4444  H   GLU   285      14.882  67.754  28.532  1.00  0.00           H  
ATOM   4445  CA  GLU   285      15.449  66.660  26.757  1.00  0.00           C  
ATOM   4446  HA  GLU   285      14.649  66.371  26.076  1.00  0.00           H  
ATOM   4447  CB  GLU   285      15.789  68.122  26.289  1.00  0.00           C  
ATOM   4448  HB2 GLU   285      14.931  68.742  26.548  1.00  0.00           H  
ATOM   4449  HB3 GLU   285      16.667  68.567  26.757  1.00  0.00           H  
ATOM   4450  CG  GLU   285      15.997  68.225  24.803  1.00  0.00           C  
ATOM   4451  HG2 GLU   285      16.842  67.650  24.423  1.00  0.00           H  
ATOM   4452  HG3 GLU   285      15.086  67.698  24.519  1.00  0.00           H  
ATOM   4453  CD  GLU   285      16.022  69.652  24.302  1.00  0.00           C  
ATOM   4454  OE1 GLU   285      17.085  70.307  24.351  1.00  0.00           O  
ATOM   4455  OE2 GLU   285      15.029  70.195  23.766  1.00  0.00           O  
ATOM   4456  C   GLU   285      16.703  65.774  26.461  1.00  0.00           C  
ATOM   4457  O   GLU   285      16.776  65.138  25.349  1.00  0.00           O  
ATOM   4458  N   GLY   286      17.669  65.833  27.365  1.00  0.00           N  
ATOM   4459  H   GLY   286      17.558  66.318  28.244  1.00  0.00           H  
ATOM   4460  CA  GLY   286      18.932  65.027  27.262  1.00  0.00           C  
ATOM   4461  HA2 GLY   286      19.381  65.000  28.255  1.00  0.00           H  
ATOM   4462  HA3 GLY   286      18.674  64.010  26.967  1.00  0.00           H  
ATOM   4463  C   GLY   286      19.982  65.646  26.296  1.00  0.00           C  
ATOM   4464  O   GLY   286      19.639  66.608  25.614  1.00  0.00           O  
ATOM   4465  N   ARG   287      21.145  65.057  26.193  1.00  0.00           N  
ATOM   4466  H   ARG   287      21.247  64.202  26.720  1.00  0.00           H  
ATOM   4467  CA  ARG   287      22.150  65.370  25.215  1.00  0.00           C  
ATOM   4468  HA  ARG   287      21.762  65.811  24.297  1.00  0.00           H  
ATOM   4469  CB  ARG   287      23.196  66.368  25.823  1.00  0.00           C  
ATOM   4470  HB2 ARG   287      23.451  66.176  26.865  1.00  0.00           H  
ATOM   4471  HB3 ARG   287      24.071  66.237  25.186  1.00  0.00           H  
ATOM   4472  CG  ARG   287      22.771  67.849  25.605  1.00  0.00           C  
ATOM   4473  HG2 ARG   287      23.630  68.456  25.319  1.00  0.00           H  
ATOM   4474  HG3 ARG   287      22.158  67.956  24.710  1.00  0.00           H  
ATOM   4475  CD  ARG   287      22.064  68.575  26.803  1.00  0.00           C  
ATOM   4476  HD2 ARG   287      21.197  68.000  27.127  1.00  0.00           H  
ATOM   4477  HD3 ARG   287      22.714  68.492  27.674  1.00  0.00           H  
ATOM   4478  NE  ARG   287      21.671  69.997  26.492  1.00  0.00           N  
ATOM   4479  HE  ARG   287      22.287  70.755  26.750  1.00  0.00           H  
ATOM   4480  CZ  ARG   287      20.613  70.376  25.709  1.00  0.00           C  
ATOM   4481  NH1 ARG   287      19.687  69.568  25.264  1.00  0.00           N  
ATOM   4482 HH11 ARG   287      19.625  68.620  25.607  1.00  0.00           H  
ATOM   4483 HH12 ARG   287      18.844  69.985  24.894  1.00  0.00           H  
ATOM   4484  NH2 ARG   287      20.509  71.651  25.508  1.00  0.00           N  
ATOM   4485 HH21 ARG   287      21.310  72.249  25.652  1.00  0.00           H  
ATOM   4486 HH22 ARG   287      19.831  72.060  24.881  1.00  0.00           H  
ATOM   4487  C   ARG   287      22.787  64.156  24.666  1.00  0.00           C  
ATOM   4488  O   ARG   287      23.065  63.158  25.394  1.00  0.00           O  
ATOM   4489  N   LYS   288      23.038  64.092  23.356  1.00  0.00           N  
ATOM   4490  H   LYS   288      22.762  64.948  22.896  1.00  0.00           H  
ATOM   4491  CA  LYS   288      23.730  62.995  22.614  1.00  0.00           C  
ATOM   4492  HA  LYS   288      23.245  62.062  22.899  1.00  0.00           H  
ATOM   4493  CB  LYS   288      23.592  63.065  21.071  1.00  0.00           C  
ATOM   4494  HB2 LYS   288      24.100  63.975  20.753  1.00  0.00           H  
ATOM   4495  HB3 LYS   288      24.077  62.190  20.638  1.00  0.00           H  
ATOM   4496  CG  LYS   288      22.100  63.222  20.629  1.00  0.00           C  
ATOM   4497  HG2 LYS   288      21.599  62.261  20.520  1.00  0.00           H  
ATOM   4498  HG3 LYS   288      21.535  63.813  21.350  1.00  0.00           H  
ATOM   4499  CD  LYS   288      21.929  63.893  19.302  1.00  0.00           C  
ATOM   4500  HD2 LYS   288      20.885  63.760  19.019  1.00  0.00           H  
ATOM   4501  HD3 LYS   288      22.039  64.972  19.403  1.00  0.00           H  
ATOM   4502  CE  LYS   288      22.910  63.345  18.180  1.00  0.00           C  
ATOM   4503  HE2 LYS   288      23.973  63.399  18.415  1.00  0.00           H  
ATOM   4504  HE3 LYS   288      22.618  62.296  18.132  1.00  0.00           H  
ATOM   4505  NZ  LYS   288      22.608  63.960  16.830  1.00  0.00           N  
ATOM   4506  HZ1 LYS   288      23.021  63.373  16.119  1.00  0.00           H  
ATOM   4507  HZ2 LYS   288      21.657  64.183  16.575  1.00  0.00           H  
ATOM   4508  HZ3 LYS   288      23.140  64.818  16.797  1.00  0.00           H  
ATOM   4509  C   LYS   288      25.265  62.913  22.984  1.00  0.00           C  
ATOM   4510  O   LYS   288      25.949  63.927  22.791  1.00  0.00           O  
ATOM   4511  N   VAL   289      25.843  61.798  23.428  1.00  0.00           N  
ATOM   4512  H   VAL   289      25.255  60.982  23.329  1.00  0.00           H  
ATOM   4513  CA  VAL   289      27.215  61.717  23.994  1.00  0.00           C  
ATOM   4514  HA  VAL   289      27.782  62.635  23.846  1.00  0.00           H  
ATOM   4515  CB  VAL   289      27.185  61.444  25.497  1.00  0.00           C  
ATOM   4516  HB  VAL   289      26.494  60.617  25.661  1.00  0.00           H  
ATOM   4517  CG1 VAL   289      28.546  61.255  26.242  1.00  0.00           C  
ATOM   4518 HG11 VAL   289      29.073  62.207  26.307  1.00  0.00           H  
ATOM   4519 HG12 VAL   289      28.522  60.880  27.265  1.00  0.00           H  
ATOM   4520 HG13 VAL   289      29.176  60.567  25.678  1.00  0.00           H  
ATOM   4521  CG2 VAL   289      26.451  62.567  26.251  1.00  0.00           C  
ATOM   4522 HG21 VAL   289      26.952  63.533  26.178  1.00  0.00           H  
ATOM   4523 HG22 VAL   289      25.414  62.602  25.917  1.00  0.00           H  
ATOM   4524 HG23 VAL   289      26.460  62.225  27.285  1.00  0.00           H  
ATOM   4525  C   VAL   289      28.013  60.624  23.272  1.00  0.00           C  
ATOM   4526  O   VAL   289      27.575  59.531  22.910  1.00  0.00           O  
ATOM   4527  N   ILE   290      29.273  60.911  22.933  1.00  0.00           N  
ATOM   4528  H   ILE   290      29.635  61.789  23.276  1.00  0.00           H  
ATOM   4529  CA  ILE   290      30.224  59.915  22.388  1.00  0.00           C  
ATOM   4530  HA  ILE   290      29.788  58.932  22.204  1.00  0.00           H  
ATOM   4531  CB  ILE   290      30.791  60.478  20.998  1.00  0.00           C  
ATOM   4532  HB  ILE   290      31.074  61.507  21.222  1.00  0.00           H  
ATOM   4533  CG2 ILE   290      32.049  59.693  20.587  1.00  0.00           C  
ATOM   4534 HG21 ILE   290      32.562  60.066  19.700  1.00  0.00           H  
ATOM   4535 HG22 ILE   290      32.715  59.617  21.446  1.00  0.00           H  
ATOM   4536 HG23 ILE   290      31.665  58.696  20.370  1.00  0.00           H  
ATOM   4537  CG1 ILE   290      29.666  60.506  19.914  1.00  0.00           C  
ATOM   4538 HG12 ILE   290      29.474  59.532  19.464  1.00  0.00           H  
ATOM   4539 HG13 ILE   290      28.755  60.908  20.358  1.00  0.00           H  
ATOM   4540  CD1 ILE   290      30.129  61.437  18.827  1.00  0.00           C  
ATOM   4541 HD11 ILE   290      29.345  61.581  18.082  1.00  0.00           H  
ATOM   4542 HD12 ILE   290      30.367  62.423  19.226  1.00  0.00           H  
ATOM   4543 HD13 ILE   290      30.952  60.887  18.371  1.00  0.00           H  
ATOM   4544  C   ILE   290      31.300  59.751  23.431  1.00  0.00           C  
ATOM   4545  O   ILE   290      31.865  60.816  23.917  1.00  0.00           O  
ATOM   4546  N   ALA   291      31.649  58.527  23.880  1.00  0.00           N  
ATOM   4547  H   ALA   291      31.284  57.676  23.476  1.00  0.00           H  
ATOM   4548  CA  ALA   291      32.605  58.255  24.936  1.00  0.00           C  
ATOM   4549  HA  ALA   291      32.731  59.145  25.551  1.00  0.00           H  
ATOM   4550  CB  ALA   291      32.023  57.225  25.909  1.00  0.00           C  
ATOM   4551  HB1 ALA   291      31.057  57.524  26.317  1.00  0.00           H  
ATOM   4552  HB2 ALA   291      31.841  56.326  25.321  1.00  0.00           H  
ATOM   4553  HB3 ALA   291      32.793  57.014  26.651  1.00  0.00           H  
ATOM   4554  C   ALA   291      33.984  57.817  24.351  1.00  0.00           C  
ATOM   4555  O   ALA   291      34.005  56.771  23.715  1.00  0.00           O  
ATOM   4556  N   LEU   292      35.047  58.643  24.608  1.00  0.00           N  
ATOM   4557  H   LEU   292      34.958  59.423  25.243  1.00  0.00           H  
ATOM   4558  CA  LEU   292      36.437  58.327  24.177  1.00  0.00           C  
ATOM   4559  HA  LEU   292      36.543  57.263  23.966  1.00  0.00           H  
ATOM   4560  CB  LEU   292      36.837  59.201  22.973  1.00  0.00           C  
ATOM   4561  HB2 LEU   292      36.911  60.217  23.361  1.00  0.00           H  
ATOM   4562  HB3 LEU   292      37.812  58.829  22.660  1.00  0.00           H  
ATOM   4563  CG  LEU   292      35.877  59.352  21.750  1.00  0.00           C  
ATOM   4564  HG  LEU   292      34.881  59.718  22.001  1.00  0.00           H  
ATOM   4565  CD1 LEU   292      36.585  60.361  20.818  1.00  0.00           C  
ATOM   4566 HD11 LEU   292      36.013  60.394  19.890  1.00  0.00           H  
ATOM   4567 HD12 LEU   292      36.526  61.357  21.257  1.00  0.00           H  
ATOM   4568 HD13 LEU   292      37.593  60.015  20.590  1.00  0.00           H  
ATOM   4569  CD2 LEU   292      35.735  58.009  21.024  1.00  0.00           C  
ATOM   4570 HD21 LEU   292      34.965  58.007  20.253  1.00  0.00           H  
ATOM   4571 HD22 LEU   292      36.715  57.770  20.611  1.00  0.00           H  
ATOM   4572 HD23 LEU   292      35.502  57.210  21.728  1.00  0.00           H  
ATOM   4573  C   LEU   292      37.418  58.623  25.353  1.00  0.00           C  
ATOM   4574  O   LEU   292      37.128  59.375  26.250  1.00  0.00           O  
ATOM   4575  N   ASN   293      38.585  57.935  25.277  1.00  0.00           N  
ATOM   4576  H   ASN   293      38.776  57.312  24.505  1.00  0.00           H  
ATOM   4577  CA  ASN   293      39.661  58.008  26.273  1.00  0.00           C  
ATOM   4578  HA  ASN   293      39.650  59.032  26.645  1.00  0.00           H  
ATOM   4579  CB  ASN   293      39.553  57.082  27.466  1.00  0.00           C  
ATOM   4580  HB2 ASN   293      40.322  57.225  28.225  1.00  0.00           H  
ATOM   4581  HB3 ASN   293      38.574  57.211  27.928  1.00  0.00           H  
ATOM   4582  CG  ASN   293      39.625  55.675  27.045  1.00  0.00           C  
ATOM   4583  OD1 ASN   293      40.556  55.058  26.626  1.00  0.00           O  
ATOM   4584  ND2 ASN   293      38.485  55.054  26.924  1.00  0.00           N  
ATOM   4585 HD21 ASN   293      38.622  54.062  26.794  1.00  0.00           H  
ATOM   4586 HD22 ASN   293      37.586  55.443  27.171  1.00  0.00           H  
ATOM   4587  C   ASN   293      40.963  57.758  25.481  1.00  0.00           C  
ATOM   4588  O   ASN   293      41.007  57.457  24.285  1.00  0.00           O  
ATOM   4589  N   LEU   294      42.093  57.851  26.217  1.00  0.00           N  
ATOM   4590  H   LEU   294      42.059  58.102  27.195  1.00  0.00           H  
ATOM   4591  CA  LEU   294      43.441  57.552  25.594  1.00  0.00           C  
ATOM   4592  HA  LEU   294      43.286  57.276  24.551  1.00  0.00           H  
ATOM   4593  CB  LEU   294      44.219  58.886  25.670  1.00  0.00           C  
ATOM   4594  HB2 LEU   294      44.178  59.165  26.723  1.00  0.00           H  
ATOM   4595  HB3 LEU   294      45.239  58.680  25.347  1.00  0.00           H  
ATOM   4596  CG  LEU   294      43.518  60.012  24.765  1.00  0.00           C  
ATOM   4597  HG  LEU   294      42.443  59.840  24.711  1.00  0.00           H  
ATOM   4598  CD1 LEU   294      43.748  61.379  25.303  1.00  0.00           C  
ATOM   4599 HD11 LEU   294      44.810  61.614  25.222  1.00  0.00           H  
ATOM   4600 HD12 LEU   294      43.207  62.107  24.699  1.00  0.00           H  
ATOM   4601 HD13 LEU   294      43.431  61.365  26.345  1.00  0.00           H  
ATOM   4602  CD2 LEU   294      44.069  59.952  23.360  1.00  0.00           C  
ATOM   4603 HD21 LEU   294      43.527  60.693  22.772  1.00  0.00           H  
ATOM   4604 HD22 LEU   294      45.126  60.218  23.348  1.00  0.00           H  
ATOM   4605 HD23 LEU   294      43.928  59.026  22.803  1.00  0.00           H  
ATOM   4606  C   LEU   294      44.100  56.339  26.232  1.00  0.00           C  
ATOM   4607  O   LEU   294      45.321  56.258  26.233  1.00  0.00           O  
ATOM   4608  N   ASP   295      43.393  55.367  26.835  1.00  0.00           N  
ATOM   4609  H   ASP   295      42.400  55.495  26.967  1.00  0.00           H  
ATOM   4610  CA  ASP   295      44.058  54.162  27.447  1.00  0.00           C  
ATOM   4611  HA  ASP   295      44.751  54.544  28.197  1.00  0.00           H  
ATOM   4612  CB  ASP   295      42.960  53.346  28.231  1.00  0.00           C  
ATOM   4613  HB2 ASP   295      42.241  53.066  27.462  1.00  0.00           H  
ATOM   4614  HB3 ASP   295      43.388  52.408  28.583  1.00  0.00           H  
ATOM   4615  CG  ASP   295      42.392  54.106  29.429  1.00  0.00           C  
ATOM   4616  OD1 ASP   295      42.784  55.236  29.724  1.00  0.00           O  
ATOM   4617  OD2 ASP   295      41.431  53.606  30.091  1.00  0.00           O  
ATOM   4618  C   ASP   295      44.872  53.317  26.487  1.00  0.00           C  
ATOM   4619  O   ASP   295      45.877  52.745  26.910  1.00  0.00           O  
ATOM   4620  N   ASP   296      44.508  53.102  25.206  1.00  0.00           N  
ATOM   4621  H   ASP   296      43.555  53.355  24.989  1.00  0.00           H  
ATOM   4622  CA  ASP   296      45.266  52.527  24.092  1.00  0.00           C  
ATOM   4623  HA  ASP   296      45.459  51.519  24.458  1.00  0.00           H  
ATOM   4624  CB  ASP   296      44.443  52.647  22.836  1.00  0.00           C  
ATOM   4625  HB2 ASP   296      44.277  53.721  22.751  1.00  0.00           H  
ATOM   4626  HB3 ASP   296      44.986  52.314  21.951  1.00  0.00           H  
ATOM   4627  CG  ASP   296      43.061  51.920  22.881  1.00  0.00           C  
ATOM   4628  OD1 ASP   296      42.881  51.021  23.751  1.00  0.00           O  
ATOM   4629  OD2 ASP   296      42.184  52.257  22.127  1.00  0.00           O  
ATOM   4630  C   ASP   296      46.590  53.227  23.860  1.00  0.00           C  
ATOM   4631  O   ASP   296      47.486  52.680  23.182  1.00  0.00           O  
ATOM   4632  N   THR   297      46.765  54.393  24.518  1.00  0.00           N  
ATOM   4633  H   THR   297      45.989  54.832  24.993  1.00  0.00           H  
ATOM   4634  CA  THR   297      48.076  55.143  24.391  1.00  0.00           C  
ATOM   4635  HA  THR   297      48.684  54.661  23.625  1.00  0.00           H  
ATOM   4636  CB  THR   297      47.902  56.617  24.036  1.00  0.00           C  
ATOM   4637  HB  THR   297      48.865  56.972  23.668  1.00  0.00           H  
ATOM   4638  CG2 THR   297      46.776  57.058  23.040  1.00  0.00           C  
ATOM   4639 HG21 THR   297      46.656  58.139  23.120  1.00  0.00           H  
ATOM   4640 HG22 THR   297      47.059  56.970  21.991  1.00  0.00           H  
ATOM   4641 HG23 THR   297      45.886  56.443  23.174  1.00  0.00           H  
ATOM   4642  OG1 THR   297      47.544  57.266  25.254  1.00  0.00           O  
ATOM   4643  HG1 THR   297      46.682  57.014  25.594  1.00  0.00           H  
ATOM   4644  C   THR   297      49.008  54.952  25.579  1.00  0.00           C  
ATOM   4645  O   THR   297      50.096  55.494  25.575  1.00  0.00           O  
ATOM   4646  N   ASP   298      48.532  54.224  26.629  1.00  0.00           N  
ATOM   4647  H   ASP   298      47.597  53.862  26.505  1.00  0.00           H  
ATOM   4648  CA  ASP   298      49.156  54.008  27.895  1.00  0.00           C  
ATOM   4649  HA  ASP   298      49.934  54.723  28.161  1.00  0.00           H  
ATOM   4650  CB  ASP   298      48.029  54.051  28.922  1.00  0.00           C  
ATOM   4651  HB2 ASP   298      47.388  54.928  28.823  1.00  0.00           H  
ATOM   4652  HB3 ASP   298      47.437  53.155  28.737  1.00  0.00           H  
ATOM   4653  CG  ASP   298      48.571  54.081  30.371  1.00  0.00           C  
ATOM   4654  OD1 ASP   298      49.712  54.391  30.660  1.00  0.00           O  
ATOM   4655  OD2 ASP   298      47.880  53.610  31.323  1.00  0.00           O  
ATOM   4656  C   ASP   298      49.730  52.586  27.970  1.00  0.00           C  
ATOM   4657  O   ASP   298      49.104  51.599  27.611  1.00  0.00           O  
ATOM   4658  N   ASP   299      50.855  52.455  28.665  1.00  0.00           N  
ATOM   4659  H   ASP   299      51.252  53.288  29.075  1.00  0.00           H  
ATOM   4660  CA  ASP   299      51.475  51.190  29.121  1.00  0.00           C  
ATOM   4661  HA  ASP   299      51.032  50.421  28.488  1.00  0.00           H  
ATOM   4662  CB  ASP   299      53.020  51.139  28.863  1.00  0.00           C  
ATOM   4663  HB2 ASP   299      53.557  51.905  29.424  1.00  0.00           H  
ATOM   4664  HB3 ASP   299      53.390  50.166  29.186  1.00  0.00           H  
ATOM   4665  CG  ASP   299      53.492  51.336  27.418  1.00  0.00           C  
ATOM   4666  OD1 ASP   299      52.751  51.448  26.427  1.00  0.00           O  
ATOM   4667  OD2 ASP   299      54.724  51.116  27.156  1.00  0.00           O  
ATOM   4668  C   ASP   299      51.041  50.593  30.495  1.00  0.00           C  
ATOM   4669  O   ASP   299      51.097  49.397  30.661  1.00  0.00           O  
ATOM   4670  N   ASP   300      50.525  51.329  31.476  1.00  0.00           N  
ATOM   4671  H   ASP   300      50.370  52.307  31.276  1.00  0.00           H  
ATOM   4672  CA  ASP   300      49.985  50.827  32.794  1.00  0.00           C  
ATOM   4673  HA  ASP   300      50.694  50.082  33.155  1.00  0.00           H  
ATOM   4674  CB  ASP   300      49.878  51.922  33.790  1.00  0.00           C  
ATOM   4675  HB2 ASP   300      49.252  52.682  33.323  1.00  0.00           H  
ATOM   4676  HB3 ASP   300      49.528  51.627  34.779  1.00  0.00           H  
ATOM   4677  CG  ASP   300      51.286  52.673  33.967  1.00  0.00           C  
ATOM   4678  OD1 ASP   300      51.408  53.775  33.469  1.00  0.00           O  
ATOM   4679  OD2 ASP   300      52.254  52.016  34.490  1.00  0.00           O  
ATOM   4680  C   ASP   300      48.619  50.176  32.680  1.00  0.00           C  
ATOM   4681  O   ASP   300      48.320  49.272  33.448  1.00  0.00           O  
ATOM   4682  N   SER   301      47.823  50.591  31.716  1.00  0.00           N  
ATOM   4683  H   SER   301      48.308  51.221  31.094  1.00  0.00           H  
ATOM   4684  CA  SER   301      46.545  49.984  31.418  1.00  0.00           C  
ATOM   4685  HA  SER   301      46.109  49.767  32.393  1.00  0.00           H  
ATOM   4686  CB  SER   301      45.756  50.876  30.446  1.00  0.00           C  
ATOM   4687  HB2 SER   301      46.160  50.939  29.435  1.00  0.00           H  
ATOM   4688  HB3 SER   301      44.787  50.403  30.285  1.00  0.00           H  
ATOM   4689  OG  SER   301      45.697  52.222  30.969  1.00  0.00           O  
ATOM   4690  HG  SER   301      46.595  52.546  31.070  1.00  0.00           H  
ATOM   4691  C   SER   301      46.741  48.590  30.770  1.00  0.00           C  
ATOM   4692  O   SER   301      47.874  48.082  30.740  1.00  0.00           O  
ATOM   4693  N   ILE   302      45.655  48.000  30.292  1.00  0.00           N  
ATOM   4694  H   ILE   302      44.768  48.430  30.512  1.00  0.00           H  
ATOM   4695  CA  ILE   302      45.669  46.692  29.611  1.00  0.00           C  
ATOM   4696  HA  ILE   302      46.632  46.628  29.104  1.00  0.00           H  
ATOM   4697  CB  ILE   302      45.436  45.521  30.614  1.00  0.00           C  
ATOM   4698  HB  ILE   302      44.640  45.797  31.305  1.00  0.00           H  
ATOM   4699  CG2 ILE   302      45.193  44.137  29.898  1.00  0.00           C  
ATOM   4700 HG21 ILE   302      46.057  43.911  29.272  1.00  0.00           H  
ATOM   4701 HG22 ILE   302      44.998  43.372  30.650  1.00  0.00           H  
ATOM   4702 HG23 ILE   302      44.269  44.218  29.326  1.00  0.00           H  
ATOM   4703  CG1 ILE   302      46.596  45.219  31.652  1.00  0.00           C  
ATOM   4704 HG12 ILE   302      46.743  46.225  32.045  1.00  0.00           H  
ATOM   4705 HG13 ILE   302      46.265  44.495  32.396  1.00  0.00           H  
ATOM   4706  CD1 ILE   302      47.958  44.879  31.025  1.00  0.00           C  
ATOM   4707 HD11 ILE   302      48.713  44.571  31.748  1.00  0.00           H  
ATOM   4708 HD12 ILE   302      47.888  44.153  30.215  1.00  0.00           H  
ATOM   4709 HD13 ILE   302      48.256  45.789  30.504  1.00  0.00           H  
ATOM   4710  C   ILE   302      44.724  46.764  28.456  1.00  0.00           C  
ATOM   4711  O   ILE   302      43.509  46.985  28.679  1.00  0.00           O  
ATOM   4712  N   PRO   303      45.100  46.450  27.175  1.00  0.00           N  
ATOM   4713  CD  PRO   303      46.386  46.045  26.781  1.00  0.00           C  
ATOM   4714  HD2 PRO   303      46.475  44.985  27.019  1.00  0.00           H  
ATOM   4715  HD3 PRO   303      47.188  46.594  27.273  1.00  0.00           H  
ATOM   4716  CG  PRO   303      46.469  46.289  25.315  1.00  0.00           C  
ATOM   4717  HG2 PRO   303      47.222  45.654  24.847  1.00  0.00           H  
ATOM   4718  HG3 PRO   303      46.559  47.342  25.050  1.00  0.00           H  
ATOM   4719  CB  PRO   303      45.064  45.714  24.982  1.00  0.00           C  
ATOM   4720  HB2 PRO   303      45.057  44.632  25.114  1.00  0.00           H  
ATOM   4721  HB3 PRO   303      44.610  45.932  24.015  1.00  0.00           H  
ATOM   4722  CA  PRO   303      44.248  46.431  26.021  1.00  0.00           C  
ATOM   4723  HA  PRO   303      44.039  47.463  25.739  1.00  0.00           H  
ATOM   4724  C   PRO   303      42.967  45.587  26.302  1.00  0.00           C  
ATOM   4725  O   PRO   303      43.067  44.563  26.987  1.00  0.00           O  
ATOM   4726  N   GLU   304      41.852  46.026  25.659  1.00  0.00           N  
ATOM   4727  H   GLU   304      41.952  46.920  25.200  1.00  0.00           H  
ATOM   4728  CA  GLU   304      40.817  45.083  25.140  1.00  0.00           C  
ATOM   4729  HA  GLU   304      40.623  44.351  25.925  1.00  0.00           H  
ATOM   4730  CB  GLU   304      39.511  45.825  25.105  1.00  0.00           C  
ATOM   4731  HB2 GLU   304      39.631  46.749  24.538  1.00  0.00           H  
ATOM   4732  HB3 GLU   304      38.838  45.191  24.528  1.00  0.00           H  
ATOM   4733  CG  GLU   304      38.715  46.113  26.409  1.00  0.00           C  
ATOM   4734  HG2 GLU   304      38.233  45.200  26.759  1.00  0.00           H  
ATOM   4735  HG3 GLU   304      39.438  46.502  27.126  1.00  0.00           H  
ATOM   4736  CD  GLU   304      37.652  47.188  26.030  1.00  0.00           C  
ATOM   4737  OE1 GLU   304      36.751  46.880  25.195  1.00  0.00           O  
ATOM   4738  OE2 GLU   304      37.635  48.360  26.585  1.00  0.00           O  
ATOM   4739  C   GLU   304      41.250  44.586  23.760  1.00  0.00           C  
ATOM   4740  O   GLU   304      42.148  45.136  23.091  1.00  0.00           O  
ATOM   4741  N   TYR   305      40.612  43.491  23.313  1.00  0.00           N  
ATOM   4742  H   TYR   305      39.843  43.070  23.814  1.00  0.00           H  
ATOM   4743  CA  TYR   305      40.988  42.850  22.038  1.00  0.00           C  
ATOM   4744  HA  TYR   305      41.704  43.437  21.462  1.00  0.00           H  
ATOM   4745  CB  TYR   305      41.605  41.475  22.318  1.00  0.00           C  
ATOM   4746  HB2 TYR   305      40.941  40.998  23.038  1.00  0.00           H  
ATOM   4747  HB3 TYR   305      41.611  40.825  21.443  1.00  0.00           H  
ATOM   4748  CG  TYR   305      43.056  41.405  23.053  1.00  0.00           C  
ATOM   4749  CD1 TYR   305      43.214  41.939  24.328  1.00  0.00           C  
ATOM   4750  HD1 TYR   305      42.529  42.635  24.790  1.00  0.00           H  
ATOM   4751  CE1 TYR   305      44.357  41.660  25.002  1.00  0.00           C  
ATOM   4752  HE1 TYR   305      44.415  42.175  25.950  1.00  0.00           H  
ATOM   4753  CZ  TYR   305      45.485  41.011  24.490  1.00  0.00           C  
ATOM   4754  OH  TYR   305      46.671  40.839  25.206  1.00  0.00           O  
ATOM   4755  HH  TYR   305      47.380  40.381  24.748  1.00  0.00           H  
ATOM   4756  CE2 TYR   305      45.337  40.457  23.229  1.00  0.00           C  
ATOM   4757  HE2 TYR   305      46.106  39.829  22.804  1.00  0.00           H  
ATOM   4758  CD2 TYR   305      44.115  40.583  22.558  1.00  0.00           C  
ATOM   4759  HD2 TYR   305      43.996  40.069  21.616  1.00  0.00           H  
ATOM   4760  C   TYR   305      39.717  42.692  21.159  1.00  0.00           C  
ATOM   4761  O   TYR   305      38.672  42.605  21.764  1.00  0.00           O  
ATOM   4762  N   TYR   306      39.878  42.392  19.880  1.00  0.00           N  
ATOM   4763  H   TYR   306      40.742  42.579  19.390  1.00  0.00           H  
ATOM   4764  CA  TYR   306      38.763  41.983  18.988  1.00  0.00           C  
ATOM   4765  HA  TYR   306      37.894  41.848  19.632  1.00  0.00           H  
ATOM   4766  CB  TYR   306      38.414  43.144  18.040  1.00  0.00           C  
ATOM   4767  HB2 TYR   306      37.504  42.785  17.560  1.00  0.00           H  
ATOM   4768  HB3 TYR   306      38.033  44.005  18.590  1.00  0.00           H  
ATOM   4769  CG  TYR   306      39.457  43.471  16.960  1.00  0.00           C  
ATOM   4770  CD1 TYR   306      39.568  42.664  15.796  1.00  0.00           C  
ATOM   4771  HD1 TYR   306      38.800  41.938  15.573  1.00  0.00           H  
ATOM   4772  CE1 TYR   306      40.650  42.901  14.925  1.00  0.00           C  
ATOM   4773  HE1 TYR   306      40.813  42.229  14.096  1.00  0.00           H  
ATOM   4774  CZ  TYR   306      41.532  43.950  15.234  1.00  0.00           C  
ATOM   4775  OH  TYR   306      42.613  44.213  14.359  1.00  0.00           O  
ATOM   4776  HH  TYR   306      42.458  43.869  13.477  1.00  0.00           H  
ATOM   4777  CE2 TYR   306      41.351  44.848  16.301  1.00  0.00           C  
ATOM   4778  HE2 TYR   306      42.048  45.628  16.572  1.00  0.00           H  
ATOM   4779  CD2 TYR   306      40.261  44.638  17.150  1.00  0.00           C  
ATOM   4780  HD2 TYR   306      40.220  45.198  18.072  1.00  0.00           H  
ATOM   4781  C   TYR   306      39.184  40.684  18.222  1.00  0.00           C  
ATOM   4782  O   TYR   306      40.343  40.274  18.077  1.00  0.00           O  
ATOM   4783  N   GLU   307      38.194  39.954  17.719  1.00  0.00           N  
ATOM   4784  H   GLU   307      37.233  40.259  17.784  1.00  0.00           H  
ATOM   4785  CA  GLU   307      38.332  38.619  17.062  1.00  0.00           C  
ATOM   4786  HA  GLU   307      39.058  38.106  17.693  1.00  0.00           H  
ATOM   4787  CB  GLU   307      37.013  37.795  17.282  1.00  0.00           C  
ATOM   4788  HB2 GLU   307      36.848  37.755  18.359  1.00  0.00           H  
ATOM   4789  HB3 GLU   307      36.205  38.364  16.821  1.00  0.00           H  
ATOM   4790  CG  GLU   307      36.941  36.377  16.646  1.00  0.00           C  
ATOM   4791  HG2 GLU   307      35.971  35.940  16.887  1.00  0.00           H  
ATOM   4792  HG3 GLU   307      36.963  36.477  15.561  1.00  0.00           H  
ATOM   4793  CD  GLU   307      37.986  35.454  17.107  1.00  0.00           C  
ATOM   4794  OE1 GLU   307      37.595  34.262  17.398  1.00  0.00           O  
ATOM   4795  OE2 GLU   307      39.171  35.764  17.036  1.00  0.00           O  
ATOM   4796  C   GLU   307      38.797  38.744  15.597  1.00  0.00           C  
ATOM   4797  O   GLU   307      38.194  39.559  14.798  1.00  0.00           O  
ATOM   4798  N   SER   308      39.770  37.916  15.146  1.00  0.00           N  
ATOM   4799  H   SER   308      40.001  37.121  15.726  1.00  0.00           H  
ATOM   4800  CA  SER   308      40.320  37.989  13.793  1.00  0.00           C  
ATOM   4801  HA  SER   308      39.449  38.111  13.149  1.00  0.00           H  
ATOM   4802  CB  SER   308      41.365  39.098  13.588  1.00  0.00           C  
ATOM   4803  HB2 SER   308      41.542  39.379  12.550  1.00  0.00           H  
ATOM   4804  HB3 SER   308      41.140  39.982  14.184  1.00  0.00           H  
ATOM   4805  OG  SER   308      42.641  38.709  14.043  1.00  0.00           O  
ATOM   4806  HG  SER   308      42.568  38.450  14.965  1.00  0.00           H  
ATOM   4807  C   SER   308      40.763  36.615  13.315  1.00  0.00           C  
ATOM   4808  O   SER   308      40.758  35.655  14.081  1.00  0.00           O  
ATOM   4809  N   ASN   309      41.253  36.421  12.091  1.00  0.00           N  
ATOM   4810  H   ASN   309      41.123  37.197  11.458  1.00  0.00           H  
ATOM   4811  CA  ASN   309      41.933  35.179  11.689  1.00  0.00           C  
ATOM   4812  HA  ASN   309      41.272  34.374  12.010  1.00  0.00           H  
ATOM   4813  CB  ASN   309      42.011  35.128  10.162  1.00  0.00           C  
ATOM   4814  HB2 ASN   309      42.678  35.970   9.980  1.00  0.00           H  
ATOM   4815  HB3 ASN   309      42.494  34.202   9.848  1.00  0.00           H  
ATOM   4816  CG  ASN   309      40.723  35.274   9.387  1.00  0.00           C  
ATOM   4817  OD1 ASN   309      39.673  34.821   9.782  1.00  0.00           O  
ATOM   4818  ND2 ASN   309      40.854  35.816   8.161  1.00  0.00           N  
ATOM   4819 HD21 ASN   309      40.051  35.623   7.580  1.00  0.00           H  
ATOM   4820 HD22 ASN   309      41.690  36.181   7.726  1.00  0.00           H  
ATOM   4821  C   ASN   309      43.329  35.034  12.334  1.00  0.00           C  
ATOM   4822  O   ASN   309      43.859  33.940  12.488  1.00  0.00           O  
ATOM   4823  N   ASP   310      43.872  36.117  12.840  1.00  0.00           N  
ATOM   4824  H   ASP   310      43.421  37.016  12.742  1.00  0.00           H  
ATOM   4825  CA  ASP   310      45.178  36.157  13.559  1.00  0.00           C  
ATOM   4826  HA  ASP   310      45.711  35.243  13.296  1.00  0.00           H  
ATOM   4827  CB  ASP   310      45.995  37.348  13.096  1.00  0.00           C  
ATOM   4828  HB2 ASP   310      45.430  38.272  13.224  1.00  0.00           H  
ATOM   4829  HB3 ASP   310      46.921  37.454  13.662  1.00  0.00           H  
ATOM   4830  CG  ASP   310      46.469  37.326  11.635  1.00  0.00           C  
ATOM   4831  OD1 ASP   310      46.173  36.337  10.888  1.00  0.00           O  
ATOM   4832  OD2 ASP   310      47.186  38.288  11.238  1.00  0.00           O  
ATOM   4833  C   ASP   310      44.923  36.049  15.080  1.00  0.00           C  
ATOM   4834  O   ASP   310      45.733  36.517  15.887  1.00  0.00           O  
ATOM   4835  N   GLY   311      43.727  35.586  15.459  1.00  0.00           N  
ATOM   4836  H   GLY   311      43.193  35.212  14.688  1.00  0.00           H  
ATOM   4837  CA  GLY   311      43.240  35.484  16.843  1.00  0.00           C  
ATOM   4838  HA2 GLY   311      42.376  34.820  16.819  1.00  0.00           H  
ATOM   4839  HA3 GLY   311      43.961  35.033  17.525  1.00  0.00           H  
ATOM   4840  C   GLY   311      42.730  36.818  17.375  1.00  0.00           C  
ATOM   4841  O   GLY   311      42.696  37.834  16.597  1.00  0.00           O  
ATOM   4842  N   PRO   312      42.429  36.824  18.689  1.00  0.00           N  
ATOM   4843  CD  PRO   312      42.429  35.650  19.582  1.00  0.00           C  
ATOM   4844  HD2 PRO   312      43.427  35.221  19.672  1.00  0.00           H  
ATOM   4845  HD3 PRO   312      41.704  34.922  19.217  1.00  0.00           H  
ATOM   4846  CG  PRO   312      41.983  36.207  20.915  1.00  0.00           C  
ATOM   4847  HG2 PRO   312      42.476  35.627  21.696  1.00  0.00           H  
ATOM   4848  HG3 PRO   312      40.896  36.190  20.987  1.00  0.00           H  
ATOM   4849  CB  PRO   312      42.352  37.725  20.869  1.00  0.00           C  
ATOM   4850  HB2 PRO   312      43.300  37.850  21.393  1.00  0.00           H  
ATOM   4851  HB3 PRO   312      41.565  38.198  21.456  1.00  0.00           H  
ATOM   4852  CA  PRO   312      42.369  38.077  19.414  1.00  0.00           C  
ATOM   4853  HA  PRO   312      41.459  38.583  19.093  1.00  0.00           H  
ATOM   4854  C   PRO   312      43.516  39.018  19.088  1.00  0.00           C  
ATOM   4855  O   PRO   312      44.672  38.734  19.375  1.00  0.00           O  
ATOM   4856  N   GLN   313      43.242  40.258  18.652  1.00  0.00           N  
ATOM   4857  H   GLN   313      42.302  40.419  18.319  1.00  0.00           H  
ATOM   4858  CA  GLN   313      44.221  41.331  18.471  1.00  0.00           C  
ATOM   4859  HA  GLN   313      45.233  40.975  18.666  1.00  0.00           H  
ATOM   4860  CB  GLN   313      44.177  41.692  16.953  1.00  0.00           C  
ATOM   4861  HB2 GLN   313      43.140  41.878  16.677  1.00  0.00           H  
ATOM   4862  HB3 GLN   313      44.810  42.555  16.748  1.00  0.00           H  
ATOM   4863  CG  GLN   313      44.805  40.620  16.032  1.00  0.00           C  
ATOM   4864  HG2 GLN   313      44.208  39.709  16.085  1.00  0.00           H  
ATOM   4865  HG3 GLN   313      44.579  41.024  15.046  1.00  0.00           H  
ATOM   4866  CD  GLN   313      46.290  40.410  16.111  1.00  0.00           C  
ATOM   4867  OE1 GLN   313      47.022  41.303  16.243  1.00  0.00           O  
ATOM   4868  NE2 GLN   313      46.690  39.228  15.712  1.00  0.00           N  
ATOM   4869 HE21 GLN   313      47.695  39.137  15.750  1.00  0.00           H  
ATOM   4870 HE22 GLN   313      46.086  38.423  15.626  1.00  0.00           H  
ATOM   4871  C   GLN   313      43.772  42.562  19.208  1.00  0.00           C  
ATOM   4872  O   GLN   313      42.624  42.970  19.197  1.00  0.00           O  
ATOM   4873  N   GLN   314      44.707  43.235  19.851  1.00  0.00           N  
ATOM   4874  H   GLN   314      45.633  42.834  19.876  1.00  0.00           H  
ATOM   4875  CA  GLN   314      44.484  44.438  20.648  1.00  0.00           C  
ATOM   4876  HA  GLN   314      43.787  44.108  21.418  1.00  0.00           H  
ATOM   4877  CB  GLN   314      45.837  44.813  21.318  1.00  0.00           C  
ATOM   4878  HB2 GLN   314      46.622  44.908  20.568  1.00  0.00           H  
ATOM   4879  HB3 GLN   314      45.676  45.778  21.799  1.00  0.00           H  
ATOM   4880  CG  GLN   314      46.273  43.834  22.363  1.00  0.00           C  
ATOM   4881  HG2 GLN   314      46.788  44.380  23.154  1.00  0.00           H  
ATOM   4882  HG3 GLN   314      45.393  43.452  22.882  1.00  0.00           H  
ATOM   4883  CD  GLN   314      47.145  42.725  21.838  1.00  0.00           C  
ATOM   4884  OE1 GLN   314      46.758  42.035  20.864  1.00  0.00           O  
ATOM   4885  NE2 GLN   314      48.183  42.367  22.515  1.00  0.00           N  
ATOM   4886 HE21 GLN   314      48.707  41.587  22.146  1.00  0.00           H  
ATOM   4887 HE22 GLN   314      48.310  42.740  23.445  1.00  0.00           H  
ATOM   4888  C   GLN   314      43.863  45.589  19.819  1.00  0.00           C  
ATOM   4889  O   GLN   314      44.247  45.853  18.676  1.00  0.00           O  
ATOM   4890  N   PHE   315      43.055  46.426  20.498  1.00  0.00           N  
ATOM   4891  H   PHE   315      42.768  46.265  21.453  1.00  0.00           H  
ATOM   4892  CA  PHE   315      42.533  47.675  19.917  1.00  0.00           C  
ATOM   4893  HA  PHE   315      42.142  47.535  18.909  1.00  0.00           H  
ATOM   4894  CB  PHE   315      41.385  48.172  20.805  1.00  0.00           C  
ATOM   4895  HB2 PHE   315      41.638  47.933  21.838  1.00  0.00           H  
ATOM   4896  HB3 PHE   315      41.331  49.260  20.764  1.00  0.00           H  
ATOM   4897  CG  PHE   315      40.076  47.607  20.325  1.00  0.00           C  
ATOM   4898  CD1 PHE   315      39.312  48.122  19.234  1.00  0.00           C  
ATOM   4899  HD1 PHE   315      39.609  49.035  18.740  1.00  0.00           H  
ATOM   4900  CE1 PHE   315      38.079  47.551  18.883  1.00  0.00           C  
ATOM   4901  HE1 PHE   315      37.417  48.041  18.185  1.00  0.00           H  
ATOM   4902  CZ  PHE   315      37.524  46.493  19.687  1.00  0.00           C  
ATOM   4903  HZ  PHE   315      36.532  46.167  19.411  1.00  0.00           H  
ATOM   4904  CE2 PHE   315      38.226  46.040  20.824  1.00  0.00           C  
ATOM   4905  HE2 PHE   315      37.777  45.350  21.523  1.00  0.00           H  
ATOM   4906  CD2 PHE   315      39.523  46.557  21.065  1.00  0.00           C  
ATOM   4907  HD2 PHE   315      39.993  46.118  21.933  1.00  0.00           H  
ATOM   4908  C   PHE   315      43.671  48.765  19.956  1.00  0.00           C  
ATOM   4909  O   PHE   315      44.496  48.774  20.889  1.00  0.00           O  
ATOM   4910  N   ASP   316      43.789  49.605  18.903  1.00  0.00           N  
ATOM   4911  H   ASP   316      43.155  49.529  18.121  1.00  0.00           H  
ATOM   4912  CA  ASP   316      44.458  50.968  19.024  1.00  0.00           C  
ATOM   4913  HA  ASP   316      45.015  50.961  19.961  1.00  0.00           H  
ATOM   4914  CB  ASP   316      45.468  51.178  17.920  1.00  0.00           C  
ATOM   4915  HB2 ASP   316      46.095  52.050  18.105  1.00  0.00           H  
ATOM   4916  HB3 ASP   316      46.110  50.298  17.950  1.00  0.00           H  
ATOM   4917  CG  ASP   316      44.871  51.372  16.517  1.00  0.00           C  
ATOM   4918  OD1 ASP   316      43.760  50.865  16.217  1.00  0.00           O  
ATOM   4919  OD2 ASP   316      45.536  52.115  15.667  1.00  0.00           O  
ATOM   4920  C   ASP   316      43.440  52.146  18.949  1.00  0.00           C  
ATOM   4921  O   ASP   316      42.236  52.005  18.765  1.00  0.00           O  
ATOM   4922  N   THR   317      43.901  53.403  19.144  1.00  0.00           N  
ATOM   4923  H   THR   317      44.871  53.524  19.396  1.00  0.00           H  
ATOM   4924  CA  THR   317      42.971  54.563  19.057  1.00  0.00           C  
ATOM   4925  HA  THR   317      42.149  54.442  19.763  1.00  0.00           H  
ATOM   4926  CB  THR   317      43.636  55.890  19.434  1.00  0.00           C  
ATOM   4927  HB  THR   317      42.977  56.748  19.306  1.00  0.00           H  
ATOM   4928  CG2 THR   317      44.444  55.857  20.730  1.00  0.00           C  
ATOM   4929 HG21 THR   317      43.794  55.458  21.509  1.00  0.00           H  
ATOM   4930 HG22 THR   317      45.183  55.056  20.703  1.00  0.00           H  
ATOM   4931 HG23 THR   317      44.748  56.867  21.004  1.00  0.00           H  
ATOM   4932  OG1 THR   317      44.645  56.157  18.527  1.00  0.00           O  
ATOM   4933  HG1 THR   317      45.155  56.894  18.870  1.00  0.00           H  
ATOM   4934  C   THR   317      42.358  54.808  17.713  1.00  0.00           C  
ATOM   4935  O   THR   317      41.214  55.326  17.733  1.00  0.00           O  
ATOM   4936  N   THR   318      42.957  54.452  16.569  1.00  0.00           N
[truncated: 93,305,644 more chars]
