# Supplementary material for: In silico evidence implicating novel mechanisms of Prunella vulgaris L. as a potential botanical drug against COVID-19-associated acute kidney injury
Source: Front Pharmacol. 2023 May 18;14:1188086. doi: 10.3389/fphar.2023.1188086 (PMC10232756; doi:10.3389/fphar.2023.1188086)
Supplement: Supplementary file 6 [file DataSheet5.ZIP]

Archive with 37 entries (35 files):
- raw data/
- raw data/GO KEGG MODULE_TARGETS.xlsx
- __MACOSX/raw data/._GO KEGG MODULE_TARGETS.xlsx
- raw data/R-DATA/
- raw data/.DS_Store
- __MACOSX/raw data/._.DS_Store
- raw data/AKI-GENES.xlsx
- __MACOSX/raw data/._AKI-GENES.xlsx
- raw data/active_module-target.csv
- __MACOSX/raw data/._active_module-target.csv
- raw data/crossed_module.31targets.symbol.csv
- __MACOSX/raw data/._crossed_module.31targets.symbol.csv
- raw data/disease-genes.xlsx
- __MACOSX/raw data/._disease-genes.xlsx
- raw data/goπÇükegg.default node.csv
- __MACOSX/raw data/._goπÇükegg.default node.csv
- raw data/betweeness-modules.csv
- __MACOSX/raw data/._betweeness-modules.csv
- raw data/Table_GO_result.csv
- __MACOSX/raw data/._Table_GO_result.csv
- raw data/Molecular docking data.zip
- __MACOSX/raw data/._Molecular docking data.zip
- raw data/active-modules.xlsx
- __MACOSX/raw data/._active-modules.xlsx
- raw data/string_interactions-31genes.tsv
- __MACOSX/raw data/._string_interactions-31genes.tsv
- raw data/betweeness-31genescsv.csv
- __MACOSX/raw data/._betweeness-31genescsv.csv
- raw data/COVID19-GENES.xlsm
- __MACOSX/raw data/._COVID19-GENES.xlsm
- raw data/crossed gene.xlsx
- __MACOSX/raw data/._crossed gene.xlsx
- raw data/KEGG_Table.csv
- __MACOSX/raw data/._KEGG_Table.csv
- raw data/R-DATA/ENTREZ ID-31genes.xlsx
- raw data/R-DATA/R.CODE-GO.KEGG.docx
- raw data/R-DATA/crossed_31genes.csv
