# Supplementary material for: In silico evidence implicating novel mechanisms of Prunella vulgaris L. as a potential botanical drug against COVID-19-associated acute kidney injury
Source: Front Pharmacol. 2023 May 18;14:1188086. doi: 10.3389/fphar.2023.1188086 (PMC10232756; doi:10.3389/fphar.2023.1188086)
Supplement: Supplementary file 6 [file DataSheet5.ZIP › raw data/GO KEGG MODULE_TARGETS.xlsx]

## Sheet: Sheet2
KEGG	AGE-RAGE signaling pathway in diabetic complications	NOS3
KEGG	AGE-RAGE signaling pathway in diabetic complications	IL6
KEGG	AGE-RAGE signaling pathway in diabetic complications	THBD
KEGG	AGE-RAGE signaling pathway in diabetic complications	EDN1
KEGG	AGE-RAGE signaling pathway in diabetic complications	TGFB1
KEGG	AGE-RAGE signaling pathway in diabetic complications	VEGFA
KEGG	AGE-RAGE signaling pathway in diabetic complications	IL1B
KEGG	AGE-RAGE signaling pathway in diabetic complications	ICAM1
KEGG	AGE-RAGE signaling pathway in diabetic complications	CXCL8
KEGG	AGE-RAGE signaling pathway in diabetic complications	CCL2
KEGG	AGE-RAGE signaling pathway in diabetic complications	SERPINE1
KEGG	AGE-RAGE signaling pathway in diabetic complications	F3
KEGG	AGE-RAGE signaling pathway in diabetic complications	STAT1
KEGG	AGE-RAGE signaling pathway in diabetic complications	RELA
KEGG	Rheumatoid arthritis	IL6
KEGG	Rheumatoid arthritis	TGFB1
KEGG	Rheumatoid arthritis	VEGFA
KEGG	Rheumatoid arthritis	IL1B
KEGG	Rheumatoid arthritis	ICAM1
KEGG	Rheumatoid arthritis	IFNG
KEGG	Rheumatoid arthritis	CXCL8
KEGG	Rheumatoid arthritis	CCL2
KEGG	Rheumatoid arthritis	MMP1
KEGG	Rheumatoid arthritis	CXCL2
KEGG	IL-17 signaling pathway	IL6
KEGG	IL-17 signaling pathway	IL1B
KEGG	IL-17 signaling pathway	IFNG
KEGG	IL-17 signaling pathway	CXCL8
KEGG	IL-17 signaling pathway	CCL2
KEGG	IL-17 signaling pathway	IL4
KEGG	IL-17 signaling pathway	CXCL10
KEGG	IL-17 signaling pathway	MMP1
KEGG	IL-17 signaling pathway	CXCL2
KEGG	IL-17 signaling pathway	RELA
KEGG	Inflammatory bowel disease	IL6
KEGG	Inflammatory bowel disease	IL10
KEGG	Inflammatory bowel disease	TGFB1
KEGG	Inflammatory bowel disease	IL1B
KEGG	Inflammatory bowel disease	IFNG
KEGG	Inflammatory bowel disease	IL2
KEGG	Inflammatory bowel disease	IL4
KEGG	Inflammatory bowel disease	STAT1
KEGG	Inflammatory bowel disease	RELA
KEGG	Fluid shear stress and atherosclerosis	HMOX1
KEGG	Fluid shear stress and atherosclerosis	NOS3
KEGG	Fluid shear stress and atherosclerosis	NFE2L2
KEGG	Fluid shear stress and atherosclerosis	THBD
KEGG	Fluid shear stress and atherosclerosis	EDN1
KEGG	Fluid shear stress and atherosclerosis	VEGFA
KEGG	Fluid shear stress and atherosclerosis	IL1B
KEGG	Fluid shear stress and atherosclerosis	ICAM1
KEGG	Fluid shear stress and atherosclerosis	IFNG
KEGG	Fluid shear stress and atherosclerosis	CCL2
KEGG	Fluid shear stress and atherosclerosis	RELA
KEGG	Chagas disease	IL6
KEGG	Chagas disease	IL10
KEGG	Chagas disease	TGFB1
KEGG	Chagas disease	IL1B
KEGG	Chagas disease	IFNG
KEGG	Chagas disease	CXCL8
KEGG	Chagas disease	CCL2
KEGG	Chagas disease	IL2
KEGG	Chagas disease	SERPINE1
KEGG	Chagas disease	RELA
KEGG	HIF-1 signaling pathway	HMOX1
KEGG	HIF-1 signaling pathway	NOS3
KEGG	HIF-1 signaling pathway	EGFR
KEGG	HIF-1 signaling pathway	IL6
KEGG	HIF-1 signaling pathway	EDN1
KEGG	HIF-1 signaling pathway	VEGFA
KEGG	HIF-1 signaling pathway	HIF1A
KEGG	HIF-1 signaling pathway	IFNG
KEGG	HIF-1 signaling pathway	SERPINE1
KEGG	HIF-1 signaling pathway	RELA
KEGG	Malaria	IL6
KEGG	Malaria	IL10
KEGG	Malaria	TGFB1
KEGG	Malaria	IL1B
KEGG	Malaria	ICAM1
KEGG	Malaria	IFNG
KEGG	Malaria	CXCL8
KEGG	Malaria	CCL2
KEGG	Th17 cell differentiation	IL6
KEGG	Th17 cell differentiation	TGFB1
KEGG	Th17 cell differentiation	HIF1A
KEGG	Th17 cell differentiation	IL1B
KEGG	Th17 cell differentiation	IFNG
KEGG	Th17 cell differentiation	IL2
KEGG	Th17 cell differentiation	IL4
KEGG	Th17 cell differentiation	STAT1
KEGG	Th17 cell differentiation	RELA
KEGG	Lipid and atherosclerosis	NOS3
KEGG	Lipid and atherosclerosis	NFE2L2
KEGG	Lipid and atherosclerosis	IL6
KEGG	Lipid and atherosclerosis	IL1B
KEGG	Lipid and atherosclerosis	ICAM1
KEGG	Lipid and atherosclerosis	CXCL8
KEGG	Lipid and atherosclerosis	CCL2
KEGG	Lipid and atherosclerosis	MMP1
KEGG	Lipid and atherosclerosis	CXCL2
KEGG	Lipid and atherosclerosis	RELA
KEGG	Lipid and atherosclerosis	HSPA5
KEGG	Amoebiasis	IL6
KEGG	Amoebiasis	IL10
KEGG	Amoebiasis	TGFB1
KEGG	Amoebiasis	IL1B
KEGG	Amoebiasis	IFNG
KEGG	Amoebiasis	CXCL8
KEGG	Amoebiasis	CXCL2
KEGG	Amoebiasis	RELA
KEGG	Cytokine-cytokine receptor interaction	IL6
KEGG	Cytokine-cytokine receptor interaction	IL10
KEGG	Cytokine-cytokine receptor interaction	TGFB1
KEGG	Cytokine-cytokine receptor interaction	IL1B
KEGG	Cytokine-cytokine receptor interaction	IFNG
KEGG	Cytokine-cytokine receptor interaction	CXCL8
KEGG	Cytokine-cytokine receptor interaction	CCL2
KEGG	Cytokine-cytokine receptor interaction	IL2
KEGG	Cytokine-cytokine receptor interaction	IL4
KEGG	Cytokine-cytokine receptor interaction	CXCL10
KEGG	Cytokine-cytokine receptor interaction	CXCL2
KEGG	TNF signaling pathway	IL6
KEGG	TNF signaling pathway	EDN1
KEGG	TNF signaling pathway	IL1B
KEGG	TNF signaling pathway	ICAM1
KEGG	TNF signaling pathway	CCL2
KEGG	TNF signaling pathway	CXCL10
KEGG	TNF signaling pathway	CXCL2
KEGG	TNF signaling pathway	RELA
KEGG	Coronavirus disease - COVID-19	EGFR
KEGG	Coronavirus disease - COVID-19	IL6
KEGG	Coronavirus disease - COVID-19	IL1B
KEGG	Coronavirus disease - COVID-19	CXCL8
KEGG	Coronavirus disease - COVID-19	CCL2
KEGG	Coronavirus disease - COVID-19	IL2
KEGG	Coronavirus disease - COVID-19	STAT1
KEGG	Coronavirus disease - COVID-19	CXCL10
KEGG	Coronavirus disease - COVID-19	MMP1
KEGG	Coronavirus disease - COVID-19	RELA
KEGG	Influenza A	IL6
KEGG	Influenza A	IL1B
KEGG	Influenza A	ICAM1
KEGG	Influenza A	IFNG
KEGG	Influenza A	CXCL8
KEGG	Influenza A	CCL2
KEGG	Influenza A	STAT1
KEGG	Influenza A	CXCL10
KEGG	Influenza A	RELA
KEGG	Leishmaniasis	IL10
KEGG	Leishmaniasis	TGFB1
KEGG	Leishmaniasis	IL1B
KEGG	Leishmaniasis	IFNG
KEGG	Leishmaniasis	IL4
KEGG	Leishmaniasis	STAT1
KEGG	Leishmaniasis	RELA
KEGG	Viral protein interaction with cytokine and cytokine receptor	IL6
KEGG	Viral protein interaction with cytokine and cytokine receptor	IL10
KEGG	Viral protein interaction with cytokine and cytokine receptor	CXCL8
KEGG	Viral protein interaction with cytokine and cytokine receptor	CCL2
KEGG	Viral protein interaction with cytokine and cytokine receptor	IL2
KEGG	Viral protein interaction with cytokine and cytokine receptor	CXCL10
KEGG	Viral protein interaction with cytokine and cytokine receptor	CXCL2
KEGG	African trypanosomiasis	IL6
KEGG	African trypanosomiasis	IL10
KEGG	African trypanosomiasis	IL1B
KEGG	African trypanosomiasis	ICAM1
KEGG	African trypanosomiasis	IFNG
KEGG	Relaxin signaling pathway	NOS3
KEGG	Relaxin signaling pathway	EGFR
KEGG	Relaxin signaling pathway	EDN1
KEGG	Relaxin signaling pathway	TGFB1
KEGG	Relaxin signaling pathway	VEGFA
KEGG	Relaxin signaling pathway	MMP1
KEGG	Relaxin signaling pathway	RELA
KEGG	Kaposi sarcoma-associated herpesvirus infection	IL6
KEGG	Kaposi sarcoma-associated herpesvirus infection	VEGFA
KEGG	Kaposi sarcoma-associated herpesvirus infection	HIF1A
KEGG	Kaposi sarcoma-associated herpesvirus infection	ICAM1
KEGG	Kaposi sarcoma-associated herpesvirus infection	CXCL8
KEGG	Kaposi sarcoma-associated herpesvirus infection	STAT1
KEGG	Kaposi sarcoma-associated herpesvirus infection	CXCL2
KEGG	Kaposi sarcoma-associated herpesvirus infection	RELA
BP	response to lipopolysaccharide	NOS3
BP	response to lipopolysaccharide	MPO
BP	response to lipopolysaccharide	IL6
BP	response to lipopolysaccharide	IL10
BP	response to lipopolysaccharide	THBD
BP	response to lipopolysaccharide	EDN1
BP	response to lipopolysaccharide	TGFB1
BP	response to lipopolysaccharide	IL1B
BP	response to lipopolysaccharide	ICAM1
BP	response to lipopolysaccharide	CXCL8
BP	response to lipopolysaccharide	CCL2
BP	response to lipopolysaccharide	SERPINE1
BP	response to lipopolysaccharide	CXCL10
BP	response to lipopolysaccharide	CXCL2
BP	response to lipopolysaccharide	RELA
BP	response to molecule of bacterial origin	NOS3
BP	response to molecule of bacterial origin	MPO
BP	response to molecule of bacterial origin	IL6
BP	response to molecule of bacterial origin	IL10
BP	response to molecule of bacterial origin	THBD
BP	response to molecule of bacterial origin	EDN1
BP	response to molecule of bacterial origin	TGFB1
BP	response to molecule of bacterial origin	IL1B
BP	response to molecule of bacterial origin	ICAM1
BP	response to molecule of bacterial origin	CXCL8
BP	response to molecule of bacterial origin	CCL2
BP	response to molecule of bacterial origin	SERPINE1
BP	response to molecule of bacterial origin	CXCL10
BP	response to molecule of bacterial origin	CXCL2
BP	response to molecule of bacterial origin	RELA
BP	regulation of angiogenesis	HMOX1
BP	regulation of angiogenesis	NOS3
BP	regulation of angiogenesis	NFE2L2
BP	regulation of angiogenesis	IL6
BP	regulation of angiogenesis	IL10
BP	regulation of angiogenesis	VEGFA
BP	regulation of angiogenesis	ALOX5
BP	regulation of angiogenesis	HIF1A
BP	regulation of angiogenesis	IL1B
BP	regulation of angiogenesis	CXCL8
BP	regulation of angiogenesis	SERPINE1
BP	regulation of angiogenesis	F3
BP	regulation of angiogenesis	STAT1
BP	regulation of angiogenesis	CXCL10
BP	regulation of vasculature development	HMOX1
BP	regulation of vasculature development	NOS3
BP	regulation of vasculature development	NFE2L2
BP	regulation of vasculature development	IL6
BP	regulation of vasculature development	IL10
BP	regulation of vasculature development	VEGFA
BP	regulation of vasculature development	ALOX5
BP	regulation of vasculature development	HIF1A
BP	regulation of vasculature development	IL1B
BP	regulation of vasculature development	CXCL8
BP	regulation of vasculature development	SERPINE1
BP	regulation of vasculature development	F3
BP	regulation of vasculature development	STAT1
BP	regulation of vasculature development	CXCL10
BP	leukocyte migration	HMOX1
BP	leukocyte migration	IL6
BP	leukocyte migration	IL10
BP	leukocyte migration	EDN1
BP	leukocyte migration	VEGFA
BP	leukocyte migration	ALOX5
BP	leukocyte migration	ICAM1
BP	leukocyte migration	CXCL8
BP	leukocyte migration	CCL2
BP	leukocyte migration	SERPINE1
BP	leukocyte migration	IL4
BP	leukocyte migration	CXCL10
BP	leukocyte migration	CXCL2
BP	leukocyte migration	DPP4
BP	leukocyte chemotaxis	IL6
BP	leukocyte chemotaxis	IL10
BP	leukocyte chemotaxis	EDN1
BP	leukocyte chemotaxis	VEGFA
BP	leukocyte chemotaxis	ALOX5
BP	leukocyte chemotaxis	CXCL8
BP	leukocyte chemotaxis	CCL2
BP	leukocyte chemotaxis	SERPINE1
BP	leukocyte chemotaxis	IL4
BP	leukocyte chemotaxis	CXCL10
BP	leukocyte chemotaxis	CXCL2
BP	leukocyte chemotaxis	DPP4
BP	positive regulation of response to external stimulus	EGFR
BP	positive regulation of response to external stimulus	IL6
BP	positive regulation of response to external stimulus	THBD
BP	positive regulation of response to external stimulus	EDN1
BP	positive regulation of response to external stimulus	TGFB1
BP	positive regulation of response to external stimulus	VEGFA
BP	positive regulation of response to external stimulus	IL1B
BP	positive regulation of response to external stimulus	IFNG
BP	positive regulation of response to external stimulus	CXCL8
BP	positive regulation of response to external stimulus	IL2
BP	positive regulation of response to external stimulus	SERPINE1
BP	positive regulation of response to external stimulus	IL4
BP	positive regulation of response to external stimulus	F3
BP	positive regulation of response to external stimulus	CXCL10
BP	cellular response to biotic stimulus	IL6
BP	cellular response to biotic stimulus	IL10
BP	cellular response to biotic stimulus	TGFB1
BP	cellular response to biotic stimulus	IL1B
BP	cellular response to biotic stimulus	ICAM1
BP	cellular response to biotic stimulus	CXCL8
BP	cellular response to biotic stimulus	CCL2
BP	cellular response to biotic stimulus	SERPINE1
BP	cellular response to biotic stimulus	CXCL10
BP	cellular response to biotic stimulus	CXCL2
BP	cellular response to biotic stimulus	RELA
BP	cellular response to biotic stimulus	HSPA5
BP	cellular response to lipopolysaccharide	IL6
BP	cellular response to lipopolysaccharide	IL10
BP	cellular response to lipopolysaccharide	TGFB1
BP	cellular response to lipopolysaccharide	IL1B
BP	cellular response to lipopolysaccharide	ICAM1
BP	cellular response to lipopolysaccharide	CXCL8
BP	cellular response to lipopolysaccharide	CCL2
BP	cellular response to lipopolysaccharide	SERPINE1
BP	cellular response to lipopolysaccharide	CXCL10
BP	cellular response to lipopolysaccharide	CXCL2
BP	cellular response to lipopolysaccharide	RELA
BP	regulation of leukocyte migration	HMOX1
BP	regulation of leukocyte migration	IL6
BP	regulation of leukocyte migration	EDN1
BP	regulation of leukocyte migration	VEGFA
BP	regulation of leukocyte migration	ICAM1
BP	regulation of leukocyte migration	CXCL8
BP	regulation of leukocyte migration	CCL2
BP	regulation of leukocyte migration	SERPINE1
BP	regulation of leukocyte migration	IL4
BP	regulation of leukocyte migration	CXCL10
BP	regulation of leukocyte migration	DPP4
BP	extrinsic apoptotic signaling pathway	HMOX1
BP	extrinsic apoptotic signaling pathway	NOS3
BP	extrinsic apoptotic signaling pathway	TGFB1
BP	extrinsic apoptotic signaling pathway	IL1B
BP	extrinsic apoptotic signaling pathway	AR
BP	extrinsic apoptotic signaling pathway	ICAM1
BP	extrinsic apoptotic signaling pathway	IFNG
BP	extrinsic apoptotic signaling pathway	IL2
BP	extrinsic apoptotic signaling pathway	SERPINE1
BP	extrinsic apoptotic signaling pathway	IL4
BP	extrinsic apoptotic signaling pathway	RELA
BP	cellular response to molecule of bacterial origin	IL6
BP	cellular response to molecule of bacterial origin	IL10
BP	cellular response to molecule of bacterial origin	TGFB1
BP	cellular response to molecule of bacterial origin	IL1B
BP	cellular response to molecule of bacterial origin	ICAM1
BP	cellular response to molecule of bacterial origin	CXCL8
BP	cellular response to molecule of bacterial origin	CCL2
BP	cellular response to molecule of bacterial origin	SERPINE1
BP	cellular response to molecule of bacterial origin	CXCL10
BP	cellular response to molecule of bacterial origin	CXCL2
BP	cellular response to molecule of bacterial origin	RELA
BP	response to reactive oxygen species	HMOX1
BP	response to reactive oxygen species	NOS3
BP	response to reactive oxygen species	NFE2L2
BP	response to reactive oxygen species	MPO
BP	response to reactive oxygen species	EGFR
BP	response to reactive oxygen species	IL6
BP	response to reactive oxygen species	IL10
BP	response to reactive oxygen species	EDN1
BP	response to reactive oxygen species	HIF1A
BP	response to reactive oxygen species	STAT1
BP	response to reactive oxygen species	RELA
BP	cell chemotaxis	IL6
BP	cell chemotaxis	IL10
BP	cell chemotaxis	EDN1
BP	cell chemotaxis	VEGFA
BP	cell chemotaxis	ALOX5
BP	cell chemotaxis	CXCL8
BP	cell chemotaxis	CCL2
BP	cell chemotaxis	SERPINE1
BP	cell chemotaxis	IL4
BP	cell chemotaxis	CXCL10
BP	cell chemotaxis	CXCL2
BP	cell chemotaxis	DPP4
BP	regulation of chemotaxis	IL6
BP	regulation of chemotaxis	EDN1
BP	regulation of chemotaxis	TGFB1
BP	regulation of chemotaxis	VEGFA
BP	regulation of chemotaxis	CXCL8
BP	regulation of chemotaxis	CCL2
BP	regulation of chemotaxis	SERPINE1
BP	regulation of chemotaxis	IL4
BP	regulation of chemotaxis	F3
BP	regulation of chemotaxis	CXCL10
BP	regulation of chemotaxis	DPP4
CC	vesicle lumen	MPO
CC	vesicle lumen	EGFR
CC	vesicle lumen	TGFB1
CC	vesicle lumen	VEGFA
CC	vesicle lumen	ALOX5
CC	vesicle lumen	SERPINE1
CC	secretory granule lumen	MPO
CC	secretory granule lumen	TGFB1
CC	secretory granule lumen	VEGFA
CC	secretory granule lumen	ALOX5
CC	secretory granule lumen	SERPINE1
CC	cytoplasmic vesicle lumen	MPO
CC	cytoplasmic vesicle lumen	TGFB1
CC	cytoplasmic vesicle lumen	VEGFA
CC	cytoplasmic vesicle lumen	ALOX5
CC	cytoplasmic vesicle lumen	SERPINE1
CC	platelet alpha granule lumen	TGFB1
CC	platelet alpha granule lumen	VEGFA
CC	platelet alpha granule lumen	SERPINE1
CC	membrane raft	HMOX1
CC	membrane raft	NOS3
CC	membrane raft	EGFR
CC	membrane raft	ICAM1
CC	membrane raft	DPP4
CC	membrane microdomain	HMOX1
CC	membrane microdomain	NOS3
CC	membrane microdomain	EGFR
CC	membrane microdomain	ICAM1
CC	membrane microdomain	DPP4
CC	platelet alpha granule	TGFB1
CC	platelet alpha granule	VEGFA
CC	platelet alpha granule	SERPINE1
CC	endocytic vesicle	NOS3
CC	endocytic vesicle	MPO
CC	endocytic vesicle	EGFR
CC	endocytic vesicle	DPP4
CC	focal adhesion	EGFR
CC	focal adhesion	ICAM1
CC	focal adhesion	DPP4
CC	focal adhesion	HSPA5
CC	external side of plasma membrane	THBD
CC	external side of plasma membrane	ICAM1
CC	external side of plasma membrane	F3
CC	external side of plasma membrane	CXCL10
CC	cell-substrate junction	EGFR
CC	cell-substrate junction	ICAM1
CC	cell-substrate junction	DPP4
CC	cell-substrate junction	HSPA5
CC	collagen-containing extracellular matrix	TGFB1
CC	collagen-containing extracellular matrix	ICAM1
CC	collagen-containing extracellular matrix	SERPINE1
CC	collagen-containing extracellular matrix	F3
MF	cytokine activity	IL6
MF	cytokine activity	IL10
MF	cytokine activity	EDN1
MF	cytokine activity	TGFB1
MF	cytokine activity	VEGFA
MF	cytokine activity	IL1B
MF	cytokine activity	IFNG
MF	cytokine activity	CXCL8
MF	cytokine activity	CCL2
MF	cytokine activity	IL2
MF	cytokine activity	IL4
MF	cytokine activity	CXCL10
MF	cytokine activity	CXCL2
MF	cytokine receptor binding	IL6
MF	cytokine receptor binding	IL10
MF	cytokine receptor binding	TGFB1
MF	cytokine receptor binding	VEGFA
MF	cytokine receptor binding	IL1B
MF	cytokine receptor binding	IFNG
MF	cytokine receptor binding	CXCL8
MF	cytokine receptor binding	CCL2
MF	cytokine receptor binding	IL2
MF	cytokine receptor binding	IL4
MF	cytokine receptor binding	STAT1
MF	cytokine receptor binding	CXCL10
MF	cytokine receptor binding	CXCL2
MF	receptor ligand activity	IL6
MF	receptor ligand activity	IL10
MF	receptor ligand activity	EDN1
MF	receptor ligand activity	TGFB1
MF	receptor ligand activity	VEGFA
MF	receptor ligand activity	IL1B
MF	receptor ligand activity	IFNG
MF	receptor ligand activity	CXCL8
MF	receptor ligand activity	CCL2
MF	receptor ligand activity	IL2
MF	receptor ligand activity	IL4
MF	receptor ligand activity	CXCL10
MF	receptor ligand activity	CXCL2
MF	receptor ligand activity	DPP4
MF	signaling receptor activator activity	IL6
MF	signaling receptor activator activity	IL10
MF	signaling receptor activator activity	EDN1
MF	signaling receptor activator activity	TGFB1
MF	signaling receptor activator activity	VEGFA
MF	signaling receptor activator activity	IL1B
MF	signaling receptor activator activity	IFNG
MF	signaling receptor activator activity	CXCL8
MF	signaling receptor activator activity	CCL2
MF	signaling receptor activator activity	IL2
MF	signaling receptor activator activity	IL4
MF	signaling receptor activator activity	CXCL10
MF	signaling receptor activator activity	CXCL2
MF	signaling receptor activator activity	DPP4
MF	growth factor receptor binding	IL6
MF	growth factor receptor binding	IL10
MF	growth factor receptor binding	VEGFA
MF	growth factor receptor binding	IL1B
MF	growth factor receptor binding	IL2
MF	growth factor receptor binding	IL4
MF	chemokine receptor binding	CXCL8
MF	chemokine receptor binding	CCL2
MF	chemokine receptor binding	STAT1
MF	chemokine receptor binding	CXCL10
MF	chemokine receptor binding	CXCL2
MF	transcription coregulator binding	NFE2L2
MF	transcription coregulator binding	HIF1A
MF	transcription coregulator binding	AR
MF	transcription coregulator binding	STAT1
MF	transcription coregulator binding	RELA
MF	growth factor activity	IL6
MF	growth factor activity	IL10
MF	growth factor activity	TGFB1
MF	growth factor activity	VEGFA
MF	growth factor activity	IL2
MF	growth factor activity	IL4
MF	G protein-coupled receptor binding	EDN1
MF	G protein-coupled receptor binding	CXCL8
MF	G protein-coupled receptor binding	CCL2
MF	G protein-coupled receptor binding	IL2
MF	G protein-coupled receptor binding	STAT1
MF	G protein-coupled receptor binding	CXCL10
MF	G protein-coupled receptor binding	CXCL2
MF	chemokine activity	CXCL8
MF	chemokine activity	CCL2
MF	chemokine activity	CXCL10
MF	chemokine activity	CXCL2
MF	CXCR chemokine receptor binding	CXCL8
MF	CXCR chemokine receptor binding	CXCL10
MF	CXCR chemokine receptor binding	CXCL2
MF	transcription coactivator binding	HIF1A
MF	transcription coactivator binding	AR
MF	transcription coactivator binding	RELA
MF	RNA polymerase II-specific DNA-binding transcription factor binding	NFE2L2
MF	RNA polymerase II-specific DNA-binding transcription factor binding	HIF1A
MF	RNA polymerase II-specific DNA-binding transcription factor binding	AR
MF	RNA polymerase II-specific DNA-binding transcription factor binding	STAT1
MF	RNA polymerase II-specific DNA-binding transcription factor binding	RELA
MF	ubiquitin-like protein ligase binding	EGFR
MF	ubiquitin-like protein ligase binding	HIF1A
MF	ubiquitin-like protein ligase binding	STAT1
MF	ubiquitin-like protein ligase binding	RELA
MF	ubiquitin-like protein ligase binding	HSPA5
MF	virus receptor activity	EGFR
MF	virus receptor activity	ICAM1
MF	virus receptor activity	DPP4
ingredient	Vulgaxanthin-I	NOS3
ingredient	quercetin	ALOX5
ingredient	quercetin	AR
ingredient	quercetin	CCL2
ingredient	quercetin	CRP
ingredient	quercetin	CXCL10
ingredient	quercetin	CXCL2
ingredient	quercetin	CXCL8
ingredient	quercetin	DPP4
ingredient	quercetin	EGFR
ingredient	quercetin	F3
ingredient	quercetin	HIF1A
ingredient	quercetin	HMOX1
ingredient	quercetin	HSPA5
ingredient	quercetin	ICAM1
ingredient	quercetin	IFNG
ingredient	quercetin	IL10
ingredient	quercetin	IL1B
ingredient	quercetin	IL2
ingredient	quercetin	IL6
ingredient	quercetin	MMP1
ingredient	quercetin	MPO
ingredient	quercetin	NFE2L2
ingredient	quercetin	NOS3
ingredient	quercetin	RELA
ingredient	quercetin	SERPINE1
ingredient	quercetin	STAT1
ingredient	quercetin	TGFB1
ingredient	quercetin	THBD
ingredient	quercetin	VEGFA
ingredient	morin	ALOX5
ingredient	morin	AR
ingredient	morin	DPP4
ingredient	morin	EDN1
ingredient	luteolin	AR
ingredient	luteolin	DPP4
ingredient	luteolin	EGFR
ingredient	luteolin	HMOX1
ingredient	luteolin	ICAM1
ingredient	luteolin	IFNG
ingredient	luteolin	IL10
ingredient	luteolin	IL2
ingredient	luteolin	IL4
ingredient	luteolin	IL6
ingredient	luteolin	MMP1
ingredient	luteolin	RELA
ingredient	luteolin	VEGFA
ingredient	kaempferol	ALOX5
ingredient	kaempferol	AR
ingredient	kaempferol	DPP4
ingredient	kaempferol	HMOX1
ingredient	kaempferol	ICAM1
ingredient	kaempferol	MMP1
ingredient	kaempferol	NOS3
ingredient	kaempferol	RELA
ingredient	kaempferol	STAT1
ingredient	delphinidin	AR
ingredient	delphinidin	NOS3
ingredient	beta-sitosterol	TGFB1
