# Supplementary material for: In silico evidence implicating novel mechanisms of Prunella vulgaris L. as a potential botanical drug against COVID-19-associated acute kidney injury
Source: Front Pharmacol. 2023 May 18;14:1188086. doi: 10.3389/fphar.2023.1188086 (PMC10232756; doi:10.3389/fphar.2023.1188086)
Supplement: Supplementary file 6 [file DataSheet5.ZIP › raw data/AKI-GENES.xlsx]

## Sheet: genecard
Disease	Disease_id	Gene	Gene_id	UniProt	Gene_Full_Name	Protein_Class	N_diseases_g	DSI_g	DPI_g	pLI	Score_gda	EL_gda	EI_gda	N_PMIDs	N_SNPs_gda	First_Ref	Last_Ref
Acute kidney injury	C2609414	SIRT1	23411	Q96EB6	sirtuin 1	Epigenetic regulator	675	0.378	0.885	0.087326	0.5		1	1	0	2011	2011
Acute kidney injury	C2609414	PPARG	5468	P37231	peroxisome proliferator activated receptor gamma	Nuclear receptor	877	0.358	0.885	0.029194	0.5		1	4	0	2007	2014
Acute kidney injury	C2609414	CLU	1191	P10909	clusterin		412	0.426	0.885	7.8072e-05	0.5		1	7	0	2010	2017
Acute kidney injury	C2609414	HMOX1	3162	P09601	heme oxygenase 1		666	0.381	0.923	0.0096817	0.5		1	2	0	2011	2013
Acute kidney injury	C2609414	HP	3240	P00738	haptoglobin	Enzyme	464	0.412	0.885	1.736e-05	0.5		1	2	0	2009	2017
Acute kidney injury	C2609414	B2M	567	P61769	beta-2-microglobulin	Immune response	352	0.447	0.846	0.56167	0.5		1	4	0	1989	2017
Acute kidney injury	C2609414	HBEGF	1839	Q99075	heparin binding EGF like growth factor	Signaling	155	0.52	0.769	0.07563	0.5		1	2	0	1995	2001
Acute kidney injury	C2609414	GFER	2671	P55789	growth factor, augmenter of liver regeneration	Enzyme	120	0.56	0.846	0.00017308	0.5		1	1	0	2009	2009
Acute kidney injury	C2609414	NQO1	1728	P15559	NAD(P)H quinone dehydrogenase 1		368	0.434	0.885	1.1867e-09	0.5		1	2	0	2016	2017
Acute kidney injury	C2609414	TLR4	7099	O00206	toll like receptor 4		1174	0.321	0.962	4.6131e-09	0.5		1	2	0	2012	2018
Acute kidney injury	C2609414	HAVCR1	26762	Q96D42	hepatitis A virus cellular receptor 1		217	0.489	0.885	8.5105e-07	0.5		1	11	0	2010	2017
Acute kidney injury	C2609414	BAX	581	Q07812	BCL2 associated X, apoptosis regulator	Signaling	420	0.417	0.885	0.31746	0.5		1	2	0	2010	2011
Acute kidney injury	C2609414	ATP5F1B	506	P06576	ATP synthase F1 subunit beta	Transporter	62	0.626	0.654	0.97679	0.5		1	1	0	2015	2015
Acute kidney injury	C2609414	NOS3	4846	P29474	nitric oxide synthase 3		706	0.378	0.885	6.7246e-07	0.5		1	2	0	1998	2017
Acute kidney injury	C2609414	NPPA	4878	P01160	natriuretic peptide A		217	0.505	0.769	0.00054522	0.5		1	4	0	1986	2012
Acute kidney injury	C2609414	NFE2L2	4780	Q16236	nuclear factor, erythroid 2 like 2	Enzyme	823	0.357	0.885	0.0035719	0.5		1	2	0	2014	2014
Acute kidney injury	C2609414	LCN2	3934	P80188	lipocalin 2	Enzyme	497	0.405	0.885	1.1404e-09	0.5		1	6	0	2011	2017
Acute kidney injury	C2609414	MPO	4353	P05164	myeloperoxidase	Enzyme	653	0.377	0.923	7.105e-15	0.5		1	2	0	2009	2011
Acute kidney injury	C2609414	EGFR	1956	P00533	epidermal growth factor receptor	Kinase	1394	0.295	0.885	0.36837	0.5		1	2	0	2001	2003
Acute kidney injury	C2609414	C3	718	P01024	complement C3	Enzyme modulator	343	0.445	0.885	0.90421	0.4		1	1	0	2017	2017
Acute kidney injury	C2609414	SLC22A12	116085	Q96S37	solute carrier family 22 member 12	Transporter	43	0.647	0.538	1.6891e-13	0.4		1	1	0	2003	2003
Acute kidney injury	C2609414	UGT1A9	54600	O60656	UDP glucuronosyltransferase family 1 member A9		94	0.59	0.577	5.3634e-08	0.3		1	1	0	2011	2011
Acute kidney injury	C2609414	IGFBP1	3484	P08833	insulin like growth factor binding protein 1	Enzyme modulator	191	0.502	0.808	0.00094677	0.3		1	1	0	1995	1995
Acute kidney injury	C2609414	UGT1A1	54658	P22309	UDP glucuronosyltransferase family 1 member A1		302	0.464	0.769	3.2577e-06	0.3		1	1	0	1985	1985
Acute kidney injury	C2609414	INS	3630	P01308	insulin		405	0.445	0.923	0.30091	0.3		1	1	0	2002	2002
Acute kidney injury	C2609414	IL6	3569	P05231	interleukin 6		2367	0.248	0.962	0.31536	0.3		1	1	0	2011	2011
Acute kidney injury	C2609414	IL10	3586	P22301	interleukin 10		1679	0.281	0.923	0.0058874	0.3		1	1	0	2008	2008
Acute kidney injury	C2609414	IGF1	3479	P05019	insulin like growth factor 1		1206	0.318	0.885	0.2716	0.3		1	1	0	1995	1995
Acute kidney injury	C2609414	GSTP1	2950	P09211	glutathione S-transferase pi 1		610	0.383	0.923	0.014155	0.3		1	1	0	2011	2011
Acute kidney injury	C2609414	MIR146B	574447		microRNA 146b		187	0.496	0.769		0.3		1	1	0	2019	2019
Acute kidney injury	C2609414	HBG2	3048	P69892	hemoglobin subunit gamma 2		112	0.565	0.692	0.66982	0.3		1	2	0	1977	1977
Acute kidney injury	C2609414	HEXB	3074	P07686	hexosaminidase subunit beta	Enzyme	62	0.644	0.654	3.4915e-10	0.3		1	1	0	2011	2011
Acute kidney injury	C2609414	MTHFR	4524	P42898	methylenetetrahydrofolate reductase		985	0.337	0.885	3.2068e-10	0.3		1	1	0	2008	2008
Acute kidney injury	C2609414	IFNA2	3440	P01563	interferon alpha 2		355	0.442	0.885		0.3		1	1	0	2003	2003
Acute kidney injury	C2609414	HPX	3263	P02790	hemopexin	Enzyme	76	0.599	0.731	1.3005e-11	0.3		1	1	0	2017	2017
Acute kidney injury	C2609414	HSPA1A	3303	P0DMV8;P0DMV9	heat shock protein family A (Hsp70) member 1A		229	0.486	0.769	0.030228	0.3		1	2	0	2003	2009
Acute kidney injury	C2609414	AVP	551	P01185	arginine vasopressin	Signaling	454	0.437	0.846	0.074413	0.3		1	1	0	1990	1990
Acute kidney injury	C2609414	KLK1	3816	P06870	kallikrein 1	Enzyme	132	0.533	0.769	0.00015311	0.3		1	1	0	2008	2008
Acute kidney injury	C2609414	KNG1	3827	P01042	kininogen 1	Enzyme modulator	279	0.481	0.885	3.2071e-10	0.3		1	2	0	1979	1986
Acute kidney injury	C2609414	MIR25	407014		microRNA 25		148	0.517	0.769		0.3		1	1	0	2019	2019
Acute kidney injury	C2609414	PLG	5340	P00747	plasminogen	Enzyme	586	0.389	0.923	0.010345	0.3		1	1	0	2017	2017
Acute kidney injury	C2609414	MIR30A	407029		microRNA 30a		218	0.478	0.808		0.3		1	1	0	2019	2019
Acute kidney injury	C2609414	MIR30D	407033		microRNA 30d		97	0.563	0.654		0.3		1	1	0	2019	2019
Acute kidney injury	C2609414	MIR99A	407055		microRNA 99a		122	0.536	0.808		0.3		1	1	0	2019	2019
Acute kidney injury	C2609414	SERPINA1	5265	P01009	serpin family A member 1	Enzyme modulator	482	0.41	0.923	6.8497e-08	0.3		1	1	0	2017	2017
Acute kidney injury	C2609414	TNFRSF12A	51330	Q9NP84	TNF receptor superfamily member 12A		173	0.509	0.692	0.017995	0.3		1	1	0	2013	2013
Acute kidney injury	C2609414	IL20	50604	Q9NYY1	interleukin 20		111	0.556	0.769	1.3447e-06	0.3		1	1	0	2008	2008
Acute kidney injury	C2609414	NFKB1	4790	P19838	nuclear factor kappa B subunit 1	Transcription factor	551	0.396	0.923	1	0.3		1	1	0	2018	2018
Acute kidney injury	C2609414	NOS2	4843	P35228	nitric oxide synthase 2		783	0.364	0.923	4.0277e-15	0.3		1	1	0	1998	1998
Acute kidney injury	C2609414	MIR23A	407010		microRNA 23a		174	0.499	0.808		0.3		1	1	0	2019	2019
Acute kidney injury	C2609414	MIR215	406997		microRNA 215		96	0.559	0.654		0.3		1	1	0	2019	2019
Acute kidney injury	C2609414	POMC	5443	P01189	proopiomelanocortin		873	0.356	0.846	0.00011658	0.3		1	1	0	2007	2007
Acute kidney injury	C2609414	UOX	391051		urate oxidase (pseudogene)		22	0.711	0.385		0.3		1	1	0	2005	2005
Acute kidney injury	C2609414	LRP2	4036	P98164	LDL receptor related protein 2		254	0.491	0.846	0.99999	0.3		1	1	0	2018	2018
Acute kidney injury	C2609414	MIRLET7I	406891		microRNA let-7i		86	0.575	0.615		0.3		1	1	0	2019	2019
Acute kidney injury	C2609414	MIR10A	406902		microRNA 10a		158	0.513	0.846		0.3		1	1	0	2019	2019
Acute kidney injury	C2609414	MIR122	406906		microRNA 122		250	0.468	0.808		0.3		1	1	0	2019	2019
Acute kidney injury	C2609414	MIR140	406932		microRNA 140		144	0.522	0.769		0.3		1	1	0	2019	2019
Acute kidney injury	C2609414	MIR143	406935		microRNA 143		267	0.462	0.885		0.3		1	1	0	2019	2019
Acute kidney injury	C2609414	MIR148A	406940		microRNA 148a		172	0.506	0.846		0.3		1	1	0	2019	2019
Acute kidney injury	C2609414	MIR192	406967		microRNA 192		173	0.503	0.846		0.3		1	1	0	2019	2019
Acute kidney injury	C2609414	ORM1	5004	P02763	orosomucoid 1		67	0.608	0.731	1.1456e-05	0.3		1	1	0	2017	2017
Acute kidney injury	C2609414	GSTM2	2946	P28161	glutathione S-transferase mu 2		195	0.488	0.808	3.3913e-07	0.3		1	1	0	2011	2011
Acute kidney injury	C2609414	RAPGEF3	10411	O95398	Rap guanine nucleotide exchange factor 3	Enzyme modulator	99	0.593	0.692	7.0737e-23	0.3		1	1	0	2012	2012
Acute kidney injury	C2609414	CD44	960	P16070	CD44 molecule (Indian blood group)		711	0.363	0.962	2.4476e-07	0.3		1	1	0	2013	2013
Acute kidney injury	C2609414	TNF	7124	P01375	tumor necrosis factor	Signaling	2724	0.231	0.962	0.8033	0.3		1	3	0	2006	2011
Acute kidney injury	C2609414	TLR2	7097	O60603	toll like receptor 2		749	0.361	0.923	1.0152e-06	0.3		1	1	0	2018	2018
Acute kidney injury	C2609414	AFM	173	P43652	afamin	Transporter	86	0.59	0.731	4.2654e-19	0.3		1	1	0	2017	2017
Acute kidney injury	C2609414	THBD	7056	P07204	thrombomodulin		303	0.457	0.769	0.053769	0.3		1	1	0	2009	2009
Acute kidney injury	C2609414	EDN1	1906	P05305	endothelin 1	Signaling	679	0.38	0.846	0.45504	0.3		1	1	0	1998	1998
Acute kidney injury	C2609414	TGFB1	7040	P01137	transforming growth factor beta 1	Signaling	1558	0.287	0.962	0.03685	0.3		1	1	0	1999	1999
Acute kidney injury	C2609414	AHSG	197	P02765	alpha 2-HS glycoprotein	Enzyme modulator	204	0.506	0.846	3.209e-10	0.3		1	1	0	2017	2017
Acute kidney injury	C2609414	A2M	2	P01023	alpha-2-macroglobulin	Enzyme modulator	147	0.529	0.769	4.5229e-11	0.3		1	1	0	2013	2013
Acute kidney injury	C2609414	EPHX2	2053	P34913	epoxide hydrolase 2	Enzyme	97	0.568	0.654	1.7936e-21	0.3		1	1	0	2015	2015
Acute kidney injury	C2609414	CYP2D6	1565	P10635	cytochrome P450 family 2 subfamily D member 6		432	0.437	0.885	1.0793e-25	0.3		1	1	0	2009	2009
Acute kidney injury	C2609414	CYP2C9	1559	P11712	cytochrome P450 family 2 subfamily C member 9		201	0.506	0.885	1.2709e-10	0.3		1	1	0	2009	2009
Acute kidney injury	C2609414	CYP2C19	1557	P33261	cytochrome P450 family 2 subfamily C member 19		274	0.467	0.846	6.4882e-20	0.3		1	1	0	2009	2009
Acute kidney injury	C2609414	GPNMB	10457	Q14956	glycoprotein nmb	Signaling	103	0.566	0.692	2.8803e-27	0.3		1	1	0	2013	2013
Acute kidney injury	C2609414	AMN	81693	Q9BXJ7	amnion associated transmembrane protein		43	0.678	0.577	0.00026529	0.3		1	1	0	2011	2011
Acute kidney injury	C2609414	OCLN	100506658	Q16625	occludin		195	0.507	0.846	8.5583e-07	0.3		1	1	0	2009	2009
Acute kidney injury	C2609414	VEGFA	7422	P15692	vascular endothelial growth factor A	Signaling	1899	0.266	0.923	2.4085e-05	0.3		1	2	0	2011	2012
Acute kidney injury	C2609414	FSTL1	11167	Q12841	follistatin like 1	Enzyme modulator	128	0.541	0.808	0.89403	0.3		1	1	0	2010	2010
Acute kidney injury	C2609414	TTR	7276	P02766	transthyretin	Transporter	461	0.423	0.885	0.51566	0.3		1	1	0	2017	2017
Acute kidney injury	C2609414	CCR5	1234	P51681	C-C motif chemokine receptor 5 (gene/pseudogene)	G-protein coupled receptor	508	0.398	0.885	4.3094e-10	0.3		1	1	0	2016	2016
Acute kidney injury	C2609414	CP	1356	P00450	ceruloplasmin	Enzyme	283	0.466	0.846	4.2013e-10	0.3		1	1	0	2017	2017
Acute kidney injury	C2609414	CST3	1471	P01034	cystatin C		370	0.436	0.808	0.0039011	0.3		1	2	0	2011	2017
Acute kidney injury	C2609414	TP53	7157	P04637	tumor protein p53	Transcription factor	2494	0.236	0.962	0.53235	0.3		1	1	0	2010	2010
Acute kidney injury	C2609414	EPO	2056	P01588	erythropoietin		646	0.381	0.885	0.01125	0.3		1	2	0	2011	2014
Acute kidney injury	C2609414	TFF3	7033	Q07654	trefoil factor 3	Signaling	163	0.518	0.885	0.01591	0.3		1	1	0	2013	2013
Acute kidney injury	C2609414	ALB	213	P02768	albumin	Transporter	1198	0.317	0.962	0.64329	0.3		1	4	0	1991	2017
Acute kidney injury	C2609414	GC	2638	P02774	GC vitamin D binding protein	Transporter	219	0.489	0.885	2.7301e-11	0.3		1	1	0	2017	2017
Acute kidney injury	C2609414	GAS6	2621	Q14393	growth arrest specific 6	Extracellular structure	190	0.5	0.769	0.034477	0.3		1	1	0	2009	2009
Acute kidney injury	C2609414	AMBP	259	P02760	alpha-1-microglobulin/bikunin precursor		150	0.537	0.731	2.7886e-13	0.3		1	2	0	1996	2017
Acute kidney injury	C2609414	G6PD	2539	P11413	glucose-6-phosphate dehydrogenase	Enzyme	410	0.424	0.846	0.97158	0.3		1	3	0	1973	1978
Acute kidney injury	C2609414	SLC22A24	283238	Q8N4F4	solute carrier family 22 member 24	Transporter	6	0.89	0.077	1.7875e-14	0.3		1	2	0	2013	2015
Acute kidney injury	C2609414	BDKRB2	624	P30411	bradykinin receptor B2	G-protein coupled receptor	105	0.585	0.808	0.11863	0.3		1	1	0	2014	2014
Acute kidney injury	C2609414	SLC11A1	6556	P49279	solute carrier family 11 member 1	Transporter	141	0.525	0.846	1.5485e-19	0.3		1	1	0	2011	2011
Acute kidney injury	C2609414	TF	7018	P02787	transferrin	Enzyme	168	0.527	0.846	4.1001e-08	0.3		1	1	0	2017	2017
Acute kidney injury	C2609414	SOD1	6647	P00441	superoxide dismutase 1	Enzyme	689	0.379	0.962	0.1773	0.3		1	1	0	2017	2017
Acute kidney injury	C2609414	GSK3B	2932	P49841	glycogen synthase kinase 3 beta	Kinase	393	0.43	0.846	0.95571	0.3		1	1	0	2012	2012
Acute kidney injury	C2609414	SPP1	6696	P10451	secreted phosphoprotein 1		824	0.353	0.885	2.146e-06	0.3		1	2	0	2001	2011
Acute kidney injury	C2609414	GSTA1	2938	P08263	glutathione S-transferase alpha 1		108	0.561	0.731	1.7305e-06	0.3		1	1	0	2017	2017
Acute kidney injury	C2609414	CAPN1	823	P07384	calpain 1	Enzyme	165	0.539	0.808	5.8554e-10	0.2		1	1	0	2013	2013
Acute kidney injury	C2609414	PTGER4	5734	P35408	prostaglandin E receptor 4	G-protein coupled receptor	120	0.558	0.731	0.9755	0.2		1	1	0	2006	2006
Acute kidney injury	C2609414	SCGB1A1	7356	P11684	secretoglobin family 1A member 1	Signaling	133	0.546	0.808	0.00079919	0.2		1	1	0	2008	2008
Acute kidney injury	C2609414	PTGS2	5743	P35354	prostaglandin-endoperoxide synthase 2	Enzyme	1234	0.314	0.962	0.99597	0.2		1	1	0	2011	2011
Acute kidney injury	C2609414	HDAC3	8841	O15379	histone deacetylase 3	Epigenetic regulator	179	0.511	0.731	0.56737	0.2		1	1	0	2011	2011
Acute kidney injury	C2609414	CASP1	834	P29466	caspase 1	Enzyme	444	0.413	0.885	3.5183e-05	0.2		1	1	0	2006	2006
Acute kidney injury	C2609414	FIS1	51024	Q9Y3D6	fission, mitochondrial 1		40	0.663	0.769	1.302e-05	0.2		1	1	0	2015	2015
Acute kidney injury	C2609414	RB1	5925	P06400	RB transcriptional corepressor 1	Nucleic acid binding	339	0.444	0.885	1	0.2		1	1	0	2009	2009
Acute kidney injury	C2609414	PKD2	5311	Q13563	polycystin 2, transient receptor potential cation channel	Ion channel	122	0.552	0.731	0.00017271	0.2		1	1	0	2002	2002
Acute kidney injury	C2609414	BCL2	596	P10415	BCL2 apoptosis regulator	Signaling	1456	0.291	0.885	0.55903	0.2		1	1	0	2010	2010
Acute kidney injury	C2609414	EGLN1	54583	Q9GZT9	egl-9 family hypoxia inducible factor 1		130	0.54	0.731	0.97403	0.2		1	1	0	2009	2009
Acute kidney injury	C2609414	TGFA	7039	P01135	transforming growth factor alpha	Signaling	376	0.432	0.885	0.71981	0.2		1	1	0	2001	2001
Acute kidney injury	C2609414	CYP2E1	1571	P05181	cytochrome P450 family 2 subfamily E member 1		306	0.459	0.885	8.0688e-09	0.2		1	2	0	2014	2014
Acute kidney injury	C2609414	WNT4	54361	P56705	Wnt family member 4	Signaling	135	0.552	0.731	0.12766	0.2		1	1	0	2003	2003
Acute kidney injury	C2609414	SLC22A2	6582	O15244	solute carrier family 22 member 2	Transporter	98	0.572	0.769	2.0202e-12	0.2		1	2	0	2008	2012
Acute kidney injury	C2609414	SLC22A1	6580	O15245	solute carrier family 22 member 1	Transporter	119	0.556	0.731	1.4614e-22	0.2		1	1	0	2012	2012
Acute kidney injury	C2609414	AVPR1A	552	P37288	arginine vasopressin receptor 1A	G-protein coupled receptor	51	0.663	0.5	6.8987e-07	0.2		1	1	0	2006	2006
Acute kidney injury	C2609414	MFN1	55669	Q8IWA4	mitofusin 1	Enzyme	45	0.644	0.577	2.5118e-10	0.2		1	1	0	2015	2015
Acute kidney injury	C2609414	BAD	572	Q92934	BCL2 associated agonist of cell death		125	0.553	0.769	0.0046237	0.2		1	1	0	2010	2010
Acute kidney injury	C2609414	BCL2L1	598	Q07817	BCL2 like 1	Signaling	212	0.493	0.885	0.93667	0.2		1	1	0	2010	2010
Acute kidney injury	C2609414	PTAFR	5724	P25105	platelet activating factor receptor	G-protein coupled receptor	96	0.575	0.731	0.24232	0.2		1	1	0	1989	1989
Acute kidney injury	C2609414	XDH	7498	P47989	xanthine dehydrogenase	Enzyme	165	0.529	0.846	2.589e-22	0.2		1	2	0	2010	2012
Acute kidney injury	C2609414	CDKN1B	1027	P46527	cyclin dependent kinase inhibitor 1B		454	0.409	0.769	0.62376	0.2		1	1	0	2006	2006
Acute kidney injury	C2609414	ALAD	210	P13716	aminolevulinate dehydratase	Enzyme	135	0.556	0.615	5.6185e-05	0.2		1	1	0	2009	2009
Acute kidney injury	C2609414	FN1	2335	P02751	fibronectin 1	Signaling	724	0.365	0.962	0.0014045	0.2		1	2	0	2001	2003
Acute kidney injury	C2609414	HDAC5	10014	Q9UQL6	histone deacetylase 5	Epigenetic regulator	114	0.552	0.769	1	0.2		1	1	0	2011	2011
Acute kidney injury	C2609414	ALOX5	240	P09917	arachidonate 5-lipoxygenase	Enzyme	342	0.447	0.885	1.2059e-06	0.2		1	1	0	2009	2009
Acute kidney injury	C2609414	FGA	2243	P02671	fibrinogen alpha chain		118	0.573	0.769	1.2236e-13	0.2		1	1	0	2005	2005
Acute kidney injury	C2609414	MTOR	2475	P42345	mechanistic target of rapamycin kinase	Kinase	960	0.343	0.885	1	0.2		1	1	0	2012	2012
Acute kidney injury	C2609414	GATM	2628	P50440	glycine amidinotransferase		46	0.666	0.615	0.051418	0.2		1	1	0	1989	1989
Acute kidney injury	C2609414	GOT2	2806	P00505	glutamic-oxaloacetic transaminase 2		148	0.529	0.731	0.014233	0.2		1	1	0	2013	2013
Acute kidney injury	C2609414	UTS2R	2837	Q9UKP6	urotensin 2 receptor	G-protein coupled receptor	98	0.566	0.692	2.3172e-05	0.2		1	1	0	2004	2004
Acute kidney injury	C2609414	EPAS1	2034	Q99814	endothelial PAS domain protein 1	Transcription factor	293	0.454	0.731	0.5961	0.2		1	1	0	2006	2006
Acute kidney injury	C2609414	EGF	1950	P01133	epidermal growth factor		774	0.357	0.923	8.5294e-17	0.2		1	1	0	2001	2001
Acute kidney injury	C2609414	PROCR	10544	Q9UNN8	protein C receptor	Enzyme modulator	110	0.56	0.692	0.0056256	0.2		1	1	0	2013	2013
Acute kidney injury	C2609414	NES	10763	P48681	nestin		302	0.45	0.808	1.6236e-06	0.2		1	1	0	2014	2014
Acute kidney injury	C2609414	EGLN3	112399	Q9H6Z9	egl-9 family hypoxia inducible factor 3		97	0.575	0.654	0.0094753	0.2		1	1	0	2009	2009
Acute kidney injury	C2609414	CRP	1401	P02741	C-reactive protein		1483	0.299	0.962	0.0036969	0.2		1	1	0	2012	2012
Acute kidney injury	C2609414	ADRB2	154	P07550	adrenoceptor beta 2	G-protein coupled receptor	387	0.442	0.923	0.52545	0.2		1	2	0	2004	2009
Acute kidney injury	C2609414	CYP27B1	1594	O15528	cytochrome P450 family 27 subfamily B member 1	Enzyme	229	0.502	0.769	1.9194e-07	0.2		1	1	0	1983	1983
Acute kidney injury	C2609414	ACE	1636	P12821	angiotensin I converting enzyme	Enzyme	1082	0.328	0.923	1.0344e-37	0.2		1	1	0	2014	2014
Acute kidney injury	C2609414	DDIT3	1649	P35638	DNA damage inducible transcript 3		264	0.467	0.846	0.59066	0.2		1	1	0	2004	2004
Acute kidney injury	C2609414	ECE1	1889	P42892	endothelin converting enzyme 1	Enzyme	157	0.541	0.769	0.95987	0.2		1	2	0	1999	2000
Acute kidney injury	C2609414	GSR	2936	P00390	glutathione-disulfide reductase	Enzyme	206	0.494	0.846	1.2922e-06	0.2		1	1	0	1991	1991
Acute kidney injury	C2609414	ANXA1	301	P04083	annexin A1		336	0.442	0.885	1.2009e-07	0.2		1	1	0	2012	2012
Acute kidney injury	C2609414	ARG1	383	P05089	arginase 1	Enzyme	273	0.476	0.846	0.00035944	0.2		1	1	0	2002	2002
Acute kidney injury	C2609414	NDUFB8	4714	O95169	NADH:ubiquinone oxidoreductase subunit B8	Enzyme	84	0.638	0.654	0.0074738	0.2		1	1	0	2012	2012
Acute kidney injury	C2609414	HIF1A	3091	Q16665	hypoxia inducible factor 1 subunit alpha	Transcription factor	1044	0.327	0.923	0.9777	0.2		1	3	0	2005	2008
Acute kidney injury	C2609414	MET	4233	P08581	MET proto-oncogene, receptor tyrosine kinase	Kinase	594	0.38	0.846	0.96998	0.2		1	1	0	2007	2007
Acute kidney injury	C2609414	IL1B	3553	P01584	interleukin 1 beta		1801	0.276	0.962	0.13005	0.2		1	2	0	2012	2012
Acute kidney injury	C2609414	AR	367	P10275	androgen receptor	Nuclear receptor	854	0.351	0.846	0.98837	0.2		1	1	0	2014	2014
Acute kidney injury	C2609414	ARG2	384	P78540	arginase 2	Enzyme	103	0.569	0.731	0.00018207	0.2		1	1	0	2002	2002
Acute kidney injury	C2609414	LGALS3	3958	P17931	galectin 3	Signaling	557	0.392	0.846	2.3207e-05	0.2		1	1	0	2000	2000
Acute kidney injury	C2609414	MIR26A1	407015		microRNA 26a-1		38	0.653	0.577		0.2		1	1	0	2019	2019
Acute kidney injury	C2609414	IGF1R	3480	P08069	insulin like growth factor 1 receptor	Kinase	556	0.399	0.885	0.96799	0.2		1	1	0	1998	1998
Acute kidney injury	C2609414	MB	4151	P02144	myoglobin		125	0.556	0.731	0.030636	0.2		1	1	0	1998	1998
Acute kidney injury	C2609414	NPPB	4879	P16860	natriuretic peptide B		193	0.513	0.808	9.8786e-06	0.2		1	1	0	2012	2012
Acute kidney injury	C2609414	NOS1	4842	P29475	nitric oxide synthase 1		521	0.408	0.885	1	0.2		1	1	0	2003	2003
Acute kidney injury	C2609414	HES1	3280	Q14469	hes family bHLH transcription factor 1	Transcription factor	243	0.468	0.885	0.7072	0.2		1	2	0	2013	2013
Acute kidney injury	C2609414	HSPA8	3312	P11142	heat shock protein family A (Hsp70) member 8		124	0.553	0.808	0.99863	0.2		1	1	0	2004	2004
Acute kidney injury	C2609414	ICAM1	3383	P05362	intercellular adhesion molecule 1		737	0.364	0.962	0.035295	0.2		1	1	0	2012	2012
Acute kidney injury	C2609414	CFHR3	10878	Q02985	complement factor H related 3		55	0.663	0.462	1.72e-11	0.1			0	0
Acute kidney injury	C2609414	CORIN	10699	Q9Y5Q5	corin, serine peptidase		55	0.695	0.538	6.5072e-35	0.1			0	0
Acute kidney injury	C2609414	SLC26A1	10861	Q9H2B4	solute carrier family 26 member 1	Ion channel	33	0.686	0.577	1.0564e-11	0.1			0	0
Acute kidney injury	C2609414	CACNA1S	779	Q13698	calcium voltage-gated channel subunit alpha1 S	Ion channel	118	0.595	0.692	6.2588e-12	0.1			0	0
Acute kidney injury	C2609414	CD46	4179	P15529	CD46 molecule		258	0.477	0.808	4.7013e-07	0.1			0	0
Acute kidney injury	C2609414	DGKE	8526	P52429	diacylglycerol kinase epsilon	Enzyme	41	0.674	0.538	5.4906e-06	0.1			0	1
Acute kidney injury	C2609414	HELLPAR	101101692		HELLP associated long non-coding RNA		40	0.76	0.269		0.1			0	0
Acute kidney injury	C2609414	TRIM25	7706	Q14258	tripartite motif containing 25		58	0.633	0.462	0.0041202	0.1			0	1
Acute kidney injury	C2609414	CFH	3075	P08603	complement factor H		393	0.441	0.885	0.86061	0.1			0	0
Acute kidney injury	C2609414	CFHR1	3078	Q03591	complement factor H related 1		90	0.588	0.615	2.6297e-08	0.1			0	0
Acute kidney injury	C2609414	CCND1	595	P24385	cyclin D1	Enzyme modulator	859	0.344	0.923	0.89057	0.1			0	0
Acute kidney injury	C2609414	HNF4A	3172	P41235	hepatocyte nuclear factor 4 alpha	Nuclear receptor	340	0.461	0.808	0.15285	0.1			0	0
Acute kidney injury	C2609414	HPRT1	3251	P00492	hypoxanthine phosphoribosyltransferase 1	Enzyme	210	0.5	0.808	0.93728	0.1			0	0
Acute kidney injury	C2609414	RYR1	6261	P21817	ryanodine receptor 1	Ion channel	320	0.489	0.808	1.5944e-29	0.1			0	0
Acute kidney injury	C2609414	CFB	629	P00751	complement factor B		139	0.532	0.769	4.6696e-16	0.1			0	0
Acute kidney injury	C2609414	CFI	3426	P05156	complement factor I		133	0.569	0.731	3.5432e-08	0.1			0	0
Acute kidney injury	C2609414	FLT1	2321	P17948	fms related receptor tyrosine kinase 1	Kinase	424	0.419	0.846	0.99983	0.1			0	0
Acute kidney injury	C2609414	LPIN1	23175	Q14693	lipin 1		86	0.601	0.692	6.4522e-13	0.1			0	0
Acute kidney injury	C2609414	SAA1	6288	P0DJI8	serum amyloid A1	Transporter	188	0.513	0.808	0.01493	0.1			0	0
Acute kidney injury	C2609414	TCN2	6948	P20062	transcobalamin 2		104	0.578	0.615	1.0478e-06	0.1			0	0
Acute kidney injury	C2609414	STOX1	219736	Q6ZVD7	storkhead box 1		39	0.729	0.462	1.4404e-16	0.1			0	0
Acute kidney injury	C2609414	HNF1B	6928	P35680	HNF1 homeobox B	Nucleic acid binding	279	0.473	0.808	0.99976	0.1			0	0

## Sheet: disgenet
Gene Symbol	Description	Category	Gifts	GC Id	Relevance score	GeneCards Link
PKD1	Polycystin 1, Transient Receptor Potential Channel Interacting	Protein Coding	48	GC16M007548	123.789	https://www.genecards.org/cgi-bin/carddisp.pl?gene=PKD1
PKHD1	PKHD1 Ciliary IPT Domain Containing Fibrocystin/Polyductin	Protein Coding	41	GC06M069563	117.995	https://www.genecards.org/cgi-bin/carddisp.pl?gene=PKHD1
PKD2	Polycystin 2, Transient Receptor Potential Cation Channel	Protein Coding	50	GC04P088007	92.3153	https://www.genecards.org/cgi-bin/carddisp.pl?gene=PKD2
TP53	Tumor Protein P53	Protein Coding	55	GC17M007661	85.0552	https://www.genecards.org/cgi-bin/carddisp.pl?gene=TP53
FLT3	Fms Related Receptor Tyrosine Kinase 3	Protein Coding	55	GC13M028003	83.689	https://www.genecards.org/cgi-bin/carddisp.pl?gene=FLT3
IL6	Interleukin 6	Protein Coding	53	GC07P022725	76.4723	https://www.genecards.org/cgi-bin/carddisp.pl?gene=IL6
UMOD	Uromodulin	Protein Coding	45	GC16M020344	71.5882	https://www.genecards.org/cgi-bin/carddisp.pl?gene=UMOD
TNF	Tumor Necrosis Factor	Protein Coding	54	GC06P087731	70.6166	https://www.genecards.org/cgi-bin/carddisp.pl?gene=TNF
HNF1B	HNF1 Homeobox B	Protein Coding	44	GC17M037686	68.7565	https://www.genecards.org/cgi-bin/carddisp.pl?gene=HNF1B
CEBPA	CCAAT Enhancer Binding Protein Alpha	Protein Coding	49	GC19M033299	67.9765	https://www.genecards.org/cgi-bin/carddisp.pl?gene=CEBPA
NPM1	Nucleophosmin 1	Protein Coding	53	GC05P171387	62.2117	https://www.genecards.org/cgi-bin/carddisp.pl?gene=NPM1
RUNX1	RUNX Family Transcription Factor 1	Protein Coding	51	GC21M034787	61.5064	https://www.genecards.org/cgi-bin/carddisp.pl?gene=RUNX1
REN	Renin	Protein Coding	51	GC01M204154	60.084	https://www.genecards.org/cgi-bin/carddisp.pl?gene=REN
KIT	KIT Proto-Oncogene, Receptor Tyrosine Kinase	Protein Coding	56	GC04P054657	58.1339	https://www.genecards.org/cgi-bin/carddisp.pl?gene=KIT
WT1	WT1 Transcription Factor	Protein Coding	51	GC11M032365	56.7718	https://www.genecards.org/cgi-bin/carddisp.pl?gene=WT1
CRP	C-Reactive Protein	Protein Coding	48	GC01M159728	56.5096	https://www.genecards.org/cgi-bin/carddisp.pl?gene=CRP
ETV6	ETS Variant Transcription Factor 6	Protein Coding	48	GC12P011649	55.943	https://www.genecards.org/cgi-bin/carddisp.pl?gene=ETV6
ACE	Angiotensin I Converting Enzyme	Protein Coding	54	GC17P063477	55.3916	https://www.genecards.org/cgi-bin/carddisp.pl?gene=ACE
KMT2A	Lysine Methyltransferase 2A	Protein Coding	50	GC11P118436	54.2041	https://www.genecards.org/cgi-bin/carddisp.pl?gene=KMT2A
HMBS	Hydroxymethylbilane Synthase	Protein Coding	47	GC11P119084	54.046	https://www.genecards.org/cgi-bin/carddisp.pl?gene=HMBS
TERT	Telomerase Reverse Transcriptase	Protein Coding	53	GC05M001253	52.7756	https://www.genecards.org/cgi-bin/carddisp.pl?gene=TERT
TSC2	TSC Complex Subunit 2	Protein Coding	51	GC16P012688	52.4642	https://www.genecards.org/cgi-bin/carddisp.pl?gene=TSC2
STAT3	Signal Transducer And Activator Of Transcription 3	Protein Coding	56	GC17M042313	52.3725	https://www.genecards.org/cgi-bin/carddisp.pl?gene=STAT3
JAK2	Janus Kinase 2	Protein Coding	55	GC09P004985	52.2333	https://www.genecards.org/cgi-bin/carddisp.pl?gene=JAK2
IL10	Interleukin 10	Protein Coding	50	GC01M206767	51.7761	https://www.genecards.org/cgi-bin/carddisp.pl?gene=IL10
CFH	Complement Factor H	Protein Coding	50	GC01P196621	51.1568	https://www.genecards.org/cgi-bin/carddisp.pl?gene=CFH
IFNG	Interferon Gamma	Protein Coding	52	GC12M068154	51.0137	https://www.genecards.org/cgi-bin/carddisp.pl?gene=IFNG
RANBP2	RAN Binding Protein 2	Protein Coding	49	GC02P108719	50.8818	https://www.genecards.org/cgi-bin/carddisp.pl?gene=RANBP2
LCN2	Lipocalin 2	Protein Coding	48	GC09P128149	50.2516	https://www.genecards.org/cgi-bin/carddisp.pl?gene=LCN2
ALB	Albumin	Protein Coding	52	GC04P073397	49.8706	https://www.genecards.org/cgi-bin/carddisp.pl?gene=ALB
KRAS	KRAS Proto-Oncogene, GTPase	Protein Coding	54	GC12M025204	49.4689	https://www.genecards.org/cgi-bin/carddisp.pl?gene=KRAS
DNMT3A	DNA Methyltransferase 3 Alpha	Protein Coding	54	GC02M025228	48.6876	https://www.genecards.org/cgi-bin/carddisp.pl?gene=DNMT3A
BCOR	BCL6 Corepressor	Protein Coding	45	GC0XM040049	47.7104	https://www.genecards.org/cgi-bin/carddisp.pl?gene=BCOR
MUC1	Mucin 1, Cell Surface Associated	Protein Coding	51	GC01M155185	47.2559	https://www.genecards.org/cgi-bin/carddisp.pl?gene=MUC1
COL4A5	Collagen Type IV Alpha 5 Chain	Protein Coding	47	GC0XP108439	47.2028	https://www.genecards.org/cgi-bin/carddisp.pl?gene=COL4A5
MIR126	MicroRNA 126	RNA Gene	24	GC09P136670	46.1454	https://www.genecards.org/cgi-bin/carddisp.pl?gene=MIR126
PAX2	Paired Box 2	Protein Coding	49	GC10P100735	45.2753	https://www.genecards.org/cgi-bin/carddisp.pl?gene=PAX2
GATA2	GATA Binding Protein 2	Protein Coding	51	GC03M128479	45.0656	https://www.genecards.org/cgi-bin/carddisp.pl?gene=GATA2
MET	MET Proto-Oncogene, Receptor Tyrosine Kinase	Protein Coding	56	GC07P116672	44.6749	https://www.genecards.org/cgi-bin/carddisp.pl?gene=MET
NBN	Nibrin	Protein Coding	50	GC08M089933	43.9105	https://www.genecards.org/cgi-bin/carddisp.pl?gene=NBN
THBD	Thrombomodulin	Protein Coding	49	GC20M023026	43.8775	https://www.genecards.org/cgi-bin/carddisp.pl?gene=THBD
CPT2	Carnitine Palmitoyltransferase 2	Protein Coding	52	GC01P053196	43.8578	https://www.genecards.org/cgi-bin/carddisp.pl?gene=CPT2
NUP214	Nucleoporin 214	Protein Coding	48	GC09P131125	43.5643	https://www.genecards.org/cgi-bin/carddisp.pl?gene=NUP214
COL4A4	Collagen Type IV Alpha 4 Chain	Protein Coding	47	GC02M226973	43.3053	https://www.genecards.org/cgi-bin/carddisp.pl?gene=COL4A4
VHL	Von Hippel-Lindau Tumor Suppressor	Protein Coding	49	GC03P012694	43.2211	https://www.genecards.org/cgi-bin/carddisp.pl?gene=VHL
NSD1	Nuclear Receptor Binding SET Domain Protein 1	Protein Coding	47	GC05P177522	43.0848	https://www.genecards.org/cgi-bin/carddisp.pl?gene=NSD1
IL1B	Interleukin 1 Beta	Protein Coding	50	GC02M112829	42.4844	https://www.genecards.org/cgi-bin/carddisp.pl?gene=IL1B
CEP290	Centrosomal Protein 290	Protein Coding	43	GC12M088049	42.4539	https://www.genecards.org/cgi-bin/carddisp.pl?gene=CEP290
INS	Insulin	Protein Coding	50	GC11M002159	42.4145	https://www.genecards.org/cgi-bin/carddisp.pl?gene=INS
PTEN	Phosphatase And Tensin Homolog	Protein Coding	54	GC10P093576	41.8771	https://www.genecards.org/cgi-bin/carddisp.pl?gene=PTEN
DZIP1L	DAZ Interacting Zinc Finger Protein 1 Like	Protein Coding	38	GC03M138061	41.4144	https://www.genecards.org/cgi-bin/carddisp.pl?gene=DZIP1L
PAX5	Paired Box 5	Protein Coding	48	GC09M036859	41.3574	https://www.genecards.org/cgi-bin/carddisp.pl?gene=PAX5
F2	Coagulation Factor II, Thrombin	Protein Coding	52	GC11P046720	41.3129	https://www.genecards.org/cgi-bin/carddisp.pl?gene=F2
GANAB	Glucosidase II Alpha Subunit	Protein Coding	50	GC11M096927	41.2907	https://www.genecards.org/cgi-bin/carddisp.pl?gene=GANAB
MIR155	MicroRNA 155	RNA Gene	23	GC21P025573	41.2539	https://www.genecards.org/cgi-bin/carddisp.pl?gene=MIR155
GATA1	GATA Binding Protein 1	Protein Coding	49	GC0XP048786	41.0032	https://www.genecards.org/cgi-bin/carddisp.pl?gene=GATA1
IDH1	Isocitrate Dehydrogenase (NADP(+)) 1	Protein Coding	56	GC02M208236	40.5268	https://www.genecards.org/cgi-bin/carddisp.pl?gene=IDH1
RARA	Retinoic Acid Receptor Alpha	Protein Coding	52	GC17P040309	40.3583	https://www.genecards.org/cgi-bin/carddisp.pl?gene=RARA
MIR15A	MicroRNA 15a	RNA Gene	19	GC13M050049	40.1189	https://www.genecards.org/cgi-bin/carddisp.pl?gene=MIR15A
DNAJB11	DnaJ Heat Shock Protein Family (Hsp40) Member B11	Protein Coding	44	GC03P186567	39.4478	https://www.genecards.org/cgi-bin/carddisp.pl?gene=DNAJB11
ABL1	ABL Proto-Oncogene 1, Non-Receptor Tyrosine Kinase	Protein Coding	55	GC09P130713	39.1722	https://www.genecards.org/cgi-bin/carddisp.pl?gene=ABL1
MYC	MYC Proto-Oncogene, BHLH Transcription Factor	Protein Coding	54	GC08P127735	39.1419	https://www.genecards.org/cgi-bin/carddisp.pl?gene=MYC
HAVCR1	Hepatitis A Virus Cellular Receptor 1	Protein Coding	45	GC05M157028	38.616	https://www.genecards.org/cgi-bin/carddisp.pl?gene=HAVCR1
CXCL8	C-X-C Motif Chemokine Ligand 8	Protein Coding	44	GC04P073740	38.593	https://www.genecards.org/cgi-bin/carddisp.pl?gene=CXCL8
SLC22A12	Solute Carrier Family 22 Member 12	Protein Coding	47	GC11P064609	38.2002	https://www.genecards.org/cgi-bin/carddisp.pl?gene=SLC22A12
CBFB	Core-Binding Factor Subunit Beta	Protein Coding	48	GC16P067063	38.0702	https://www.genecards.org/cgi-bin/carddisp.pl?gene=CBFB
NPHP3	Nephrocystin 3	Protein Coding	41	GC03M132683	37.9247	https://www.genecards.org/cgi-bin/carddisp.pl?gene=NPHP3
VEGFA	Vascular Endothelial Growth Factor A	Protein Coding	51	GC06P043770	37.8446	https://www.genecards.org/cgi-bin/carddisp.pl?gene=VEGFA
MTOR	Mechanistic Target Of Rapamycin Kinase	Protein Coding	56	GC01M011106	37.8332	https://www.genecards.org/cgi-bin/carddisp.pl?gene=MTOR
EPO	Erythropoietin	Protein Coding	47	GC07P100720	37.7757	https://www.genecards.org/cgi-bin/carddisp.pl?gene=EPO
TGFB1	Transforming Growth Factor Beta 1	Protein Coding	55	GC19M041301	37.2062	https://www.genecards.org/cgi-bin/carddisp.pl?gene=TGFB1
CCL2	C-C Motif Chemokine Ligand 2	Protein Coding	51	GC17P034255	37.077	https://www.genecards.org/cgi-bin/carddisp.pl?gene=CCL2
SETBP1	SET Binding Protein 1	Protein Coding	43	GC18P044680	37.0125	https://www.genecards.org/cgi-bin/carddisp.pl?gene=SETBP1
TLR4	Toll Like Receptor 4	Protein Coding	54	GC09P117704	36.9044	https://www.genecards.org/cgi-bin/carddisp.pl?gene=TLR4
TSC1	TSC Complex Subunit 1	Protein Coding	50	GC09M132891	36.7728	https://www.genecards.org/cgi-bin/carddisp.pl?gene=TSC1
CST3	Cystatin C	Protein Coding	47	GC20M023675	36.7051	https://www.genecards.org/cgi-bin/carddisp.pl?gene=CST3
MLLT10	MLLT10 Histone Lysine Methyltransferase DOT1L Cofactor	Protein Coding	44	GC10P021524	36.6749	https://www.genecards.org/cgi-bin/carddisp.pl?gene=MLLT10
CC2D2A	Coiled-Coil And C2 Domain Containing 2A	Protein Coding	41	GC04P018703	36.6249	https://www.genecards.org/cgi-bin/carddisp.pl?gene=CC2D2A
CDKN2A	Cyclin Dependent Kinase Inhibitor 2A	Protein Coding	52	GC09M021967	36.4585	https://www.genecards.org/cgi-bin/carddisp.pl?gene=CDKN2A
SETD2	SET Domain Containing 2, Histone Lysine Methyltransferase	Protein Coding	50	GC03M047033	36.4361	https://www.genecards.org/cgi-bin/carddisp.pl?gene=SETD2
NPHP1	Nephrocystin 1	Protein Coding	45	GC02M110122	36.3123	https://www.genecards.org/cgi-bin/carddisp.pl?gene=NPHP1
APOE	Apolipoprotein E	Protein Coding	53	GC19P069967	36.3057	https://www.genecards.org/cgi-bin/carddisp.pl?gene=APOE
STAR	Steroidogenic Acute Regulatory Protein	Protein Coding	47	GC08M038145	36.2515	https://www.genecards.org/cgi-bin/carddisp.pl?gene=STAR
ALG9	ALG9 Alpha-1,2-Mannosyltransferase	Protein Coding	45	GC11M112487	36.1689	https://www.genecards.org/cgi-bin/carddisp.pl?gene=ALG9
MPO	Myeloperoxidase	Protein Coding	55	GC17M058269	36.0782	https://www.genecards.org/cgi-bin/carddisp.pl?gene=MPO
MEFV	MEFV Innate Immuity Regulator, Pyrin	Protein Coding	46	GC16M007681	36.0528	https://www.genecards.org/cgi-bin/carddisp.pl?gene=MEFV
ICAM1	Intercellular Adhesion Molecule 1	Protein Coding	53	GC19P010638	35.6518	https://www.genecards.org/cgi-bin/carddisp.pl?gene=ICAM1
BRCA2	BRCA2 DNA Repair Associated	Protein Coding	50	GC13P032315	35.5393	https://www.genecards.org/cgi-bin/carddisp.pl?gene=BRCA2
BAX	BCL2 Associated X, Apoptosis Regulator	Protein Coding	52	GC19P048954	35.5212	https://www.genecards.org/cgi-bin/carddisp.pl?gene=BAX
AGTR1	Angiotensin II Receptor Type 1	Protein Coding	54	GC03P148697	35.5162	https://www.genecards.org/cgi-bin/carddisp.pl?gene=AGTR1
CREBBP	CREB Binding Protein	Protein Coding	55	GC16M007712	34.9728	https://www.genecards.org/cgi-bin/carddisp.pl?gene=CREBBP
ADAMTS13	ADAM Metallopeptidase With Thrombospondin Type 1 Motif 13	Protein Coding	51	GC09P133414	34.9102	https://www.genecards.org/cgi-bin/carddisp.pl?gene=ADAMTS13
HP	Haptoglobin	Protein Coding	48	GC16P072191	34.8538	https://www.genecards.org/cgi-bin/carddisp.pl?gene=HP
PML	PML Nuclear Body Scaffold	Protein Coding	48	GC15P073994	34.7006	https://www.genecards.org/cgi-bin/carddisp.pl?gene=PML
DYNC2H1	Dynein Cytoplasmic 2 Heavy Chain 1	Protein Coding	41	GC11P103109	34.6605	https://www.genecards.org/cgi-bin/carddisp.pl?gene=DYNC2H1
MIR223	MicroRNA 223	RNA Gene	24	GC0XP066018	34.5399	https://www.genecards.org/cgi-bin/carddisp.pl?gene=MIR223
IDH2	Isocitrate Dehydrogenase (NADP(+)) 2	Protein Coding	55	GC15M090083	34.379	https://www.genecards.org/cgi-bin/carddisp.pl?gene=IDH2
HMOX1	Heme Oxygenase 1	Protein Coding	55	GC22P035380	34.3147	https://www.genecards.org/cgi-bin/carddisp.pl?gene=HMOX1
MMP9	Matrix Metallopeptidase 9	Protein Coding	56	GC20P046008	34.0536	https://www.genecards.org/cgi-bin/carddisp.pl?gene=MMP9
NOS3	Nitric Oxide Synthase 3	Protein Coding	52	GC07P150990	33.9967	https://www.genecards.org/cgi-bin/carddisp.pl?gene=NOS3
IL2	Interleukin 2	Protein Coding	51	GC04M122451	33.9464	https://www.genecards.org/cgi-bin/carddisp.pl?gene=IL2
NPPA	Natriuretic Peptide A	Protein Coding	48	GC01M011846	33.8554	https://www.genecards.org/cgi-bin/carddisp.pl?gene=NPPA
C3	Complement C3	Protein Coding	52	GC19M006677	33.6936	https://www.genecards.org/cgi-bin/carddisp.pl?gene=C3
AKT1	AKT Serine/Threonine Kinase 1	Protein Coding	56	GC14M104769	33.5199	https://www.genecards.org/cgi-bin/carddisp.pl?gene=AKT1
SLC2A9	Solute Carrier Family 2 Member 9	Protein Coding	48	GC04M009772	33.4995	https://www.genecards.org/cgi-bin/carddisp.pl?gene=SLC2A9
ABCB1	ATP Binding Cassette Subfamily B Member 1	Protein Coding	53	GC07M087504	33.4758	https://www.genecards.org/cgi-bin/carddisp.pl?gene=ABCB1
CFI	Complement Factor I	Protein Coding	50	GC04M109732	33.4576	https://www.genecards.org/cgi-bin/carddisp.pl?gene=CFI
CD46	CD46 Molecule	Protein Coding	50	GC01P207752	33.4397	https://www.genecards.org/cgi-bin/carddisp.pl?gene=CD46
CASP3	Caspase 3	Protein Coding	52	GC04M184627	33.3639	https://www.genecards.org/cgi-bin/carddisp.pl?gene=CASP3
MKS1	MKS Transition Zone Complex Subunit 1	Protein Coding	43	GC17M058205	33.2331	https://www.genecards.org/cgi-bin/carddisp.pl?gene=MKS1
NPHS2	NPHS2 Stomatin Family Member, Podocin	Protein Coding	45	GC01M179519	33.1629	https://www.genecards.org/cgi-bin/carddisp.pl?gene=NPHS2
PBX1	PBX Homeobox 1	Protein Coding	51	GC01P164524	33.0239	https://www.genecards.org/cgi-bin/carddisp.pl?gene=PBX1
NPHS1	NPHS1 Adhesion Molecule, Nephrin	Protein Coding	48	GC19M035825	32.9797	https://www.genecards.org/cgi-bin/carddisp.pl?gene=NPHS1
MIR210	MicroRNA 210	RNA Gene	23	GC11M003894	32.7936	https://www.genecards.org/cgi-bin/carddisp.pl?gene=MIR210
IFT140	Intraflagellar Transport 140	Protein Coding	43	GC16M007518	32.7337	https://www.genecards.org/cgi-bin/carddisp.pl?gene=IFT140
IKZF1	IKAROS Family Zinc Finger 1	Protein Coding	51	GC07P050303	32.6781	https://www.genecards.org/cgi-bin/carddisp.pl?gene=IKZF1
CCND1	Cyclin D1	Protein Coding	55	GC11P069641	32.6389	https://www.genecards.org/cgi-bin/carddisp.pl?gene=CCND1
MAPK1	Mitogen-Activated Protein Kinase 1	Protein Coding	54	GC22M021759	32.6343	https://www.genecards.org/cgi-bin/carddisp.pl?gene=MAPK1
GLIS2	GLIS Family Zinc Finger 2	Protein Coding	43	GC16P012768	32.6163	https://www.genecards.org/cgi-bin/carddisp.pl?gene=GLIS2
CTNNB1	Catenin Beta 1	Protein Coding	56	GC03P041236	32.5969	https://www.genecards.org/cgi-bin/carddisp.pl?gene=CTNNB1
GPT	Glutamic--Pyruvic Transaminase	Protein Coding	44	GC08P144502	32.5929	https://www.genecards.org/cgi-bin/carddisp.pl?gene=GPT
IL18	Interleukin 18	Protein Coding	47	GC11M112143	32.5457	https://www.genecards.org/cgi-bin/carddisp.pl?gene=IL18
LPIN1	Lipin 1	Protein Coding	49	GC02P011677	32.4607	https://www.genecards.org/cgi-bin/carddisp.pl?gene=LPIN1
VWF	Von Willebrand Factor	Protein Coding	51	GC12M005917	32.4276	https://www.genecards.org/cgi-bin/carddisp.pl?gene=VWF
HLA-B	Major Histocompatibility Complex, Class I, B	Protein Coding	48	GC06M069166	32.1504	https://www.genecards.org/cgi-bin/carddisp.pl?gene=HLA-B
ZBTB16	Zinc Finger And BTB Domain Containing 16	Protein Coding	45	GC11P114059	32.0127	https://www.genecards.org/cgi-bin/carddisp.pl?gene=ZBTB16
PICALM	Phosphatidylinositol Binding Clathrin Assembly Protein	Protein Coding	47	GC11M085957	31.9189	https://www.genecards.org/cgi-bin/carddisp.pl?gene=PICALM
MIR21	MicroRNA 21	RNA Gene	26	GC17P059872	31.8473	https://www.genecards.org/cgi-bin/carddisp.pl?gene=MIR21
NOS2	Nitric Oxide Synthase 2	Protein Coding	51	GC17M027756	31.6906	https://www.genecards.org/cgi-bin/carddisp.pl?gene=NOS2
GNB1	G Protein Subunit Beta 1	Protein Coding	47	GC01M001785	31.6614	https://www.genecards.org/cgi-bin/carddisp.pl?gene=GNB1
DDX41	DEAD-Box Helicase 41	Protein Coding	47	GC05M177511	31.4986	https://www.genecards.org/cgi-bin/carddisp.pl?gene=DDX41
TMEM67	Transmembrane Protein 67	Protein Coding	42	GC08P093754	31.4309	https://www.genecards.org/cgi-bin/carddisp.pl?gene=TMEM67
SERPINE1	Serpin Family E Member 1	Protein Coding	52	GC07P101127	31.4182	https://www.genecards.org/cgi-bin/carddisp.pl?gene=SERPINE1
DGKE	Diacylglycerol Kinase Epsilon	Protein Coding	50	GC17P056834	31.2572	https://www.genecards.org/cgi-bin/carddisp.pl?gene=DGKE
CFTR	CF Transmembrane Conductance Regulator	Protein Coding	54	GC07P117287	31.189	https://www.genecards.org/cgi-bin/carddisp.pl?gene=CFTR
STAT5B	Signal Transducer And Activator Of Transcription 5B	Protein Coding	52	GC17M042199	31.0807	https://www.genecards.org/cgi-bin/carddisp.pl?gene=STAT5B
AGT	Angiotensinogen	Protein Coding	52	GC01M230702	30.9919	https://www.genecards.org/cgi-bin/carddisp.pl?gene=AGT
TET2	Tet Methylcytosine Dioxygenase 2	Protein Coding	48	GC04P105145	30.9356	https://www.genecards.org/cgi-bin/carddisp.pl?gene=TET2
TTR	Transthyretin	Protein Coding	51	GC18P031557	30.9205	https://www.genecards.org/cgi-bin/carddisp.pl?gene=TTR
CTLA4	Cytotoxic T-Lymphocyte Associated Protein 4	Protein Coding	52	GC02P203854	30.7583	https://www.genecards.org/cgi-bin/carddisp.pl?gene=CTLA4
HLA-DRB1	Major Histocompatibility Complex, Class II, DR Beta 1	Protein Coding	50	GC06M069255	30.7477	https://www.genecards.org/cgi-bin/carddisp.pl?gene=HLA-DRB1
MIR17	MicroRNA 17	RNA Gene	23	GC13P091350	30.7421	https://www.genecards.org/cgi-bin/carddisp.pl?gene=MIR17
IL4	Interleukin 4	Protein Coding	49	GC05P132673	30.5943	https://www.genecards.org/cgi-bin/carddisp.pl?gene=IL4
MYH11	Myosin Heavy Chain 11	Protein Coding	48	GC16M015831	30.5242	https://www.genecards.org/cgi-bin/carddisp.pl?gene=MYH11
APOL1	Apolipoprotein L1	Protein Coding	47	GC22P036253	30.4906	https://www.genecards.org/cgi-bin/carddisp.pl?gene=APOL1
B2M	Beta-2-Microglobulin	Protein Coding	52	GC15P044711	30.3996	https://www.genecards.org/cgi-bin/carddisp.pl?gene=B2M
ALAD	Aminolevulinate Dehydratase	Protein Coding	50	GC09M113386	30.2661	https://www.genecards.org/cgi-bin/carddisp.pl?gene=ALAD
LPP	LIM Domain Containing Preferred Translocation Partner In Lipoma	Protein Coding	47	GC03P188153	30.2335	https://www.genecards.org/cgi-bin/carddisp.pl?gene=LPP
BICC1	BicC Family RNA Binding Protein 1	Protein Coding	39	GC10P058513	30.2151	https://www.genecards.org/cgi-bin/carddisp.pl?gene=BICC1
MTHFR	Methylenetetrahydrofolate Reductase	Protein Coding	50	GC01M011785	30.0663	https://www.genecards.org/cgi-bin/carddisp.pl?gene=MTHFR
NPPB	Natriuretic Peptide B	Protein Coding	46	GC01M011858	29.9844	https://www.genecards.org/cgi-bin/carddisp.pl?gene=NPPB
BRAF	B-Raf Proto-Oncogene, Serine/Threonine Kinase	Protein Coding	55	GC07M140740	29.9741	https://www.genecards.org/cgi-bin/carddisp.pl?gene=BRAF
ELANE	Elastase, Neutrophil Expressed	Protein Coding	53	GC19P003232	29.7603	https://www.genecards.org/cgi-bin/carddisp.pl?gene=ELANE
AQP2	Aquaporin 2	Protein Coding	49	GC12P049950	29.7423	https://www.genecards.org/cgi-bin/carddisp.pl?gene=AQP2
IRF3	Interferon Regulatory Factor 3	Protein Coding	47	GC19M049659	29.6991	https://www.genecards.org/cgi-bin/carddisp.pl?gene=IRF3
SEC63	SEC63 Homolog, Protein Translocation Regulator	Protein Coding	45	GC06M107867	29.5703	https://www.genecards.org/cgi-bin/carddisp.pl?gene=SEC63
RET	Ret Proto-Oncogene	Protein Coding	57	GC10P043208	29.4796	https://www.genecards.org/cgi-bin/carddisp.pl?gene=RET
SPP1	Secreted Phosphoprotein 1	Protein Coding	49	GC04P087975	29.437	https://www.genecards.org/cgi-bin/carddisp.pl?gene=SPP1
HPRT1	Hypoxanthine Phosphoribosyltransferase 1	Protein Coding	51	GC0XP134460	29.4154	https://www.genecards.org/cgi-bin/carddisp.pl?gene=HPRT1
PIK3CA	Phosphatidylinositol-4,5-Bisphosphate 3-Kinase Catalytic Subunit Alpha	Protein Coding	55	GC03P179148	29.3855	https://www.genecards.org/cgi-bin/carddisp.pl?gene=PIK3CA
SOD1	Superoxide Dismutase 1	Protein Coding	56	GC21P031659	29.2582	https://www.genecards.org/cgi-bin/carddisp.pl?gene=SOD1
DNAJC21	DnaJ Heat Shock Protein Family (Hsp40) Member C21	Protein Coding	38	GC05P034929	29.2456	https://www.genecards.org/cgi-bin/carddisp.pl?gene=DNAJC21
CYS1	Cystin 1	Protein Coding	33	GC02M010056	29.2119	https://www.genecards.org/cgi-bin/carddisp.pl?gene=CYS1
BCR	BCR Activator Of RhoGEF And GTPase	Protein Coding	55	GC22P023179	29.1441	https://www.genecards.org/cgi-bin/carddisp.pl?gene=BCR
TTC21B	Tetratricopeptide Repeat Domain 21B	Protein Coding	41	GC02M165905	29.1206	https://www.genecards.org/cgi-bin/carddisp.pl?gene=TTC21B
MIR1225	MicroRNA 1225	RNA Gene	18	GC16M002090	29.1126	https://www.genecards.org/cgi-bin/carddisp.pl?gene=MIR1225
BCL2	BCL2 Apoptosis Regulator	Protein Coding	53	GC18M063123	29.0826	https://www.genecards.org/cgi-bin/carddisp.pl?gene=BCL2
CHEK2	Checkpoint Kinase 2	Protein Coding	56	GC22M028687	29.0153	https://www.genecards.org/cgi-bin/carddisp.pl?gene=CHEK2
TLR3	Toll Like Receptor 3	Protein Coding	54	GC04P186059	28.9064	https://www.genecards.org/cgi-bin/carddisp.pl?gene=TLR3
MIR204	MicroRNA 204	RNA Gene	25	GC09M070809	28.8511	https://www.genecards.org/cgi-bin/carddisp.pl?gene=MIR204
INVS	Inversin	Protein Coding	47	GC09P100099	28.8112	https://www.genecards.org/cgi-bin/carddisp.pl?gene=INVS
CFHR5	Complement Factor H Related 5	Protein Coding	43	GC01P196977	28.8058	https://www.genecards.org/cgi-bin/carddisp.pl?gene=CFHR5
NPHP4	Nephrocystin 4	Protein Coding	42	GC01M007106	28.7794	https://www.genecards.org/cgi-bin/carddisp.pl?gene=NPHP4
CFHR1	Complement Factor H Related 1	Protein Coding	46	GC01P196822	28.7354	https://www.genecards.org/cgi-bin/carddisp.pl?gene=CFHR1
MDM2	MDM2 Proto-Oncogene	Protein Coding	55	GC12P068808	28.7204	https://www.genecards.org/cgi-bin/carddisp.pl?gene=MDM2
FLCN	Folliculin	Protein Coding	44	GC17M017212	28.7068	https://www.genecards.org/cgi-bin/carddisp.pl?gene=FLCN
EP300	E1A Binding Protein P300	Protein Coding	54	GC22P041114	28.6658	https://www.genecards.org/cgi-bin/carddisp.pl?gene=EP300
CSF3	Colony Stimulating Factor 3	Protein Coding	45	GC17P040015	28.6175	https://www.genecards.org/cgi-bin/carddisp.pl?gene=CSF3
ATM	ATM Serine/Threonine Kinase	Protein Coding	55	GC11P108222	28.5267	https://www.genecards.org/cgi-bin/carddisp.pl?gene=ATM
CASR	Calcium Sensing Receptor	Protein Coding	53	GC03P122183	28.4979	https://www.genecards.org/cgi-bin/carddisp.pl?gene=CASR
ACE2	Angiotensin Converting Enzyme 2	Protein Coding	51	GC0XM015494	28.386	https://www.genecards.org/cgi-bin/carddisp.pl?gene=ACE2
F3	Coagulation Factor III, Tissue Factor	Protein Coding	48	GC01M094599	28.3601	https://www.genecards.org/cgi-bin/carddisp.pl?gene=F3
SH3GL1	SH3 Domain Containing GRB2 Like 1, Endophilin A2	Protein Coding	45	GC19M004360	28.2956	https://www.genecards.org/cgi-bin/carddisp.pl?gene=SH3GL1
MME	Membrane Metalloendopeptidase	Protein Coding	53	GC03P155024	28.2386	https://www.genecards.org/cgi-bin/carddisp.pl?gene=MME
EDN1	Endothelin 1	Protein Coding	51	GC06P012256	28.1312	https://www.genecards.org/cgi-bin/carddisp.pl?gene=EDN1
FN1	Fibronectin 1	Protein Coding	52	GC02M215360	28.0083	https://www.genecards.org/cgi-bin/carddisp.pl?gene=FN1
HNF1A	HNF1 Homeobox A	Protein Coding	48	GC12P120978	27.9794	https://www.genecards.org/cgi-bin/carddisp.pl?gene=HNF1A
RTEL1	Regulator Of Telomere Elongation Helicase 1	Protein Coding	43	GC20P063658	27.9132	https://www.genecards.org/cgi-bin/carddisp.pl?gene=RTEL1
HGF	Hepatocyte Growth Factor	Protein Coding	54	GC07M081699	27.8769	https://www.genecards.org/cgi-bin/carddisp.pl?gene=HGF
TNFRSF1A	TNF Receptor Superfamily Member 1A	Protein Coding	52	GC12M006328	27.8173	https://www.genecards.org/cgi-bin/carddisp.pl?gene=TNFRSF1A
HLA-A	Major Histocompatibility Complex, Class I, A	Protein Coding	48	GC06P087685	27.8017	https://www.genecards.org/cgi-bin/carddisp.pl?gene=HLA-A
FGF23	Fibroblast Growth Factor 23	Protein Coding	48	GC12M004368	27.5687	https://www.genecards.org/cgi-bin/carddisp.pl?gene=FGF23
NRAS	NRAS Proto-Oncogene, GTPase	Protein Coding	53	GC01M114704	27.5654	https://www.genecards.org/cgi-bin/carddisp.pl?gene=NRAS
MIRLET7C	MicroRNA Let-7c	RNA Gene	25	GC21P016551	27.419	https://www.genecards.org/cgi-bin/carddisp.pl?gene=MIRLET7C
SHOC2	SHOC2 Leucine Rich Repeat Scaffold Protein	Protein Coding	43	GC10P110919	27.4108	https://www.genecards.org/cgi-bin/carddisp.pl?gene=SHOC2
NOTCH1	Notch Receptor 1	Protein Coding	55	GC09M137632	27.2049	https://www.genecards.org/cgi-bin/carddisp.pl?gene=NOTCH1
EGF	Epidermal Growth Factor	Protein Coding	54	GC04P109912	27.1881	https://www.genecards.org/cgi-bin/carddisp.pl?gene=EGF
PTPN11	Protein Tyrosine Phosphatase Non-Receptor Type 11	Protein Coding	55	GC12P112418	27.1441	https://www.genecards.org/cgi-bin/carddisp.pl?gene=PTPN11
LRP5	LDL Receptor Related Protein 5	Protein Coding	52	GC11P068298	27.0674	https://www.genecards.org/cgi-bin/carddisp.pl?gene=LRP5
IGF2	Insulin Like Growth Factor 2	Protein Coding	51	GC11M003998	27.0327	https://www.genecards.org/cgi-bin/carddisp.pl?gene=IGF2
PRKAR1A	Protein Kinase CAMP-Dependent Type I Regulatory Subunit Alpha	Protein Coding	53	GC17P069148	26.9764	https://www.genecards.org/cgi-bin/carddisp.pl?gene=PRKAR1A
NAGLU	N-Acetyl-Alpha-Glucosaminidase	Protein Coding	45	GC17P058592	26.8545	https://www.genecards.org/cgi-bin/carddisp.pl?gene=NAGLU
MB	Myoglobin	Protein Coding	45	GC22M035606	26.7332	https://www.genecards.org/cgi-bin/carddisp.pl?gene=MB
COL4A3	Collagen Type IV Alpha 3 Chain	Protein Coding	49	GC02P227164	26.7135	https://www.genecards.org/cgi-bin/carddisp.pl?gene=COL4A3
IL17A	Interleukin 17A	Protein Coding	47	GC06P052186	26.684	https://www.genecards.org/cgi-bin/carddisp.pl?gene=IL17A
HMGB1	High Mobility Group Box 1	Protein Coding	49	GC13M030456	26.6141	https://www.genecards.org/cgi-bin/carddisp.pl?gene=HMGB1
SLC4A1	Solute Carrier Family 4 Member 1 (Diego Blood Group)	Protein Coding	50	GC17M049875	26.5781	https://www.genecards.org/cgi-bin/carddisp.pl?gene=SLC4A1
MIR34B	MicroRNA 34b	RNA Gene	23	GC11P111958	26.4404	https://www.genecards.org/cgi-bin/carddisp.pl?gene=MIR34B
TBX18	T-Box Transcription Factor 18	Protein Coding	43	GC06M084687	26.3738	https://www.genecards.org/cgi-bin/carddisp.pl?gene=TBX18
CSF2	Colony Stimulating Factor 2	Protein Coding	46	GC05P132073	26.3408	https://www.genecards.org/cgi-bin/carddisp.pl?gene=CSF2
SAA1	Serum Amyloid A1	Protein Coding	42	GC11P018547	26.2262	https://www.genecards.org/cgi-bin/carddisp.pl?gene=SAA1
LRP2	LDL Receptor Related Protein 2	Protein Coding	51	GC02M169127	26.1434	https://www.genecards.org/cgi-bin/carddisp.pl?gene=LRP2
PIK3C2A	Phosphatidylinositol-4-Phosphate 3-Kinase Catalytic Subunit Type 2 Alpha	Protein Coding	50	GC11M017614	25.9891	https://www.genecards.org/cgi-bin/carddisp.pl?gene=PIK3C2A
FBN1	Fibrillin 1	Protein Coding	50	GC15M048408	25.9841	https://www.genecards.org/cgi-bin/carddisp.pl?gene=FBN1
HIF1A	Hypoxia Inducible Factor 1 Subunit Alpha	Protein Coding	51	GC14P061695	25.9449	https://www.genecards.org/cgi-bin/carddisp.pl?gene=HIF1A
F5	Coagulation Factor V	Protein Coding	50	GC01M169511	25.9172	https://www.genecards.org/cgi-bin/carddisp.pl?gene=F5
CD36	CD36 Molecule	Protein Coding	52	GC07P080369	25.8969	https://www.genecards.org/cgi-bin/carddisp.pl?gene=CD36
WDR19	WD Repeat Domain 19	Protein Coding	40	GC04P039184	25.8567	https://www.genecards.org/cgi-bin/carddisp.pl?gene=WDR19
PRKCSH	Protein Kinase C Substrate 80K-H	Protein Coding	47	GC19P011435	25.7084	https://www.genecards.org/cgi-bin/carddisp.pl?gene=PRKCSH
EGFR	Epidermal Growth Factor Receptor	Protein Coding	58	GC07P055019	25.7058	https://www.genecards.org/cgi-bin/carddisp.pl?gene=EGFR
HBB	Hemoglobin Subunit Beta	Protein Coding	47	GC11M006673	25.6985	https://www.genecards.org/cgi-bin/carddisp.pl?gene=HBB
FLT1	Fms Related Receptor Tyrosine Kinase 1	Protein Coding	54	GC13M028300	25.6737	https://www.genecards.org/cgi-bin/carddisp.pl?gene=FLT1
APRT	Adenine Phosphoribosyltransferase	Protein Coding	48	GC16M088810	25.6544	https://www.genecards.org/cgi-bin/carddisp.pl?gene=APRT
LEP	Leptin	Protein Coding	49	GC07P128241	25.6529	https://www.genecards.org/cgi-bin/carddisp.pl?gene=LEP
PRTN3	Proteinase 3	Protein Coding	48	GC19P000840	25.6515	https://www.genecards.org/cgi-bin/carddisp.pl?gene=PRTN3
SLC26A1	Solute Carrier Family 26 Member 1	Protein Coding	41	GC04M001638	25.6265	https://www.genecards.org/cgi-bin/carddisp.pl?gene=SLC26A1
U2AF1	U2 Small Nuclear RNA Auxiliary Factor 1	Protein Coding	47	GC21M043092	25.5652	https://www.genecards.org/cgi-bin/carddisp.pl?gene=U2AF1
NLRP3	NLR Family Pyrin Domain Containing 3	Protein Coding	50	GC01P247415	25.5601	https://www.genecards.org/cgi-bin/carddisp.pl?gene=NLRP3
CD4	CD4 Molecule	Protein Coding	52	GC12P006786	25.5529	https://www.genecards.org/cgi-bin/carddisp.pl?gene=CD4
GDNF	Glial Cell Derived Neurotrophic Factor	Protein Coding	52	GC05M037812	25.5156	https://www.genecards.org/cgi-bin/carddisp.pl?gene=GDNF
BDNF	Brain Derived Neurotrophic Factor	Protein Coding	52	GC11M027654	25.3105	https://www.genecards.org/cgi-bin/carddisp.pl?gene=BDNF
ASXL1	ASXL Transcriptional Regulator 1	Protein Coding	46	GC20P032700	25.2532	https://www.genecards.org/cgi-bin/carddisp.pl?gene=ASXL1
NRIP1	Nuclear Receptor Interacting Protein 1	Protein Coding	46	GC21M014961	25.1584	https://www.genecards.org/cgi-bin/carddisp.pl?gene=NRIP1
KNG1	Kininogen 1	Protein Coding	50	GC03P186717	24.9985	https://www.genecards.org/cgi-bin/carddisp.pl?gene=KNG1
SELP	Selectin P	Protein Coding	48	GC01M169558	24.9715	https://www.genecards.org/cgi-bin/carddisp.pl?gene=SELP
NUMA1	Nuclear Mitotic Apparatus Protein 1	Protein Coding	47	GC11M072002	24.9523	https://www.genecards.org/cgi-bin/carddisp.pl?gene=NUMA1
FIP1L1	Factor Interacting With PAPOLA And CPSF1	Protein Coding	43	GC04P053431	24.9153	https://www.genecards.org/cgi-bin/carddisp.pl?gene=FIP1L1
CYP2C19	Cytochrome P450 Family 2 Subfamily C Member 19	Protein Coding	48	GC10P094762	24.7804	https://www.genecards.org/cgi-bin/carddisp.pl?gene=CYP2C19
CALCA	Calcitonin Related Polypeptide Alpha	Protein Coding	48	GC11M014945	24.7517	https://www.genecards.org/cgi-bin/carddisp.pl?gene=CALCA
RUNX1T1	RUNX1 Partner Transcriptional Co-Repressor 1	Protein Coding	44	GC08M091954	24.7307	https://www.genecards.org/cgi-bin/carddisp.pl?gene=RUNX1T1
ITGAM	Integrin Subunit Alpha M	Protein Coding	50	GC16P041958	24.66	https://www.genecards.org/cgi-bin/carddisp.pl?gene=ITGAM
CCR6	C-C Motif Chemokine Receptor 6	Protein Coding	46	GC06P167111	24.6464	https://www.genecards.org/cgi-bin/carddisp.pl?gene=CCR6
CLCNKB	Chloride Voltage-Gated Channel Kb	Protein Coding	46	GC01P016051	24.6147	https://www.genecards.org/cgi-bin/carddisp.pl?gene=CLCNKB
GATA3	GATA Binding Protein 3	Protein Coding	51	GC10P008045	24.6091	https://www.genecards.org/cgi-bin/carddisp.pl?gene=GATA3
PLG	Plasminogen	Protein Coding	52	GC06P160702	24.6049	https://www.genecards.org/cgi-bin/carddisp.pl?gene=PLG
FAS	Fas Cell Surface Death Receptor	Protein Coding	53	GC10P093591	24.5785	https://www.genecards.org/cgi-bin/carddisp.pl?gene=FAS
VDR	Vitamin D Receptor	Protein Coding	52	GC12M047841	24.4129	https://www.genecards.org/cgi-bin/carddisp.pl?gene=VDR
TLR2	Toll Like Receptor 2	Protein Coding	54	GC04P153684	24.3988	https://www.genecards.org/cgi-bin/carddisp.pl?gene=TLR2
FCGR2A	Fc Gamma Receptor IIa	Protein Coding	50	GC01P161505	24.352	https://www.genecards.org/cgi-bin/carddisp.pl?gene=FCGR2A
G6PD	Glucose-6-Phosphate Dehydrogenase	Protein Coding	53	GC0XM154558	24.3245	https://www.genecards.org/cgi-bin/carddisp.pl?gene=G6PD
IGF1	Insulin Like Growth Factor 1	Protein Coding	50	GC12M102395	24.2576	https://www.genecards.org/cgi-bin/carddisp.pl?gene=IGF1
MIR320A	MicroRNA 320a	RNA Gene	23	GC08M022271	24.1735	https://www.genecards.org/cgi-bin/carddisp.pl?gene=MIR320A
PDGFRB	Platelet Derived Growth Factor Receptor Beta	Protein Coding	56	GC05M150113	24.1067	https://www.genecards.org/cgi-bin/carddisp.pl?gene=PDGFRB
AGXT	Alanine--Glyoxylate And Serine--Pyruvate Aminotransferase	Protein Coding	48	GC02P240868	24.1031	https://www.genecards.org/cgi-bin/carddisp.pl?gene=AGXT
SLC34A1	Solute Carrier Family 34 Member 1	Protein Coding	47	GC05P177581	24.0972	https://www.genecards.org/cgi-bin/carddisp.pl?gene=SLC34A1
CLCN5	Chloride Voltage-Gated Channel 5	Protein Coding	46	GC0XP049922	24.0722	https://www.genecards.org/cgi-bin/carddisp.pl?gene=CLCN5
NTRK1	Neurotrophic Receptor Tyrosine Kinase 1	Protein Coding	55	GC01P156815	23.888	https://www.genecards.org/cgi-bin/carddisp.pl?gene=NTRK1
PTGS2	Prostaglandin-Endoperoxide Synthase 2	Protein Coding	51	GC01M186640	23.7512	https://www.genecards.org/cgi-bin/carddisp.pl?gene=PTGS2
CFHR3	Complement Factor H Related 3	Protein Coding	44	GC01P196774	23.7322	https://www.genecards.org/cgi-bin/carddisp.pl?gene=CFHR3
MIR203A	MicroRNA 203a	RNA Gene	23	GC14P110181	23.6142	https://www.genecards.org/cgi-bin/carddisp.pl?gene=MIR203A
HRAS	HRas Proto-Oncogene, GTPase	Protein Coding	55	GC11M003889	23.5942	https://www.genecards.org/cgi-bin/carddisp.pl?gene=HRAS
ELN	Elastin	Protein Coding	45	GC07P074027	23.4768	https://www.genecards.org/cgi-bin/carddisp.pl?gene=ELN
TRAF3	TNF Receptor Associated Factor 3	Protein Coding	48	GC14P110165	23.3752	https://www.genecards.org/cgi-bin/carddisp.pl?gene=TRAF3
MYB	MYB Proto-Oncogene, Transcription Factor	Protein Coding	51	GC06P135180	23.3727	https://www.genecards.org/cgi-bin/carddisp.pl?gene=MYB
BSND	Barttin CLCNK Type Accessory Subunit Beta	Protein Coding	42	GC01P054998	23.3664	https://www.genecards.org/cgi-bin/carddisp.pl?gene=BSND
TBK1	TANK Binding Kinase 1	Protein Coding	51	GC12P064451	23.3586	https://www.genecards.org/cgi-bin/carddisp.pl?gene=TBK1
COPA	COPI Coat Complex Subunit Alpha	Protein Coding	45	GC01M160288	23.3353	https://www.genecards.org/cgi-bin/carddisp.pl?gene=COPA
XDH	Xanthine Dehydrogenase	Protein Coding	50	GC02M031334	23.3308	https://www.genecards.org/cgi-bin/carddisp.pl?gene=XDH
SEPTIN9	Septin 9	Protein Coding	40	GC17P077282	23.3017	https://www.genecards.org/cgi-bin/carddisp.pl?gene=SEPTIN9
SERPINA3	Serpin Family A Member 3	Protein Coding	45	GC14P094612	23.2494	https://www.genecards.org/cgi-bin/carddisp.pl?gene=SERPINA3
IL2RA	Interleukin 2 Receptor Subunit Alpha	Protein Coding	54	GC10M006010	23.2332	https://www.genecards.org/cgi-bin/carddisp.pl?gene=IL2RA
HFE	Homeostatic Iron Regulator	Protein Coding	48	GC06P026087	23.2308	https://www.genecards.org/cgi-bin/carddisp.pl?gene=HFE
PMP22	Peripheral Myelin Protein 22	Protein Coding	48	GC17M015229	23.1993	https://www.genecards.org/cgi-bin/carddisp.pl?gene=PMP22
FGFR1	Fibroblast Growth Factor Receptor 1	Protein Coding	59	GC08M038400	23.1846	https://www.genecards.org/cgi-bin/carddisp.pl?gene=FGFR1
INPP5E	Inositol Polyphosphate-5-Phosphatase E	Protein Coding	46	GC09M136428	23.1833	https://www.genecards.org/cgi-bin/carddisp.pl?gene=INPP5E
IFT172	Intraflagellar Transport 172	Protein Coding	43	GC02M028209	23.0824	https://www.genecards.org/cgi-bin/carddisp.pl?gene=IFT172
RTEL1-TNFRSF6B	RTEL1-TNFRSF6B Readthrough (NMD Candidate)	RNA Gene	19	GC20P063657	23.0588	https://www.genecards.org/cgi-bin/carddisp.pl?gene=RTEL1-TNFRSF6B
STAT1	Signal Transducer And Activator Of Transcription 1	Protein Coding	55	GC02M190908	23.0139	https://www.genecards.org/cgi-bin/carddisp.pl?gene=STAT1
APOA1	Apolipoprotein A1	Protein Coding	52	GC11M116835	22.9262	https://www.genecards.org/cgi-bin/carddisp.pl?gene=APOA1
IL3	Interleukin 3	Protein Coding	47	GC05P132060	22.9238	https://www.genecards.org/cgi-bin/carddisp.pl?gene=IL3
CCL5	C-C Motif Chemokine Ligand 5	Protein Coding	46	GC17M035871	22.8976	https://www.genecards.org/cgi-bin/carddisp.pl?gene=CCL5
IL1A	Interleukin 1 Alpha	Protein Coding	47	GC02M112773	22.8798	https://www.genecards.org/cgi-bin/carddisp.pl?gene=IL1A
JUN	Jun Proto-Oncogene, AP-1 Transcription Factor Subunit	Protein Coding	50	GC01M058780	22.8698	https://www.genecards.org/cgi-bin/carddisp.pl?gene=JUN
RYR1	Ryanodine Receptor 1	Protein Coding	50	GC19P069701	22.7775	https://www.genecards.org/cgi-bin/carddisp.pl?gene=RYR1
TRMU	TRNA Mitochondrial 2-Thiouridylase	Protein Coding	42	GC22P046330	22.7411	https://www.genecards.org/cgi-bin/carddisp.pl?gene=TRMU
MIR152	MicroRNA 152	RNA Gene	23	GC17M048037	22.7274	https://www.genecards.org/cgi-bin/carddisp.pl?gene=MIR152
IL1RN	Interleukin 1 Receptor Antagonist	Protein Coding	52	GC02P123138	22.6718	https://www.genecards.org/cgi-bin/carddisp.pl?gene=IL1RN
WNT4	Wnt Family Member 4	Protein Coding	49	GC01M022190	22.6173	https://www.genecards.org/cgi-bin/carddisp.pl?gene=WNT4
FGF2	Fibroblast Growth Factor 2	Protein Coding	48	GC04P122826	22.5599	https://www.genecards.org/cgi-bin/carddisp.pl?gene=FGF2
RBP4	Retinol Binding Protein 4	Protein Coding	48	GC10M093591	22.5461	https://www.genecards.org/cgi-bin/carddisp.pl?gene=RBP4
TICAM1	TIR Domain Containing Adaptor Molecule 1	Protein Coding	45	GC19M004815	22.5407	https://www.genecards.org/cgi-bin/carddisp.pl?gene=TICAM1
ERCC6L2	ERCC Excision Repair 6 Like 2	Protein Coding	40	GC09P095871	22.5164	https://www.genecards.org/cgi-bin/carddisp.pl?gene=ERCC6L2
TGM6	Transglutaminase 6	Protein Coding	41	GC20P002380	22.4655	https://www.genecards.org/cgi-bin/carddisp.pl?gene=TGM6
FASLG	Fas Ligand	Protein Coding	50	GC01P172628	22.4025	https://www.genecards.org/cgi-bin/carddisp.pl?gene=FASLG
SLC13A3	Solute Carrier Family 13 Member 3	Protein Coding	47	GC20M046557	22.3319	https://www.genecards.org/cgi-bin/carddisp.pl?gene=SLC13A3
AQP1	Aquaporin 1 (Colton Blood Group)	Protein Coding	50	GC07P030911	22.3302	https://www.genecards.org/cgi-bin/carddisp.pl?gene=AQP1
SDHB	Succinate Dehydrogenase Complex Iron Sulfur Subunit B	Protein Coding	50	GC01M018178	22.255	https://www.genecards.org/cgi-bin/carddisp.pl?gene=SDHB
EYA1	EYA Transcriptional Coactivator And Phosphatase 1	Protein Coding	47	GC08M071210	22.232	https://www.genecards.org/cgi-bin/carddisp.pl?gene=EYA1
IQCB1	IQ Motif Containing B1	Protein Coding	44	GC03M121769	22.2304	https://www.genecards.org/cgi-bin/carddisp.pl?gene=IQCB1
IFNA1	Interferon Alpha 1	Protein Coding	43	GC09P021601	22.1757	https://www.genecards.org/cgi-bin/carddisp.pl?gene=IFNA1
CXCL10	C-X-C Motif Chemokine Ligand 10	Protein Coding	47	GC04M076021	22.17	https://www.genecards.org/cgi-bin/carddisp.pl?gene=CXCL10
ADIPOQ	Adiponectin, C1Q And Collagen Domain Containing	Protein Coding	48	GC03P186842	22.126	https://www.genecards.org/cgi-bin/carddisp.pl?gene=ADIPOQ
CD34	CD34 Molecule	Protein Coding	48	GC01M207880	22.0075	https://www.genecards.org/cgi-bin/carddisp.pl?gene=CD34
CYP3A4	Cytochrome P450 Family 3 Subfamily A Member 4	Protein Coding	52	GC07M099759	21.9797	https://www.genecards.org/cgi-bin/carddisp.pl?gene=CYP3A4
MAPK8	Mitogen-Activated Protein Kinase 8	Protein Coding	52	GC10P048306	21.9744	https://www.genecards.org/cgi-bin/carddisp.pl?gene=MAPK8
CCR5	C-C Motif Chemokine Receptor 5	Protein Coding	51	GC03P047182	21.8462	https://www.genecards.org/cgi-bin/carddisp.pl?gene=CCR5
CD79A	CD79a Molecule	Protein Coding	50	GC19P041877	21.7634	https://www.genecards.org/cgi-bin/carddisp.pl?gene=CD79A
SERPINC1	Serpin Family C Member 1	Protein Coding	52	GC01M174593	21.7608	https://www.genecards.org/cgi-bin/carddisp.pl?gene=SERPINC1
SLC17A5	Solute Carrier Family 17 Member 5	Protein Coding	47	GC06M073593	21.7433	https://www.genecards.org/cgi-bin/carddisp.pl?gene=SLC17A5
KL	Klotho	Protein Coding	50	GC13P033016	21.7266	https://www.genecards.org/cgi-bin/carddisp.pl?gene=KL
SST	Somatostatin	Protein Coding	43	GC03M187668	21.7101	https://www.genecards.org/cgi-bin/carddisp.pl?gene=SST
FOXP3	Forkhead Box P3	Protein Coding	49	GC0XM049250	21.6619	https://www.genecards.org/cgi-bin/carddisp.pl?gene=FOXP3
GSTM1	Glutathione S-Transferase Mu 1	Protein Coding	44	GC01P109687	21.6045	https://www.genecards.org/cgi-bin/carddisp.pl?gene=GSTM1
MMACHC	Metabolism Of Cobalamin Associated C	Protein Coding	45	GC01P045500	21.5223	https://www.genecards.org/cgi-bin/carddisp.pl?gene=MMACHC
RINT1	RAD50 Interactor 1	Protein Coding	40	GC07P105532	21.4544	https://www.genecards.org/cgi-bin/carddisp.pl?gene=RINT1
CDKN1A	Cyclin Dependent Kinase Inhibitor 1A	Protein Coding	51	GC06P087904	21.4004	https://www.genecards.org/cgi-bin/carddisp.pl?gene=CDKN1A
NUP98	Nucleoporin 98 And 96 Precursor	Protein Coding	46	GC11M003671	21.3898	https://www.genecards.org/cgi-bin/carddisp.pl?gene=NUP98
MIR34A	MicroRNA 34a	RNA Gene	25	GC01M009151	21.37	https://www.genecards.org/cgi-bin/carddisp.pl?gene=MIR34A
CAT	Catalase	Protein Coding	54	GC11P034460	21.2547	https://www.genecards.org/cgi-bin/carddisp.pl?gene=CAT
CDKN2B	Cyclin Dependent Kinase Inhibitor 2B	Protein Coding	49	GC09M022002	21.2405	https://www.genecards.org/cgi-bin/carddisp.pl?gene=CDKN2B
H19	H19 Imprinted Maternally Expressed Transcript	RNA Gene	30	GC11M001995	21.2211	https://www.genecards.org/cgi-bin/carddisp.pl?gene=H19
MIR16-1	MicroRNA 16-1	RNA Gene	22	GC13M050048	21.2194	https://www.genecards.org/cgi-bin/carddisp.pl?gene=MIR16-1
PLAT	Plasminogen Activator, Tissue Type	Protein Coding	54	GC08M042174	21.2175	https://www.genecards.org/cgi-bin/carddisp.pl?gene=PLAT
NOD2	Nucleotide Binding Oligomerization Domain Containing 2	Protein Coding	50	GC16P050693	21.1952	https://www.genecards.org/cgi-bin/carddisp.pl?gene=NOD2
SLC12A3	Solute Carrier Family 12 Member 3	Protein Coding	50	GC16P056865	21.1561	https://www.genecards.org/cgi-bin/carddisp.pl?gene=SLC12A3
CXCL12	C-X-C Motif Chemokine Ligand 12	Protein Coding	46	GC10M044370	21.1351	https://www.genecards.org/cgi-bin/carddisp.pl?gene=CXCL12
SFTPB	Surfactant Protein B	Protein Coding	47	GC02M085657	21.1029	https://www.genecards.org/cgi-bin/carddisp.pl?gene=SFTPB
ALPL	Alkaline Phosphatase, Biomineralization Associated	Protein Coding	54	GC01P021508	21.0553	https://www.genecards.org/cgi-bin/carddisp.pl?gene=ALPL
SALL1	Spalt Like Transcription Factor 1	Protein Coding	47	GC16M051135	21.003	https://www.genecards.org/cgi-bin/carddisp.pl?gene=SALL1
BRCA1	BRCA1 DNA Repair Associated	Protein Coding	52	GC17M043044	20.9882	https://www.genecards.org/cgi-bin/carddisp.pl?gene=BRCA1
NGF	Nerve Growth Factor	Protein Coding	54	GC01M115285	20.9618	https://www.genecards.org/cgi-bin/carddisp.pl?gene=NGF
CDKN1B	Cyclin Dependent Kinase Inhibitor 1B	Protein Coding	50	GC12P022586	20.9615	https://www.genecards.org/cgi-bin/carddisp.pl?gene=CDKN1B
VCAM1	Vascular Cell Adhesion Molecule 1	Protein Coding	48	GC01P100719	20.876	https://www.genecards.org/cgi-bin/carddisp.pl?gene=VCAM1
TF	Transferrin	Protein Coding	53	GC03P134678	20.8596	https://www.genecards.org/cgi-bin/carddisp.pl?gene=TF
AVP	Arginine Vasopressin	Protein Coding	47	GC20M003082	20.8361	https://www.genecards.org/cgi-bin/carddisp.pl?gene=AVP
TBL1XR1	TBL1X/Y Related 1	Protein Coding	48	GC03M177019	20.7801	https://www.genecards.org/cgi-bin/carddisp.pl?gene=TBL1XR1
MIRLET7D	MicroRNA Let-7d	RNA Gene	24	GC09P094178	20.7269	https://www.genecards.org/cgi-bin/carddisp.pl?gene=MIRLET7D
NFE2L2	NFE2 Like BZIP Transcription Factor 2	Protein Coding	53	GC02M177227	20.7114	https://www.genecards.org/cgi-bin/carddisp.pl?gene=NFE2L2
AMBP	Alpha-1-Microglobulin/Bikunin Precursor	Protein Coding	47	GC09M114060	20.6758	https://www.genecards.org/cgi-bin/carddisp.pl?gene=AMBP
CDKN1C	Cyclin Dependent Kinase Inhibitor 1C	Protein Coding	47	GC11M004031	20.639	https://www.genecards.org/cgi-bin/carddisp.pl?gene=CDKN1C
GLS	Glutaminase	Protein Coding	52	GC02P190880	20.6127	https://www.genecards.org/cgi-bin/carddisp.pl?gene=GLS
NEK8	NIMA Related Kinase 8	Protein Coding	43	GC17P028725	20.5924	https://www.genecards.org/cgi-bin/carddisp.pl?gene=NEK8
IRF2BP2	Interferon Regulatory Factor 2 Binding Protein 2	Protein Coding	38	GC01M234604	20.5755	https://www.genecards.org/cgi-bin/carddisp.pl?gene=IRF2BP2
SF3B1	Splicing Factor 3b Subunit 1	Protein Coding	48	GC02M197432	20.5606	https://www.genecards.org/cgi-bin/carddisp.pl?gene=SF3B1
LPL	Lipoprotein Lipase	Protein Coding	52	GC08P019901	20.5523	https://www.genecards.org/cgi-bin/carddisp.pl?gene=LPL
JAK1	Janus Kinase 1	Protein Coding	56	GC01M064833	20.5316	https://www.genecards.org/cgi-bin/carddisp.pl?gene=JAK1
CXCR4	C-X-C Motif Chemokine Receptor 4	Protein Coding	55	GC02M136114	20.4692	https://www.genecards.org/cgi-bin/carddisp.pl?gene=CXCR4
DNASE1	Deoxyribonuclease 1	Protein Coding	45	GC16P003611	20.4623	https://www.genecards.org/cgi-bin/carddisp.pl?gene=DNASE1
OFD1	OFD1 Centriole And Centriolar Satellite Protein	Protein Coding	44	GC0XP013714	20.44	https://www.genecards.org/cgi-bin/carddisp.pl?gene=OFD1
SLC12A1	Solute Carrier Family 12 Member 1	Protein Coding	50	GC15P048191	20.4371	https://www.genecards.org/cgi-bin/carddisp.pl?gene=SLC12A1
IL13	Interleukin 13	Protein Coding	48	GC05P132656	20.433	https://www.genecards.org/cgi-bin/carddisp.pl?gene=IL13
PPARG	Peroxisome Proliferator Activated Receptor Gamma	Protein Coding	55	GC03P012287	20.4182	https://www.genecards.org/cgi-bin/carddisp.pl?gene=PPARG
ESR1	Estrogen Receptor 1	Protein Coding	56	GC06P151656	20.4157	https://www.genecards.org/cgi-bin/carddisp.pl?gene=ESR1
AQP4	Aquaporin 4	Protein Coding	50	GC18M026852	20.4003	https://www.genecards.org/cgi-bin/carddisp.pl?gene=AQP4
SLC9A3	Solute Carrier Family 9 Member A3	Protein Coding	50	GC05M000472	20.3918	https://www.genecards.org/cgi-bin/carddisp.pl?gene=SLC9A3
RPGRIP1L	RPGRIP1 Like	Protein Coding	42	GC16M053597	20.3415	https://www.genecards.org/cgi-bin/carddisp.pl?gene=RPGRIP1L
ITGA8	Integrin Subunit Alpha 8	Protein Coding	48	GC10M015513	20.3315	https://www.genecards.org/cgi-bin/carddisp.pl?gene=ITGA8
ALDH2	Aldehyde Dehydrogenase 2 Family Member	Protein Coding	53	GC12P111766	20.289	https://www.genecards.org/cgi-bin/carddisp.pl?gene=ALDH2
SRC	SRC Proto-Oncogene, Non-Receptor Tyrosine Kinase	Protein Coding	54	GC20P037344	20.2334	https://www.genecards.org/cgi-bin/carddisp.pl?gene=SRC
PARP1	Poly(ADP-Ribose) Polymerase 1	Protein Coding	53	GC01M226360	20.2203	https://www.genecards.org/cgi-bin/carddisp.pl?gene=PARP1
THPO	Thrombopoietin	Protein Coding	48	GC03M184371	20.189	https://www.genecards.org/cgi-bin/carddisp.pl?gene=THPO
CDH1	Cadherin 1	Protein Coding	52	GC16P068737	20.182	https://www.genecards.org/cgi-bin/carddisp.pl?gene=CDH1
CFHR2	Complement Factor H Related 2	Protein Coding	41	GC01P196943	20.1729	https://www.genecards.org/cgi-bin/carddisp.pl?gene=CFHR2
HADHA	Hydroxyacyl-CoA Dehydrogenase Trifunctional Multienzyme Complex Subunit Alpha	Protein Coding	48	GC02M026190	20.1622	https://www.genecards.org/cgi-bin/carddisp.pl?gene=HADHA
SELE	Selectin E	Protein Coding	48	GC01M169722	20.1228	https://www.genecards.org/cgi-bin/carddisp.pl?gene=SELE
H2AC18	H2A Clustered Histone 18	Protein Coding	30	GC01M152332	20.1028	https://www.genecards.org/cgi-bin/carddisp.pl?gene=H2AC18
MRTFA	Myocardin Related Transcription Factor A	Protein Coding	43	GC22M060093	20.0428	https://www.genecards.org/cgi-bin/carddisp.pl?gene=MRTFA
AHI1	Abelson Helper Integration Site 1	Protein Coding	44	GC06M135283	20.0204	https://www.genecards.org/cgi-bin/carddisp.pl?gene=AHI1
CCN2	Cellular Communication Network Factor 2	Protein Coding	48	GC06M131948	20.0009	https://www.genecards.org/cgi-bin/carddisp.pl?gene=CCN2
KAT6A	Lysine Acetyltransferase 6A	Protein Coding	47	GC08M041929	20.0007	https://www.genecards.org/cgi-bin/carddisp.pl?gene=KAT6A
KITLG	KIT Ligand	Protein Coding	48	GC12M088492	19.9033	https://www.genecards.org/cgi-bin/carddisp.pl?gene=KITLG
ENO2	Enolase 2	Protein Coding	50	GC12P006913	19.8381	https://www.genecards.org/cgi-bin/carddisp.pl?gene=ENO2
FOS	Fos Proto-Oncogene, AP-1 Transcription Factor Subunit	Protein Coding	52	GC14P075278	19.8154	https://www.genecards.org/cgi-bin/carddisp.pl?gene=FOS
MECOM	MDS1 And EVI1 Complex Locus	Protein Coding	50	GC03M169083	19.7924	https://www.genecards.org/cgi-bin/carddisp.pl?gene=MECOM
CFB	Complement Factor B	Protein Coding	50	GC06P031945	19.7589	https://www.genecards.org/cgi-bin/carddisp.pl?gene=CFB
NF1	Neurofibromin 1	Protein Coding	51	GC17P031094	19.7513	https://www.genecards.org/cgi-bin/carddisp.pl?gene=NF1
MIR143	MicroRNA 143	RNA Gene	26	GC05P149410	19.7461	https://www.genecards.org/cgi-bin/carddisp.pl?gene=MIR143
ANPEP	Alanyl Aminopeptidase, Membrane	Protein Coding	53	GC15M089784	19.7219	https://www.genecards.org/cgi-bin/carddisp.pl?gene=ANPEP
EPOR	Erythropoietin Receptor	Protein Coding	52	GC19M011377	19.7199	https://www.genecards.org/cgi-bin/carddisp.pl?gene=EPOR
BCL2L1	BCL2 Like 1	Protein Coding	50	GC20M031664	19.706	https://www.genecards.org/cgi-bin/carddisp.pl?gene=BCL2L1
ADM	Adrenomedullin	Protein Coding	47	GC11P010304	19.698	https://www.genecards.org/cgi-bin/carddisp.pl?gene=ADM
ENPP1	Ectonucleotide Pyrophosphatase/Phosphodiesterase 1	Protein Coding	51	GC06P131808	19.68	https://www.genecards.org/cgi-bin/carddisp.pl?gene=ENPP1
HSPG2	Heparan Sulfate Proteoglycan 2	Protein Coding	51	GC01M021822	19.6676	https://www.genecards.org/cgi-bin/carddisp.pl?gene=HSPG2
CD44	CD44 Molecule (Indian Blood Group)	Protein Coding	50	GC11P035139	19.655	https://www.genecards.org/cgi-bin/carddisp.pl?gene=CD44
MKKS	MKKS Centrosomal Shuttling Protein	Protein Coding	41	GC20M010424	19.6317	https://www.genecards.org/cgi-bin/carddisp.pl?gene=MKKS
MBL2	Mannose Binding Lectin 2	Protein Coding	49	GC10M052760	19.6215	https://www.genecards.org/cgi-bin/carddisp.pl?gene=MBL2
PDCD1	Programmed Cell Death 1	Protein Coding	50	GC02M241849	19.6146	https://www.genecards.org/cgi-bin/carddisp.pl?gene=PDCD1
MIRLET7A3	MicroRNA Let-7a-3	RNA Gene	21	GC22P046112	19.5998	https://www.genecards.org/cgi-bin/carddisp.pl?gene=MIRLET7A3
AVPR2	Arginine Vasopressin Receptor 2	Protein Coding	50	GC0XP153902	19.5896	https://www.genecards.org/cgi-bin/carddisp.pl?gene=AVPR2
HLA-DQB1	Major Histocompatibility Complex, Class II, DQ Beta 1	Protein Coding	45	GC06M069264	19.5315	https://www.genecards.org/cgi-bin/carddisp.pl?gene=HLA-DQB1
IL7	Interleukin 7	Protein Coding	47	GC08M078689	19.4918	https://www.genecards.org/cgi-bin/carddisp.pl?gene=IL7
UNC93B1	Unc-93 Homolog B1, TLR Signaling Regulator	Protein Coding	41	GC11M067991	19.4794	https://www.genecards.org/cgi-bin/carddisp.pl?gene=UNC93B1
GP1BA	Glycoprotein Ib Platelet Subunit Alpha	Protein Coding	50	GC17P004932	19.4508	https://www.genecards.org/cgi-bin/carddisp.pl?gene=GP1BA
COL4A1	Collagen Type IV Alpha 1 Chain	Protein Coding	51	GC13M110148	19.439	https://www.genecards.org/cgi-bin/carddisp.pl?gene=COL4A1
CD40LG	CD40 Ligand	Protein Coding	52	GC0XP136649	19.4381	https://www.genecards.org/cgi-bin/carddisp.pl?gene=CD40LG
XIAP	X-Linked Inhibitor Of Apoptosis	Protein Coding	54	GC0XP123859	19.4237	https://www.genecards.org/cgi-bin/carddisp.pl?gene=XIAP
HLA-C	Major Histocompatibility Complex, Class I, C	Protein Coding	47	GC06M069165	19.4078	https://www.genecards.org/cgi-bin/carddisp.pl?gene=HLA-C
MYH9	Myosin Heavy Chain 9	Protein Coding	51	GC22M036281	19.3574	https://www.genecards.org/cgi-bin/carddisp.pl?gene=MYH9
SERPINA1	Serpin Family A Member 1	Protein Coding	51	GC14M094376	19.3458	https://www.genecards.org/cgi-bin/carddisp.pl?gene=SERPINA1
CYP3A5	Cytochrome P450 Family 3 Subfamily A Member 5	Protein Coding	47	GC07M099648	19.3369	https://www.genecards.org/cgi-bin/carddisp.pl?gene=CYP3A5
NABP1	Nucleic Acid Binding Protein 1	Protein Coding	38	GC02P191678	19.3033	https://www.genecards.org/cgi-bin/carddisp.pl?gene=NABP1
CP	Ceruloplasmin	Protein Coding	51	GC03M149162	19.2942	https://www.genecards.org/cgi-bin/carddisp.pl?gene=CP
CASP8	Caspase 8	Protein Coding	55	GC02P201233	19.2864	https://www.genecards.org/cgi-bin/carddisp.pl?gene=CASP8
TMEM231	Transmembrane Protein 231	Protein Coding	41	GC16M075536	19.2469	https://www.genecards.org/cgi-bin/carddisp.pl?gene=TMEM231
IFT80	Intraflagellar Transport 80	Protein Coding	38	GC03M160256	19.2421	https://www.genecards.org/cgi-bin/carddisp.pl?gene=IFT80
FHIT	Fragile Histidine Triad Diadenosine Triphosphatase	Protein Coding	46	GC03M059747	19.2397	https://www.genecards.org/cgi-bin/carddisp.pl?gene=FHIT
HAVCR2	Hepatitis A Virus Cellular Receptor 2	Protein Coding	48	GC05M157063	19.232	https://www.genecards.org/cgi-bin/carddisp.pl?gene=HAVCR2
CLCNKA	Chloride Voltage-Gated Channel Ka	Protein Coding	45	GC01P016018	19.216	https://www.genecards.org/cgi-bin/carddisp.pl?gene=CLCNKA
ENG	Endoglin	Protein Coding	51	GC09M127815	19.1922	https://www.genecards.org/cgi-bin/carddisp.pl?gene=ENG
GFAP	Glial Fibrillary Acidic Protein	Protein Coding	50	GC17M049916	19.185	https://www.genecards.org/cgi-bin/carddisp.pl?gene=GFAP
MIR146A	MicroRNA 146a	RNA Gene	25	GC05P160485	19.1448	https://www.genecards.org/cgi-bin/carddisp.pl?gene=MIR146A
FABP1	Fatty Acid Binding Protein 1	Protein Coding	45	GC02M088122	19.114	https://www.genecards.org/cgi-bin/carddisp.pl?gene=FABP1
LMX1B	LIM Homeobox Transcription Factor 1 Beta	Protein Coding	46	GC09P126614	19.1061	https://www.genecards.org/cgi-bin/carddisp.pl?gene=LMX1B
CSF1	Colony Stimulating Factor 1	Protein Coding	47	GC01P109911	19.0793	https://www.genecards.org/cgi-bin/carddisp.pl?gene=CSF1
TRPC6	Transient Receptor Potential Cation Channel Subfamily C Member 6	Protein Coding	52	GC11M101451	19.0584	https://www.genecards.org/cgi-bin/carddisp.pl?gene=TRPC6
MT-TL1	Mitochondrially Encoded TRNA-Leu (UUA/G) 1	RNA Gene	18	GCMTP003232	19.0285	https://www.genecards.org/cgi-bin/carddisp.pl?gene=MT-TL1
ADRB2	Adrenoceptor Beta 2	Protein Coding	52	GC05P148825	19	https://www.genecards.org/cgi-bin/carddisp.pl?gene=ADRB2
ABCC1	ATP Binding Cassette Subfamily C Member 1	Protein Coding	52	GC16P015949	18.9793	https://www.genecards.org/cgi-bin/carddisp.pl?gene=ABCC1
ANXA5	Annexin A5	Protein Coding	48	GC04M121667	18.9778	https://www.genecards.org/cgi-bin/carddisp.pl?gene=ANXA5
LCAT	Lecithin-Cholesterol Acyltransferase	Protein Coding	50	GC16M067939	18.951	https://www.genecards.org/cgi-bin/carddisp.pl?gene=LCAT
GHRL	Ghrelin And Obestatin Prepropeptide	Protein Coding	45	GC03M010285	18.945	https://www.genecards.org/cgi-bin/carddisp.pl?gene=GHRL
FGA	Fibrinogen Alpha Chain	Protein Coding	51	GC04M154583	18.9305	https://www.genecards.org/cgi-bin/carddisp.pl?gene=FGA
MYLK	Myosin Light Chain Kinase	Protein Coding	54	GC03M123610	18.9183	https://www.genecards.org/cgi-bin/carddisp.pl?gene=MYLK
MIF	Macrophage Migration Inhibitory Factor	Protein Coding	50	GC22P023894	18.9103	https://www.genecards.org/cgi-bin/carddisp.pl?gene=MIF
CYCS	Cytochrome C, Somatic	Protein Coding	51	GC07M025118	18.8894	https://www.genecards.org/cgi-bin/carddisp.pl?gene=CYCS
ABCG2	ATP Binding Cassette Subfamily G Member 2 (Junior Blood Group)	Protein Coding	52	GC04M088090	18.8623	https://www.genecards.org/cgi-bin/carddisp.pl?gene=ABCG2
ALG8	ALG8 Alpha-1,3-Glucosyltransferase	Protein Coding	46	GC11M097515	18.8454	https://www.genecards.org/cgi-bin/carddisp.pl?gene=ALG8
BMP4	Bone Morphogenetic Protein 4	Protein Coding	51	GC14M053949	18.7901	https://www.genecards.org/cgi-bin/carddisp.pl?gene=BMP4
MLLT3	MLLT3 Super Elongation Complex Subunit	Protein Coding	40	GC09M020341	18.751	https://www.genecards.org/cgi-bin/carddisp.pl?gene=MLLT3
ITGB2	Integrin Subunit Beta 2	Protein Coding	54	GC21M044885	18.7433	https://www.genecards.org/cgi-bin/carddisp.pl?gene=ITGB2
NOTCH2	Notch Receptor 2	Protein Coding	54	GC01M119911	18.7395	https://www.genecards.org/cgi-bin/carddisp.pl?gene=NOTCH2
PMS2	PMS1 Homolog 2, Mismatch Repair System Component	Protein Coding	51	GC07M005973	18.7306	https://www.genecards.org/cgi-bin/carddisp.pl?gene=PMS2
COMT	Catechol-O-Methyltransferase	Protein Coding	54	GC22P019941	18.7234	https://www.genecards.org/cgi-bin/carddisp.pl?gene=COMT
TNNI3	Troponin I3, Cardiac Type	Protein Coding	51	GC19M055151	18.7213	https://www.genecards.org/cgi-bin/carddisp.pl?gene=TNNI3
FAT4	FAT Atypical Cadherin 4	Protein Coding	43	GC04P125315	18.7085	https://www.genecards.org/cgi-bin/carddisp.pl?gene=FAT4
CUBN	Cubilin	Protein Coding	48	GC10M016824	18.7044	https://www.genecards.org/cgi-bin/carddisp.pl?gene=CUBN
ACTN4	Actinin Alpha 4	Protein Coding	49	GC19P038647	18.6939	https://www.genecards.org/cgi-bin/carddisp.pl?gene=ACTN4
TNFRSF11B	TNF Receptor Superfamily Member 11b	Protein Coding	50	GC08M118923	18.6855	https://www.genecards.org/cgi-bin/carddisp.pl?gene=TNFRSF11B
ROBO2	Roundabout Guidance Receptor 2	Protein Coding	46	GC03P075955	18.6798	https://www.genecards.org/cgi-bin/carddisp.pl?gene=ROBO2
FGFR3	Fibroblast Growth Factor Receptor 3	Protein Coding	58	GC04P001795	18.667	https://www.genecards.org/cgi-bin/carddisp.pl?gene=FGFR3
CPOX	Coproporphyrinogen Oxidase	Protein Coding	47	GC03M098576	18.654	https://www.genecards.org/cgi-bin/carddisp.pl?gene=CPOX
ERBB2	Erb-B2 Receptor Tyrosine Kinase 2	Protein Coding	58	GC17P039687	18.6393	https://www.genecards.org/cgi-bin/carddisp.pl?gene=ERBB2
HNF4A	Hepatocyte Nuclear Factor 4 Alpha	Protein Coding	52	GC20P044355	18.6285	https://www.genecards.org/cgi-bin/carddisp.pl?gene=HNF4A
KDR	Kinase Insert Domain Receptor	Protein Coding	56	GC04M055078	18.5899	https://www.genecards.org/cgi-bin/carddisp.pl?gene=KDR
BMP7	Bone Morphogenetic Protein 7	Protein Coding	48	GC20M057168	18.5432	https://www.genecards.org/cgi-bin/carddisp.pl?gene=BMP7
CD40	CD40 Molecule	Protein Coding	52	GC20P046118	18.5429	https://www.genecards.org/cgi-bin/carddisp.pl?gene=CD40
NOTCH3	Notch Receptor 3	Protein Coding	53	GC19M015159	18.5221	https://www.genecards.org/cgi-bin/carddisp.pl?gene=NOTCH3
GRHPR	Glyoxylate And Hydroxypyruvate Reductase	Protein Coding	49	GC09P048131	18.4832	https://www.genecards.org/cgi-bin/carddisp.pl?gene=GRHPR
GSTP1	Glutathione S-Transferase Pi 1	Protein Coding	53	GC11P067583	18.4824	https://www.genecards.org/cgi-bin/carddisp.pl?gene=GSTP1
AGER	Advanced Glycosylation End-Product Specific Receptor	Protein Coding	49	GC06M032180	18.4644	https://www.genecards.org/cgi-bin/carddisp.pl?gene=AGER
RAD51	RAD51 Recombinase	Protein Coding	54	GC15P040694	18.4369	https://www.genecards.org/cgi-bin/carddisp.pl?gene=RAD51
CD8A	CD8a Molecule	Protein Coding	50	GC02M086784	18.4261	https://www.genecards.org/cgi-bin/carddisp.pl?gene=CD8A
MIR145	MicroRNA 145	RNA Gene	25	GC05P149430	18.3268	https://www.genecards.org/cgi-bin/carddisp.pl?gene=MIR145
NR3C2	Nuclear Receptor Subfamily 3 Group C Member 2	Protein Coding	48	GC04M148078	18.306	https://www.genecards.org/cgi-bin/carddisp.pl?gene=NR3C2
C4A	Complement C4A (Rodgers Blood Group)	Protein Coding	46	GC06P087763	18.2906	https://www.genecards.org/cgi-bin/carddisp.pl?gene=C4A
MIR130B	MicroRNA 130b	RNA Gene	20	GC22P043541	18.2759	https://www.genecards.org/cgi-bin/carddisp.pl?gene=MIR130B
PTPN22	Protein Tyrosine Phosphatase Non-Receptor Type 22	Protein Coding	50	GC01M113813	18.2749	https://www.genecards.org/cgi-bin/carddisp.pl?gene=PTPN22
TRPV4	Transient Receptor Potential Cation Channel Subfamily V Member 4	Protein Coding	51	GC12M109783	18.2742	https://www.genecards.org/cgi-bin/carddisp.pl?gene=TRPV4
MIR199A1	MicroRNA 199a-1	RNA Gene	21	GC19M010817	18.1887	https://www.genecards.org/cgi-bin/carddisp.pl?gene=MIR199A1
IL6R	Interleukin 6 Receptor	Protein Coding	53	GC01P154405	18.1666	https://www.genecards.org/cgi-bin/carddisp.pl?gene=IL6R
APOB	Apolipoprotein B	Protein Coding	50	GC02M020956	18.1428	https://www.genecards.org/cgi-bin/carddisp.pl?gene=APOB
MALAT1	Metastasis Associated Lung Adenocarcinoma Transcript 1	RNA Gene	26	GC11P070433	18.083	https://www.genecards.org/cgi-bin/carddisp.pl?gene=MALAT1
CASP9	Caspase 9	Protein Coding	49	GC01M015491	18.0739	https://www.genecards.org/cgi-bin/carddisp.pl?gene=CASP9
NEK1	NIMA Related Kinase 1	Protein Coding	46	GC04M169393	18.0668	https://www.genecards.org/cgi-bin/carddisp.pl?gene=NEK1
LGALS3	Galectin 3	Protein Coding	48	GC14P055124	18.0647	https://www.genecards.org/cgi-bin/carddisp.pl?gene=LGALS3
MIR122	MicroRNA 122	RNA Gene	24	GC18P058451	18.0555	https://www.genecards.org/cgi-bin/carddisp.pl?gene=MIR122
PTH	Parathyroid Hormone	Protein Coding	48	GC11M013492	18.0404	https://www.genecards.org/cgi-bin/carddisp.pl?gene=PTH
ADA2	Adenosine Deaminase 2	Protein Coding	42	GC22M017207	18.0243	https://www.genecards.org/cgi-bin/carddisp.pl?gene=ADA2
MPL	MPL Proto-Oncogene, Thrombopoietin Receptor	Protein Coding	50	GC01P043337	17.9886	https://www.genecards.org/cgi-bin/carddisp.pl?gene=MPL
OCRL	OCRL Inositol Polyphosphate-5-Phosphatase	Protein Coding	47	GC0XP129539	17.9703	https://www.genecards.org/cgi-bin/carddisp.pl?gene=OCRL
MYCN	MYCN Proto-Oncogene, BHLH Transcription Factor	Protein Coding	50	GC02P015949	17.9632	https://www.genecards.org/cgi-bin/carddisp.pl?gene=MYCN
ABCC8	ATP Binding Cassette Subfamily C Member 8	Protein Coding	49	GC11M017392	17.9472	https://www.genecards.org/cgi-bin/carddisp.pl?gene=ABCC8
CR1	Complement C3b/C4b Receptor 1 (Knops Blood Group)	Protein Coding	47	GC01P207496	17.9445	https://www.genecards.org/cgi-bin/carddisp.pl?gene=CR1
MBP	Myelin Basic Protein	Protein Coding	47	GC18M076978	17.9424	https://www.genecards.org/cgi-bin/carddisp.pl?gene=MBP
YWHAE	Tyrosine 3-Monooxygenase/Tryptophan 5-Monooxygenase Activation Protein Epsilon	Protein Coding	52	GC17M004893	17.9145	https://www.genecards.org/cgi-bin/carddisp.pl?gene=YWHAE
FANCA	FA Complementation Group A	Protein Coding	51	GC16M089825	17.9107	https://www.genecards.org/cgi-bin/carddisp.pl?gene=FANCA
GRIN2B	Glutamate Ionotropic Receptor NMDA Type Subunit 2B	Protein Coding	54	GC12M013437	17.8878	https://www.genecards.org/cgi-bin/carddisp.pl?gene=GRIN2B
TNNT2	Troponin T2, Cardiac Type	Protein Coding	50	GC01M201359	17.8836	https://www.genecards.org/cgi-bin/carddisp.pl?gene=TNNT2
MIR27A	MicroRNA 27a	RNA Gene	25	GC19M014544	17.8768	https://www.genecards.org/cgi-bin/carddisp.pl?gene=MIR27A
TCF3	Transcription Factor 3	Protein Coding	47	GC19M001609	17.8586	https://www.genecards.org/cgi-bin/carddisp.pl?gene=TCF3
SET	SET Nuclear Proto-Oncogene	Protein Coding	47	GC09P129028	17.8451	https://www.genecards.org/cgi-bin/carddisp.pl?gene=SET
INF2	Inverted Formin 2	Protein Coding	43	GC14P110187	17.7876	https://www.genecards.org/cgi-bin/carddisp.pl?gene=INF2
MIR221	MicroRNA 221	RNA Gene	22	GC0XM045746	17.7656	https://www.genecards.org/cgi-bin/carddisp.pl?gene=MIR221
MIR106B	MicroRNA 106b	RNA Gene	23	GC07M102068	17.7442	https://www.genecards.org/cgi-bin/carddisp.pl?gene=MIR106B
NCAM1	Neural Cell Adhesion Molecule 1	Protein Coding	51	GC11P112961	17.743	https://www.genecards.org/cgi-bin/carddisp.pl?gene=NCAM1
SHH	Sonic Hedgehog Signaling Molecule	Protein Coding	54	GC07M155799	17.7035	https://www.genecards.org/cgi-bin/carddisp.pl?gene=SHH
GGT1	Gamma-Glutamyltransferase 1	Protein Coding	52	GC22P024583	17.6864	https://www.genecards.org/cgi-bin/carddisp.pl?gene=GGT1
MIR142	MicroRNA 142	RNA Gene	23	GC17M058331	17.6835	https://www.genecards.org/cgi-bin/carddisp.pl?gene=MIR142
SMARCB1	SWI/SNF Related, Matrix Associated, Actin Dependent Regulator Of Chromatin, Subfamily B, Member 1	Protein Coding	48	GC22P023786	17.6638	https://www.genecards.org/cgi-bin/carddisp.pl?gene=SMARCB1
MSH2	MutS Homolog 2	Protein Coding	52	GC02P047403	17.6542	https://www.genecards.org/cgi-bin/carddisp.pl?gene=MSH2
AGTR2	Angiotensin II Receptor Type 2	Protein Coding	48	GC0XP116170	17.6489	https://www.genecards.org/cgi-bin/carddisp.pl?gene=AGTR2
CHAT	Choline O-Acetyltransferase	Protein Coding	50	GC10P049609	17.6083	https://www.genecards.org/cgi-bin/carddisp.pl?gene=CHAT
BGLAP	Bone Gamma-Carboxyglutamate Protein	Protein Coding	44	GC01P156242	17.6012	https://www.genecards.org/cgi-bin/carddisp.pl?gene=BGLAP
GPC3	Glypican 3	Protein Coding	49	GC0XM133535	17.5875	https://www.genecards.org/cgi-bin/carddisp.pl?gene=GPC3
GLI1	GLI Family Zinc Finger 1	Protein Coding	50	GC12P057462	17.5516	https://www.genecards.org/cgi-bin/carddisp.pl?gene=GLI1
GLA	Galactosidase Alpha	Protein Coding	52	GC0XM101393	17.5426	https://www.genecards.org/cgi-bin/carddisp.pl?gene=GLA
JAK3	Janus Kinase 3	Protein Coding	54	GC19M017824	17.5375	https://www.genecards.org/cgi-bin/carddisp.pl?gene=JAK3
PON1	Paraoxonase 1	Protein Coding	50	GC07M095297	17.5322	https://www.genecards.org/cgi-bin/carddisp.pl?gene=PON1
CD274	CD274 Molecule	Protein Coding	47	GC09P005450	17.5305	https://www.genecards.org/cgi-bin/carddisp.pl?gene=CD274
DEK	DEK Proto-Oncogene	Protein Coding	43	GC06M018224	17.5139	https://www.genecards.org/cgi-bin/carddisp.pl?gene=DEK
MIR93	MicroRNA 93	RNA Gene	23	GC07M102066	17.5119	https://www.genecards.org/cgi-bin/carddisp.pl?gene=MIR93
CCL3	C-C Motif Chemokine Ligand 3	Protein Coding	44	GC17M036088	17.5062	https://www.genecards.org/cgi-bin/carddisp.pl?gene=CCL3
POMC	Proopiomelanocortin	Protein Coding	51	GC02M025160	17.4912	https://www.genecards.org/cgi-bin/carddisp.pl?gene=POMC
SLC22A6	Solute Carrier Family 22 Member 6	Protein Coding	47	GC11M096949	17.4164	https://www.genecards.org/cgi-bin/carddisp.pl?gene=SLC22A6
CSF3R	Colony Stimulating Factor 3 Receptor	Protein Coding	50	GC01M036466	17.3842	https://www.genecards.org/cgi-bin/carddisp.pl?gene=CSF3R
SELL	Selectin L	Protein Coding	45	GC01M169690	17.354	https://www.genecards.org/cgi-bin/carddisp.pl?gene=SELL
ERBB3	Erb-B2 Receptor Tyrosine Kinase 3	Protein Coding	55	GC12P057357	17.3317	https://www.genecards.org/cgi-bin/carddisp.pl?gene=ERBB3
ADA	Adenosine Deaminase	Protein Coding	54	GC20M044620	17.3089	https://www.genecards.org/cgi-bin/carddisp.pl?gene=ADA
TMEM216	Transmembrane Protein 216	Protein Coding	39	GC11P061391	17.2985	https://www.genecards.org/cgi-bin/carddisp.pl?gene=TMEM216
SLC22A5	Solute Carrier Family 22 Member 5	Protein Coding	49	GC05P132369	17.2437	https://www.genecards.org/cgi-bin/carddisp.pl?gene=SLC22A5
PTX3	Pentraxin 3	Protein Coding	45	GC03P157436	17.2385	https://www.genecards.org/cgi-bin/carddisp.pl?gene=PTX3
IL15	Interleukin 15	Protein Coding	46	GC04P141636	17.2288	https://www.genecards.org/cgi-bin/carddisp.pl?gene=IL15
CALR	Calreticulin	Protein Coding	54	GC19P012938	17.2193	https://www.genecards.org/cgi-bin/carddisp.pl?gene=CALR
FAH	Fumarylacetoacetate Hydrolase	Protein Coding	50	GC15P080152	17.2138	https://www.genecards.org/cgi-bin/carddisp.pl?gene=FAH
FCGR2B	Fc Gamma Receptor IIb	Protein Coding	51	GC01P161779	17.2036	https://www.genecards.org/cgi-bin/carddisp.pl?gene=FCGR2B
MT-CO3	Mitochondrially Encoded Cytochrome C Oxidase III	Protein Coding	31	GCMTP009209	17.194	https://www.genecards.org/cgi-bin/carddisp.pl?gene=MT-CO3
DICER1	Dicer 1, Ribonuclease III	Protein Coding	51	GC14M095086	17.1698	https://www.genecards.org/cgi-bin/carddisp.pl?gene=DICER1
IL6ST	Interleukin 6 Cytokine Family Signal Transducer	Protein Coding	52	GC05M055935	17.1681	https://www.genecards.org/cgi-bin/carddisp.pl?gene=IL6ST
CRLF2	Cytokine Receptor Like Factor 2	Protein Coding	41	GC0XM001190	17.1575	https://www.genecards.org/cgi-bin/carddisp.pl?gene=CRLF2
CREB1	CAMP Responsive Element Binding Protein 1	Protein Coding	51	GC02P207529	17.1284	https://www.genecards.org/cgi-bin/carddisp.pl?gene=CREB1
PRF1	Perforin 1	Protein Coding	49	GC10M070597	17.1127	https://www.genecards.org/cgi-bin/carddisp.pl?gene=PRF1
CCL11	C-C Motif Chemokine Ligand 11	Protein Coding	48	GC17P034285	17.0971	https://www.genecards.org/cgi-bin/carddisp.pl?gene=CCL11
PPOX	Protoporphyrinogen Oxidase	Protein Coding	46	GC01P161731	17.0911	https://www.genecards.org/cgi-bin/carddisp.pl?gene=PPOX
SLIT2	Slit Guidance Ligand 2	Protein Coding	47	GC04P020287	17.0046	https://www.genecards.org/cgi-bin/carddisp.pl?gene=SLIT2
FANCD2	FA Complementation Group D2	Protein Coding	48	GC03P010026	16.996	https://www.genecards.org/cgi-bin/carddisp.pl?gene=FANCD2
BBS1	Bardet-Biedl Syndrome 1	Protein Coding	40	GC11P070534	16.9788	https://www.genecards.org/cgi-bin/carddisp.pl?gene=BBS1
IL1R1	Interleukin 1 Receptor Type 1	Protein Coding	48	GC02P102136	16.9638	https://www.genecards.org/cgi-bin/carddisp.pl?gene=IL1R1
ATRX	ATRX Chromatin Remodeler	Protein Coding	49	GC0XM077504	16.9565	https://www.genecards.org/cgi-bin/carddisp.pl?gene=ATRX
PRPS1	Phosphoribosyl Pyrophosphate Synthetase 1	Protein Coding	50	GC0XP107628	16.9562	https://www.genecards.org/cgi-bin/carddisp.pl?gene=PRPS1
LBP	Lipopolysaccharide Binding Protein	Protein Coding	47	GC20P038346	16.9506	https://www.genecards.org/cgi-bin/carddisp.pl?gene=LBP
IFT88	Intraflagellar Transport 88	Protein Coding	43	GC13P020566	16.9498	https://www.genecards.org/cgi-bin/carddisp.pl?gene=IFT88
CAV1	Caveolin 1	Protein Coding	51	GC07P116524	16.9456	https://www.genecards.org/cgi-bin/carddisp.pl?gene=CAV1
SREBF1	Sterol Regulatory Element Binding Transcription Factor 1	Protein Coding	48	GC17M017810	16.9234	https://www.genecards.org/cgi-bin/carddisp.pl?gene=SREBF1
OGG1	8-Oxoguanine DNA Glycosylase	Protein Coding	50	GC03P012644	16.8953	https://www.genecards.org/cgi-bin/carddisp.pl?gene=OGG1
SMARCA4	SWI/SNF Related, Matrix Associated, Actin Dependent Regulator Of Chromatin, Subfamily A, Member 4	Protein Coding	53	GC19P010932	16.8879	https://www.genecards.org/cgi-bin/carddisp.pl?gene=SMARCA4
ITGB3	Integrin Subunit Beta 3	Protein Coding	55	GC17P058846	16.8805	https://www.genecards.org/cgi-bin/carddisp.pl?gene=ITGB3
CDK4	Cyclin Dependent Kinase 4	Protein Coding	56	GC12M057752	16.8763	https://www.genecards.org/cgi-bin/carddisp.pl?gene=CDK4
DNMT1	DNA Methyltransferase 1	Protein Coding	55	GC19M010133	16.8395	https://www.genecards.org/cgi-bin/carddisp.pl?gene=DNMT1
SIRT1	Sirtuin 1	Protein Coding	52	GC10P067884	16.8287	https://www.genecards.org/cgi-bin/carddisp.pl?gene=SIRT1
PIGA	Phosphatidylinositol Glycan Anchor Biosynthesis Class A	Protein Coding	46	GC0XM015319	16.8224	https://www.genecards.org/cgi-bin/carddisp.pl?gene=PIGA
CFHR4	Complement Factor H Related 4	Protein Coding	38	GC01P196888	16.8167	https://www.genecards.org/cgi-bin/carddisp.pl?gene=CFHR4
TIMP1	TIMP Metallopeptidase Inhibitor 1	Protein Coding	47	GC0XP047647	16.8138	https://www.genecards.org/cgi-bin/carddisp.pl?gene=TIMP1
MMP2	Matrix Metallopeptidase 2	Protein Coding	55	GC16P055390	16.7772	https://www.genecards.org/cgi-bin/carddisp.pl?gene=MMP2
ICOSLG	Inducible T Cell Costimulator Ligand	Protein Coding	43	GC21M044222	16.7253	https://www.genecards.org/cgi-bin/carddisp.pl?gene=ICOSLG
CD2AP	CD2 Associated Protein	Protein Coding	45	GC06P088018	16.72	https://www.genecards.org/cgi-bin/carddisp.pl?gene=CD2AP
IL5	Interleukin 5	Protein Coding	48	GC05M132541	16.7064	https://www.genecards.org/cgi-bin/carddisp.pl?gene=IL5
SLC2A1	Solute Carrier Family 2 Member 1	Protein Coding	56	GC01M042925	16.6831	https://www.genecards.org/cgi-bin/carddisp.pl?gene=SLC2A1
SPINK1	Serine Peptidase Inhibitor Kazal Type 1	Protein Coding	44	GC05M147825	16.6645	https://www.genecards.org/cgi-bin/carddisp.pl?gene=SPINK1
CD14	CD14 Molecule	Protein Coding	50	GC05M140631	16.653	https://www.genecards.org/cgi-bin/carddisp.pl?gene=CD14
IGFBP3	Insulin Like Growth Factor Binding Protein 3	Protein Coding	50	GC07M045912	16.6281	https://www.genecards.org/cgi-bin/carddisp.pl?gene=IGFBP3
F8	Coagulation Factor VIII	Protein Coding	49	GC0XM154835	16.6233	https://www.genecards.org/cgi-bin/carddisp.pl?gene=F8
RAF1	Raf-1 Proto-Oncogene, Serine/Threonine Kinase	Protein Coding	57	GC03M012583	16.5689	https://www.genecards.org/cgi-bin/carddisp.pl?gene=RAF1
INSR	Insulin Receptor	Protein Coding	56	GC19M007112	16.5464	https://www.genecards.org/cgi-bin/carddisp.pl?gene=INSR
MIR29A	MicroRNA 29a	RNA Gene	23	GC07M130876	16.5395	https://www.genecards.org/cgi-bin/carddisp.pl?gene=MIR29A
IL2RB	Interleukin 2 Receptor Subunit Beta	Protein Coding	52	GC22M059411	16.5382	https://www.genecards.org/cgi-bin/carddisp.pl?gene=IL2RB
SAMD9L	Sterile Alpha Motif Domain Containing 9 Like	Protein Coding	40	GC07M093130	16.5178	https://www.genecards.org/cgi-bin/carddisp.pl?gene=SAMD9L
GZMB	Granzyme B	Protein Coding	50	GC14M024630	16.5054	https://www.genecards.org/cgi-bin/carddisp.pl?gene=GZMB
LIG4	DNA Ligase 4	Protein Coding	50	GC13M108207	16.4727	https://www.genecards.org/cgi-bin/carddisp.pl?gene=LIG4
SYK	Spleen Associated Tyrosine Kinase	Protein Coding	52	GC09P092573	16.4646	https://www.genecards.org/cgi-bin/carddisp.pl?gene=SYK
ACTB	Actin Beta	Protein Coding	52	GC07M005527	16.4081	https://www.genecards.org/cgi-bin/carddisp.pl?gene=ACTB
PTPRC	Protein Tyrosine Phosphatase Receptor Type C	Protein Coding	54	GC01P198607	16.3708	https://www.genecards.org/cgi-bin/carddisp.pl?gene=PTPRC
CD33	CD33 Molecule	Protein Coding	48	GC19P070285	16.3496	https://www.genecards.org/cgi-bin/carddisp.pl?gene=CD33
ANKS6	Ankyrin Repeat And Sterile Alpha Motif Domain Containing 6	Protein Coding	41	GC09M098731	16.3449	https://www.genecards.org/cgi-bin/carddisp.pl?gene=ANKS6
NR3C1	Nuclear Receptor Subfamily 3 Group C Member 1	Protein Coding	51	GC05M143277	16.3106	https://www.genecards.org/cgi-bin/carddisp.pl?gene=NR3C1
TFRC	Transferrin Receptor	Protein Coding	54	GC03M196031	16.2907	https://www.genecards.org/cgi-bin/carddisp.pl?gene=TFRC
VIM	Vimentin	Protein Coding	53	GC10P017227	16.2902	https://www.genecards.org/cgi-bin/carddisp.pl?gene=VIM
MCL1	MCL1 Apoptosis Regulator, BCL2 Family Member	Protein Coding	50	GC01M152371	16.2769	https://www.genecards.org/cgi-bin/carddisp.pl?gene=MCL1
PTGS1	Prostaglandin-Endoperoxide Synthase 1	Protein Coding	49	GC09P122370	16.2765	https://www.genecards.org/cgi-bin/carddisp.pl?gene=PTGS1
ALOX5	Arachidonate 5-Lipoxygenase	Protein Coding	50	GC10P045374	16.2754	https://www.genecards.org/cgi-bin/carddisp.pl?gene=ALOX5
S100B	S100 Calcium Binding Protein B	Protein Coding	47	GC21M051071	16.2695	https://www.genecards.org/cgi-bin/carddisp.pl?gene=S100B
MAP2K1	Mitogen-Activated Protein Kinase Kinase 1	Protein Coding	55	GC15P066386	16.2504	https://www.genecards.org/cgi-bin/carddisp.pl?gene=MAP2K1
CEBPB	CCAAT Enhancer Binding Protein Beta	Protein Coding	45	GC20P050190	16.2129	https://www.genecards.org/cgi-bin/carddisp.pl?gene=CEBPB
MT-CO1	Mitochondrially Encoded Cytochrome C Oxidase I	Protein Coding	34	GCMTP005906	16.2018	https://www.genecards.org/cgi-bin/carddisp.pl?gene=MT-CO1
NFKB1	Nuclear Factor Kappa B Subunit 1	Protein Coding	55	GC04P102501	16.1951	https://www.genecards.org/cgi-bin/carddisp.pl?gene=NFKB1
BRD4	Bromodomain Containing 4	Protein Coding	51	GC19M015236	16.1937	https://www.genecards.org/cgi-bin/carddisp.pl?gene=BRD4
FGFR2	Fibroblast Growth Factor Receptor 2	Protein Coding	58	GC10M121478	16.193	https://www.genecards.org/cgi-bin/carddisp.pl?gene=FGFR2
KCNJ11	Potassium Inwardly Rectifying Channel Subfamily J Member 11	Protein Coding	51	GC11M017627	16.1749	https://www.genecards.org/cgi-bin/carddisp.pl?gene=KCNJ11
MEN1	Menin 1	Protein Coding	47	GC11M064803	16.1568	https://www.genecards.org/cgi-bin/carddisp.pl?gene=MEN1
SOCS1	Suppressor Of Cytokine Signaling 1	Protein Coding	46	GC16M012363	16.1369	https://www.genecards.org/cgi-bin/carddisp.pl?gene=SOCS1
SLC2A2	Solute Carrier Family 2 Member 2	Protein Coding	52	GC03M170996	16.1147	https://www.genecards.org/cgi-bin/carddisp.pl?gene=SLC2A2
GAPDH	Glyceraldehyde-3-Phosphate Dehydrogenase	Protein Coding	52	GC12P022355	16.107	https://www.genecards.org/cgi-bin/carddisp.pl?gene=GAPDH
IFIH1	Interferon Induced With Helicase C Domain 1	Protein Coding	50	GC02M162267	16.1005	https://www.genecards.org/cgi-bin/carddisp.pl?gene=IFIH1
G6PC1	Glucose-6-Phosphatase Catalytic Subunit 1	Protein Coding	45	GC17P059240	16.0994	https://www.genecards.org/cgi-bin/carddisp.pl?gene=G6PC1
SLPI	Secretory Leukocyte Peptidase Inhibitor	Protein Coding	42	GC20M045252	16.0991	https://www.genecards.org/cgi-bin/carddisp.pl?gene=SLPI
GBA1	Glucosylceramidase Beta 1	Protein Coding	50	GC01M155318	16.0935	https://www.genecards.org/cgi-bin/carddisp.pl?gene=GBA1
ROBO1	Roundabout Guidance Receptor 1	Protein Coding	47	GC03M078597	16.0758	https://www.genecards.org/cgi-bin/carddisp.pl?gene=ROBO1
MT-ND1	Mitochondrially Encoded NADH:Ubiquinone Oxidoreductase Core Subunit 1	Protein Coding	33	GCMTP003309	16.0578	https://www.genecards.org/cgi-bin/carddisp.pl?gene=MT-ND1
HAX1	HCLS1 Associated Protein X-1	Protein Coding	45	GC01P154273	16.0575	https://www.genecards.org/cgi-bin/carddisp.pl?gene=HAX1
KAT6B	Lysine Acetyltransferase 6B	Protein Coding	48	GC10P074873	16.0566	https://www.genecards.org/cgi-bin/carddisp.pl?gene=KAT6B
STAT2	Signal Transducer And Activator Of Transcription 2	Protein Coding	50	GC12M056341	16.0262	https://www.genecards.org/cgi-bin/carddisp.pl?gene=STAT2
MIR10A	MicroRNA 10a	RNA Gene	23	GC17M048579	16.0104	https://www.genecards.org/cgi-bin/carddisp.pl?gene=MIR10A
SRSF2	Serine And Arginine Rich Splicing Factor 2	Protein Coding	43	GC17M076734	16.01	https://www.genecards.org/cgi-bin/carddisp.pl?gene=SRSF2
ADORA2A	Adenosine A2a Receptor	Protein Coding	51	GC22P024417	15.9962	https://www.genecards.org/cgi-bin/carddisp.pl?gene=ADORA2A
RBM15	RNA Binding Motif Protein 15	Protein Coding	40	GC01P110338	15.9941	https://www.genecards.org/cgi-bin/carddisp.pl?gene=RBM15
EDNRB	Endothelin Receptor Type B	Protein Coding	52	GC13M077895	15.9715	https://www.genecards.org/cgi-bin/carddisp.pl?gene=EDNRB
FANCC	FA Complementation Group C	Protein Coding	50	GC09M095099	15.9605	https://www.genecards.org/cgi-bin/carddisp.pl?gene=FANCC
WDR35	WD Repeat Domain 35	Protein Coding	42	GC02M019910	15.9446	https://www.genecards.org/cgi-bin/carddisp.pl?gene=WDR35
SFTPC	Surfactant Protein C	Protein Coding	44	GC08P022156	15.9368	https://www.genecards.org/cgi-bin/carddisp.pl?gene=SFTPC
LMNA	Lamin A/C	Protein Coding	51	GC01P156082	15.8954	https://www.genecards.org/cgi-bin/carddisp.pl?gene=LMNA
RHOA	Ras Homolog Family Member A	Protein Coding	52	GC03M049359	15.876	https://www.genecards.org/cgi-bin/carddisp.pl?gene=RHOA
HSPA1A	Heat Shock Protein Family A (Hsp70) Member 1A	Protein Coding	48	GC06P087759	15.8105	https://www.genecards.org/cgi-bin/carddisp.pl?gene=HSPA1A
ERCC6	ERCC Excision Repair 6, Chromatin Remodeling Factor	Protein Coding	48	GC10M049454	15.8029	https://www.genecards.org/cgi-bin/carddisp.pl?gene=ERCC6
RETN	Resistin	Protein Coding	45	GC19P007669	15.7899	https://www.genecards.org/cgi-bin/carddisp.pl?gene=RETN
SOD2	Superoxide Dismutase 2	Protein Coding	51	GC06M159669	15.7885	https://www.genecards.org/cgi-bin/carddisp.pl?gene=SOD2
SLC7A9	Solute Carrier Family 7 Member 9	Protein Coding	47	GC19M032830	15.776	https://www.genecards.org/cgi-bin/carddisp.pl?gene=SLC7A9
TNFSF11	TNF Superfamily Member 11	Protein Coding	54	GC13P042562	15.7614	https://www.genecards.org/cgi-bin/carddisp.pl?gene=TNFSF11
POLG	DNA Polymerase Gamma, Catalytic Subunit	Protein Coding	50	GC15M119304	15.7582	https://www.genecards.org/cgi-bin/carddisp.pl?gene=POLG
CLDN16	Claudin 16	Protein Coding	46	GC03P190290	15.7523	https://www.genecards.org/cgi-bin/carddisp.pl?gene=CLDN16
B9D1	B9 Domain Containing 1	Protein Coding	41	GC17M019334	15.7387	https://www.genecards.org/cgi-bin/carddisp.pl?gene=B9D1
HMGCR	3-Hydroxy-3-Methylglutaryl-CoA Reductase	Protein Coding	50	GC05P075336	15.7123	https://www.genecards.org/cgi-bin/carddisp.pl?gene=HMGCR
PLA2G2A	Phospholipase A2 Group IIA	Protein Coding	50	GC01M019975	15.6816	https://www.genecards.org/cgi-bin/carddisp.pl?gene=PLA2G2A
KDM4C	Lysine Demethylase 4C	Protein Coding	44	GC09P006720	15.6582	https://www.genecards.org/cgi-bin/carddisp.pl?gene=KDM4C
MEG3	Maternally Expressed 3	RNA Gene	28	GC14P110419	15.6519	https://www.genecards.org/cgi-bin/carddisp.pl?gene=MEG3
TRIM28	Tripartite Motif Containing 28	Protein Coding	46	GC19P058544	15.6426	https://www.genecards.org/cgi-bin/carddisp.pl?gene=TRIM28
IFT27	Intraflagellar Transport 27	Protein Coding	40	GC22M059399	15.6381	https://www.genecards.org/cgi-bin/carddisp.pl?gene=IFT27
CEP164	Centrosomal Protein 164	Protein Coding	44	GC11P117314	15.6147	https://www.genecards.org/cgi-bin/carddisp.pl?gene=CEP164
MGAT3-AS1	MGAT3 Antisense RNA 1	RNA Gene	16	GC22M059436	15.5965	https://www.genecards.org/cgi-bin/carddisp.pl?gene=MGAT3-AS1
CYP27B1	Cytochrome P450 Family 27 Subfamily B Member 1	Protein Coding	48	GC12M057757	15.594	https://www.genecards.org/cgi-bin/carddisp.pl?gene=CYP27B1
MAPK3	Mitogen-Activated Protein Kinase 3	Protein Coding	51	GC16M037779	15.5756	https://www.genecards.org/cgi-bin/carddisp.pl?gene=MAPK3
ALMS1	ALMS1 Centrosome And Basal Body Associated Protein	Protein Coding	44	GC02P073385	15.5501	https://www.genecards.org/cgi-bin/carddisp.pl?gene=ALMS1
TPMT	Thiopurine S-Methyltransferase	Protein Coding	49	GC06M018128	15.5162	https://www.genecards.org/cgi-bin/carddisp.pl?gene=TPMT
ASS1	Argininosuccinate Synthase 1	Protein Coding	51	GC09P130444	15.5115	https://www.genecards.org/cgi-bin/carddisp.pl?gene=ASS1
HMGCL	3-Hydroxy-3-Methylglutaryl-CoA Lyase	Protein Coding	47	GC01M023801	15.4891	https://www.genecards.org/cgi-bin/carddisp.pl?gene=HMGCL
SERPINF2	Serpin Family F Member 2	Protein Coding	48	GC17P001742	15.4788	https://www.genecards.org/cgi-bin/carddisp.pl?gene=SERPINF2
BBS4	Bardet-Biedl Syndrome 4	Protein Coding	44	GC15P072686	15.4785	https://www.genecards.org/cgi-bin/carddisp.pl?gene=BBS4
MMP1	Matrix Metallopeptidase 1	Protein Coding	54	GC11M102810	15.4693	https://www.genecards.org/cgi-bin/carddisp.pl?gene=MMP1
KCNQ1OT1	KCNQ1 Opposite Strand/Antisense Transcript 1	RNA Gene	29	GC11M004028	15.4506	https://www.genecards.org/cgi-bin/carddisp.pl?gene=KCNQ1OT1
EZH2	Enhancer Of Zeste 2 Polycomb Repressive Complex 2 Subunit	Protein Coding	56	GC07M148807	15.4126	https://www.genecards.org/cgi-bin/carddisp.pl?gene=EZH2
TCTN2	Tectonic Family Member 2	Protein Coding	42	GC12P123671	15.4119	https://www.genecards.org/cgi-bin/carddisp.pl?gene=TCTN2
HDAC8	Histone Deacetylase 8	Protein Coding	50	GC0XM072329	15.3988	https://www.genecards.org/cgi-bin/carddisp.pl?gene=HDAC8
C4B	Complement C4B (Chido Blood Group)	Protein Coding	45	GC06P032014	15.3842	https://www.genecards.org/cgi-bin/carddisp.pl?gene=C4B
CDK2	Cyclin Dependent Kinase 2	Protein Coding	54	GC12P055966	15.3802	https://www.genecards.org/cgi-bin/carddisp.pl?gene=CDK2
SLC6A4	Solute Carrier Family 6 Member 4	Protein Coding	51	GC17M030194	15.3762	https://www.genecards.org/cgi-bin/carddisp.pl?gene=SLC6A4
HLA-G	Major Histocompatibility Complex, Class I, G	Protein Coding	46	GC06P087672	15.367	https://www.genecards.org/cgi-bin/carddisp.pl?gene=HLA-G
GLIS3	GLIS Family Zinc Finger 3	Protein Coding	40	GC09M003816	15.3527	https://www.genecards.org/cgi-bin/carddisp.pl?gene=GLIS3
SF3B2	Splicing Factor 3b Subunit 2	Protein Coding	44	GC11P066050	15.3368	https://www.genecards.org/cgi-bin/carddisp.pl?gene=SF3B2
ITGA2B	Integrin Subunit Alpha 2b	Protein Coding	54	GC17M049884	15.3323	https://www.genecards.org/cgi-bin/carddisp.pl?gene=ITGA2B
LTA	Lymphotoxin Alpha	Protein Coding	47	GC06P087729	15.3318	https://www.genecards.org/cgi-bin/carddisp.pl?gene=LTA
STAT5A	Signal Transducer And Activator Of Transcription 5A	Protein Coding	50	GC17P042287	15.3254	https://www.genecards.org/cgi-bin/carddisp.pl?gene=STAT5A
TNXB	Tenascin XB	Protein Coding	46	GC06M069227	15.3028	https://www.genecards.org/cgi-bin/carddisp.pl?gene=TNXB
NQO1	NAD(P)H Quinone Dehydrogenase 1	Protein Coding	50	GC16M069706	15.2958	https://www.genecards.org/cgi-bin/carddisp.pl?gene=NQO1
TNFRSF1B	TNF Receptor Superfamily Member 1B	Protein Coding	52	GC01P012272	15.2911	https://www.genecards.org/cgi-bin/carddisp.pl?gene=TNFRSF1B
KMT2D	Lysine Methyltransferase 2D	Protein Coding	45	GC12M049018	15.2598	https://www.genecards.org/cgi-bin/carddisp.pl?gene=KMT2D
NIPBL	NIPBL Cohesin Loading Factor	Protein Coding	45	GC05P036876	15.2595	https://www.genecards.org/cgi-bin/carddisp.pl?gene=NIPBL
SLC6A19	Solute Carrier Family 6 Member 19	Protein Coding	47	GC05P001201	15.2251	https://www.genecards.org/cgi-bin/carddisp.pl?gene=SLC6A19
SCN1A	Sodium Voltage-Gated Channel Alpha Subunit 1	Protein Coding	51	GC02M165989	15.217	https://www.genecards.org/cgi-bin/carddisp.pl?gene=SCN1A
MIR144	MicroRNA 144	RNA Gene	21	GC17M044993	15.1987	https://www.genecards.org/cgi-bin/carddisp.pl?gene=MIR144
MIR106A	MicroRNA 106a	RNA Gene	20	GC0XM134328	15.1938	https://www.genecards.org/cgi-bin/carddisp.pl?gene=MIR106A
PALB2	Partner And Localizer Of BRCA2	Protein Coding	47	GC16M023603	15.183	https://www.genecards.org/cgi-bin/carddisp.pl?gene=PALB2
SDCCAG8	SHH Signaling And Ciliogenesis Regulator SDCCAG8	Protein Coding	44	GC01P243255	15.1428	https://www.genecards.org/cgi-bin/carddisp.pl?gene=SDCCAG8
TGFBR1	Transforming Growth Factor Beta Receptor 1	Protein Coding	56	GC09P099104	15.1421	https://www.genecards.org/cgi-bin/carddisp.pl?gene=TGFBR1
TNFSF10	TNF Superfamily Member 10	Protein Coding	47	GC03M172505	15.137	https://www.genecards.org/cgi-bin/carddisp.pl?gene=TNFSF10
PYGM	Glycogen Phosphorylase, Muscle Associated	Protein Coding	49	GC11M064746	15.1256	https://www.genecards.org/cgi-bin/carddisp.pl?gene=PYGM
FH	Fumarate Hydratase	Protein Coding	50	GC01M241499	15.1099	https://www.genecards.org/cgi-bin/carddisp.pl?gene=FH
UPK3A	Uroplakin 3A	Protein Coding	40	GC22P045284	15.0965	https://www.genecards.org/cgi-bin/carddisp.pl?gene=UPK3A
PECAM1	Platelet And Endothelial Cell Adhesion Molecule 1	Protein Coding	43	GC17M064319	15.0851	https://www.genecards.org/cgi-bin/carddisp.pl?gene=PECAM1
CXCR3	C-X-C Motif Chemokine Receptor 3	Protein Coding	46	GC0XM071615	15.0824	https://www.genecards.org/cgi-bin/carddisp.pl?gene=CXCR3
ATP7B	ATPase Copper Transporting Beta	Protein Coding	50	GC13M051930	15.0694	https://www.genecards.org/cgi-bin/carddisp.pl?gene=ATP7B
TMCO1	Transmembrane And Coiled-Coil Domains 1	Protein Coding	41	GC01M165724	15.0682	https://www.genecards.org/cgi-bin/carddisp.pl?gene=TMCO1
TRD	T Cell Receptor Delta Locus	Protein Coding	14	GC14P033518	15.0642	https://www.genecards.org/cgi-bin/carddisp.pl?gene=TRD
GJB2	Gap Junction Protein Beta 2	Protein Coding	48	GC13M020187	15.0631	https://www.genecards.org/cgi-bin/carddisp.pl?gene=GJB2
SAMD9	Sterile Alpha Motif Domain Containing 9	Protein Coding	38	GC07M093099	15.0569	https://www.genecards.org/cgi-bin/carddisp.pl?gene=SAMD9
RPL5	Ribosomal Protein L5	Protein Coding	50	GC01P092832	15.0426	https://www.genecards.org/cgi-bin/carddisp.pl?gene=RPL5
CYP1A1	Cytochrome P450 Family 1 Subfamily A Member 1	Protein Coding	50	GC15M074719	15.0398	https://www.genecards.org/cgi-bin/carddisp.pl?gene=CYP1A1
SLC7A7	Solute Carrier Family 7 Member 7	Protein Coding	48	GC14M022773	15.0314	https://www.genecards.org/cgi-bin/carddisp.pl?gene=SLC7A7
HPSE2	Heparanase 2 (Inactive)	Protein Coding	44	GC10M098457	14.9938	https://www.genecards.org/cgi-bin/carddisp.pl?gene=HPSE2
CBFA2T3	CBFA2/RUNX1 Partner Transcriptional Co-Repressor 3	Protein Coding	44	GC16M088874	14.9914	https://www.genecards.org/cgi-bin/carddisp.pl?gene=CBFA2T3
SBDS	SBDS Ribosome Maturation Factor	Protein Coding	45	GC07M066987	14.971	https://www.genecards.org/cgi-bin/carddisp.pl?gene=SBDS
MIR141	MicroRNA 141	RNA Gene	23	GC12P022385	14.9566	https://www.genecards.org/cgi-bin/carddisp.pl?gene=MIR141
ACTG1	Actin Gamma 1	Protein Coding	51	GC17M081509	14.9467	https://www.genecards.org/cgi-bin/carddisp.pl?gene=ACTG1
MMP3	Matrix Metallopeptidase 3	Protein Coding	53	GC11M102835	14.9455	https://www.genecards.org/cgi-bin/carddisp.pl?gene=MMP3
FANCG	FA Complementation Group G	Protein Coding	45	GC09M035073	14.9387	https://www.genecards.org/cgi-bin/carddisp.pl?gene=FANCG
APP	Amyloid Beta Precursor Protein	Protein Coding	54	GC21M025880	14.9363	https://www.genecards.org/cgi-bin/carddisp.pl?gene=APP
ANGPT2	Angiopoietin 2	Protein Coding	50	GC08M006499	14.9331	https://www.genecards.org/cgi-bin/carddisp.pl?gene=ANGPT2
LHX1	LIM Homeobox 1	Protein Coding	43	GC17P058249	14.9311	https://www.genecards.org/cgi-bin/carddisp.pl?gene=LHX1
PVT1	Pvt1 Oncogene	RNA Gene	27	GC08P127877	14.8784	https://www.genecards.org/cgi-bin/carddisp.pl?gene=PVT1
RPS19	Ribosomal Protein S19	Protein Coding	51	GC19P069852	14.8082	https://www.genecards.org/cgi-bin/carddisp.pl?gene=RPS19
NOX4	NADPH Oxidase 4	Protein Coding	47	GC11M089324	14.8022	https://www.genecards.org/cgi-bin/carddisp.pl?gene=NOX4
SOX9	SRY-Box Transcription Factor 9	Protein Coding	48	GC17P072121	14.7968	https://www.genecards.org/cgi-bin/carddisp.pl?gene=SOX9
LDLR	Low Density Lipoprotein Receptor	Protein Coding	54	GC19P011091	14.7908	https://www.genecards.org/cgi-bin/carddisp.pl?gene=LDLR
RUNX2	RUNX Family Transcription Factor 2	Protein Coding	49	GC06P088004	14.7751	https://www.genecards.org/cgi-bin/carddisp.pl?gene=RUNX2
PPARA	Peroxisome Proliferator Activated Receptor Alpha	Protein Coding	49	GC22P046150	14.7735	https://www.genecards.org/cgi-bin/carddisp.pl?gene=PPARA
IGFBP7	Insulin Like Growth Factor Binding Protein 7	Protein Coding	49	GC04M057030	14.7721	https://www.genecards.org/cgi-bin/carddisp.pl?gene=IGFBP7
JAG1	Jagged Canonical Notch Ligand 1	Protein Coding	54	GC20M010637	14.7489	https://www.genecards.org/cgi-bin/carddisp.pl?gene=JAG1
PRL	Prolactin	Protein Coding	45	GC06M022287	14.7238	https://www.genecards.org/cgi-bin/carddisp.pl?gene=PRL
LDHA	Lactate Dehydrogenase A	Protein Coding	54	GC11P018394	14.7207	https://www.genecards.org/cgi-bin/carddisp.pl?gene=LDHA
HOXA9	Homeobox A9	Protein Coding	43	GC07M027162	14.6878	https://www.genecards.org/cgi-bin/carddisp.pl?gene=HOXA9
IL7R	Interleukin 7 Receptor	Protein Coding	48	GC05P035852	14.6852	https://www.genecards.org/cgi-bin/carddisp.pl?gene=IL7R
CTSB	Cathepsin B	Protein Coding	55	GC08M011842	14.6743	https://www.genecards.org/cgi-bin/carddisp.pl?gene=CTSB
FANCL	FA Complementation Group L	Protein Coding	48	GC02M058127	14.6645	https://www.genecards.org/cgi-bin/carddisp.pl?gene=FANCL
CLU	Clusterin	Protein Coding	50	GC08M027596	14.6643	https://www.genecards.org/cgi-bin/carddisp.pl?gene=CLU
COL1A1	Collagen Type I Alpha 1 Chain	Protein Coding	52	GC17M050248	14.6505	https://www.genecards.org/cgi-bin/carddisp.pl?gene=COL1A1
HSP90AA1	Heat Shock Protein 90 Alpha Family Class A Member 1	Protein Coding	52	GC14M102080	14.6472	https://www.genecards.org/cgi-bin/carddisp.pl?gene=HSP90AA1
PRODH	Proline Dehydrogenase 1	Protein Coding	48	GC22M018912	14.6353	https://www.genecards.org/cgi-bin/carddisp.pl?gene=PRODH
TRIP13	Thyroid Hormone Receptor Interactor 13	Protein Coding	43	GC05P000892	14.6217	https://www.genecards.org/cgi-bin/carddisp.pl?gene=TRIP13
IL33	Interleukin 33	Protein Coding	41	GC09P007513	14.6201	https://www.genecards.org/cgi-bin/carddisp.pl?gene=IL33
RARB	Retinoic Acid Receptor Beta	Protein Coding	51	GC03P024689	14.6117	https://www.genecards.org/cgi-bin/carddisp.pl?gene=RARB
CD55	CD55 Molecule (Cromer Blood Group)	Protein Coding	51	GC01P207321	14.5905	https://www.genecards.org/cgi-bin/carddisp.pl?gene=CD55
FCGR3B	Fc Gamma Receptor IIIb	Protein Coding	45	GC01M161623	14.5904	https://www.genecards.org/cgi-bin/carddisp.pl?gene=FCGR3B
GYPA	Glycophorin A (MNS Blood Group)	Protein Coding	47	GC04M144109	14.5639	https://www.genecards.org/cgi-bin/carddisp.pl?gene=GYPA
AFF3	ALF Transcription Elongation Factor 3	Protein Coding	38	GC02M099545	14.5521	https://www.genecards.org/cgi-bin/carddisp.pl?gene=AFF3
MAPK14	Mitogen-Activated Protein Kinase 14	Protein Coding	54	GC06P087896	14.5451	https://www.genecards.org/cgi-bin/carddisp.pl?gene=MAPK14
MIR200C	MicroRNA 200c	RNA Gene	26	GC12P022384	14.5411	https://www.genecards.org/cgi-bin/carddisp.pl?gene=MIR200C
PAX8	Paired Box 8	Protein Coding	47	GC02M113215	14.5392	https://www.genecards.org/cgi-bin/carddisp.pl?gene=PAX8
STAT4	Signal Transducer And Activator Of Transcription 4	Protein Coding	50	GC02M191029	14.5355	https://www.genecards.org/cgi-bin/carddisp.pl?gene=STAT4
CASK	Calcium/Calmodulin Dependent Serine Protein Kinase	Protein Coding	52	GC0XM041514	14.5301	https://www.genecards.org/cgi-bin/carddisp.pl?gene=CASK
IGF1R	Insulin Like Growth Factor 1 Receptor	Protein Coding	57	GC15P098648	14.5097	https://www.genecards.org/cgi-bin/carddisp.pl?gene=IGF1R
PTPRO	Protein Tyrosine Phosphatase Receptor Type O	Protein Coding	50	GC12P022665	14.5096	https://www.genecards.org/cgi-bin/carddisp.pl?gene=PTPRO
CACNA1S	Calcium Voltage-Gated Channel Subunit Alpha1 S	Protein Coding	51	GC01M201008	14.5065	https://www.genecards.org/cgi-bin/carddisp.pl?gene=CACNA1S
DNTT	DNA Nucleotidylexotransferase	Protein Coding	44	GC10P096304	14.4997	https://www.genecards.org/cgi-bin/carddisp.pl?gene=DNTT
DDX3X	DEAD-Box Helicase 3 X-Linked	Protein Coding	49	GC0XP041333	14.4932	https://www.genecards.org/cgi-bin/carddisp.pl?gene=DDX3X
BMP6	Bone Morphogenetic Protein 6	Protein Coding	46	GC06P007726	14.4875	https://www.genecards.org/cgi-bin/carddisp.pl?gene=BMP6
TERC	Telomerase RNA Component	RNA Gene	31	GC03M169765	14.4499	https://www.genecards.org/cgi-bin/carddisp.pl?gene=TERC
KCNJ1	Potassium Inwardly Rectifying Channel Subfamily J Member 1	Protein Coding	51	GC11M128741	14.4478	https://www.genecards.org/cgi-bin/carddisp.pl?gene=KCNJ1
EIF2AK3	Eukaryotic Translation Initiation Factor 2 Alpha Kinase 3	Protein Coding	51	GC02M088556	14.4408	https://www.genecards.org/cgi-bin/carddisp.pl?gene=EIF2AK3
ACP5	Acid Phosphatase 5, Tartrate Resistant	Protein Coding	49	GC19M011574	14.4379	https://www.genecards.org/cgi-bin/carddisp.pl?gene=ACP5
PIK3CG	Phosphatidylinositol-4,5-Bisphosphate 3-Kinase Catalytic Subunit Gamma	Protein Coding	50	GC07P106865	14.4234	https://www.genecards.org/cgi-bin/carddisp.pl?gene=PIK3CG
TCL1A	TCL1 Family AKT Coactivator A	Protein Coding	45	GC14M095709	14.402	https://www.genecards.org/cgi-bin/carddisp.pl?gene=TCL1A
NR1H2	Nuclear Receptor Subfamily 1 Group H Member 2	Protein Coding	49	GC19P050329	14.3902	https://www.genecards.org/cgi-bin/carddisp.pl?gene=NR1H2
EDNRA	Endothelin Receptor Type A	Protein Coding	52	GC04P147480	14.3895	https://www.genecards.org/cgi-bin/carddisp.pl?gene=EDNRA
TIMP2	TIMP Metallopeptidase Inhibitor 2	Protein Coding	45	GC17M078852	14.3888	https://www.genecards.org/cgi-bin/carddisp.pl?gene=TIMP2
SCNN1A	Sodium Channel Epithelial 1 Subunit Alpha	Protein Coding	51	GC12M006346	14.374	https://www.genecards.org/cgi-bin/carddisp.pl?gene=SCNN1A
MIR9-1	MicroRNA 9-1	RNA Gene	22	GC01M156420	14.3655	https://www.genecards.org/cgi-bin/carddisp.pl?gene=MIR9-1
SLC5A2	Solute Carrier Family 5 Member 2	Protein Coding	50	GC16P041978	14.353	https://www.genecards.org/cgi-bin/carddisp.pl?gene=SLC5A2
CYP2E1	Cytochrome P450 Family 2 Subfamily E Member 1	Protein Coding	47	GC10P133520	14.3504	https://www.genecards.org/cgi-bin/carddisp.pl?gene=CYP2E1
MAPK10	Mitogen-Activated Protein Kinase 10	Protein Coding	51	GC04M085990	14.3273	https://www.genecards.org/cgi-bin/carddisp.pl?gene=MAPK10
C11orf65	Chromosome 11 Open Reading Frame 65	Protein Coding	34	GC11M108308	14.3066	https://www.genecards.org/cgi-bin/carddisp.pl?gene=C11orf65
PROM1	Prominin 1	Protein Coding	48	GC04M015965	14.2952	https://www.genecards.org/cgi-bin/carddisp.pl?gene=PROM1
ABCB4	ATP Binding Cassette Subfamily B Member 4	Protein Coding	50	GC07M087365	14.2721	https://www.genecards.org/cgi-bin/carddisp.pl?gene=ABCB4
KCNQ1	Potassium Voltage-Gated Channel Subfamily Q Member 1	Protein Coding	52	GC11P002444	14.2454	https://www.genecards.org/cgi-bin/carddisp.pl?gene=KCNQ1
ITGAL	Integrin Subunit Alpha L	Protein Coding	50	GC16P030472	14.2358	https://www.genecards.org/cgi-bin/carddisp.pl?gene=ITGAL
GCK	Glucokinase	Protein Coding	52	GC07M044528	14.2131	https://www.genecards.org/cgi-bin/carddisp.pl?gene=GCK
HADHB	Hydroxyacyl-CoA Dehydrogenase Trifunctional Multienzyme Complex Subunit Beta	Protein Coding	50	GC02P026243	14.2002	https://www.genecards.org/cgi-bin/carddisp.pl?gene=HADHB
GFI1	Growth Factor Independent 1 Transcriptional Repressor	Protein Coding	47	GC01M092474	14.1583	https://www.genecards.org/cgi-bin/carddisp.pl?gene=GFI1
ETS1	ETS Proto-Oncogene 1, Transcription Factor	Protein Coding	50	GC11M128458	14.1482	https://www.genecards.org/cgi-bin/carddisp.pl?gene=ETS1
CASP1	Caspase 1	Protein Coding	51	GC11M105025	14.1356	https://www.genecards.org/cgi-bin/carddisp.pl?gene=CASP1
SMPD1	Sphingomyelin Phosphodiesterase 1	Protein Coding	52	GC11P006390	14.1321	https://www.genecards.org/cgi-bin/carddisp.pl?gene=SMPD1
LIF	LIF Interleukin 6 Family Cytokine	Protein Coding	45	GC22M030240	14.13	https://www.genecards.org/cgi-bin/carddisp.pl?gene=LIF
SMC1A	Structural Maintenance Of Chromosomes 1A	Protein Coding	50	GC0XM053374	14.108	https://www.genecards.org/cgi-bin/carddisp.pl?gene=SMC1A
CORIN	Corin, Serine Peptidase	Protein Coding	47	GC04M047596	14.0982	https://www.genecards.org/cgi-bin/carddisp.pl?gene=CORIN
CD7	CD7 Molecule	Protein Coding	42	GC17M082314	14.0961	https://www.genecards.org/cgi-bin/carddisp.pl?gene=CD7
CHUK	Component Of Inhibitor Of Nuclear Factor Kappa B Kinase Complex	Protein Coding	54	GC10M100191	14.086	https://www.genecards.org/cgi-bin/carddisp.pl?gene=CHUK
PDPN	Podoplanin	Protein Coding	44	GC01P013583	14.081	https://www.genecards.org/cgi-bin/carddisp.pl?gene=PDPN
RNLS	Renalase, FAD Dependent Amine Oxidase	Protein Coding	41	GC10M088180	14.081	https://www.genecards.org/cgi-bin/carddisp.pl?gene=RNLS
MIR125A	MicroRNA 125a	RNA Gene	24	GC19P070321	14.0716	https://www.genecards.org/cgi-bin/carddisp.pl?gene=MIR125A
FANCE	FA Complementation Group E	Protein Coding	44	GC06P087883	14.0709	https://www.genecards.org/cgi-bin/carddisp.pl?gene=FANCE
HAMP	Hepcidin Antimicrobial Peptide	Protein Coding	46	GC19P069623	14.0659	https://www.genecards.org/cgi-bin/carddisp.pl?gene=HAMP
BCL10	BCL10 Immune Signaling Adaptor	Protein Coding	46	GC01M085265	14.0651	https://www.genecards.org/cgi-bin/carddisp.pl?gene=BCL10
TRG	T Cell Receptor Gamma Locus	Protein Coding	14	GC07M038240	14.0631	https://www.genecards.org/cgi-bin/carddisp.pl?gene=TRG
TRB	T Cell Receptor Beta Locus	Protein Coding	23	GC07P149825	14.0563	https://www.genecards.org/cgi-bin/carddisp.pl?gene=TRB
CD80	CD80 Molecule	Protein Coding	48	GC03M119524	14.0482	https://www.genecards.org/cgi-bin/carddisp.pl?gene=CD80
MIR30A	MicroRNA 30a	RNA Gene	22	GC06M071403	14.0453	https://www.genecards.org/cgi-bin/carddisp.pl?gene=MIR30A
LIFR	LIF Receptor Subunit Alpha	Protein Coding	49	GC05M038475	14.0423	https://www.genecards.org/cgi-bin/carddisp.pl?gene=LIFR
MIR378A	MicroRNA 378a	RNA Gene	23	GC05P149732	14.0346	https://www.genecards.org/cgi-bin/carddisp.pl?gene=MIR378A
HLA-DQA1	Major Histocompatibility Complex, Class II, DQ Alpha 1	Protein Coding	44	GC06P087770	13.9946	https://www.genecards.org/cgi-bin/carddisp.pl?gene=HLA-DQA1
NUDT15	Nudix Hydrolase 15	Protein Coding	41	GC13P048037	13.9897	https://www.genecards.org/cgi-bin/carddisp.pl?gene=NUDT15
MEIS1	Meis Homeobox 1	Protein Coding	44	GC02P066433	13.9644	https://www.genecards.org/cgi-bin/carddisp.pl?gene=MEIS1
SCN9A	Sodium Voltage-Gated Channel Alpha Subunit 9	Protein Coding	50	GC02M166195	13.963	https://www.genecards.org/cgi-bin/carddisp.pl?gene=SCN9A
BCL6	BCL6 Transcription Repressor	Protein Coding	50	GC03M187721	13.9572	https://www.genecards.org/cgi-bin/carddisp.pl?gene=BCL6
AXDND1	Axonemal Dynein Light Chain Domain Containing 1	Protein Coding	33	GC01P179366	13.9558	https://www.genecards.org/cgi-bin/carddisp.pl?gene=AXDND1
HSPA4	Heat Shock Protein Family A (Hsp70) Member 4	Protein Coding	45	GC05P133051	13.9506	https://www.genecards.org/cgi-bin/carddisp.pl?gene=HSPA4
COQ8B	Coenzyme Q8B	Protein Coding	42	GC19M067860	13.9315	https://www.genecards.org/cgi-bin/carddisp.pl?gene=COQ8B
CSF1R	Colony Stimulating Factor 1 Receptor	Protein Coding	55	GC05M150053	13.9154	https://www.genecards.org/cgi-bin/carddisp.pl?gene=CSF1R
FOXO3	Forkhead Box O3	Protein Coding	48	GC06P108559	13.9097	https://www.genecards.org/cgi-bin/carddisp.pl?gene=FOXO3
CDK1	Cyclin Dependent Kinase 1	Protein Coding	50	GC10P060772	13.9097	https://www.genecards.org/cgi-bin/carddisp.pl?gene=CDK1
CD19	CD19 Molecule	Protein Coding	54	GC16P041759	13.9073	https://www.genecards.org/cgi-bin/carddisp.pl?gene=CD19
PTCH1	Patched 1	Protein Coding	52	GC09M095442	13.8887	https://www.genecards.org/cgi-bin/carddisp.pl?gene=PTCH1
SPTAN1	Spectrin Alpha, Non-Erythrocytic 1	Protein Coding	50	GC09P128552	13.8868	https://www.genecards.org/cgi-bin/carddisp.pl?gene=SPTAN1
WNK1	WNK Lysine Deficient Protein Kinase 1	Protein Coding	51	GC12P000733	13.8857	https://www.genecards.org/cgi-bin/carddisp.pl?gene=WNK1
KMT2C	Lysine Methyltransferase 2C	Protein Coding	47	GC07M152134	13.8715	https://www.genecards.org/cgi-bin/carddisp.pl?gene=KMT2C
MT-CYB	Mitochondrially Encoded Cytochrome B	Protein Coding	33	GCMTP014749	13.8607	https://www.genecards.org/cgi-bin/carddisp.pl?gene=MT-CYB
RAD21	RAD21 Cohesin Complex Component	Protein Coding	47	GC08M116846	13.8597	https://www.genecards.org/cgi-bin/carddisp.pl?gene=RAD21
CCND2	Cyclin D2	Protein Coding	51	GC12P022312	13.8559	https://www.genecards.org/cgi-bin/carddisp.pl?gene=CCND2
EVC2	EvC Ciliary Complex Subunit 2	Protein Coding	42	GC04M005534	13.8543	https://www.genecards.org/cgi-bin/carddisp.pl?gene=EVC2
SMARCAL1	SWI/SNF Related, Matrix Associated, Actin Dependent Regulator Of Chromatin, Subfamily A Like 1	Protein Coding	47	GC02P216412	13.8469	https://www.genecards.org/cgi-bin/carddisp.pl?gene=SMARCAL1
WNT5A	Wnt Family Member 5A	Protein Coding	52	GC03M055465	13.8425	https://www.genecards.org/cgi-bin/carddisp.pl?gene=WNT5A
FANCF	FA Complementation Group F	Protein Coding	43	GC11M022600	13.8403	https://www.genecards.org/cgi-bin/carddisp.pl?gene=FANCF
SLC22A2	Solute Carrier Family 22 Member 2	Protein Coding	47	GC06M160192	13.8373	https://www.genecards.org/cgi-bin/carddisp.pl?gene=SLC22A2
TUG1	Taurine Up-Regulated 1	Protein Coding	25	GC22P030969	13.8244	https://www.genecards.org/cgi-bin/carddisp.pl?gene=TUG1
SDHD	Succinate Dehydrogenase Complex Subunit D	Protein Coding	47	GC11P112087	13.819	https://www.genecards.org/cgi-bin/carddisp.pl?gene=SDHD
PRDM16	PR/SET Domain 16	Protein Coding	48	GC01P004195	13.808	https://www.genecards.org/cgi-bin/carddisp.pl?gene=PRDM16
DKC1	Dyskerin Pseudouridine Synthase 1	Protein Coding	49	GC0XP154762	13.7875	https://www.genecards.org/cgi-bin/carddisp.pl?gene=DKC1
NEAT1	Nuclear Paraspeckle Assembly Transcript 1	RNA Gene	27	GC11P070383	13.7793	https://www.genecards.org/cgi-bin/carddisp.pl?gene=NEAT1
MVP	Major Vault Protein	Protein Coding	43	GC16P041849	13.7778	https://www.genecards.org/cgi-bin/carddisp.pl?gene=MVP
ARG1	Arginase 1	Protein Coding	52	GC06P131473	13.7669	https://www.genecards.org/cgi-bin/carddisp.pl?gene=ARG1
BAAT	Bile Acid-CoA:Amino Acid N-Acyltransferase	Protein Coding	45	GC09M101354	13.763	https://www.genecards.org/cgi-bin/carddisp.pl?gene=BAAT
HOTAIR	HOX Transcript Antisense RNA	RNA Gene	26	GC12M053962	13.7534	https://www.genecards.org/cgi-bin/carddisp.pl?gene=HOTAIR
SFTPD	Surfactant Protein D	Protein Coding	47	GC10M079937	13.7464	https://www.genecards.org/cgi-bin/carddisp.pl?gene=SFTPD
MYD88	MYD88 Innate Immune Signal Transduction Adaptor	Protein Coding	51	GC03P038144	13.7376	https://www.genecards.org/cgi-bin/carddisp.pl?gene=MYD88
FOXC1	Forkhead Box C1	Protein Coding	44	GC06P001610	13.7289	https://www.genecards.org/cgi-bin/carddisp.pl?gene=FOXC1
PLA2G7	Phospholipase A2 Group VII	Protein Coding	52	GC06M046704	13.717	https://www.genecards.org/cgi-bin/carddisp.pl?gene=PLA2G7
LRRC56	Leucine Rich Repeat Containing 56	Protein Coding	37	GC11P000518	13.7128	https://www.genecards.org/cgi-bin/carddisp.pl?gene=LRRC56
SIX5	SIX Homeobox 5	Protein Coding	42	GC19M045764	13.7069	https://www.genecards.org/cgi-bin/carddisp.pl?gene=SIX5
FANCI	FA Complementation Group I	Protein Coding	45	GC15P089243	13.7037	https://www.genecards.org/cgi-bin/carddisp.pl?gene=FANCI
ABCC2	ATP Binding Cassette Subfamily C Member 2	Protein Coding	51	GC10P099782	13.7016	https://www.genecards.org/cgi-bin/carddisp.pl?gene=ABCC2
CD28	CD28 Molecule	Protein Coding	51	GC02P203706	13.6825	https://www.genecards.org/cgi-bin/carddisp.pl?gene=CD28
ADAM17	ADAM Metallopeptidase Domain 17	Protein Coding	54	GC02M009488	13.6787	https://www.genecards.org/cgi-bin/carddisp.pl?gene=ADAM17
MIR25	MicroRNA 25	RNA Gene	22	GC07M100093	13.6565	https://www.genecards.org/cgi-bin/carddisp.pl?gene=MIR25
IFNA2	Interferon Alpha 2	Protein Coding	45	GC09M021384	13.654	https://www.genecards.org/cgi-bin/carddisp.pl?gene=IFNA2
POU6F2	POU Class 6 Homeobox 2	Protein Coding	41	GC07P038977	13.6504	https://www.genecards.org/cgi-bin/carddisp.pl?gene=POU6F2
EGR1	Early Growth Response 1	Protein Coding	50	GC05P138465	13.6479	https://www.genecards.org/cgi-bin/carddisp.pl?gene=EGR1
TLR5	Toll Like Receptor 5	Protein Coding	48	GC01M223109	13.6352	https://www.genecards.org/cgi-bin/carddisp.pl?gene=TLR5
CXCL9	C-X-C Motif Chemokine Ligand 9	Protein Coding	44	GC04M076001	13.6313	https://www.genecards.org/cgi-bin/carddisp.pl?gene=CXCL9
HSD11B2	Hydroxysteroid 11-Beta Dehydrogenase 2	Protein Coding	48	GC16P067433	13.6188	https://www.genecards.org/cgi-bin/carddisp.pl?gene=HSD11B2
TCN2	Transcobalamin 2	Protein Coding	45	GC22P040868	13.6126	https://www.genecards.org/cgi-bin/carddisp.pl?gene=TCN2
CDK6	Cyclin Dependent Kinase 6	Protein Coding	55	GC07M092604	13.6058	https://www.genecards.org/cgi-bin/carddisp.pl?gene=CDK6
TNFAIP3	TNF Alpha Induced Protein 3	Protein Coding	50	GC06P137866	13.5944	https://www.genecards.org/cgi-bin/carddisp.pl?gene=TNFAIP3
RB1	RB Transcriptional Corepressor 1	Protein Coding	50	GC13P048303	13.5832	https://www.genecards.org/cgi-bin/carddisp.pl?gene=RB1
F9	Coagulation Factor IX	Protein Coding	50	GC0XP139530	13.5685	https://www.genecards.org/cgi-bin/carddisp.pl?gene=F9
MECP2	Methyl-CpG Binding Protein 2	Protein Coding	48	GC0XM154021	13.5538	https://www.genecards.org/cgi-bin/carddisp.pl?gene=MECP2
PAX4	Paired Box 4	Protein Coding	43	GC07M127610	13.5485	https://www.genecards.org/cgi-bin/carddisp.pl?gene=PAX4
HDAC1	Histone Deacetylase 1	Protein Coding	52	GC01P032292	13.5432	https://www.genecards.org/cgi-bin/carddisp.pl?gene=HDAC1
RPL11	Ribosomal Protein L11	Protein Coding	51	GC01P023691	13.5422	https://www.genecards.org/cgi-bin/carddisp.pl?gene=RPL11
TRAP1	TNF Receptor Associated Protein 1	Protein Coding	45	GC16M007710	13.5408	https://www.genecards.org/cgi-bin/carddisp.pl?gene=TRAP1
CXCL1	C-X-C Motif Chemokine Ligand 1	Protein Coding	45	GC04P073869	13.538	https://www.genecards.org/cgi-bin/carddisp.pl?gene=CXCL1
HLA-DPB1	Major Histocompatibility Complex, Class II, DP Beta 1	Protein Coding	47	GC06P087776	13.5322	https://www.genecards.org/cgi-bin/carddisp.pl?gene=HLA-DPB1
IGFBP1	Insulin Like Growth Factor Binding Protein 1	Protein Coding	46	GC07P047917	13.5289	https://www.genecards.org/cgi-bin/carddisp.pl?gene=IGFBP1
AFP	Alpha Fetoprotein	Protein Coding	48	GC04P073431	13.5173	https://www.genecards.org/cgi-bin/carddisp.pl?gene=AFP
GLI3	GLI Family Zinc Finger 3	Protein Coding	51	GC07M041960	13.5094	https://www.genecards.org/cgi-bin/carddisp.pl?gene=GLI3
AFF1	ALF Transcription Elongation Factor 1	Protein Coding	40	GC04P086934	13.4741	https://www.genecards.org/cgi-bin/carddisp.pl?gene=AFF1
TOP1	DNA Topoisomerase I	Protein Coding	51	GC20P041028	13.4633	https://www.genecards.org/cgi-bin/carddisp.pl?gene=TOP1
LYN	LYN Proto-Oncogene, Src Family Tyrosine Kinase	Protein Coding	51	GC08P055879	13.4543	https://www.genecards.org/cgi-bin/carddisp.pl?gene=LYN
ITGB1	Integrin Subunit Beta 1	Protein Coding	53	GC10M033391	13.4495	https://www.genecards.org/cgi-bin/carddisp.pl?gene=ITGB1
MIR150	MicroRNA 150	RNA Gene	23	GC19M049500	13.4262	https://www.genecards.org/cgi-bin/carddisp.pl?gene=MIR150
CDH16	Cadherin 16	Protein Coding	44	GC16M066908	13.4252	https://www.genecards.org/cgi-bin/carddisp.pl?gene=CDH16
GRIN1	Glutamate Ionotropic Receptor NMDA Type Subunit 1	Protein Coding	54	GC09P137146	13.4176	https://www.genecards.org/cgi-bin/carddisp.pl?gene=GRIN1
ERCC4	ERCC Excision Repair 4, Endonuclease Catalytic Subunit	Protein Coding	48	GC16P013920	13.4157	https://www.genecards.org/cgi-bin/carddisp.pl?gene=ERCC4
MITF	Melanocyte Inducing Transcription Factor	Protein Coding	50	GC03P069788	13.4115	https://www.genecards.org/cgi-bin/carddisp.pl?gene=MITF
MIR181A2	MicroRNA 181a-2	RNA Gene	22	GC09P124692	13.4077	https://www.genecards.org/cgi-bin/carddisp.pl?gene=MIR181A2
TCF4	Transcription Factor 4	Protein Coding	50	GC18M055222	13.4015	https://www.genecards.org/cgi-bin/carddisp.pl?gene=TCF4
NOS1	Nitric Oxide Synthase 1	Protein Coding	51	GC12M117208	13.3923	https://www.genecards.org/cgi-bin/carddisp.pl?gene=NOS1
RAI1	Retinoic Acid Induced 1	Protein Coding	42	GC17P017919	13.3892	https://www.genecards.org/cgi-bin/carddisp.pl?gene=RAI1
GNAS	GNAS Complex Locus	Protein Coding	52	GC20P058839	13.3831	https://www.genecards.org/cgi-bin/carddisp.pl?gene=GNAS
HDAC6	Histone Deacetylase 6	Protein Coding	56	GC0XP048801	13.3825	https://www.genecards.org/cgi-bin/carddisp.pl?gene=HDAC6
FLI1	Fli-1 Proto-Oncogene, ETS Transcription Factor	Protein Coding	50	GC11P128686	13.3641	https://www.genecards.org/cgi-bin/carddisp.pl?gene=FLI1
SLC3A1	Solute Carrier Family 3 Member 1	Protein Coding	51	GC02P044275	13.3607	https://www.genecards.org/cgi-bin/carddisp.pl?gene=SLC3A1
MYO1E	Myosin IE	Protein Coding	46	GC15M059132	13.3565	https://www.genecards.org/cgi-bin/carddisp.pl?gene=MYO1E
PDGFRA	Platelet Derived Growth Factor Receptor Alpha	Protein Coding	56	GC04P054229	13.3316	https://www.genecards.org/cgi-bin/carddisp.pl?gene=PDGFRA
IFNB1	Interferon Beta 1	Protein Coding	47	GC09M021077	13.3149	https://www.genecards.org/cgi-bin/carddisp.pl?gene=IFNB1
ACAD9	Acyl-CoA Dehydrogenase Family Member 9	Protein Coding	47	GC03P134591	13.3146	https://www.genecards.org/cgi-bin/carddisp.pl?gene=ACAD9
ZNF423	Zinc Finger Protein 423	Protein Coding	43	GC16M049487	13.3111	https://www.genecards.org/cgi-bin/carddisp.pl?gene=ZNF423
GLI2	GLI Family Zinc Finger 2	Protein Coding	51	GC02P120735	13.3064	https://www.genecards.org/cgi-bin/carddisp.pl?gene=GLI2
FAN1	FANCD2 And FANCI Associated Nuclease 1	Protein Coding	40	GC15P044259	13.3043	https://www.genecards.org/cgi-bin/carddisp.pl?gene=FAN1
TEK	TEK Receptor Tyrosine Kinase	Protein Coding	54	GC09P027109	13.3014	https://www.genecards.org/cgi-bin/carddisp.pl?gene=TEK
HTR2A	5-Hydroxytryptamine Receptor 2A	Protein Coding	51	GC13M046831	13.2964	https://www.genecards.org/cgi-bin/carddisp.pl?gene=HTR2A
IL11	Interleukin 11	Protein Coding	43	GC19M055364	13.2917	https://www.genecards.org/cgi-bin/carddisp.pl?gene=IL11
HDAC4	Histone Deacetylase 4	Protein Coding	54	GC02M239048	13.2885	https://www.genecards.org/cgi-bin/carddisp.pl?gene=HDAC4
ZMYM2	Zinc Finger MYM-Type Containing 2	Protein Coding	43	GC13P020113	13.2844	https://www.genecards.org/cgi-bin/carddisp.pl?gene=ZMYM2
DIS3L2	DIS3 Like 3'-5' Exoribonuclease 2	Protein Coding	45	GC02P231961	13.2774	https://www.genecards.org/cgi-bin/carddisp.pl?gene=DIS3L2
ANGPT1	Angiopoietin 1	Protein Coding	49	GC08M107246	13.2749	https://www.genecards.org/cgi-bin/carddisp.pl?gene=ANGPT1
MT-ND4	Mitochondrially Encoded NADH:Ubiquinone Oxidoreductase Core Subunit 4	Protein Coding	35	GCMTP010762	13.2668	https://www.genecards.org/cgi-bin/carddisp.pl?gene=MT-ND4
LOC107133510	Origin Of Replication At HBB	Biological Region	4	GC11P005222	13.2644	https://www.genecards.org/cgi-bin/carddisp.pl?gene=LOC107133510
HDAC9	Histone Deacetylase 9	Protein Coding	50	GC07P018086	13.2447	https://www.genecards.org/cgi-bin/carddisp.pl?gene=HDAC9
BIRC5	Baculoviral IAP Repeat Containing 5	Protein Coding	48	GC17P078214	13.2446	https://www.genecards.org/cgi-bin/carddisp.pl?gene=BIRC5
IQSEC2	IQ Motif And Sec7 Domain ArfGEF 2	Protein Coding	41	GC0XM053225	13.2443	https://www.genecards.org/cgi-bin/carddisp.pl?gene=IQSEC2
COLEC11	Collectin Subfamily Member 11	Protein Coding	45	GC02P003594	13.237	https://www.genecards.org/cgi-bin/carddisp.pl?gene=COLEC11
ETFDH	Electron Transfer Flavoprotein Dehydrogenase	Protein Coding	48	GC04P158672	13.2369	https://www.genecards.org/cgi-bin/carddisp.pl?gene=ETFDH
RPS24	Ribosomal Protein S24	Protein Coding	45	GC10P078033	13.2236	https://www.genecards.org/cgi-bin/carddisp.pl?gene=RPS24
PAX6	Paired Box 6	Protein Coding	50	GC11M031784	13.2208	https://www.genecards.org/cgi-bin/carddisp.pl?gene=PAX6
LPA	Lipoprotein(A)	Protein Coding	41	GC06M160531	13.2187	https://www.genecards.org/cgi-bin/carddisp.pl?gene=LPA
FLNA	Filamin A	Protein Coding	51	GC0XM154348	13.2162	https://www.genecards.org/cgi-bin/carddisp.pl?gene=FLNA
TBX1	T-Box Transcription Factor 1	Protein Coding	44	GC22P039738	13.2136	https://www.genecards.org/cgi-bin/carddisp.pl?gene=TBX1
SDHA	Succinate Dehydrogenase Complex Flavoprotein Subunit A	Protein Coding	50	GC05P000208	13.1946	https://www.genecards.org/cgi-bin/carddisp.pl?gene=SDHA
APC	APC Regulator Of WNT Signaling Pathway	Protein Coding	51	GC05P112707	13.1924	https://www.genecards.org/cgi-bin/carddisp.pl?gene=APC
FCGR1A	Fc Gamma Receptor Ia	Protein Coding	44	GC01P150320	13.1851	https://www.genecards.org/cgi-bin/carddisp.pl?gene=FCGR1A
FBXW7	F-Box And WD Repeat Domain Containing 7	Protein Coding	46	GC04M152321	13.1549	https://www.genecards.org/cgi-bin/carddisp.pl?gene=FBXW7
UROD	Uroporphyrinogen Decarboxylase	Protein Coding	48	GC01P045401	13.1423	https://www.genecards.org/cgi-bin/carddisp.pl?gene=UROD
SCARB2	Scavenger Receptor Class B Member 2	Protein Coding	48	GC04M076158	13.1302	https://www.genecards.org/cgi-bin/carddisp.pl?gene=SCARB2
SCT	Secretin	Protein Coding	38	GC11M000626	13.1145	https://www.genecards.org/cgi-bin/carddisp.pl?gene=SCT
LOC110006319	Beta-Globin Gene 3' Regulatory Region	Biological Region	4	GC11P005223	13.1142	https://www.genecards.org/cgi-bin/carddisp.pl?gene=LOC110006319
PRKCD	Protein Kinase C Delta	Protein Coding	55	GC03P053156	13.1139	https://www.genecards.org/cgi-bin/carddisp.pl?gene=PRKCD
CDC73	Cell Division Cycle 73	Protein Coding	48	GC01P193121	13.0914	https://www.genecards.org/cgi-bin/carddisp.pl?gene=CDC73
SCNN1G	Sodium Channel Epithelial 1 Subunit Gamma	Protein Coding	50	GC16P023182	13.0791	https://www.genecards.org/cgi-bin/carddisp.pl?gene=SCNN1G
IRF1	Interferon Regulatory Factor 1	Protein Coding	49	GC05M132440	13.054	https://www.genecards.org/cgi-bin/carddisp.pl?gene=IRF1
GATM	Glycine Amidinotransferase	Protein Coding	48	GC15M045361	13.0499	https://www.genecards.org/cgi-bin/carddisp.pl?gene=GATM
PMM2	Phosphomannomutase 2	Protein Coding	49	GC16P008788	13.0447	https://www.genecards.org/cgi-bin/carddisp.pl?gene=PMM2
LOC106099062	HBB Recombination Region	Biological Region	4	GC11P005411	13.0408	https://www.genecards.org/cgi-bin/carddisp.pl?gene=LOC106099062
BLK	BLK Proto-Oncogene, Src Family Tyrosine Kinase	Protein Coding	52	GC08P011486	13.0398	https://www.genecards.org/cgi-bin/carddisp.pl?gene=BLK
DAAM2	Dishevelled Associated Activator Of Morphogenesis 2	Protein Coding	41	GC06P039792	13.0362	https://www.genecards.org/cgi-bin/carddisp.pl?gene=DAAM2
EPCAM	Epithelial Cell Adhesion Molecule	Protein Coding	51	GC02P047345	13.0242	https://www.genecards.org/cgi-bin/carddisp.pl?gene=EPCAM
SAA4	Serum Amyloid A4, Constitutive	Protein Coding	41	GC11M018234	13.0207	https://www.genecards.org/cgi-bin/carddisp.pl?gene=SAA4
PLCE1	Phospholipase C Epsilon 1	Protein Coding	47	GC10P093993	13.0183	https://www.genecards.org/cgi-bin/carddisp.pl?gene=PLCE1
MIR196A1	MicroRNA 196a-1	RNA Gene	23	GC17M048632	13.0071	https://www.genecards.org/cgi-bin/carddisp.pl?gene=MIR196A1
STIL	STIL Centriolar Assembly Protein	Protein Coding	43	GC01M047250	13.0022	https://www.genecards.org/cgi-bin/carddisp.pl?gene=STIL
TYMS	Thymidylate Synthetase	Protein Coding	51	GC18P000657	12.9971	https://www.genecards.org/cgi-bin/carddisp.pl?gene=TYMS
B9D2	B9 Domain Containing 2	Protein Coding	41	GC19M041354	12.9897	https://www.genecards.org/cgi-bin/carddisp.pl?gene=B9D2
GSN	Gelsolin	Protein Coding	51	GC09P121201	12.9753	https://www.genecards.org/cgi-bin/carddisp.pl?gene=GSN
SLC19A1	Solute Carrier Family 19 Member 1	Protein Coding	48	GC21M045493	12.9718	https://www.genecards.org/cgi-bin/carddisp.pl?gene=SLC19A1
TNFRSF10B	TNF Receptor Superfamily Member 10b	Protein Coding	52	GC08M023020	12.9625	https://www.genecards.org/cgi-bin/carddisp.pl?gene=TNFRSF10B
RMND1	Required For Meiotic Nuclear Division 1 Homolog	Protein Coding	40	GC06M151404	12.9092	https://www.genecards.org/cgi-bin/carddisp.pl?gene=RMND1
TMPRSS2	Transmembrane Serine Protease 2	Protein Coding	50	GC21M041464	12.9024	https://www.genecards.org/cgi-bin/carddisp.pl?gene=TMPRSS2
SCYL1	SCY1 Like Pseudokinase 1	Protein Coding	45	GC11P065525	12.8856	https://www.genecards.org/cgi-bin/carddisp.pl?gene=SCYL1
FGF7	Fibroblast Growth Factor 7	Protein Coding	46	GC15P049423	12.8807	https://www.genecards.org/cgi-bin/carddisp.pl?gene=FGF7
CCK	Cholecystokinin	Protein Coding	44	GC03M042274	12.8656	https://www.genecards.org/cgi-bin/carddisp.pl?gene=CCK
HBG2	Hemoglobin Subunit Gamma 2	Protein Coding	43	GC11M006683	12.8628	https://www.genecards.org/cgi-bin/carddisp.pl?gene=HBG2
CISH	Cytokine Inducible SH2 Containing Protein	Protein Coding	48	GC03M051490	12.8628	https://www.genecards.org/cgi-bin/carddisp.pl?gene=CISH
PRSS1	Serine Protease 1	Protein Coding	47	GC07P148780	12.8619	https://www.genecards.org/cgi-bin/carddisp.pl?gene=PRSS1
CD38	CD38 Molecule	Protein Coding	49	GC04P018711	12.8555	https://www.genecards.org/cgi-bin/carddisp.pl?gene=CD38
SOX17	SRY-Box Transcription Factor 17	Protein Coding	44	GC08P054457	12.8537	https://www.genecards.org/cgi-bin/carddisp.pl?gene=SOX17
MIR181A1	MicroRNA 181a-1	RNA Gene	20	GC01M198860	12.8437	https://www.genecards.org/cgi-bin/carddisp.pl?gene=MIR181A1
BBS10	Bardet-Biedl Syndrome 10	Protein Coding	43	GC12M076344	12.8243	https://www.genecards.org/cgi-bin/carddisp.pl?gene=BBS10
ITGA4	Integrin Subunit Alpha 4	Protein Coding	50	GC02P181456	12.8164	https://www.genecards.org/cgi-bin/carddisp.pl?gene=ITGA4
WFS1	Wolframin ER Transmembrane Glycoprotein	Protein Coding	49	GC04P006260	12.8114	https://www.genecards.org/cgi-bin/carddisp.pl?gene=WFS1
MIR195	MicroRNA 195	RNA Gene	23	GC17M007018	12.7939	https://www.genecards.org/cgi-bin/carddisp.pl?gene=MIR195
C5AR1	Complement C5a Receptor 1	Protein Coding	47	GC19P047290	12.7916	https://www.genecards.org/cgi-bin/carddisp.pl?gene=C5AR1
PDGFB	Platelet Derived Growth Factor Subunit B	Protein Coding	53	GC22M060099	12.7912	https://www.genecards.org/cgi-bin/carddisp.pl?gene=PDGFB
MIR23A	MicroRNA 23a	RNA Gene	23	GC19M014545	12.7745	https://www.genecards.org/cgi-bin/carddisp.pl?gene=MIR23A
SOST	Sclerostin	Protein Coding	49	GC17M043753	12.7733	https://www.genecards.org/cgi-bin/carddisp.pl?gene=SOST
FTO	FTO Alpha-Ketoglutarate Dependent Dioxygenase	Protein Coding	48	GC16P053853	12.7555	https://www.genecards.org/cgi-bin/carddisp.pl?gene=FTO
RPS14	Ribosomal Protein S14	Protein Coding	45	GC05M150443	12.754	https://www.genecards.org/cgi-bin/carddisp.pl?gene=RPS14
DHCR7	7-Dehydrocholesterol Reductase	Protein Coding	49	GC11M071428	12.737	https://www.genecards.org/cgi-bin/carddisp.pl?gene=DHCR7
KDM6A	Lysine Demethylase 6A	Protein Coding	50	GC0XP044873	12.7163	https://www.genecards.org/cgi-bin/carddisp.pl?gene=KDM6A
ARID1B	AT-Rich Interaction Domain 1B	Protein Coding	47	GC06P156777	12.7103	https://www.genecards.org/cgi-bin/carddisp.pl?gene=ARID1B
FANCB	FA Complementation Group B	Protein Coding	41	GC0XM014690	12.6781	https://www.genecards.org/cgi-bin/carddisp.pl?gene=FANCB
RPS26	Ribosomal Protein S26	Protein Coding	45	GC12P056043	12.6674	https://www.genecards.org/cgi-bin/carddisp.pl?gene=RPS26
LTF	Lactotransferrin	Protein Coding	48	GC03M046435	12.6662	https://www.genecards.org/cgi-bin/carddisp.pl?gene=LTF
CHD7	Chromodomain Helicase DNA Binding Protein 7	Protein Coding	48	GC08P060678	12.6636	https://www.genecards.org/cgi-bin/carddisp.pl?gene=CHD7
MIR222	MicroRNA 222	RNA Gene	22	GC0XM045747	12.6627	https://www.genecards.org/cgi-bin/carddisp.pl?gene=MIR222
RAC1	Rac Family Small GTPase 1	Protein Coding	51	GC07P006377	12.6495	https://www.genecards.org/cgi-bin/carddisp.pl?gene=RAC1
CXCL2	C-X-C Motif Chemokine Ligand 2	Protein Coding	42	GC04M074097	12.64	https://www.genecards.org/cgi-bin/carddisp.pl?gene=CXCL2
BSG	Basigin (Ok Blood Group)	Protein Coding	47	GC19P000571	12.6314	https://www.genecards.org/cgi-bin/carddisp.pl?gene=BSG
TKT	Transketolase	Protein Coding	48	GC03M053224	12.6304	https://www.genecards.org/cgi-bin/carddisp.pl?gene=TKT
BBS9	Bardet-Biedl Syndrome 9	Protein Coding	41	GC07P033288	12.6277	https://www.genecards.org/cgi-bin/carddisp.pl?gene=BBS9
NPY	Neuropeptide Y	Protein Coding	47	GC07P024290	12.6114	https://www.genecards.org/cgi-bin/carddisp.pl?gene=NPY
LAMB2	Laminin Subunit Beta 2	Protein Coding	49	GC03M049121	12.6096	https://www.genecards.org/cgi-bin/carddisp.pl?gene=LAMB2
PCSK9	Proprotein Convertase Subtilisin/Kexin Type 9	Protein Coding	54	GC01P055039	12.5764	https://www.genecards.org/cgi-bin/carddisp.pl?gene=PCSK9
CTCF	CCCTC-Binding Factor	Protein Coding	49	GC16P067563	12.5718	https://www.genecards.org/cgi-bin/carddisp.pl?gene=CTCF
SOX11	SRY-Box Transcription Factor 11	Protein Coding	43	GC02P005703	12.5683	https://www.genecards.org/cgi-bin/carddisp.pl?gene=SOX11
TNFRSF8	TNF Receptor Superfamily Member 8	Protein Coding	45	GC01P012063	12.5595	https://www.genecards.org/cgi-bin/carddisp.pl?gene=TNFRSF8
HOGA1	4-Hydroxy-2-Oxoglutarate Aldolase 1	Protein Coding	42	GC10P097597	12.5436	https://www.genecards.org/cgi-bin/carddisp.pl?gene=HOGA1
AHSG	Alpha 2-HS Glycoprotein	Protein Coding	46	GC03P186632	12.5426	https://www.genecards.org/cgi-bin/carddisp.pl?gene=AHSG
MIR140	MicroRNA 140	RNA Gene	26	GC16P069934	12.5291	https://www.genecards.org/cgi-bin/carddisp.pl?gene=MIR140
SCN2A	Sodium Voltage-Gated Channel Alpha Subunit 2	Protein Coding	51	GC02P165194	12.5061	https://www.genecards.org/cgi-bin/carddisp.pl?gene=SCN2A
ACKR1	Atypical Chemokine Receptor 1 (Duffy Blood Group)	Protein Coding	41	GC01P159203	12.4982	https://www.genecards.org/cgi-bin/carddisp.pl?gene=ACKR1
F10	Coagulation Factor X	Protein Coding	53	GC13P113122	12.4914	https://www.genecards.org/cgi-bin/carddisp.pl?gene=F10
RNASE3	Ribonuclease A Family Member 3	Protein Coding	42	GC14P020891	12.4724	https://www.genecards.org/cgi-bin/carddisp.pl?gene=RNASE3
GPX3	Glutathione Peroxidase 3	Protein Coding	44	GC05P150997	12.4617	https://www.genecards.org/cgi-bin/carddisp.pl?gene=GPX3
MBTPS2	Membrane Bound Transcription Factor Peptidase, Site 2	Protein Coding	45	GC0XP021839	12.4601	https://www.genecards.org/cgi-bin/carddisp.pl?gene=MBTPS2
EWSR1	EWS RNA Binding Protein 1	Protein Coding	47	GC22P040495	12.4548	https://www.genecards.org/cgi-bin/carddisp.pl?gene=EWSR1
GSTT1	Glutathione S-Transferase Theta 1	Protein Coding	34	GC22Mi00270	12.4528	https://www.genecards.org/cgi-bin/carddisp.pl?gene=GSTT1
SLC37A4	Solute Carrier Family 37 Member 4	Protein Coding	44	GC11M119236	12.4441	https://www.genecards.org/cgi-bin/carddisp.pl?gene=SLC37A4
S100A8	S100 Calcium Binding Protein A8	Protein Coding	45	GC01M153391	12.4343	https://www.genecards.org/cgi-bin/carddisp.pl?gene=S100A8
TAMM41	TAM41 Mitochondrial Translocator Assembly And Maintenance Homolog	Protein Coding	37	GC03M011721	12.4237	https://www.genecards.org/cgi-bin/carddisp.pl?gene=TAMM41
MIR22	MicroRNA 22	RNA Gene	23	GC17M001713	12.4216	https://www.genecards.org/cgi-bin/carddisp.pl?gene=MIR22
IRAK1	Interleukin 1 Receptor Associated Kinase 1	Protein Coding	52	GC0XM154010	12.4182	https://www.genecards.org/cgi-bin/carddisp.pl?gene=IRAK1
TCTN3	Tectonic Family Member 3	Protein Coding	43	GC10M095663	12.4035	https://www.genecards.org/cgi-bin/carddisp.pl?gene=TCTN3
PPP3CA	Protein Phosphatase 3 Catalytic Subunit Alpha	Protein Coding	55	GC04M101024	12.396	https://www.genecards.org/cgi-bin/carddisp.pl?gene=PPP3CA
ETFA	Electron Transfer Flavoprotein Subunit Alpha	Protein Coding	48	GC15M118896	12.3945	https://www.genecards.org/cgi-bin/carddisp.pl?gene=ETFA
ALK	ALK Receptor Tyrosine Kinase	Protein Coding	54	GC02M029190	12.3899	https://www.genecards.org/cgi-bin/carddisp.pl?gene=ALK
XRCC2	X-Ray Repair Cross Complementing 2	Protein Coding	43	GC07M152644	12.3825	https://www.genecards.org/cgi-bin/carddisp.pl?gene=XRCC2
CCR2	C-C Motif Chemokine Receptor 2	Protein Coding	48	GC03P047181	12.3787	https://www.genecards.org/cgi-bin/carddisp.pl?gene=CCR2
RPL15	Ribosomal Protein L15	Protein Coding	46	GC03P023916	12.366	https://www.genecards.org/cgi-bin/carddisp.pl?gene=RPL15
PTHLH	Parathyroid Hormone Like Hormone	Protein Coding	48	GC12M027959	12.3637	https://www.genecards.org/cgi-bin/carddisp.pl?gene=PTHLH
TXN	Thioredoxin	Protein Coding	48	GC09M110243	12.3293	https://www.genecards.org/cgi-bin/carddisp.pl?gene=TXN
IL3RA	Interleukin 3 Receptor Subunit Alpha	Protein Coding	46	GC0XP001336	12.329	https://www.genecards.org/cgi-bin/carddisp.pl?gene=IL3RA
SCGB1A1	Secretoglobin Family 1A Member 1	Protein Coding	43	GC11P062405	12.3266	https://www.genecards.org/cgi-bin/carddisp.pl?gene=SCGB1A1
MT-ND2	Mitochondrially Encoded NADH:Ubiquinone Oxidoreductase Core Subunit 2	Protein Coding	36	GCMTP004472	12.3109	https://www.genecards.org/cgi-bin/carddisp.pl?gene=MT-ND2
CDKN2C	Cyclin Dependent Kinase Inhibitor 2C	Protein Coding	47	GC01P050960	12.3016	https://www.genecards.org/cgi-bin/carddisp.pl?gene=CDKN2C
PLAUR	Plasminogen Activator, Urokinase Receptor	Protein Coding	47	GC19M043646	12.3003	https://www.genecards.org/cgi-bin/carddisp.pl?gene=PLAUR
NEU1	Neuraminidase 1	Protein Coding	48	GC06M031857	12.2918	https://www.genecards.org/cgi-bin/carddisp.pl?gene=NEU1
SH2B3	SH2B Adaptor Protein 3	Protein Coding	50	GC12P111405	12.2736	https://www.genecards.org/cgi-bin/carddisp.pl?gene=SH2B3
CTSG	Cathepsin G	Protein Coding	48	GC14M024573	12.2726	https://www.genecards.org/cgi-bin/carddisp.pl?gene=CTSG
MT-ND5	Mitochondrially Encoded NADH:Ubiquinone Oxidoreductase Core Subunit 5	Protein Coding	35	GCMTP012339	12.2519	https://www.genecards.org/cgi-bin/carddisp.pl?gene=MT-ND5
APAF1	Apoptotic Peptidase Activating Factor 1	Protein Coding	48	GC12P098645	12.2504	https://www.genecards.org/cgi-bin/carddisp.pl?gene=APAF1
MIR214	MicroRNA 214	RNA Gene	24	GC01M172234	12.2352	https://www.genecards.org/cgi-bin/carddisp.pl?gene=MIR214
XPNPEP3	X-Prolyl Aminopeptidase 3	Protein Coding	45	GC22P040857	12.2291	https://www.genecards.org/cgi-bin/carddisp.pl?gene=XPNPEP3
CRH	Corticotropin Releasing Hormone	Protein Coding	45	GC08M066176	12.2126	https://www.genecards.org/cgi-bin/carddisp.pl?gene=CRH
MLLT1	MLLT1 Super Elongation Complex Subunit	Protein Coding	41	GC19M006210	12.2112	https://www.genecards.org/cgi-bin/carddisp.pl?gene=MLLT1
CLEC12A	C-Type Lectin Domain Family 12 Member A	Protein Coding	42	GC12P009951	12.2104	https://www.genecards.org/cgi-bin/carddisp.pl?gene=CLEC12A
SCNN1B	Sodium Channel Epithelial 1 Subunit Beta	Protein Coding	51	GC16P023278	12.1998	https://www.genecards.org/cgi-bin/carddisp.pl?gene=SCNN1B
FANCM	FA Complementation Group M	Protein Coding	45	GC14P045135	12.199	https://www.genecards.org/cgi-bin/carddisp.pl?gene=FANCM
MFN2	Mitofusin 2	Protein Coding	50	GC01P011980	12.18	https://www.genecards.org/cgi-bin/carddisp.pl?gene=MFN2
ABCA3	ATP Binding Cassette Subfamily A Member 3	Protein Coding	51	GC16M002275	12.1732	https://www.genecards.org/cgi-bin/carddisp.pl?gene=ABCA3
BCL2L11	BCL2 Like 11	Protein Coding	47	GC02P111119	12.1683	https://www.genecards.org/cgi-bin/carddisp.pl?gene=BCL2L11
NDUFAF6	NADH:Ubiquinone Oxidoreductase Complex Assembly Factor 6	Protein Coding	37	GC08P094895	12.1667	https://www.genecards.org/cgi-bin/carddisp.pl?gene=NDUFAF6
LAMC2	Laminin Subunit Gamma 2	Protein Coding	50	GC01P183186	12.1611	https://www.genecards.org/cgi-bin/carddisp.pl?gene=LAMC2
SLC4A4	Solute Carrier Family 4 Member 4	Protein Coding	49	GC04P071063	12.1547	https://www.genecards.org/cgi-bin/carddisp.pl?gene=SLC4A4
CD2	CD2 Molecule	Protein Coding	47	GC01P116754	12.1406	https://www.genecards.org/cgi-bin/carddisp.pl?gene=CD2
MIR424	MicroRNA 424	RNA Gene	21	GC0XM134697	12.1392	https://www.genecards.org/cgi-bin/carddisp.pl?gene=MIR424
GFRA1	GDNF Family Receptor Alpha 1	Protein Coding	49	GC10M116056	12.1387	https://www.genecards.org/cgi-bin/carddisp.pl?gene=GFRA1
CSPP1	Centrosome And Spindle Pole Associated Protein 1	Protein Coding	41	GC08P067062	12.1165	https://www.genecards.org/cgi-bin/carddisp.pl?gene=CSPP1
MIR486-1	MicroRNA 486-1	RNA Gene	20	GC08M041660	12.1155	https://www.genecards.org/cgi-bin/carddisp.pl?gene=MIR486-1
ACHE	Acetylcholinesterase (Cartwright Blood Group)	Protein Coding	48	GC07M100889	12.1051	https://www.genecards.org/cgi-bin/carddisp.pl?gene=ACHE
MIR23B	MicroRNA 23b	RNA Gene	22	GC09P095085	12.0942	https://www.genecards.org/cgi-bin/carddisp.pl?gene=MIR23B
SLX4	SLX4 Structure-Specific Endonuclease Subunit	Protein Coding	40	GC16M003581	12.0931	https://www.genecards.org/cgi-bin/carddisp.pl?gene=SLX4
SDC1	Syndecan 1	Protein Coding	45	GC02M020200	12.0866	https://www.genecards.org/cgi-bin/carddisp.pl?gene=SDC1
KIR3DL1	Killer Cell Immunoglobulin Like Receptor, Three Ig Domains And Long Cytoplasmic Tail 1	Protein Coding	44	GC19P070471	12.0751	https://www.genecards.org/cgi-bin/carddisp.pl?gene=KIR3DL1
PLAU	Plasminogen Activator, Urokinase	Protein Coding	55	GC10P073909	12.0744	https://www.genecards.org/cgi-bin/carddisp.pl?gene=PLAU
S100A9	S100 Calcium Binding Protein A9	Protein Coding	46	GC01P153357	12.0659	https://www.genecards.org/cgi-bin/carddisp.pl?gene=S100A9
PRKD1	Protein Kinase D1	Protein Coding	52	GC14M029576	12.0528	https://www.genecards.org/cgi-bin/carddisp.pl?gene=PRKD1
THBS1	Thrombospondin 1	Protein Coding	48	GC15P039581	12.052	https://www.genecards.org/cgi-bin/carddisp.pl?gene=THBS1
SMAD4	SMAD Family Member 4	Protein Coding	54	GC18P051028	12.0406	https://www.genecards.org/cgi-bin/carddisp.pl?gene=SMAD4
FYN	FYN Proto-Oncogene, Src Family Tyrosine Kinase	Protein Coding	49	GC06M111660	12.0244	https://www.genecards.org/cgi-bin/carddisp.pl?gene=FYN
GJA1	Gap Junction Protein Alpha 1	Protein Coding	53	GC06P121436	12.0186	https://www.genecards.org/cgi-bin/carddisp.pl?gene=GJA1
LOX	Lysyl Oxidase	Protein Coding	50	GC05M122063	12.0042	https://www.genecards.org/cgi-bin/carddisp.pl?gene=LOX
NDUFS4	NADH:Ubiquinone Oxidoreductase Subunit S4	Protein Coding	45	GC05P053560	11.9962	https://www.genecards.org/cgi-bin/carddisp.pl?gene=NDUFS4
TCTN1	Tectonic Family Member 1	Protein Coding	41	GC12P110614	11.9833	https://www.genecards.org/cgi-bin/carddisp.pl?gene=TCTN1
IFT122	Intraflagellar Transport 122	Protein Coding	42	GC03P134602	11.9818	https://www.genecards.org/cgi-bin/carddisp.pl?gene=IFT122
XRCC1	X-Ray Repair Cross Complementing 1	Protein Coding	46	GC19M043543	11.9816	https://www.genecards.org/cgi-bin/carddisp.pl?gene=XRCC1
TNFSF13B	TNF Superfamily Member 13b	Protein Coding	47	GC13P108251	11.9765	https://www.genecards.org/cgi-bin/carddisp.pl?gene=TNFSF13B
DNMT3B	DNA Methyltransferase 3 Beta	Protein Coding	53	GC20P032762	11.9754	https://www.genecards.org/cgi-bin/carddisp.pl?gene=DNMT3B
KRT18	Keratin 18	Protein Coding	51	GC12P052948	11.9708	https://www.genecards.org/cgi-bin/carddisp.pl?gene=KRT18
CD86	CD86 Molecule	Protein Coding	46	GC03P122055	11.968	https://www.genecards.org/cgi-bin/carddisp.pl?gene=CD86
THY1	Thy-1 Cell Surface Antigen	Protein Coding	46	GC11M119417	11.9622	https://www.genecards.org/cgi-bin/carddisp.pl?gene=THY1
IGFBP2	Insulin Like Growth Factor Binding Protein 2	Protein Coding	47	GC02P216632	11.9617	https://www.genecards.org/cgi-bin/carddisp.pl?gene=IGFBP2
FLNB	Filamin B	Protein Coding	50	GC03P058008	11.9507	https://www.genecards.org/cgi-bin/carddisp.pl?gene=FLNB
MIR483	MicroRNA 483	RNA Gene	22	GC11M004005	11.9427	https://www.genecards.org/cgi-bin/carddisp.pl?gene=MIR483
RPS20	Ribosomal Protein S20	Protein Coding	45	GC08M056067	11.9425	https://www.genecards.org/cgi-bin/carddisp.pl?gene=RPS20
CX3CR1	C-X3-C Motif Chemokine Receptor 1	Protein Coding	45	GC03M039279	11.9286	https://www.genecards.org/cgi-bin/carddisp.pl?gene=CX3CR1
IKBKG	Inhibitor Of Nuclear Factor Kappa B Kinase Regulatory Subunit Gamma	Protein Coding	51	GC0XP154541	11.9267	https://www.genecards.org/cgi-bin/carddisp.pl?gene=IKBKG
GH1	Growth Hormone 1	Protein Coding	46	GC17M063917	11.9243	https://www.genecards.org/cgi-bin/carddisp.pl?gene=GH1
TMEM237	Transmembrane Protein 237	Protein Coding	40	GC02M201620	11.9063	https://www.genecards.org/cgi-bin/carddisp.pl?gene=TMEM237
PF4	Platelet Factor 4	Protein Coding	43	GC04M073980	11.9049	https://www.genecards.org/cgi-bin/carddisp.pl?gene=PF4
CHI3L1	Chitinase 3 Like 1	Protein Coding	47	GC01M203148	11.8993	https://www.genecards.org/cgi-bin/carddisp.pl?gene=CHI3L1
ZEB2	Zinc Finger E-Box Binding Homeobox 2	Protein Coding	50	GC02M144384	11.8953	https://www.genecards.org/cgi-bin/carddisp.pl?gene=ZEB2
GDF15	Growth Differentiation Factor 15	Protein Coding	45	GC19P069333	11.8908	https://www.genecards.org/cgi-bin/carddisp.pl?gene=GDF15
BCS1L	BCS1 Homolog, Ubiquinol-Cytochrome C Reductase Complex Chaperone	Protein Coding	47	GC02P218658	11.876	https://www.genecards.org/cgi-bin/carddisp.pl?gene=BCS1L
RELA	RELA Proto-Oncogene, NF-KB Subunit	Protein Coding	54	GC11M065653	11.8738	https://www.genecards.org/cgi-bin/carddisp.pl?gene=RELA
XRCC4	X-Ray Repair Cross Complementing 4	Protein Coding	45	GC05P083077	11.8731	https://www.genecards.org/cgi-bin/carddisp.pl?gene=XRCC4
SYNPO	Synaptopodin	Protein Coding	42	GC05P150601	11.8724	https://www.genecards.org/cgi-bin/carddisp.pl?gene=SYNPO
SPI1	Spi-1 Proto-Oncogene	Protein Coding	46	GC11M096710	11.865	https://www.genecards.org/cgi-bin/carddisp.pl?gene=SPI1
SP1	Sp1 Transcription Factor	Protein Coding	49	GC12P053380	11.8475	https://www.genecards.org/cgi-bin/carddisp.pl?gene=SP1
GCG	Glucagon	Protein Coding	44	GC02M162142	11.8434	https://www.genecards.org/cgi-bin/carddisp.pl?gene=GCG
IL12B	Interleukin 12B	Protein Coding	50	GC05M159314	11.843	https://www.genecards.org/cgi-bin/carddisp.pl?gene=IL12B
DMD	Dystrophin	Protein Coding	48	GC0XM031097	11.8391	https://www.genecards.org/cgi-bin/carddisp.pl?gene=DMD
PODXL	Podocalyxin Like	Protein Coding	45	GC07M131500	11.8361	https://www.genecards.org/cgi-bin/carddisp.pl?gene=PODXL
MIR130A	MicroRNA 130a	RNA Gene	23	GC11P057641	11.8216	https://www.genecards.org/cgi-bin/carddisp.pl?gene=MIR130A
TRPM6	Transient Receptor Potential Cation Channel Subfamily M Member 6	Protein Coding	47	GC09M074725	11.8148	https://www.genecards.org/cgi-bin/carddisp.pl?gene=TRPM6
TAC1	Tachykinin Precursor 1	Protein Coding	44	GC07P097731	11.8069	https://www.genecards.org/cgi-bin/carddisp.pl?gene=TAC1
CXCR1	C-X-C Motif Chemokine Receptor 1	Protein Coding	48	GC02M218162	11.7904	https://www.genecards.org/cgi-bin/carddisp.pl?gene=CXCR1
PDX1	Pancreatic And Duodenal Homeobox 1	Protein Coding	48	GC13P027921	11.7734	https://www.genecards.org/cgi-bin/carddisp.pl?gene=PDX1
HBA2	Hemoglobin Subunit Alpha 2	Protein Coding	44	GC16P012592	11.7732	https://www.genecards.org/cgi-bin/carddisp.pl?gene=HBA2
MIRLET7B	MicroRNA Let-7b	RNA Gene	22	GC22P046119	11.7647	https://www.genecards.org/cgi-bin/carddisp.pl?gene=MIRLET7B
RPS28	Ribosomal Protein S28	Protein Coding	41	GC19P008428	11.7635	https://www.genecards.org/cgi-bin/carddisp.pl?gene=RPS28
SMC3	Structural Maintenance Of Chromosomes 3	Protein Coding	49	GC10P110567	11.7279	https://www.genecards.org/cgi-bin/carddisp.pl?gene=SMC3
BBS5	Bardet-Biedl Syndrome 5	Protein Coding	41	GC02P169480	11.7276	https://www.genecards.org/cgi-bin/carddisp.pl?gene=BBS5
TREM1	Triggering Receptor Expressed On Myeloid Cells 1	Protein Coding	44	GC06M041267	11.7257	https://www.genecards.org/cgi-bin/carddisp.pl?gene=TREM1
MAP3K7	Mitogen-Activated Protein Kinase Kinase Kinase 7	Protein Coding	53	GC06M090513	11.7166	https://www.genecards.org/cgi-bin/carddisp.pl?gene=MAP3K7
DRD2	Dopamine Receptor D2	Protein Coding	52	GC11M113409	11.703	https://www.genecards.org/cgi-bin/carddisp.pl?gene=DRD2
ADCY10	Adenylate Cyclase 10	Protein Coding	46	GC01M167809	11.7022	https://www.genecards.org/cgi-bin/carddisp.pl?gene=ADCY10
BRIP1	BRCA1 Interacting Helicase 1	Protein Coding	50	GC17M061679	11.7008	https://www.genecards.org/cgi-bin/carddisp.pl?gene=BRIP1
MIR19A	MicroRNA 19a	RNA Gene	23	GC13P091566	11.6712	https://www.genecards.org/cgi-bin/carddisp.pl?gene=MIR19A
LEPR	Leptin Receptor	Protein Coding	53	GC01P065421	11.6643	https://www.genecards.org/cgi-bin/carddisp.pl?gene=LEPR
TJP1	Tight Junction Protein 1	Protein Coding	46	GC15M029699	11.6592	https://www.genecards.org/cgi-bin/carddisp.pl?gene=TJP1
CBL	Cbl Proto-Oncogene	Protein Coding	54	GC11P119206	11.6588	https://www.genecards.org/cgi-bin/carddisp.pl?gene=CBL
FGF10	Fibroblast Growth Factor 10	Protein Coding	50	GC05M044340	11.6537	https://www.genecards.org/cgi-bin/carddisp.pl?gene=FGF10
IRF4	Interferon Regulatory Factor 4	Protein Coding	45	GC06P000391	11.6495	https://www.genecards.org/cgi-bin/carddisp.pl?gene=IRF4
MT-ATP6	Mitochondrially Encoded ATP Synthase Membrane Subunit 6	Protein Coding	35	GCMTP008531	11.6377	https://www.genecards.org/cgi-bin/carddisp.pl?gene=MT-ATP6
RPL26	Ribosomal Protein L26	Protein Coding	45	GC17M008377	11.629	https://www.genecards.org/cgi-bin/carddisp.pl?gene=RPL26
MIR29B1	MicroRNA 29b-1	RNA Gene	23	GC07M130877	11.6133	https://www.genecards.org/cgi-bin/carddisp.pl?gene=MIR29B1
CYP2C9	Cytochrome P450 Family 2 Subfamily C Member 9	Protein Coding	49	GC10P094938	11.6069	https://www.genecards.org/cgi-bin/carddisp.pl?gene=CYP2C9
NDUFS2	NADH:Ubiquinone Oxidoreductase Core Subunit S2	Protein Coding	47	GC01P161197	11.6045	https://www.genecards.org/cgi-bin/carddisp.pl?gene=NDUFS2
RAD51C	RAD51 Paralog C	Protein Coding	46	GC17P058692	11.5987	https://www.genecards.org/cgi-bin/carddisp.pl?gene=RAD51C
PRKCZ	Protein Kinase C Zeta	Protein Coding	52	GC01P004159	11.5954	https://www.genecards.org/cgi-bin/carddisp.pl?gene=PRKCZ
FOXO1	Forkhead Box O1	Protein Coding	51	GC13M040555	11.5925	https://www.genecards.org/cgi-bin/carddisp.pl?gene=FOXO1
DEAF1	DEAF1 Transcription Factor	Protein Coding	41	GC11M000644	11.5792	https://www.genecards.org/cgi-bin/carddisp.pl?gene=DEAF1
CYP2D6	Cytochrome P450 Family 2 Subfamily D Member 6	Protein Coding	49	GC22M042126	11.5754	https://www.genecards.org/cgi-bin/carddisp.pl?gene=CYP2D6
GSR	Glutathione-Disulfide Reductase	Protein Coding	52	GC08M030678	11.573	https://www.genecards.org/cgi-bin/carddisp.pl?gene=GSR
F7	Coagulation Factor VII	Protein Coding	51	GC13P113105	11.5652	https://www.genecards.org/cgi-bin/carddisp.pl?gene=F7
NTRK3	Neurotrophic Receptor Tyrosine Kinase 3	Protein Coding	55	GC15M087859	11.5586	https://www.genecards.org/cgi-bin/carddisp.pl?gene=NTRK3
TREX1	Three Prime Repair Exonuclease 1	Protein Coding	44	GC03P049774	11.5436	https://www.genecards.org/cgi-bin/carddisp.pl?gene=TREX1
HSPA8	Heat Shock Protein Family A (Hsp70) Member 8	Protein Coding	51	GC11M123057	11.5331	https://www.genecards.org/cgi-bin/carddisp.pl?gene=HSPA8
PPARGC1A	PPARG Coactivator 1 Alpha	Protein Coding	48	GC04M023755	11.5295	https://www.genecards.org/cgi-bin/carddisp.pl?gene=PPARGC1A
AXL	AXL Receptor Tyrosine Kinase	Protein Coding	55	GC19P041219	11.5272	https://www.genecards.org/cgi-bin/carddisp.pl?gene=AXL
MIR499A	MicroRNA 499a	RNA Gene	23	GC20P034990	11.5263	https://www.genecards.org/cgi-bin/carddisp.pl?gene=MIR499A
TGFBR2	Transforming Growth Factor Beta Receptor 2	Protein Coding	54	GC03P030623	11.5254	https://www.genecards.org/cgi-bin/carddisp.pl?gene=TGFBR2
RPS10	Ribosomal Protein S10	Protein Coding	47	GC06M069335	11.5175	https://www.genecards.org/cgi-bin/carddisp.pl?gene=RPS10
MIR342	MicroRNA 342	RNA Gene	22	GC14P100109	11.5133	https://www.genecards.org/cgi-bin/carddisp.pl?gene=MIR342
NUP160	Nucleoporin 160	Protein Coding	42	GC11M096721	11.4908	https://www.genecards.org/cgi-bin/carddisp.pl?gene=NUP160
TSR2	TSR2 Ribosome Maturation Factor	Protein Coding	39	GC0XP054751	11.4866	https://www.genecards.org/cgi-bin/carddisp.pl?gene=TSR2
KRT7	Keratin 7	Protein Coding	44	GC12P052232	11.486	https://www.genecards.org/cgi-bin/carddisp.pl?gene=KRT7
RPS17	Ribosomal Protein S17	Protein Coding	45	GC15M082536	11.4848	https://www.genecards.org/cgi-bin/carddisp.pl?gene=RPS17
PCK1	Phosphoenolpyruvate Carboxykinase 1	Protein Coding	50	GC20P057561	11.4791	https://www.genecards.org/cgi-bin/carddisp.pl?gene=PCK1
NEFL	Neurofilament Light Chain	Protein Coding	48	GC08M024950	11.4785	https://www.genecards.org/cgi-bin/carddisp.pl?gene=NEFL
CYP24A1	Cytochrome P450 Family 24 Subfamily A Member 1	Protein Coding	48	GC20M054153	11.4681	https://www.genecards.org/cgi-bin/carddisp.pl?gene=CYP24A1
SIGLEC5	Sialic Acid Binding Ig Like Lectin 5	Protein Coding	43	GC19M068312	11.4664	https://www.genecards.org/cgi-bin/carddisp.pl?gene=SIGLEC5
F12	Coagulation Factor XII	Protein Coding	52	GC05M177402	11.4618	https://www.genecards.org/cgi-bin/carddisp.pl?gene=F12
HCRT	Hypocretin Neuropeptide Precursor	Protein Coding	44	GC17M049459	11.4592	https://www.genecards.org/cgi-bin/carddisp.pl?gene=HCRT
BUB1B	BUB1 Mitotic Checkpoint Serine/Threonine Kinase B	Protein Coding	52	GC15P040161	11.457	https://www.genecards.org/cgi-bin/carddisp.pl?gene=BUB1B
SOX2	SRY-Box Transcription Factor 2	Protein Coding	47	GC03P181711	11.4379	https://www.genecards.org/cgi-bin/carddisp.pl?gene=SOX2
LARS1	Leucyl-TRNA Synthetase 1	Protein Coding	47	GC05M146114	11.434	https://www.genecards.org/cgi-bin/carddisp.pl?gene=LARS1
MIR451A	MicroRNA 451a	RNA Gene	20	GC17M028861	11.4155	https://www.genecards.org/cgi-bin/carddisp.pl?gene=MIR451A
EBF3	EBF Transcription Factor 3	Protein Coding	41	GC10M129835	11.4153	https://www.genecards.org/cgi-bin/carddisp.pl?gene=EBF3
MIR452	MicroRNA 452	RNA Gene	18	GC0XM151959	11.4023	https://www.genecards.org/cgi-bin/carddisp.pl?gene=MIR452
CD22	CD22 Molecule	Protein Coding	49	GC19P035319	11.4022	https://www.genecards.org/cgi-bin/carddisp.pl?gene=CD22
MGP	Matrix Gla Protein	Protein Coding	45	GC12M021919	11.4012	https://www.genecards.org/cgi-bin/carddisp.pl?gene=MGP
SMARCC2	SWI/SNF Related, Matrix Associated, Actin Dependent Regulator Of Chromatin Subfamily C Member 2	Protein Coding	47	GC12M056939	11.3951	https://www.genecards.org/cgi-bin/carddisp.pl?gene=SMARCC2
KAT5	Lysine Acetyltransferase 5	Protein Coding	51	GC11P065711	11.3906	https://www.genecards.org/cgi-bin/carddisp.pl?gene=KAT5
ANKRD26	Ankyrin Repeat Domain Containing 26	Protein Coding	43	GC10M026938	11.3901	https://www.genecards.org/cgi-bin/carddisp.pl?gene=ANKRD26
C5	Complement C5	Protein Coding	49	GC09M120933	11.3786	https://www.genecards.org/cgi-bin/carddisp.pl?gene=C5
BLM	BLM RecQ Like Helicase	Protein Coding	51	GC15P090717	11.3738	https://www.genecards.org/cgi-bin/carddisp.pl?gene=BLM
TLR7	Toll Like Receptor 7	Protein Coding	50	GC0XP012867	11.3666	https://www.genecards.org/cgi-bin/carddisp.pl?gene=TLR7
MIR127	MicroRNA 127	RNA Gene	23	GC14P110110	11.3646	https://www.genecards.org/cgi-bin/carddisp.pl?gene=MIR127
SMAD2	SMAD Family Member 2	Protein Coding	53	GC18M047809	11.3645	https://www.genecards.org/cgi-bin/carddisp.pl?gene=SMAD2
MAG	Myelin Associated Glycoprotein	Protein Coding	50	GC19P035292	11.354	https://www.genecards.org/cgi-bin/carddisp.pl?gene=MAG
NRP1	Neuropilin 1	Protein Coding	50	GC10M033177	11.3378	https://www.genecards.org/cgi-bin/carddisp.pl?gene=NRP1
DCDC2	Doublecortin Domain Containing 2	Protein Coding	42	GC06M024171	11.3325	https://www.genecards.org/cgi-bin/carddisp.pl?gene=DCDC2
CD163	CD163 Molecule	Protein Coding	47	GC12M007923	11.3193	https://www.genecards.org/cgi-bin/carddisp.pl?gene=CD163
SDHC	Succinate Dehydrogenase Complex Subunit C	Protein Coding	46	GC01P161314	11.3019	https://www.genecards.org/cgi-bin/carddisp.pl?gene=SDHC
IL9	Interleukin 9	Protein Coding	45	GC05M135891	11.2989	https://www.genecards.org/cgi-bin/carddisp.pl?gene=IL9
DNAJC30	DnaJ Heat Shock Protein Family (Hsp40) Member C30	Protein Coding	38	GC07M073680	11.2933	https://www.genecards.org/cgi-bin/carddisp.pl?gene=DNAJC30
MIR192	MicroRNA 192	RNA Gene	23	GC11M064891	11.2931	https://www.genecards.org/cgi-bin/carddisp.pl?gene=MIR192
RPL35A	Ribosomal Protein L35a	Protein Coding	45	GC03P197949	11.293	https://www.genecards.org/cgi-bin/carddisp.pl?gene=RPL35A
FOXM1	Forkhead Box M1	Protein Coding	46	GC12M002857	11.291	https://www.genecards.org/cgi-bin/carddisp.pl?gene=FOXM1
CAMP	Cathelicidin Antimicrobial Peptide	Protein Coding	41	GC03P049753	11.2833	https://www.genecards.org/cgi-bin/carddisp.pl?gene=CAMP
CDH2	Cadherin 2	Protein Coding	55	GC18M027950	11.2772	https://www.genecards.org/cgi-bin/carddisp.pl?gene=CDH2
NFKBIA	NFKB Inhibitor Alpha	Protein Coding	52	GC14M035401	11.2742	https://www.genecards.org/cgi-bin/carddisp.pl?gene=NFKBIA
ETFB	Electron Transfer Flavoprotein Subunit Beta	Protein Coding	46	GC19M051345	11.2615	https://www.genecards.org/cgi-bin/carddisp.pl?gene=ETFB
TCIRG1	T Cell Immune Regulator 1, ATPase H+ Transporting V0 Subunit A3	Protein Coding	47	GC11P070645	11.2592	https://www.genecards.org/cgi-bin/carddisp.pl?gene=TCIRG1
MIR182	MicroRNA 182	RNA Gene	23	GC07M129770	11.2571	https://www.genecards.org/cgi-bin/carddisp.pl?gene=MIR182
POGZ	Pogo Transposable Element Derived With ZNF Domain	Protein Coding	44	GC01M151402	11.2461	https://www.genecards.org/cgi-bin/carddisp.pl?gene=POGZ
HSPB1	Heat Shock Protein Family B (Small) Member 1	Protein Coding	54	GC07P076302	11.2435	https://www.genecards.org/cgi-bin/carddisp.pl?gene=HSPB1
CR2	Complement C3d Receptor 2	Protein Coding	50	GC01P207454	11.2329	https://www.genecards.org/cgi-bin/carddisp.pl?gene=CR2
NEK9	NIMA Related Kinase 9	Protein Coding	48	GC14M075079	11.2263	https://www.genecards.org/cgi-bin/carddisp.pl?gene=NEK9
FECH	Ferrochelatase	Protein Coding	49	GC18M057544	11.2252	https://www.genecards.org/cgi-bin/carddisp.pl?gene=FECH
SLC15A2	Solute Carrier Family 15 Member 2	Protein Coding	43	GC03P121894	11.2177	https://www.genecards.org/cgi-bin/carddisp.pl?gene=SLC15A2
ARID1A	AT-Rich Interaction Domain 1A	Protein Coding	47	GC01P026693	11.2146	https://www.genecards.org/cgi-bin/carddisp.pl?gene=ARID1A
RPS15A	Ribosomal Protein S15a	Protein Coding	45	GC16M018781	11.2125	https://www.genecards.org/cgi-bin/carddisp.pl?gene=RPS15A
EHHADH	Enoyl-CoA Hydratase And 3-Hydroxyacyl CoA Dehydrogenase	Protein Coding	46	GC03M185190	11.2119	https://www.genecards.org/cgi-bin/carddisp.pl?gene=EHHADH
TGFB2	Transforming Growth Factor Beta 2	Protein Coding	54	GC01P218345	11.2113	https://www.genecards.org/cgi-bin/carddisp.pl?gene=TGFB2
FGF8	Fibroblast Growth Factor 8	Protein Coding	50	GC10M101770	11.2074	https://www.genecards.org/cgi-bin/carddisp.pl?gene=FGF8
RPS6KB1	Ribosomal Protein S6 Kinase B1	Protein Coding	51	GC17P059893	11.2041	https://www.genecards.org/cgi-bin/carddisp.pl?gene=RPS6KB1
MVK	Mevalonate Kinase	Protein Coding	50	GC12P109573	11.1946	https://www.genecards.org/cgi-bin/carddisp.pl?gene=MVK
MMP12	Matrix Metallopeptidase 12	Protein Coding	50	GC11M102862	11.191	https://www.genecards.org/cgi-bin/carddisp.pl?gene=MMP12
SQSTM1	Sequestosome 1	Protein Coding	51	GC05P179806	11.1883	https://www.genecards.org/cgi-bin/carddisp.pl?gene=SQSTM1
CDKL5	Cyclin Dependent Kinase Like 5	Protein Coding	45	GC0XP018425	11.1805	https://www.genecards.org/cgi-bin/carddisp.pl?gene=CDKL5
GAREM2	GRB2 Associated Regulator Of MAPK1 Subtype 2	Protein Coding	33	GC02P026205	11.1792	https://www.genecards.org/cgi-bin/carddisp.pl?gene=GAREM2
ABCC4	ATP Binding Cassette Subfamily C Member 4	Protein Coding	48	GC13M095019	11.1782	https://www.genecards.org/cgi-bin/carddisp.pl?gene=ABCC4
ZPR1	ZPR1 Zinc Finger	Protein Coding	40	GC11M116777	11.1772	https://www.genecards.org/cgi-bin/carddisp.pl?gene=ZPR1
PIK3R1	Phosphoinositide-3-Kinase Regulatory Subunit 1	Protein Coding	53	GC05P068215	11.1763	https://www.genecards.org/cgi-bin/carddisp.pl?gene=PIK3R1
CD209	CD209 Molecule	Protein Coding	45	GC19M007739	11.1697	https://www.genecards.org/cgi-bin/carddisp.pl?gene=CD209
TRA	T Cell Receptor Alpha Locus	Protein Coding	23	GC14P021621	11.1683	https://www.genecards.org/cgi-bin/carddisp.pl?gene=TRA
NOS1AP	Nitric Oxide Synthase 1 Adaptor Protein	Protein Coding	42	GC01P162069	11.1547	https://www.genecards.org/cgi-bin/carddisp.pl?gene=NOS1AP
RPS29	Ribosomal Protein S29	Protein Coding	44	GC14M049570	11.1429	https://www.genecards.org/cgi-bin/carddisp.pl?gene=RPS29
MIR193A	MicroRNA 193a	RNA Gene	22	GC17P031559	11.14	https://www.genecards.org/cgi-bin/carddisp.pl?gene=MIR193A
ALDOA	Aldolase, Fructose-Bisphosphate A	Protein Coding	51	GC16P030064	11.1388	https://www.genecards.org/cgi-bin/carddisp.pl?gene=ALDOA
TFE3	Transcription Factor Binding To IGHM Enhancer 3	Protein Coding	47	GC0XM049028	11.1353	https://www.genecards.org/cgi-bin/carddisp.pl?gene=TFE3
HPX	Hemopexin	Protein Coding	44	GC11M006794	11.1327	https://www.genecards.org/cgi-bin/carddisp.pl?gene=HPX
LEPQTL1	Leptin, Serum Levels Of	Genetic Locus	4	GC02U903086	11.1288	https://www.genecards.org/cgi-bin/carddisp.pl?gene=LEPQTL1
TFAP2A	Transcription Factor AP-2 Alpha	Protein Coding	49	GC06M010393	11.1269	https://www.genecards.org/cgi-bin/carddisp.pl?gene=TFAP2A
FCGR3A	Fc Gamma Receptor IIIa	Protein Coding	49	GC01M161541	11.1249	https://www.genecards.org/cgi-bin/carddisp.pl?gene=FCGR3A
AMACR	Alpha-Methylacyl-CoA Racemase	Protein Coding	47	GC05M033986	11.1208	https://www.genecards.org/cgi-bin/carddisp.pl?gene=AMACR
RERE	Arginine-Glutamic Acid Dipeptide Repeats	Protein Coding	44	GC01M008364	11.1166	https://www.genecards.org/cgi-bin/carddisp.pl?gene=RERE
FABP3	Fatty Acid Binding Protein 3	Protein Coding	46	GC01M031365	11.1147	https://www.genecards.org/cgi-bin/carddisp.pl?gene=FABP3
MIR149	MicroRNA 149	RNA Gene	25	GC02P240456	11.0949	https://www.genecards.org/cgi-bin/carddisp.pl?gene=MIR149
GCDH	Glutaryl-CoA Dehydrogenase	Protein Coding	48	GC19P012891	11.0948	https://www.genecards.org/cgi-bin/carddisp.pl?gene=GCDH
CCL4	C-C Motif Chemokine Ligand 4	Protein Coding	45	GC17P036103	11.0909	https://www.genecards.org/cgi-bin/carddisp.pl?gene=CCL4
IFNGR1	Interferon Gamma Receptor 1	Protein Coding	53	GC06M137197	11.0848	https://www.genecards.org/cgi-bin/carddisp.pl?gene=IFNGR1
TP73	Tumor Protein P73	Protein Coding	48	GC01P003652	11.0835	https://www.genecards.org/cgi-bin/carddisp.pl?gene=TP73
PTH1R	Parathyroid Hormone 1 Receptor	Protein Coding	52	GC03P046877	11.0827	https://www.genecards.org/cgi-bin/carddisp.pl?gene=PTH1R
BSCL2	BSCL2 Lipid Droplet Biogenesis Associated, Seipin	Protein Coding	45	GC11M096933	11.0812	https://www.genecards.org/cgi-bin/carddisp.pl?gene=BSCL2
AURKA	Aurora Kinase A	Protein Coding	53	GC20M056370	11.0657	https://www.genecards.org/cgi-bin/carddisp.pl?gene=AURKA
CD47	CD47 Molecule	Protein Coding	47	GC03M108043	11.0608	https://www.genecards.org/cgi-bin/carddisp.pl?gene=CD47
MAPT	Microtubule Associated Protein Tau	Protein Coding	53	GC17P045894	11.056	https://www.genecards.org/cgi-bin/carddisp.pl?gene=MAPT
BMP2	Bone Morphogenetic Protein 2	Protein Coding	51	GC20P006767	11.0475	https://www.genecards.org/cgi-bin/carddisp.pl?gene=BMP2
CNR1	Cannabinoid Receptor 1	Protein Coding	50	GC06M088139	11.0435	https://www.genecards.org/cgi-bin/carddisp.pl?gene=CNR1
TH	Tyrosine Hydroxylase	Protein Coding	54	GC11M002163	11.04	https://www.genecards.org/cgi-bin/carddisp.pl?gene=TH
STX1A	Syntaxin 1A	Protein Coding	51	GC07M073700	11.0301	https://www.genecards.org/cgi-bin/carddisp.pl?gene=STX1A
CBS	Cystathionine Beta-Synthase	Protein Coding	53	GC21M043053	11.0297	https://www.genecards.org/cgi-bin/carddisp.pl?gene=CBS
NEUROD1	Neuronal Differentiation 1	Protein Coding	48	GC02M181673	11.0204	https://www.genecards.org/cgi-bin/carddisp.pl?gene=NEUROD1
KRT8	Keratin 8	Protein Coding	50	GC12M052897	11.0153	https://www.genecards.org/cgi-bin/carddisp.pl?gene=KRT8
BBS7	Bardet-Biedl Syndrome 7	Protein Coding	40	GC04M121824	11.003	https://www.genecards.org/cgi-bin/carddisp.pl?gene=BBS7
HSPD1	Heat Shock Protein Family D (Hsp60) Member 1	Protein Coding	51	GC02M197486	10.9864	https://www.genecards.org/cgi-bin/carddisp.pl?gene=HSPD1
OLR1	Oxidized Low Density Lipoprotein Receptor 1	Protein Coding	45	GC12M021842	10.9816	https://www.genecards.org/cgi-bin/carddisp.pl?gene=OLR1
TRPV1	Transient Receptor Potential Cation Channel Subfamily V Member 1	Protein Coding	50	GC17M003565	10.9776	https://www.genecards.org/cgi-bin/carddisp.pl?gene=TRPV1
SLC17A1	Solute Carrier Family 17 Member 1	Protein Coding	41	GC06M025723	10.9591	https://www.genecards.org/cgi-bin/carddisp.pl?gene=SLC17A1
MAPKBP1	Mitogen-Activated Protein Kinase Binding Protein 1	Protein Coding	43	GC15P044697	10.9493	https://www.genecards.org/cgi-bin/carddisp.pl?gene=MAPKBP1
ARL13B	ADP Ribosylation Factor Like GTPase 13B	Protein Coding	40	GC03P093980	10.9467	https://www.genecards.org/cgi-bin/carddisp.pl?gene=ARL13B
TNFSF4	TNF Superfamily Member 4	Protein Coding	46	GC01M173183	10.9449	https://www.genecards.org/cgi-bin/carddisp.pl?gene=TNFSF4
CCNA2	Cyclin A2	Protein Coding	48	GC04M121816	10.9377	https://www.genecards.org/cgi-bin/carddisp.pl?gene=CCNA2
AIF1	Allograft Inflammatory Factor 1	Protein Coding	41	GC06P087730	10.9354	https://www.genecards.org/cgi-bin/carddisp.pl?gene=AIF1
CACNA1A	Calcium Voltage-Gated Channel Subunit Alpha1 A	Protein Coding	51	GC19M013206	10.9329	https://www.genecards.org/cgi-bin/carddisp.pl?gene=CACNA1A
RPS7	Ribosomal Protein S7	Protein Coding	44	GC02P003575	10.9293	https://www.genecards.org/cgi-bin/carddisp.pl?gene=RPS7
STOX1	Storkhead Box 1	Protein Coding	41	GC10P068827	10.927	https://www.genecards.org/cgi-bin/carddisp.pl?gene=STOX1
CHEK1	Checkpoint Kinase 1	Protein Coding	52	GC11P125625	10.9246	https://www.genecards.org/cgi-bin/carddisp.pl?gene=CHEK1
AR	Androgen Receptor	Protein Coding	54	GC0XP067544	10.9202	https://www.genecards.org/cgi-bin/carddisp.pl?gene=AR
DHFR	Dihydrofolate Reductase	Protein Coding	51	GC05M080626	10.9199	https://www.genecards.org/cgi-bin/carddisp.pl?gene=DHFR
DPP4	Dipeptidyl Peptidase 4	Protein Coding	53	GC02M161992	10.9171	https://www.genecards.org/cgi-bin/carddisp.pl?gene=DPP4
LAMA2	Laminin Subunit Alpha 2	Protein Coding	47	GC06P128863	10.9128	https://www.genecards.org/cgi-bin/carddisp.pl?gene=LAMA2
AOC1	Amine Oxidase Copper Containing 1	Protein Coding	44	GC07P150824	10.8864	https://www.genecards.org/cgi-bin/carddisp.pl?gene=AOC1
KCNJ10	Potassium Inwardly Rectifying Channel Subfamily J Member 10	Protein Coding	48	GC01M159998	10.8764	https://www.genecards.org/cgi-bin/carddisp.pl?gene=KCNJ10
KLRK1	Killer Cell Lectin Like Receptor K1	Protein Coding	44	GC12M021843	10.8725	https://www.genecards.org/cgi-bin/carddisp.pl?gene=KLRK1
IL4R	Interleukin 4 Receptor	Protein Coding	51	GC16P028153	10.8716	https://www.genecards.org/cgi-bin/carddisp.pl?gene=IL4R
P2RX7	Purinergic Receptor P2X 7	Protein Coding	50	GC12P126599	10.8681	https://www.genecards.org/cgi-bin/carddisp.pl?gene=P2RX7
RPL18	Ribosomal Protein L18	Protein Coding	47	GC19M048615	10.8638	https://www.genecards.org/cgi-bin/carddisp.pl?gene=RPL18
STXBP1	Syntaxin Binding Protein 1	Protein Coding	52	GC09P127594	10.8619	https://www.genecards.org/cgi-bin/carddisp.pl?gene=STXBP1
LYZ	Lysozyme	Protein Coding	49	GC12P069348	10.8509	https://www.genecards.org/cgi-bin/carddisp.pl?gene=LYZ
PLA2G6	Phospholipase A2 Group VI	Protein Coding	50	GC22M060879	10.8411	https://www.genecards.org/cgi-bin/carddisp.pl?gene=PLA2G6
RUNX3	RUNX Family Transcription Factor 3	Protein Coding	46	GC01M024899	10.8403	https://www.genecards.org/cgi-bin/carddisp.pl?gene=RUNX3
HSPA5	Heat Shock Protein Family A (Hsp70) Member 5	Protein Coding	51	GC09M125234	10.8393	https://www.genecards.org/cgi-bin/carddisp.pl?gene=HSPA5
VANGL1	VANGL Planar Cell Polarity Protein 1	Protein Coding	45	GC01P115641	10.8388	https://www.genecards.org/cgi-bin/carddisp.pl?gene=VANGL1
MIR423	MicroRNA 423	RNA Gene	21	GC17P030117	10.8221	https://www.genecards.org/cgi-bin/carddisp.pl?gene=MIR423
REST	RE1 Silencing Transcription Factor	Protein Coding	45	GC04P056907	10.8146	https://www.genecards.org/cgi-bin/carddisp.pl?gene=REST
APOH	Apolipoprotein H	Protein Coding	47	GC17M066212	10.8036	https://www.genecards.org/cgi-bin/carddisp.pl?gene=APOH
GAS5	Growth Arrest Specific 5	RNA Gene	26	GC01M173947	10.8017	https://www.genecards.org/cgi-bin/carddisp.pl?gene=GAS5
BTK	Bruton Tyrosine Kinase	Protein Coding	55	GC0XM101349	10.7811	https://www.genecards.org/cgi-bin/carddisp.pl?gene=BTK
CD59	CD59 Molecule (CD59 Blood Group)	Protein Coding	48	GC11M033704	10.7669	https://www.genecards.org/cgi-bin/carddisp.pl?gene=CD59
LCK	LCK Proto-Oncogene, Src Family Tyrosine Kinase	Protein Coding	55	GC01P032251	10.7625	https://www.genecards.org/cgi-bin/carddisp.pl?gene=LCK
ARG2	Arginase 2	Protein Coding	48	GC14P067619	10.7442	https://www.genecards.org/cgi-bin/carddisp.pl?gene=ARG2
PKHD1L1	PKHD1 Like 1	Protein Coding	36	GC08P109362	10.7415	https://www.genecards.org/cgi-bin/carddisp.pl?gene=PKHD1L1
SRP54	Signal Recognition Particle 54	Protein Coding	46	GC14P034981	10.7322	https://www.genecards.org/cgi-bin/carddisp.pl?gene=SRP54
EVC	EvC Ciliary Complex Subunit 1	Protein Coding	40	GC04P005712	10.7271	https://www.genecards.org/cgi-bin/carddisp.pl?gene=EVC
CDKN3	Cyclin Dependent Kinase Inhibitor 3	Protein Coding	44	GC14P054398	10.7264	https://www.genecards.org/cgi-bin/carddisp.pl?gene=CDKN3
MPV17	Mitochondrial Inner Membrane Protein MPV17	Protein Coding	44	GC02M027309	10.713	https://www.genecards.org/cgi-bin/carddisp.pl?gene=MPV17
CLDN2	Claudin 2	Protein Coding	44	GC0XP106900	10.7074	https://www.genecards.org/cgi-bin/carddisp.pl?gene=CLDN2
OPRM1	Opioid Receptor Mu 1	Protein Coding	51	GC06P154107	10.7022	https://www.genecards.org/cgi-bin/carddisp.pl?gene=OPRM1
DEFB1	Defensin Beta 1	Protein Coding	42	GC08M006870	10.6948	https://www.genecards.org/cgi-bin/carddisp.pl?gene=DEFB1
PLEC	Plectin	Protein Coding	45	GC08M144240	10.6945	https://www.genecards.org/cgi-bin/carddisp.pl?gene=PLEC
AKR1B1	Aldo-Keto Reductase Family 1 Member B	Protein Coding	50	GC07M134442	10.6889	https://www.genecards.org/cgi-bin/carddisp.pl?gene=AKR1B1
CDKN2B-AS1	CDKN2B Antisense RNA 1	RNA Gene	25	GC09P021994	10.6855	https://www.genecards.org/cgi-bin/carddisp.pl?gene=CDKN2B-AS1
IRF5	Interferon Regulatory Factor 5	Protein Coding	49	GC07P128937	10.6841	https://www.genecards.org/cgi-bin/carddisp.pl?gene=IRF5
KIAA0586	KIAA0586	Protein Coding	38	GC14P058427	10.6783	https://www.genecards.org/cgi-bin/carddisp.pl?gene=KIAA0586
MAOA	Monoamine Oxidase A	Protein Coding	51	GC0XP043654	10.6706	https://www.genecards.org/cgi-bin/carddisp.pl?gene=MAOA
ITGA6	Integrin Subunit Alpha 6	Protein Coding	52	GC02P172427	10.6575	https://www.genecards.org/cgi-bin/carddisp.pl?gene=ITGA6
PLA2R1	Phospholipase A2 Receptor 1	Protein Coding	42	GC02M159924	10.6571	https://www.genecards.org/cgi-bin/carddisp.pl?gene=PLA2R1
CYP11A1	Cytochrome P450 Family 11 Subfamily A Member 1	Protein Coding	50	GC15M074337	10.6547	https://www.genecards.org/cgi-bin/carddisp.pl?gene=CYP11A1
ITGB4	Integrin Subunit Beta 4	Protein Coding	52	GC17P075721	10.6466	https://www.genecards.org/cgi-bin/carddisp.pl?gene=ITGB4
HDAC2	Histone Deacetylase 2	Protein Coding	54	GC06M113933	10.6454	https://www.genecards.org/cgi-bin/carddisp.pl?gene=HDAC2
CRKL	CRK Like Proto-Oncogene, Adaptor Protein	Protein Coding	49	GC22P020917	10.6444	https://www.genecards.org/cgi-bin/carddisp.pl?gene=CRKL
SMAD3	SMAD Family Member 3	Protein Coding	54	GC15P067063	10.6414	https://www.genecards.org/cgi-bin/carddisp.pl?gene=SMAD3
ALPP	Alkaline Phosphatase, Placental	Protein Coding	47	GC02P232378	10.6123	https://www.genecards.org/cgi-bin/carddisp.pl?gene=ALPP
MMUT	Methylmalonyl-CoA Mutase	Protein Coding	45	GC06M049430	10.6081	https://www.genecards.org/cgi-bin/carddisp.pl?gene=MMUT
DKK1	Dickkopf WNT Signaling Pathway Inhibitor 1	Protein Coding	50	GC10P052314	10.6056	https://www.genecards.org/cgi-bin/carddisp.pl?gene=DKK1
POU5F1	POU Class 5 Homeobox 1	Protein Coding	47	GC06M069160	10.5975	https://www.genecards.org/cgi-bin/carddisp.pl?gene=POU5F1
EIF4EBP1	Eukaryotic Translation Initiation Factor 4E Binding Protein 1	Protein Coding	49	GC08P038535	10.5917	https://www.genecards.org/cgi-bin/carddisp.pl?gene=EIF4EBP1
MASP2	MBL Associated Serine Protease 2	Protein Coding	49	GC01M011026	10.5898	https://www.genecards.org/cgi-bin/carddisp.pl?gene=MASP2
MAGI2	Membrane Associated Guanylate Kinase, WW And PDZ Domain Containing 2	Protein Coding	45	GC07M078017	10.5883	https://www.genecards.org/cgi-bin/carddisp.pl?gene=MAGI2
PAPPA	Pappalysin 1	Protein Coding	45	GC09P119285	10.5853	https://www.genecards.org/cgi-bin/carddisp.pl?gene=PAPPA
RAG1	Recombination Activating 1	Protein Coding	48	GC11P036540	10.5845	https://www.genecards.org/cgi-bin/carddisp.pl?gene=RAG1
TANGO2	Transport And Golgi Organization 2 Homolog	Protein Coding	37	GC22P020017	10.5651	https://www.genecards.org/cgi-bin/carddisp.pl?gene=TANGO2
PCCA	Propionyl-CoA Carboxylase Subunit Alpha	Protein Coding	50	GC13P100089	10.5605	https://www.genecards.org/cgi-bin/carddisp.pl?gene=PCCA
MIR124-1	MicroRNA 124-1	RNA Gene	21	GC08M009903	10.5591	https://www.genecards.org/cgi-bin/carddisp.pl?gene=MIR124-1
MAFB	MAF BZIP Transcription Factor B	Protein Coding	45	GC20M040685	10.5472	https://www.genecards.org/cgi-bin/carddisp.pl?gene=MAFB
SAA2	Serum Amyloid A2	Protein Coding	37	GC11M018238	10.5454	https://www.genecards.org/cgi-bin/carddisp.pl?gene=SAA2
ODC1	Ornithine Decarboxylase 1	Protein Coding	51	GC02M010432	10.5413	https://www.genecards.org/cgi-bin/carddisp.pl?gene=ODC1
AQP3	Aquaporin 3 (Gill Blood Group)	Protein Coding	49	GC09M033431	10.5216	https://www.genecards.org/cgi-bin/carddisp.pl?gene=AQP3
NTRK2	Neurotrophic Receptor Tyrosine Kinase 2	Protein Coding	56	GC09P084668	10.5197	https://www.genecards.org/cgi-bin/carddisp.pl?gene=NTRK2
ITPR3	Inositol 1,4,5-Trisphosphate Receptor Type 3	Protein Coding	48	GC06P033620	10.5026	https://www.genecards.org/cgi-bin/carddisp.pl?gene=ITPR3
BUB1	BUB1 Mitotic Checkpoint Serine/Threonine Kinase	Protein Coding	51	GC02M110637	10.4911	https://www.genecards.org/cgi-bin/carddisp.pl?gene=BUB1
IL23R	Interleukin 23 Receptor	Protein Coding	48	GC01P067138	10.4907	https://www.genecards.org/cgi-bin/carddisp.pl?gene=IL23R
TTC26	Tetratricopeptide Repeat Domain 26	Protein Coding	39	GC07P139135	10.4906	https://www.genecards.org/cgi-bin/carddisp.pl?gene=TTC26
MIR92A1	MicroRNA 92a-1	RNA Gene	22	GC13P091570	10.4864	https://www.genecards.org/cgi-bin/carddisp.pl?gene=MIR92A1
SNAI1	Snail Family Transcriptional Repressor 1	Protein Coding	48	GC20P049982	10.453	https://www.genecards.org/cgi-bin/carddisp.pl?gene=SNAI1
ATF2	Activating Transcription Factor 2	Protein Coding	50	GC02M175072	10.4439	https://www.genecards.org/cgi-bin/carddisp.pl?gene=ATF2
SLC6A3	Solute Carrier Family 6 Member 3	Protein Coding	53	GC05M001392	10.4406	https://www.genecards.org/cgi-bin/carddisp.pl?gene=SLC6A3
UBA1	Ubiquitin Like Modifier Activating Enzyme 1	Protein Coding	50	GC0XP047190	10.4336	https://www.genecards.org/cgi-bin/carddisp.pl?gene=UBA1
ERCC2	ERCC Excision Repair 2, TFIIH Core Complex Helicase Subunit	Protein Coding	50	GC19M045349	10.4127	https://www.genecards.org/cgi-bin/carddisp.pl?gene=ERCC2
MIR30E	MicroRNA 30e	RNA Gene	25	GC01P040754	10.4003	https://www.genecards.org/cgi-bin/carddisp.pl?gene=MIR30E
TGFA	Transforming Growth Factor Alpha	Protein Coding	49	GC02M070447	10.396	https://www.genecards.org/cgi-bin/carddisp.pl?gene=TGFA
MIR18A	MicroRNA 18a	RNA Gene	22	GC13P091571	10.3794	https://www.genecards.org/cgi-bin/carddisp.pl?gene=MIR18A
MPZ	Myelin Protein Zero	Protein Coding	48	GC01M161304	10.379	https://www.genecards.org/cgi-bin/carddisp.pl?gene=MPZ
UGT2B7	UDP Glucuronosyltransferase Family 2 Member B7	Protein Coding	45	GC04P069051	10.3715	https://www.genecards.org/cgi-bin/carddisp.pl?gene=UGT2B7
ANLN	Anillin, Actin Binding Protein	Protein Coding	45	GC07P036389	10.3713	https://www.genecards.org/cgi-bin/carddisp.pl?gene=ANLN
C1S	Complement C1s	Protein Coding	50	GC12P022388	10.3712	https://www.genecards.org/cgi-bin/carddisp.pl?gene=C1S
MIR20A	MicroRNA 20a	RNA Gene	23	GC13P091567	10.3703	https://www.genecards.org/cgi-bin/carddisp.pl?gene=MIR20A
TRPM3	Transient Receptor Potential Cation Channel Subfamily M Member 3	Protein Coding	44	GC09M070529	10.3502	https://www.genecards.org/cgi-bin/carddisp.pl?gene=TRPM3
MT-ND3	Mitochondrially Encoded NADH:Ubiquinone Oxidoreductase Core Subunit 3	Protein Coding	35	GCMTP010061	10.3496	https://www.genecards.org/cgi-bin/carddisp.pl?gene=MT-ND3
PC	Pyruvate Carboxylase	Protein Coding	50	GC11M066848	10.3481	https://www.genecards.org/cgi-bin/carddisp.pl?gene=PC
TRIM8	Tripartite Motif Containing 8	Protein Coding	41	GC10P102643	10.3386	https://www.genecards.org/cgi-bin/carddisp.pl?gene=TRIM8
DLL1	Delta Like Canonical Notch Ligand 1	Protein Coding	51	GC06M170282	10.3381	https://www.genecards.org/cgi-bin/carddisp.pl?gene=DLL1
IDO1	Indoleamine 2,3-Dioxygenase 1	Protein Coding	47	GC08P039891	10.3278	https://www.genecards.org/cgi-bin/carddisp.pl?gene=IDO1
KLF4	KLF Transcription Factor 4	Protein Coding	48	GC09M107484	10.3264	https://www.genecards.org/cgi-bin/carddisp.pl?gene=KLF4
FLII	FLII Actin Remodeling Protein	Protein Coding	45	GC17M018244	10.3235	https://www.genecards.org/cgi-bin/carddisp.pl?gene=FLII
PPBP	Pro-Platelet Basic Protein	Protein Coding	45	GC04M073986	10.316	https://www.genecards.org/cgi-bin/carddisp.pl?gene=PPBP
RPN1	Ribophorin I	Protein Coding	47	GC03M128619	10.315	https://www.genecards.org/cgi-bin/carddisp.pl?gene=RPN1
CXCR2	C-X-C Motif Chemokine Receptor 2	Protein Coding	52	GC02P218125	10.2973	https://www.genecards.org/cgi-bin/carddisp.pl?gene=CXCR2
CASP2	Caspase 2	Protein Coding	50	GC07P148816	10.2962	https://www.genecards.org/cgi-bin/carddisp.pl?gene=CASP2
NR0B1	Nuclear Receptor Subfamily 0 Group B Member 1	Protein Coding	48	GC0XM030304	10.2935	https://www.genecards.org/cgi-bin/carddisp.pl?gene=NR0B1
NCF1	Neutrophil Cytosolic Factor 1	Protein Coding	50	GC07P075854	10.2712	https://www.genecards.org/cgi-bin/carddisp.pl?gene=NCF1
NPPC	Natriuretic Peptide C	Protein Coding	44	GC02M231921	10.2709	https://www.genecards.org/cgi-bin/carddisp.pl?gene=NPPC
LBR	Lamin B Receptor	Protein Coding	50	GC01M225401	10.2596	https://www.genecards.org/cgi-bin/carddisp.pl?gene=LBR
ASPH	Aspartate Beta-Hydroxylase	Protein Coding	45	GC08M061500	10.259	https://www.genecards.org/cgi-bin/carddisp.pl?gene=ASPH
NAT2	N-Acetyltransferase 2	Protein Coding	43	GC08P018391	10.2554	https://www.genecards.org/cgi-bin/carddisp.pl?gene=NAT2
MMP8	Matrix Metallopeptidase 8	Protein Coding	51	GC11M102617	10.254	https://www.genecards.org/cgi-bin/carddisp.pl?gene=MMP8
COLEC10	Collectin Subfamily Member 10	Protein Coding	43	GC08P118952	10.2515	https://www.genecards.org/cgi-bin/carddisp.pl?gene=COLEC10
RTN4R	Reticulon 4 Receptor	Protein Coding	47	GC22M020241	10.2268	https://www.genecards.org/cgi-bin/carddisp.pl?gene=RTN4R
IRS1	Insulin Receptor Substrate 1	Protein Coding	49	GC02M226731	10.2235	https://www.genecards.org/cgi-bin/carddisp.pl?gene=IRS1
TLR9	Toll Like Receptor 9	Protein Coding	48	GC03M052222	10.2174	https://www.genecards.org/cgi-bin/carddisp.pl?gene=TLR9
ARX	Aristaless Related Homeobox	Protein Coding	45	GC0XM025003	10.2169	https://www.genecards.org/cgi-bin/carddisp.pl?gene=ARX
RTN4	Reticulon 4	Protein Coding	48	GC02M054934	10.2075	https://www.genecards.org/cgi-bin/carddisp.pl?gene=RTN4
PRKN	Parkin RBR E3 Ubiquitin Protein Ligase	Protein Coding	47	GC06M161348	10.1997	https://www.genecards.org/cgi-bin/carddisp.pl?gene=PRKN
UTS2	Urotensin 2	Protein Coding	42	GC01M007843	10.1988	https://www.genecards.org/cgi-bin/carddisp.pl?gene=UTS2
HNRNPH1	Heterogeneous Nuclear Ribonucleoprotein H1	Protein Coding	43	GC05M179614	10.1919	https://www.genecards.org/cgi-bin/carddisp.pl?gene=HNRNPH1
ECE1	Endothelin Converting Enzyme 1	Protein Coding	51	GC01M021217	10.1847	https://www.genecards.org/cgi-bin/carddisp.pl?gene=ECE1
ADCY6	Adenylate Cyclase 6	Protein Coding	50	GC12M048766	10.1789	https://www.genecards.org/cgi-bin/carddisp.pl?gene=ADCY6
NCOR2	Nuclear Receptor Corepressor 2	Protein Coding	46	GC12M124324	10.1749	https://www.genecards.org/cgi-bin/carddisp.pl?gene=NCOR2
KIF1A	Kinesin Family Member 1A	Protein Coding	44	GC02M240713	10.1676	https://www.genecards.org/cgi-bin/carddisp.pl?gene=KIF1A
MLXIPL	MLX Interacting Protein Like	Protein Coding	45	GC07M073593	10.166	https://www.genecards.org/cgi-bin/carddisp.pl?gene=MLXIPL
SLC22A8	Solute Carrier Family 22 Member 8	Protein Coding	45	GC11M096950	10.1595	https://www.genecards.org/cgi-bin/carddisp.pl?gene=SLC22A8
HLA-DPA1	Major Histocompatibility Complex, Class II, DP Alpha 1	Protein Coding	44	GC06M033064	10.1573	https://www.genecards.org/cgi-bin/carddisp.pl?gene=HLA-DPA1
KIF12	Kinesin Family Member 12	Protein Coding	38	GC09M114086	10.1536	https://www.genecards.org/cgi-bin/carddisp.pl?gene=KIF12
FGB	Fibrinogen Beta Chain	Protein Coding	50	GC04P154598	10.1456	https://www.genecards.org/cgi-bin/carddisp.pl?gene=FGB
MIR26A1	MicroRNA 26a-1	RNA Gene	23	GC03P037969	10.1365	https://www.genecards.org/cgi-bin/carddisp.pl?gene=MIR26A1
CD247	CD247 Molecule	Protein Coding	52	GC01M167399	10.1134	https://www.genecards.org/cgi-bin/carddisp.pl?gene=CD247
TREM2	Triggering Receptor Expressed On Myeloid Cells 2	Protein Coding	47	GC06M069402	10.1011	https://www.genecards.org/cgi-bin/carddisp.pl?gene=TREM2
LOC110806263	TERT 5' Regulatory Region	Biological Region	4	GC05P001294	10.0992	https://www.genecards.org/cgi-bin/carddisp.pl?gene=LOC110806263
MAD2L2	Mitotic Arrest Deficient 2 Like 2	Protein Coding	45	GC01M011658	10.0972	https://www.genecards.org/cgi-bin/carddisp.pl?gene=MAD2L2
DYRK1A	Dual Specificity Tyrosine Phosphorylation Regulated Kinase 1A	Protein Coding	52	GC21P037365	10.0877	https://www.genecards.org/cgi-bin/carddisp.pl?gene=DYRK1A
LAMA3	Laminin Subunit Alpha 3	Protein Coding	48	GC18P023689	10.0852	https://www.genecards.org/cgi-bin/carddisp.pl?gene=LAMA3
LZTFL1	Leucine Zipper Transcription Factor Like 1	Protein Coding	41	GC03M045823	10.0811	https://www.genecards.org/cgi-bin/carddisp.pl?gene=LZTFL1
NCOR1	Nuclear Receptor Corepressor 1	Protein Coding	47	GC17M016029	10.0794	https://www.genecards.org/cgi-bin/carddisp.pl?gene=NCOR1
MIR328	MicroRNA 328	RNA Gene	22	GC16M067203	10.0792	https://www.genecards.org/cgi-bin/carddisp.pl?gene=MIR328
CHRNA3	Cholinergic Receptor Nicotinic Alpha 3 Subunit	Protein Coding	50	GC15M118958	10.0747	https://www.genecards.org/cgi-bin/carddisp.pl?gene=CHRNA3
IRF8	Interferon Regulatory Factor 8	Protein Coding	48	GC16P085898	10.0656	https://www.genecards.org/cgi-bin/carddisp.pl?gene=IRF8
KCNB1	Potassium Voltage-Gated Channel Subfamily B Member 1	Protein Coding	50	GC20M049293	10.0618	https://www.genecards.org/cgi-bin/carddisp.pl?gene=KCNB1
SEC61B	SEC61 Translocon Subunit Beta	Protein Coding	41	GC09P099222	10.0529	https://www.genecards.org/cgi-bin/carddisp.pl?gene=SEC61B
SOCS3	Suppressor Of Cytokine Signaling 3	Protein Coding	45	GC17M078356	10.0511	https://www.genecards.org/cgi-bin/carddisp.pl?gene=SOCS3
PHEX	Phosphate Regulating Endopeptidase X-Linked	Protein Coding	45	GC0XP022032	10.0489	https://www.genecards.org/cgi-bin/carddisp.pl?gene=PHEX
AKT2	AKT Serine/Threonine Kinase 2	Protein Coding	56	GC19M040230	10.0454	https://www.genecards.org/cgi-bin/carddisp.pl?gene=AKT2
XIST	X Inactive Specific Transcript	RNA Gene	25	GC0XM073820	10.0384	https://www.genecards.org/cgi-bin/carddisp.pl?gene=XIST
DSP	Desmoplakin	Protein Coding	53	GC06P007541	10.0351	https://www.genecards.org/cgi-bin/carddisp.pl?gene=DSP
NCOA2	Nuclear Receptor Coactivator 2	Protein Coding	47	GC08M070109	10.0292	https://www.genecards.org/cgi-bin/carddisp.pl?gene=NCOA2
CHRM3	Cholinergic Receptor Muscarinic 3	Protein Coding	51	GC01P239386	10.0263	https://www.genecards.org/cgi-bin/carddisp.pl?gene=CHRM3
SLC5A1	Solute Carrier Family 5 Member 1	Protein Coding	51	GC22P032043	10.0189	https://www.genecards.org/cgi-bin/carddisp.pl?gene=SLC5A1
OSM	Oncostatin M	Protein Coding	46	GC22M030262	10.0147	https://www.genecards.org/cgi-bin/carddisp.pl?gene=OSM
SIK1	Salt Inducible Kinase 1	Protein Coding	48	GC21M043414	9.99285	https://www.genecards.org/cgi-bin/carddisp.pl?gene=SIK1
IL36RN	Interleukin 36 Receptor Antagonist	Protein Coding	44	GC02P123137	9.99128	https://www.genecards.org/cgi-bin/carddisp.pl?gene=IL36RN
ANXA2	Annexin A2	Protein Coding	51	GC15M060347	9.98271	https://www.genecards.org/cgi-bin/carddisp.pl?gene=ANXA2
MIR335	MicroRNA 335	RNA Gene	22	GC07P130496	9.98216	https://www.genecards.org/cgi-bin/carddisp.pl?gene=MIR335
PAH	Phenylalanine Hydroxylase	Protein Coding	51	GC12M102836	9.97597	https://www.genecards.org/cgi-bin/carddisp.pl?gene=PAH
BCHE	Butyrylcholinesterase	Protein Coding	53	GC03M165772	9.97579	https://www.genecards.org/cgi-bin/carddisp.pl?gene=BCHE
GAST	Gastrin	Protein Coding	41	GC17P041712	9.95998	https://www.genecards.org/cgi-bin/carddisp.pl?gene=GAST
IL18BP	Interleukin 18 Binding Protein	Protein Coding	44	GC11P071998	9.9558	https://www.genecards.org/cgi-bin/carddisp.pl?gene=IL18BP
RPL35	Ribosomal Protein L35	Protein Coding	47	GC09M124857	9.95424	https://www.genecards.org/cgi-bin/carddisp.pl?gene=RPL35
ATP12A	ATPase H+/K+ Transporting Non-Gastric Alpha2 Subunit	Protein Coding	44	GC13P024680	9.95362	https://www.genecards.org/cgi-bin/carddisp.pl?gene=ATP12A
CCNB1	Cyclin B1	Protein Coding	49	GC05P069167	9.94823	https://www.genecards.org/cgi-bin/carddisp.pl?gene=CCNB1
CD5	CD5 Molecule	Protein Coding	45	GC11P061114	9.93303	https://www.genecards.org/cgi-bin/carddisp.pl?gene=CD5
ITGAX	Integrin Subunit Alpha X	Protein Coding	49	GC16P041969	9.93221	https://www.genecards.org/cgi-bin/carddisp.pl?gene=ITGAX
SLC1A3	Solute Carrier Family 1 Member 3	Protein Coding	52	GC05P036650	9.92783	https://www.genecards.org/cgi-bin/carddisp.pl?gene=SLC1A3
SLC25A13	Solute Carrier Family 25 Member 13	Protein Coding	49	GC07M096120	9.92355	https://www.genecards.org/cgi-bin/carddisp.pl?gene=SLC25A13
UBD	Ubiquitin D	Protein Coding	40	GC06M069076	9.91877	https://www.genecards.org/cgi-bin/carddisp.pl?gene=UBD
KLF1	KLF Transcription Factor 1	Protein Coding	45	GC19M012884	9.91564	https://www.genecards.org/cgi-bin/carddisp.pl?gene=KLF1
NUP107	Nucleoporin 107	Protein Coding	46	GC12P068686	9.91328	https://www.genecards.org/cgi-bin/carddisp.pl?gene=NUP107
PGF	Placental Growth Factor	Protein Coding	46	GC14M074941	9.89557	https://www.genecards.org/cgi-bin/carddisp.pl?gene=PGF
CYP1B1	Cytochrome P450 Family 1 Subfamily B Member 1	Protein Coding	50	GC02M038066	9.89524	https://www.genecards.org/cgi-bin/carddisp.pl?gene=CYP1B1
KDM1A	Lysine Demethylase 1A	Protein Coding	51	GC01P023019	9.89467	https://www.genecards.org/cgi-bin/carddisp.pl?gene=KDM1A
USH2A	Usherin	Protein Coding	42	GC01M215622	9.8945	https://www.genecards.org/cgi-bin/carddisp.pl?gene=USH2A
EPX	Eosinophil Peroxidase	Protein Coding	46	GC17P058192	9.88614	https://www.genecards.org/cgi-bin/carddisp.pl?gene=EPX
COL18A1	Collagen Type XVIII Alpha 1 Chain	Protein Coding	49	GC21P045405	9.88399	https://www.genecards.org/cgi-bin/carddisp.pl?gene=COL18A1
ADORA1	Adenosine A1 Receptor	Protein Coding	50	GC01P203090	9.87842	https://www.genecards.org/cgi-bin/carddisp.pl?gene=ADORA1
IL22	Interleukin 22	Protein Coding	44	GC12M068248	9.87033	https://www.genecards.org/cgi-bin/carddisp.pl?gene=IL22
KCNE2	Potassium Voltage-Gated Channel Subfamily E Regulatory Subunit 2	Protein Coding	48	GC21P034364	9.84831	https://www.genecards.org/cgi-bin/carddisp.pl?gene=KCNE2
MIR128-2	MicroRNA 128-2	RNA Gene	22	GC03P035750	9.84349	https://www.genecards.org/cgi-bin/carddisp.pl?gene=MIR128-2
ACTG2	Actin Gamma 2, Smooth Muscle	Protein Coding	47	GC02P073892	9.83232	https://www.genecards.org/cgi-bin/carddisp.pl?gene=ACTG2
LACTB	Lactamase Beta	Protein Coding	38	GC15P121579	9.82048	https://www.genecards.org/cgi-bin/carddisp.pl?gene=LACTB
CCR1	C-C Motif Chemokine Receptor 1	Protein Coding	48	GC03M046218	9.80611	https://www.genecards.org/cgi-bin/carddisp.pl?gene=CCR1
PEX6	Peroxisomal Biogenesis Factor 6	Protein Coding	45	GC06M042963	9.80473	https://www.genecards.org/cgi-bin/carddisp.pl?gene=PEX6
EIF2AK2	Eukaryotic Translation Initiation Factor 2 Alpha Kinase 2	Protein Coding	51	GC02M037099	9.80289	https://www.genecards.org/cgi-bin/carddisp.pl?gene=EIF2AK2
EFL1	Elongation Factor Like GTPase 1	Protein Coding	40	GC15M119022	9.79147	https://www.genecards.org/cgi-bin/carddisp.pl?gene=EFL1
MIR139	MicroRNA 139	RNA Gene	23	GC11M072615	9.78857	https://www.genecards.org/cgi-bin/carddisp.pl?gene=MIR139
WRN	WRN RecQ Like Helicase	Protein Coding	48	GC08P031033	9.78561	https://www.genecards.org/cgi-bin/carddisp.pl?gene=WRN
AQP11	Aquaporin 11	Protein Coding	37	GC11P077589	9.78365	https://www.genecards.org/cgi-bin/carddisp.pl?gene=AQP11
GP1BB	Glycoprotein Ib Platelet Subunit Beta	Protein Coding	46	GC22P039736	9.77941	https://www.genecards.org/cgi-bin/carddisp.pl?gene=GP1BB
GAA	Alpha Glucosidase	Protein Coding	52	GC17P080101	9.76821	https://www.genecards.org/cgi-bin/carddisp.pl?gene=GAA
CFP	Complement Factor Properdin	Protein Coding	45	GC0XM047624	9.76322	https://www.genecards.org/cgi-bin/carddisp.pl?gene=CFP
CD151	CD151 Molecule (Raph Blood Group)	Protein Coding	47	GC11P001966	9.75904	https://www.genecards.org/cgi-bin/carddisp.pl?gene=CD151
VIP	Vasoactive Intestinal Peptide	Protein Coding	47	GC06P152750	9.75839	https://www.genecards.org/cgi-bin/carddisp.pl?gene=VIP
PPIG	Peptidylprolyl Isomerase G	Protein Coding	43	GC02P169584	9.75113	https://www.genecards.org/cgi-bin/carddisp.pl?gene=PPIG
MIR296	MicroRNA 296	RNA Gene	20	GC20M058817	9.74638	https://www.genecards.org/cgi-bin/carddisp.pl?gene=MIR296
KCNJ5	Potassium Inwardly Rectifying Channel Subfamily J Member 5	Protein Coding	50	GC11P128891	9.74563	https://www.genecards.org/cgi-bin/carddisp.pl?gene=KCNJ5
MIR28	MicroRNA 28	RNA Gene	20	GC03P188688	9.73449	https://www.genecards.org/cgi-bin/carddisp.pl?gene=MIR28
OCLN	Occludin	Protein Coding	47	GC05P069492	9.72743	https://www.genecards.org/cgi-bin/carddisp.pl?gene=OCLN
AFDN	Afadin, Adherens Junction Formation Factor	Protein Coding	43	GC06P167827	9.72718	https://www.genecards.org/cgi-bin/carddisp.pl?gene=AFDN
NFIA	Nuclear Factor I A	Protein Coding	46	GC01P060865	9.7266	https://www.genecards.org/cgi-bin/carddisp.pl?gene=NFIA
FOXP1	Forkhead Box P1	Protein Coding	46	GC03M070926	9.72593	https://www.genecards.org/cgi-bin/carddisp.pl?gene=FOXP1
UCA1	Urothelial Cancer Associated 1	RNA Gene	25	GC19P015828	9.72433	https://www.genecards.org/cgi-bin/carddisp.pl?gene=UCA1
CPLANE1	Ciliogenesis And Planar Polarity Effector Complex Subunit 1	Protein Coding	37	GC05M037346	9.71807	https://www.genecards.org/cgi-bin/carddisp.pl?gene=CPLANE1
FURIN	Furin, Paired Basic Amino Acid Cleaving Enzyme	Protein Coding	50	GC15P090868	9.71304	https://www.genecards.org/cgi-bin/carddisp.pl?gene=FURIN
MIR27B	MicroRNA 27b	RNA Gene	22	GC09P095097	9.70726	https://www.genecards.org/cgi-bin/carddisp.pl?gene=MIR27B
SOX10	SRY-Box Transcription Factor 10	Protein Coding	48	GC22M060963	9.70575	https://www.genecards.org/cgi-bin/carddisp.pl?gene=SOX10
SFTPA1	Surfactant Protein A1	Protein Coding	46	GC10P094450	9.70125	https://www.genecards.org/cgi-bin/carddisp.pl?gene=SFTPA1
MIR532	MicroRNA 532	RNA Gene	19	GC0XP050993	9.69507	https://www.genecards.org/cgi-bin/carddisp.pl?gene=MIR532
SNCA	Synuclein Alpha	Protein Coding	54	GC04M089724	9.69457	https://www.genecards.org/cgi-bin/carddisp.pl?gene=SNCA
EHMT1	Euchromatic Histone Lysine Methyltransferase 1	Protein Coding	49	GC09P137618	9.69115	https://www.genecards.org/cgi-bin/carddisp.pl?gene=EHMT1
MIR15B	MicroRNA 15b	RNA Gene	21	GC03P160404	9.69046	https://www.genecards.org/cgi-bin/carddisp.pl?gene=MIR15B
MUC5B	Mucin 5B, Oligomeric Mucus/Gel-Forming	Protein Coding	44	GC11P001990	9.68808	https://www.genecards.org/cgi-bin/carddisp.pl?gene=MUC5B
BBS12	Bardet-Biedl Syndrome 12	Protein Coding	40	GC04P122702	9.67783	https://www.genecards.org/cgi-bin/carddisp.pl?gene=BBS12
CRBN	Cereblon	Protein Coding	46	GC03M003144	9.67699	https://www.genecards.org/cgi-bin/carddisp.pl?gene=CRBN
NR1I3	Nuclear Receptor Subfamily 1 Group I Member 3	Protein Coding	47	GC01M161229	9.67605	https://www.genecards.org/cgi-bin/carddisp.pl?gene=NR1I3
ACADS	Acyl-CoA Dehydrogenase Short Chain	Protein Coding	48	GC12P126572	9.6711	https://www.genecards.org/cgi-bin/carddisp.pl?gene=ACADS
BMI1	BMI1 Proto-Oncogene, Polycomb Ring Finger	Protein Coding	45	GC10P022326	9.66754	https://www.genecards.org/cgi-bin/carddisp.pl?gene=BMI1
ABCA1	ATP Binding Cassette Subfamily A Member 1	Protein Coding	50	GC09M104781	9.66141	https://www.genecards.org/cgi-bin/carddisp.pl?gene=ABCA1
SLC22A11	Solute Carrier Family 22 Member 11	Protein Coding	43	GC11P064573	9.65396	https://www.genecards.org/cgi-bin/carddisp.pl?gene=SLC22A11
RFWD3	Ring Finger And WD Repeat Domain 3	Protein Coding	41	GC16M074621	9.64876	https://www.genecards.org/cgi-bin/carddisp.pl?gene=RFWD3
RARS1	Arginyl-TRNA Synthetase 1	Protein Coding	47	GC05P168487	9.64452	https://www.genecards.org/cgi-bin/carddisp.pl?gene=RARS1
SKI	SKI Proto-Oncogene	Protein Coding	47	GC01P002228	9.63951	https://www.genecards.org/cgi-bin/carddisp.pl?gene=SKI
NAMPT	Nicotinamide Phosphoribosyltransferase	Protein Coding	51	GC07M106248	9.62977	https://www.genecards.org/cgi-bin/carddisp.pl?gene=NAMPT
PRKCA	Protein Kinase C Alpha	Protein Coding	53	GC17P066302	9.62779	https://www.genecards.org/cgi-bin/carddisp.pl?gene=PRKCA
ACTC1	Actin Alpha Cardiac Muscle 1	Protein Coding	46	GC15M034790	9.62676	https://www.genecards.org/cgi-bin/carddisp.pl?gene=ACTC1
GYPC	Glycophorin C (Gerbich Blood Group)	Protein Coding	45	GC02P126655	9.62536	https://www.genecards.org/cgi-bin/carddisp.pl?gene=GYPC
PNKP	Polynucleotide Kinase 3'-Phosphatase	Protein Coding	49	GC19M068191	9.62168	https://www.genecards.org/cgi-bin/carddisp.pl?gene=PNKP
H3-7	H3.7 Histone (Putative)	Protein Coding	19	GC01M144036	9.61405	https://www.genecards.org/cgi-bin/carddisp.pl?gene=H3-7
DDAH2	Dimethylarginine Dimethylaminohydrolase 2	Protein Coding	45	GC06M031727	9.61343	https://www.genecards.org/cgi-bin/carddisp.pl?gene=DDAH2
MT-ND6	Mitochondrially Encoded NADH:Ubiquinone Oxidoreductase Core Subunit 6	Protein Coding	34	GCMTM014151	9.6012	https://www.genecards.org/cgi-bin/carddisp.pl?gene=MT-ND6
KIF3A	Kinesin Family Member 3A	Protein Coding	43	GC05M132689	9.5982	https://www.genecards.org/cgi-bin/carddisp.pl?gene=KIF3A
NGFR	Nerve Growth Factor Receptor	Protein Coding	50	GC17P049495	9.59795	https://www.genecards.org/cgi-bin/carddisp.pl?gene=NGFR
KCNAB2	Potassium Voltage-Gated Channel Subfamily A Regulatory Beta Subunit 2	Protein Coding	44	GC01P006020	9.59784	https://www.genecards.org/cgi-bin/carddisp.pl?gene=KCNAB2
PARN	Poly(A)-Specific Ribonuclease	Protein Coding	48	GC16M014435	9.59391	https://www.genecards.org/cgi-bin/carddisp.pl?gene=PARN
GSK3B	Glycogen Synthase Kinase 3 Beta	Protein Coding	52	GC03M119821	9.59303	https://www.genecards.org/cgi-bin/carddisp.pl?gene=GSK3B
CYP1A2	Cytochrome P450 Family 1 Subfamily A Member 2	Protein Coding	48	GC15P074748	9.58581	https://www.genecards.org/cgi-bin/carddisp.pl?gene=CYP1A2
ZNF469	Zinc Finger Protein 469	Protein Coding	34	GC16P088101	9.57227	https://www.genecards.org/cgi-bin/carddisp.pl?gene=ZNF469
ATP7A	ATPase Copper Transporting Alpha	Protein Coding	48	GC0XP078001	9.56867	https://www.genecards.org/cgi-bin/carddisp.pl?gene=ATP7A
CHGA	Chromogranin A	Protein Coding	47	GC14P092947	9.5595	https://www.genecards.org/cgi-bin/carddisp.pl?gene=CHGA
FUT4	Fucosyltransferase 4	Protein Coding	40	GC11P094544	9.55396	https://www.genecards.org/cgi-bin/carddisp.pl?gene=FUT4
GRM7	Glutamate Metabotropic Receptor 7	Protein Coding	50	GC03P006770	9.55392	https://www.genecards.org/cgi-bin/carddisp.pl?gene=GRM7
UGT1A1	UDP Glucuronosyltransferase Family 1 Member A1	Protein Coding	52	GC02P233760	9.5484	https://www.genecards.org/cgi-bin/carddisp.pl?gene=UGT1A1
CIITA	Class II Major Histocompatibility Complex Transactivator	Protein Coding	46	GC16P012924	9.54584	https://www.genecards.org/cgi-bin/carddisp.pl?gene=CIITA
TBX4	T-Box Transcription Factor 4	Protein Coding	43	GC17P061451	9.54049	https://www.genecards.org/cgi-bin/carddisp.pl?gene=TBX4
F2RL1	F2R Like Trypsin Receptor 1	Protein Coding	47	GC05P076818	9.53748	https://www.genecards.org/cgi-bin/carddisp.pl?gene=F2RL1
TNFRSF9	TNF Receptor Superfamily Member 9	Protein Coding	46	GC01M007915	9.5331	https://www.genecards.org/cgi-bin/carddisp.pl?gene=TNFRSF9
SLK	STE20 Like Kinase	Protein Coding	47	GC10P103967	9.53282	https://www.genecards.org/cgi-bin/carddisp.pl?gene=SLK
PHF6	PHD Finger Protein 6	Protein Coding	43	GC0XP134373	9.52568	https://www.genecards.org/cgi-bin/carddisp.pl?gene=PHF6
MX1	MX Dynamin Like GTPase 1	Protein Coding	43	GC21P041420	9.52439	https://www.genecards.org/cgi-bin/carddisp.pl?gene=MX1
GRIP1	Glutamate Receptor Interacting Protein 1	Protein Coding	45	GC12M066347	9.52335	https://www.genecards.org/cgi-bin/carddisp.pl?gene=GRIP1
MFF-DT	MFF Divergent Transcript	RNA Gene	15	GC02M227223	9.52058	https://www.genecards.org/cgi-bin/carddisp.pl?gene=MFF-DT
MTR	5-Methyltetrahydrofolate-Homocysteine Methyltransferase	Protein Coding	50	GC01P236795	9.51613	https://www.genecards.org/cgi-bin/carddisp.pl?gene=MTR
GUSB	Glucuronidase Beta	Protein Coding	50	GC07M065960	9.50643	https://www.genecards.org/cgi-bin/carddisp.pl?gene=GUSB
LMO1	LIM Domain Only 1	Protein Coding	44	GC11M008224	9.49966	https://www.genecards.org/cgi-bin/carddisp.pl?gene=LMO1
NES	Nestin	Protein Coding	42	GC01M156668	9.49369	https://www.genecards.org/cgi-bin/carddisp.pl?gene=NES
PLCG1	Phospholipase C Gamma 1	Protein Coding	50	GC20P041136	9.4928	https://www.genecards.org/cgi-bin/carddisp.pl?gene=PLCG1
HNMT	Histamine N-Methyltransferase	Protein Coding	48	GC02P137964	9.49243	https://www.genecards.org/cgi-bin/carddisp.pl?gene=HNMT
KRT5	Keratin 5	Protein Coding	48	GC12M052514	9.47761	https://www.genecards.org/cgi-bin/carddisp.pl?gene=KRT5
RASA1	RAS P21 Protein Activator 1	Protein Coding	48	GC05P087267	9.47711	https://www.genecards.org/cgi-bin/carddisp.pl?gene=RASA1
SEMA3A	Semaphorin 3A	Protein Coding	49	GC07M083955	9.47627	https://www.genecards.org/cgi-bin/carddisp.pl?gene=SEMA3A
XPO1	Exportin 1	Protein Coding	51	GC02M061445	9.46365	https://www.genecards.org/cgi-bin/carddisp.pl?gene=XPO1
COL3A1	Collagen Type III Alpha 1 Chain	Protein Coding	50	GC02P188974	9.45671	https://www.genecards.org/cgi-bin/carddisp.pl?gene=COL3A1
RXRA	Retinoid X Receptor Alpha	Protein Coding	51	GC09P134317	9.45444	https://www.genecards.org/cgi-bin/carddisp.pl?gene=RXRA
MLF1	Myeloid Leukemia Factor 1	Protein Coding	43	GC03P158571	9.45387	https://www.genecards.org/cgi-bin/carddisp.pl?gene=MLF1
SNRPN	Small Nuclear Ribonucleoprotein Polypeptide N	Protein Coding	45	GC15P024823	9.45156	https://www.genecards.org/cgi-bin/carddisp.pl?gene=SNRPN
GC	GC Vitamin D Binding Protein	Protein Coding	47	GC04M071741	9.45121	https://www.genecards.org/cgi-bin/carddisp.pl?gene=GC
OXT	Oxytocin/Neurophysin I Prepropeptide	Protein Coding	43	GC20P004374	9.4456	https://www.genecards.org/cgi-bin/carddisp.pl?gene=OXT
IKBKB	Inhibitor Of Nuclear Factor Kappa B Kinase Subunit Beta	Protein Coding	56	GC08P042271	9.44447	https://www.genecards.org/cgi-bin/carddisp.pl?gene=IKBKB
PRAM1	PML-RARA Regulated Adaptor Molecule 1	Protein Coding	36	GC19M008490	9.44137	https://www.genecards.org/cgi-bin/carddisp.pl?gene=PRAM1
ABCC3	ATP Binding Cassette Subfamily C Member 3	Protein Coding	49	GC17P050634	9.41662	https://www.genecards.org/cgi-bin/carddisp.pl?gene=ABCC3
PCNA	Proliferating Cell Nuclear Antigen	Protein Coding	53	GC20M005114	9.41622	https://www.genecards.org/cgi-bin/carddisp.pl?gene=PCNA
BLOC1S1	Biogenesis Of Lysosomal Organelles Complex 1 Subunit 1	Protein Coding	38	GC12P055924	9.4097	https://www.genecards.org/cgi-bin/carddisp.pl?gene=BLOC1S1
SGK1	Serum/Glucocorticoid Regulated Kinase 1	Protein Coding	51	GC06M134169	9.4046	https://www.genecards.org/cgi-bin/carddisp.pl?gene=SGK1
ATF3	Activating Transcription Factor 3	Protein Coding	47	GC01P212565	9.40453	https://www.genecards.org/cgi-bin/carddisp.pl?gene=ATF3
ZAP70	Zeta Chain Of T Cell Receptor Associated Protein Kinase 70	Protein Coding	54	GC02P097761	9.39019	https://www.genecards.org/cgi-bin/carddisp.pl?gene=ZAP70
MIR30D	MicroRNA 30d	RNA Gene	21	GC08M134804	9.38597	https://www.genecards.org/cgi-bin/carddisp.pl?gene=MIR30D
CYBB	Cytochrome B-245 Beta Chain	Protein Coding	51	GC0XP037780	9.37694	https://www.genecards.org/cgi-bin/carddisp.pl?gene=CYBB
NDUFAF1	NADH:Ubiquinone Oxidoreductase Complex Assembly Factor 1	Protein Coding	44	GC15M041387	9.37532	https://www.genecards.org/cgi-bin/carddisp.pl?gene=NDUFAF1
ADAMTSL1	ADAMTS Like 1	Protein Coding	45	GC09P017906	9.36758	https://www.genecards.org/cgi-bin/carddisp.pl?gene=ADAMTSL1
PUF60	Poly(U) Binding Splicing Factor 60	Protein Coding	45	GC08M143816	9.36486	https://www.genecards.org/cgi-bin/carddisp.pl?gene=PUF60
ABCB11	ATP Binding Cassette Subfamily B Member 11	Protein Coding	49	GC02M168922	9.3624	https://www.genecards.org/cgi-bin/carddisp.pl?gene=ABCB11
NDUFV1	NADH:Ubiquinone Oxidoreductase Core Subunit V1	Protein Coding	48	GC11P070619	9.34859	https://www.genecards.org/cgi-bin/carddisp.pl?gene=NDUFV1
MIR340	MicroRNA 340	RNA Gene	20	GC05M180015	9.34748	https://www.genecards.org/cgi-bin/carddisp.pl?gene=MIR340
TIRAP	TIR Domain Containing Adaptor Protein	Protein Coding	45	GC11P126284	9.34136	https://www.genecards.org/cgi-bin/carddisp.pl?gene=TIRAP
MIR200B	MicroRNA 200b	RNA Gene	23	GC01P001167	9.33343	https://www.genecards.org/cgi-bin/carddisp.pl?gene=MIR200B
CDK5	Cyclin Dependent Kinase 5	Protein Coding	55	GC07M151053	9.33191	https://www.genecards.org/cgi-bin/carddisp.pl?gene=CDK5
UBE2T	Ubiquitin Conjugating Enzyme E2 T	Protein Coding	47	GC01M202332	9.3314	https://www.genecards.org/cgi-bin/carddisp.pl?gene=UBE2T
AKT3	AKT Serine/Threonine Kinase 3	Protein Coding	57	GC01M243488	9.32611	https://www.genecards.org/cgi-bin/carddisp.pl?gene=AKT3
TRAF6	TNF Receptor Associated Factor 6	Protein Coding	48	GC11M036467	9.31289	https://www.genecards.org/cgi-bin/carddisp.pl?gene=TRAF6
ABCG5	ATP Binding Cassette Subfamily G Member 5	Protein Coding	47	GC02M043806	9.30499	https://www.genecards.org/cgi-bin/carddisp.pl?gene=ABCG5
HOXA10	Homeobox A10	Protein Coding	43	GC07M027635	9.30165	https://www.genecards.org/cgi-bin/carddisp.pl?gene=HOXA10
TYK2	Tyrosine Kinase 2	Protein Coding	55	GC19M010350	9.2953	https://www.genecards.org/cgi-bin/carddisp.pl?gene=TYK2
RAB8A	RAB8A, Member RAS Oncogene Family	Protein Coding	42	GC19P016111	9.29433	https://www.genecards.org/cgi-bin/carddisp.pl?gene=RAB8A
DAXX	Death Domain Associated Protein	Protein Coding	45	GC06M033318	9.2909	https://www.genecards.org/cgi-bin/carddisp.pl?gene=DAXX
MXRA5	Matrix Remodeling Associated 5	Protein Coding	35	GC0XM003308	9.28507	https://www.genecards.org/cgi-bin/carddisp.pl?gene=MXRA5
WAS	WASP Actin Nucleation Promoting Factor	Protein Coding	50	GC0XP048676	9.2813	https://www.genecards.org/cgi-bin/carddisp.pl?gene=WAS
MLH1	MutL Homolog 1	Protein Coding	51	GC03P036993	9.28097	https://www.genecards.org/cgi-bin/carddisp.pl?gene=MLH1
IFNAR1	Interferon Alpha And Beta Receptor Subunit 1	Protein Coding	50	GC21P033324	9.27781	https://www.genecards.org/cgi-bin/carddisp.pl?gene=IFNAR1
ALDOB	Aldolase, Fructose-Bisphosphate B	Protein Coding	48	GC09M101420	9.26589	https://www.genecards.org/cgi-bin/carddisp.pl?gene=ALDOB
AOPEP	Aminopeptidase O (Putative)	Protein Coding	41	GC09P094728	9.26399	https://www.genecards.org/cgi-bin/carddisp.pl?gene=AOPEP
MIR148B	MicroRNA 148b	RNA Gene	23	GC12P054337	9.26038	https://www.genecards.org/cgi-bin/carddisp.pl?gene=MIR148B
GREM1	Gremlin 1, DAN Family BMP Antagonist	Protein Coding	45	GC15P044385	9.25878	https://www.genecards.org/cgi-bin/carddisp.pl?gene=GREM1
SLC17A3	Solute Carrier Family 17 Member 3	Protein Coding	41	GC06M025833	9.25762	https://www.genecards.org/cgi-bin/carddisp.pl?gene=SLC17A3
CCN1	Cellular Communication Network Factor 1	Protein Coding	41	GC01P085581	9.24988	https://www.genecards.org/cgi-bin/carddisp.pl?gene=CCN1
TACR1	Tachykinin Receptor 1	Protein Coding	48	GC02M075162	9.24795	https://www.genecards.org/cgi-bin/carddisp.pl?gene=TACR1
UFD1	Ubiquitin Recognition Factor In ER Associated Degradation 1	Protein Coding	45	GC22M019450	9.2466	https://www.genecards.org/cgi-bin/carddisp.pl?gene=UFD1
KCNQ2	Potassium Voltage-Gated Channel Subfamily Q Member 2	Protein Coding	51	GC20M063400	9.24313	https://www.genecards.org/cgi-bin/carddisp.pl?gene=KCNQ2
FOXE3	Forkhead Box E3	Protein Coding	41	GC01P047416	9.24164	https://www.genecards.org/cgi-bin/carddisp.pl?gene=FOXE3
CEP57	Centrosomal Protein 57	Protein Coding	45	GC11P095789	9.23909	https://www.genecards.org/cgi-bin/carddisp.pl?gene=CEP57
PVALB	Parvalbumin	Protein Coding	43	GC22M036800	9.2356	https://www.genecards.org/cgi-bin/carddisp.pl?gene=PVALB
SYNGAP1	Synaptic Ras GTPase Activating Protein 1	Protein Coding	50	GC06P087818	9.23024	https://www.genecards.org/cgi-bin/carddisp.pl?gene=SYNGAP1
DYNC1H1	Dynein Cytoplasmic 1 Heavy Chain 1	Protein Coding	47	GC14P110161	9.22524	https://www.genecards.org/cgi-bin/carddisp.pl?gene=DYNC1H1
MIR324	MicroRNA 324	RNA Gene	22	GC17M007223	9.22503	https://www.genecards.org/cgi-bin/carddisp.pl?gene=MIR324
MIR574	MicroRNA 574	RNA Gene	22	GC04P038962	9.21324	https://www.genecards.org/cgi-bin/carddisp.pl?gene=MIR574
TTC8	Tetratricopeptide Repeat Domain 8	Protein Coding	42	GC14P090283	9.21279	https://www.genecards.org/cgi-bin/carddisp.pl?gene=TTC8
CASP10	Caspase 10	Protein Coding	50	GC02P201182	9.21258	https://www.genecards.org/cgi-bin/carddisp.pl?gene=CASP10
ACP1	Acid Phosphatase 1	Protein Coding	45	GC02P000364	9.21001	https://www.genecards.org/cgi-bin/carddisp.pl?gene=ACP1
DCN	Decorin	Protein Coding	50	GC12M091140	9.19318	https://www.genecards.org/cgi-bin/carddisp.pl?gene=DCN
CLCN7	Chloride Voltage-Gated Channel 7	Protein Coding	48	GC16M001444	9.19066	https://www.genecards.org/cgi-bin/carddisp.pl?gene=CLCN7
PSEN1	Presenilin 1	Protein Coding	55	GC14P073136	9.19017	https://www.genecards.org/cgi-bin/carddisp.pl?gene=PSEN1
FABP2	Fatty Acid Binding Protein 2	Protein Coding	44	GC04M119317	9.19001	https://www.genecards.org/cgi-bin/carddisp.pl?gene=FABP2
GFI1B	Growth Factor Independent 1B Transcriptional Repressor	Protein Coding	44	GC09P132945	9.18781	https://www.genecards.org/cgi-bin/carddisp.pl?gene=GFI1B
CTSL	Cathepsin L	Protein Coding	50	GC09P087725	9.18522	https://www.genecards.org/cgi-bin/carddisp.pl?gene=CTSL
EPAS1	Endothelial PAS Domain Protein 1	Protein Coding	52	GC02P046293	9.18283	https://www.genecards.org/cgi-bin/carddisp.pl?gene=EPAS1
HTR3A	5-Hydroxytryptamine Receptor 3A	Protein Coding	49	GC11P113974	9.17432	https://www.genecards.org/cgi-bin/carddisp.pl?gene=HTR3A
ITIH4	Inter-Alpha-Trypsin Inhibitor Heavy Chain 4	Protein Coding	45	GC03M052812	9.16968	https://www.genecards.org/cgi-bin/carddisp.pl?gene=ITIH4
MIRLET7E	MicroRNA Let-7e	RNA Gene	23	GC19P070320	9.16898	https://www.genecards.org/cgi-bin/carddisp.pl?gene=MIRLET7E
KYNU	Kynureninase	Protein Coding	51	GC02P142877	9.16499	https://www.genecards.org/cgi-bin/carddisp.pl?gene=KYNU
CTRC	Chymotrypsin C	Protein Coding	48	GC01P015438	9.15705	https://www.genecards.org/cgi-bin/carddisp.pl?gene=CTRC
MCAM	Melanoma Cell Adhesion Molecule	Protein Coding	45	GC11M119308	9.15452	https://www.genecards.org/cgi-bin/carddisp.pl?gene=MCAM
RHO	Rhodopsin	Protein Coding	51	GC03P134603	9.14188	https://www.genecards.org/cgi-bin/carddisp.pl?gene=RHO
LRP6	LDL Receptor Related Protein 6	Protein Coding	50	GC12M021873	9.1404	https://www.genecards.org/cgi-bin/carddisp.pl?gene=LRP6
FOXRED1	FAD Dependent Oxidoreductase Domain Containing 1	Protein Coding	43	GC11P126269	9.13525	https://www.genecards.org/cgi-bin/carddisp.pl?gene=FOXRED1
ZEB1	Zinc Finger E-Box Binding Homeobox 1	Protein Coding	51	GC10P031318	9.13522	https://www.genecards.org/cgi-bin/carddisp.pl?gene=ZEB1
TFEB	Transcription Factor EB	Protein Coding	44	GC06M069415	9.13494	https://www.genecards.org/cgi-bin/carddisp.pl?gene=TFEB
PRKCB	Protein Kinase C Beta	Protein Coding	50	GC16P024412	9.13388	https://www.genecards.org/cgi-bin/carddisp.pl?gene=PRKCB
ITGA5	Integrin Subunit Alpha 5	Protein Coding	52	GC12M054977	9.12578	https://www.genecards.org/cgi-bin/carddisp.pl?gene=ITGA5
CLPB	Caseinolytic Mitochondrial Matrix Peptidase Chaperone Subunit B	Protein Coding	47	GC11M097332	9.11944	https://www.genecards.org/cgi-bin/carddisp.pl?gene=CLPB
RIGI	RNA Sensor RIG-I	Protein Coding	48	GC09M032458	9.11782	https://www.genecards.org/cgi-bin/carddisp.pl?gene=RIGI
ESCO2	Establishment Of Sister Chromatid Cohesion N-Acetyltransferase 2	Protein Coding	41	GC08P027771	9.11619	https://www.genecards.org/cgi-bin/carddisp.pl?gene=ESCO2
MLLT6	MLLT6, PHD Finger Containing	Protein Coding	37	GC17P038705	9.11393	https://www.genecards.org/cgi-bin/carddisp.pl?gene=MLLT6
MTAP	Methylthioadenosine Phosphorylase	Protein Coding	51	GC09P021792	9.1131	https://www.genecards.org/cgi-bin/carddisp.pl?gene=MTAP
ABCC5	ATP Binding Cassette Subfamily C Member 5	Protein Coding	47	GC03M183919	9.1119	https://www.genecards.org/cgi-bin/carddisp.pl?gene=ABCC5
MIR151A	MicroRNA 151a	RNA Gene	21	GC08M140760	9.10709	https://www.genecards.org/cgi-bin/carddisp.pl?gene=MIR151A
FADD	Fas Associated Via Death Domain	Protein Coding	48	GC11P070203	9.10608	https://www.genecards.org/cgi-bin/carddisp.pl?gene=FADD
SPEN	Spen Family Transcriptional Repressor	Protein Coding	44	GC01P015843	9.10055	https://www.genecards.org/cgi-bin/carddisp.pl?gene=SPEN
CYP2B6	Cytochrome P450 Family 2 Subfamily B Member 6	Protein Coding	48	GC19P040991	9.09584	https://www.genecards.org/cgi-bin/carddisp.pl?gene=CYP2B6
CNOT3	CCR4-NOT Transcription Complex Subunit 3	Protein Coding	43	GC19P070445	9.09057	https://www.genecards.org/cgi-bin/carddisp.pl?gene=CNOT3
GRK2	G Protein-Coupled Receptor Kinase 2	Protein Coding	47	GC11P067266	9.08393	https://www.genecards.org/cgi-bin/carddisp.pl?gene=GRK2
LOC106627981	GBA Recombination Region	Biological Region	4	GC01P155233	9.07465	https://www.genecards.org/cgi-bin/carddisp.pl?gene=LOC106627981
PLK1	Polo Like Kinase 1	Protein Coding	53	GC16P024406	9.06761	https://www.genecards.org/cgi-bin/carddisp.pl?gene=PLK1
NTN1	Netrin 1	Protein Coding	48	GC17P011538	9.06247	https://www.genecards.org/cgi-bin/carddisp.pl?gene=NTN1
TP63	Tumor Protein P63	Protein Coding	50	GC03P189598	9.05468	https://www.genecards.org/cgi-bin/carddisp.pl?gene=TP63
NUP93	Nucleoporin 93	Protein Coding	44	GC16P057102	9.05014	https://www.genecards.org/cgi-bin/carddisp.pl?gene=NUP93
IRF7	Interferon Regulatory Factor 7	Protein Coding	50	GC11M000612	9.04937	https://www.genecards.org/cgi-bin/carddisp.pl?gene=IRF7
CCND3	Cyclin D3	Protein Coding	49	GC06M041934	9.04654	https://www.genecards.org/cgi-bin/carddisp.pl?gene=CCND3
VTN	Vitronectin	Protein Coding	47	GC17M044982	9.04155	https://www.genecards.org/cgi-bin/carddisp.pl?gene=VTN
LCOR	Ligand Dependent Nuclear Receptor Corepressor	Protein Coding	40	GC10P096832	9.04013	https://www.genecards.org/cgi-bin/carddisp.pl?gene=LCOR
GNAO1	G Protein Subunit Alpha O1	Protein Coding	48	GC16P056231	9.03156	https://www.genecards.org/cgi-bin/carddisp.pl?gene=GNAO1
DDC	Dopa Decarboxylase	Protein Coding	52	GC07M050458	9.02937	https://www.genecards.org/cgi-bin/carddisp.pl?gene=DDC
IL1RAPL2	Interleukin 1 Receptor Accessory Protein Like 2	Protein Coding	42	GC0XP104566	9.02366	https://www.genecards.org/cgi-bin/carddisp.pl?gene=IL1RAPL2
POR	Cytochrome P450 Oxidoreductase	Protein Coding	52	GC07P075899	9.02124	https://www.genecards.org/cgi-bin/carddisp.pl?gene=POR
PAFAH1B1	Platelet Activating Factor Acetylhydrolase 1b Regulatory Subunit 1	Protein Coding	48	GC17P002593	9.01873	https://www.genecards.org/cgi-bin/carddisp.pl?gene=PAFAH1B1
SCN11A	Sodium Voltage-Gated Channel Alpha Subunit 11	Protein Coding	49	GC03M038862	9.01797	https://www.genecards.org/cgi-bin/carddisp.pl?gene=SCN11A
CPT1A	Carnitine Palmitoyltransferase 1A	Protein Coding	51	GC11M068754	9.00957	https://www.genecards.org/cgi-bin/carddisp.pl?gene=CPT1A
NDUFAF5	NADH:Ubiquinone Oxidoreductase Complex Assembly Factor 5	Protein Coding	38	GC20P013910	8.99226	https://www.genecards.org/cgi-bin/carddisp.pl?gene=NDUFAF5
FMR1	Fragile X Messenger Ribonucleoprotein 1	Protein Coding	46	GC0XP147953	8.98921	https://www.genecards.org/cgi-bin/carddisp.pl?gene=FMR1
OTC	Ornithine Transcarbamylase	Protein Coding	48	GC0XP038353	8.97791	https://www.genecards.org/cgi-bin/carddisp.pl?gene=OTC
AFF4	ALF Transcription Elongation Factor 4	Protein Coding	44	GC05M132875	8.9736	https://www.genecards.org/cgi-bin/carddisp.pl?gene=AFF4
MAP4K2	Mitogen-Activated Protein Kinase Kinase Kinase Kinase 2	Protein Coding	50	GC11M097005	8.97312	https://www.genecards.org/cgi-bin/carddisp.pl?gene=MAP4K2
GAL	Galanin And GMAP Prepropeptide	Protein Coding	47	GC11P070671	8.96422	https://www.genecards.org/cgi-bin/carddisp.pl?gene=GAL
IL16	Interleukin 16	Protein Coding	43	GC15P081159	8.95159	https://www.genecards.org/cgi-bin/carddisp.pl?gene=IL16
GATA4	GATA Binding Protein 4	Protein Coding	50	GC08P011676	8.94518	https://www.genecards.org/cgi-bin/carddisp.pl?gene=GATA4
TSPAN7	Tetraspanin 7	Protein Coding	47	GC0XP038561	8.93631	https://www.genecards.org/cgi-bin/carddisp.pl?gene=TSPAN7
REG3A	Regenerating Family Member 3 Alpha	Protein Coding	40	GC02M079157	8.92387	https://www.genecards.org/cgi-bin/carddisp.pl?gene=REG3A
DARS2	Aspartyl-TRNA Synthetase 2, Mitochondrial	Protein Coding	44	GC01P173824	8.91995	https://www.genecards.org/cgi-bin/carddisp.pl?gene=DARS2
CKB	Creatine Kinase B	Protein Coding	48	GC14M103519	8.91857	https://www.genecards.org/cgi-bin/carddisp.pl?gene=CKB
ARVCF	ARVCF Delta Catenin Family Member	Protein Coding	41	GC22M019966	8.91061	https://www.genecards.org/cgi-bin/carddisp.pl?gene=ARVCF
ARHGDIA	Rho GDP Dissociation Inhibitor Alpha	Protein Coding	49	GC17M081867	8.90844	https://www.genecards.org/cgi-bin/carddisp.pl?gene=ARHGDIA
LIPC	Lipase C, Hepatic Type	Protein Coding	48	GC15P058410	8.90745	https://www.genecards.org/cgi-bin/carddisp.pl?gene=LIPC
EIF4E	Eukaryotic Translation Initiation Factor 4E	Protein Coding	52	GC04M098879	8.90719	https://www.genecards.org/cgi-bin/carddisp.pl?gene=EIF4E
PITX2	Paired Like Homeodomain 2	Protein Coding	48	GC04M110617	8.89929	https://www.genecards.org/cgi-bin/carddisp.pl?gene=PITX2
BDKRB2	Bradykinin Receptor B2	Protein Coding	48	GC14P096205	8.89757	https://www.genecards.org/cgi-bin/carddisp.pl?gene=BDKRB2
RREB1	Ras Responsive Element Binding Protein 1	Protein Coding	44	GC06P007107	8.89332	https://www.genecards.org/cgi-bin/carddisp.pl?gene=RREB1
MSH6	MutS Homolog 6	Protein Coding	51	GC02P047695	8.89205	https://www.genecards.org/cgi-bin/carddisp.pl?gene=MSH6
PCCB	Propionyl-CoA Carboxylase Subunit Beta	Protein Coding	50	GC03P136250	8.88867	https://www.genecards.org/cgi-bin/carddisp.pl?gene=PCCB
SFTPA2	Surfactant Protein A2	Protein Coding	41	GC10M082044	8.88347	https://www.genecards.org/cgi-bin/carddisp.pl?gene=SFTPA2
OCA2	OCA2 Melanosomal Transmembrane Protein	Protein Coding	45	GC15M027754	8.88203	https://www.genecards.org/cgi-bin/carddisp.pl?gene=OCA2
LEF1	Lymphoid Enhancer Binding Factor 1	Protein Coding	51	GC04M108047	8.88077	https://www.genecards.org/cgi-bin/carddisp.pl?gene=LEF1
PLCB1	Phospholipase C Beta 1	Protein Coding	50	GC20P008061	8.87824	https://www.genecards.org/cgi-bin/carddisp.pl?gene=PLCB1
SPOP	Speckle Type BTB/POZ Protein	Protein Coding	45	GC17M049598	8.86766	https://www.genecards.org/cgi-bin/carddisp.pl?gene=SPOP
STUB1	STIP1 Homology And U-Box Containing Protein 1	Protein Coding	48	GC16P012618	8.86752	https://www.genecards.org/cgi-bin/carddisp.pl?gene=STUB1
DES	Desmin	Protein Coding	51	GC02P219418	8.86473	https://www.genecards.org/cgi-bin/carddisp.pl?gene=DES
COQ2	Coenzyme Q2, Polyprenyltransferase	Protein Coding	42	GC04M083261	8.86412	https://www.genecards.org/cgi-bin/carddisp.pl?gene=COQ2
CA9	Carbonic Anhydrase 9	Protein Coding	50	GC09P035673	8.86085	https://www.genecards.org/cgi-bin/carddisp.pl?gene=CA9
CEBPE	CCAAT Enhancer Binding Protein Epsilon	Protein Coding	45	GC14M023117	8.85499	https://www.genecards.org/cgi-bin/carddisp.pl?gene=CEBPE
CFLAR	CASP8 And FADD Like Apoptosis Regulator	Protein Coding	46	GC02P201117	8.85466	https://www.genecards.org/cgi-bin/carddisp.pl?gene=CFLAR
EMP2	Epithelial Membrane Protein 2	Protein Coding	46	GC16M010541	8.84828	https://www.genecards.org/cgi-bin/carddisp.pl?gene=EMP2
SLC25A15	Solute Carrier Family 25 Member 15	Protein Coding	46	GC13P040789	8.84434	https://www.genecards.org/cgi-bin/carddisp.pl?gene=SLC25A15
SURF1	SURF1 Cytochrome C Oxidase Assembly Factor	Protein Coding	44	GC09M133351	8.83898	https://www.genecards.org/cgi-bin/carddisp.pl?gene=SURF1
NAGS	N-Acetylglutamate Synthase	Protein Coding	43	GC17P044004	8.83612	https://www.genecards.org/cgi-bin/carddisp.pl?gene=NAGS
BAP1	BRCA1 Associated Protein 1	Protein Coding	50	GC03M052401	8.83117	https://www.genecards.org/cgi-bin/carddisp.pl?gene=BAP1
TSPO	Translocator Protein	Protein Coding	47	GC22P043151	8.82673	https://www.genecards.org/cgi-bin/carddisp.pl?gene=TSPO
CLTRN	Collectrin, Amino Acid Transport Regulator	Protein Coding	40	GC0XM015629	8.82476	https://www.genecards.org/cgi-bin/carddisp.pl?gene=CLTRN
LAG3	Lymphocyte Activating 3	Protein Coding	46	GC12P022367	8.81808	https://www.genecards.org/cgi-bin/carddisp.pl?gene=LAG3
YAP1	Yes1 Associated Transcriptional Regulator	Protein Coding	50	GC11P102110	8.81726	https://www.genecards.org/cgi-bin/carddisp.pl?gene=YAP1
CTSD	Cathepsin D	Protein Coding	55	GC11M001752	8.81529	https://www.genecards.org/cgi-bin/carddisp.pl?gene=CTSD
WNT11	Wnt Family Member 11	Protein Coding	46	GC11M076186	8.81131	https://www.genecards.org/cgi-bin/carddisp.pl?gene=WNT11
PIGL	Phosphatidylinositol Glycan Anchor Biosynthesis Class L	Protein Coding	41	GC17P016217	8.81126	https://www.genecards.org/cgi-bin/carddisp.pl?gene=PIGL
GRIA3	Glutamate Ionotropic Receptor AMPA Type Subunit 3	Protein Coding	54	GC0XP123184	8.80897	https://www.genecards.org/cgi-bin/carddisp.pl?gene=GRIA3
ATP1A3	ATPase Na+/K+ Transporting Subunit Alpha 3	Protein Coding	51	GC19M041966	8.80467	https://www.genecards.org/cgi-bin/carddisp.pl?gene=ATP1A3
CD81	CD81 Molecule	Protein Coding	49	GC11P002548	8.80016	https://www.genecards.org/cgi-bin/carddisp.pl?gene=CD81
NRG1	Neuregulin 1	Protein Coding	51	GC08P031639	8.79822	https://www.genecards.org/cgi-bin/carddisp.pl?gene=NRG1
APC2	APC Regulator Of WNT Signaling Pathway 2	Protein Coding	43	GC19P003292	8.79336	https://www.genecards.org/cgi-bin/carddisp.pl?gene=APC2
CASZ1	Castor Zinc Finger 1	Protein Coding	41	GC01M010642	8.79044	https://www.genecards.org/cgi-bin/carddisp.pl?gene=CASZ1
HOXD13	Homeobox D13	Protein Coding	43	GC02P176092	8.78782	https://www.genecards.org/cgi-bin/carddisp.pl?gene=HOXD13
HMGA2	High Mobility Group AT-Hook 2	Protein Coding	45	GC12P065824	8.78587	https://www.genecards.org/cgi-bin/carddisp.pl?gene=HMGA2
PTGIS	Prostaglandin I2 Synthase	Protein Coding	48	GC20M049503	8.78484	https://www.genecards.org/cgi-bin/carddisp.pl?gene=PTGIS
NINJ1	Ninjurin 1	Protein Coding	43	GC09M093121	8.78168	https://www.genecards.org/cgi-bin/carddisp.pl?gene=NINJ1
NR1H4	Nuclear Receptor Subfamily 1 Group H Member 4	Protein Coding	50	GC12P100473	8.77909	https://www.genecards.org/cgi-bin/carddisp.pl?gene=NR1H4
NDUFA13	NADH:Ubiquinone Oxidoreductase Subunit A13	Protein Coding	46	GC19P019515	8.77782	https://www.genecards.org/cgi-bin/carddisp.pl?gene=NDUFA13
IFT20	Intraflagellar Transport 20	Protein Coding	37	GC17M044979	8.77669	https://www.genecards.org/cgi-bin/carddisp.pl?gene=IFT20
PEX5	Peroxisomal Biogenesis Factor 5	Protein Coding	46	GC12P022393	8.77444	https://www.genecards.org/cgi-bin/carddisp.pl?gene=PEX5
CEL	Carboxyl Ester Lipase	Protein Coding	48	GC09P133061	8.77219	https://www.genecards.org/cgi-bin/carddisp.pl?gene=CEL
MKI67	Marker Of Proliferation Ki-67	Protein Coding	47	GC10M128096	8.77188	https://www.genecards.org/cgi-bin/carddisp.pl?gene=MKI67
HERC2	HECT And RLD Domain Containing E3 Ubiquitin Protein Ligase 2	Protein Coding	48	GC15M028111	8.76763	https://www.genecards.org/cgi-bin/carddisp.pl?gene=HERC2
LDB1	LIM Domain Binding 1	Protein Coding	41	GC10M102106	8.7629	https://www.genecards.org/cgi-bin/carddisp.pl?gene=LDB1
JMJD1C	Jumonji Domain Containing 1C	Protein Coding	43	GC10M063167	8.7623	https://www.genecards.org/cgi-bin/carddisp.pl?gene=JMJD1C
SCARB1	Scavenger Receptor Class B Member 1	Protein Coding	50	GC12M124776	8.75458	https://www.genecards.org/cgi-bin/carddisp.pl?gene=SCARB1
ALOX5AP	Arachidonate 5-Lipoxygenase Activating Protein	Protein Coding	47	GC13P030713	8.75151	https://www.genecards.org/cgi-bin/carddisp.pl?gene=ALOX5AP
GPX1	Glutathione Peroxidase 1	Protein Coding	48	GC03M051406	8.74813	https://www.genecards.org/cgi-bin/carddisp.pl?gene=GPX1
SOD3	Superoxide Dismutase 3	Protein Coding	45	GC04P024798	8.74706	https://www.genecards.org/cgi-bin/carddisp.pl?gene=SOD3
CDA	Cytidine Deaminase	Protein Coding	45	GC01P020588	8.7443	https://www.genecards.org/cgi-bin/carddisp.pl?gene=CDA
GABRD	Gamma-Aminobutyric Acid Type A Receptor Subunit Delta	Protein Coding	49	GC01P002019	8.74397	https://www.genecards.org/cgi-bin/carddisp.pl?gene=GABRD
STXBP2	Syntaxin Binding Protein 2	Protein Coding	47	GC19P007906	8.74332	https://www.genecards.org/cgi-bin/carddisp.pl?gene=STXBP2
NR5A1	Nuclear Receptor Subfamily 5 Group A Member 1	Protein Coding	52	GC09M124481	8.74057	https://www.genecards.org/cgi-bin/carddisp.pl?gene=NR5A1
PRSS2	Serine Protease 2	Protein Coding	41	GC07P148798	8.73958	https://www.genecards.org/cgi-bin/carddisp.pl?gene=PRSS2
TG	Thyroglobulin	Protein Coding	47	GC08P132866	8.73867	https://www.genecards.org/cgi-bin/carddisp.pl?gene=TG
S100A1	S100 Calcium Binding Protein A1	Protein Coding	43	GC01P153627	8.73653	https://www.genecards.org/cgi-bin/carddisp.pl?gene=S100A1
ARL6	ADP Ribosylation Factor Like GTPase 6	Protein Coding	43	GC03P097764	8.73447	https://www.genecards.org/cgi-bin/carddisp.pl?gene=ARL6
MEF2A	Myocyte Enhancer Factor 2A	Protein Coding	48	GC15P099565	8.73425	https://www.genecards.org/cgi-bin/carddisp.pl?gene=MEF2A
XBP1	X-Box Binding Protein 1	Protein Coding	47	GC22M028794	8.73357	https://www.genecards.org/cgi-bin/carddisp.pl?gene=XBP1
LOC107032760	Origin Of Replication In Promoter/Intron 1 Of HPRT1	Biological Region	3	GC0XP134461	8.73078	https://www.genecards.org/cgi-bin/carddisp.pl?gene=LOC107032760
CPB2	Carboxypeptidase B2	Protein Coding	48	GC13M046053	8.72562	https://www.genecards.org/cgi-bin/carddisp.pl?gene=CPB2
CYP26A1	Cytochrome P450 Family 26 Subfamily A Member 1	Protein Coding	45	GC10P093073	8.72174	https://www.genecards.org/cgi-bin/carddisp.pl?gene=CYP26A1
ORM1	Orosomucoid 1	Protein Coding	43	GC09P114323	8.72162	https://www.genecards.org/cgi-bin/carddisp.pl?gene=ORM1
GRB2	Growth Factor Receptor Bound Protein 2	Protein Coding	48	GC17M075318	8.72121	https://www.genecards.org/cgi-bin/carddisp.pl?gene=GRB2
SLC22A4	Solute Carrier Family 22 Member 4	Protein Coding	48	GC05P132294	8.7154	https://www.genecards.org/cgi-bin/carddisp.pl?gene=SLC22A4
FOLH1	Folate Hydrolase 1	Protein Coding	50	GC11M096736	8.71498	https://www.genecards.org/cgi-bin/carddisp.pl?gene=FOLH1
CDC42	Cell Division Cycle 42	Protein Coding	53	GC01P022052	8.70542	https://www.genecards.org/cgi-bin/carddisp.pl?gene=CDC42
SOX4	SRY-Box Transcription Factor 4	Protein Coding	45	GC06P021593	8.70195	https://www.genecards.org/cgi-bin/carddisp.pl?gene=SOX4
YARS1	Tyrosyl-TRNA Synthetase 1	Protein Coding	45	GC01M032776	8.69955	https://www.genecards.org/cgi-bin/carddisp.pl?gene=YARS1
WWOX	WW Domain Containing Oxidoreductase	Protein Coding	48	GC16P078099	8.69902	https://www.genecards.org/cgi-bin/carddisp.pl?gene=WWOX
PIGQ	Phosphatidylinositol Glycan Anchor Biosynthesis Class Q	Protein Coding	44	GC16P012604	8.69706	https://www.genecards.org/cgi-bin/carddisp.pl?gene=PIGQ
TSLP	Thymic Stromal Lymphopoietin	Protein Coding	44	GC05P111070	8.69508	https://www.genecards.org/cgi-bin/carddisp.pl?gene=TSLP
FLT3LG	Fms Related Receptor Tyrosine Kinase 3 Ligand	Protein Coding	44	GC19P070185	8.69216	https://www.genecards.org/cgi-bin/carddisp.pl?gene=FLT3LG
FKBP6	FKBP Prolyl Isomerase Family Member 6 (Inactive)	Protein Coding	40	GC07P073328	8.69089	https://www.genecards.org/cgi-bin/carddisp.pl?gene=FKBP6
MOG	Myelin Oligodendrocyte Glycoprotein	Protein Coding	49	GC06P087659	8.67869	https://www.genecards.org/cgi-bin/carddisp.pl?gene=MOG
CLTC	Clathrin Heavy Chain	Protein Coding	48	GC17P059619	8.67691	https://www.genecards.org/cgi-bin/carddisp.pl?gene=CLTC
WRAP53	WD Repeat Containing Antisense To TP53	Protein Coding	43	GC17P011466	8.66916	https://www.genecards.org/cgi-bin/carddisp.pl?gene=WRAP53
SGPL1	Sphingosine-1-Phosphate Lyase 1	Protein Coding	48	GC10P070815	8.66291	https://www.genecards.org/cgi-bin/carddisp.pl?gene=SGPL1
IKZF3	IKAROS Family Zinc Finger 3	Protein Coding	44	GC17M049237	8.65729	https://www.genecards.org/cgi-bin/carddisp.pl?gene=IKZF3
DCHS1	Dachsous Cadherin-Related 1	Protein Coding	40	GC11M006621	8.6565	https://www.genecards.org/cgi-bin/carddisp.pl?gene=DCHS1
TCF21	Transcription Factor 21	Protein Coding	40	GC06P133889	8.64897	https://www.genecards.org/cgi-bin/carddisp.pl?gene=TCF21
GAD2	Glutamate Decarboxylase 2	Protein Coding	47	GC10P026216	8.63728	https://www.genecards.org/cgi-bin/carddisp.pl?gene=GAD2
SIM1	SIM BHLH Transcription Factor 1	Protein Coding	43	GC06M100386	8.63727	https://www.genecards.org/cgi-bin/carddisp.pl?gene=SIM1
BMPER	BMP Binding Endothelial Regulator	Protein Coding	44	GC07P033944	8.63201	https://www.genecards.org/cgi-bin/carddisp.pl?gene=BMPER
ATP1A1	ATPase Na+/K+ Transporting Subunit Alpha 1	Protein Coding	53	GC01P116372	8.62944	https://www.genecards.org/cgi-bin/carddisp.pl?gene=ATP1A1
NUP205	Nucleoporin 205	Protein Coding	41	GC07P135557	8.62138	https://www.genecards.org/cgi-bin/carddisp.pl?gene=NUP205
ATP2A2	ATPase Sarcoplasmic/Endoplasmic Reticulum Ca2+ Transporting 2	Protein Coding	54	GC12P110280	8.62112	https://www.genecards.org/cgi-bin/carddisp.pl?gene=ATP2A2
EDN3	Endothelin 3	Protein Coding	48	GC20P059300	8.61955	https://www.genecards.org/cgi-bin/carddisp.pl?gene=EDN3
EPHX2	Epoxide Hydrolase 2	Protein Coding	50	GC08P027490	8.6148	https://www.genecards.org/cgi-bin/carddisp.pl?gene=EPHX2
CCL26	C-C Motif Chemokine Ligand 26	Protein Coding	43	GC07M075769	8.61448	https://www.genecards.org/cgi-bin/carddisp.pl?gene=CCL26
FAM13A	Family With Sequence Similarity 13 Member A	Protein Coding	41	GC04M088725	8.61066	https://www.genecards.org/cgi-bin/carddisp.pl?gene=FAM13A
P2RY12	Purinergic Receptor P2Y12	Protein Coding	51	GC03M151336	8.60734	https://www.genecards.org/cgi-bin/carddisp.pl?gene=P2RY12
NDUFAF2	NADH:Ubiquinone Oxidoreductase Complex Assembly Factor 2	Protein Coding	43	GC05P060945	8.60074	https://www.genecards.org/cgi-bin/carddisp.pl?gene=NDUFAF2
RETREG1	Reticulophagy Regulator 1	Protein Coding	38	GC05M016472	8.59957	https://www.genecards.org/cgi-bin/carddisp.pl?gene=RETREG1
ADD1	Adducin 1	Protein Coding	47	GC04P002855	8.59167	https://www.genecards.org/cgi-bin/carddisp.pl?gene=ADD1
ARHGAP24	Rho GTPase Activating Protein 24	Protein Coding	41	GC04P085475	8.58797	https://www.genecards.org/cgi-bin/carddisp.pl?gene=ARHGAP24
SFRP1	Secreted Frizzled Related Protein 1	Protein Coding	47	GC08M041262	8.58721	https://www.genecards.org/cgi-bin/carddisp.pl?gene=SFRP1
WTAP	WT1 Associated Protein	Protein Coding	41	GC06P159725	8.58701	https://www.genecards.org/cgi-bin/carddisp.pl?gene=WTAP
CCAT1	Colon Cancer Associated Transcript 1	RNA Gene	16	GC08M127207	8.58285	https://www.genecards.org/cgi-bin/carddisp.pl?gene=CCAT1
MYOD1	Myogenic Differentiation 1	Protein Coding	48	GC11P017741	8.57983	https://www.genecards.org/cgi-bin/carddisp.pl?gene=MYOD1
ERBB4	Erb-B2 Receptor Tyrosine Kinase 4	Protein Coding	57	GC02M211375	8.57786	https://www.genecards.org/cgi-bin/carddisp.pl?gene=ERBB4
ABCD1	ATP Binding Cassette Subfamily D Member 1	Protein Coding	49	GC0XP153724	8.56907	https://www.genecards.org/cgi-bin/carddisp.pl?gene=ABCD1
HABP2	Hyaluronan Binding Protein 2	Protein Coding	48	GC10P113550	8.56144	https://www.genecards.org/cgi-bin/carddisp.pl?gene=HABP2
NKX2-1	NK2 Homeobox 1	Protein Coding	48	GC14M036516	8.56109	https://www.genecards.org/cgi-bin/carddisp.pl?gene=NKX2-1
MIR455	MicroRNA 455	RNA Gene	21	GC09P114209	8.55624	https://www.genecards.org/cgi-bin/carddisp.pl?gene=MIR455
HDAC3	Histone Deacetylase 3	Protein Coding	51	GC05M141583	8.55461	https://www.genecards.org/cgi-bin/carddisp.pl?gene=HDAC3
TGFB3	Transforming Growth Factor Beta 3	Protein Coding	52	GC14M075958	8.55321	https://www.genecards.org/cgi-bin/carddisp.pl?gene=TGFB3
CLEC7A	C-Type Lectin Domain Containing 7A	Protein Coding	48	GC12M021841	8.54827	https://www.genecards.org/cgi-bin/carddisp.pl?gene=CLEC7A
LIPA	Lipase A, Lysosomal Acid Type	Protein Coding	51	GC10M089213	8.54618	https://www.genecards.org/cgi-bin/carddisp.pl?gene=LIPA
ITGA2	Integrin Subunit Alpha 2	Protein Coding	49	GC05P052989	8.54035	https://www.genecards.org/cgi-bin/carddisp.pl?gene=ITGA2
KCNA1	Potassium Voltage-Gated Channel Subfamily A Member 1	Protein Coding	48	GC12P022318	8.53991	https://www.genecards.org/cgi-bin/carddisp.pl?gene=KCNA1
MIR146B	MicroRNA 146b	RNA Gene	23	GC10P102436	8.53857	https://www.genecards.org/cgi-bin/carddisp.pl?gene=MIR146B
DNM1	Dynamin 1	Protein Coding	52	GC09P128191	8.53572	https://www.genecards.org/cgi-bin/carddisp.pl?gene=DNM1
SMN1	Survival Of Motor Neuron 1, Telomeric	Protein Coding	43	GC05P070924	8.53507	https://www.genecards.org/cgi-bin/carddisp.pl?gene=SMN1
VEGFC	Vascular Endothelial Growth Factor C	Protein Coding	50	GC04M176683	8.52987	https://www.genecards.org/cgi-bin/carddisp.pl?gene=VEGFC
APOC3	Apolipoprotein C3	Protein Coding	48	GC11P116829	8.52271	https://www.genecards.org/cgi-bin/carddisp.pl?gene=APOC3
S100A12	S100 Calcium Binding Protein A12	Protein Coding	41	GC01M153373	8.51618	https://www.genecards.org/cgi-bin/carddisp.pl?gene=S100A12
UCP2	Uncoupling Protein 2	Protein Coding	49	GC11M073974	8.50986	https://www.genecards.org/cgi-bin/carddisp.pl?gene=UCP2
UQCRFS1	Ubiquinol-Cytochrome C Reductase, Rieske Iron-Sulfur Polypeptide 1	Protein Coding	49	GC19M029205	8.50906	https://www.genecards.org/cgi-bin/carddisp.pl?gene=UQCRFS1
MMP7	Matrix Metallopeptidase 7	Protein Coding	50	GC11M102425	8.50807	https://www.genecards.org/cgi-bin/carddisp.pl?gene=MMP7
AGPAT2	1-Acylglycerol-3-Phosphate O-Acyltransferase 2	Protein Coding	48	GC09M136673	8.50181	https://www.genecards.org/cgi-bin/carddisp.pl?gene=AGPAT2
ATRIP	ATR Interacting Protein	Protein Coding	44	GC03P049767	8.49484	https://www.genecards.org/cgi-bin/carddisp.pl?gene=ATRIP
LGI1	Leucine Rich Glioma Inactivated 1	Protein Coding	46	GC10P093757	8.47927	https://www.genecards.org/cgi-bin/carddisp.pl?gene=LGI1
HBEGF	Heparin Binding EGF Like Growth Factor	Protein Coding	45	GC05M140332	8.47883	https://www.genecards.org/cgi-bin/carddisp.pl?gene=HBEGF
BBOX1	Gamma-Butyrobetaine Hydroxylase 1	Protein Coding	43	GC11P027019	8.478	https://www.genecards.org/cgi-bin/carddisp.pl?gene=BBOX1
VAV1	Vav Guanine Nucleotide Exchange Factor 1	Protein Coding	48	GC19P006772	8.47691	https://www.genecards.org/cgi-bin/carddisp.pl?gene=VAV1
GP6	Glycoprotein VI Platelet	Protein Coding	48	GC19M055013	8.4759	https://www.genecards.org/cgi-bin/carddisp.pl?gene=GP6
IL1RL1	Interleukin 1 Receptor Like 1	Protein Coding	44	GC02P102294	8.47428	https://www.genecards.org/cgi-bin/carddisp.pl?gene=IL1RL1
CD9	CD9 Molecule	Protein Coding	46	GC12P022327	8.47277	https://www.genecards.org/cgi-bin/carddisp.pl?gene=CD9
GTF2I	General Transcription Factor IIi	Protein Coding	44	GC07P075846	8.47188	https://www.genecards.org/cgi-bin/carddisp.pl?gene=GTF2I
GAD1	Glutamate Decarboxylase 1	Protein Coding	52	GC02P170813	8.46966	https://www.genecards.org/cgi-bin/carddisp.pl?gene=GAD1
FGF1	Fibroblast Growth Factor 1	Protein Coding	50	GC05M142555	8.4622	https://www.genecards.org/cgi-bin/carddisp.pl?gene=FGF1
ADAMTS3	ADAM Metallopeptidase With Thrombospondin Type 1 Motif 3	Protein Coding	43	GC04M072280	8.4544	https://www.genecards.org/cgi-bin/carddisp.pl?gene=ADAMTS3
RAB11A	RAB11A, Member RAS Oncogene Family	Protein Coding	49	GC15P120465	8.45273	https://www.genecards.org/cgi-bin/carddisp.pl?gene=RAB11A
POSTN	Periostin	Protein Coding	46	GC13M037562	8.45134	https://www.genecards.org/cgi-bin/carddisp.pl?gene=POSTN
BIRC2	Baculoviral IAP Repeat Containing 2	Protein Coding	48	GC11P102347	8.4499	https://www.genecards.org/cgi-bin/carddisp.pl?gene=BIRC2
PTGDS	Prostaglandin D2 Synthase	Protein Coding	48	GC09P137112	8.44465	https://www.genecards.org/cgi-bin/carddisp.pl?gene=PTGDS
VANGL2	VANGL Planar Cell Polarity Protein 2	Protein Coding	44	GC01P160400	8.44372	https://www.genecards.org/cgi-bin/carddisp.pl?gene=VANGL2
MIR134	MicroRNA 134	RNA Gene	21	GC14P110425	8.44357	https://www.genecards.org/cgi-bin/carddisp.pl?gene=MIR134
LUC7L2	LUC7 Like 2, Pre-MRNA Splicing Factor	Protein Coding	40	GC07P139344	8.44265	https://www.genecards.org/cgi-bin/carddisp.pl?gene=LUC7L2
HTR1A	5-Hydroxytryptamine Receptor 1A	Protein Coding	49	GC05M063960	8.44213	https://www.genecards.org/cgi-bin/carddisp.pl?gene=HTR1A
NR1I2	Nuclear Receptor Subfamily 1 Group I Member 2	Protein Coding	47	GC03P119780	8.44201	https://www.genecards.org/cgi-bin/carddisp.pl?gene=NR1I2
RPL36A-HNRNPH2	RPL36A-HNRNPH2 Readthrough	Protein Coding	18	GC0XP101390	8.43499	https://www.genecards.org/cgi-bin/carddisp.pl?gene=RPL36A-HNRNPH2
TMEM126B	Transmembrane Protein 126B	Protein Coding	41	GC11P085628	8.42421	https://www.genecards.org/cgi-bin/carddisp.pl?gene=TMEM126B
TYR	Tyrosinase	Protein Coding	53	GC11P089177	8.42219	https://www.genecards.org/cgi-bin/carddisp.pl?gene=TYR
TRIM32	Tripartite Motif Containing 32	Protein Coding	44	GC09P116687	8.4177	https://www.genecards.org/cgi-bin/carddisp.pl?gene=TRIM32
CXCL16	C-X-C Motif Chemokine Ligand 16	Protein Coding	42	GC17M004733	8.41378	https://www.genecards.org/cgi-bin/carddisp.pl?gene=CXCL16
GFER	Growth Factor, Augmenter Of Liver Regeneration	Protein Coding	48	GC16P001984	8.41181	https://www.genecards.org/cgi-bin/carddisp.pl?gene=GFER
DACT1	Dishevelled Binding Antagonist Of Beta Catenin 1	Protein Coding	41	GC14P058633	8.41088	https://www.genecards.org/cgi-bin/carddisp.pl?gene=DACT1
APEX1	Apurinic/Apyrimidinic Endodeoxyribonuclease 1	Protein Coding	47	GC14P020455	8.4073	https://www.genecards.org/cgi-bin/carddisp.pl?gene=APEX1
ALDH1A1	Aldehyde Dehydrogenase 1 Family Member A1	Protein Coding	50	GC09M072900	8.4037	https://www.genecards.org/cgi-bin/carddisp.pl?gene=ALDH1A1
IL17F	Interleukin 17F	Protein Coding	48	GC06M069573	8.4034	https://www.genecards.org/cgi-bin/carddisp.pl?gene=IL17F
MIR29C	MicroRNA 29c	RNA Gene	20	GC01M207802	8.39847	https://www.genecards.org/cgi-bin/carddisp.pl?gene=MIR29C
ACTA2	Actin Alpha 2, Smooth Muscle	Protein Coding	50	GC10M088935	8.39722	https://www.genecards.org/cgi-bin/carddisp.pl?gene=ACTA2
SLC6A20	Solute Carrier Family 6 Member 20	Protein Coding	44	GC03M045755	8.38929	https://www.genecards.org/cgi-bin/carddisp.pl?gene=SLC6A20
HMOX2	Heme Oxygenase 2	Protein Coding	48	GC16P004474	8.38027	https://www.genecards.org/cgi-bin/carddisp.pl?gene=HMOX2
CKM	Creatine Kinase, M-Type	Protein Coding	47	GC19M045306	8.37915	https://www.genecards.org/cgi-bin/carddisp.pl?gene=CKM
SLC5A6	Solute Carrier Family 5 Member 6	Protein Coding	47	GC02M027201	8.378	https://www.genecards.org/cgi-bin/carddisp.pl?gene=SLC5A6
CDC25A	Cell Division Cycle 25A	Protein Coding	50	GC03M048183	8.37238	https://www.genecards.org/cgi-bin/carddisp.pl?gene=CDC25A
BCL11A	BAF Chromatin Remodeling Complex Subunit BCL11A	Protein Coding	45	GC02M060451	8.37104	https://www.genecards.org/cgi-bin/carddisp.pl?gene=BCL11A
CETP	Cholesteryl Ester Transfer Protein	Protein Coding	49	GC16P056961	8.35736	https://www.genecards.org/cgi-bin/carddisp.pl?gene=CETP
PSMB9	Proteasome 20S Subunit Beta 9	Protein Coding	48	GC06P087772	8.3561	https://www.genecards.org/cgi-bin/carddisp.pl?gene=PSMB9
CYP21A2	Cytochrome P450 Family 21 Subfamily A Member 2	Protein Coding	46	GC06P087764	8.35573	https://www.genecards.org/cgi-bin/carddisp.pl?gene=CYP21A2
MIR199B	MicroRNA 199b	RNA Gene	21	GC09M128244	8.35328	https://www.genecards.org/cgi-bin/carddisp.pl?gene=MIR199B
CA2	Carbonic Anhydrase 2	Protein Coding	55	GC08P085463	8.34869	https://www.genecards.org/cgi-bin/carddisp.pl?gene=CA2
IGHE	Immunoglobulin Heavy Constant Epsilon	Protein Coding	32	GC14M113013	8.34831	https://www.genecards.org/cgi-bin/carddisp.pl?gene=IGHE
HBA1	Hemoglobin Subunit Alpha 1	Protein Coding	45	GC16P012591	8.34624	https://www.genecards.org/cgi-bin/carddisp.pl?gene=HBA1
AIRE	Autoimmune Regulator	Protein Coding	45	GC21P044285	8.3411	https://www.genecards.org/cgi-bin/carddisp.pl?gene=AIRE
SGSH	N-Sulfoglucosamine Sulfohydrolase	Protein Coding	48	GC17M080206	8.33947	https://www.genecards.org/cgi-bin/carddisp.pl?gene=SGSH
ADRB1	Adrenoceptor Beta 1	Protein Coding	50	GC10P114044	8.33768	https://www.genecards.org/cgi-bin/carddisp.pl?gene=ADRB1
NR4A1	Nuclear Receptor Subfamily 4 Group A Member 1	Protein Coding	50	GC12P052022	8.33717	https://www.genecards.org/cgi-bin/carddisp.pl?gene=NR4A1
PTGER3	Prostaglandin E Receptor 3	Protein Coding	49	GC01M070852	8.33314	https://www.genecards.org/cgi-bin/carddisp.pl?gene=PTGER3
SCN8A	Sodium Voltage-Gated Channel Alpha Subunit 8	Protein Coding	52	GC12P051590	8.333	https://www.genecards.org/cgi-bin/carddisp.pl?gene=SCN8A
EPRS1	Glutamyl-Prolyl-TRNA Synthetase 1	Protein Coding	45	GC01M219969	8.33239	https://www.genecards.org/cgi-bin/carddisp.pl?gene=EPRS1
CYBA	Cytochrome B-245 Alpha Chain	Protein Coding	50	GC16M088643	8.32553	https://www.genecards.org/cgi-bin/carddisp.pl?gene=CYBA
KRT19	Keratin 19	Protein Coding	46	GC17M041523	8.3236	https://www.genecards.org/cgi-bin/carddisp.pl?gene=KRT19
ACADVL	Acyl-CoA Dehydrogenase Very Long Chain	Protein Coding	48	GC17P007219	8.32086	https://www.genecards.org/cgi-bin/carddisp.pl?gene=ACADVL
TGIF1	TGFB Induced Factor Homeobox 1	Protein Coding	48	GC18P003411	8.31694	https://www.genecards.org/cgi-bin/carddisp.pl?gene=TGIF1
SLC1A1	Solute Carrier Family 1 Member 1	Protein Coding	52	GC09P004490	8.31243	https://www.genecards.org/cgi-bin/carddisp.pl?gene=SLC1A1
TRAF2	TNF Receptor Associated Factor 2	Protein Coding	47	GC09P136881	8.30291	https://www.genecards.org/cgi-bin/carddisp.pl?gene=TRAF2
GNB3	G Protein Subunit Beta 3	Protein Coding	49	GC12P006839	8.30231	https://www.genecards.org/cgi-bin/carddisp.pl?gene=GNB3
RPS27A	Ribosomal Protein S27a	Protein Coding	44	GC02P055231	8.30065	https://www.genecards.org/cgi-bin/carddisp.pl?gene=RPS27A
CD24	CD24 Molecule	Protein Coding	40	GC06M106969	8.2984	https://www.genecards.org/cgi-bin/carddisp.pl?gene=CD24
ACTA1	Actin Alpha 1, Skeletal Muscle	Protein Coding	51	GC01M229584	8.2914	https://www.genecards.org/cgi-bin/carddisp.pl?gene=ACTA1
MASP1	MBL Associated Serine Protease 1	Protein Coding	51	GC03M187216	8.28734	https://www.genecards.org/cgi-bin/carddisp.pl?gene=MASP1
SUFU	SUFU Negative Regulator Of Hedgehog Signaling	Protein Coding	45	GC10P102503	8.2873	https://www.genecards.org/cgi-bin/carddisp.pl?gene=SUFU
FLRT3	Fibronectin Leucine Rich Transmembrane Protein 3	Protein Coding	47	GC20M014322	8.28622	https://www.genecards.org/cgi-bin/carddisp.pl?gene=FLRT3
PDGFA	Platelet Derived Growth Factor Subunit A	Protein Coding	46	GC07M000497	8.28075	https://www.genecards.org/cgi-bin/carddisp.pl?gene=PDGFA
ADAM10	ADAM Metallopeptidase Domain 10	Protein Coding	55	GC15M058588	8.27876	https://www.genecards.org/cgi-bin/carddisp.pl?gene=ADAM10
MIR125B1	MicroRNA 125b-1	RNA Gene	23	GC11M122100	8.27562	https://www.genecards.org/cgi-bin/carddisp.pl?gene=MIR125B1
SULT1A3	Sulfotransferase Family 1A Member 3	Protein Coding	39	GC16P030199	8.27462	https://www.genecards.org/cgi-bin/carddisp.pl?gene=SULT1A3
LAMB3	Laminin Subunit Beta 3	Protein Coding	48	GC01M209614	8.27225	https://www.genecards.org/cgi-bin/carddisp.pl?gene=LAMB3
PIK3CB	Phosphatidylinositol-4,5-Bisphosphate 3-Kinase Catalytic Subunit Beta	Protein Coding	50	GC03M138652	8.26374	https://www.genecards.org/cgi-bin/carddisp.pl?gene=PIK3CB
NSUN2	NOP2/Sun RNA Methyltransferase 2	Protein Coding	45	GC05M006599	8.26122	https://www.genecards.org/cgi-bin/carddisp.pl?gene=NSUN2
NSD2	Nuclear Receptor Binding SET Domain Protein 2	Protein Coding	44	GC04P001872	8.25742	https://www.genecards.org/cgi-bin/carddisp.pl?gene=NSD2
CXCR5	C-X-C Motif Chemokine Receptor 5	Protein Coding	45	GC11P118928	8.24572	https://www.genecards.org/cgi-bin/carddisp.pl?gene=CXCR5
GPHN	Gephyrin	Protein Coding	50	GC14P066507	8.24148	https://www.genecards.org/cgi-bin/carddisp.pl?gene=GPHN
MIR148A	MicroRNA 148a	RNA Gene	23	GC07M025993	8.23587	https://www.genecards.org/cgi-bin/carddisp.pl?gene=MIR148A
NUP133	Nucleoporin 133	Protein Coding	44	GC01M229587	8.2288	https://www.genecards.org/cgi-bin/carddisp.pl?gene=NUP133
CX3CL1	C-X3-C Motif Chemokine Ligand 1	Protein Coding	47	GC16P057372	8.21243	https://www.genecards.org/cgi-bin/carddisp.pl?gene=CX3CL1
PDE4A	Phosphodiesterase 4A	Protein Coding	47	GC19P010416	8.21231	https://www.genecards.org/cgi-bin/carddisp.pl?gene=PDE4A
CDH5	Cadherin 5	Protein Coding	49	GC16P066366	8.21172	https://www.genecards.org/cgi-bin/carddisp.pl?gene=CDH5
CALCRL	Calcitonin Receptor Like Receptor	Protein Coding	48	GC02M187341	8.20587	https://www.genecards.org/cgi-bin/carddisp.pl?gene=CALCRL
VPS33B	VPS33B Late Endosome And Lysosome Associated	Protein Coding	44	GC15M090998	8.20004	https://www.genecards.org/cgi-bin/carddisp.pl?gene=VPS33B
RNU7-1	RNA, U7 Small Nuclear 1	RNA Gene	18	GC12P022387	8.19855	https://www.genecards.org/cgi-bin/carddisp.pl?gene=RNU7-1
TIGIT	T Cell Immunoreceptor With Ig And ITIM Domains	Protein Coding	43	GC03P114276	8.19787	https://www.genecards.org/cgi-bin/carddisp.pl?gene=TIGIT
LUZP1	Leucine Zipper Protein 1	Protein Coding	37	GC01M023085	8.19433	https://www.genecards.org/cgi-bin/carddisp.pl?gene=LUZP1
SERPING1	Serpin Family G Member 1	Protein Coding	50	GC11P057597	8.19432	https://www.genecards.org/cgi-bin/carddisp.pl?gene=SERPING1
SHROOM3	Shroom Family Member 3	Protein Coding	39	GC04P076435	8.19201	https://www.genecards.org/cgi-bin/carddisp.pl?gene=SHROOM3
FIBP	FGF1 Intracellular Binding Protein	Protein Coding	44	GC11M097088	8.18267	https://www.genecards.org/cgi-bin/carddisp.pl?gene=FIBP
HADH	Hydroxyacyl-CoA Dehydrogenase	Protein Coding	50	GC04P107989	8.18122	https://www.genecards.org/cgi-bin/carddisp.pl?gene=HADH
MDK	Midkine	Protein Coding	47	GC11P046380	8.18023	https://www.genecards.org/cgi-bin/carddisp.pl?gene=MDK
TYMP	Thymidine Phosphorylase	Protein Coding	50	GC22M050525	8.17755	https://www.genecards.org/cgi-bin/carddisp.pl?gene=TYMP
WAC	WW Domain Containing Adaptor With Coiled-Coil	Protein Coding	41	GC10P028557	8.17609	https://www.genecards.org/cgi-bin/carddisp.pl?gene=WAC
CFD	Complement Factor D	Protein Coding	47	GC19P000859	8.17228	https://www.genecards.org/cgi-bin/carddisp.pl?gene=CFD
CYP17A1	Cytochrome P450 Family 17 Subfamily A Member 1	Protein Coding	51	GC10M102830	8.16923	https://www.genecards.org/cgi-bin/carddisp.pl?gene=CYP17A1
TNFSF12	TNF Superfamily Member 12	Protein Coding	44	GC17P011456	8.1673	https://www.genecards.org/cgi-bin/carddisp.pl?gene=TNFSF12
DOT1L	DOT1 Like Histone Lysine Methyltransferase	Protein Coding	48	GC19P003331	8.16279	https://www.genecards.org/cgi-bin/carddisp.pl?gene=DOT1L
BAK1	BCL2 Antagonist/Killer 1	Protein Coding	47	GC06M033572	8.15818	https://www.genecards.org/cgi-bin/carddisp.pl?gene=BAK1
ERAP1	Endoplasmic Reticulum Aminopeptidase 1	Protein Coding	48	GC05M096760	8.15253	https://www.genecards.org/cgi-bin/carddisp.pl?gene=ERAP1
AVIL	Advillin	Protein Coding	40	GC12M057793	8.14914	https://www.genecards.org/cgi-bin/carddisp.pl?gene=AVIL
MCOLN1	Mucolipin TRP Cation Channel 1	Protein Coding	45	GC19P007523	8.14383	https://www.genecards.org/cgi-bin/carddisp.pl?gene=MCOLN1
STK11	Serine/Threonine Kinase 11	Protein Coding	53	GC19P001177	8.13642	https://www.genecards.org/cgi-bin/carddisp.pl?gene=STK11
KLK1	Kallikrein 1	Protein Coding	49	GC19M050819	8.13629	https://www.genecards.org/cgi-bin/carddisp.pl?gene=KLK1
IL12A	Interleukin 12A	Protein Coding	46	GC03P159988	8.1353	https://www.genecards.org/cgi-bin/carddisp.pl?gene=IL12A
MIR32	MicroRNA 32	RNA Gene	24	GC09M109046	8.12231	https://www.genecards.org/cgi-bin/carddisp.pl?gene=MIR32
MIR338	MicroRNA 338	RNA Gene	20	GC17M081126	8.12099	https://www.genecards.org/cgi-bin/carddisp.pl?gene=MIR338
NDRG1	N-Myc Downstream Regulated 1	Protein Coding	48	GC08M133237	8.11644	https://www.genecards.org/cgi-bin/carddisp.pl?gene=NDRG1
OLIG2	Oligodendrocyte Transcription Factor 2	Protein Coding	41	GC21P033025	8.11533	https://www.genecards.org/cgi-bin/carddisp.pl?gene=OLIG2
RTN4IP1	Reticulon 4 Interacting Protein 1	Protein Coding	43	GC06M106571	8.11003	https://www.genecards.org/cgi-bin/carddisp.pl?gene=RTN4IP1
ABCC6	ATP Binding Cassette Subfamily C Member 6	Protein Coding	50	GC16M016148	8.11003	https://www.genecards.org/cgi-bin/carddisp.pl?gene=ABCC6
IGH	Immunoglobulin Heavy Locus	Protein Coding	19	GC14M113012	8.10806	https://www.genecards.org/cgi-bin/carddisp.pl?gene=IGH
HPSE	Heparanase	Protein Coding	47	GC04M083292	8.10591	https://www.genecards.org/cgi-bin/carddisp.pl?gene=HPSE
STAG2	Stromal Antigen 2	Protein Coding	48	GC0XP123960	8.1056	https://www.genecards.org/cgi-bin/carddisp.pl?gene=STAG2
MIR128-1	MicroRNA 128-1	RNA Gene	20	GC02P135665	8.09668	https://www.genecards.org/cgi-bin/carddisp.pl?gene=MIR128-1
PEX26	Peroxisomal Biogenesis Factor 26	Protein Coding	42	GC22P039676	8.09149	https://www.genecards.org/cgi-bin/carddisp.pl?gene=PEX26
PDE4D	Phosphodiesterase 4D	Protein Coding	51	GC05M058969	8.08842	https://www.genecards.org/cgi-bin/carddisp.pl?gene=PDE4D
DPEP1	Dipeptidase 1	Protein Coding	46	GC16P089613	8.08381	https://www.genecards.org/cgi-bin/carddisp.pl?gene=DPEP1
TYROBP	Transmembrane Immune Signaling Adaptor TYROBP	Protein Coding	45	GC19M035904	8.08135	https://www.genecards.org/cgi-bin/carddisp.pl?gene=TYROBP
UGT1A9	UDP Glucuronosyltransferase Family 1 Member A9	Protein Coding	47	GC02P233671	8.07984	https://www.genecards.org/cgi-bin/carddisp.pl?gene=UGT1A9
FLG	Filaggrin	Protein Coding	43	GC01M152304	8.0794	https://www.genecards.org/cgi-bin/carddisp.pl?gene=FLG
AKR1A1	Aldo-Keto Reductase Family 1 Member A1	Protein Coding	47	GC01P045550	8.07875	https://www.genecards.org/cgi-bin/carddisp.pl?gene=AKR1A1
ERCC8	ERCC Excision Repair 8, CSA Ubiquitin Ligase Complex Subunit	Protein Coding	44	GC05M060896	8.07854	https://www.genecards.org/cgi-bin/carddisp.pl?gene=ERCC8
AUTS2	Activator Of Transcription And Developmental Regulator AUTS2	Protein Coding	43	GC07P069598	8.07784	https://www.genecards.org/cgi-bin/carddisp.pl?gene=AUTS2
MIR200A	MicroRNA 200a	RNA Gene	22	GC01P004110	8.07597	https://www.genecards.org/cgi-bin/carddisp.pl?gene=MIR200A
MT-TE	Mitochondrially Encoded TRNA-Glu (GAA/G)	RNA Gene	13	GCMTM014676	8.06813	https://www.genecards.org/cgi-bin/carddisp.pl?gene=MT-TE
KIF7	Kinesin Family Member 7	Protein Coding	41	GC15M089608	8.06241	https://www.genecards.org/cgi-bin/carddisp.pl?gene=KIF7
PCSK2	Proprotein Convertase Subtilisin/Kexin Type 2	Protein Coding	46	GC20P017226	8.05933	https://www.genecards.org/cgi-bin/carddisp.pl?gene=PCSK2
NLRP12	NLR Family Pyrin Domain Containing 12	Protein Coding	46	GC19M053793	8.05907	https://www.genecards.org/cgi-bin/carddisp.pl?gene=NLRP12
CLCN4	Chloride Voltage-Gated Channel 4	Protein Coding	44	GC0XP010156	8.05775	https://www.genecards.org/cgi-bin/carddisp.pl?gene=CLCN4
CFAP92	Cilia And Flagella Associated Protein 92 (Putative)	Protein Coding	29	GC03M130488	8.05289	https://www.genecards.org/cgi-bin/carddisp.pl?gene=CFAP92
OGA	O-GlcNAcase	Protein Coding	42	GC10M101785	8.03438	https://www.genecards.org/cgi-bin/carddisp.pl?gene=OGA
SRCAP	Snf2 Related CREBBP Activator Protein	Protein Coding	43	GC16P041926	8.03411	https://www.genecards.org/cgi-bin/carddisp.pl?gene=SRCAP
SYP	Synaptophysin	Protein Coding	48	GC0XM049187	8.03403	https://www.genecards.org/cgi-bin/carddisp.pl?gene=SYP
NUP85	Nucleoporin 85	Protein Coding	44	GC17P075205	8.03339	https://www.genecards.org/cgi-bin/carddisp.pl?gene=NUP85
TOP2A	DNA Topoisomerase II Alpha	Protein Coding	54	GC17M040388	8.02501	https://www.genecards.org/cgi-bin/carddisp.pl?gene=TOP2A
KIR2DL3	Killer Cell Immunoglobulin Like Receptor, Two Ig Domains And Long Cytoplasmic Tail 3	Protein Coding	41	GC19P071105	8.02369	https://www.genecards.org/cgi-bin/carddisp.pl?gene=KIR2DL3
MIR184	MicroRNA 184	RNA Gene	25	GC15P079209	8.02253	https://www.genecards.org/cgi-bin/carddisp.pl?gene=MIR184
ASNS	Asparagine Synthetase (Glutamine-Hydrolyzing)	Protein Coding	50	GC07M097854	8.01885	https://www.genecards.org/cgi-bin/carddisp.pl?gene=ASNS
IFT81	Intraflagellar Transport 81	Protein Coding	43	GC12P110124	8.01433	https://www.genecards.org/cgi-bin/carddisp.pl?gene=IFT81
L1CAM	L1 Cell Adhesion Molecule	Protein Coding	50	GC0XM153864	8.00729	https://www.genecards.org/cgi-bin/carddisp.pl?gene=L1CAM
EHMT2	Euchromatic Histone Lysine Methyltransferase 2	Protein Coding	48	GC06M031879	8.00497	https://www.genecards.org/cgi-bin/carddisp.pl?gene=EHMT2
GNRH1	Gonadotropin Releasing Hormone 1	Protein Coding	45	GC08M025419	8.00035	https://www.genecards.org/cgi-bin/carddisp.pl?gene=GNRH1
PTK2B	Protein Tyrosine Kinase 2 Beta	Protein Coding	51	GC08P027311	8.00015	https://www.genecards.org/cgi-bin/carddisp.pl?gene=PTK2B
SLC9A3R1	SLC9A3 Regulator 1	Protein Coding	48	GC17P074749	7.99306	https://www.genecards.org/cgi-bin/carddisp.pl?gene=SLC9A3R1
GNA11	G Protein Subunit Alpha 11	Protein Coding	50	GC19P003094	7.9922	https://www.genecards.org/cgi-bin/carddisp.pl?gene=GNA11
MST1	Macrophage Stimulating 1	Protein Coding	48	GC03M049683	7.99205	https://www.genecards.org/cgi-bin/carddisp.pl?gene=MST1
ZMYND11	Zinc Finger MYND-Type Containing 11	Protein Coding	44	GC10P000134	7.99155	https://www.genecards.org/cgi-bin/carddisp.pl?gene=ZMYND11
FPGS	Folylpolyglutamate Synthase	Protein Coding	44	GC09P127794	7.98359	https://www.genecards.org/cgi-bin/carddisp.pl?gene=FPGS
H4C16	H4 Histone 16	Protein Coding	39	GC12M022008	7.98328	https://www.genecards.org/cgi-bin/carddisp.pl?gene=H4C16
PTPN1	Protein Tyrosine Phosphatase Non-Receptor Type 1	Protein Coding	54	GC20P050510	7.98073	https://www.genecards.org/cgi-bin/carddisp.pl?gene=PTPN1
BCORL1	BCL6 Corepressor Like 1	Protein Coding	37	GC0XP129980	7.97417	https://www.genecards.org/cgi-bin/carddisp.pl?gene=BCORL1
PIK3R2	Phosphoinositide-3-Kinase Regulatory Subunit 2	Protein Coding	52	GC19P018153	7.9741	https://www.genecards.org/cgi-bin/carddisp.pl?gene=PIK3R2
TCF7L2	Transcription Factor 7 Like 2	Protein Coding	49	GC10P112950	7.97225	https://www.genecards.org/cgi-bin/carddisp.pl?gene=TCF7L2
RAG2	Recombination Activating 2	Protein Coding	44	GC11M036575	7.96817	https://www.genecards.org/cgi-bin/carddisp.pl?gene=RAG2
GRN	Granulin Precursor	Protein Coding	51	GC17P044345	7.96631	https://www.genecards.org/cgi-bin/carddisp.pl?gene=GRN
C1QBP	Complement C1q Binding Protein	Protein Coding	47	GC17M005432	7.9628	https://www.genecards.org/cgi-bin/carddisp.pl?gene=C1QBP
HCK	HCK Proto-Oncogene, Src Family Tyrosine Kinase	Protein Coding	51	GC20P032052	7.96156	https://www.genecards.org/cgi-bin/carddisp.pl?gene=HCK
MCCC1	Methylcrotonyl-CoA Carboxylase Subunit 1	Protein Coding	45	GC03M183015	7.96119	https://www.genecards.org/cgi-bin/carddisp.pl?gene=MCCC1
PYCARD	PYD And CARD Domain Containing	Protein Coding	44	GC16M031201	7.95289	https://www.genecards.org/cgi-bin/carddisp.pl?gene=PYCARD
EPHX1	Epoxide Hydrolase 1	Protein Coding	48	GC01P225810	7.93922	https://www.genecards.org/cgi-bin/carddisp.pl?gene=EPHX1
BLNK	B Cell Linker	Protein Coding	48	GC10M096253	7.93824	https://www.genecards.org/cgi-bin/carddisp.pl?gene=BLNK
APBB1	Amyloid Beta Precursor Protein Binding Family B Member 1	Protein Coding	47	GC11M006791	7.93707	https://www.genecards.org/cgi-bin/carddisp.pl?gene=APBB1
ALDH5A1	Aldehyde Dehydrogenase 5 Family Member A1	Protein Coding	50	GC06P024494	7.93591	https://www.genecards.org/cgi-bin/carddisp.pl?gene=ALDH5A1
C1QA	Complement C1q A Chain	Protein Coding	49	GC01P022636	7.93564	https://www.genecards.org/cgi-bin/carddisp.pl?gene=C1QA
SPRY2	Sprouty RTK Signaling Antagonist 2	Protein Coding	48	GC13M080335	7.93381	https://www.genecards.org/cgi-bin/carddisp.pl?gene=SPRY2
PGM3	Phosphoglucomutase 3	Protein Coding	46	GC06M083161	7.93065	https://www.genecards.org/cgi-bin/carddisp.pl?gene=PGM3
COL4A6	Collagen Type IV Alpha 6 Chain	Protein Coding	47	GC0XM108155	7.93028	https://www.genecards.org/cgi-bin/carddisp.pl?gene=COL4A6
NDUFA1	NADH:Ubiquinone Oxidoreductase Subunit A1	Protein Coding	46	GC0XP119871	7.92814	https://www.genecards.org/cgi-bin/carddisp.pl?gene=NDUFA1
STAT6	Signal Transducer And Activator Of Transcription 6	Protein Coding	53	GC12M057095	7.92711	https://www.genecards.org/cgi-bin/carddisp.pl?gene=STAT6
MAPK9	Mitogen-Activated Protein Kinase 9	Protein Coding	52	GC05M180260	7.9203	https://www.genecards.org/cgi-bin/carddisp.pl?gene=MAPK9
ROR2	Receptor Tyrosine Kinase Like Orphan Receptor 2	Protein Coding	51	GC09M095287	7.91918	https://www.genecards.org/cgi-bin/carddisp.pl?gene=ROR2
SOX18	SRY-Box Transcription Factor 18	Protein Coding	43	GC20M064047	7.91845	https://www.genecards.org/cgi-bin/carddisp.pl?gene=SOX18
TET1	Tet Methylcytosine Dioxygenase 1	Protein Coding	41	GC10P068560	7.91516	https://www.genecards.org/cgi-bin/carddisp.pl?gene=TET1
SMO	Smoothened, Frizzled Class Receptor	Protein Coding	52	GC07P132235	7.91308	https://www.genecards.org/cgi-bin/carddisp.pl?gene=SMO
MAX	MYC Associated Factor X	Protein Coding	49	GC14M065113	7.90337	https://www.genecards.org/cgi-bin/carddisp.pl?gene=MAX
TPO	Thyroid Peroxidase	Protein Coding	52	GC02P001374	7.90111	https://www.genecards.org/cgi-bin/carddisp.pl?gene=TPO
NTS	Neurotensin	Protein Coding	43	GC12P085876	7.90077	https://www.genecards.org/cgi-bin/carddisp.pl?gene=NTS
GJB1	Gap Junction Protein Beta 1	Protein Coding	49	GC0XP071212	7.89949	https://www.genecards.org/cgi-bin/carddisp.pl?gene=GJB1
FOXC2	Forkhead Box C2	Protein Coding	45	GC16P086587	7.87159	https://www.genecards.org/cgi-bin/carddisp.pl?gene=FOXC2
B3GLCT	Beta 3-Glucosyltransferase	Protein Coding	41	GC13P031200	7.87097	https://www.genecards.org/cgi-bin/carddisp.pl?gene=B3GLCT
KIF1B	Kinesin Family Member 1B	Protein Coding	47	GC01P010210	7.86629	https://www.genecards.org/cgi-bin/carddisp.pl?gene=KIF1B
ZNF384	Zinc Finger Protein 384	Protein Coding	40	GC12M006934	7.85335	https://www.genecards.org/cgi-bin/carddisp.pl?gene=ZNF384
METTL14	Methyltransferase 14, N6-Adenosine-Methyltransferase Subunit	Protein Coding	41	GC04P118685	7.85063	https://www.genecards.org/cgi-bin/carddisp.pl?gene=METTL14
GRIA2	Glutamate Ionotropic Receptor AMPA Type Subunit 2	Protein Coding	54	GC04P157204	7.8477	https://www.genecards.org/cgi-bin/carddisp.pl?gene=GRIA2
TNIP1	TNFAIP3 Interacting Protein 1	Protein Coding	41	GC05M151029	7.84663	https://www.genecards.org/cgi-bin/carddisp.pl?gene=TNIP1
F2R	Coagulation Factor II Thrombin Receptor	Protein Coding	50	GC05P076716	7.84402	https://www.genecards.org/cgi-bin/carddisp.pl?gene=F2R
RRM2B	Ribonucleotide Reductase Regulatory TP53 Inducible Subunit M2B	Protein Coding	51	GC08M102204	7.843	https://www.genecards.org/cgi-bin/carddisp.pl?gene=RRM2B
CARD11	Caspase Recruitment Domain Family Member 11	Protein Coding	49	GC07M002906	7.84173	https://www.genecards.org/cgi-bin/carddisp.pl?gene=CARD11
SCN4A	Sodium Voltage-Gated Channel Alpha Subunit 4	Protein Coding	51	GC17M063938	7.83601	https://www.genecards.org/cgi-bin/carddisp.pl?gene=SCN4A
PRDX1	Peroxiredoxin 1	Protein Coding	52	GC01M045511	7.83275	https://www.genecards.org/cgi-bin/carddisp.pl?gene=PRDX1
AGO2	Argonaute RISC Catalytic Component 2	Protein Coding	45	GC08M140522	7.82879	https://www.genecards.org/cgi-bin/carddisp.pl?gene=AGO2
MTRR	5-Methyltetrahydrofolate-Homocysteine Methyltransferase Reductase	Protein Coding	46	GC05P007851	7.82666	https://www.genecards.org/cgi-bin/carddisp.pl?gene=MTRR
CTDP1	CTD Phosphatase Subunit 1	Protein Coding	44	GC18P079679	7.82476	https://www.genecards.org/cgi-bin/carddisp.pl?gene=CTDP1
LNX1	Ligand Of Numb-Protein X 1	Protein Coding	44	GC04M053459	7.82098	https://www.genecards.org/cgi-bin/carddisp.pl?gene=LNX1
SEMA3E	Semaphorin 3E	Protein Coding	47	GC07M083363	7.81173	https://www.genecards.org/cgi-bin/carddisp.pl?gene=SEMA3E
MIRLET7A1	MicroRNA Let-7a-1	RNA Gene	23	GC09P094175	7.80567	https://www.genecards.org/cgi-bin/carddisp.pl?gene=MIRLET7A1
DPAGT1	Dolichyl-Phosphate N-Acetylglucosaminephosphotransferase 1	Protein Coding	47	GC11M119256	7.80255	https://www.genecards.org/cgi-bin/carddisp.pl?gene=DPAGT1
STC1	Stanniocalcin 1	Protein Coding	44	GC08M023841	7.80039	https://www.genecards.org/cgi-bin/carddisp.pl?gene=STC1
SPRED1	Sprouty Related EVH1 Domain Containing 1	Protein Coding	44	GC15P038252	7.80013	https://www.genecards.org/cgi-bin/carddisp.pl?gene=SPRED1
GAMT	Guanidinoacetate N-Methyltransferase	Protein Coding	48	GC19M001397	7.79874	https://www.genecards.org/cgi-bin/carddisp.pl?gene=GAMT
TNFRSF10A	TNF Receptor Superfamily Member 10a	Protein Coding	47	GC08M023190	7.79812	https://www.genecards.org/cgi-bin/carddisp.pl?gene=TNFRSF10A
KRT20	Keratin 20	Protein Coding	42	GC17M040875	7.78407	https://www.genecards.org/cgi-bin/carddisp.pl?gene=KRT20
MIR185	MicroRNA 185	RNA Gene	24	GC22P039755	7.7768	https://www.genecards.org/cgi-bin/carddisp.pl?gene=MIR185
PROCR	Protein C Receptor	Protein Coding	44	GC20P035171	7.77636	https://www.genecards.org/cgi-bin/carddisp.pl?gene=PROCR
MIR331	MicroRNA 331	RNA Gene	22	GC12P095308	7.77565	https://www.genecards.org/cgi-bin/carddisp.pl?gene=MIR331
CHIT1	Chitinase 1	Protein Coding	47	GC01M203213	7.77442	https://www.genecards.org/cgi-bin/carddisp.pl?gene=CHIT1
PRKCQ	Protein Kinase C Theta	Protein Coding	51	GC10M006557	7.77417	https://www.genecards.org/cgi-bin/carddisp.pl?gene=PRKCQ
HFE-AS1	HFE Antisense RNA 1	RNA Gene	11	GC06M026085	7.77396	https://www.genecards.org/cgi-bin/carddisp.pl?gene=HFE-AS1
LIMK1	LIM Domain Kinase 1	Protein Coding	51	GC07P074082	7.76929	https://www.genecards.org/cgi-bin/carddisp.pl?gene=LIMK1
RYR2	Ryanodine Receptor 2	Protein Coding	50	GC01P237042	7.76143	https://www.genecards.org/cgi-bin/carddisp.pl?gene=RYR2
DDIT3	DNA Damage Inducible Transcript 3	Protein Coding	48	GC12M057516	7.75845	https://www.genecards.org/cgi-bin/carddisp.pl?gene=DDIT3
MIR590	MicroRNA 590	RNA Gene	22	GC07P074191	7.74206	https://www.genecards.org/cgi-bin/carddisp.pl?gene=MIR590
NAT8	N-Acetyltransferase 8 (Putative)	Protein Coding	40	GC02M073640	7.7401	https://www.genecards.org/cgi-bin/carddisp.pl?gene=NAT8
UCHL1	Ubiquitin C-Terminal Hydrolase L1	Protein Coding	55	GC04P041256	7.74001	https://www.genecards.org/cgi-bin/carddisp.pl?gene=UCHL1
MUC5AC	Mucin 5AC, Oligomeric Mucus/Gel-Forming	Protein Coding	43	GC11P001988	7.73833	https://www.genecards.org/cgi-bin/carddisp.pl?gene=MUC5AC
SH2B1	SH2B Adaptor Protein 1	Protein Coding	44	GC16P041757	7.73749	https://www.genecards.org/cgi-bin/carddisp.pl?gene=SH2B1
NPNT	Nephronectin	Protein Coding	41	GC04P105894	7.73535	https://www.genecards.org/cgi-bin/carddisp.pl?gene=NPNT
IFI27	Interferon Alpha Inducible Protein 27	Protein Coding	40	GC14P094104	7.73483	https://www.genecards.org/cgi-bin/carddisp.pl?gene=IFI27
CNTF	Ciliary Neurotrophic Factor	Protein Coding	43	GC11P058622	7.73149	https://www.genecards.org/cgi-bin/carddisp.pl?gene=CNTF
NANOG	Nanog Homeobox	Protein Coding	41	GC12P007787	7.7285	https://www.genecards.org/cgi-bin/carddisp.pl?gene=NANOG
ABCB7	ATP Binding Cassette Subfamily B Member 7	Protein Coding	46	GC0XM075053	7.72703	https://www.genecards.org/cgi-bin/carddisp.pl?gene=ABCB7
NDUFAF3	NADH:Ubiquinone Oxidoreductase Complex Assembly Factor 3	Protein Coding	42	GC03P049020	7.72526	https://www.genecards.org/cgi-bin/carddisp.pl?gene=NDUFAF3
PNP	Purine Nucleoside Phosphorylase	Protein Coding	51	GC14P033369	7.72151	https://www.genecards.org/cgi-bin/carddisp.pl?gene=PNP
KRT14	Keratin 14	Protein Coding	49	GC17M041582	7.72134	https://www.genecards.org/cgi-bin/carddisp.pl?gene=KRT14
COL17A1	Collagen Type XVII Alpha 1 Chain	Protein Coding	47	GC10M104031	7.72126	https://www.genecards.org/cgi-bin/carddisp.pl?gene=COL17A1
BMAL2	Basic Helix-Loop-Helix ARNT Like 2	Protein Coding	37	GC12P027333	7.72005	https://www.genecards.org/cgi-bin/carddisp.pl?gene=BMAL2
TINF2	TERF1 Interacting Nuclear Factor 2	Protein Coding	44	GC14M024277	7.71799	https://www.genecards.org/cgi-bin/carddisp.pl?gene=TINF2
PRX	Periaxin	Protein Coding	43	GC19M040393	7.71693	https://www.genecards.org/cgi-bin/carddisp.pl?gene=PRX
WDR72	WD Repeat Domain 72	Protein Coding	39	GC15M121946	7.71495	https://www.genecards.org/cgi-bin/carddisp.pl?gene=WDR72
SIRPA	Signal Regulatory Protein Alpha	Protein Coding	47	GC20P001894	7.71468	https://www.genecards.org/cgi-bin/carddisp.pl?gene=SIRPA
PIK3CD	Phosphatidylinositol-4,5-Bisphosphate 3-Kinase Catalytic Subunit Delta	Protein Coding	56	GC01P009629	7.71305	https://www.genecards.org/cgi-bin/carddisp.pl?gene=PIK3CD
TRPC1	Transient Receptor Potential Cation Channel Subfamily C Member 1	Protein Coding	44	GC03P142724	7.7098	https://www.genecards.org/cgi-bin/carddisp.pl?gene=TRPC1
UBE2A	Ubiquitin Conjugating Enzyme E2 A	Protein Coding	47	GC0XP119647	7.70744	https://www.genecards.org/cgi-bin/carddisp.pl?gene=UBE2A
DIABLO	Diablo IAP-Binding Mitochondrial Protein	Protein Coding	49	GC12M122395	7.70742	https://www.genecards.org/cgi-bin/carddisp.pl?gene=DIABLO
FLAD1	Flavin Adenine Dinucleotide Synthetase 1	Protein Coding	43	GC01P154983	7.70735	https://www.genecards.org/cgi-bin/carddisp.pl?gene=FLAD1
CNTNAP2	Contactin Associated Protein 2	Protein Coding	46	GC07P146116	7.70671	https://www.genecards.org/cgi-bin/carddisp.pl?gene=CNTNAP2
CD226	CD226 Molecule	Protein Coding	45	GC18M069831	7.68868	https://www.genecards.org/cgi-bin/carddisp.pl?gene=CD226
H2BC21	H2B Clustered Histone 21	Protein Coding	41	GC01M152342	7.68364	https://www.genecards.org/cgi-bin/carddisp.pl?gene=H2BC21
NME1	NME/NM23 Nucleoside Diphosphate Kinase 1	Protein Coding	48	GC17P059079	7.6817	https://www.genecards.org/cgi-bin/carddisp.pl?gene=NME1
BIRC3	Baculoviral IAP Repeat Containing 3	Protein Coding	48	GC11P102317	7.6807	https://www.genecards.org/cgi-bin/carddisp.pl?gene=BIRC3
MT-CO2	Mitochondrially Encoded Cytochrome C Oxidase II	Protein Coding	35	GCMTP007587	7.68024	https://www.genecards.org/cgi-bin/carddisp.pl?gene=MT-CO2
CABIN1	Calcineurin Binding Protein 1	Protein Coding	43	GC22P024011	7.67532	https://www.genecards.org/cgi-bin/carddisp.pl?gene=CABIN1
MIR30C1	MicroRNA 30c-1	RNA Gene	23	GC01P040757	7.67516	https://www.genecards.org/cgi-bin/carddisp.pl?gene=MIR30C1
PLA2G1B	Phospholipase A2 Group IB	Protein Coding	47	GC12M120322	7.67469	https://www.genecards.org/cgi-bin/carddisp.pl?gene=PLA2G1B
AIFM1	Apoptosis Inducing Factor Mitochondria Associated 1	Protein Coding	51	GC0XM130129	7.67016	https://www.genecards.org/cgi-bin/carddisp.pl?gene=AIFM1
NTF3	Neurotrophin 3	Protein Coding	47	GC12P022322	7.66887	https://www.genecards.org/cgi-bin/carddisp.pl?gene=NTF3
SI	Sucrase-Isomaltase	Protein Coding	47	GC03M164978	7.66473	https://www.genecards.org/cgi-bin/carddisp.pl?gene=SI
CYP11B2	Cytochrome P450 Family 11 Subfamily B Member 2	Protein Coding	50	GC08M142910	7.66333	https://www.genecards.org/cgi-bin/carddisp.pl?gene=CYP11B2
GGH	Gamma-Glutamyl Hydrolase	Protein Coding	46	GC08M063014	7.66204	https://www.genecards.org/cgi-bin/carddisp.pl?gene=GGH
BPI	Bactericidal Permeability Increasing Protein	Protein Coding	44	GC20P038304	7.65895	https://www.genecards.org/cgi-bin/carddisp.pl?gene=BPI
CLDN4	Claudin 4	Protein Coding	42	GC07P073799	7.65416	https://www.genecards.org/cgi-bin/carddisp.pl?gene=CLDN4
CD69	CD69 Molecule	Protein Coding	44	GC12M021836	7.65336	https://www.genecards.org/cgi-bin/carddisp.pl?gene=CD69
ERG	ETS Transcription Factor ERG	Protein Coding	48	GC21M038367	7.6522	https://www.genecards.org/cgi-bin/carddisp.pl?gene=ERG
PCSK1	Proprotein Convertase Subtilisin/Kexin Type 1	Protein Coding	51	GC05M096391	7.65197	https://www.genecards.org/cgi-bin/carddisp.pl?gene=PCSK1
TBL2	Transducin Beta Like 2	Protein Coding	43	GC07M073619	7.65042	https://www.genecards.org/cgi-bin/carddisp.pl?gene=TBL2
RNU4ATAC	RNA, U4atac Small Nuclear	RNA Gene	22	GC02P123249	7.65039	https://www.genecards.org/cgi-bin/carddisp.pl?gene=RNU4ATAC
TLR1	Toll Like Receptor 1	Protein Coding	50	GC04M038793	7.64996	https://www.genecards.org/cgi-bin/carddisp.pl?gene=TLR1
CRHR1	Corticotropin Releasing Hormone Receptor 1	Protein Coding	49	GC17P045784	7.64798	https://www.genecards.org/cgi-bin/carddisp.pl?gene=CRHR1
SLC9A1	Solute Carrier Family 9 Member A1	Protein Coding	53	GC01M027176	7.64669	https://www.genecards.org/cgi-bin/carddisp.pl?gene=SLC9A1
BUD23	BUD23 RRNA Methyltransferase And Ribosome Maturation Factor	Protein Coding	40	GC07P075790	7.64628	https://www.genecards.org/cgi-bin/carddisp.pl?gene=BUD23
NDN	Necdin, MAGE Family Member	Protein Coding	44	GC15M024251	7.6456	https://www.genecards.org/cgi-bin/carddisp.pl?gene=NDN
MNX1	Motor Neuron And Pancreas Homeobox 1	Protein Coding	43	GC07M156994	7.64341	https://www.genecards.org/cgi-bin/carddisp.pl?gene=MNX1
DAPK1	Death Associated Protein Kinase 1	Protein Coding	52	GC09P087497	7.64206	https://www.genecards.org/cgi-bin/carddisp.pl?gene=DAPK1
NAXE	NAD(P)HX Epimerase	Protein Coding	44	GC01P156591	7.63924	https://www.genecards.org/cgi-bin/carddisp.pl?gene=NAXE
FABP12	Fatty Acid Binding Protein 12	Protein Coding	36	GC08M081524	7.63883	https://www.genecards.org/cgi-bin/carddisp.pl?gene=FABP12
NDUFA6	NADH:Ubiquinone Oxidoreductase Subunit A6	Protein Coding	46	GC22M042085	7.62521	https://www.genecards.org/cgi-bin/carddisp.pl?gene=NDUFA6
RFC2	Replication Factor C Subunit 2	Protein Coding	47	GC07M074231	7.6156	https://www.genecards.org/cgi-bin/carddisp.pl?gene=RFC2
MIR30B	MicroRNA 30b	RNA Gene	23	GC08M134800	7.61464	https://www.genecards.org/cgi-bin/carddisp.pl?gene=MIR30B
LEMD3	LEM Domain Containing 3	Protein Coding	44	GC12P065169	7.61348	https://www.genecards.org/cgi-bin/carddisp.pl?gene=LEMD3
PTPN6	Protein Tyrosine Phosphatase Non-Receptor Type 6	Protein Coding	51	GC12P022382	7.60743	https://www.genecards.org/cgi-bin/carddisp.pl?gene=PTPN6
PI3	Peptidase Inhibitor 3	Protein Coding	40	GC20P045174	7.60342	https://www.genecards.org/cgi-bin/carddisp.pl?gene=PI3
CLIP2	CAP-Gly Domain Containing Linker Protein 2	Protein Coding	42	GC07P074289	7.6002	https://www.genecards.org/cgi-bin/carddisp.pl?gene=CLIP2
GLUD1	Glutamate Dehydrogenase 1	Protein Coding	52	GC10M087050	7.59846	https://www.genecards.org/cgi-bin/carddisp.pl?gene=GLUD1
DUSP6	Dual Specificity Phosphatase 6	Protein Coding	51	GC12M089347	7.59829	https://www.genecards.org/cgi-bin/carddisp.pl?gene=DUSP6
MCTP2	Multiple C2 And Transmembrane Domain Containing 2	Protein Coding	43	GC15P121816	7.59766	https://www.genecards.org/cgi-bin/carddisp.pl?gene=MCTP2
TNC	Tenascin C	Protein Coding	52	GC09M115019	7.59695	https://www.genecards.org/cgi-bin/carddisp.pl?gene=TNC
KIRREL3	Kirre Like Nephrin Family Adhesion Molecule 3	Protein Coding	45	GC11M126423	7.59103	https://www.genecards.org/cgi-bin/carddisp.pl?gene=KIRREL3
GALC	Galactosylceramidase	Protein Coding	47	GC14M087837	7.59076	https://www.genecards.org/cgi-bin/carddisp.pl?gene=GALC
RBBP8	RB Binding Protein 8, Endonuclease	Protein Coding	45	GC18P022798	7.58682	https://www.genecards.org/cgi-bin/carddisp.pl?gene=RBBP8
RASGRP1	RAS Guanyl Releasing Protein 1	Protein Coding	50	GC15M038488	7.58593	https://www.genecards.org/cgi-bin/carddisp.pl?gene=RASGRP1
AIP	Aryl Hydrocarbon Receptor Interacting Protein	Protein Coding	45	GC11P067468	7.58438	https://www.genecards.org/cgi-bin/carddisp.pl?gene=AIP
PIGG	Phosphatidylinositol Glycan Anchor Biosynthesis Class G	Protein Coding	41	GC04P000837	7.58379	https://www.genecards.org/cgi-bin/carddisp.pl?gene=PIGG
BHMT	Betaine--Homocysteine S-Methyltransferase	Protein Coding	44	GC05P079111	7.58126	https://www.genecards.org/cgi-bin/carddisp.pl?gene=BHMT
IRS2	Insulin Receptor Substrate 2	Protein Coding	47	GC13M109752	7.58047	https://www.genecards.org/cgi-bin/carddisp.pl?gene=IRS2
HGD	Homogentisate 1,2-Dioxygenase	Protein Coding	45	GC03M120628	7.57916	https://www.genecards.org/cgi-bin/carddisp.pl?gene=HGD
ARSA	Arylsulfatase A	Protein Coding	50	GC22M050622	7.57878	https://www.genecards.org/cgi-bin/carddisp.pl?gene=ARSA
ITGA3	Integrin Subunit Alpha 3	Protein Coding	51	GC17P050055	7.57598	https://www.genecards.org/cgi-bin/carddisp.pl?gene=ITGA3
EXTL3	Exostosin Like Glycosyltransferase 3	Protein Coding	47	GC08P028621	7.57579	https://www.genecards.org/cgi-bin/carddisp.pl?gene=EXTL3
MBD5	Methyl-CpG Binding Domain Protein 5	Protein Coding	38	GC02P148021	7.57413	https://www.genecards.org/cgi-bin/carddisp.pl?gene=MBD5
DIPK1A	Divergent Protein Kinase Domain 1A	Protein Coding	34	GC01M092833	7.56559	https://www.genecards.org/cgi-bin/carddisp.pl?gene=DIPK1A
USP8	Ubiquitin Specific Peptidase 8	Protein Coding	48	GC15P050424	7.5566	https://www.genecards.org/cgi-bin/carddisp.pl?gene=USP8
NPC1	NPC Intracellular Cholesterol Transporter 1	Protein Coding	52	GC18M023506	7.55637	https://www.genecards.org/cgi-bin/carddisp.pl?gene=NPC1
STS	Steroid Sulfatase	Protein Coding	48	GC0XP007146	7.55418	https://www.genecards.org/cgi-bin/carddisp.pl?gene=STS
BNC2	Basonuclin 2	Protein Coding	40	GC09M016410	7.55199	https://www.genecards.org/cgi-bin/carddisp.pl?gene=BNC2
TET3	Tet Methylcytosine Dioxygenase 3	Protein Coding	43	GC02P073986	7.54535	https://www.genecards.org/cgi-bin/carddisp.pl?gene=TET3
FES	FES Proto-Oncogene, Tyrosine Kinase	Protein Coding	50	GC15P090883	7.54289	https://www.genecards.org/cgi-bin/carddisp.pl?gene=FES
SKIC2	SKI2 Subunit Of Superkiller Complex	Protein Coding	42	GC06P091884	7.53849	https://www.genecards.org/cgi-bin/carddisp.pl?gene=SKIC2
MAP3K5	Mitogen-Activated Protein Kinase Kinase Kinase 5	Protein Coding	50	GC06M136557	7.52133	https://www.genecards.org/cgi-bin/carddisp.pl?gene=MAP3K5
LAMA5	Laminin Subunit Alpha 5	Protein Coding	46	GC20M062307	7.5181	https://www.genecards.org/cgi-bin/carddisp.pl?gene=LAMA5
YTHDF1	YTH N6-Methyladenosine RNA Binding Protein 1	Protein Coding	40	GC20M063195	7.51616	https://www.genecards.org/cgi-bin/carddisp.pl?gene=YTHDF1
BAZ1B	Bromodomain Adjacent To Zinc Finger Domain 1B	Protein Coding	43	GC07M073440	7.51592	https://www.genecards.org/cgi-bin/carddisp.pl?gene=BAZ1B
NT5E	5'-Nucleotidase Ecto	Protein Coding	55	GC06P085449	7.51467	https://www.genecards.org/cgi-bin/carddisp.pl?gene=NT5E
EXOC5	Exocyst Complex Component 5	Protein Coding	44	GC14M057200	7.51341	https://www.genecards.org/cgi-bin/carddisp.pl?gene=EXOC5
COL1A2	Collagen Type I Alpha 2 Chain	Protein Coding	50	GC07P094394	7.50984	https://www.genecards.org/cgi-bin/carddisp.pl?gene=COL1A2
FGF20	Fibroblast Growth Factor 20	Protein Coding	43	GC08M016992	7.50581	https://www.genecards.org/cgi-bin/carddisp.pl?gene=FGF20
COL5A1	Collagen Type V Alpha 1 Chain	Protein Coding	50	GC09P134641	7.50418	https://www.genecards.org/cgi-bin/carddisp.pl?gene=COL5A1
FCN2	Ficolin 2	Protein Coding	45	GC09P134864	7.50417	https://www.genecards.org/cgi-bin/carddisp.pl?gene=FCN2
PEX19	Peroxisomal Biogenesis Factor 19	Protein Coding	45	GC01M160276	7.49296	https://www.genecards.org/cgi-bin/carddisp.pl?gene=PEX19
PTPA	Protein Phosphatase 2 Phosphatase Activator	Protein Coding	44	GC09P129111	7.49043	https://www.genecards.org/cgi-bin/carddisp.pl?gene=PTPA
STARD3	StAR Related Lipid Transfer Domain Containing 3	Protein Coding	41	GC17P039637	7.4879	https://www.genecards.org/cgi-bin/carddisp.pl?gene=STARD3
BHLHE40	Basic Helix-Loop-Helix Family Member E40	Protein Coding	43	GC03P004980	7.48753	https://www.genecards.org/cgi-bin/carddisp.pl?gene=BHLHE40
MDH2	Malate Dehydrogenase 2	Protein Coding	51	GC07P076048	7.48255	https://www.genecards.org/cgi-bin/carddisp.pl?gene=MDH2
CCR7	C-C Motif Chemokine Receptor 7	Protein Coding	47	GC17M049365	7.48242	https://www.genecards.org/cgi-bin/carddisp.pl?gene=CCR7
KEAP1	Kelch Like ECH Associated Protein 1	Protein Coding	51	GC19M010486	7.47887	https://www.genecards.org/cgi-bin/carddisp.pl?gene=KEAP1
SMARCE1	SWI/SNF Related, Matrix Associated, Actin Dependent Regulator Of Chromatin, Subfamily E, Member 1	Protein Coding	47	GC17M040624	7.47217	https://www.genecards.org/cgi-bin/carddisp.pl?gene=SMARCE1
HOTAIRM1	HOXA Transcript Antisense RNA, Myeloid-Specific 1	RNA Gene	22	GC07P027095	7.47129	https://www.genecards.org/cgi-bin/carddisp.pl?gene=HOTAIRM1
MAGEL2	MAGE Family Member L2	Protein Coding	38	GC15M023643	7.46423	https://www.genecards.org/cgi-bin/carddisp.pl?gene=MAGEL2
KCNN4	Potassium Calcium-Activated Channel Subfamily N Member 4	Protein Coding	51	GC19M067962	7.46295	https://www.genecards.org/cgi-bin/carddisp.pl?gene=KCNN4
PMAIP1	Phorbol-12-Myristate-13-Acetate-Induced Protein 1	Protein Coding	44	GC18P059899	7.45351	https://www.genecards.org/cgi-bin/carddisp.pl?gene=PMAIP1
VEGFD	Vascular Endothelial Growth Factor D	Protein Coding	42	GC0XM015345	7.45341	https://www.genecards.org/cgi-bin/carddisp.pl?gene=VEGFD
RBM8A	RNA Binding Motif Protein 8A	Protein Coding	43	GC01M145921	7.45303	https://www.genecards.org/cgi-bin/carddisp.pl?gene=RBM8A
FLT4	Fms Related Receptor Tyrosine Kinase 4	Protein Coding	55	GC05M180614	7.45237	https://www.genecards.org/cgi-bin/carddisp.pl?gene=FLT4
SLC26A6	Solute Carrier Family 26 Member 6	Protein Coding	41	GC03M048625	7.44868	https://www.genecards.org/cgi-bin/carddisp.pl?gene=SLC26A6
ITPR1	Inositol 1,4,5-Trisphosphate Receptor Type 1	Protein Coding	52	GC03P004486	7.44682	https://www.genecards.org/cgi-bin/carddisp.pl?gene=ITPR1
AOC3	Amine Oxidase Copper Containing 3	Protein Coding	48	GC17P042851	7.44655	https://www.genecards.org/cgi-bin/carddisp.pl?gene=AOC3
SON	SON DNA And RNA Binding Protein	Protein Coding	44	GC21P033542	7.44519	https://www.genecards.org/cgi-bin/carddisp.pl?gene=SON
MIOX	Myo-Inositol Oxygenase	Protein Coding	40	GC22P050486	7.43919	https://www.genecards.org/cgi-bin/carddisp.pl?gene=MIOX
PTK2	Protein Tyrosine Kinase 2	Protein Coding	50	GC08M140657	7.4386	https://www.genecards.org/cgi-bin/carddisp.pl?gene=PTK2
SLC2A4	Solute Carrier Family 2 Member 4	Protein Coding	48	GC17P011430	7.43821	https://www.genecards.org/cgi-bin/carddisp.pl?gene=SLC2A4
IVD	Isovaleryl-CoA Dehydrogenase	Protein Coding	47	GC15P040405	7.43736	https://www.genecards.org/cgi-bin/carddisp.pl?gene=IVD
MYOM2	Myomesin 2	Protein Coding	39	GC08P002045	7.43646	https://www.genecards.org/cgi-bin/carddisp.pl?gene=MYOM2
[truncated: 5,897 more rows]
