# Supplementary material for: In silico evidence implicating novel mechanisms of Prunella vulgaris L. as a potential botanical drug against COVID-19-associated acute kidney injury
Source: Front Pharmacol. 2023 May 18;14:1188086. doi: 10.3389/fphar.2023.1188086 (PMC10232756; doi:10.3389/fphar.2023.1188086)
Supplement: Supplementary file 6 [file DataSheet5.ZIP › raw data/active_module-target.csv]

		ingredient	target
MOL000006	luteolin	Prostaglandin G/H synthase 2	PTGS2
MOL000006	luteolin	Trypsin-1	PRSS1
MOL000006	luteolin	72 kDa type IV collagenase	MMP2
MOL000006	luteolin	Tyrosinase	TYR
MOL000006	luteolin	Heat shock protein HSP 90	HSP90AA1
MOL000006	luteolin	Caspase-9	CASP9
MOL000006	luteolin	Androgen receptor	AR
MOL000006	luteolin	Prostaglandin G/H synthase 1	PTGS1
MOL000006	luteolin	Baculoviral IAP repeat-containing protein 5	BIRC5
MOL000006	luteolin	G2/mitotic-specific cyclin-B1	CCNB1
MOL000006	luteolin	Adenylate cyclase type 2	ADCY2
MOL000006	luteolin	Hepatocyte growth factor receptor	MET
MOL000006	luteolin	Matrix metalloproteinase-9	MMP9
MOL000006	luteolin	Interleukin-2	IL2
MOL000006	luteolin	RAC-alpha serine/threonine-protein kinase	AKT1
MOL000006	luteolin	Vascular endothelial growth factor A	VEGFA
MOL000006	luteolin	G1/S-specific cyclin-D1	CCND1
MOL000006	luteolin	Bcl-2-like protein 1	BCL2L1
MOL000006	luteolin	Cyclin-dependent kinase inhibitor 1	CDKN1A
MOL000006	luteolin	Xanthine dehydrogenase/oxidase	XDH
MOL000006	luteolin	DNA topoisomerase 1	TOP1
MOL000006	luteolin	E3 ubiquitin-protein ligase Mdm2	MDM2
MOL000006	luteolin	Epidermal growth factor receptor	EGFR
MOL000006	luteolin	Heme oxygenase 1	HMOX1
MOL000006	luteolin	Caspase-7	CASP7
MOL000006	luteolin	Intercellular adhesion molecule 1	ICAM1
MOL000006	luteolin	Induced myeloid leukemia cell differentiation protein Mcl-1	MCL1
MOL000006	luteolin	NF-kappa-B inhibitor alpha	NFKBIA
MOL000006	luteolin	Kinetochore protein Nuf2	NUF2
MOL000006	luteolin	Dipeptidyl peptidase IV	DPP4
MOL000006	luteolin	Phosphatidylinositol-4	PI4K2A
MOL000006	luteolin	Nuclear receptor coactivator 2	NCOA2
MOL000006	luteolin	Solute carrier family 2	SLC2A2
MOL000006	luteolin	Insulin receptor	INSR
MOL000006	luteolin	Transcription factor p65	RELA
MOL000006	luteolin	Baculoviral IAP repeat-containing protein 4	XIAP
MOL000006	luteolin	Cellular tumor antigen p53	TP53
MOL000006	luteolin	Interleukin-10	IL10
MOL000006	luteolin	CD40 ligand	CD40LG
MOL000006	luteolin	Prostaglandin E synthase	PTGES
MOL000006	luteolin	Mitogen-activated protein kinase 1	MAPK1
MOL000006	luteolin	Transcription factor AP-1	JUN
MOL000006	luteolin	Retinoblastoma-associated protein	RB1
MOL000006	luteolin	Cell division protein kinase 4	CDK4
MOL000006	luteolin	Tumor necrosis factor	CD40LG
MOL000006	luteolin	Amyloid beta A4 protein	APP
MOL000006	luteolin	Interleukin-6	IL6
MOL000006	luteolin	Caspase-3	CASP3
MOL000006	luteolin	Receptor tyrosine-protein kinase erbB-2	ERBB2
MOL000006	luteolin	Peroxisome proliferator-activated receptor gamma	PPARG
MOL000006	luteolin	Interstitial collagenase	MMP1
MOL000006	luteolin	Proliferating cell nuclear antigen	PCNA
MOL000006	luteolin	Interleukin-4	IL4
MOL000006	luteolin	DNA topoisomerase 2-alpha	TOP2A
MOL000006	luteolin	Glutathione S-transferase P	GSTP1
MOL000006	luteolin	Interferon gamma	IFNG
MOL000098	quercetin	Nitric-oxide synthase	NOS1AP
MOL000098	quercetin	Retinoic acid receptor RXR-alpha	RXRA
MOL000098	quercetin	Acetylcholinesterase	ACHE
MOL000098	quercetin	Transcription factor AP-1	JUN
MOL000098	quercetin	Interleukin-6	IL6
MOL000098	quercetin	Cyclin-dependent kinase inhibitor 2A	CDKN2A
MOL000098	quercetin	Activator of 90 kDa heat shock protein ATPase homolog 1	AHSA1
MOL000098	quercetin	Beta-2 adrenergic receptor	ADRB2
MOL000098	quercetin	Stromelysin-1	MMP3
MOL000098	quercetin	Coagulation factor VII	F7
MOL000098	quercetin	Insulin-like growth factor II	IGF2
MOL000098	quercetin	CD40 ligand	CD40LG
MOL000098	quercetin	Potassium voltage-gated channel subfamily H member 2	KCNH2
MOL000098	quercetin	Sodium channel protein type 5 subunit alpha	SCN5A
MOL000098	quercetin	Coagulation factor Xa	F7
MOL000098	quercetin	G1/S-specific cyclin-D1	CCND1
MOL000098	quercetin	Apoptosis regulator Bcl-2	BCL2
MOL000098	quercetin	Proto-oncogene c-Fos	FOS
MOL000098	quercetin	Cyclin-dependent kinase inhibitor 1	CDKN1A
MOL000098	quercetin	Eukaryotic translation initiation factor 6	EIF6
MOL000098	quercetin	Apoptosis regulator BAX	BAX
MOL000098	quercetin	Interferon regulatory factor 1	IRF1
MOL000098	quercetin	Gamma-aminobutyric acid receptor subunit alpha-1	GABRA1
MOL000098	quercetin	Amine oxidase [flavin-containing] B	MAOB
MOL000098	quercetin	Transcription factor p65	RELA
MOL000098	quercetin	Epidermal growth factor receptor	EGFR
MOL000098	quercetin	RAC-alpha serine/threonine-protein kinase	AKT1
MOL000098	quercetin	Vascular endothelial growth factor A	VEGFA
MOL000098	quercetin	Pro-epidermal growth factor	EGF
MOL000098	quercetin	Retinoblastoma-associated protein	RB1
MOL000098	quercetin	Tumor necrosis factor	CD40LG
MOL000098	quercetin	Prostaglandin G/H synthase 2	PTGS2
MOL000098	quercetin	Heat shock protein HSP 90	HSP90AA1
MOL000098	quercetin	Phosphatidylinositol-4	PI4K2A
MOL000098	quercetin	Nuclear receptor coactivator 2	NCOA2
MOL000098	quercetin	Caspase-3	CASP3
MOL000098	quercetin	Cellular tumor antigen p53	TP53
MOL000098	quercetin	ETS domain-containing protein Elk-1	ELK1
MOL000098	quercetin	NF-kappa-B inhibitor alpha	NFKBIA
MOL000098	quercetin	NADPH--cytochrome P450 reductase	POR
MOL000098	quercetin	Ornithine decarboxylase	ODC1
MOL000098	quercetin	Xanthine dehydrogenase/oxidase	XDH
MOL000098	quercetin	Caspase-8	CASP8
MOL000098	quercetin	DNA topoisomerase 1	TOP1
MOL000098	quercetin	RAF proto-oncogene serine/threonine-protein kinase	RAF1
MOL000098	quercetin	Superoxide dismutase [Cu-Zn]	SOD1
MOL000098	quercetin	Protein kinase C alpha type	PRKCA
MOL000098	quercetin	Interstitial collagenase	MMP1
MOL000098	quercetin	Hypoxia-inducible factor 1-alpha	HIF1A
MOL000098	quercetin	Signal transducer and activator of transcription 1-alpha/beta	STAT1
MOL000098	quercetin	Protein CBFA2T1	RUNX1T1
MOL000098	quercetin	Cell division control protein 2 homolog	CDK1
MOL000098	quercetin	78 kDa glucose-regulated protein	HSPA5
MOL000098	quercetin	Receptor tyrosine-protein kinase erbB-2	ERBB2
MOL000098	quercetin	Peroxisome proliferator-activated receptor gamma	PPARG
MOL000098	quercetin	Acetyl-CoA carboxylase 1	ACACA
MOL000098	quercetin	Bcl-2-like protein 1	BCL2L1
MOL000098	quercetin	Glutathione S-transferase Mu 1	GSTM1
MOL000098	quercetin	Glutathione S-transferase Mu 2	GSTM2
MOL000098	quercetin	Cytochrome P450 1A2	CYP1A2
MOL000098	quercetin	Caveolin-1	CAV1
MOL000098	quercetin	Caspase-9	CASP9
MOL000098	quercetin	Urokinase-type plasminogen activator	PLAU
MOL000098	quercetin	72 kDa type IV collagenase	MMP2
MOL000098	quercetin	Matrix metalloproteinase-9	MMP9
MOL000098	quercetin	Mitogen-activated protein kinase 1	MAPK1
MOL000098	quercetin	Interleukin-10	IL10
MOL000098	quercetin	Prostaglandin G/H synthase 1	PTGS1
MOL000098	quercetin	Androgen receptor	AR
MOL000098	quercetin	Peroxisome proliferator activated receptor gamma	PPARG
MOL000098	quercetin	Prostaglandin E2 receptor EP3 subtype	PTGER3
MOL000098	quercetin	Interleukin-8	CXCL8
MOL000098	quercetin	Protein kinase C beta type	PRKCB
MOL000098	quercetin	Baculoviral IAP repeat-containing protein 5	BIRC5
MOL000098	quercetin	Dipeptidyl peptidase IV	DPP4
MOL000098	quercetin	Aldose reductase	AKR1B1
MOL000098	quercetin	Trypsin-1	PRSS1
MOL000098	quercetin	DNA topoisomerase II	TOP2B
MOL000098	quercetin	Thrombin	SERPIND1
MOL000098	quercetin	Runt-related transcription factor 2	RUNX2
MOL000098	quercetin	Ras association domain-containing protein 1	RASSF1
MOL000098	quercetin	Transcription factor E2F1	E2F1
MOL000098	quercetin	Transcription factor E2F2	E2F2
MOL000098	quercetin	Prostatic acid phosphatase	ACPP
MOL000098	quercetin	Cathepsin D	CTSD
MOL000098	quercetin	Insulin-like growth factor-binding protein 3	IGFBP3
MOL000098	quercetin	Plasminogen activator inhibitor 1	SERPINE1
MOL000098	quercetin	Collagen alpha-1(I) chain	COL1A1
MOL000098	quercetin	Interferon gamma	IFNG
MOL000098	quercetin	Receptor tyrosine-protein kinase erbB-3	ERBB3
MOL000098	quercetin	Serum paraoxonase/arylesterase 1	PON1
MOL000098	quercetin	Type I iodothyronine deiodinase	DIO1
MOL000098	quercetin	Procollagen C-endopeptidase enhancer 1	PCOLCE
MOL000098	quercetin	Puromycin-sensitive aminopeptidase	NPEPPS
MOL000098	quercetin	Hexokinase-2	HK2
MOL000098	quercetin	Homeobox protein Nkx-3.1	NKX3-1
MOL000098	quercetin	Ras GTPase-activating protein 1	RASA1
MOL000098	quercetin	Cytochrome P450 3A4	CYP3A4
MOL000098	quercetin	NAD(P)H dehydrogenase [quinone] 1	NQO1
MOL000098	quercetin	Poly [ADP-ribose] polymerase 1	PARP1
MOL000098	quercetin	Myc proto-oncogene protein	MYC
MOL000098	quercetin	Tissue factor	F3
MOL000098	quercetin	Gap junction alpha-1 protein	GJA1
MOL000098	quercetin	Cytochrome P450 1A1	CYP1A1
MOL000098	quercetin	Intercellular adhesion molecule 1	ICAM1
MOL000098	quercetin	Interleukin-1 beta	IL1B
MOL000098	quercetin	C-C motif chemokine 2	CCL2
MOL000098	quercetin	E-selectin	SELE
MOL000098	quercetin	Vascular cell adhesion protein 1	VCAM1
MOL000098	quercetin	Serine/threonine-protein kinase Chk2	CHEK2
MOL000098	quercetin	Insulin receptor	INSR
MOL000098	quercetin	Claudin-4	CLDN4
MOL000098	quercetin	Peroxisome proliferator-activated receptor alpha	PPARA
MOL000098	quercetin	Dual oxidase 2	DUOX2
MOL000098	quercetin	Nitric oxide synthase	NOS3
MOL000098	quercetin	Heat shock protein beta-1	HSPB1
MOL000098	quercetin	Transforming growth factor beta-1	TGFB1
MOL000098	quercetin	Estrogen sulfotransferase	SULT1E1
MOL000098	quercetin	Maltase-glucoamylase	MGAM
MOL000098	quercetin	Interleukin-2	IL2
MOL000098	quercetin	Nuclear receptor subfamily 1 group I member 2	NR1I2
MOL000098	quercetin	Cytochrome P450 1B1	CYP1B1
MOL000098	quercetin	G2/mitotic-specific cyclin-B1	CCNB1
MOL000098	quercetin	Tissue-type plasminogen activator	PLAT
MOL000098	quercetin	Thrombomodulin	THBD
MOL000098	quercetin	Phosphatidylinositol-3	PIK3CA
MOL000098	quercetin	Interleukin-1 alpha	IL1A
MOL000098	quercetin	Aryl hydrocarbon receptor	AHR
MOL000098	quercetin	Arachidonate 5-lipoxygenase	ALOX5
MOL000098	quercetin	Neutrophil cytosol factor 1	NCF1
MOL000098	quercetin	ATP-binding cassette sub-family G member 2	ABCG2
MOL000098	quercetin	Myeloperoxidase	MPO
MOL000098	quercetin	DNA topoisomerase 2-alpha	TOP2A
MOL000098	quercetin	Nuclear factor erythroid 2-related factor 2	NFE2L2
MOL000098	quercetin	Solute carrier family 2	SLC2A2
MOL000098	quercetin	Hyaluronan synthase 2	HAS2
MOL000098	quercetin	Heme oxygenase 1	HMOX1
MOL000098	quercetin	26S proteasome non-ATPase regulatory subunit 3	PSMD3
MOL000098	quercetin	C-X-C motif chemokine 2	CXCL2
MOL000098	quercetin	Collagen alpha-1(III) chain	COL3A1
MOL000098	quercetin	Peroxisome proliferator-activated receptor delta	PPARD
MOL000098	quercetin	C-X-C motif chemokine 11	CXCL11
MOL000098	quercetin	Glutathione S-transferase P	GSTP1
MOL000098	quercetin	DDB1- and CUL4-associated factor 5	DCAF5
MOL000098	quercetin	Inhibitor of nuclear factor kappa-B kinase subunit alpha	CHUK
MOL000098	quercetin	Heat shock factor protein 1	HSF1
MOL000098	quercetin	C-reactive protein	CRP
MOL000098	quercetin	Nuclear receptor subfamily 1 group I member 3	NR1I3
MOL000098	quercetin	Osteopontin	SPP1
MOL000098	quercetin	C-X-C motif chemokine 10	CXCL10
MOL000358	beta-sitosterol	Sodium-dependent serotonin transporter	SLC6A4
MOL000358	beta-sitosterol	Microtubule-associated protein 2	MAP2
MOL000358	beta-sitosterol	Neuronal acetylcholine receptor subunit alpha-2	CHRNA2
MOL000358	beta-sitosterol	Serum paraoxonase/arylesterase 1	PON1
MOL000358	beta-sitosterol	Alpha-1B adrenergic receptor	ADRA1B
MOL000358	beta-sitosterol	Beta-2 adrenergic receptor	ADRB2
MOL000358	beta-sitosterol	Mu-type opioid receptor	OPRM1
MOL000358	beta-sitosterol	Gamma-aminobutyric-acid receptor alpha-3 subunit	GABRA3
MOL000358	beta-sitosterol	Muscarinic acetylcholine receptor M2	CHRM2
MOL000358	beta-sitosterol	Protein kinase C alpha type	PRKCA
MOL000358	beta-sitosterol	Transforming growth factor beta-1	TGFB1
MOL000358	beta-sitosterol	Alpha-1A adrenergic receptor	ADRA1D
MOL000358	beta-sitosterol	Caspase-9	CASP9
MOL000358	beta-sitosterol	5-hydroxytryptamine 2A receptor	HTR2A
MOL000358	beta-sitosterol	Gamma-aminobutyric-acid receptor alpha-5 subunit	GABRA5
MOL000358	beta-sitosterol	Caspase-8	CASP8
MOL000358	beta-sitosterol	Gamma-aminobutyric acid receptor subunit alpha-1	GABRA1
MOL000358	beta-sitosterol	Transcription factor AP-1	JUN
MOL000358	beta-sitosterol	Caspase-3	CASP3
MOL000358	beta-sitosterol	Apoptosis regulator Bcl-2	BCL2
MOL000358	beta-sitosterol	Apoptosis regulator BAX	BAX
MOL000358	beta-sitosterol	Neuronal acetylcholine receptor protein	ARMCX3
MOL000422	kaempferol	Nuclear receptor coactivator 2	NCOA2
MOL000422	kaempferol	Heat shock protein HSP 90	HSP90AA1
MOL000422	kaempferol	Hyaluronan synthase 2	HAS2
MOL000422	kaempferol	Dipeptidyl peptidase IV	DPP4
MOL000422	kaempferol	Arachidonate 5-lipoxygenase	ALOX5
MOL000422	kaempferol	Nuclear receptor subfamily 1 group I member 2	NR1I2
MOL000422	kaempferol	Trypsin-1	PRSS1
MOL000422	kaempferol	Aldo-keto reductase family 1 member C3	AKR1C3
MOL000422	kaempferol	Antileukoproteinase	SLPI
MOL000422	kaempferol	Glutathione S-transferase Mu 1	GSTM1
MOL000422	kaempferol	Cytochrome P450 1B1	CYP1B1
MOL000422	kaempferol	Glutathione S-transferase P	GSTP1
MOL000422	kaempferol	Progesterone receptor	PGR
MOL000422	kaempferol	Coagulation factor VII	F7
MOL000422	kaempferol	Glutathione S-transferase Mu 2	GSTM2
MOL000422	kaempferol	Type I iodothyronine deiodinase	DIO1
MOL000422	kaempferol	Prostaglandin G/H synthase 2	PTGS2
MOL000422	kaempferol	Xanthine dehydrogenase/oxidase	XDH
MOL000422	kaempferol	Phosphatidylinositol-4	PI4K2A
MOL000422	kaempferol	Alpha-1B adrenergic receptor	ADRA1B
MOL000422	kaempferol	Gamma-aminobutyric acid receptor subunit alpha-1	GABRA1
MOL000422	kaempferol	E-selectin	SELE
MOL000422	kaempferol	Caspase-3	CASP3
MOL000422	kaempferol	Interstitial collagenase	MMP1
MOL000422	kaempferol	Calmodulin	CALM2
MOL000422	kaempferol	DNA topoisomerase II	TOP2B
MOL000422	kaempferol	Muscarinic acetylcholine receptor M1	CHRM1
MOL000422	kaempferol	Nitric-oxide synthase	NOS1AP
MOL000422	kaempferol	Gamma-aminobutyric-acid receptor alpha-2 subunit	GABRA2
MOL000422	kaempferol	Acetylcholinesterase	ACHE
MOL000422	kaempferol	Sodium-dependent noradrenaline transporter	SLC6A2
MOL000422	kaempferol	Muscarinic acetylcholine receptor M2	CHRM2
MOL000422	kaempferol	Vascular cell adhesion protein 1	VCAM1
MOL000422	kaempferol	Activator of 90 kDa heat shock protein ATPase homolog 1	AHSA1
MOL000422	kaempferol	Mitogen-activated protein kinase 8	MAPK8
MOL000422	kaempferol	Nitric oxide synthase	NOS3
MOL000422	kaempferol	Prostaglandin G/H synthase 1	PTGS1
MOL000422	kaempferol	Signal transducer and activator of transcription 1-alpha/beta	STAT1
MOL000422	kaempferol	Thrombin	SERPIND1
MOL000422	kaempferol	Cytochrome P450 1A1	CYP1A1
MOL000422	kaempferol	Intercellular adhesion molecule 1	ICAM1
MOL000422	kaempferol	Androgen receptor	AR
MOL000422	kaempferol	Peroxisome proliferator activated receptor gamma	PPARG
MOL000422	kaempferol	Aryl hydrocarbon receptor	AHR
MOL000422	kaempferol	26S proteasome non-ATPase regulatory subunit 3	PSMD3
MOL000422	kaempferol	Transcription factor AP-1	JUN
MOL000422	kaempferol	Nuclear receptor subfamily 1 group I member 3	NR1I3
MOL000422	kaempferol	Insulin receptor	INSR
MOL000422	kaempferol	Apoptosis regulator BAX	BAX
MOL000422	kaempferol	Solute carrier family 2	SLC2A2
MOL000422	kaempferol	Inhibitor of nuclear factor kappa-B kinase subunit beta	IKBKB
MOL000422	kaempferol	RAC-alpha serine/threonine-protein kinase	AKT1
MOL000422	kaempferol	Apoptosis regulator Bcl-2	BCL2
MOL000422	kaempferol	Tumor necrosis factor	CD40LG
MOL000422	kaempferol	Cell division control protein 2 homolog	CDK1
MOL000422	kaempferol	Peroxisome proliferator-activated receptor gamma	PPARG
MOL000422	kaempferol	Heme oxygenase 1	HMOX1
MOL000422	kaempferol	Transcription factor p65	RELA
MOL000422	kaempferol	Cytochrome P450 1A2	CYP1A2
MOL000422	kaempferol	Cytochrome P450 3A4	CYP3A4
MOL000449	Stigmasterol	Alcohol dehydrogenase 1C	ADH1C
MOL000449	Stigmasterol	Aldose reductase	AKR1B1
MOL000449	Stigmasterol	Urokinase-type plasminogen activator	PLAU
MOL000449	Stigmasterol	Nuclear receptor coactivator 2	NCOA2
MOL000449	Stigmasterol	Leukotriene A-4 hydrolase	LTA4H
MOL000449	Stigmasterol	Amine oxidase [flavin-containing] B	MAOB
MOL000449	Stigmasterol	Amine oxidase [flavin-containing] A	MAOA
MOL000449	Stigmasterol	Retinoic acid receptor RXR-alpha	RXRA
MOL000449	Stigmasterol	Nuclear receptor coactivator 1	NCOA1
MOL000449	Stigmasterol	Prostaglandin G/H synthase 1	PTGS1
MOL000449	Stigmasterol	Prostaglandin G/H synthase 2	PTGS2
MOL000449	Stigmasterol	Alpha-2A adrenergic receptor	ADRA2A
MOL000449	Stigmasterol	Sodium-dependent noradrenaline transporter	SLC6A2
MOL000449	Stigmasterol	Sodium-dependent dopamine transporter	SLC6A3
MOL000449	Stigmasterol	Beta-2 adrenergic receptor	ADRB2
MOL000449	Stigmasterol	Gamma-aminobutyric-acid receptor alpha-3 subunit	GABRA3
MOL000449	Stigmasterol	Muscarinic acetylcholine receptor M2	CHRM2
MOL000449	Stigmasterol	Alpha-1B adrenergic receptor	ADRA1B
MOL000449	Stigmasterol	Gamma-aminobutyric acid receptor subunit alpha-1	GABRA1
MOL000449	Stigmasterol	Neuronal acetylcholine receptor protein	ARMCX3
MOL000449	Stigmasterol	Chymotrypsinogen B	CTRB1
MOL000449	Stigmasterol	Muscarinic acetylcholine receptor M3	CHRM3
MOL000449	Stigmasterol	Muscarinic acetylcholine receptor M1	CHRM1
MOL000449	Stigmasterol	Beta-1 adrenergic receptor	ADRB1
MOL000449	Stigmasterol	Sodium channel protein type 5 subunit alpha	SCN5A
MOL000449	Stigmasterol	5-hydroxytryptamine 2A receptor	HTR2A
MOL000449	Stigmasterol	Alpha-1A adrenergic receptor	ADRA1D
MOL000449	Stigmasterol	Progesterone receptor	PGR
MOL000449	Stigmasterol	Mineralocorticoid receptor	NR3C2
MOL000737	morin	Glutathione reductase	GSR
MOL000737	morin	Phosphatidylinositol-5-phosphate 4-kinase type-2 alpha	PIP4K2A
MOL000737	morin	Platelet glycoprotein 4	CD36
MOL000737	morin	Prostaglandin G/H synthase 1	PTGS1
MOL000737	morin	Androgen receptor	AR
MOL000737	morin	Peroxisome proliferator activated receptor gamma	PPARG
MOL000737	morin	Multidrug resistance protein 1	ABCB1
MOL000737	morin	Type I iodothyronine deiodinase	DIO1
MOL000737	morin	Basic leucine zipper transcriptional factor ATF-like 3	BATF3
MOL000737	morin	Xanthine dehydrogenase/oxidase	XDH
MOL000737	morin	DNA topoisomerase 1	TOP1
MOL000737	morin	Arachidonate 5-lipoxygenase	ALOX5
MOL000737	morin	Heat shock protein HSP 90	HSP90AA1
MOL000737	morin	Phosphatidylinositol-4	PI4K2A
MOL000737	morin	Prostaglandin G/H synthase 2	PTGS2
MOL000737	morin	Endothelin-1	EDN1
MOL000737	morin	Dipeptidyl peptidase IV	DPP4
MOL004355	Spinasterol	Progesterone receptor	PGR
MOL004355	Spinasterol	Mineralocorticoid receptor	NR3C2
MOL004355	Spinasterol	Nuclear receptor coactivator 2	NCOA2
MOL004798	delphinidin	Nuclear receptor coactivator 2	NCOA2
MOL004798	delphinidin	Carbonic anhydrase II	CA2
MOL004798	delphinidin	Phosphatidylinositol-4	PI4K2A
MOL004798	delphinidin	Androgen receptor	AR
MOL004798	delphinidin	Prostaglandin G/H synthase 2	PTGS2
MOL004798	delphinidin	Heat shock protein HSP 90	HSP90AA1
MOL004798	delphinidin	Prostaglandin G/H synthase 1	PTGS1
MOL004798	delphinidin	Nitric oxide synthase	NOS3
MOL006767	Vulgaxanthin-I	Nitric oxide synthase	NOS3
MOL006767	Vulgaxanthin-I	Prostaglandin G/H synthase 2	PTGS2
MOL006772	poriferasterol monoglucoside_qt	Progesterone receptor	PGR
MOL006772	poriferasterol monoglucoside_qt	Nuclear receptor coactivator 2	NCOA2
MOL006774	stigmast-7-enol	Progesterone receptor	PGR
MOL006774	stigmast-7-enol	Nuclear receptor coactivator 2	NCOA2
