# Supplementary material for: In silico evidence implicating novel mechanisms of Prunella vulgaris L. as a potential botanical drug against COVID-19-associated acute kidney injury
Source: Front Pharmacol. 2023 May 18;14:1188086. doi: 10.3389/fphar.2023.1188086 (PMC10232756; doi:10.3389/fphar.2023.1188086)
Supplement: Supplementary file 6 [file DataSheet5.ZIP › raw data/crossed_module.31targets.symbol.csv]

target
NOS3	MOL006767	Vulgaxanthin-I	Nitric oxide synthase
ALOX5	MOL000098	quercetin	Arachidonate 5-lipoxygenase
AR	MOL000098	quercetin	Androgen receptor
CCL2	MOL000098	quercetin	C-C motif chemokine 2
CRP	MOL000098	quercetin	C-reactive protein
CXCL10	MOL000098	quercetin	C-X-C motif chemokine 10
CXCL2	MOL000098	quercetin	C-X-C motif chemokine 2
CXCL8	MOL000098	quercetin	Interleukin-8
DPP4	MOL000098	quercetin	Dipeptidyl peptidase IV
EGFR	MOL000098	quercetin	Epidermal growth factor receptor
F3	MOL000098	quercetin	Tissue factor
HIF1A	MOL000098	quercetin	Hypoxia-inducible factor 1-alpha
HMOX1	MOL000098	quercetin	Heme oxygenase 1
HSPA5	MOL000098	quercetin	78 kDa glucose-regulated protein
ICAM1	MOL000098	quercetin	Intercellular adhesion molecule 1
IFNG	MOL000098	quercetin	Interferon gamma
IL10	MOL000098	quercetin	Interleukin-10
IL1B	MOL000098	quercetin	Interleukin-1 beta
IL2	MOL000098	quercetin	Interleukin-2
IL6	MOL000098	quercetin	Interleukin-6
MMP1	MOL000098	quercetin	Interstitial collagenase
MPO	MOL000098	quercetin	Myeloperoxidase
NFE2L2	MOL000098	quercetin	Nuclear factor erythroid 2-related factor 2
NOS3	MOL000098	quercetin	Nitric oxide synthase
RELA	MOL000098	quercetin	Transcription factor p65
SERPINE1	MOL000098	quercetin	Plasminogen activator inhibitor 1
STAT1	MOL000098	quercetin	Signal transducer and activator of transcription 1-alpha/beta
TGFB1	MOL000098	quercetin	Transforming growth factor beta-1
THBD	MOL000098	quercetin	Thrombomodulin
VEGFA	MOL000098	quercetin	Vascular endothelial growth factor A
ALOX5	MOL000737	morin	Arachidonate 5-lipoxygenase
AR	MOL000737	morin	Androgen receptor
DPP4	MOL000737	morin	Dipeptidyl peptidase IV
EDN1	MOL000737	morin	Endothelin-1
AR	MOL000006	luteolin	Androgen receptor
DPP4	MOL000006	luteolin	Dipeptidyl peptidase IV
EGFR	MOL000006	luteolin	Epidermal growth factor receptor
HMOX1	MOL000006	luteolin	Heme oxygenase 1
ICAM1	MOL000006	luteolin	Intercellular adhesion molecule 1
IFNG	MOL000006	luteolin	Interferon gamma
IL10	MOL000006	luteolin	Interleukin-10
IL2	MOL000006	luteolin	Interleukin-2
IL4	MOL000006	luteolin	Interleukin-4
IL6	MOL000006	luteolin	Interleukin-6
MMP1	MOL000006	luteolin	Interstitial collagenase
RELA	MOL000006	luteolin	Transcription factor p65
VEGFA	MOL000006	luteolin	Vascular endothelial growth factor A
ALOX5	MOL000422	kaempferol	Arachidonate 5-lipoxygenase
AR	MOL000422	kaempferol	Androgen receptor
DPP4	MOL000422	kaempferol	Dipeptidyl peptidase IV
HMOX1	MOL000422	kaempferol	Heme oxygenase 1
ICAM1	MOL000422	kaempferol	Intercellular adhesion molecule 1
MMP1	MOL000422	kaempferol	Interstitial collagenase
NOS3	MOL000422	kaempferol	Nitric oxide synthase
RELA	MOL000422	kaempferol	Transcription factor p65
STAT1	MOL000422	kaempferol	Signal transducer and activator of transcription 1-alpha/beta
AR	MOL004798	delphinidin	Androgen receptor
NOS3	MOL004798	delphinidin	Nitric oxide synthase
TGFB1	MOL000358	beta-sitosterol	Transforming growth factor beta-1
