# Supplementary material for: In silico evidence implicating novel mechanisms of Prunella vulgaris L. as a potential botanical drug against COVID-19-associated acute kidney injury
Source: Front Pharmacol. 2023 May 18;14:1188086. doi: 10.3389/fphar.2023.1188086 (PMC10232756; doi:10.3389/fphar.2023.1188086)
Supplement: Supplementary file 6 [file DataSheet5.ZIP › raw data/disease-genes.xlsx]

## Sheet: COVID
		2
ACE	TDD	ACE2	genecard
CAPNS1		TMPRSS2
AAK1		IL6
GAK		TLR7
DPP-4		TNF
JAK-1		ACE
JAK-2		FURIN
PDE5		CRP
GM-CSF		CXCL8
C5		CXCL10
IL6		CGAS
IL6R		F3
IL1R1		NLRP3
AGTR1		IL10
3CLpro		CCL2
PL-PRO		IL1B
RdRp		NRP1
GHR		TNNI3
pH-DVF/R		F2
TLR7		IL2RA
TPC2		CCL3
DHODH		IL4
C5A		IL2
IFNG		STING1
VEGF		IFNB1
TMPRSS2		DPP4
ACE2		AGT
CAPN1		CTSL
CAPN2		HLA-A
BTK		TLR4
ANG-2		REN
C5aR		CCR6
CCR5		IFNA2
IL8		AGTR1
PIK3CD		HLA-C
PIK3CG		SLC6A19
TLR2		IRF3
TLR6		CD8A
TLR9		ALB
mTOR		VWF
MYD88		NPPB
BSG		VDR
TLR3		IL17A
BAR		GPT
BRD2		PLG
CSK2		IFNA1
IMPDH2		LOC117134593
MRC1		IL7
OPRS1		EGFR
TMEM97		TMPRSS4
VCP		CSF2
RNA		TBK1
TLR7	OMIM	AGTR2
IMD74		TNFRSF1A
SLEB17		KNG1
		IL22
		SERPING1
		LOC117134608
		LOC117135106
		LOC117134604
		NRP2
		LOC112679198
		IL18
		CD4
		BMAL1
		NOS3
		NFKB1
		LOC117134605
		LOC117134606
		OAS1
		SERPINA3
		IFNG
		TNFRSF1B
		FCGR2A
		BDKRB1
		RELA
		IFNAR1
		AAK1
		MIR146A
		INS
		BSG
		TLR3
		CSF3
		FCGR3A
		SERPINE1
		TAMM41
		IFIH1
		MUC1
		MBL2
		CCR5
		IFNAR2
		PMS2
		CHAT
		INPP5E
		TYK2
		ABO
		SH2D3A
		TLR2
		APOE
		IRF7
		ADAMTS13
		HLA-B
		AR
		LINC00562
		HSPA5
		SLC6A20
		LZTFL1
		ADAM17
		FCGR3B
		SIGLEC5
		CALCA
		HMGB1
		HLA-DRB1
		ADM
		IFITM3
		TREM1
		CXCR6
		STAT1
		RIGI
		S100A8
		SCARB1
		SERPINA1
		HMOX1
		S100A9
		LOC119086083
		ANGPT2
		CD274
		MAVS
		HIF1A
		FYCO1
		IL10RB
		SFTPD
		DPP9
		SERPINC1
		THBS3
		MIR155
		CD28
		RAB7A
		CD209
		TGFB1
		CD14
		CCR9
		LOC117134607
		LOC117134611
		LOC117135104
		LOC117135105
		ACAT1
		MUC5AC
		G6PD
		CCL5
		APOL1
		VEGFA
		PRF1
		FAS
		IL13
		TLR9
		FGA
		FGB
		ELANE
		MIR126
		HAVCR2
		RAVER1
		STAT3
		TLR8
		OAS3
		GDF15
		CLEC4M
		NEAT1
		MALAT1
		PTX3
		ZC3HAV1
		JAK1
		VPS39
		AVP
		TAC4
		IGF1
		MPO
		CD163
		CCL11
		PDCD1
		SIGLEC1
		XCR1
		CCR2
		TNNT2
		PLAUR
		SFTPB
		SFTPC
		FUT2
		BCL11A
		EFNA4
		PLSCR1
		RGMA
		ATP11A
		ACSL6
		KANSL1
		ELF5
		TRIM46
		IFNA10
		ZGLP1
		SLC22A31
		LINC00649
		LINC01276
		LOC118966792
		SELP
		UGT2A1
		UGT2A2
		P2RX7
		MYD88
		NFE2L2
		LOC117600004
		GZMA
		THBD
		CCR1
		STAT2
		NEU1
		TAS2R38
		IFNL1
		STAT5B
		FGG
		F13A1
		STAT5A
		FOXP3
		CD80
		CD86
		F13B
		ALOX5
		ENTPD1
		LDHA
		C5AR1
		KIR3DL1
		ERVW-1
		LPA
		IL33
		VPS41
		FLT1
		YARS1
		CCL4
		HLA-G
		IL6R
		TTR
		EDN1
		VAMP8
		IFNL4
		ERG
		TAS2R1
		IL15
		CXCL1
		CXCL2
		ANGPTL4
		CNR2
		LINC02967
		AGER
		MAS1
		ENPEP
		ICAM1
		CCR3
		SCGB1A1
		ANXA2
		MTHFR
		IFNL2
		SDC1
		F11
		IDO1
		IDO2
		BECN1
		IKBKE
		SIGMAR1
		SNAP29
		STX17
		GSTT1
		GOLGA3
		AKAP8L
		CTSB
		RAB8A
		RIOX2
		FNDC5
		IL2RB
		CHI3L1
		SAA1
		MIR320B1
		ADAM9
		GC
		CCL17
		RHOA
		VPS11
		ATF4
		ESM1
		RPL36
		MMP1
		EIF2B1
		TES
		ISG15
		UNC93B1
		NCAM1
		CXCL16
		TH2-LCR
		LOC106699567
		LOC111832671
		LOC112590816
		LOC112590817
		LOC116158494
		LOC116158495
		LOC116183086
		LOC116183087
		LOC117152610
		LOC117152611
		LOC117204000
		LOC117204001
		LOC117693187
		LOC119230225
		LOC119266102
		LGALS3
		AP3B1
		DNMT1
		UBAP2L
		VKORC1
		RNH1
		ACE
		CAPNS1
		AAK1
		GAK
		DPP-4
		JAK-1
		JAK-2
		PDE5
		GM-CSF
		C5
		IL6
		IL6R
		IL1R1
		AGTR1
		3CLpro
		PL-PRO
		RdRp
		GHR
		pH-DVF/R
		TLR7
		TPC2
		DHODH
		C5A
		IFNG
		VEGF
		TMPRSS2
		ACE2
		CAPN1
		CAPN2
		BTK
		ANG-2
		C5aR
		CCR5
		IL8
		PIK3CD
		PIK3CG
		TLR2
		TLR6
		TLR9
		mTOR
		MYD88
		BSG
		TLR3
		BAR
		BRD2
		CSK2
		IMPDH2
		MRC1
		OPRS1
		TMEM97
		VCP
		RNA
		TLR7
		IMD74
		SLEB17

## Sheet: AKI
disgenent	genecard	all
SIRT1	PKD1	SIRT1
PPARG	PKHD1	PPARG
CLU	PKD2	CLU
HMOX1	TP53	HMOX1
HP	FLT3	HP
B2M	IL6	B2M
HBEGF	UMOD	HBEGF
GFER	TNF	GFER
NQO1	HNF1B	NQO1
TLR4	CEBPA	TLR4
HAVCR1	NPM1	HAVCR1
BAX	RUNX1	BAX
ATP5F1B	REN	ATP5F1B
NOS3	KIT	NOS3
NPPA	WT1	NPPA
NFE2L2	CRP	NFE2L2
LCN2	ETV6	LCN2
MPO	ACE	MPO
EGFR	KMT2A	EGFR
C3	HMBS	C3
SLC22A12	TERT	SLC22A12
UGT1A9	TSC2	UGT1A9
IGFBP1	STAT3	IGFBP1
UGT1A1	JAK2	UGT1A1
INS	IL10	INS
IL6	CFH	IL6
IL10	IFNG	IL10
IGF1	RANBP2	IGF1
GSTP1	LCN2	GSTP1
MIR146B	ALB	MIR146B
HBG2	KRAS	HBG2
HEXB	DNMT3A	HEXB
MTHFR	BCOR	MTHFR
IFNA2	MUC1	IFNA2
HPX	COL4A5	HPX
HSPA1A	MIR126	HSPA1A
AVP	PAX2	AVP
KLK1	GATA2	KLK1
KNG1	MET	KNG1
MIR25	NBN	MIR25
PLG	THBD	PLG
MIR30A	CPT2	MIR30A
MIR30D	NUP214	MIR30D
MIR99A	COL4A4	MIR99A
SERPINA1	VHL	SERPINA1
TNFRSF12A	NSD1	TNFRSF12A
IL20	IL1B	IL20
NFKB1	CEP290	NFKB1
NOS2	INS	NOS2
MIR23A	PTEN	MIR23A
MIR215	DZIP1L	MIR215
POMC	PAX5	POMC
UOX	F2	UOX
LRP2	GANAB	LRP2
MIRLET7I	MIR155	MIRLET7I
MIR10A	GATA1	MIR10A
MIR122	IDH1	MIR122
MIR140	RARA	MIR140
MIR143	MIR15A	MIR143
MIR148A	DNAJB11	MIR148A
MIR192	ABL1	MIR192
ORM1	MYC	ORM1
GSTM2	HAVCR1	GSTM2
RAPGEF3	CXCL8	RAPGEF3
CD44	SLC22A12	CD44
TNF	CBFB	TNF
TLR2	NPHP3	TLR2
AFM	VEGFA	AFM
THBD	MTOR	THBD
EDN1	EPO	EDN1
TGFB1	TGFB1	TGFB1
AHSG	CCL2	AHSG
A2M	SETBP1	A2M
EPHX2	TLR4	EPHX2
CYP2D6	TSC1	CYP2D6
CYP2C9	CST3	CYP2C9
CYP2C19	MLLT10	CYP2C19
GPNMB	CC2D2A	GPNMB
AMN	CDKN2A	AMN
OCLN	SETD2	OCLN
VEGFA	NPHP1	VEGFA
FSTL1	APOE	FSTL1
TTR	STAR	TTR
CCR5	ALG9	CCR5
CP	MPO	CP
CST3	MEFV	CST3
TP53	ICAM1	TP53
EPO	BRCA2	EPO
TFF3	BAX	TFF3
ALB	AGTR1	ALB
GC	CREBBP	GC
GAS6	ADAMTS13	GAS6
AMBP	HP	AMBP
G6PD	PML	G6PD
SLC22A24	DYNC2H1	SLC22A24
BDKRB2	MIR223	BDKRB2
SLC11A1	IDH2	SLC11A1
TF	HMOX1	TF
SOD1	MMP9	SOD1
GSK3B	NOS3	GSK3B
SPP1	IL2	SPP1
GSTA1	NPPA	GSTA1
CAPN1	C3	CAPN1
PTGER4	AKT1	PTGER4
SCGB1A1	SLC2A9	SCGB1A1
PTGS2	ABCB1	PTGS2
HDAC3	CFI	HDAC3
CASP1	CD46	CASP1
FIS1	CASP3	FIS1
RB1	MKS1	RB1
PKD2	NPHS2	PKD2
BCL2	PBX1	BCL2
EGLN1	NPHS1	EGLN1
TGFA	MIR210	TGFA
CYP2E1	IFT140	CYP2E1
WNT4	IKZF1	WNT4
SLC22A2	CCND1	SLC22A2
SLC22A1	MAPK1	SLC22A1
AVPR1A	GLIS2	AVPR1A
MFN1	CTNNB1	MFN1
BAD	GPT	BAD
BCL2L1	IL18	BCL2L1
PTAFR	LPIN1	PTAFR
XDH	VWF	XDH
CDKN1B	HLA-B	CDKN1B
ALAD	ZBTB16	ALAD
FN1	PICALM	FN1
HDAC5	MIR21	HDAC5
ALOX5	NOS2	ALOX5
FGA	GNB1	FGA
MTOR	DDX41	MTOR
GATM	TMEM67	GATM
GOT2	SERPINE1	GOT2
UTS2R	DGKE	UTS2R
EPAS1	CFTR	EPAS1
EGF	STAT5B	EGF
PROCR	AGT	PROCR
NES	TET2	NES
EGLN3	TTR	EGLN3
CRP	CTLA4	CRP
ADRB2	HLA-DRB1	ADRB2
CYP27B1	MIR17	CYP27B1
ACE	IL4	ACE
DDIT3	MYH11	DDIT3
ECE1	APOL1	ECE1
GSR	B2M	GSR
ANXA1	ALAD	ANXA1
ARG1	LPP	ARG1
NDUFB8	BICC1	NDUFB8
HIF1A	MTHFR	HIF1A
MET	NPPB	MET
IL1B	BRAF	IL1B
AR	ELANE	AR
ARG2	AQP2	ARG2
LGALS3	IRF3	LGALS3
MIR26A1	SEC63	MIR26A1
IGF1R	RET	IGF1R
MB	SPP1	MB
NPPB	HPRT1	NPPB
NOS1	PIK3CA	NOS1
HES1	SOD1	HES1
HSPA8	DNAJC21	HSPA8
ICAM1	CYS1	ICAM1
	BCR	PKD1
	TTC21B	PKHD1
	MIR1225	PKD2
	BCL2	TP53
	CHEK2	FLT3
	TLR3	IL6
	MIR204	UMOD
	INVS	TNF
	CFHR5	HNF1B
	NPHP4	CEBPA
	CFHR1	NPM1
	MDM2	RUNX1
	FLCN	REN
	EP300	KIT
	CSF3	WT1
	ATM	CRP
	CASR	ETV6
	ACE2	ACE
	F3	KMT2A
	SH3GL1	HMBS
	MME	TERT
	EDN1	TSC2
	FN1	STAT3
	HNF1A	JAK2
	RTEL1	IL10
	HGF	CFH
	TNFRSF1A	IFNG
	HLA-A	RANBP2
	FGF23	LCN2
	NRAS	ALB
	MIRLET7C	KRAS
	SHOC2	DNMT3A
	NOTCH1	BCOR
	EGF	MUC1
	PTPN11	COL4A5
	LRP5	MIR126
	IGF2	PAX2
	PRKAR1A	GATA2
	NAGLU	MET
	MB	NBN
	COL4A3	THBD
	IL17A	CPT2
	HMGB1	NUP214
	SLC4A1	COL4A4
	MIR34B	VHL
	TBX18	NSD1
	CSF2	IL1B
	SAA1	CEP290
	LRP2	INS
	PIK3C2A	PTEN
	FBN1	DZIP1L
	HIF1A	PAX5
	F5	F2
	CD36	GANAB
	WDR19	MIR155
	PRKCSH	GATA1
	EGFR	IDH1
	HBB	RARA
	FLT1	MIR15A
	APRT	DNAJB11
	LEP	ABL1
	PRTN3	MYC
	SLC26A1	HAVCR1
	U2AF1	CXCL8
	NLRP3	SLC22A12
	CD4	CBFB
	GDNF	NPHP3
	BDNF	VEGFA
	ASXL1	MTOR
	NRIP1	EPO
	KNG1	TGFB1
	SELP	CCL2
	NUMA1	SETBP1
	FIP1L1	TLR4
	CYP2C19	TSC1
	CALCA	CST3
	RUNX1T1	MLLT10
	ITGAM	CC2D2A
	CCR6	CDKN2A
	CLCNKB	SETD2
	GATA3	NPHP1
	PLG	APOE
	FAS	STAR
	VDR	ALG9
	TLR2	MPO
	FCGR2A	MEFV
	G6PD	ICAM1
	IGF1	BRCA2
	MIR320A	BAX
	PDGFRB	AGTR1
	AGXT	CREBBP
	SLC34A1	ADAMTS13
	CLCN5	HP
	NTRK1	PML
	PTGS2	DYNC2H1
	CFHR3	MIR223
	MIR203A	IDH2
	HRAS	HMOX1
	ELN	MMP9
	TRAF3	NOS3
	MYB	IL2
	BSND	NPPA
	TBK1	C3
	COPA	AKT1
	XDH	SLC2A9
	SEPTIN9	ABCB1
	SERPINA3	CFI
	IL2RA	CD46
	HFE	CASP3
	PMP22	MKS1
	FGFR1	NPHS2
	INPP5E	PBX1
	IFT172	NPHS1
	RTEL1-TNFRSF6B	MIR210
	STAT1	IFT140
	APOA1	IKZF1
	IL3	CCND1
	CCL5	MAPK1
	IL1A	GLIS2
	JUN	CTNNB1
	RYR1	GPT
	TRMU	IL18
	MIR152	LPIN1
	IL1RN	VWF
	WNT4	HLA-B
	FGF2	ZBTB16
	RBP4	PICALM
	TICAM1	MIR21
	ERCC6L2	NOS2
	TGM6	GNB1
	FASLG	DDX41
	SLC13A3	TMEM67
	AQP1	SERPINE1
	SDHB	DGKE
	EYA1	CFTR
	IQCB1	STAT5B
	IFNA1	AGT
	CXCL10	TET2
	ADIPOQ	TTR
	CD34	CTLA4
	CYP3A4	HLA-DRB1
	MAPK8	MIR17
	CCR5	IL4
	CD79A	MYH11
	SERPINC1	APOL1
	SLC17A5	B2M
	KL	ALAD
	SST	LPP
	FOXP3	BICC1
	GSTM1	MTHFR
	MMACHC	NPPB
	RINT1	BRAF
	CDKN1A	ELANE
	NUP98	AQP2
	MIR34A	IRF3
	CAT	SEC63
	CDKN2B	RET
	H19	SPP1
	MIR16-1	HPRT1
	PLAT	PIK3CA
	NOD2	SOD1
	SLC12A3	DNAJC21
	CXCL12	CYS1
	SFTPB	BCR
	ALPL	TTC21B
	SALL1	MIR1225
	BRCA1	BCL2
	NGF	CHEK2
	CDKN1B	TLR3
	VCAM1	MIR204
	TF	INVS
	AVP	CFHR5
	TBL1XR1	NPHP4
	MIRLET7D	CFHR1
	NFE2L2	MDM2
	AMBP	FLCN
	CDKN1C	EP300
	GLS	CSF3
	NEK8	ATM
	IRF2BP2	CASR
	SF3B1	ACE2
	LPL	F3
	JAK1	SH3GL1
	CXCR4	MME
	DNASE1	EDN1
	OFD1	FN1
	SLC12A1	HNF1A
	IL13	RTEL1
	PPARG	HGF
	ESR1	TNFRSF1A
	AQP4	HLA-A
	SLC9A3	FGF23
	RPGRIP1L	NRAS
	ITGA8	MIRLET7C
	ALDH2	SHOC2
	SRC	NOTCH1
	PARP1	EGF
	THPO	PTPN11
	CDH1	LRP5
	CFHR2	IGF2
	HADHA	PRKAR1A
	SELE	NAGLU
	H2AC18	MB
	MRTFA	COL4A3
	AHI1	IL17A
	CCN2	HMGB1
	KAT6A	SLC4A1
	KITLG	MIR34B
	ENO2	TBX18
	FOS	CSF2
	MECOM	SAA1
	CFB	LRP2
	NF1	PIK3C2A
	MIR143	FBN1
	ANPEP	HIF1A
	EPOR	F5
	BCL2L1	CD36
	ADM	WDR19
	ENPP1	PRKCSH
	HSPG2	EGFR
	CD44	HBB
	MKKS	FLT1
	MBL2	APRT
	PDCD1	LEP
	MIRLET7A3	PRTN3
	AVPR2	SLC26A1
	HLA-DQB1	U2AF1
	IL7	NLRP3
	UNC93B1	CD4
	GP1BA	GDNF
	COL4A1	BDNF
	CD40LG	ASXL1
	XIAP	NRIP1
	HLA-C	KNG1
	MYH9	SELP
	SERPINA1	NUMA1
	CYP3A5	FIP1L1
	NABP1	CYP2C19
	CP	CALCA
	CASP8	RUNX1T1
	TMEM231	ITGAM
	IFT80	CCR6
	FHIT	CLCNKB
	HAVCR2	GATA3
	CLCNKA	PLG
	ENG	FAS
	GFAP	VDR
	MIR146A	TLR2
	FABP1	FCGR2A
	LMX1B	G6PD
	CSF1	IGF1
	TRPC6	MIR320A
	MT-TL1	PDGFRB
	ADRB2	AGXT
	ABCC1	SLC34A1
	ANXA5	CLCN5
	LCAT	NTRK1
	GHRL	PTGS2
	FGA	CFHR3
	MYLK	MIR203A
	MIF	HRAS
	CYCS	ELN
	ABCG2	TRAF3
	ALG8	MYB
	BMP4	BSND
	MLLT3	TBK1
	ITGB2	COPA
	NOTCH2	XDH
	PMS2	SEPTIN9
	COMT	SERPINA3
	TNNI3	IL2RA
	FAT4	HFE
	CUBN	PMP22
	ACTN4	FGFR1
	TNFRSF11B	INPP5E
	ROBO2	IFT172
	FGFR3	RTEL1-TNFRSF6B
	CPOX	STAT1
	ERBB2	APOA1
	HNF4A	IL3
	KDR	CCL5
	BMP7	IL1A
	CD40	JUN
	NOTCH3	RYR1
	GRHPR	TRMU
	GSTP1	MIR152
	AGER	IL1RN
	RAD51	WNT4
	CD8A	FGF2
	MIR145	RBP4
	NR3C2	TICAM1
	C4A	ERCC6L2
	MIR130B	TGM6
	PTPN22	FASLG
	TRPV4	SLC13A3
	MIR199A1	AQP1
	IL6R	SDHB
	APOB	EYA1
	MALAT1	IQCB1
	CASP9	IFNA1
	NEK1	CXCL10
	LGALS3	ADIPOQ
	MIR122	CD34
	PTH	CYP3A4
	ADA2	MAPK8
	MPL	CCR5
	OCRL	CD79A
	MYCN	SERPINC1
	ABCC8	SLC17A5
	CR1	KL
	MBP	SST
	YWHAE	FOXP3
	FANCA	GSTM1
	GRIN2B	MMACHC
	TNNT2	RINT1
	MIR27A	CDKN1A
	TCF3	NUP98
	SET	MIR34A
	INF2	CAT
	MIR221	CDKN2B
	MIR106B	H19
	NCAM1	MIR16-1
	SHH	PLAT
	GGT1	NOD2
	MIR142	SLC12A3
	SMARCB1	CXCL12
	MSH2	SFTPB
	AGTR2	ALPL
	CHAT	SALL1
	BGLAP	BRCA1
	GPC3	NGF
	GLI1	CDKN1B
	GLA	VCAM1
	JAK3	TF
	PON1	AVP
	CD274	TBL1XR1
	DEK	MIRLET7D
	MIR93	NFE2L2
	CCL3	AMBP
	POMC	CDKN1C
	SLC22A6	GLS
	CSF3R	NEK8
	SELL	IRF2BP2
	ERBB3	SF3B1
	ADA	LPL
	TMEM216	JAK1
	SLC22A5	CXCR4
	PTX3	DNASE1
	IL15	OFD1
	CALR	SLC12A1
	FAH	IL13
	FCGR2B	PPARG
	MT-CO3	ESR1
	DICER1	AQP4
	IL6ST	SLC9A3
	CRLF2	RPGRIP1L
	CREB1	ITGA8
	PRF1	ALDH2
	CCL11	SRC
	PPOX	PARP1
	SLIT2	THPO
	FANCD2	CDH1
	BBS1	CFHR2
	IL1R1	HADHA
	ATRX	SELE
	PRPS1	H2AC18
	LBP	MRTFA
	IFT88	AHI1
	CAV1	CCN2
	SREBF1	KAT6A
	OGG1	KITLG
	SMARCA4	ENO2
	ITGB3	FOS
	CDK4	MECOM
	DNMT1	CFB
	SIRT1	NF1
	PIGA	MIR143
	CFHR4	ANPEP
	TIMP1	EPOR
	MMP2	BCL2L1
	ICOSLG	ADM
	CD2AP	ENPP1
	IL5	HSPG2
	SLC2A1	CD44
	SPINK1	MKKS
	CD14	MBL2
	IGFBP3	PDCD1
	F8	MIRLET7A3
	RAF1	AVPR2
	INSR	HLA-DQB1
	MIR29A	IL7
	IL2RB	UNC93B1
	SAMD9L	GP1BA
	GZMB	COL4A1
	LIG4	CD40LG
	SYK	XIAP
	ACTB	HLA-C
	PTPRC	MYH9
	CD33	SERPINA1
	ANKS6	CYP3A5
	NR3C1	NABP1
	TFRC	CP
	VIM	CASP8
	MCL1	TMEM231
	PTGS1	IFT80
	ALOX5	FHIT
	S100B	HAVCR2
	MAP2K1	CLCNKA
	CEBPB	ENG
	MT-CO1	GFAP
	NFKB1	MIR146A
	BRD4	FABP1
	FGFR2	LMX1B
	KCNJ11	CSF1
	MEN1	TRPC6
	SOCS1	MT-TL1
	SLC2A2	ADRB2
	GAPDH	ABCC1
	IFIH1	ANXA5
	G6PC1	LCAT
	SLPI	GHRL
	GBA1	FGA
	ROBO1	MYLK
	MT-ND1	MIF
	HAX1	CYCS
	KAT6B	ABCG2
	STAT2	ALG8
	MIR10A	BMP4
	SRSF2	MLLT3
	ADORA2A	ITGB2
	RBM15	NOTCH2
	EDNRB	PMS2
	FANCC	COMT
	WDR35	TNNI3
	SFTPC	FAT4
	LMNA	CUBN
	RHOA	ACTN4
	HSPA1A	TNFRSF11B
	ERCC6	ROBO2
	RETN	FGFR3
	SOD2	CPOX
	SLC7A9	ERBB2
	TNFSF11	HNF4A
	POLG	KDR
	CLDN16	BMP7
	B9D1	CD40
	HMGCR	NOTCH3
	PLA2G2A	GRHPR
	KDM4C	GSTP1
	MEG3	AGER
	TRIM28	RAD51
	IFT27	CD8A
	CEP164	MIR145
	MGAT3-AS1	NR3C2
	CYP27B1	C4A
	MAPK3	MIR130B
	ALMS1	PTPN22
	TPMT	TRPV4
	ASS1	MIR199A1
	HMGCL	IL6R
	SERPINF2	APOB
	BBS4	MALAT1
	MMP1	CASP9
	KCNQ1OT1	NEK1
	EZH2	LGALS3
	TCTN2	MIR122
	HDAC8	PTH
	C4B	ADA2
	CDK2	MPL
	SLC6A4	OCRL
	HLA-G	MYCN
	GLIS3	ABCC8
	SF3B2	CR1
	ITGA2B	MBP
	LTA	YWHAE
	STAT5A	FANCA
	TNXB	GRIN2B
	NQO1	TNNT2
	TNFRSF1B	MIR27A
	KMT2D	TCF3
	NIPBL	SET
	SLC6A19	INF2
	SCN1A	MIR221
	MIR144	MIR106B
	MIR106A	NCAM1
	PALB2	SHH
	SDCCAG8	GGT1
	TGFBR1	MIR142
	TNFSF10	SMARCB1
	PYGM	MSH2
	FH	AGTR2
	UPK3A	CHAT
	PECAM1	BGLAP
	CXCR3	GPC3
	ATP7B	GLI1
	TMCO1	GLA
	TRD	JAK3
	GJB2	PON1
	SAMD9	CD274
	RPL5	DEK
	CYP1A1	MIR93
	SLC7A7	CCL3
	HPSE2	POMC
	CBFA2T3	SLC22A6
	SBDS	CSF3R
	MIR141	SELL
	ACTG1	ERBB3
	MMP3	ADA
	FANCG	TMEM216
	APP	SLC22A5
	ANGPT2	PTX3
	LHX1	IL15
	PVT1	CALR
	RPS19	FAH
	NOX4	FCGR2B
	SOX9	MT-CO3
	LDLR	DICER1
	RUNX2	IL6ST
	PPARA	CRLF2
	IGFBP7	CREB1
	JAG1	PRF1
	PRL	CCL11
	LDHA	PPOX
	HOXA9	SLIT2
	IL7R	FANCD2
	CTSB	BBS1
	FANCL	IL1R1
	CLU	ATRX
	COL1A1	PRPS1
	HSP90AA1	LBP
	PRODH	IFT88
	TRIP13	CAV1
	IL33	SREBF1
	RARB	OGG1
	CD55	SMARCA4
	FCGR3B	ITGB3
	GYPA	CDK4
	AFF3	DNMT1
	MAPK14	SIRT1
	MIR200C	PIGA
	PAX8	CFHR4
	STAT4	TIMP1
	CASK	MMP2
	IGF1R	ICOSLG
	PTPRO	CD2AP
	CACNA1S	IL5
	DNTT	SLC2A1
	DDX3X	SPINK1
	BMP6	CD14
	TERC	IGFBP3
	KCNJ1	F8
	EIF2AK3	RAF1
	ACP5	INSR
	PIK3CG	MIR29A
	TCL1A	IL2RB
	NR1H2	SAMD9L
	EDNRA	GZMB
	TIMP2	LIG4
	SCNN1A	SYK
	MIR9-1	ACTB
	SLC5A2	PTPRC
	CYP2E1	CD33
	MAPK10	ANKS6
	C11orf65	NR3C1
	PROM1	TFRC
	ABCB4	VIM
	KCNQ1	MCL1
	ITGAL	PTGS1
	GCK	ALOX5
	HADHB	S100B
	GFI1	MAP2K1
	ETS1	CEBPB
	CASP1	MT-CO1
	SMPD1	NFKB1
	LIF	BRD4
	SMC1A	FGFR2
	CORIN	KCNJ11
	CD7	MEN1
	CHUK	SOCS1
	PDPN	SLC2A2
	RNLS	GAPDH
	MIR125A	IFIH1
	FANCE	G6PC1
	HAMP	SLPI
	BCL10	GBA1
	TRG	ROBO1
	TRB	MT-ND1
	CD80	HAX1
	MIR30A	KAT6B
	LIFR	STAT2
	MIR378A	MIR10A
	HLA-DQA1	SRSF2
	NUDT15	ADORA2A
	MEIS1	RBM15
	SCN9A	EDNRB
	BCL6	FANCC
	AXDND1	WDR35
	HSPA4	SFTPC
	COQ8B	LMNA
	CSF1R	RHOA
	FOXO3	HSPA1A
	CDK1	ERCC6
	CD19	RETN
	PTCH1	SOD2
	SPTAN1	SLC7A9
	WNK1	TNFSF11
	KMT2C	POLG
	MT-CYB	CLDN16
	RAD21	B9D1
	CCND2	HMGCR
	EVC2	PLA2G2A
	SMARCAL1	KDM4C
	WNT5A	MEG3
	FANCF	TRIM28
	SLC22A2	IFT27
	TUG1	CEP164
	SDHD	MGAT3-AS1
	PRDM16	CYP27B1
	DKC1	MAPK3
	NEAT1	ALMS1
	MVP	TPMT
	ARG1	ASS1
	BAAT	HMGCL
	HOTAIR	SERPINF2
	SFTPD	BBS4
	MYD88	MMP1
	FOXC1	KCNQ1OT1
	PLA2G7	EZH2
	LRRC56	TCTN2
	SIX5	HDAC8
	FANCI	C4B
	ABCC2	CDK2
	CD28	SLC6A4
	ADAM17	HLA-G
	MIR25	GLIS3
	IFNA2	SF3B2
	POU6F2	ITGA2B
	EGR1	LTA
	TLR5	STAT5A
	CXCL9	TNXB
	HSD11B2	NQO1
	TCN2	TNFRSF1B
	CDK6	KMT2D
	TNFAIP3	NIPBL
	RB1	SLC6A19
	F9	SCN1A
	MECP2	MIR144
	PAX4	MIR106A
	HDAC1	PALB2
	RPL11	SDCCAG8
	TRAP1	TGFBR1
	CXCL1	TNFSF10
	HLA-DPB1	PYGM
	IGFBP1	FH
	AFP	UPK3A
	GLI3	PECAM1
	AFF1	CXCR3
	TOP1	ATP7B
	LYN	TMCO1
	ITGB1	TRD
	MIR150	GJB2
	CDH16	SAMD9
	GRIN1	RPL5
	ERCC4	CYP1A1
	MITF	SLC7A7
	MIR181A2	HPSE2
	TCF4	CBFA2T3
	NOS1	SBDS
	RAI1	MIR141
	GNAS	ACTG1
	HDAC6	MMP3
	FLI1	FANCG
	SLC3A1	APP
	MYO1E	ANGPT2
	PDGFRA	LHX1
	IFNB1	PVT1
	ACAD9	RPS19
	ZNF423	NOX4
	GLI2	SOX9
	FAN1	LDLR
	TEK	RUNX2
	HTR2A	PPARA
	IL11	IGFBP7
	HDAC4	JAG1
	ZMYM2	PRL
	DIS3L2	LDHA
	ANGPT1	HOXA9
	MT-ND4	IL7R
	LOC107133510	CTSB
	HDAC9	FANCL
	BIRC5	CLU
	IQSEC2	COL1A1
	COLEC11	HSP90AA1
	ETFDH	PRODH
	RPS24	TRIP13
	PAX6	IL33
	LPA	RARB
	FLNA	CD55
	TBX1	FCGR3B
	SDHA	GYPA
	APC	AFF3
	FCGR1A	MAPK14
	FBXW7	MIR200C
	UROD	PAX8
	SCARB2	STAT4
	SCT	CASK
	LOC110006319	IGF1R
	PRKCD	PTPRO
	CDC73	CACNA1S
	SCNN1G	DNTT
	IRF1	DDX3X
	GATM	BMP6
	PMM2	TERC
	LOC106099062	KCNJ1
	BLK	EIF2AK3
	DAAM2	ACP5
	EPCAM	PIK3CG
	SAA4	TCL1A
	PLCE1	NR1H2
	MIR196A1	EDNRA
	STIL	TIMP2
	TYMS	SCNN1A
	B9D2	MIR9-1
	GSN	SLC5A2
	SLC19A1	CYP2E1
	TNFRSF10B	MAPK10
	RMND1	C11orf65
	TMPRSS2	PROM1
	SCYL1	ABCB4
	FGF7	KCNQ1
	CCK	ITGAL
	HBG2	GCK
	CISH	HADHB
	PRSS1	GFI1
	CD38	ETS1
	SOX17	CASP1
	MIR181A1	SMPD1
	BBS10	LIF
	ITGA4	SMC1A
	WFS1	CORIN
	MIR195	CD7
	C5AR1	CHUK
	PDGFB	PDPN
	MIR23A	RNLS
	SOST	MIR125A
	FTO	FANCE
	RPS14	HAMP
	DHCR7	BCL10
	KDM6A	TRG
	ARID1B	TRB
	FANCB	CD80
	RPS26	MIR30A
	LTF	LIFR
	CHD7	MIR378A
	MIR222	HLA-DQA1
	RAC1	NUDT15
	CXCL2	MEIS1
	BSG	SCN9A
	TKT	BCL6
	BBS9	AXDND1
	NPY	HSPA4
	LAMB2	COQ8B
	PCSK9	CSF1R
	CTCF	FOXO3
	SOX11	CDK1
	TNFRSF8	CD19
	HOGA1	PTCH1
	AHSG	SPTAN1
	MIR140	WNK1
	SCN2A	KMT2C
	ACKR1	MT-CYB
	F10	RAD21
	RNASE3	CCND2
	GPX3	EVC2
	MBTPS2	SMARCAL1
	EWSR1	WNT5A
	GSTT1	FANCF
	SLC37A4	SLC22A2
	S100A8	TUG1
	TAMM41	SDHD
	MIR22	PRDM16
	IRAK1	DKC1
	TCTN3	NEAT1
	PPP3CA	MVP
	ETFA	ARG1
	ALK	BAAT
	XRCC2	HOTAIR
	CCR2	SFTPD
	RPL15	MYD88
	PTHLH	FOXC1
	TXN	PLA2G7
	IL3RA	LRRC56
	SCGB1A1	SIX5
	MT-ND2	FANCI
	CDKN2C	ABCC2
	PLAUR	CD28
	NEU1	ADAM17
	SH2B3	MIR25
	CTSG	IFNA2
	MT-ND5	POU6F2
	APAF1	EGR1
	MIR214	TLR5
	XPNPEP3	CXCL9
	CRH	HSD11B2
	MLLT1	TCN2
	CLEC12A	CDK6
	SCNN1B	TNFAIP3
	FANCM	RB1
	MFN2	F9
	ABCA3	MECP2
	BCL2L11	PAX4
	NDUFAF6	HDAC1
	LAMC2	RPL11
	SLC4A4	TRAP1
	CD2	CXCL1
	MIR424	HLA-DPB1
	GFRA1	IGFBP1
	CSPP1	AFP
	MIR486-1	GLI3
	ACHE	AFF1
	MIR23B	TOP1
	SLX4	LYN
	SDC1	ITGB1
	KIR3DL1	MIR150
	PLAU	CDH16
	S100A9	GRIN1
	PRKD1	ERCC4
	THBS1	MITF
	SMAD4	MIR181A2
	FYN	TCF4
	GJA1	NOS1
	LOX	RAI1
	NDUFS4	GNAS
	TCTN1	HDAC6
	IFT122	FLI1
	XRCC1	SLC3A1
	TNFSF13B	MYO1E
	DNMT3B	PDGFRA
	KRT18	IFNB1
	CD86	ACAD9
	THY1	ZNF423
	IGFBP2	GLI2
	FLNB	FAN1
	MIR483	TEK
	RPS20	HTR2A
	CX3CR1	IL11
	IKBKG	HDAC4
	GH1	ZMYM2
	TMEM237	DIS3L2
	PF4	ANGPT1
	CHI3L1	MT-ND4
	ZEB2	LOC107133510
	GDF15	HDAC9
	BCS1L	BIRC5
	RELA	IQSEC2
	XRCC4	COLEC11
	SYNPO	ETFDH
	SPI1	RPS24
	SP1	PAX6
	GCG	LPA
	IL12B	FLNA
	DMD	TBX1
	PODXL	SDHA
	MIR130A	APC
	TRPM6	FCGR1A
	TAC1	FBXW7
	CXCR1	UROD
	PDX1	SCARB2
	HBA2	SCT
	MIRLET7B	LOC110006319
	RPS28	PRKCD
	SMC3	CDC73
	BBS5	SCNN1G
	TREM1	IRF1
	MAP3K7	GATM
	DRD2	PMM2
	ADCY10	LOC106099062
	BRIP1	BLK
	MIR19A	DAAM2
	LEPR	EPCAM
	TJP1	SAA4
	CBL	PLCE1
	FGF10	MIR196A1
	IRF4	STIL
	MT-ATP6	TYMS
	RPL26	B9D2
	MIR29B1	GSN
	CYP2C9	SLC19A1
	NDUFS2	TNFRSF10B
	RAD51C	RMND1
	PRKCZ	TMPRSS2
	FOXO1	SCYL1
	DEAF1	FGF7
	CYP2D6	CCK
	GSR	HBG2
	F7	CISH
	NTRK3	PRSS1
	TREX1	CD38
	HSPA8	SOX17
	PPARGC1A	MIR181A1
	AXL	BBS10
	MIR499A	ITGA4
	TGFBR2	WFS1
	RPS10	MIR195
	MIR342	C5AR1
	NUP160	PDGFB
	TSR2	MIR23A
	KRT7	SOST
	RPS17	FTO
	PCK1	RPS14
	NEFL	DHCR7
	CYP24A1	KDM6A
	SIGLEC5	ARID1B
	F12	FANCB
	HCRT	RPS26
	BUB1B	LTF
	SOX2	CHD7
	LARS1	MIR222
	MIR451A	RAC1
	EBF3	CXCL2
	MIR452	BSG
	CD22	TKT
	MGP	BBS9
	SMARCC2	NPY
	KAT5	LAMB2
	ANKRD26	PCSK9
	C5	CTCF
	BLM	SOX11
	TLR7	TNFRSF8
	MIR127	HOGA1
	SMAD2	AHSG
	MAG	MIR140
	NRP1	SCN2A
	DCDC2	ACKR1
	CD163	F10
	SDHC	RNASE3
	IL9	GPX3
	DNAJC30	MBTPS2
	MIR192	EWSR1
	RPL35A	GSTT1
	FOXM1	SLC37A4
	CAMP	S100A8
	CDH2	TAMM41
	NFKBIA	MIR22
	ETFB	IRAK1
	TCIRG1	TCTN3
	MIR182	PPP3CA
	POGZ	ETFA
	HSPB1	ALK
	CR2	XRCC2
	NEK9	CCR2
	FECH	RPL15
	SLC15A2	PTHLH
	ARID1A	TXN
	RPS15A	IL3RA
	EHHADH	SCGB1A1
	TGFB2	MT-ND2
	FGF8	CDKN2C
	RPS6KB1	PLAUR
	MVK	NEU1
	MMP12	SH2B3
	SQSTM1	CTSG
	CDKL5	MT-ND5
	GAREM2	APAF1
	ABCC4	MIR214
	ZPR1	XPNPEP3
	PIK3R1	CRH
	CD209	MLLT1
	TRA	CLEC12A
	NOS1AP	SCNN1B
	RPS29	FANCM
	MIR193A	MFN2
	ALDOA	ABCA3
	TFE3	BCL2L11
	HPX	NDUFAF6
	LEPQTL1	LAMC2
	TFAP2A	SLC4A4
	FCGR3A	CD2
	AMACR	MIR424
	RERE	GFRA1
	FABP3	CSPP1
	MIR149	MIR486-1
	GCDH	ACHE
	CCL4	MIR23B
	IFNGR1	SLX4
	TP73	SDC1
	PTH1R	KIR3DL1
	BSCL2	PLAU
	AURKA	S100A9
	CD47	PRKD1
	MAPT	THBS1
	BMP2	SMAD4
	CNR1	FYN
	TH	GJA1
	STX1A	LOX
	CBS	NDUFS4
	NEUROD1	TCTN1
	KRT8	IFT122
	BBS7	XRCC1
	HSPD1	TNFSF13B
	OLR1	DNMT3B
	TRPV1	KRT18
	SLC17A1	CD86
	MAPKBP1	THY1
	ARL13B	IGFBP2
	TNFSF4	FLNB
	CCNA2	MIR483
	AIF1	RPS20
	CACNA1A	CX3CR1
	RPS7	IKBKG
	STOX1	GH1
	CHEK1	TMEM237
	AR	PF4
	DHFR	CHI3L1
	DPP4	ZEB2
	LAMA2	GDF15
	AOC1	BCS1L
	KCNJ10	RELA
	KLRK1	XRCC4
	IL4R	SYNPO
	P2RX7	SPI1
	RPL18	SP1
	STXBP1	GCG
	LYZ	IL12B
	PLA2G6	DMD
	RUNX3	PODXL
	HSPA5	MIR130A
	VANGL1	TRPM6
	MIR423	TAC1
	REST	CXCR1
	APOH	PDX1
	GAS5	HBA2
	BTK	MIRLET7B
	CD59	RPS28
	LCK	SMC3
	ARG2	BBS5
	PKHD1L1	TREM1
	SRP54	MAP3K7
	EVC	DRD2
	CDKN3	ADCY10
	MPV17	BRIP1
	CLDN2	MIR19A
	OPRM1	LEPR
	DEFB1	TJP1
	PLEC	CBL
	AKR1B1	FGF10
	CDKN2B-AS1	IRF4
	IRF5	MT-ATP6
	KIAA0586	RPL26
	MAOA	MIR29B1
	ITGA6	CYP2C9
	PLA2R1	NDUFS2
	CYP11A1	RAD51C
	ITGB4	PRKCZ
	HDAC2	FOXO1
	CRKL	DEAF1
	SMAD3	CYP2D6
	ALPP	GSR
	MMUT	F7
	DKK1	NTRK3
	POU5F1	TREX1
	EIF4EBP1	HSPA8
	MASP2	PPARGC1A
	MAGI2	AXL
	PAPPA	MIR499A
	RAG1	TGFBR2
	TANGO2	RPS10
	PCCA	MIR342
	MIR124-1	NUP160
	MAFB	TSR2
	SAA2	KRT7
	ODC1	RPS17
	AQP3	PCK1
	NTRK2	NEFL
	ITPR3	CYP24A1
	BUB1	SIGLEC5
	IL23R	F12
	TTC26	HCRT
	MIR92A1	BUB1B
	SNAI1	SOX2
	ATF2	LARS1
	SLC6A3	MIR451A
	UBA1	EBF3
	ERCC2	MIR452
	MIR30E	CD22
	TGFA	MGP
	MIR18A	SMARCC2
	MPZ	KAT5
	UGT2B7	ANKRD26
	ANLN	C5
	C1S	BLM
	MIR20A	TLR7
	TRPM3	MIR127
	MT-ND3	SMAD2
	PC	MAG
	TRIM8	NRP1
	DLL1	DCDC2
	IDO1	CD163
	KLF4	SDHC
	FLII	IL9
	PPBP	DNAJC30
	RPN1	MIR192
	CXCR2	RPL35A
	CASP2	FOXM1
	NR0B1	CAMP
	NCF1	CDH2
	NPPC	NFKBIA
	LBR	ETFB
	ASPH	TCIRG1
	NAT2	MIR182
	MMP8	POGZ
	COLEC10	HSPB1
	RTN4R	CR2
	IRS1	NEK9
	TLR9	FECH
	ARX	SLC15A2
	RTN4	ARID1A
	PRKN	RPS15A
	UTS2	EHHADH
	HNRNPH1	TGFB2
	ECE1	FGF8
	ADCY6	RPS6KB1
	NCOR2	MVK
	KIF1A	MMP12
	MLXIPL	SQSTM1
	SLC22A8	CDKL5
	HLA-DPA1	GAREM2
	KIF12	ABCC4
	FGB	ZPR1
	MIR26A1	PIK3R1
	CD247	CD209
	TREM2	TRA
	LOC110806263	NOS1AP
	MAD2L2	RPS29
	DYRK1A	MIR193A
	LAMA3	ALDOA
	LZTFL1	TFE3
	NCOR1	HPX
	MIR328	LEPQTL1
	CHRNA3	TFAP2A
	IRF8	FCGR3A
	KCNB1	AMACR
	SEC61B	RERE
	SOCS3	FABP3
	PHEX	MIR149
	AKT2	GCDH
	XIST	CCL4
	DSP	IFNGR1
	NCOA2	TP73
	CHRM3	PTH1R
	SLC5A1	BSCL2
	OSM	AURKA
		CD47
		MAPT
		BMP2
		CNR1
		TH
		STX1A
		CBS
		NEUROD1
		KRT8
		BBS7
		HSPD1
		OLR1
		TRPV1
		SLC17A1
		MAPKBP1
		ARL13B
		TNFSF4
		CCNA2
		AIF1
		CACNA1A
		RPS7
		STOX1
		CHEK1
		AR
		DHFR
		DPP4
		LAMA2
		AOC1
		KCNJ10
		KLRK1
		IL4R
		P2RX7
		RPL18
		STXBP1
		LYZ
		PLA2G6
		RUNX3
		HSPA5
		VANGL1
		MIR423
		REST
		APOH
		GAS5
		BTK
		CD59
		LCK
		ARG2
		PKHD1L1
		SRP54
		EVC
		CDKN3
		MPV17
		CLDN2
		OPRM1
		DEFB1
		PLEC
		AKR1B1
		CDKN2B-AS1
		IRF5
		KIAA0586
		MAOA
		ITGA6
		PLA2R1
		CYP11A1
		ITGB4
		HDAC2
		CRKL
		SMAD3
		ALPP
		MMUT
		DKK1
		POU5F1
		EIF4EBP1
		MASP2
		MAGI2
		PAPPA
		RAG1
		TANGO2
		PCCA
		MIR124-1
		MAFB
		SAA2
		ODC1
		AQP3
		NTRK2
		ITPR3
		BUB1
		IL23R
		TTC26
		MIR92A1
		SNAI1
		ATF2
		SLC6A3
		UBA1
		ERCC2
		MIR30E
		TGFA
		MIR18A
		MPZ
		UGT2B7
		ANLN
		C1S
		MIR20A
		TRPM3
		MT-ND3
		PC
		TRIM8
		DLL1
		IDO1
		KLF4
		FLII
		PPBP
		RPN1
		CXCR2
		CASP2
		NR0B1
		NCF1
		NPPC
		LBR
		ASPH
		NAT2
		MMP8
		COLEC10
		RTN4R
		IRS1
		TLR9
		ARX
		RTN4
		PRKN
		UTS2
		HNRNPH1
		ECE1
		ADCY6
		NCOR2
		KIF1A
		MLXIPL
		SLC22A8
		HLA-DPA1
		KIF12
		FGB
		MIR26A1
		CD247
		TREM2
		LOC110806263
		MAD2L2
		DYRK1A
		LAMA3
		LZTFL1
		NCOR1
		MIR328
		CHRNA3
		IRF8
		KCNB1
		SEC61B
		SOCS3
		PHEX
		AKT2
		XIST
		DSP
		NCOA2
		CHRM3
		SLC5A1
		OSM
