# Supplementary material for: In silico evidence implicating novel mechanisms of Prunella vulgaris L. as a potential botanical drug against COVID-19-associated acute kidney injury
Source: Front Pharmacol. 2023 May 18;14:1188086. doi: 10.3389/fphar.2023.1188086 (PMC10232756; doi:10.3389/fphar.2023.1188086)
Supplement: Supplementary file 6 [file DataSheet5.ZIP › raw data/goπÇükegg.default node.csv]

attrubute	Betweenness	name	selected	shared name
MF	6.2643068169484675	virus receptor activity	false	virus receptor activity
MF	41.184980919860266	ubiquitin-like protein ligase binding	false	ubiquitin-like protein ligase binding
MF	28.617191552686904	RNA polymerase II-specific DNA-binding transcription factor binding	false	RNA polymerase II-specific DNA-binding transcription factor binding
MF	12.10191905551061	transcription coactivator binding	false	transcription coactivator binding
MF	0.8740725903395454	CXCR chemokine receptor binding	false	CXCR chemokine receptor binding
MF	1.6831111894504476	chemokine activity	false	chemokine activity
MF	23.016417090644435	G protein-coupled receptor binding	false	G protein-coupled receptor binding
MF	13.055970583890378	growth factor activity	false	growth factor activity
MF	28.617191552686904	transcription coregulator binding	false	transcription coregulator binding
MF	10.26035384820248	chemokine receptor binding	false	chemokine receptor binding
MF	11.566141879567548	growth factor receptor binding	false	growth factor receptor binding
MF	112.77680317044835	signaling receptor activator activity	false	signaling receptor activator activity
MF	112.77680317044835	receptor ligand activity	false	receptor ligand activity
MF	82.21671239006285	cytokine receptor binding	false	cytokine receptor binding
MF	66.73925764369318	cytokine activity	false	cytokine activity
CC	14.691164313802119	collagen-containing extracellular matrix	false	collagen-containing extracellular matrix
CC	18.03745553787867	cell-substrate junction	false	cell-substrate junction
CC	14.86767005858551	external side of plasma membrane	false	external side of plasma membrane
CC	18.03745553787867	focal adhesion	false	focal adhesion
CC	15.342785657907623	endocytic vesicle	false	endocytic vesicle
CC	1.7151645308367722	platelet alpha granule	false	platelet alpha granule
CC	18.02421563172514	membrane microdomain	false	membrane microdomain
CC	18.02421563172514	membrane raft	false	membrane raft
CC	1.7151645308367722	platelet alpha granule lumen	false	platelet alpha granule lumen
CC	18.33570809533014	cytoplasmic vesicle lumen	false	cytoplasmic vesicle lumen
CC	18.33570809533014	secretory granule lumen	false	secretory granule lumen
CC	42.30055935175603	vesicle lumen	false	vesicle lumen
BP	90.91607766808319	regulation of chemotaxis	false	regulation of chemotaxis
BP	96.06908603239994	cell chemotaxis	false	cell chemotaxis
BP	154.2555714438452	response to reactive oxygen species	false	response to reactive oxygen species
BP	71.61755780174568	cellular response to molecule of bacterial origin	false	cellular response to molecule of bacterial origin
	14.72238525005156	AR	false	AR
BP	227.39590677174314	extrinsic apoptotic signaling pathway	false	extrinsic apoptotic signaling pathway
BP	91.55703147902722	regulation of leukocyte migration	false	regulation of leukocyte migration
BP	71.61755780174568	cellular response to lipopolysaccharide	false	cellular response to lipopolysaccharide
BP	157.76787528110364	cellular response to biotic stimulus	false	cellular response to biotic stimulus
BP	183.47149921461806	positive regulation of response to external stimulus	false	positive regulation of response to external stimulus
BP	96.06908603239994	leukocyte chemotaxis	false	leukocyte chemotaxis
	232.64500097913995	DPP4	false	DPP4
BP	158.13437412975216	leukocyte migration	false	leukocyte migration
BP	216.72479506578472	regulation of vasculature development	false	regulation of vasculature development
	38.654585465564075	ALOX5	false	ALOX5
BP	216.72479506578472	regulation of angiogenesis	false	regulation of angiogenesis
BP	202.52614134928686	response to molecule of bacterial origin	false	response to molecule of bacterial origin
	53.542390769854045	MPO	false	MPO
BP	202.52614134928686	response to lipopolysaccharide	false	response to lipopolysaccharide
KEGG	73.08626501206146	Kaposi sarcoma-associated herpesvirus infection	false	Kaposi sarcoma-associated herpesvirus infection
KEGG	67.19048804718993	Relaxin signaling pathway	false	Relaxin signaling pathway
KEGG	11.378862737386676	African trypanosomiasis	false	African trypanosomiasis
KEGG	13.13502218553592	Viral protein interaction with cytokine and cytokine receptor	false	Viral protein interaction with cytokine and cytokine receptor
KEGG	28.20197308660564	Leishmaniasis	false	Leishmaniasis
KEGG	52.291955798703576	Influenza A	false	Influenza A
KEGG	116.02340606998054	Coronavirus disease - COVID-19	false	Coronavirus disease - COVID-19
KEGG	35.56945225832756	TNF signaling pathway	false	TNF signaling pathway
KEGG	42.76829311754422	Cytokine-cytokine receptor interaction	false	Cytokine-cytokine receptor interaction
KEGG	28.85218411863672	Amoebiasis	false	Amoebiasis
	29.352332467069605	HSPA5	false	HSPA5
KEGG	170.57949785025343	Lipid and atherosclerosis	false	Lipid and atherosclerosis
KEGG	66.46423811296573	Th17 cell differentiation	false	Th17 cell differentiation
KEGG	29.977830350838193	Malaria	false	Malaria
	114.32463842518597	HIF1A	false	HIF1A
	241.99717589038767	EGFR	false	EGFR
KEGG	108.05416687523605	HIF-1 signaling pathway	false	HIF-1 signaling pathway
KEGG	49.747896969429824	Chagas disease	false	Chagas disease
	48.12931577002896	NFE2L2	false	NFE2L2
	73.70769386638537	HMOX1	false	HMOX1
KEGG	122.69148472693963	Fluid shear stress and atherosclerosis	false	Fluid shear stress and atherosclerosis
	94.9830789524241	IL2	false	IL2
	264.93408043318504	IL10	false	IL10
KEGG	43.94406297598043	Inflammatory bowel disease	false	Inflammatory bowel disease
	413.11984464119735	CXCL10	false	CXCL10
	135.00843141985573	IL4	false	IL4
KEGG	67.1772554908345	IL-17 signaling pathway	false	IL-17 signaling pathway
	248.6912518143533	CXCL2	false	CXCL2
	10.113158543381438	MMP1	false	MMP1
	144.21506730979024	IFNG	false	IFNG
KEGG	81.44327255996627	Rheumatoid arthritis	false	Rheumatoid arthritis
	638.4414668653551	RELA	false	RELA
	235.49467402394507	STAT1	false	STAT1
	34.95099949622989	F3	false	F3
	374.60329164797724	SERPINE1	false	SERPINE1
	338.4116382009916	CCL2	false	CCL2
	504.31748540060113	CXCL8	false	CXCL8
	629.6694795452096	ICAM1	false	ICAM1
	380.63331510717785	IL1B	false	IL1B
	437.3720638768065	VEGFA	false	VEGFA
	586.8641594159773	TGFB1	false	TGFB1
	139.91733811373393	EDN1	false	EDN1
	18.815194228035143	THBD	false	THBD
	625.4140531165561	IL6	false	IL6
	190.95440896354881	NOS3	false	NOS3
KEGG	184.8703947409431	AGE-RAGE signaling pathway in diabetic complications	false	AGE-RAGE signaling pathway in diabetic complications
