# Supplementary material for: In silico evidence implicating novel mechanisms of Prunella vulgaris L. as a potential botanical drug against COVID-19-associated acute kidney injury
Source: Front Pharmacol. 2023 May 18;14:1188086. doi: 10.3389/fphar.2023.1188086 (PMC10232756; doi:10.3389/fphar.2023.1188086)
Supplement: Supplementary file 6 [file DataSheet5.ZIP › raw data/betweeness-modules.csv]

Betweenness	ingredients
1061.314536	quercetin
157.1666667	luteolin
74.96666667	morin
59.65488722	kaempferol
2.897243108	delphinidin
0	Vulgaxanthin-I
0	beta-sitosterol
							ingredients	quercetin	luteolin	morin	kaempferol	delphinidin	Vulgaxanthin-I	beta-sitosterol
							Betweenness	1061.314536	157.1666667	74.96666667	59.65488722	2.897243108	0	0
