# Supplementary material for: In silico evidence implicating novel mechanisms of Prunella vulgaris L. as a potential botanical drug against COVID-19-associated acute kidney injury
Source: Front Pharmacol. 2023 May 18;14:1188086. doi: 10.3389/fphar.2023.1188086 (PMC10232756; doi:10.3389/fphar.2023.1188086)
Supplement: Supplementary file 6 [file DataSheet5.ZIP › raw data/Table_GO_result.csv]

	ONTOLOGY	Description	GeneRatio	BgRatio	pvalue	p.adjust	qvalue	geneID	Count
GO:0032496	BP	response to lipopolysaccharide	15/31	343/18723	1.49E-18	3.73E-15	1.16E-15	NOS3/MPO/IL6/IL10/THBD/EDN1/TGFB1/IL1B/ICAM1/CXCL8/CCL2/SERPINE1/CXCL10/CXCL2/RELA	15
GO:0002237	BP	response to molecule of bacterial origin	15/31	363/18723	3.50E-18	4.37E-15	1.36E-15	NOS3/MPO/IL6/IL10/THBD/EDN1/TGFB1/IL1B/ICAM1/CXCL8/CCL2/SERPINE1/CXCL10/CXCL2/RELA	15
GO:0045765	BP	regulation of angiogenesis	14/31	342/18723	7.08E-17	5.64E-14	1.76E-14	HMOX1/NOS3/NFE2L2/IL6/IL10/VEGFA/ALOX5/HIF1A/IL1B/CXCL8/SERPINE1/F3/STAT1/CXCL10	14
GO:1901342	BP	regulation of vasculature development	14/31	348/18723	9.02E-17	5.64E-14	1.76E-14	HMOX1/NOS3/NFE2L2/IL6/IL10/VEGFA/ALOX5/HIF1A/IL1B/CXCL8/SERPINE1/F3/STAT1/CXCL10	14
GO:0050900	BP	leukocyte migration	14/31	369/18723	2.04E-16	1.02E-13	3.19E-14	HMOX1/IL6/IL10/EDN1/VEGFA/ALOX5/ICAM1/CXCL8/CCL2/SERPINE1/IL4/CXCL10/CXCL2/DPP4	14
GO:0030595	BP	leukocyte chemotaxis	12ÔÂ31ÈÕ	230/18723	1.02E-15	4.24E-13	1.32E-13	IL6/IL10/EDN1/VEGFA/ALOX5/CXCL8/CCL2/SERPINE1/IL4/CXCL10/CXCL2/DPP4	12
GO:0032103	BP	positive regulation of response to external stimulus	14/31	427/18723	1.55E-15	5.55E-13	1.73E-13	EGFR/IL6/THBD/EDN1/TGFB1/VEGFA/IL1B/IFNG/CXCL8/IL2/SERPINE1/IL4/F3/CXCL10	14
GO:0071216	BP	cellular response to biotic stimulus	12ÔÂ31ÈÕ	246/18723	2.29E-15	7.15E-13	2.23E-13	IL6/IL10/TGFB1/IL1B/ICAM1/CXCL8/CCL2/SERPINE1/CXCL10/CXCL2/RELA/HSPA5	12
GO:0071222	BP	cellular response to lipopolysaccharide	11/31	209/18723	1.79E-14	4.73E-12	1.47E-12	IL6/IL10/TGFB1/IL1B/ICAM1/CXCL8/CCL2/SERPINE1/CXCL10/CXCL2/RELA	11
GO:0002685	BP	regulation of leukocyte migration	11/31	210/18723	1.89E-14	4.73E-12	1.47E-12	HMOX1/IL6/EDN1/VEGFA/ICAM1/CXCL8/CCL2/SERPINE1/IL4/CXCL10/DPP4	11
GO:0097191	BP	extrinsic apoptotic signaling pathway	11/31	219/18723	3.01E-14	6.12E-12	1.91E-12	HMOX1/NOS3/TGFB1/IL1B/AR/ICAM1/IFNG/IL2/SERPINE1/IL4/RELA	11
GO:0071219	BP	cellular response to molecule of bacterial origin	11/31	221/18723	3.32E-14	6.12E-12	1.91E-12	IL6/IL10/TGFB1/IL1B/ICAM1/CXCL8/CCL2/SERPINE1/CXCL10/CXCL2/RELA	11
GO:0000302	BP	response to reactive oxygen species	11/31	222/18723	3.49E-14	6.12E-12	1.91E-12	HMOX1/NOS3/NFE2L2/MPO/EGFR/IL6/IL10/EDN1/HIF1A/STAT1/RELA	11
GO:0060326	BP	cell chemotaxis	12ÔÂ31ÈÕ	310/18723	3.66E-14	6.12E-12	1.91E-12	IL6/IL10/EDN1/VEGFA/ALOX5/CXCL8/CCL2/SERPINE1/IL4/CXCL10/CXCL2/DPP4	12
GO:0050920	BP	regulation of chemotaxis	11/31	223/18723	3.67E-14	6.12E-12	1.91E-12	IL6/EDN1/TGFB1/VEGFA/CXCL8/CCL2/SERPINE1/IL4/F3/CXCL10/DPP4	11
GO:0042060	BP	wound healing	13/31	422/18723	4.60E-14	7.19E-12	2.24E-12	HMOX1/NOS3/NFE2L2/EGFR/IL6/THBD/EDN1/TGFB1/VEGFA/ALOX5/HIF1A/SERPINE1/F3	13
GO:0022407	BP	regulation of cell-cell adhesion	13/31	448/18723	9.89E-14	1.45E-11	4.54E-12	IL6/IL10/TGFB1/VEGFA/ALOX5/IL1B/ICAM1/IFNG/CCL2/IL2/IL4/RELA/DPP4	13
GO:0001819	BP	positive regulation of cytokine production	13/31	467/18723	1.68E-13	2.33E-11	7.28E-12	HMOX1/IL6/IL10/TGFB1/HIF1A/IL1B/IFNG/IL2/SERPINE1/IL4/F3/STAT1/RELA	13
GO:0045766	BP	positive regulation of angiogenesis	10ÔÂ31ÈÕ	181/18723	2.07E-13	2.58E-11	8.06E-12	HMOX1/NOS3/NFE2L2/IL10/VEGFA/HIF1A/IL1B/CXCL8/SERPINE1/F3	10
GO:1904018	BP	positive regulation of vasculature development	10ÔÂ31ÈÕ	181/18723	2.07E-13	2.58E-11	8.06E-12	HMOX1/NOS3/NFE2L2/IL10/VEGFA/HIF1A/IL1B/CXCL8/SERPINE1/F3	10
GO:0002688	BP	regulation of leukocyte chemotaxis	9/31	122/18723	2.80E-13	3.34E-11	1.04E-11	IL6/EDN1/VEGFA/CXCL8/CCL2/SERPINE1/IL4/CXCL10/DPP4	9
GO:0022409	BP	positive regulation of cell-cell adhesion	11/31	284/18723	5.22E-13	5.93E-11	1.85E-11	IL6/IL10/ALOX5/IL1B/ICAM1/IFNG/CCL2/IL2/IL4/RELA/DPP4	11
GO:0050921	BP	positive regulation of chemotaxis	9/31	141/18723	1.05E-12	1.15E-10	3.57E-11	IL6/EDN1/TGFB1/VEGFA/CXCL8/SERPINE1/IL4/F3/CXCL10	9
GO:0097529	BP	myeloid leukocyte migration	10ÔÂ31ÈÕ	220/18723	1.46E-12	1.52E-10	4.75E-11	IL6/EDN1/VEGFA/CXCL8/CCL2/SERPINE1/IL4/CXCL10/CXCL2/DPP4	10
GO:2001234	BP	negative regulation of apoptotic signaling pathway	10ÔÂ31ÈÕ	224/18723	1.75E-12	1.75E-10	5.46E-11	HMOX1/NOS3/NFE2L2/HIF1A/IL1B/AR/ICAM1/SERPINE1/IL4/RELA	10
GO:0045785	BP	positive regulation of cell adhesion	12ÔÂ31ÈÕ	437/18723	2.13E-12	1.97E-10	6.14E-11	IL6/IL10/VEGFA/ALOX5/IL1B/ICAM1/IFNG/CCL2/IL2/IL4/RELA/DPP4	12
GO:0050673	BP	epithelial cell proliferation	12ÔÂ31ÈÕ	437/18723	2.13E-12	1.97E-10	6.14E-11	HMOX1/EGFR/IL6/IL10/TGFB1/VEGFA/ALOX5/HIF1A/AR/CCL2/F3/STAT1	12
GO:0006979	BP	response to oxidative stress	12ÔÂ31ÈÕ	446/18723	2.70E-12	2.38E-10	7.44E-11	HMOX1/NOS3/NFE2L2/MPO/EGFR/IL6/IL10/EDN1/ALOX5/HIF1A/STAT1/RELA	12
GO:2001237	BP	negative regulation of extrinsic apoptotic signaling pathway	8ÔÂ31ÈÕ	97/18723	2.77E-12	2.38E-10	7.44E-11	HMOX1/NOS3/IL1B/AR/ICAM1/SERPINE1/IL4/RELA	8
GO:1903037	BP	regulation of leukocyte cell-cell adhesion	11/31	336/18723	3.25E-12	2.69E-10	8.40E-11	IL6/IL10/ALOX5/IL1B/ICAM1/IFNG/CCL2/IL2/IL4/RELA/DPP4	11
GO:1903039	BP	positive regulation of leukocyte cell-cell adhesion	10ÔÂ31ÈÕ	239/18723	3.34E-12	2.69E-10	8.40E-11	IL6/ALOX5/IL1B/ICAM1/IFNG/CCL2/IL2/IL4/RELA/DPP4	10
GO:0019221	BP	cytokine-mediated signaling pathway	12ÔÂ31ÈÕ	472/18723	5.24E-12	4.09E-10	1.28E-10	IL6/EDN1/HIF1A/IL1B/IFNG/CXCL8/CCL2/F3/STAT1/CXCL10/CXCL2/RELA	12
GO:0007159	BP	leukocyte cell-cell adhesion	11/31	371/18723	9.47E-12	7.08E-10	2.21E-10	IL6/IL10/ALOX5/IL1B/ICAM1/IFNG/CCL2/IL2/IL4/RELA/DPP4	11
GO:0071347	BP	cellular response to interleukin-1	8ÔÂ31ÈÕ	113/18723	9.62E-12	7.08E-10	2.21E-10	IL6/EDN1/HIF1A/IL1B/ICAM1/CXCL8/CCL2/RELA	8
GO:0050678	BP	regulation of epithelial cell proliferation	11/31	381/18723	1.26E-11	9.01E-10	2.81E-10	HMOX1/EGFR/IL10/TGFB1/VEGFA/ALOX5/HIF1A/AR/CCL2/F3/STAT1	11
GO:1904019	BP	epithelial cell apoptotic process	8ÔÂ31ÈÕ	121/18723	1.68E-11	1.16E-09	3.63E-10	HMOX1/NFE2L2/IL6/IL10/ICAM1/CCL2/SERPINE1/IL4	8
GO:0034599	BP	cellular response to oxidative stress	10ÔÂ31ÈÕ	288/18723	2.12E-11	1.43E-09	4.46E-10	HMOX1/NOS3/NFE2L2/MPO/EGFR/IL6/IL10/ALOX5/HIF1A/RELA	10
GO:0006801	BP	superoxide metabolic process	7ÔÂ31ÈÕ	74/18723	2.75E-11	1.81E-09	5.64E-10	NOS3/NFE2L2/MPO/EGFR/EDN1/TGFB1/CRP	7
GO:0002687	BP	positive regulation of leukocyte migration	8ÔÂ31ÈÕ	135/18723	4.07E-11	2.61E-09	8.13E-10	IL6/EDN1/VEGFA/ICAM1/CXCL8/SERPINE1/IL4/CXCL10	8
GO:0070555	BP	response to interleukin-1	8ÔÂ31ÈÕ	143/18723	6.46E-11	4.04E-09	1.26E-09	IL6/EDN1/HIF1A/IL1B/ICAM1/CXCL8/CCL2/RELA	8
GO:0062197	BP	cellular response to chemical stress	10ÔÂ31ÈÕ	337/18723	9.91E-11	5.96E-09	1.86E-09	HMOX1/NOS3/NFE2L2/MPO/EGFR/IL6/IL10/ALOX5/HIF1A/RELA	10
GO:2001236	BP	regulation of extrinsic apoptotic signaling pathway	8ÔÂ31ÈÕ	151/18723	1.00E-10	5.96E-09	1.86E-09	HMOX1/NOS3/IL1B/AR/ICAM1/SERPINE1/IL4/RELA	8
GO:0072593	BP	reactive oxygen species metabolic process	9/31	239/18723	1.22E-10	7.11E-09	2.22E-09	NOS3/NFE2L2/MPO/EGFR/EDN1/TGFB1/ALOX5/CRP/HIF1A	9
GO:0002690	BP	positive regulation of leukocyte chemotaxis	7ÔÂ31ÈÕ	94/18723	1.53E-10	8.68E-09	2.71E-09	IL6/EDN1/VEGFA/CXCL8/SERPINE1/IL4/CXCL10	7
GO:2001233	BP	regulation of apoptotic signaling pathway	10ÔÂ31ÈÕ	356/18723	1.69E-10	9.41E-09	2.94E-09	HMOX1/NOS3/NFE2L2/HIF1A/IL1B/AR/ICAM1/SERPINE1/IL4/RELA	10
GO:0010631	BP	epithelial cell migration	10ÔÂ31ÈÕ	357/18723	1.74E-10	9.44E-09	2.94E-09	HMOX1/NOS3/NFE2L2/EDN1/TGFB1/VEGFA/HIF1A/IFNG/IL4/DPP4	10
GO:1904035	BP	regulation of epithelial cell apoptotic process	7ÔÂ31ÈÕ	96/18723	1.77E-10	9.44E-09	2.94E-09	HMOX1/NFE2L2/IL6/ICAM1/CCL2/SERPINE1/IL4	7
GO:0090132	BP	epithelium migration	10ÔÂ31ÈÕ	360/18723	1.89E-10	9.84E-09	3.07E-09	HMOX1/NOS3/NFE2L2/EDN1/TGFB1/VEGFA/HIF1A/IFNG/IL4/DPP4	10
GO:0090130	BP	tissue migration	10ÔÂ31ÈÕ	365/18723	2.16E-10	1.10E-08	3.44E-09	HMOX1/NOS3/NFE2L2/EDN1/TGFB1/VEGFA/HIF1A/IFNG/IL4/DPP4	10
GO:1903034	BP	regulation of response to wounding	8ÔÂ31ÈÕ	167/18723	2.24E-10	1.12E-08	3.50E-09	NOS3/NFE2L2/IL10/THBD/EDN1/ALOX5/SERPINE1/F3	8
GO:0043620	BP	regulation of DNA-templated transcription in response to stress	6/31	53/18723	2.68E-10	1.31E-08	4.10E-09	HMOX1/NFE2L2/VEGFA/HIF1A/RELA/HSPA5	6
GO:0032677	BP	regulation of interleukin-8 production	7ÔÂ31ÈÕ	102/18723	2.73E-10	1.31E-08	4.10E-09	IL6/IL10/CRP/IL1B/SERPINE1/F3/RELA	7
GO:0032637	BP	interleukin-8 production	7ÔÂ31ÈÕ	103/18723	2.93E-10	1.38E-08	4.31E-09	IL6/IL10/CRP/IL1B/SERPINE1/F3/RELA	7
GO:0050878	BP	regulation of body fluid levels	10ÔÂ31ÈÕ	379/18723	3.12E-10	1.42E-08	4.44E-09	NOS3/NFE2L2/EGFR/IL6/THBD/EDN1/VEGFA/HIF1A/SERPINE1/F3	10
GO:0048661	BP	positive regulation of smooth muscle cell proliferation	7ÔÂ31ÈÕ	104/18723	3.13E-10	1.42E-08	4.44E-09	HMOX1/EGFR/IL6/IL10/EDN1/TGFB1/STAT1	7
GO:0010634	BP	positive regulation of epithelial cell migration	8ÔÂ31ÈÕ	176/18723	3.41E-10	1.52E-08	4.75E-09	HMOX1/NOS3/NFE2L2/EDN1/TGFB1/VEGFA/HIF1A/IFNG	8
GO:0050727	BP	regulation of inflammatory response	10ÔÂ31ÈÕ	386/18723	3.72E-10	1.63E-08	5.10E-09	EGFR/IL6/IL10/ALOX5/IL1B/IFNG/IL2/SERPINE1/IL4/RELA	10
GO:0001936	BP	regulation of endothelial cell proliferation	8ÔÂ31ÈÕ	179/18723	3.90E-10	1.68E-08	5.25E-09	HMOX1/IL10/VEGFA/ALOX5/HIF1A/CCL2/F3/STAT1	8
GO:0048660	BP	regulation of smooth muscle cell proliferation	8ÔÂ31ÈÕ	180/18723	4.08E-10	1.73E-08	5.39E-09	HMOX1/EGFR/IL6/IL10/EDN1/TGFB1/IFNG/STAT1	8
GO:0097696	BP	receptor signaling pathway via STAT	8ÔÂ31ÈÕ	181/18723	4.26E-10	1.78E-08	5.54E-09	IL6/IL10/TGFB1/IFNG/CCL2/IL2/IL4/STAT1	8
GO:0048659	BP	smooth muscle cell proliferation	8ÔÂ31ÈÕ	184/18723	4.86E-10	1.99E-08	6.21E-09	HMOX1/EGFR/IL6/IL10/EDN1/TGFB1/IFNG/STAT1	8
GO:0001935	BP	endothelial cell proliferation	8ÔÂ31ÈÕ	193/18723	7.10E-10	2.86E-08	8.92E-09	HMOX1/IL10/VEGFA/ALOX5/HIF1A/CCL2/F3/STAT1	8
GO:0010632	BP	regulation of epithelial cell migration	9/31	292/18723	7.20E-10	2.86E-08	8.92E-09	HMOX1/NOS3/NFE2L2/EDN1/TGFB1/VEGFA/HIF1A/IFNG/IL4	9
GO:0032102	BP	negative regulation of response to external stimulus	10ÔÂ31ÈÕ	420/18723	8.44E-10	3.30E-08	1.03E-08	NOS3/IL10/THBD/EDN1/ALOX5/CCL2/IL2/SERPINE1/IL4/DPP4	10
GO:0072577	BP	endothelial cell apoptotic process	6/31	65/18723	9.51E-10	3.66E-08	1.14E-08	NFE2L2/IL10/ICAM1/CCL2/SERPINE1/IL4	6
GO:0030193	BP	regulation of blood coagulation	6/31	66/18723	1.04E-09	3.96E-08	1.23E-08	NOS3/NFE2L2/THBD/EDN1/SERPINE1/F3	6
GO:0071621	BP	granulocyte chemotaxis	7ÔÂ31ÈÕ	125/18723	1.15E-09	4.29E-08	1.34E-08	EDN1/CXCL8/CCL2/IL4/CXCL10/CXCL2/DPP4	7
GO:1900046	BP	regulation of hemostasis	6/31	68/18723	1.26E-09	4.62E-08	1.44E-08	NOS3/NFE2L2/THBD/EDN1/SERPINE1/F3	6
GO:0006959	BP	humoral immune response	9/31	317/18723	1.48E-09	5.38E-08	1.68E-08	IL6/ALOX5/CRP/IL1B/IFNG/CXCL8/CCL2/CXCL10/CXCL2	9
GO:0050818	BP	regulation of coagulation	6/31	71/18723	1.64E-09	5.85E-08	1.82E-08	NOS3/NFE2L2/THBD/EDN1/SERPINE1/F3	6
GO:0010595	BP	positive regulation of endothelial cell migration	7ÔÂ31ÈÕ	133/18723	1.78E-09	6.25E-08	1.95E-08	HMOX1/NOS3/NFE2L2/EDN1/TGFB1/VEGFA/HIF1A	7
GO:0061041	BP	regulation of wound healing	7ÔÂ31ÈÕ	134/18723	1.87E-09	6.50E-08	2.03E-08	NOS3/NFE2L2/THBD/EDN1/ALOX5/SERPINE1/F3	7
GO:0009410	BP	response to xenobiotic stimulus	10ÔÂ31ÈÕ	462/18723	2.12E-09	7.25E-08	2.26E-08	HMOX1/NFE2L2/EGFR/IL10/EDN1/IL1B/ICAM1/STAT1/RELA/HSPA5	10
GO:0050769	BP	positive regulation of neurogenesis	8ÔÂ31ÈÕ	225/18723	2.39E-09	8.07E-08	2.52E-08	EGFR/IL6/TGFB1/VEGFA/HIF1A/IL1B/IFNG/RELA	8
GO:0002703	BP	regulation of leukocyte mediated immunity	8ÔÂ31ÈÕ	226/18723	2.47E-09	8.07E-08	2.52E-08	HMOX1/IL6/IL10/TGFB1/IL1B/ICAM1/IL2/IL4	8
GO:0006809	BP	nitric oxide biosynthetic process	6/31	76/18723	2.48E-09	8.07E-08	2.52E-08	NOS3/IL10/EDN1/IL1B/ICAM1/IFNG	6
GO:0043536	BP	positive regulation of blood vessel endothelial cell migration	6/31	76/18723	2.48E-09	8.07E-08	2.52E-08	HMOX1/NOS3/NFE2L2/TGFB1/VEGFA/HIF1A	6
GO:0002697	BP	regulation of immune effector process	9/31	339/18723	2.67E-09	8.56E-08	2.67E-08	HMOX1/IL6/IL10/TGFB1/IL1B/ICAM1/IFNG/IL2/IL4	9
GO:0001667	BP	ameboidal-type cell migration	10ÔÂ31ÈÕ	475/18723	2.76E-09	8.75E-08	2.73E-08	HMOX1/NOS3/NFE2L2/EDN1/TGFB1/VEGFA/HIF1A/IFNG/IL4/DPP4	10
GO:0002699	BP	positive regulation of immune effector process	8ÔÂ31ÈÕ	235/18723	3.36E-09	1.05E-07	3.28E-08	HMOX1/IL6/IL10/TGFB1/IL1B/IFNG/IL2/IL4	8
GO:0030072	BP	peptide hormone secretion	8ÔÂ31ÈÕ	236/18723	3.48E-09	1.07E-07	3.35E-08	EGFR/IL6/EDN1/ALOX5/HIF1A/IL1B/IFNG/DPP4	8
GO:0046209	BP	nitric oxide metabolic process	6/31	81/18723	3.67E-09	1.12E-07	3.49E-08	NOS3/IL10/EDN1/IL1B/ICAM1/IFNG	6
GO:0097530	BP	granulocyte migration	7ÔÂ31ÈÕ	148/18723	3.75E-09	1.13E-07	3.52E-08	EDN1/CXCL8/CCL2/IL4/CXCL10/CXCL2/DPP4	7
GO:2001057	BP	reactive nitrogen species metabolic process	6/31	82/18723	3.95E-09	1.18E-07	3.67E-08	NOS3/IL10/EDN1/IL1B/ICAM1/IFNG	6
GO:0002790	BP	peptide secretion	8ÔÂ31ÈÕ	242/18723	4.24E-09	1.25E-07	3.89E-08	EGFR/IL6/EDN1/ALOX5/HIF1A/IL1B/IFNG/DPP4	8
GO:0051251	BP	positive regulation of lymphocyte activation	9/31	362/18723	4.74E-09	1.38E-07	4.30E-08	IL6/IL10/TGFB1/IL1B/IFNG/CCL2/IL2/IL4/DPP4	9
GO:0033002	BP	muscle cell proliferation	8ÔÂ31ÈÕ	248/18723	5.13E-09	1.47E-07	4.59E-08	HMOX1/EGFR/IL6/IL10/EDN1/TGFB1/IFNG/STAT1	8
GO:0034614	BP	cellular response to reactive oxygen species	7ÔÂ31ÈÕ	155/18723	5.18E-09	1.47E-07	4.59E-08	NOS3/NFE2L2/MPO/EGFR/IL6/IL10/RELA	7
GO:0046883	BP	regulation of hormone secretion	8ÔÂ31ÈÕ	249/18723	5.30E-09	1.49E-07	4.64E-08	EGFR/IL6/EDN1/ALOX5/HIF1A/IL1B/IFNG/DPP4	8
GO:0070098	BP	chemokine-mediated signaling pathway	6/31	88/18723	6.08E-09	1.69E-07	5.27E-08	EDN1/HIF1A/CXCL8/CCL2/CXCL10/CXCL2	6
GO:0051091	BP	positive regulation of DNA-binding transcription factor activity	8ÔÂ31ÈÕ	260/18723	7.43E-09	2.04E-07	6.37E-08	IL6/IL10/EDN1/VEGFA/IL1B/AR/ICAM1/RELA	8
GO:0002700	BP	regulation of production of molecular mediator of immune response	7ÔÂ31ÈÕ	164/18723	7.67E-09	2.08E-07	6.50E-08	HMOX1/IL6/IL10/TGFB1/IL1B/IL2/IL4	7
GO:0090594	BP	inflammatory response to wounding	4/31	15/18723	8.29E-09	2.20E-07	6.88E-08	HMOX1/TGFB1/ALOX5/HIF1A	4
GO:0015833	BP	peptide transport	8ÔÂ31ÈÕ	264/18723	8.37E-09	2.20E-07	6.88E-08	EGFR/IL6/EDN1/ALOX5/HIF1A/IL1B/IFNG/DPP4	8
GO:0050730	BP	regulation of peptidyl-tyrosine phosphorylation	8ÔÂ31ÈÕ	264/18723	8.37E-09	2.20E-07	6.88E-08	EGFR/IL6/TGFB1/VEGFA/ICAM1/IFNG/IL2/IL4	8
GO:0050708	BP	regulation of protein secretion	8ÔÂ31ÈÕ	268/18723	9.42E-09	2.45E-07	7.65E-08	EGFR/IL6/TGFB1/ALOX5/HIF1A/IL1B/IFNG/DPP4	8
GO:0007259	BP	receptor signaling pathway via JAK-STAT	7ÔÂ31ÈÕ	170/18723	9.84E-09	2.54E-07	7.91E-08	IL6/IL10/IFNG/CCL2/IL2/IL4/STAT1	7
GO:0002718	BP	regulation of cytokine production involved in immune response	6/31	96/18723	1.03E-08	2.61E-07	8.15E-08	HMOX1/IL6/IL10/TGFB1/IL1B/IL4	6
GO:2000273	BP	positive regulation of signaling receptor activity	5ÔÂ31ÈÕ	45/18723	1.03E-08	2.61E-07	8.15E-08	IL10/EDN1/HIF1A/IFNG/CCL2	5
GO:0051962	BP	positive regulation of nervous system development	8ÔÂ31ÈÕ	272/18723	1.06E-08	2.64E-07	8.25E-08	EGFR/IL6/TGFB1/VEGFA/HIF1A/IL1B/IFNG/RELA	8
GO:1990868	BP	response to chemokine	6/31	97/18723	1.10E-08	2.69E-07	8.38E-08	EDN1/HIF1A/CXCL8/CCL2/CXCL10/CXCL2	6
GO:1990869	BP	cellular response to chemokine	6/31	97/18723	1.10E-08	2.69E-07	8.38E-08	EDN1/HIF1A/CXCL8/CCL2/CXCL10/CXCL2	6
GO:0002366	BP	leukocyte activation involved in immune response	8ÔÂ31ÈÕ	275/18723	1.15E-08	2.78E-07	8.67E-08	HMOX1/IL6/IL10/TGFB1/ICAM1/IFNG/IL2/IL4	8
GO:0002367	BP	cytokine production involved in immune response	6/31	98/18723	1.17E-08	2.78E-07	8.67E-08	HMOX1/IL6/IL10/TGFB1/IL1B/IL4	6
GO:0032642	BP	regulation of chemokine production	6/31	98/18723	1.17E-08	2.78E-07	8.67E-08	HMOX1/IL6/IL10/HIF1A/IL1B/IFNG	6
GO:0032602	BP	chemokine production	6/31	99/18723	1.24E-08	2.93E-07	9.13E-08	HMOX1/IL6/IL10/HIF1A/IL1B/IFNG	6
GO:0002263	BP	cell activation involved in immune response	8ÔÂ31ÈÕ	279/18723	1.29E-08	2.97E-07	9.27E-08	HMOX1/IL6/IL10/TGFB1/ICAM1/IFNG/IL2/IL4	8
GO:0043542	BP	endothelial cell migration	8ÔÂ31ÈÕ	279/18723	1.29E-08	2.97E-07	9.27E-08	HMOX1/NOS3/NFE2L2/EDN1/TGFB1/VEGFA/HIF1A/DPP4	8
GO:0043618	BP	regulation of transcription from RNA polymerase II promoter in response to stress	5ÔÂ31ÈÕ	47/18723	1.30E-08	2.97E-07	9.27E-08	HMOX1/NFE2L2/VEGFA/HIF1A/HSPA5	5
GO:0002696	BP	positive regulation of leukocyte activation	9/31	409/18723	1.37E-08	3.11E-07	9.69E-08	IL6/IL10/TGFB1/IL1B/IFNG/CCL2/IL2/IL4/DPP4	9
GO:0030593	BP	neutrophil chemotaxis	6/31	103/18723	1.58E-08	3.55E-07	1.11E-07	EDN1/CXCL8/CCL2/CXCL10/CXCL2/DPP4	6
GO:0050867	BP	positive regulation of cell activation	9/31	420/18723	1.72E-08	3.84E-07	1.20E-07	IL6/IL10/TGFB1/IL1B/IFNG/CCL2/IL2/IL4/DPP4	9
GO:0002639	BP	positive regulation of immunoglobulin production	5ÔÂ31ÈÕ	50/18723	1.78E-08	3.91E-07	1.22E-07	IL6/IL10/TGFB1/IL2/IL4	5
GO:1904036	BP	negative regulation of epithelial cell apoptotic process	5ÔÂ31ÈÕ	50/18723	1.78E-08	3.91E-07	1.22E-07	HMOX1/NFE2L2/ICAM1/SERPINE1/IL4	5
GO:0046879	BP	hormone secretion	8ÔÂ31ÈÕ	295/18723	1.99E-08	4.33E-07	1.35E-07	EGFR/IL6/EDN1/ALOX5/HIF1A/IL1B/IFNG/DPP4	8
GO:0010720	BP	positive regulation of cell development	8ÔÂ31ÈÕ	298/18723	2.15E-08	4.64E-07	1.45E-07	EGFR/IL6/TGFB1/VEGFA/HIF1A/IL1B/IFNG/RELA	8
GO:0042886	BP	amide transport	8ÔÂ31ÈÕ	301/18723	2.33E-08	4.97E-07	1.55E-07	EGFR/IL6/EDN1/ALOX5/HIF1A/IL1B/IFNG/DPP4	8
GO:0050731	BP	positive regulation of peptidyl-tyrosine phosphorylation	7ÔÂ31ÈÕ	193/18723	2.37E-08	4.99E-07	1.56E-07	IL6/TGFB1/VEGFA/ICAM1/IFNG/IL2/IL4	7
GO:0048732	BP	gland development	9/31	436/18723	2.37E-08	4.99E-07	1.56E-07	HMOX1/EGFR/IL6/IL10/TGFB1/VEGFA/HIF1A/AR/RELA	9
GO:0002285	BP	lymphocyte activation involved in immune response	7ÔÂ31ÈÕ	194/18723	2.45E-08	5.11E-07	1.59E-07	IL6/IL10/TGFB1/ICAM1/IFNG/IL2/IL4	7
GO:0002443	BP	leukocyte mediated immunity	9/31	440/18723	2.57E-08	5.25E-07	1.64E-07	HMOX1/IL6/IL10/TGFB1/CRP/IL1B/ICAM1/IL2/IL4	9
GO:0051090	BP	regulation of DNA-binding transcription factor activity	9/31	440/18723	2.57E-08	5.25E-07	1.64E-07	HMOX1/IL6/IL10/EDN1/VEGFA/IL1B/AR/ICAM1/RELA	9
GO:0002526	BP	acute inflammatory response	6/31	112/18723	2.61E-08	5.25E-07	1.64E-07	IL6/CRP/IL1B/ICAM1/IL4/F3	6
GO:0071674	BP	mononuclear cell migration	7ÔÂ31ÈÕ	196/18723	2.63E-08	5.25E-07	1.64E-07	IL6/ALOX5/ICAM1/CCL2/SERPINE1/IL4/CXCL10	7
GO:0090276	BP	regulation of peptide hormone secretion	7ÔÂ31ÈÕ	196/18723	2.63E-08	5.25E-07	1.64E-07	EGFR/IL6/ALOX5/HIF1A/IL1B/IFNG/DPP4	7
GO:0009914	BP	hormone transport	8ÔÂ31ÈÕ	306/18723	2.64E-08	5.25E-07	1.64E-07	EGFR/IL6/EDN1/ALOX5/HIF1A/IL1B/IFNG/DPP4	8
GO:0002791	BP	regulation of peptide secretion	7ÔÂ31ÈÕ	200/18723	3.02E-08	5.95E-07	1.86E-07	EGFR/IL6/ALOX5/HIF1A/IL1B/IFNG/DPP4	7
GO:0090087	BP	regulation of peptide transport	7ÔÂ31ÈÕ	202/18723	3.24E-08	6.32E-07	1.97E-07	EGFR/IL6/ALOX5/HIF1A/IL1B/IFNG/DPP4	7
GO:0002702	BP	positive regulation of production of molecular mediator of immune response	6/31	117/18723	3.39E-08	6.57E-07	2.05E-07	IL6/IL10/TGFB1/IL1B/IL2/IL4	6
GO:0051767	BP	nitric-oxide synthase biosynthetic process	4/31	21/18723	3.61E-08	6.88E-07	2.15E-07	EDN1/IFNG/CCL2/STAT1	4
GO:0051769	BP	regulation of nitric-oxide synthase biosynthetic process	4/31	21/18723	3.61E-08	6.88E-07	2.15E-07	EDN1/IFNG/CCL2/STAT1	4
GO:0050679	BP	positive regulation of epithelial cell proliferation	7ÔÂ31ÈÕ	207/18723	3.83E-08	7.25E-07	2.26E-07	HMOX1/EGFR/IL10/VEGFA/HIF1A/AR/F3	7
GO:2000351	BP	regulation of endothelial cell apoptotic process	5ÔÂ31ÈÕ	59/18723	4.17E-08	7.84E-07	2.45E-07	NFE2L2/ICAM1/CCL2/SERPINE1/IL4	5
GO:1990266	BP	neutrophil migration	6/31	122/18723	4.36E-08	8.13E-07	2.54E-07	EDN1/CXCL8/CCL2/CXCL10/CXCL2/DPP4	6
GO:1901522	BP	positive regulation of transcription from RNA polymerase II promoter involved in cellular response to chemical stimulus	4/31	22/18723	4.40E-08	8.16E-07	2.54E-07	NFE2L2/VEGFA/HIF1A/RELA	4
GO:0050863	BP	regulation of T cell activation	8ÔÂ31ÈÕ	329/18723	4.63E-08	8.51E-07	2.66E-07	IL6/IL10/IL1B/IFNG/CCL2/IL2/IL4/DPP4	8
GO:0031667	BP	response to nutrient levels	9/31	474/18723	4.87E-08	8.88E-07	2.77E-07	HMOX1/NFE2L2/MPO/EGFR/ICAM1/STAT1/CXCL10/RELA/HSPA5	9
GO:0009612	BP	response to mechanical stimulus	7ÔÂ31ÈÕ	216/18723	5.13E-08	9.23E-07	2.88E-07	MPO/EGFR/EDN1/IL1B/STAT1/CXCL10/RELA	7
GO:0050870	BP	positive regulation of T cell activation	7ÔÂ31ÈÕ	216/18723	5.13E-08	9.23E-07	2.88E-07	IL6/IL1B/IFNG/CCL2/IL2/IL4/DPP4	7
GO:0007596	BP	blood coagulation	7ÔÂ31ÈÕ	217/18723	5.29E-08	9.32E-07	2.91E-07	NOS3/NFE2L2/IL6/THBD/EDN1/SERPINE1/F3	7
GO:0030194	BP	positive regulation of blood coagulation	4/31	23/18723	5.33E-08	9.32E-07	2.91E-07	NFE2L2/THBD/SERPINE1/F3	4
GO:1900048	BP	positive regulation of hemostasis	4/31	23/18723	5.33E-08	9.32E-07	2.91E-07	NFE2L2/THBD/SERPINE1/F3	4
GO:0032757	BP	positive regulation of interleukin-8 production	5ÔÂ31ÈÕ	62/18723	5.37E-08	9.32E-07	2.91E-07	IL6/IL1B/SERPINE1/F3/RELA	5
GO:0045428	BP	regulation of nitric oxide biosynthetic process	5ÔÂ31ÈÕ	62/18723	5.37E-08	9.32E-07	2.91E-07	IL10/EDN1/IL1B/ICAM1/IFNG	5
GO:0043410	BP	positive regulation of MAPK cascade	9/31	480/18723	5.42E-08	9.34E-07	2.91E-07	EGFR/IL6/EDN1/TGFB1/VEGFA/IL1B/AR/ICAM1/CCL2	9
GO:0048545	BP	response to steroid hormone	8ÔÂ31ÈÕ	339/18723	5.84E-08	9.99E-07	3.12E-07	EGFR/IL6/IL10/EDN1/TGFB1/AR/ICAM1/RELA	8
GO:0042110	BP	T cell activation	9/31	487/18723	6.13E-08	1.04E-06	3.24E-07	IL6/IL10/IL1B/ICAM1/IFNG/CCL2/IL2/IL4/DPP4	9
GO:0007599	BP	hemostasis	7ÔÂ31ÈÕ	222/18723	6.19E-08	1.04E-06	3.24E-07	NOS3/NFE2L2/IL6/THBD/EDN1/SERPINE1/F3	7
GO:0050817	BP	coagulation	7ÔÂ31ÈÕ	222/18723	6.19E-08	1.04E-06	3.24E-07	NOS3/NFE2L2/IL6/THBD/EDN1/SERPINE1/F3	7
GO:0080164	BP	regulation of nitric oxide metabolic process	5ÔÂ31ÈÕ	64/18723	6.31E-08	1.05E-06	3.28E-07	IL10/EDN1/IL1B/ICAM1/IFNG	5
GO:0036003	BP	positive regulation of transcription from RNA polymerase II promoter in response to stress	4/31	24/18723	6.38E-08	1.05E-06	3.28E-07	NFE2L2/VEGFA/HIF1A/HSPA5	4
GO:0050820	BP	positive regulation of coagulation	4/31	24/18723	6.38E-08	1.05E-06	3.28E-07	NFE2L2/THBD/SERPINE1/F3	4
GO:0014015	BP	positive regulation of gliogenesis	5ÔÂ31ÈÕ	66/18723	7.38E-08	1.21E-06	3.76E-07	EGFR/IL6/TGFB1/IL1B/RELA	5
GO:0002449	BP	lymphocyte mediated immunity	8ÔÂ31ÈÕ	350/18723	7.46E-08	1.21E-06	3.78E-07	IL6/IL10/TGFB1/CRP/IL1B/ICAM1/IL2/IL4	8
GO:1904996	BP	positive regulation of leukocyte adhesion to vascular endothelial cell	4/31	25/18723	7.59E-08	1.22E-06	3.82E-07	IL6/ALOX5/ICAM1/RELA	4
GO:0071356	BP	cellular response to tumor necrosis factor	7ÔÂ31ÈÕ	229/18723	7.65E-08	1.23E-06	3.83E-07	NFE2L2/EDN1/ICAM1/CXCL8/CCL2/STAT1/RELA	7
GO:0010594	BP	regulation of endothelial cell migration	7ÔÂ31ÈÕ	232/18723	8.36E-08	1.33E-06	4.16E-07	HMOX1/NOS3/NFE2L2/EDN1/TGFB1/VEGFA/HIF1A	7
GO:0002460	BP	adaptive immune response based on somatic recombination of immune receptors built from immunoglobulin superfamily domains	8ÔÂ31ÈÕ	356/18723	8.51E-08	1.35E-06	4.20E-07	IL6/IL10/TGFB1/CRP/IL1B/ICAM1/IL2/IL4	8
GO:0009306	BP	protein secretion	8ÔÂ31ÈÕ	359/18723	9.07E-08	1.43E-06	4.45E-07	EGFR/IL6/TGFB1/ALOX5/HIF1A/IL1B/IFNG/DPP4	8
GO:0035592	BP	establishment of protein localization to extracellular region	8ÔÂ31ÈÕ	360/18723	9.27E-08	1.45E-06	4.52E-07	EGFR/IL6/TGFB1/ALOX5/HIF1A/IL1B/IFNG/DPP4	8
GO:0050767	BP	regulation of neurogenesis	8ÔÂ31ÈÕ	364/18723	1.01E-07	1.57E-06	4.89E-07	EGFR/IL6/TGFB1/VEGFA/HIF1A/IL1B/IFNG/RELA	8
GO:0032722	BP	positive regulation of chemokine production	5ÔÂ31ÈÕ	71/18723	1.07E-07	1.65E-06	5.15E-07	HMOX1/IL6/HIF1A/IL1B/IFNG	5
GO:0050729	BP	positive regulation of inflammatory response	6/31	142/18723	1.08E-07	1.65E-06	5.16E-07	EGFR/IL6/IL1B/IFNG/IL2/SERPINE1	6
GO:0071692	BP	protein localization to extracellular region	8ÔÂ31ÈÕ	368/18723	1.10E-07	1.67E-06	5.22E-07	EGFR/IL6/TGFB1/ALOX5/HIF1A/IL1B/IFNG/DPP4	8
GO:0010575	BP	positive regulation of vascular endothelial growth factor production	4/31	28/18723	1.22E-07	1.85E-06	5.78E-07	IL6/TGFB1/HIF1A/IL1B	4
GO:0002637	BP	regulation of immunoglobulin production	5ÔÂ31ÈÕ	73/18723	1.23E-07	1.85E-06	5.78E-07	IL6/IL10/TGFB1/IL2/IL4	5
GO:0018108	BP	peptidyl-tyrosine phosphorylation	8ÔÂ31ÈÕ	375/18723	1.27E-07	1.89E-06	5.90E-07	EGFR/IL6/TGFB1/VEGFA/ICAM1/IFNG/IL2/IL4	8
GO:0042542	BP	response to hydrogen peroxide	6/31	146/18723	1.27E-07	1.89E-06	5.90E-07	HMOX1/NFE2L2/IL6/IL10/STAT1/RELA	6
GO:0018212	BP	peptidyl-tyrosine modification	8ÔÂ31ÈÕ	378/18723	1.35E-07	1.99E-06	6.22E-07	EGFR/IL6/TGFB1/VEGFA/ICAM1/IFNG/IL2/IL4	8
GO:0034612	BP	response to tumor necrosis factor	7ÔÂ31ÈÕ	253/18723	1.51E-07	2.22E-06	6.93E-07	NFE2L2/EDN1/ICAM1/CXCL8/CCL2/STAT1/RELA	7
GO:0043535	BP	regulation of blood vessel endothelial cell migration	6/31	151/18723	1.55E-07	2.26E-06	7.04E-07	HMOX1/NOS3/NFE2L2/TGFB1/VEGFA/HIF1A	6
GO:0071456	BP	cellular response to hypoxia	6/31	151/18723	1.55E-07	2.26E-06	7.04E-07	HMOX1/NFE2L2/EDN1/VEGFA/HIF1A/ICAM1	6
GO:0061045	BP	negative regulation of wound healing	5ÔÂ31ÈÕ	78/18723	1.72E-07	2.49E-06	7.75E-07	NOS3/THBD/EDN1/ALOX5/SERPINE1	5
GO:1902042	BP	negative regulation of extrinsic apoptotic signaling pathway via death domain receptors	4/31	31/18723	1.87E-07	2.69E-06	8.40E-07	HMOX1/NOS3/ICAM1/SERPINE1	4
GO:2000377	BP	regulation of reactive oxygen species metabolic process	6/31	157/18723	1.96E-07	2.79E-06	8.70E-07	NFE2L2/EGFR/TGFB1/ALOX5/CRP/HIF1A	6
GO:0003018	BP	vascular process in circulatory system	7ÔÂ31ÈÕ	263/18723	1.96E-07	2.79E-06	8.70E-07	NOS3/EGFR/EDN1/TGFB1/VEGFA/CRP/ICAM1	7
GO:0002312	BP	B cell activation involved in immune response	5ÔÂ31ÈÕ	82/18723	2.21E-07	3.13E-06	9.75E-07	IL6/IL10/TGFB1/IL2/IL4	5
GO:0036294	BP	cellular response to decreased oxygen levels	6/31	161/18723	2.27E-07	3.19E-06	9.94E-07	HMOX1/NFE2L2/EDN1/VEGFA/HIF1A/ICAM1	6
GO:0048872	BP	homeostasis of number of cells	7ÔÂ31ÈÕ	272/18723	2.47E-07	3.45E-06	1.08E-06	HMOX1/NOS3/IL6/VEGFA/HIF1A/IL2/STAT1	7
GO:0050796	BP	regulation of insulin secretion	6/31	165/18723	2.62E-07	3.64E-06	1.14E-06	IL6/ALOX5/HIF1A/IL1B/IFNG/DPP4	6
GO:2000352	BP	negative regulation of endothelial cell apoptotic process	4/31	34/18723	2.75E-07	3.80E-06	1.19E-06	NFE2L2/ICAM1/SERPINE1/IL4	4
GO:0002706	BP	regulation of lymphocyte mediated immunity	6/31	168/18723	2.92E-07	3.99E-06	1.24E-06	IL6/IL10/TGFB1/IL1B/IL2/IL4	6
GO:0002822	BP	regulation of adaptive immune response based on somatic recombination of immune receptors built from immunoglobulin superfamily domains	6/31	168/18723	2.92E-07	3.99E-06	1.24E-06	IL6/IL10/TGFB1/IL1B/IL2/IL4	6
GO:0097421	BP	liver regeneration	4/31	35/18723	3.11E-07	4.22E-06	1.32E-06	HMOX1/EGFR/IL6/IL10	4
GO:1903532	BP	positive regulation of secretion by cell	7ÔÂ31ÈÕ	282/18723	3.15E-07	4.26E-06	1.33E-06	EGFR/EDN1/TGFB1/HIF1A/IL1B/IFNG/IL4	7
GO:0010469	BP	regulation of signaling receptor activity	6/31	173/18723	3.47E-07	4.64E-06	1.45E-06	IL10/EDN1/HIF1A/IFNG/CCL2/SERPINE1	6
GO:0045191	BP	regulation of isotype switching	4/31	36/18723	3.49E-07	4.64E-06	1.45E-06	IL10/TGFB1/IL2/IL4	4
GO:0090322	BP	regulation of superoxide metabolic process	4/31	36/18723	3.49E-07	4.64E-06	1.45E-06	NFE2L2/EGFR/TGFB1/CRP	4
GO:0048771	BP	tissue remodeling	6/31	175/18723	3.71E-07	4.91E-06	1.53E-06	NOS3/EGFR/IL6/TGFB1/HIF1A/IL2	6
GO:0043534	BP	blood vessel endothelial cell migration	6/31	176/18723	3.84E-07	5.05E-06	1.58E-06	HMOX1/NOS3/NFE2L2/TGFB1/VEGFA/HIF1A	6
GO:0060485	BP	mesenchyme development	7ÔÂ31ÈÕ	291/18723	3.89E-07	5.10E-06	1.59E-06	NOS3/IL6/EDN1/TGFB1/HIF1A/IL1B/STAT1	7
GO:0071453	BP	cellular response to oxygen levels	6/31	177/18723	3.97E-07	5.17E-06	1.61E-06	HMOX1/NFE2L2/EDN1/VEGFA/HIF1A/ICAM1	6
GO:1903035	BP	negative regulation of response to wounding	5ÔÂ31ÈÕ	94/18723	4.39E-07	5.69E-06	1.77E-06	NOS3/THBD/EDN1/ALOX5/SERPINE1	5
GO:0051960	BP	regulation of nervous system development	8ÔÂ31ÈÕ	443/18723	4.51E-07	5.81E-06	1.81E-06	EGFR/IL6/TGFB1/VEGFA/HIF1A/IL1B/IFNG/RELA	8
GO:0002819	BP	regulation of adaptive immune response	6/31	183/18723	4.83E-07	6.19E-06	1.93E-06	IL6/IL10/TGFB1/IL1B/IL2/IL4	6
GO:0042063	BP	gliogenesis	7ÔÂ31ÈÕ	301/18723	4.89E-07	6.21E-06	1.94E-06	EGFR/IL6/TGFB1/IL1B/IFNG/CCL2/RELA	7
GO:0045348	BP	positive regulation of MHC class II biosynthetic process	3ÔÂ31ÈÕ	10/18723	4.89E-07	6.21E-06	1.94E-06	IL10/IFNG/IL4	3
GO:0045429	BP	positive regulation of nitric oxide biosynthetic process	4/31	40/18723	5.39E-07	6.77E-06	2.11E-06	EDN1/IL1B/ICAM1/IFNG	4
GO:1904994	BP	regulation of leukocyte adhesion to vascular endothelial cell	4/31	40/18723	5.39E-07	6.77E-06	2.11E-06	IL6/ALOX5/ICAM1/RELA	4
GO:0001666	BP	response to hypoxia	7ÔÂ31ÈÕ	307/18723	5.58E-07	6.98E-06	2.18E-06	HMOX1/NFE2L2/EDN1/VEGFA/HIF1A/ICAM1/DPP4	7
GO:0009314	BP	response to radiation	8ÔÂ31ÈÕ	456/18723	5.61E-07	6.98E-06	2.18E-06	EGFR/THBD/HIF1A/ICAM1/CXCL10/MMP1/RELA/HSPA5	8
GO:0002440	BP	production of molecular mediator of immune response	7ÔÂ31ÈÕ	308/18723	5.71E-07	7.06E-06	2.20E-06	HMOX1/IL6/IL10/TGFB1/IL1B/IL2/IL4	7
GO:0051047	BP	positive regulation of secretion	7ÔÂ31ÈÕ	310/18723	5.96E-07	7.31E-06	2.28E-06	EGFR/EDN1/TGFB1/HIF1A/IL1B/IFNG/IL4	7
GO:1904407	BP	positive regulation of nitric oxide metabolic process	4/31	41/18723	5.96E-07	7.31E-06	2.28E-06	EDN1/IL1B/ICAM1/IFNG	4
GO:0023061	BP	signal release	8ÔÂ31ÈÕ	463/18723	6.30E-07	7.68E-06	2.40E-06	EGFR/IL6/EDN1/ALOX5/HIF1A/IL1B/IFNG/DPP4	8
GO:1902895	BP	positive regulation of pri-miRNA transcription by RNA polymerase II	4/31	42/18723	6.59E-07	7.99E-06	2.49E-06	IL10/TGFB1/HIF1A/RELA	4
GO:0043619	BP	regulation of transcription from RNA polymerase II promoter in response to oxidative stress	3ÔÂ31ÈÕ	11/18723	6.72E-07	8.08E-06	2.52E-06	HMOX1/NFE2L2/HIF1A	3
GO:0033674	BP	positive regulation of kinase activity	8ÔÂ31ÈÕ	467/18723	6.72E-07	8.08E-06	2.52E-06	EGFR/EDN1/TGFB1/VEGFA/IL1B/IFNG/IL2/IL4	8
GO:1901654	BP	response to ketone	6/31	194/18723	6.80E-07	8.13E-06	2.54E-06	EGFR/EDN1/TGFB1/AR/ICAM1/RELA	6
GO:0014013	BP	regulation of gliogenesis	5ÔÂ31ÈÕ	103/18723	6.93E-07	8.25E-06	2.57E-06	EGFR/IL6/TGFB1/IL1B/RELA	5
GO:0030073	BP	insulin secretion	6/31	195/18723	7.00E-07	8.30E-06	2.59E-06	IL6/ALOX5/HIF1A/IL1B/IFNG/DPP4	6
GO:0045981	BP	positive regulation of nucleotide metabolic process	4/31	43/18723	7.25E-07	8.51E-06	2.66E-06	NOS3/HIF1A/IFNG/IL4	4
GO:1900544	BP	positive regulation of purine nucleotide metabolic process	4/31	43/18723	7.25E-07	8.51E-06	2.66E-06	NOS3/HIF1A/IFNG/IL4	4
GO:0036293	BP	response to decreased oxygen levels	7ÔÂ31ÈÕ	322/18723	7.69E-07	8.98E-06	2.80E-06	HMOX1/NFE2L2/EDN1/VEGFA/HIF1A/ICAM1/DPP4	7
GO:0032620	BP	interleukin-17 production	4/31	44/18723	7.97E-07	9.14E-06	2.85E-06	IL6/TGFB1/IFNG/IL2	4
GO:0032660	BP	regulation of interleukin-17 production	4/31	44/18723	7.97E-07	9.14E-06	2.85E-06	IL6/TGFB1/IFNG/IL2	4
GO:0042554	BP	superoxide anion generation	4/31	44/18723	7.97E-07	9.14E-06	2.85E-06	EGFR/EDN1/TGFB1/CRP	4
GO:0150076	BP	neuroinflammatory response	4/31	44/18723	7.97E-07	9.14E-06	2.85E-06	IL6/IL1B/IFNG/IL4	4
GO:0071902	BP	positive regulation of protein serine/threonine kinase activity	6/31	200/18723	8.12E-07	9.27E-06	2.89E-06	EGFR/EDN1/TGFB1/VEGFA/IL1B/IFNG	6
GO:0002824	BP	positive regulation of adaptive immune response based on somatic recombination of immune receptors built from immunoglobulin superfamily domains	5ÔÂ31ÈÕ	107/18723	8.38E-07	9.47E-06	2.96E-06	IL6/TGFB1/IL1B/IL2/IL4	5
GO:0051341	BP	regulation of oxidoreductase activity	5ÔÂ31ÈÕ	107/18723	8.38E-07	9.47E-06	2.96E-06	EGFR/EDN1/HIF1A/IL1B/IFNG	5
GO:0033138	BP	positive regulation of peptidyl-serine phosphorylation	5ÔÂ31ÈÕ	108/18723	8.77E-07	9.88E-06	3.08E-06	EGFR/IL6/TGFB1/VEGFA/IFNG	5
GO:1903800	BP	positive regulation of production of miRNAs involved in gene silencing by miRNA	3ÔÂ31ÈÕ	12/18723	8.95E-07	1.00E-05	3.13E-06	EGFR/IL6/TGFB1	3
GO:0002698	BP	negative regulation of immune effector process	5ÔÂ31ÈÕ	110/18723	9.61E-07	1.07E-05	3.35E-06	HMOX1/IL10/TGFB1/IL2/IL4	5
GO:0001938	BP	positive regulation of endothelial cell proliferation	5ÔÂ31ÈÕ	111/18723	1.01E-06	1.12E-05	3.48E-06	HMOX1/IL10/VEGFA/HIF1A/F3	5
GO:0002821	BP	positive regulation of adaptive immune response	5ÔÂ31ÈÕ	112/18723	1.05E-06	1.16E-05	3.61E-06	IL6/TGFB1/IL1B/IL2/IL4	5
GO:0043406	BP	positive regulation of MAP kinase activity	5ÔÂ31ÈÕ	112/18723	1.05E-06	1.16E-05	3.61E-06	EGFR/EDN1/TGFB1/VEGFA/IL1B	5
GO:0050866	BP	negative regulation of cell activation	6/31	210/18723	1.08E-06	1.18E-05	3.69E-06	HMOX1/NOS3/IL10/THBD/IL2/IL4	6
GO:0007568	BP	aging	7ÔÂ31ÈÕ	339/18723	1.08E-06	1.18E-05	3.70E-06	NFE2L2/MPO/IL10/EDN1/ICAM1/SERPINE1/RELA	7
GO:0002708	BP	positive regulation of lymphocyte mediated immunity	5ÔÂ31ÈÕ	113/18723	1.10E-06	1.19E-05	3.72E-06	IL6/TGFB1/IL1B/IL2/IL4	5
GO:0002286	BP	T cell activation involved in immune response	5ÔÂ31ÈÕ	114/18723	1.15E-06	1.24E-05	3.86E-06	IL6/ICAM1/IFNG/IL2/IL4	5
GO:1904892	BP	regulation of receptor signaling pathway via STAT	5ÔÂ31ÈÕ	114/18723	1.15E-06	1.24E-05	3.86E-06	IL6/IL10/TGFB1/IFNG/IL4	5
GO:0061418	BP	regulation of transcription from RNA polymerase II promoter in response to hypoxia	3ÔÂ31ÈÕ	13/18723	1.16E-06	1.25E-05	3.89E-06	NFE2L2/VEGFA/HIF1A	3
GO:0030336	BP	negative regulation of cell migration	7ÔÂ31ÈÕ	344/18723	1.20E-06	1.28E-05	3.99E-06	HMOX1/NFE2L2/TGFB1/CCL2/SERPINE1/IL4/DPP4	7
GO:0002204	BP	somatic recombination of immunoglobulin genes involved in immune response	4/31	49/18723	1.24E-06	1.29E-05	4.02E-06	IL10/TGFB1/IL2/IL4	4
GO:0002208	BP	somatic diversification of immunoglobulins involved in immune response	4/31	49/18723	1.24E-06	1.29E-05	4.02E-06	IL10/TGFB1/IL2/IL4	4
GO:0030195	BP	negative regulation of blood coagulation	4/31	49/18723	1.24E-06	1.29E-05	4.02E-06	NOS3/THBD/EDN1/SERPINE1	4
GO:0045190	BP	isotype switching	4/31	49/18723	1.24E-06	1.29E-05	4.02E-06	IL10/TGFB1/IL2/IL4	4
GO:1902041	BP	regulation of extrinsic apoptotic signaling pathway via death domain receptors	4/31	49/18723	1.24E-06	1.29E-05	4.02E-06	HMOX1/NOS3/ICAM1/SERPINE1	4
GO:1904894	BP	positive regulation of receptor signaling pathway via STAT	4/31	49/18723	1.24E-06	1.29E-05	4.02E-06	IL6/IL10/TGFB1/IL4	4
GO:0070482	BP	response to oxygen levels	7ÔÂ31ÈÕ	347/18723	1.27E-06	1.32E-05	4.10E-06	HMOX1/NFE2L2/EDN1/VEGFA/HIF1A/ICAM1/DPP4	7
GO:1900047	BP	negative regulation of hemostasis	4/31	50/18723	1.34E-06	1.39E-05	4.33E-06	NOS3/THBD/EDN1/SERPINE1	4
GO:0071346	BP	cellular response to interferon-gamma	5ÔÂ31ÈÕ	118/18723	1.36E-06	1.40E-05	4.37E-06	EDN1/ICAM1/IFNG/CCL2/STAT1	5
GO:0071622	BP	regulation of granulocyte chemotaxis	4/31	51/18723	1.46E-06	1.49E-05	4.65E-06	EDN1/CXCL8/IL4/DPP4	4
GO:0002274	BP	myeloid leukocyte activation	6/31	223/18723	1.53E-06	1.56E-05	4.88E-06	HMOX1/IL6/IL10/IFNG/CXCL8/IL4	6
GO:2000146	BP	negative regulation of cell motility	7ÔÂ31ÈÕ	359/18723	1.59E-06	1.62E-05	5.04E-06	HMOX1/NFE2L2/TGFB1/CCL2/SERPINE1/IL4/DPP4	7
GO:0032944	BP	regulation of mononuclear cell proliferation	6/31	227/18723	1.70E-06	1.71E-05	5.35E-06	IL6/IL10/CRP/IL1B/IL2/IL4	6
GO:0050819	BP	negative regulation of coagulation	4/31	53/18723	1.70E-06	1.71E-05	5.35E-06	NOS3/THBD/EDN1/SERPINE1	4
GO:1902893	BP	regulation of pri-miRNA transcription by RNA polymerase II	4/31	54/18723	1.84E-06	1.82E-05	5.69E-06	IL10/TGFB1/HIF1A/RELA	4
GO:0009615	BP	response to virus	7ÔÂ31ÈÕ	367/18723	1.84E-06	1.82E-05	5.69E-06	IL6/HIF1A/IFNG/IL4/STAT1/CXCL10/RELA	7
GO:0051271	BP	negative regulation of cellular component movement	7ÔÂ31ÈÕ	367/18723	1.84E-06	1.82E-05	5.69E-06	HMOX1/NFE2L2/TGFB1/CCL2/SERPINE1/IL4/DPP4	7
GO:1903706	BP	regulation of hemopoiesis	7ÔÂ31ÈÕ	367/18723	1.84E-06	1.82E-05	5.69E-06	IL10/TGFB1/HIF1A/IFNG/IL2/IL4/STAT1	7
GO:0045346	BP	regulation of MHC class II biosynthetic process	3ÔÂ31ÈÕ	15/18723	1.84E-06	1.82E-05	5.69E-06	IL10/IFNG/IL4	3
GO:0061614	BP	pri-miRNA transcription by RNA polymerase II	4/31	55/18723	1.98E-06	1.95E-05	6.07E-06	IL10/TGFB1/HIF1A/RELA	4
GO:0010038	BP	response to metal ion	7ÔÂ31ÈÕ	373/18723	2.05E-06	2.01E-05	6.27E-06	HMOX1/NFE2L2/EGFR/EDN1/HIF1A/ICAM1/HSPA5	7
GO:0048762	BP	mesenchymal cell differentiation	6/31	236/18723	2.13E-06	2.08E-05	6.49E-06	IL6/EDN1/TGFB1/HIF1A/IL1B/STAT1	6
GO:0045342	BP	MHC class II biosynthetic process	3ÔÂ31ÈÕ	16/18723	2.27E-06	2.19E-05	6.83E-06	IL10/IFNG/IL4	3
GO:0051770	BP	positive regulation of nitric-oxide synthase biosynthetic process	3ÔÂ31ÈÕ	16/18723	2.27E-06	2.19E-05	6.83E-06	IFNG/CCL2/STAT1	3
GO:0016447	BP	somatic recombination of immunoglobulin gene segments	4/31	57/18723	2.28E-06	2.19E-05	6.83E-06	IL10/TGFB1/IL2/IL4	4
GO:0033619	BP	membrane protein proteolysis	4/31	57/18723	2.28E-06	2.19E-05	6.83E-06	IL10/TGFB1/IL1B/IFNG	4
GO:0061756	BP	leukocyte adhesion to vascular endothelial cell	4/31	57/18723	2.28E-06	2.19E-05	6.83E-06	IL6/ALOX5/ICAM1/RELA	4
GO:0010574	BP	regulation of vascular endothelial growth factor production	4/31	58/18723	2.45E-06	2.34E-05	7.30E-06	IL6/TGFB1/HIF1A/IL1B	4
GO:0002705	BP	positive regulation of leukocyte mediated immunity	5ÔÂ31ÈÕ	134/18723	2.55E-06	2.42E-05	7.56E-06	IL6/TGFB1/IL1B/IL2/IL4	5
GO:0045860	BP	positive regulation of protein kinase activity	7ÔÂ31ÈÕ	386/18723	2.57E-06	2.44E-05	7.60E-06	EGFR/EDN1/TGFB1/VEGFA/IL1B/IFNG/IL4	7
GO:0032768	BP	regulation of monooxygenase activity	4/31	59/18723	2.63E-06	2.46E-05	7.67E-06	EGFR/HIF1A/IL1B/IFNG	4
GO:0051353	BP	positive regulation of oxidoreductase activity	4/31	59/18723	2.63E-06	2.46E-05	7.67E-06	EDN1/HIF1A/IL1B/IFNG	4
GO:0090303	BP	positive regulation of wound healing	4/31	59/18723	2.63E-06	2.46E-05	7.67E-06	NFE2L2/THBD/SERPINE1/F3	4
GO:0070663	BP	regulation of leukocyte proliferation	6/31	245/18723	2.64E-06	2.47E-05	7.69E-06	IL6/IL10/CRP/IL1B/IL2/IL4	6
GO:0010715	BP	regulation of extracellular matrix disassembly	3ÔÂ31ÈÕ	17/18723	2.75E-06	2.56E-05	7.98E-06	IL6/TGFB1/DPP4	3
GO:0040013	BP	negative regulation of locomotion	7ÔÂ31ÈÕ	391/18723	2.80E-06	2.58E-05	8.06E-06	HMOX1/NFE2L2/TGFB1/CCL2/SERPINE1/IL4/DPP4	7
GO:0002712	BP	regulation of B cell mediated immunity	4/31	60/18723	2.81E-06	2.58E-05	8.06E-06	IL10/TGFB1/IL2/IL4	4
GO:0002889	BP	regulation of immunoglobulin mediated immune response	4/31	60/18723	2.81E-06	2.58E-05	8.06E-06	IL10/TGFB1/IL2/IL4	4
GO:0010573	BP	vascular endothelial growth factor production	4/31	62/18723	3.21E-06	2.94E-05	9.16E-06	IL6/TGFB1/HIF1A/IL1B	4
GO:0034341	BP	response to interferon-gamma	5ÔÂ31ÈÕ	141/18723	3.27E-06	2.95E-05	9.22E-06	EDN1/ICAM1/IFNG/CCL2/STAT1	5
GO:0035296	BP	regulation of tube diameter	5ÔÂ31ÈÕ	141/18723	3.27E-06	2.95E-05	9.22E-06	NOS3/EGFR/EDN1/CRP/ICAM1	5
GO:0097746	BP	blood vessel diameter maintenance	5ÔÂ31ÈÕ	141/18723	3.27E-06	2.95E-05	9.22E-06	NOS3/EGFR/EDN1/CRP/ICAM1	5
GO:0035743	BP	CD4-positive	alpha-beta T cell cytokine production	3ÔÂ31ÈÕ	18/18723	3.30E-06	2.95E-05	9.22E-06	IL6/IL1B/IL4	3
GO:0060749	BP	mammary gland alveolus development	3ÔÂ31ÈÕ	18/18723	3.30E-06	2.95E-05	9.22E-06	VEGFA/HIF1A/AR	3
GO:0061377	BP	mammary gland lobule development	3ÔÂ31ÈÕ	18/18723	3.30E-06	2.95E-05	9.22E-06	VEGFA/HIF1A/AR	3
GO:0035150	BP	regulation of tube size	5ÔÂ31ÈÕ	142/18723	3.39E-06	3.03E-05	9.44E-06	NOS3/EGFR/EDN1/CRP/ICAM1	5
GO:0022617	BP	extracellular matrix disassembly	4/31	63/18723	3.42E-06	3.04E-05	9.49E-06	IL6/TGFB1/MMP1/DPP4	4
GO:0062013	BP	positive regulation of small molecule metabolic process	5ÔÂ31ÈÕ	143/18723	3.51E-06	3.11E-05	9.70E-06	NOS3/HIF1A/IL1B/IFNG/IL4	5
GO:0033135	BP	regulation of peptidyl-serine phosphorylation	5ÔÂ31ÈÕ	144/18723	3.63E-06	3.21E-05	1.00E-05	EGFR/IL6/TGFB1/VEGFA/IFNG	5
GO:0001889	BP	liver development	5ÔÂ31ÈÕ	147/18723	4.02E-06	3.54E-05	1.10E-05	HMOX1/EGFR/IL6/IL10/RELA	5
GO:0043434	BP	response to peptide hormone	7ÔÂ31ÈÕ	414/18723	4.08E-06	3.56E-05	1.11E-05	NFE2L2/IL10/EDN1/IL1B/ICAM1/STAT1/RELA	7
GO:0002562	BP	somatic diversification of immune receptors via germline recombination within a single locus	4/31	66/18723	4.12E-06	3.56E-05	1.11E-05	IL10/TGFB1/IL2/IL4	4
GO:0016444	BP	somatic cell DNA recombination	4/31	66/18723	4.12E-06	3.56E-05	1.11E-05	IL10/TGFB1/IL2/IL4	4
GO:0050918	BP	positive chemotaxis	4/31	66/18723	4.12E-06	3.56E-05	1.11E-05	VEGFA/CXCL8/F3/CXCL10	4
GO:0016032	BP	viral process	7ÔÂ31ÈÕ	415/18723	4.15E-06	3.56E-05	1.11E-05	EGFR/CRP/ICAM1/CXCL8/CCL2/STAT1/DPP4	7
GO:0051384	BP	response to glucocorticoid	5ÔÂ31ÈÕ	148/18723	4.15E-06	3.56E-05	1.11E-05	EGFR/IL6/IL10/EDN1/ICAM1	5
GO:0051607	BP	defense response to virus	6/31	265/18723	4.16E-06	3.56E-05	1.11E-05	IL6/IFNG/IL4/STAT1/CXCL10/RELA	6
GO:0140546	BP	defense response to symbiont	6/31	265/18723	4.16E-06	3.56E-05	1.11E-05	IL6/IFNG/IL4/STAT1/CXCL10/RELA	6
GO:0016445	BP	somatic diversification of immunoglobulins	4/31	67/18723	4.38E-06	3.74E-05	1.17E-05	IL10/TGFB1/IL2/IL4	4
GO:0061008	BP	hepaticobiliary system development	5ÔÂ31ÈÕ	150/18723	4.43E-06	3.77E-05	1.18E-05	HMOX1/EGFR/IL6/IL10/RELA	5
GO:0032930	BP	positive regulation of superoxide anion generation	3ÔÂ31ÈÕ	20/18723	4.60E-06	3.88E-05	1.21E-05	EGFR/TGFB1/CRP	3
GO:0060252	BP	positive regulation of glial cell proliferation	3ÔÂ31ÈÕ	20/18723	4.60E-06	3.88E-05	1.21E-05	EGFR/IL6/IL1B	3
GO:0002294	BP	CD4-positive	alpha-beta T cell differentiation involved in immune response	4/31	68/18723	4.65E-06	3.90E-05	1.22E-05	IL6/IFNG/IL2/IL4	4
GO:0042531	BP	positive regulation of tyrosine phosphorylation of STAT protein	4/31	68/18723	4.65E-06	3.90E-05	1.22E-05	IL6/IFNG/IL2/IL4	4
GO:0050871	BP	positive regulation of B cell activation	5ÔÂ31ÈÕ	152/18723	4.73E-06	3.96E-05	1.23E-05	IL6/IL10/TGFB1/IL2/IL4	5
GO:1903131	BP	mononuclear cell differentiation	7ÔÂ31ÈÕ	426/18723	4.93E-06	4.07E-05	1.27E-05	IL6/IL10/VEGFA/IL1B/IFNG/IL2/IL4	7
GO:0002287	BP	alpha-beta T cell activation involved in immune response	4/31	69/18723	4.93E-06	4.07E-05	1.27E-05	IL6/IFNG/IL2/IL4	4
GO:0002293	BP	alpha-beta T cell differentiation involved in immune response	4/31	69/18723	4.93E-06	4.07E-05	1.27E-05	IL6/IFNG/IL2/IL4	4
GO:1901224	BP	positive regulation of NIK/NF-kappaB signaling	4/31	69/18723	4.93E-06	4.07E-05	1.27E-05	EGFR/EDN1/IL1B/RELA	4
GO:0031331	BP	positive regulation of cellular catabolic process	7ÔÂ31ÈÕ	427/18723	5.00E-06	4.11E-05	1.28E-05	HMOX1/NFE2L2/IL6/HIF1A/IL1B/IFNG/IL4	7
GO:0030856	BP	regulation of epithelial cell differentiation	5ÔÂ31ÈÕ	154/18723	5.04E-06	4.13E-05	1.29E-05	VEGFA/IL1B/IFNG/SERPINE1/STAT1	5
GO:0002381	BP	immunoglobulin production involved in immunoglobulin-mediated immune response	4/31	70/18723	5.22E-06	4.25E-05	1.33E-05	IL10/TGFB1/IL2/IL4	4
GO:0002548	BP	monocyte chemotaxis	4/31	70/18723	5.22E-06	4.25E-05	1.33E-05	IL6/CCL2/SERPINE1/CXCL10	4
GO:0031349	BP	positive regulation of defense response	6/31	278/18723	5.47E-06	4.44E-05	1.39E-05	EGFR/IL6/IL1B/IFNG/IL2/SERPINE1	6
GO:0002262	BP	myeloid cell homeostasis	5ÔÂ31ÈÕ	157/18723	5.54E-06	4.45E-05	1.39E-05	HMOX1/IL6/VEGFA/HIF1A/STAT1	5
GO:1902107	BP	positive regulation of leukocyte differentiation	5ÔÂ31ÈÕ	157/18723	5.54E-06	4.45E-05	1.39E-05	IL10/TGFB1/IFNG/IL2/IL4	5
GO:1903708	BP	positive regulation of hemopoiesis	5ÔÂ31ÈÕ	157/18723	5.54E-06	4.45E-05	1.39E-05	IL10/TGFB1/IFNG/IL2/IL4	5
GO:0002683	BP	negative regulation of immune system process	7ÔÂ31ÈÕ	434/18723	5.57E-06	4.46E-05	1.39E-05	HMOX1/IL10/TGFB1/CCL2/IL2/IL4/DPP4	7
GO:1903036	BP	positive regulation of response to wounding	4/31	72/18723	5.85E-06	4.67E-05	1.46E-05	NFE2L2/THBD/SERPINE1/F3	4
GO:0061042	BP	vascular wound healing	3ÔÂ31ÈÕ	22/18723	6.20E-06	4.93E-05	1.54E-05	VEGFA/ALOX5/SERPINE1	3
GO:0050680	BP	negative regulation of epithelial cell proliferation	5ÔÂ31ÈÕ	164/18723	6.86E-06	5.44E-05	1.70E-05	TGFB1/ALOX5/AR/CCL2/STAT1	5
GO:0002292	BP	T cell differentiation involved in immune response	4/31	75/18723	6.88E-06	5.45E-05	1.70E-05	IL6/IFNG/IL2/IL4	4
GO:0032943	BP	mononuclear cell proliferation	6/31	291/18723	7.11E-06	5.58E-05	1.74E-05	IL6/IL10/CRP/IL1B/IL2/IL4	6
GO:0019430	BP	removal of superoxide radicals	3ÔÂ31ÈÕ	23/18723	7.12E-06	5.58E-05	1.74E-05	NOS3/NFE2L2/MPO	3
GO:0032740	BP	positive regulation of interleukin-17 production	3ÔÂ31ÈÕ	23/18723	7.12E-06	5.58E-05	1.74E-05	IL6/TGFB1/IL2	3
GO:0014823	BP	response to activity	4/31	76/18723	7.26E-06	5.63E-05	1.76E-05	IL6/IL10/EDN1/HIF1A	4
GO:0031100	BP	animal organ regeneration	4/31	76/18723	7.26E-06	5.63E-05	1.76E-05	HMOX1/EGFR/IL6/IL10	4
GO:2000379	BP	positive regulation of reactive oxygen species metabolic process	4/31	76/18723	7.26E-06	5.63E-05	1.76E-05	NFE2L2/EGFR/TGFB1/CRP	4
GO:0031960	BP	response to corticosteroid	5ÔÂ31ÈÕ	167/18723	7.49E-06	5.80E-05	1.81E-05	EGFR/IL6/IL10/EDN1/ICAM1	5
GO:0002200	BP	somatic diversification of immune receptors	4/31	77/18723	7.65E-06	5.90E-05	1.84E-05	IL10/TGFB1/IL2/IL4	4
GO:0002726	BP	positive regulation of T cell cytokine production	3ÔÂ31ÈÕ	24/18723	8.12E-06	6.21E-05	1.94E-05	IL6/IL1B/IL4	3
GO:0032928	BP	regulation of superoxide anion generation	3ÔÂ31ÈÕ	24/18723	8.12E-06	6.21E-05	1.94E-05	EGFR/TGFB1/CRP	3
GO:0051043	BP	regulation of membrane protein ectodomain proteolysis	3ÔÂ31ÈÕ	24/18723	8.12E-06	6.21E-05	1.94E-05	IL10/IL1B/IFNG	3
GO:0042129	BP	regulation of T cell proliferation	5ÔÂ31ÈÕ	171/18723	8.40E-06	6.40E-05	2.00E-05	IL6/IL10/IL1B/IL2/IL4	5
GO:0007162	BP	negative regulation of cell adhesion	6/31	303/18723	8.95E-06	6.80E-05	2.12E-05	IL10/TGFB1/VEGFA/IL2/SERPINE1/IL4	6
GO:0007584	BP	response to nutrient	5ÔÂ31ÈÕ	174/18723	9.14E-06	6.88E-05	2.15E-05	HMOX1/EGFR/STAT1/CXCL10/RELA	5
GO:0048143	BP	astrocyte activation	3ÔÂ31ÈÕ	25/18723	9.22E-06	6.88E-05	2.15E-05	EGFR/IL6/IFNG	3
GO:0050927	BP	positive regulation of positive chemotaxis	3ÔÂ31ÈÕ	25/18723	9.22E-06	6.88E-05	2.15E-05	VEGFA/CXCL8/F3	3
GO:0071450	BP	cellular response to oxygen radical	3ÔÂ31ÈÕ	25/18723	9.22E-06	6.88E-05	2.15E-05	NOS3/NFE2L2/MPO	3
GO:0071451	BP	cellular response to superoxide	3ÔÂ31ÈÕ	25/18723	9.22E-06	6.88E-05	2.15E-05	NOS3/NFE2L2/MPO	3
GO:1903798	BP	regulation of production of miRNAs involved in gene silencing by miRNA	3ÔÂ31ÈÕ	25/18723	9.22E-06	6.88E-05	2.15E-05	EGFR/IL6/TGFB1	3
GO:0008625	BP	extrinsic apoptotic signaling pathway via death domain receptors	4/31	82/18723	9.83E-06	7.31E-05	2.28E-05	HMOX1/NOS3/ICAM1/SERPINE1	4
GO:0043405	BP	regulation of MAP kinase activity	5ÔÂ31ÈÕ	177/18723	9.93E-06	7.35E-05	2.29E-05	EGFR/EDN1/TGFB1/VEGFA/IL1B	5
GO:0071466	BP	cellular response to xenobiotic stimulus	5ÔÂ31ÈÕ	177/18723	9.93E-06	7.35E-05	2.29E-05	NFE2L2/EGFR/EDN1/IL1B/HSPA5	5
GO:0043367	BP	CD4-positive	alpha-beta T cell differentiation	4/31	83/18723	1.03E-05	7.60E-05	2.37E-05	IL6/IFNG/IL2/IL4	4
GO:0050926	BP	regulation of positive chemotaxis	3ÔÂ31ÈÕ	26/18723	1.04E-05	7.63E-05	2.38E-05	VEGFA/CXCL8/F3	3
GO:0070920	BP	regulation of production of small RNA involved in gene silencing by RNA	3ÔÂ31ÈÕ	26/18723	1.04E-05	7.63E-05	2.38E-05	EGFR/IL6/TGFB1	3
GO:0010660	BP	regulation of muscle cell apoptotic process	4/31	84/18723	1.08E-05	7.86E-05	2.45E-05	HMOX1/NFE2L2/EDN1/IFNG	4
GO:0042310	BP	vasoconstriction	4/31	84/18723	1.08E-05	7.86E-05	2.45E-05	EGFR/EDN1/CRP/ICAM1	4
GO:1900542	BP	regulation of purine nucleotide metabolic process	4/31	84/18723	1.08E-05	7.86E-05	2.45E-05	NOS3/HIF1A/IFNG/IL4	4
GO:0042509	BP	regulation of tyrosine phosphorylation of STAT protein	4/31	85/18723	1.13E-05	8.21E-05	2.56E-05	IL6/IFNG/IL2/IL4	4
GO:0002719	BP	negative regulation of cytokine production involved in immune response	3ÔÂ31ÈÕ	27/18723	1.17E-05	8.38E-05	2.62E-05	HMOX1/IL10/TGFB1	3
GO:0007263	BP	nitric oxide mediated signal transduction	3ÔÂ31ÈÕ	27/18723	1.17E-05	8.38E-05	2.62E-05	NOS3/EGFR/VEGFA	3
GO:0045830	BP	positive regulation of isotype switching	3ÔÂ31ÈÕ	27/18723	1.17E-05	8.38E-05	2.62E-05	TGFB1/IL2/IL4	3
GO:0071624	BP	positive regulation of granulocyte chemotaxis	3ÔÂ31ÈÕ	27/18723	1.17E-05	8.38E-05	2.62E-05	EDN1/CXCL8/IL4	3
GO:0070661	BP	leukocyte proliferation	6/31	318/18723	1.18E-05	8.42E-05	2.63E-05	IL6/IL10/CRP/IL1B/IL2/IL4	6
GO:0006140	BP	regulation of nucleotide metabolic process	4/31	86/18723	1.19E-05	8.43E-05	2.63E-05	NOS3/HIF1A/IFNG/IL4	4
GO:0034103	BP	regulation of tissue remodeling	4/31	86/18723	1.19E-05	8.43E-05	2.63E-05	EGFR/IL6/TGFB1/IL2	4
GO:0071496	BP	cellular response to external stimulus	6/31	320/18723	1.22E-05	8.65E-05	2.70E-05	HMOX1/NFE2L2/EGFR/IL1B/ICAM1/HSPA5	6
GO:0009896	BP	positive regulation of catabolic process	7ÔÂ31ÈÕ	492/18723	1.26E-05	8.91E-05	2.78E-05	HMOX1/NFE2L2/IL6/HIF1A/IL1B/IFNG/IL4	7
GO:0007260	BP	tyrosine phosphorylation of STAT protein	4/31	88/18723	1.30E-05	9.16E-05	2.86E-05	IL6/IFNG/IL2/IL4	4
GO:0000303	BP	response to superoxide	3ÔÂ31ÈÕ	28/18723	1.31E-05	9.17E-05	2.86E-05	NOS3/NFE2L2/MPO	3
GO:0002313	BP	mature B cell differentiation involved in immune response	3ÔÂ31ÈÕ	28/18723	1.31E-05	9.17E-05	2.86E-05	IL6/IL10/IL2	3
GO:0060562	BP	epithelial tube morphogenesis	6/31	325/18723	1.33E-05	9.31E-05	2.91E-05	EDN1/TGFB1/VEGFA/HIF1A/AR/CXCL10	6
GO:0010657	BP	muscle cell apoptotic process	4/31	89/18723	1.36E-05	9.45E-05	2.95E-05	HMOX1/NFE2L2/EDN1/IFNG	4
GO:1900407	BP	regulation of cellular response to oxidative stress	4/31	89/18723	1.36E-05	9.45E-05	2.95E-05	NFE2L2/IL10/ALOX5/HIF1A	4
GO:0051235	BP	maintenance of location	6/31	327/18723	1.38E-05	9.56E-05	2.98E-05	IL6/IL10/CRP/IL1B/CXCL10/HSPA5	6
GO:0000305	BP	response to oxygen radical	3ÔÂ31ÈÕ	29/18723	1.46E-05	0.000100452	3.13E-05	NOS3/NFE2L2/MPO	3
GO:0072539	BP	T-helper 17 cell differentiation	3ÔÂ31ÈÕ	29/18723	1.46E-05	0.000100452	3.13E-05	IL6/IL2/IL4	3
GO:0070168	BP	negative regulation of biomineral tissue development	3ÔÂ31ÈÕ	30/18723	1.62E-05	0.000110026	3.43E-05	NOS3/TGFB1/HIF1A	3
GO:0070498	BP	interleukin-1-mediated signaling pathway	3ÔÂ31ÈÕ	30/18723	1.62E-05	0.000110026	3.43E-05	IL6/IL1B/RELA	3
GO:2000637	BP	positive regulation of gene silencing by miRNA	3ÔÂ31ÈÕ	30/18723	1.62E-05	0.000110026	3.43E-05	EGFR/IL6/TGFB1	3
GO:0007589	BP	body fluid secretion	4/31	93/18723	1.62E-05	0.000110026	3.43E-05	EGFR/EDN1/VEGFA/HIF1A	4
GO:0051591	BP	response to cAMP	4/31	93/18723	1.62E-05	0.000110026	3.43E-05	THBD/STAT1/RELA/HSPA5	4
GO:0022408	BP	negative regulation of cell-cell adhesion	5ÔÂ31ÈÕ	196/18723	1.63E-05	0.00011022	3.44E-05	IL10/TGFB1/VEGFA/IL2/IL4	5
GO:0071248	BP	cellular response to metal ion	5ÔÂ31ÈÕ	197/18723	1.67E-05	0.000112653	3.51E-05	HMOX1/NFE2L2/EGFR/EDN1/HSPA5	5
GO:0050864	BP	regulation of B cell activation	5ÔÂ31ÈÕ	198/18723	1.71E-05	0.000115127	3.59E-05	IL6/IL10/TGFB1/IL2/IL4	5
GO:0042098	BP	T cell proliferation	5ÔÂ31ÈÕ	199/18723	1.75E-05	0.00011764	3.67E-05	IL6/IL10/IL1B/IL2/IL4	5
GO:0002532	BP	production of molecular mediator involved in inflammatory response	4/31	95/18723	1.76E-05	0.000118086	3.68E-05	IL6/ALOX5/HIF1A/SERPINE1	4
GO:0060055	BP	angiogenesis involved in wound healing	3ÔÂ31ÈÕ	31/18723	1.79E-05	0.000119032	3.71E-05	VEGFA/ALOX5/SERPINE1	3
GO:0060148	BP	positive regulation of posttranscriptional gene silencing	3ÔÂ31ÈÕ	31/18723	1.79E-05	0.000119032	3.71E-05	EGFR/IL6/TGFB1	3
GO:0110150	BP	negative regulation of biomineralization	3ÔÂ31ÈÕ	31/18723	1.79E-05	0.000119032	3.71E-05	NOS3/TGFB1/HIF1A	3
GO:0051054	BP	positive regulation of DNA metabolic process	5ÔÂ31ÈÕ	201/18723	1.84E-05	0.00012181	3.80E-05	EGFR/IL6/TGFB1/IL2/IL4	5
GO:0070167	BP	regulation of biomineral tissue development	4/31	97/18723	1.91E-05	0.000126527	3.95E-05	NOS3/TGFB1/ALOX5/HIF1A	4
GO:0090022	BP	regulation of neutrophil chemotaxis	3ÔÂ31ÈÕ	32/18723	1.97E-05	0.00013016	4.06E-05	EDN1/CXCL8/DPP4	3
GO:0070301	BP	cellular response to hydrogen peroxide	4/31	98/18723	1.99E-05	0.000130722	4.08E-05	NFE2L2/IL6/IL10/RELA	4
GO:1902882	BP	regulation of response to oxidative stress	4/31	98/18723	1.99E-05	0.000130722	4.08E-05	NFE2L2/IL10/ALOX5/HIF1A	4
GO:0110149	BP	regulation of biomineralization	4/31	99/18723	2.07E-05	0.000135713	4.23E-05	NOS3/TGFB1/ALOX5/HIF1A	4
GO:0016064	BP	immunoglobulin mediated immune response	5ÔÂ31ÈÕ	207/18723	2.12E-05	0.000138136	4.31E-05	IL10/TGFB1/CRP/IL2/IL4	5
GO:0002335	BP	mature B cell differentiation	3ÔÂ31ÈÕ	33/18723	2.17E-05	0.000141153	4.40E-05	IL6/IL10/IL2	3
GO:0042102	BP	positive regulation of T cell proliferation	4/31	101/18723	2.24E-05	0.000145713	4.55E-05	IL6/IL1B/IL2/IL4	4
GO:0001818	BP	negative regulation of cytokine production	6/31	357/18723	2.27E-05	0.00014612	4.56E-05	HMOX1/IL6/IL10/TGFB1/IFNG/IL4	6
GO:0019724	BP	B cell mediated immunity	5ÔÂ31ÈÕ	210/18723	2.27E-05	0.00014612	4.56E-05	IL10/TGFB1/CRP/IL2/IL4	5
GO:0045637	BP	regulation of myeloid cell differentiation	5ÔÂ31ÈÕ	210/18723	2.27E-05	0.00014612	4.56E-05	TGFB1/HIF1A/IFNG/IL4/STAT1	5
GO:0043491	BP	protein kinase B signaling	5ÔÂ31ÈÕ	211/18723	2.32E-05	0.000148839	4.64E-05	EGFR/TGFB1/IL1B/CCL2/F3	5
GO:0035710	BP	CD4-positive	alpha-beta T cell activation	4/31	102/18723	2.33E-05	0.000148839	4.64E-05	IL6/IFNG/IL2/IL4	4
GO:0051052	BP	regulation of DNA metabolic process	6/31	359/18723	2.34E-05	0.000148839	4.64E-05	EGFR/IL6/IL10/TGFB1/IL2/IL4	6
GO:0071900	BP	regulation of protein serine/threonine kinase activity	6/31	359/18723	2.34E-05	0.000148839	4.64E-05	EGFR/EDN1/TGFB1/VEGFA/IL1B/IFNG	6
GO:1901653	BP	cellular response to peptide	6/31	359/18723	2.34E-05	0.000148839	4.64E-05	NFE2L2/EDN1/IL1B/ICAM1/STAT1/RELA	6
GO:0032770	BP	positive regulation of monooxygenase activity	3ÔÂ31ÈÕ	34/18723	2.38E-05	0.000150715	4.70E-05	HIF1A/IL1B/IFNG	3
GO:0070997	BP	neuron death	6/31	361/18723	2.41E-05	0.000152666	4.76E-05	HMOX1/IL10/HIF1A/IFNG/CCL2/HSPA5	6
GO:0045639	BP	positive regulation of myeloid cell differentiation	4/31	103/18723	2.42E-05	0.000152666	4.76E-05	TGFB1/HIF1A/IFNG/STAT1	4
GO:0046425	BP	regulation of receptor signaling pathway via JAK-STAT	4/31	103/18723	2.42E-05	0.000152666	4.76E-05	IL6/IL10/IFNG/IL4	4
GO:0032963	BP	collagen metabolic process	4/31	104/18723	2.52E-05	0.0001574	4.91E-05	IL6/TGFB1/HIF1A/MMP1	4
GO:0045621	BP	positive regulation of lymphocyte differentiation	4/31	104/18723	2.52E-05	0.0001574	4.91E-05	IL10/IFNG/IL2/IL4	4
GO:1903076	BP	regulation of protein localization to plasma membrane	4/31	104/18723	2.52E-05	0.0001574	4.91E-05	EGFR/TGFB1/AR/IFNG	4
GO:0002377	BP	immunoglobulin production	5ÔÂ31ÈÕ	216/18723	2.60E-05	0.000161856	5.05E-05	IL6/IL10/TGFB1/IL2/IL4	5
GO:0042116	BP	macrophage activation	4/31	106/18723	2.71E-05	0.000168396	5.25E-05	IL6/IL10/IFNG/IL4	4
GO:0071887	BP	leukocyte apoptotic process	4/31	106/18723	2.71E-05	0.000168396	5.25E-05	IL6/IL10/HIF1A/IL2	4
GO:0000018	BP	regulation of DNA recombination	4/31	107/18723	2.82E-05	0.000173704	5.42E-05	IL10/TGFB1/IL2/IL4	4
GO:0042092	BP	type 2 immune response	3ÔÂ31ÈÕ	36/18723	2.83E-05	0.000173704	5.42E-05	IL6/IL10/IL4	3
GO:0060251	BP	regulation of glial cell proliferation	3ÔÂ31ÈÕ	36/18723	2.83E-05	0.000173704	5.42E-05	EGFR/IL6/IL1B	3
GO:0002064	BP	epithelial cell development	5ÔÂ31ÈÕ	220/18723	2.83E-05	0.000173704	5.42E-05	VEGFA/HIF1A/IL1B/AR/ICAM1	5
GO:0044706	BP	multi-multicellular organism process	5ÔÂ31ÈÕ	220/18723	2.83E-05	0.000173704	5.42E-05	THBD/EDN1/VEGFA/IL1B/AR	5
GO:0030098	BP	lymphocyte differentiation	6/31	374/18723	2.94E-05	0.000179996	5.62E-05	IL6/IL10/IL1B/IFNG/IL2/IL4	6
GO:0002456	BP	T cell mediated immunity	4/31	109/18723	3.03E-05	0.000184724	5.76E-05	IL6/IL1B/ICAM1/IL4	4
GO:0002369	BP	T cell cytokine production	3ÔÂ31ÈÕ	37/18723	3.07E-05	0.000186519	5.82E-05	IL6/IL1B/IL4	3
GO:0002724	BP	regulation of T cell cytokine production	3ÔÂ31ÈÕ	37/18723	3.07E-05	0.000186519	5.82E-05	IL6/IL1B/IL4	3
GO:0010001	BP	glial cell differentiation	5ÔÂ31ÈÕ	225/18723	3.16E-05	0.000190631	5.95E-05	EGFR/IL6/TGFB1/IFNG/RELA	5
GO:0050670	BP	regulation of lymphocyte proliferation	5ÔÂ31ÈÕ	225/18723	3.16E-05	0.000190631	5.95E-05	IL6/IL10/IL1B/IL2/IL4	5
GO:0071241	BP	cellular response to inorganic substance	5ÔÂ31ÈÕ	226/18723	3.22E-05	0.000194248	6.06E-05	HMOX1/NFE2L2/EGFR/EDN1/HSPA5	5
GO:0030099	BP	myeloid cell differentiation	6/31	381/18723	3.27E-05	0.000196348	6.13E-05	TGFB1/VEGFA/HIF1A/IFNG/IL4/STAT1	6
GO:0010742	BP	macrophage derived foam cell differentiation	3ÔÂ31ÈÕ	38/18723	3.33E-05	0.000198427	6.19E-05	TGFB1/CRP/STAT1	3
GO:0072538	BP	T-helper 17 type immune response	3ÔÂ31ÈÕ	38/18723	3.33E-05	0.000198427	6.19E-05	IL6/IL2/IL4	3
GO:0090077	BP	foam cell differentiation	3ÔÂ31ÈÕ	38/18723	3.33E-05	0.000198427	6.19E-05	TGFB1/CRP/STAT1	3
GO:1903580	BP	positive regulation of ATP metabolic process	3ÔÂ31ÈÕ	38/18723	3.33E-05	0.000198427	6.19E-05	HIF1A/IFNG/IL4	3
GO:0046632	BP	alpha-beta T cell differentiation	4/31	112/18723	3.37E-05	0.000199669	6.23E-05	IL6/IFNG/IL2/IL4	4
GO:1901222	BP	regulation of NIK/NF-kappaB signaling	4/31	112/18723	3.37E-05	0.000199669	6.23E-05	EGFR/EDN1/IL1B/RELA	4
GO:0002701	BP	negative regulation of production of molecular mediator of immune response	3ÔÂ31ÈÕ	39/18723	3.61E-05	0.000212696	6.64E-05	HMOX1/IL10/TGFB1	3
GO:0071548	BP	response to dexamethasone	3ÔÂ31ÈÕ	39/18723	3.61E-05	0.000212696	6.64E-05	EGFR/EDN1/ICAM1	3
GO:0071675	BP	regulation of mononuclear cell migration	4/31	115/18723	3.74E-05	0.000219923	6.86E-05	CCL2/SERPINE1/IL4/CXCL10	4
GO:0042176	BP	regulation of protein catabolic process	6/31	391/18723	3.78E-05	0.000221639	6.92E-05	NFE2L2/EGFR/IL10/IL1B/IFNG/RELA	6
GO:0002714	BP	positive regulation of B cell mediated immunity	3ÔÂ31ÈÕ	40/18723	3.90E-05	0.000226479	7.07E-05	TGFB1/IL2/IL4	3
GO:0002891	BP	positive regulation of immunoglobulin mediated immune response	3ÔÂ31ÈÕ	40/18723	3.90E-05	0.000226479	7.07E-05	TGFB1/IL2/IL4	3
GO:0010543	BP	regulation of platelet activation	3ÔÂ31ÈÕ	40/18723	3.90E-05	0.000226479	7.07E-05	NOS3/IL6/THBD	3
GO:0150077	BP	regulation of neuroinflammatory response	3ÔÂ31ÈÕ	40/18723	3.90E-05	0.000226479	7.07E-05	IL6/IL1B/IL4	3
GO:0031334	BP	positive regulation of protein-containing complex assembly	5ÔÂ31ÈÕ	237/18723	4.05E-05	0.000234684	7.32E-05	TGFB1/VEGFA/ICAM1/IFNG/MMP1	5
GO:1902622	BP	regulation of neutrophil migration	3ÔÂ31ÈÕ	41/18723	4.20E-05	0.000242955	7.58E-05	EDN1/CXCL8/DPP4	3
GO:0043500	BP	muscle adaptation	4/31	121/18723	4.56E-05	0.000263427	8.22E-05	HMOX1/NOS3/EDN1/IL1B	4
GO:0051402	BP	neuron apoptotic process	5ÔÂ31ÈÕ	246/18723	4.83E-05	0.000278062	8.68E-05	HMOX1/IL10/HIF1A/CCL2/HSPA5	5
GO:0006509	BP	membrane protein ectodomain proteolysis	3ÔÂ31ÈÕ	43/18723	4.85E-05	0.000278062	8.68E-05	IL10/IL1B/IFNG	3
GO:0014002	BP	astrocyte development	3ÔÂ31ÈÕ	43/18723	4.85E-05	0.000278062	8.68E-05	EGFR/IL6/IFNG	3
GO:0010508	BP	positive regulation of autophagy	4/31	124/18723	5.02E-05	0.000287237	8.96E-05	HMOX1/HIF1A/IFNG/IL4	4
GO:1904375	BP	regulation of protein localization to cell periphery	4/31	125/18723	5.18E-05	0.000295364	9.22E-05	EGFR/TGFB1/AR/IFNG	4
GO:0046427	BP	positive regulation of receptor signaling pathway via JAK-STAT	3ÔÂ31ÈÕ	44/18723	5.20E-05	0.000295364	9.22E-05	IL6/IL10/IL4	3
GO:0050999	BP	regulation of nitric-oxide synthase activity	3ÔÂ31ÈÕ	44/18723	5.20E-05	0.000295364	9.22E-05	EGFR/HIF1A/IL1B	3
GO:0071354	BP	cellular response to interleukin-6	3ÔÂ31ÈÕ	45/18723	5.56E-05	0.00031539	9.84E-05	IL6/ICAM1/RELA	3
GO:0034101	BP	erythrocyte homeostasis	4/31	129/18723	5.86E-05	0.000331357	0.000103383	HMOX1/VEGFA/HIF1A/STAT1	4
GO:0048608	BP	reproductive structure development	6/31	424/18723	5.93E-05	0.000333355	0.000104007	IL10/VEGFA/HIF1A/AR/ICAM1/HSPA5	6
GO:0035094	BP	response to nicotine	3ÔÂ31ÈÕ	46/18723	5.94E-05	0.000333355	0.000104007	HMOX1/EDN1/RELA	3
GO:0061028	BP	establishment of endothelial barrier	3ÔÂ31ÈÕ	46/18723	5.94E-05	0.000333355	0.000104007	VEGFA/IL1B/ICAM1	3
GO:0030217	BP	T cell differentiation	5ÔÂ31ÈÕ	257/18723	5.95E-05	0.000333355	0.000104007	IL6/IL1B/IFNG/IL2/IL4	5
GO:0048568	BP	embryonic organ development	6/31	427/18723	6.17E-05	0.000344062	0.000107347	IL10/EDN1/TGFB1/VEGFA/HIF1A/CXCL8	6
GO:0061458	BP	reproductive system development	6/31	427/18723	6.17E-05	0.000344062	0.000107347	IL10/VEGFA/HIF1A/AR/ICAM1/HSPA5	6
GO:0046683	BP	response to organophosphorus	4/31	131/18723	6.22E-05	0.000346346	0.00010806	THBD/STAT1/RELA/HSPA5	4
GO:0043254	BP	regulation of protein-containing complex assembly	6/31	428/18723	6.25E-05	0.000347002	0.000108265	TGFB1/VEGFA/ICAM1/IFNG/MMP1/HSPA5	6
GO:0001774	BP	microglial cell activation	3ÔÂ31ÈÕ	47/18723	6.34E-05	0.00035084	0.000109462	IL6/IFNG/IL4	3
GO:0045911	BP	positive regulation of DNA recombination	3ÔÂ31ÈÕ	47/18723	6.34E-05	0.00035084	0.000109462	TGFB1/IL2/IL4	3
GO:0032868	BP	response to insulin	5ÔÂ31ÈÕ	264/18723	6.75E-05	0.000370531	0.000115606	IL10/IL1B/ICAM1/STAT1/RELA	5
GO:0002673	BP	regulation of acute inflammatory response	3ÔÂ31ÈÕ	48/18723	6.76E-05	0.000370531	0.000115606	IL6/IL1B/IL4	3
GO:0002686	BP	negative regulation of leukocyte migration	3ÔÂ31ÈÕ	48/18723	6.76E-05	0.000370531	0.000115606	HMOX1/CCL2/DPP4	3
GO:1903053	BP	regulation of extracellular matrix organization	3ÔÂ31ÈÕ	48/18723	6.76E-05	0.000370531	0.000115606	IL6/TGFB1/DPP4	3
GO:0001101	BP	response to acid chemical	4/31	135/18723	6.99E-05	0.000382548	0.000119355	EDN1/VEGFA/ICAM1/RELA	4
GO:0006953	BP	acute-phase response	3ÔÂ31ÈÕ	49/18723	7.19E-05	0.000387746	0.000120977	IL6/CRP/IL1B	3
GO:0030225	BP	macrophage differentiation	3ÔÂ31ÈÕ	49/18723	7.19E-05	0.000387746	0.000120977	TGFB1/VEGFA/IFNG	3
GO:0030857	BP	negative regulation of epithelial cell differentiation	3ÔÂ31ÈÕ	49/18723	7.19E-05	0.000387746	0.000120977	VEGFA/IFNG/STAT1	3
GO:0043457	BP	regulation of cellular respiration	3ÔÂ31ÈÕ	49/18723	7.19E-05	0.000387746	0.000120977	HIF1A/IFNG/IL4	3
GO:0060964	BP	regulation of gene silencing by miRNA	3ÔÂ31ÈÕ	49/18723	7.19E-05	0.000387746	0.000120977	EGFR/IL6/TGFB1	3
GO:0070741	BP	response to interleukin-6	3ÔÂ31ÈÕ	49/18723	7.19E-05	0.000387746	0.000120977	IL6/ICAM1/RELA	3
GO:0003158	BP	endothelium development	4/31	136/18723	7.20E-05	0.000387746	0.000120977	VEGFA/IL1B/ICAM1/CXCL10	4
GO:0050671	BP	positive regulation of lymphocyte proliferation	4/31	137/18723	7.40E-05	0.000398089	0.000124204	IL6/IL1B/IL2/IL4	4
GO:0032946	BP	positive regulation of mononuclear cell proliferation	4/31	138/18723	7.62E-05	0.000408621	0.00012749	IL6/IL1B/IL2/IL4	4
GO:0010656	BP	negative regulation of muscle cell apoptotic process	3ÔÂ31ÈÕ	51/18723	8.11E-05	0.000432311	0.000134881	HMOX1/NFE2L2/EDN1	3
GO:0014009	BP	glial cell proliferation	3ÔÂ31ÈÕ	51/18723	8.11E-05	0.000432311	0.000134881	EGFR/IL6/IL1B	3
GO:0043370	BP	regulation of CD4-positive	alpha-beta T cell differentiation	3ÔÂ31ÈÕ	51/18723	8.11E-05	0.000432311	0.000134881	IFNG/IL2/IL4	3
GO:0043270	BP	positive regulation of ion transport	5ÔÂ31ÈÕ	275/18723	8.19E-05	0.000435692	0.000135936	EDN1/IL1B/IFNG/CCL2/CXCL10	5
GO:0030183	BP	B cell differentiation	4/31	141/18723	8.28E-05	0.000439492	0.000137122	IL6/IL10/IL2/IL4	4
GO:0010718	BP	positive regulation of epithelial to mesenchymal transition	3ÔÂ31ÈÕ	52/18723	8.60E-05	0.000452476	0.000141173	IL6/TGFB1/IL1B	3
GO:0035196	BP	production of miRNAs involved in gene silencing by miRNA	3ÔÂ31ÈÕ	52/18723	8.60E-05	0.000452476	0.000141173	EGFR/IL6/TGFB1	3
GO:0048260	BP	positive regulation of receptor-mediated endocytosis	3ÔÂ31ÈÕ	52/18723	8.60E-05	0.000452476	0.000141173	VEGFA/SERPINE1/IL4	3
GO:0060147	BP	regulation of posttranscriptional gene silencing	3ÔÂ31ÈÕ	52/18723	8.60E-05	0.000452476	0.000141173	EGFR/IL6/TGFB1	3
GO:0038061	BP	NIK/NF-kappaB signaling	4/31	143/18723	8.75E-05	0.000459297	0.000143301	EGFR/EDN1/IL1B/RELA	4
GO:1902105	BP	regulation of leukocyte differentiation	5ÔÂ31ÈÕ	279/18723	8.77E-05	0.000459545	0.000143378	IL10/TGFB1/IFNG/IL2/IL4	5
GO:0007346	BP	regulation of mitotic cell cycle	6/31	457/18723	8.97E-05	0.000469206	0.000146392	EGFR/IL10/EDN1/TGFB1/IL1B/CCL2	6
GO:0060966	BP	regulation of gene silencing by RNA	3ÔÂ31ÈÕ	53/18723	9.10E-05	0.000474097	0.000147918	EGFR/IL6/TGFB1	3
GO:1903202	BP	negative regulation of oxidative stress-induced cell death	3ÔÂ31ÈÕ	53/18723	9.10E-05	0.000474097	0.000147918	NFE2L2/IL10/HIF1A	3
GO:0043524	BP	negative regulation of neuron apoptotic process	4/31	145/18723	9.23E-05	0.000479663	0.000149655	HMOX1/IL10/HIF1A/CCL2	4
GO:0051146	BP	striated muscle cell differentiation	5ÔÂ31ÈÕ	283/18723	9.38E-05	0.000486312	0.000151729	EDN1/TGFB1/VEGFA/IL4/CXCL10	5
GO:0031050	BP	dsRNA processing	3ÔÂ31ÈÕ	54/18723	9.63E-05	0.000496254	0.000154831	EGFR/IL6/TGFB1	3
GO:0070228	BP	regulation of lymphocyte apoptotic process	3ÔÂ31ÈÕ	54/18723	9.63E-05	0.000496254	0.000154831	IL10/HIF1A/IL2	3
GO:0070918	BP	production of small RNA involved in gene silencing by RNA	3ÔÂ31ÈÕ	54/18723	9.63E-05	0.000496254	0.000154831	EGFR/IL6/TGFB1	3
GO:0010212	BP	response to ionizing radiation	4/31	148/18723	9.99E-05	0.000512855	0.000160011	THBD/ICAM1/CXCL10/HSPA5	4
GO:0014074	BP	response to purine-containing compound	4/31	148/18723	9.99E-05	0.000512855	0.000160011	THBD/STAT1/RELA/HSPA5	4
GO:0046651	BP	lymphocyte proliferation	5ÔÂ31ÈÕ	288/18723	0.000101812	0.000521577	0.000162732	IL6/IL10/IL1B/IL2/IL4	5
GO:0016525	BP	negative regulation of angiogenesis	4/31	149/18723	0.000102542	0.000524242	0.000163563	ALOX5/SERPINE1/STAT1/CXCL10	4
GO:0044403	BP	biological process involved in symbiotic interaction	5ÔÂ31ÈÕ	290/18723	0.000105177	0.000534703	0.000166827	EGFR/CRP/ICAM1/CXCL8/DPP4	5
GO:0071375	BP	cellular response to peptide hormone stimulus	5ÔÂ31ÈÕ	290/18723	0.000105177	0.000534703	0.000166827	NFE2L2/EDN1/IL1B/STAT1/RELA	5
GO:0070665	BP	positive regulation of leukocyte proliferation	4/31	150/18723	0.00010523	0.000534703	0.000166827	IL6/IL1B/IL2/IL4	4
GO:0002711	BP	positive regulation of T cell mediated immunity	3ÔÂ31ÈÕ	56/18723	0.00010735	0.000542174	0.000169158	IL6/IL1B/IL4	3
GO:0046456	BP	icosanoid biosynthetic process	3ÔÂ31ÈÕ	56/18723	0.00010735	0.000542174	0.000169158	EDN1/ALOX5/IL1B	3
GO:0071385	BP	cellular response to glucocorticoid stimulus	3ÔÂ31ÈÕ	56/18723	0.00010735	0.000542174	0.000169158	EGFR/EDN1/ICAM1	3
GO:0044409	BP	entry into host	4/31	151/18723	0.000107968	0.0005431	0.000169447	EGFR/ICAM1/CXCL8/DPP4	4
GO:2000181	BP	negative regulation of blood vessel morphogenesis	4/31	151/18723	0.000107968	0.0005431	0.000169447	ALOX5/SERPINE1/STAT1/CXCL10	4
GO:0051092	BP	positive regulation of NF-kappaB transcription factor activity	4/31	152/18723	0.000110759	0.000554902	0.00017313	IL1B/AR/ICAM1/RELA	4
GO:1901343	BP	negative regulation of vasculature development	4/31	152/18723	0.000110759	0.000554902	0.00017313	ALOX5/SERPINE1/STAT1/CXCL10	4
GO:0051918	BP	negative regulation of fibrinolysis	2/31	10/18723	0.000118407	0.000590856	0.000184347	THBD/SERPINE1	2
GO:0070099	BP	regulation of chemokine-mediated signaling pathway	2/31	10/18723	0.000118407	0.000590856	0.000184347	EDN1/HIF1A	2
GO:0035051	BP	cardiocyte differentiation	4/31	156/18723	0.000122446	0.000608577	0.000189876	EGFR/EDN1/TGFB1/VEGFA	4
GO:0046631	BP	alpha-beta T cell activation	4/31	156/18723	0.000122446	0.000608577	0.000189876	IL6/IFNG/IL2/IL4	4
GO:0048010	BP	vascular endothelial growth factor receptor signaling pathway	3ÔÂ31ÈÕ	59/18723	0.000125474	0.000621297	0.000193845	VEGFA/HIF1A/IL1B	3
GO:0001837	BP	epithelial to mesenchymal transition	4/31	157/18723	0.000125502	0.000621297	0.000193845	IL6/TGFB1/HIF1A/IL1B	4
GO:0051222	BP	positive regulation of protein transport	5ÔÂ31ÈÕ	303/18723	0.000129192	0.000638298	0.000199149	EGFR/TGFB1/HIF1A/IL1B/IFNG	5
GO:0090287	BP	regulation of cellular response to growth factor stimulus	5ÔÂ31ÈÕ	304/18723	0.000131199	0.00064694	0.000201845	TGFB1/HIF1A/IL1B/IL4/HSPA5	5
GO:0031663	BP	lipopolysaccharide-mediated signaling pathway	3ÔÂ31ÈÕ	60/18723	0.00013193	0.000647987	0.000202172	TGFB1/IL1B/CCL2	3
GO:1903670	BP	regulation of sprouting angiogenesis	3ÔÂ31ÈÕ	60/18723	0.00013193	0.000647987	0.000202172	IL10/VEGFA/ALOX5	3
GO:0043030	BP	regulation of macrophage activation	3ÔÂ31ÈÕ	61/18723	0.000138599	0.000678077	0.00021156	IL6/IL10/IL4	3
GO:0071384	BP	cellular response to corticosteroid stimulus	3ÔÂ31ÈÕ	61/18723	0.000138599	0.000678077	0.00021156	EGFR/EDN1/ICAM1	3
GO:0070372	BP	regulation of ERK1 and ERK2 cascade	5ÔÂ31ÈÕ	309/18723	0.000141601	0.000690159	0.00021533	EGFR/TGFB1/IL1B/ICAM1/CCL2	5
GO:0034250	BP	positive regulation of cellular amide metabolic process	4/31	162/18723	0.000141621	0.000690159	0.00021533	NFE2L2/IL6/IFNG/RELA	4
GO:0032308	BP	positive regulation of prostaglandin secretion	2/31	11/18723	0.000144571	0.0007018	0.000218962	EDN1/IL1B	2
GO:2000320	BP	negative regulation of T-helper 17 cell differentiation	2/31	11/18723	0.000144571	0.0007018	0.000218962	IL2/IL4	2
GO:0032615	BP	interleukin-12 production	3ÔÂ31ÈÕ	62/18723	0.000145483	0.000702139	0.000219067	IL10/IFNG/RELA	3
GO:0032655	BP	regulation of interleukin-12 production	3ÔÂ31ÈÕ	62/18723	0.000145483	0.000702139	0.000219067	IL10/IFNG/RELA	3
GO:0046824	BP	positive regulation of nucleocytoplasmic transport	3ÔÂ31ÈÕ	62/18723	0.000145483	0.000702139	0.000219067	TGFB1/IL1B/IFNG	3
GO:0019932	BP	second-messenger-mediated signaling	5ÔÂ31ÈÕ	312/18723	0.000148139	0.00071358	0.000222637	NOS3/EGFR/EDN1/VEGFA/CXCL8	5
GO:0032635	BP	interleukin-6 production	4/31	165/18723	0.000151983	0.000729287	0.000227538	IL6/IL10/IL1B/IFNG	4
GO:0032675	BP	regulation of interleukin-6 production	4/31	165/18723	0.000151983	0.000729287	0.000227538	IL6/IL10/IL1B/IFNG	4
GO:0016239	BP	positive regulation of macroautophagy	3ÔÂ31ÈÕ	63/18723	0.000152586	0.000729564	0.000227624	HMOX1/HIF1A/IL4	3
GO:0060249	BP	anatomical structure homeostasis	5ÔÂ31ÈÕ	314/18723	0.000152625	0.000729564	0.000227624	NOS3/EGFR/IL6/VEGFA/HIF1A	5
GO:0018105	BP	peptidyl-serine phosphorylation	5ÔÂ31ÈÕ	315/18723	0.000154906	0.000739057	0.000230586	EGFR/IL6/TGFB1/VEGFA/IFNG	5
GO:0030307	BP	positive regulation of cell growth	4/31	166/18723	0.000155557	0.000740745	0.000231113	EGFR/EDN1/VEGFA/IL2	4
GO:0010506	BP	regulation of autophagy	5ÔÂ31ÈÕ	317/18723	0.000159548	0.000755725	0.000235786	HMOX1/IL10/HIF1A/IFNG/IL4	5
GO:0019058	BP	viral life cycle	5ÔÂ31ÈÕ	317/18723	0.000159548	0.000755725	0.000235786	EGFR/ICAM1/CXCL8/CCL2/DPP4	5
GO:0001885	BP	endothelial cell development	3ÔÂ31ÈÕ	64/18723	0.000159911	0.000755725	0.000235786	VEGFA/IL1B/ICAM1	3
GO:0030888	BP	regulation of B cell proliferation	3ÔÂ31ÈÕ	64/18723	0.000159911	0.000755725	0.000235786	IL10/IL2/IL4	3
GO:1901214	BP	regulation of neuron death	5ÔÂ31ÈÕ	319/18723	0.000164296	0.00077352	0.000241338	HMOX1/IL10/HIF1A/IFNG/CCL2	5
GO:1904951	BP	positive regulation of establishment of protein localization	5ÔÂ31ÈÕ	319/18723	0.000164296	0.00077352	0.000241338	EGFR/TGFB1/HIF1A/IL1B/IFNG	5
GO:0031214	BP	biomineral tissue development	4/31	169/18723	0.000166641	0.000778166	0.000242788	NOS3/TGFB1/ALOX5/HIF1A	4
GO:0009895	BP	negative regulation of catabolic process	5ÔÂ31ÈÕ	320/18723	0.00016671	0.000778166	0.000242788	HMOX1/EGFR/IL10/IL1B/RELA	5
GO:0002720	BP	positive regulation of cytokine production involved in immune response	3ÔÂ31ÈÕ	65/18723	0.000167461	0.000778166	0.000242788	IL6/IL1B/IL4	3
GO:0038034	BP	signal transduction in absence of ligand	3ÔÂ31ÈÕ	65/18723	0.000167461	0.000778166	0.000242788	IL1B/IL2/IL4	3
GO:0071677	BP	positive regulation of mononuclear cell migration	3ÔÂ31ÈÕ	65/18723	0.000167461	0.000778166	0.000242788	SERPINE1/IL4/CXCL10	3
GO:0097192	BP	extrinsic apoptotic signaling pathway in absence of ligand	3ÔÂ31ÈÕ	65/18723	0.000167461	0.000778166	0.000242788	IL1B/IL2/IL4	3
GO:1905330	BP	regulation of morphogenesis of an epithelium	3ÔÂ31ÈÕ	65/18723	0.000167461	0.000778166	0.000242788	VEGFA/AR/CXCL10	3
GO:0032306	BP	regulation of prostaglandin secretion	2/31	12/18723	0.000173306	0.00080086	0.000249868	EDN1/IL1B	2
GO:0072683	BP	T cell extravasation	2/31	12/18723	0.000173306	0.00080086	0.000249868	ICAM1/CCL2	2
GO:2000317	BP	negative regulation of T-helper 17 type immune response	2/31	12/18723	0.000173306	0.00080086	0.000249868	IL2/IL4	2
GO:0110148	BP	biomineralization	4/31	171/18723	0.000174341	0.000802377	0.000250342	NOS3/TGFB1/ALOX5/HIF1A	4
GO:0019229	BP	regulation of vasoconstriction	3ÔÂ31ÈÕ	66/18723	0.000175239	0.000802377	0.000250342	EGFR/EDN1/ICAM1	3
GO:0042093	BP	T-helper cell differentiation	3ÔÂ31ÈÕ	66/18723	0.000175239	0.000802377	0.000250342	IL6/IL2/IL4	3
GO:0050766	BP	positive regulation of phagocytosis	3ÔÂ31ÈÕ	66/18723	0.000175239	0.000802377	0.000250342	IL1B/IFNG/CCL2	3
GO:0072678	BP	T cell migration	3ÔÂ31ÈÕ	66/18723	0.000175239	0.000802377	0.000250342	ICAM1/CCL2/CXCL10	3
GO:0006879	BP	cellular iron ion homeostasis	3ÔÂ31ÈÕ	67/18723	0.000183248	0.000835986	0.000260828	HMOX1/HIF1A/IFNG	3
GO:2000514	BP	regulation of CD4-positive	alpha-beta T cell activation	3ÔÂ31ÈÕ	67/18723	0.000183248	0.000835986	0.000260828	IFNG/IL2/IL4	3
GO:0045619	BP	regulation of lymphocyte differentiation	4/31	174/18723	0.00018637	0.000848681	0.000264788	IL10/IFNG/IL2/IL4	4
GO:0052126	BP	movement in host environment	4/31	175/18723	0.00019051	0.000864383	0.000269687	EGFR/ICAM1/CXCL8/DPP4	4
GO:1905475	BP	regulation of protein localization to membrane	4/31	175/18723	0.00019051	0.000864383	0.000269687	EGFR/TGFB1/AR/IFNG	4
GO:0046637	BP	regulation of alpha-beta T cell differentiation	3ÔÂ31ÈÕ	68/18723	0.000191491	0.000867261	0.000270585	IFNG/IL2/IL4	3
GO:0070371	BP	ERK1 and ERK2 cascade	5ÔÂ31ÈÕ	330/18723	0.000192375	0.000869687	0.000271342	EGFR/TGFB1/IL1B/ICAM1/CCL2	5
GO:0050728	BP	negative regulation of inflammatory response	4/31	176/18723	0.000194716	0.000878681	0.000274148	IL10/ALOX5/IL2/IL4	4
GO:0042113	BP	B cell activation	5ÔÂ31ÈÕ	334/18723	0.000203447	0.000911787	0.000284477	IL6/IL10/TGFB1/IL2/IL4	5
GO:0062012	BP	regulation of small molecule metabolic process	5ÔÂ31ÈÕ	334/18723	0.000203447	0.000911787	0.000284477	NOS3/HIF1A/IL1B/IFNG/IL4	5
GO:0032494	BP	response to peptidoglycan	2/31	13/18723	0.000204605	0.000911787	0.000284477	IL6/RELA	2
GO:0035745	BP	T-helper 2 cell cytokine production	2/31	13/18723	0.000204605	0.000911787	0.000284477	IL6/IL4	2
GO:0048302	BP	regulation of isotype switching to IgG isotypes	2/31	13/18723	0.000204605	0.000911787	0.000284477	IL2/IL4	2
GO:1903054	BP	negative regulation of extracellular matrix organization	2/31	13/18723	0.000204605	0.000911787	0.000284477	TGFB1/DPP4	2
GO:2000551	BP	regulation of T-helper 2 cell cytokine production	2/31	13/18723	0.000204605	0.000911787	0.000284477	IL6/IL4	2
GO:0018209	BP	peptidyl-serine modification	5ÔÂ31ÈÕ	338/18723	0.000215	0.000956405	0.000298398	EGFR/IL6/TGFB1/VEGFA/IFNG	5
GO:0032640	BP	tumor necrosis factor production	4/31	181/18723	0.000216758	0.000959104	0.00029924	IL6/IL10/IFNG/IL4	4
GO:0032680	BP	regulation of tumor necrosis factor production	4/31	181/18723	0.000216758	0.000959104	0.00029924	IL6/IL10/IFNG/IL4	4
GO:1905952	BP	regulation of lipid localization	4/31	181/18723	0.000216758	0.000959104	0.00029924	IL6/EDN1/CRP/IL1B	4
GO:0061138	BP	morphogenesis of a branching epithelium	4/31	182/18723	0.000221373	0.000977796	0.000305072	IL10/EDN1/VEGFA/AR	4
GO:0002534	BP	cytokine production involved in inflammatory response	3ÔÂ31ÈÕ	72/18723	0.000226863	0.000995015	0.000310445	IL6/ALOX5/HIF1A	3
GO:0033627	BP	cell adhesion mediated by integrin	3ÔÂ31ÈÕ	72/18723	0.000226863	0.000995015	0.000310445	ICAM1/SERPINE1/DPP4	3
GO:0070227	BP	lymphocyte apoptotic process	3ÔÂ31ÈÕ	72/18723	0.000226863	0.000995015	0.000310445	IL10/HIF1A/IL2	3
GO:1900015	BP	regulation of cytokine production involved in inflammatory response	3ÔÂ31ÈÕ	72/18723	0.000226863	0.000995015	0.000310445	IL6/ALOX5/HIF1A	3
GO:0002040	BP	sprouting angiogenesis	4/31	185/18723	0.000235645	0.001029618	0.000321241	HMOX1/IL10/VEGFA/ALOX5	4
GO:0030213	BP	hyaluronan biosynthetic process	2/31	14/18723	0.000238459	0.001029618	0.000321241	TGFB1/IL1B	2
GO:0045579	BP	positive regulation of B cell differentiation	2/31	14/18723	0.000238459	0.001029618	0.000321241	IL10/IL2	2
GO:0048291	BP	isotype switching to IgG isotypes	2/31	14/18723	0.000238459	0.001029618	0.000321241	IL2/IL4	2
GO:0050930	BP	induction of positive chemotaxis	2/31	14/18723	0.000238459	0.001029618	0.000321241	VEGFA/CXCL8	2
GO:0051917	BP	regulation of fibrinolysis	2/31	14/18723	0.000238459	0.001029618	0.000321241	THBD/SERPINE1	2
GO:0061043	BP	regulation of vascular wound healing	2/31	14/18723	0.000238459	0.001029618	0.000321241	ALOX5/SERPINE1	2
GO:0070141	BP	response to UV-A	2/31	14/18723	0.000238459	0.001029618	0.000321241	EGFR/MMP1	2
GO:1901857	BP	positive regulation of cellular respiration	2/31	14/18723	0.000238459	0.001029618	0.000321241	IFNG/IL4	2
GO:0008217	BP	regulation of blood pressure	4/31	186/18723	0.000240546	0.001033275	0.000322382	HMOX1/NOS3/EDN1/AR	4
GO:0071706	BP	tumor necrosis factor superfamily cytokine production	4/31	186/18723	0.000240546	0.001033275	0.000322382	IL6/IL10/IFNG/IL4	4
GO:1903555	BP	regulation of tumor necrosis factor superfamily cytokine production	4/31	186/18723	0.000240546	0.001033275	0.000322382	IL6/IL10/IFNG/IL4	4
GO:0002695	BP	negative regulation of leukocyte activation	4/31	187/18723	0.000245521	0.001052834	0.000328484	HMOX1/IL10/IL2/IL4	4
GO:1903201	BP	regulation of oxidative stress-induced cell death	3ÔÂ31ÈÕ	74/18723	0.000246031	0.001053215	0.000328603	NFE2L2/IL10/HIF1A	3
GO:0042742	BP	defense response to bacterium	5ÔÂ31ÈÕ	350/18723	0.000252686	0.001079855	0.000336915	MPO/IL6/IL10/CRP/SERPINE1	5
GO:0048662	BP	negative regulation of smooth muscle cell proliferation	3ÔÂ31ÈÕ	75/18723	0.000255996	0.001092131	0.000340745	HMOX1/IL10/IFNG	3
GO:0001937	BP	negative regulation of endothelial cell proliferation	3ÔÂ31ÈÕ	76/18723	0.000266218	0.001131878	0.000353146	ALOX5/CCL2/STAT1	3
GO:0045685	BP	regulation of glial cell differentiation	3ÔÂ31ÈÕ	76/18723	0.000266218	0.001131878	0.000353146	IL6/TGFB1/RELA	3
GO:0032310	BP	prostaglandin secretion	2/31	15/18723	0.000274862	0.001164668	0.000363376	EDN1/IL1B	2
GO:1903799	BP	negative regulation of production of miRNAs involved in gene silencing by miRNA	2/31	15/18723	0.000274862	0.001164668	0.000363376	IL6/TGFB1	2
GO:0010827	BP	regulation of glucose transmembrane transport	3ÔÂ31ÈÕ	77/18723	0.0002767	0.001169507	0.000364886	NFE2L2/EDN1/IL1B	3
GO:0007565	BP	female pregnancy	4/31	193/18723	0.000276939	0.001169507	0.000364886	THBD/VEGFA/IL1B/AR	4
GO:0050777	BP	negative regulation of immune response	4/31	194/18723	0.000282443	0.00119074	0.000371511	HMOX1/IL10/IL2/IL4	4
GO:0030500	BP	regulation of bone mineralization	3ÔÂ31ÈÕ	78/18723	0.000287446	0.001209791	0.000377455	TGFB1/ALOX5/HIF1A	3
GO:0001763	BP	morphogenesis of a branching structure	4/31	196/18723	0.000293688	0.001233982	0.000385002	IL10/EDN1/VEGFA/AR	4
GO:0061844	BP	antimicrobial humoral immune response mediated by antimicrobial peptide	3ÔÂ31ÈÕ	79/18723	0.000298459	0.001251923	0.0003906	CXCL8/CXCL10/CXCL2	3
GO:0031099	BP	regeneration	4/31	198/18723	0.000305251	0.001278269	0.00039882	HMOX1/EGFR/IL6/IL10	4
GO:0002830	BP	positive regulation of type 2 immune response	2/31	16/18723	0.000313804	0.001305339	0.000407266	IL6/IL4	2
GO:0030949	BP	positive regulation of vascular endothelial growth factor receptor signaling pathway	2/31	16/18723	0.000313804	0.001305339	0.000407266	HIF1A/IL1B	2
GO:0034116	BP	positive regulation of heterotypic cell-cell adhesion	2/31	16/18723	0.000313804	0.001305339	0.000407266	IL10/IL1B	2
GO:0051044	BP	positive regulation of membrane protein ectodomain proteolysis	2/31	16/18723	0.000313804	0.001305339	0.000407266	IL1B/IFNG	2
GO:0001701	BP	in utero embryonic development	5ÔÂ31ÈÕ	367/18723	0.000314462	0.001305906	0.000407443	IL10/EDN1/VEGFA/HIF1A/AR	5
GO:0048708	BP	astrocyte differentiation	3ÔÂ31ÈÕ	81/18723	0.000321293	0.001327657	0.000414229	EGFR/IL6/IFNG	3
GO:0060968	BP	regulation of gene silencing	3ÔÂ31ÈÕ	81/18723	0.000321293	0.001327657	0.000414229	EGFR/IL6/TGFB1	3
GO:2000106	BP	regulation of leukocyte apoptotic process	3ÔÂ31ÈÕ	81/18723	0.000321293	0.001327657	0.000414229	IL10/HIF1A/IL2	3
GO:1905897	BP	regulation of response to endoplasmic reticulum stress	3ÔÂ31ÈÕ	82/18723	0.000333121	0.001374261	0.000428769	NFE2L2/ALOX5/HSPA5	3
GO:0051701	BP	biological process involved in interaction with host	4/31	203/18723	0.000335586	0.001382149	0.00043123	EGFR/ICAM1/CXCL8/DPP4	4
GO:0071383	BP	cellular response to steroid hormone stimulus	4/31	204/18723	0.000341903	0.00140585	0.000438625	EGFR/EDN1/AR/ICAM1	4
GO:0050886	BP	endocrine process	3ÔÂ31ÈÕ	83/18723	0.000345226	0.001417185	0.000442162	NOS3/EDN1/IL1B	3
GO:0035729	BP	cellular response to hepatocyte growth factor stimulus	2/31	17/18723	0.000355277	0.001444217	0.000450596	IL10/RELA	2
GO:0043117	BP	positive regulation of vascular permeability	2/31	17/18723	0.000355277	0.001444217	0.000450596	TGFB1/VEGFA	2
GO:0045591	BP	positive regulation of regulatory T cell differentiation	2/31	17/18723	0.000355277	0.001444217	0.000450596	IFNG/IL2	2
GO:1901550	BP	regulation of endothelial cell development	2/31	17/18723	0.000355277	0.001444217	0.000450596	VEGFA/IL1B	2
GO:1902894	BP	negative regulation of pri-miRNA transcription by RNA polymerase II	2/31	17/18723	0.000355277	0.001444217	0.000450596	TGFB1/RELA	2
GO:1903140	BP	regulation of establishment of endothelial barrier	2/31	17/18723	0.000355277	0.001444217	0.000450596	VEGFA/IL1B	2
GO:0032945	BP	negative regulation of mononuclear cell proliferation	3ÔÂ31ÈÕ	84/18723	0.000357612	0.001448994	0.000452086	IL10/CRP/IL2	3
GO:0098586	BP	cellular response to virus	3ÔÂ31ÈÕ	84/18723	0.000357612	0.001448994	0.000452086	IL6/HIF1A/CXCL10	3
GO:0002573	BP	myeloid leukocyte differentiation	4/31	208/18723	0.000368028	0.00148638	0.00046375	TGFB1/VEGFA/IFNG/IL4	4
GO:1901215	BP	negative regulation of neuron death	4/31	208/18723	0.000368028	0.00148638	0.00046375	HMOX1/IL10/HIF1A/CCL2	4
GO:0002709	BP	regulation of T cell mediated immunity	3ÔÂ31ÈÕ	85/18723	0.00037028	0.001490662	0.000465087	IL6/IL1B/IL4	3
GO:0055072	BP	iron ion homeostasis	3ÔÂ31ÈÕ	85/18723	0.00037028	0.001490662	0.000465087	HMOX1/HIF1A/IFNG	3
GO:0042692	BP	muscle cell differentiation	5ÔÂ31ÈÕ	384/18723	0.000387113	0.001555922	0.000485448	EDN1/TGFB1/VEGFA/IL4/CXCL10	5
GO:0043523	BP	regulation of neuron apoptotic process	4/31	212/18723	0.000395554	0.001574427	0.000491221	HMOX1/IL10/HIF1A/CCL2	4
GO:0001776	BP	leukocyte homeostasis	3ÔÂ31ÈÕ	87/18723	0.000396478	0.001574427	0.000491221	IL6/HIF1A/IL2	3
GO:0019915	BP	lipid storage	3ÔÂ31ÈÕ	87/18723	0.000396478	0.001574427	0.000491221	IL6/CRP/IL1B	3
GO:1903578	BP	regulation of ATP metabolic process	3ÔÂ31ÈÕ	87/18723	0.000396478	0.001574427	0.000491221	HIF1A/IFNG/IL4	3
GO:0002544	BP	chronic inflammatory response	2/31	18/18723	0.000399275	0.001574427	0.000491221	IL10/IL4	2
GO:0015732	BP	prostaglandin transport	2/31	18/18723	0.000399275	0.001574427	0.000491221	EDN1/IL1B	2
GO:0032305	BP	positive regulation of icosanoid secretion	2/31	18/18723	0.000399275	0.001574427	0.000491221	EDN1/IL1B	2
GO:0036499	BP	PERK-mediated unfolded protein response	2/31	18/18723	0.000399275	0.001574427	0.000491221	NFE2L2/HSPA5	2
GO:0045623	BP	negative regulation of T-helper cell differentiation	2/31	18/18723	0.000399275	0.001574427	0.000491221	IL2/IL4	2
GO:0097709	BP	connective tissue replacement	2/31	18/18723	0.000399275	0.001574427	0.000491221	TGFB1/HIF1A	2
GO:0150078	BP	positive regulation of neuroinflammatory response	2/31	18/18723	0.000399275	0.001574427	0.000491221	IL6/IL1B	2
GO:1902074	BP	response to salt	2/31	18/18723	0.000399275	0.001574427	0.000491221	EDN1/HSPA5	2
GO:0031669	BP	cellular response to nutrient levels	4/31	215/18723	0.000417145	0.001642305	0.000512399	HMOX1/NFE2L2/ICAM1/HSPA5	4
GO:0051781	BP	positive regulation of cell division	3ÔÂ31ÈÕ	89/18723	0.00042384	0.001666038	0.000519804	TGFB1/VEGFA/IL1B	3
GO:0070374	BP	positive regulation of ERK1 and ERK2 cascade	4/31	217/18723	0.000432	0.001695448	0.00052898	EGFR/TGFB1/ICAM1/CCL2	4
GO:0046849	BP	bone remodeling	3ÔÂ31ÈÕ	90/18723	0.000437965	0.0017108	0.00053377	EGFR/IL6/TGFB1	3
GO:0070664	BP	negative regulation of leukocyte proliferation	3ÔÂ31ÈÕ	90/18723	0.000437965	0.0017108	0.00053377	IL10/CRP/IL2	3
GO:1904705	BP	regulation of vascular associated smooth muscle cell proliferation	3ÔÂ31ÈÕ	90/18723	0.000437965	0.0017108	0.00053377	HMOX1/IL10/EDN1	3
GO:0006163	BP	purine nucleotide metabolic process	5ÔÂ31ÈÕ	396/18723	0.000445598	0.001714569	0.000534946	NOS3/TGFB1/HIF1A/IFNG/IL4	5
GO:0002902	BP	regulation of B cell apoptotic process	2/31	19/18723	0.000445788	0.001714569	0.000534946	IL10/IL2	2
GO:0010544	BP	negative regulation of platelet activation	2/31	19/18723	0.000445788	0.001714569	0.000534946	NOS3/THBD	2
GO:0035728	BP	response to hepatocyte growth factor	2/31	19/18723	0.000445788	0.001714569	0.000534946	IL10/RELA	2
GO:0045821	BP	positive regulation of glycolytic process	2/31	19/18723	0.000445788	0.001714569	0.000534946	HIF1A/IFNG	2
GO:0048245	BP	eosinophil chemotaxis	2/31	19/18723	0.000445788	0.001714569	0.000534946	CCL2/IL4	2
GO:1900221	BP	regulation of amyloid-beta clearance	2/31	19/18723	0.000445788	0.001714569	0.000534946	IFNG/IL4	2
GO:1901739	BP	regulation of myoblast fusion	2/31	19/18723	0.000445788	0.001714569	0.000534946	IL4/CXCL10	2
GO:1903204	BP	negative regulation of oxidative stress-induced neuron death	2/31	19/18723	0.000445788	0.001714569	0.000534946	IL10/HIF1A	2
GO:2000319	BP	regulation of T-helper 17 cell differentiation	2/31	19/18723	0.000445788	0.001714569	0.000534946	IL2/IL4	2
GO:0034764	BP	positive regulation of transmembrane transport	4/31	219/18723	0.00044723	0.001717472	0.000535851	NFE2L2/IFNG/CCL2/CXCL10	4
GO:0002275	BP	myeloid cell activation involved in immune response	3ÔÂ31ÈÕ	91/18723	0.000452389	0.001729315	0.000539546	HMOX1/IFNG/IL4	3
GO:0045582	BP	positive regulation of T cell differentiation	3ÔÂ31ÈÕ	91/18723	0.000452389	0.001729315	0.000539546	IFNG/IL2/IL4	3
GO:1990874	BP	vascular associated smooth muscle cell proliferation	3ÔÂ31ÈÕ	91/18723	0.000452389	0.001729315	0.000539546	HMOX1/IL10/EDN1	3
GO:0008406	BP	gonad development	4/31	221/18723	0.000462839	0.001766563	0.000551168	VEGFA/AR/ICAM1/HSPA5	4
GO:0032755	BP	positive regulation of interleukin-6 production	3ÔÂ31ÈÕ	93/18723	0.000482145	0.001834648	0.00057241	IL6/IL1B/IFNG	3
GO:0033273	BP	response to vitamin	3ÔÂ31ÈÕ	93/18723	0.000482145	0.001834648	0.00057241	EGFR/CXCL10/RELA	3
GO:1902004	BP	positive regulation of amyloid-beta formation	2/31	20/18723	0.000494809	0.001874278	0.000584775	IFNG/RELA	2
GO:1902176	BP	negative regulation of oxidative stress-induced intrinsic apoptotic signaling pathway	2/31	20/18723	0.000494809	0.001874278	0.000584775	NFE2L2/HIF1A	2
GO:1903206	BP	negative regulation of hydrogen peroxide-induced cell death	2/31	20/18723	0.000494809	0.001874278	0.000584775	NFE2L2/IL10	2
GO:0001503	BP	ossification	5ÔÂ31ÈÕ	408/18723	0.000510543	0.001929064	0.000601868	EGFR/IL6/TGFB1/ALOX5/HIF1A	5
GO:0045137	BP	development of primary sexual characteristics	4/31	227/18723	0.000512006	0.001929064	0.000601868	VEGFA/AR/ICAM1/HSPA5	4
GO:0008585	BP	female gonad development	3ÔÂ31ÈÕ	95/18723	0.000513131	0.001929064	0.000601868	VEGFA/ICAM1/HSPA5	3
GO:0036473	BP	cell death in response to oxidative stress	3ÔÂ31ÈÕ	95/18723	0.000513131	0.001929064	0.000601868	NFE2L2/IL10/HIF1A	3
GO:0050764	BP	regulation of phagocytosis	3ÔÂ31ÈÕ	95/18723	0.000513131	0.001929064	0.000601868	IL1B/IFNG/CCL2	3
GO:0003073	BP	regulation of systemic arterial blood pressure	3ÔÂ31ÈÕ	96/18723	0.000529091	0.001983101	0.000618728	NOS3/EDN1/AR	3
GO:1901655	BP	cellular response to ketone	3ÔÂ31ÈÕ	96/18723	0.000529091	0.001983101	0.000618728	EGFR/AR/ICAM1	3
GO:0001558	BP	regulation of cell growth	5ÔÂ31ÈÕ	414/18723	0.00054558	0.00203248	0.000634134	EGFR/EDN1/TGFB1/VEGFA/IL2	5
GO:0002689	BP	negative regulation of leukocyte chemotaxis	2/31	21/18723	0.000546331	0.00203248	0.000634134	CCL2/DPP4	2
GO:0032303	BP	regulation of icosanoid secretion	2/31	21/18723	0.000546331	0.00203248	0.000634134	EDN1/IL1B	2
GO:0038083	BP	peptidyl-tyrosine autophosphorylation	2/31	21/18723	0.000546331	0.00203248	0.000634134	EGFR/VEGFA	2
GO:0090026	BP	positive regulation of monocyte chemotaxis	2/31	21/18723	0.000546331	0.00203248	0.000634134	SERPINE1/CXCL10	2
GO:0072521	BP	purine-containing compound metabolic process	5ÔÂ31ÈÕ	416/18723	0.000557653	0.002071519	0.000646314	NOS3/TGFB1/HIF1A/IFNG/IL4	5
GO:0002444	BP	myeloid leukocyte mediated immunity	3ÔÂ31ÈÕ	99/18723	0.000578873	0.00213764	0.000666944	HMOX1/IL6/IL4	3
GO:0010717	BP	regulation of epithelial to mesenchymal transition	3ÔÂ31ÈÕ	99/18723	0.000578873	0.00213764	0.000666944	IL6/TGFB1/IL1B	3
GO:0031341	BP	regulation of cell killing	3ÔÂ31ÈÕ	99/18723	0.000578873	0.00213764	0.000666944	ICAM1/IFNG/IL4	3
GO:0042100	BP	B cell proliferation	3ÔÂ31ÈÕ	99/18723	0.000578873	0.00213764	0.000666944	IL10/IL2/IL4	3
GO:0045930	BP	negative regulation of mitotic cell cycle	4/31	235/18723	0.000583219	0.002150512	0.00067096	EGFR/IL10/TGFB1/CCL2	4
GO:0045807	BP	positive regulation of endocytosis	3ÔÂ31ÈÕ	100/18723	0.000596109	0.002187843	0.000682607	VEGFA/SERPINE1/IL4	3
GO:0046545	BP	development of primary female sexual characteristics	3ÔÂ31ÈÕ	100/18723	0.000596109	0.002187843	0.000682607	VEGFA/ICAM1/HSPA5	3
GO:0043371	BP	negative regulation of CD4-positive	alpha-beta T cell differentiation	2/31	22/18723	0.000600344	0.002187843	0.000682607	IL2/IL4	2
GO:0060965	BP	negative regulation of gene silencing by miRNA	2/31	22/18723	0.000600344	0.002187843	0.000682607	IL6/TGFB1	2
GO:0140467	BP	integrated stress response signaling	2/31	22/18723	0.000600344	0.002187843	0.000682607	NFE2L2/HSPA5	2
GO:1901032	BP	negative regulation of response to reactive oxygen species	2/31	22/18723	0.000600344	0.002187843	0.000682607	NFE2L2/IL10	2
GO:1903589	BP	positive regulation of blood vessel endothelial cell proliferation involved in sprouting angiogenesis	2/31	22/18723	0.000600344	0.002187843	0.000682607	HMOX1/VEGFA	2
GO:2000193	BP	positive regulation of fatty acid transport	2/31	22/18723	0.000600344	0.002187843	0.000682607	EDN1/IL1B	2
GO:0098869	BP	cellular oxidant detoxification	3ÔÂ31ÈÕ	101/18723	0.00061367	0.002233152	0.000696743	NOS3/NFE2L2/MPO	3
GO:0019233	BP	sensory perception of pain	3ÔÂ31ÈÕ	103/18723	0.000649779	0.002361115	0.000736668	IL10/EDN1/CCL2	3
GO:0002052	BP	positive regulation of neuroblast proliferation	2/31	23/18723	0.000656842	0.002362741	0.000737175	VEGFA/HIF1A	2
GO:0010888	BP	negative regulation of lipid storage	2/31	23/18723	0.000656842	0.002362741	0.000737175	IL6/CRP	2
GO:0035162	BP	embryonic hemopoiesis	2/31	23/18723	0.000656842	0.002362741	0.000737175	VEGFA/HIF1A	2
GO:0035994	BP	response to muscle stretch	2/31	23/18723	0.000656842	0.002362741	0.000737175	EDN1/RELA	2
GO:0045662	BP	negative regulation of myoblast differentiation	2/31	23/18723	0.000656842	0.002362741	0.000737175	TGFB1/CXCL10	2
GO:0060353	BP	regulation of cell adhesion molecule production	2/31	23/18723	0.000656842	0.002362741	0.000737175	IL1B/CXCL8	2
GO:0072677	BP	eosinophil migration	2/31	23/18723	0.000656842	0.002362741	0.000737175	CCL2/IL4	2
GO:0046634	BP	regulation of alpha-beta T cell activation	3ÔÂ31ÈÕ	104/18723	0.000668331	0.002400615	0.000748992	IFNG/IL2/IL4	3
GO:0006898	BP	receptor-mediated endocytosis	4/31	244/18723	0.000671469	0.002408425	0.000751429	VEGFA/CXCL8/SERPINE1/IL4	4
GO:0003007	BP	heart morphogenesis	4/31	246/18723	0.000692298	0.002476031	0.000772522	NOS3/TGFB1/VEGFA/HIF1A	4
GO:0031668	BP	cellular response to extracellular stimulus	4/31	246/18723	0.000692298	0.002476031	0.000772522	HMOX1/NFE2L2/ICAM1/HSPA5	4
GO:0046822	BP	regulation of nucleocytoplasmic transport	3ÔÂ31ÈÕ	106/18723	0.000706444	0.002523015	0.000787181	TGFB1/IL1B/IFNG	3
GO:0001783	BP	B cell apoptotic process	2/31	24/18723	0.000715816	0.002524035	0.000787499	IL10/IL2	2
GO:0030810	BP	positive regulation of nucleotide biosynthetic process	2/31	24/18723	0.000715816	0.002524035	0.000787499	NOS3/IL4	2
GO:0060149	BP	negative regulation of posttranscriptional gene silencing	2/31	24/18723	0.000715816	0.002524035	0.000787499	IL6/TGFB1	2
GO:0060571	BP	morphogenesis of an epithelial fold	2/31	24/18723	0.000715816	0.002524035	0.000787499	HIF1A/AR	2
GO:0060967	BP	negative regulation of gene silencing by RNA	2/31	24/18723	0.000715816	0.002524035	0.000787499	IL6/TGFB1	2
GO:0090023	BP	positive regulation of neutrophil chemotaxis	2/31	24/18723	0.000715816	0.002524035	0.000787499	EDN1/CXCL8	2
GO:1900373	BP	positive regulation of purine nucleotide biosynthetic process	2/31	24/18723	0.000715816	0.002524035	0.000787499	NOS3/IL4	2
GO:2000310	BP	regulation of NMDA receptor activity	2/31	24/18723	0.000715816	0.002524035	0.000787499	IFNG/CCL2	2
GO:2000679	BP	positive regulation of transcription regulatory region DNA binding	2/31	24/18723	0.000715816	0.002524035	0.000787499	TGFB1/IFNG	2
GO:0043122	BP	regulation of I-kappaB kinase/NF-kappaB signaling	4/31	249/18723	0.000724398	0.002550696	0.000795817	HMOX1/IL1B/STAT1/RELA	4
GO:0071560	BP	cellular response to transforming growth factor beta stimulus	4/31	250/18723	0.000735328	0.002585542	0.000806689	EDN1/TGFB1/IL4/HSPA5	4
GO:0022411	BP	cellular component disassembly	5ÔÂ31ÈÕ	443/18723	0.00074117	0.002602422	0.000811956	IL6/TGFB1/HIF1A/MMP1/DPP4	5
GO:0042730	BP	fibrinolysis	2/31	25/18723	0.000777259	0.00270257	0.000843202	THBD/SERPINE1	2
GO:0090312	BP	positive regulation of protein deacetylation	2/31	25/18723	0.000777259	0.00270257	0.000843202	VEGFA/IFNG	2
GO:1901623	BP	regulation of lymphocyte chemotaxis	2/31	25/18723	0.000777259	0.00270257	0.000843202	CCL2/CXCL10	2
GO:1902993	BP	positive regulation of amyloid precursor protein catabolic process	2/31	25/18723	0.000777259	0.00270257	0.000843202	IFNG/RELA	2
GO:1903055	BP	positive regulation of extracellular matrix organization	2/31	25/18723	0.000777259	0.00270257	0.000843202	IL6/TGFB1	2
GO:1904385	BP	cellular response to angiotensin	2/31	25/18723	0.000777259	0.00270257	0.000843202	NFE2L2/RELA	2
GO:2000316	BP	regulation of T-helper 17 type immune response	2/31	25/18723	0.000777259	0.00270257	0.000843202	IL2/IL4	2
GO:0009408	BP	response to heat	3ÔÂ31ÈÕ	110/18723	0.000786773	0.002724283	0.000849976	HMOX1/NOS3/CXCL10	3
GO:0048259	BP	regulation of receptor-mediated endocytosis	3ÔÂ31ÈÕ	110/18723	0.000786773	0.002724283	0.000849976	VEGFA/SERPINE1/IL4	3
GO:1904659	BP	glucose transmembrane transport	3ÔÂ31ÈÕ	110/18723	0.000786773	0.002724283	0.000849976	NFE2L2/EDN1/IL1B	3
GO:0034976	BP	response to endoplasmic reticulum stress	4/31	256/18723	0.000803385	0.002770292	0.000864331	NFE2L2/ALOX5/CXCL8/HSPA5	4
GO:0071559	BP	response to transforming growth factor beta	4/31	256/18723	0.000803385	0.002770292	0.000864331	EDN1/TGFB1/IL4/HSPA5	4
GO:1903522	BP	regulation of blood circulation	4/31	256/18723	0.000803385	0.002770292	0.000864331	EGFR/EDN1/ICAM1/IL2	4
GO:0031348	BP	negative regulation of defense response	4/31	258/18723	0.000827029	0.002843028	0.000887025	IL10/ALOX5/IL2/IL4	4
GO:0042593	BP	glucose homeostasis	4/31	258/18723	0.000827029	0.002843028	0.000887025	IL6/ALOX5/HIF1A/ICAM1	4
GO:0032609	BP	interferon-gamma production	3ÔÂ31ÈÕ	112/18723	0.000829027	0.002843028	0.000887025	IL10/IL1B/IL2	3
GO:0032649	BP	regulation of interferon-gamma production	3ÔÂ31ÈÕ	112/18723	0.000829027	0.002843028	0.000887025	IL10/IL1B/IL2	3
GO:0033500	BP	carbohydrate homeostasis	4/31	259/18723	0.000839035	0.002857211	0.00089145	IL6/ALOX5/HIF1A/ICAM1	4
GO:0045927	BP	positive regulation of growth	4/31	259/18723	0.000839035	0.002857211	0.00089145	EGFR/EDN1/VEGFA/IL2	4
GO:0032682	BP	negative regulation of chemokine production	2/31	26/18723	0.000841163	0.002857211	0.00089145	IL6/IL10	2
GO:0034114	BP	regulation of heterotypic cell-cell adhesion	2/31	26/18723	0.000841163	0.002857211	0.00089145	IL10/IL1B	2
GO:0046639	BP	negative regulation of alpha-beta T cell differentiation	2/31	26/18723	0.000841163	0.002857211	0.00089145	IL2/IL4	2
GO:0060352	BP	cell adhesion molecule production	2/31	26/18723	0.000841163	0.002857211	0.00089145	IL1B/CXCL8	2
GO:1900017	BP	positive regulation of cytokine production involved in inflammatory response	2/31	26/18723	0.000841163	0.002857211	0.00089145	IL6/HIF1A	2
GO:0008645	BP	hexose transmembrane transport	3ÔÂ31ÈÕ	114/18723	0.0008727	0.002956301	0.000922366	NFE2L2/EDN1/IL1B	3
GO:0046660	BP	female sex differentiation	3ÔÂ31ÈÕ	114/18723	0.0008727	0.002956301	0.000922366	VEGFA/ICAM1/HSPA5	3
GO:0030278	BP	regulation of ossification	3ÔÂ31ÈÕ	115/18723	0.000895075	0.00301982	0.000942184	TGFB1/ALOX5/HIF1A	3
GO:0043279	BP	response to alkaloid	3ÔÂ31ÈÕ	115/18723	0.000895075	0.00301982	0.000942184	ICAM1/RELA/HSPA5	3
GO:0046916	BP	cellular transition metal ion homeostasis	3ÔÂ31ÈÕ	115/18723	0.000895075	0.00301982	0.000942184	HMOX1/HIF1A/IFNG	3
GO:0060142	BP	regulation of syncytium formation by plasma membrane fusion	2/31	27/18723	0.00090752	0.003041287	0.000948881	IL4/CXCL10	2
GO:0060333	BP	interferon-gamma-mediated signaling pathway	2/31	27/18723	0.00090752	0.003041287	0.000948881	IFNG/STAT1	2
GO:1902883	BP	negative regulation of response to oxidative stress	2/31	27/18723	0.00090752	0.003041287	0.000948881	NFE2L2/IL10	2
GO:1903203	BP	regulation of oxidative stress-induced neuron death	2/31	27/18723	0.00090752	0.003041287	0.000948881	IL10/HIF1A	2
GO:1903205	BP	regulation of hydrogen peroxide-induced cell death	2/31	27/18723	0.00090752	0.003041287	0.000948881	NFE2L2/IL10	2
GO:0015749	BP	monosaccharide transmembrane transport	3ÔÂ31ÈÕ	116/18723	0.000917811	0.003055295	0.000953252	NFE2L2/EDN1/IL1B	3
GO:0021782	BP	glial cell development	3ÔÂ31ÈÕ	116/18723	0.000917811	0.003055295	0.000953252	EGFR/IL6/IFNG	3
GO:0033559	BP	unsaturated fatty acid metabolic process	3ÔÂ31ÈÕ	116/18723	0.000917811	0.003055295	0.000953252	EDN1/ALOX5/IL1B	3
GO:0043200	BP	response to amino acid	3ÔÂ31ÈÕ	116/18723	0.000917811	0.003055295	0.000953252	EDN1/ICAM1/RELA	3
GO:1990748	BP	cellular detoxification	3ÔÂ31ÈÕ	116/18723	0.000917811	0.003055295	0.000953252	NOS3/NFE2L2/MPO	3
GO:0072676	BP	lymphocyte migration	3ÔÂ31ÈÕ	117/18723	0.000940911	0.003128029	0.000975945	ICAM1/CCL2/CXCL10	3
GO:0001894	BP	tissue homeostasis	4/31	268/18723	0.000952698	0.003163008	0.000986858	NOS3/EGFR/IL6/VEGFA	4
GO:0022612	BP	gland morphogenesis	3ÔÂ31ÈÕ	118/18723	0.000964378	0.003184867	0.000993678	IL6/TGFB1/AR	3
GO:0034219	BP	carbohydrate transmembrane transport	3ÔÂ31ÈÕ	118/18723	0.000964378	0.003184867	0.000993678	NFE2L2/EDN1/IL1B	3
GO:0045446	BP	endothelial cell differentiation	3ÔÂ31ÈÕ	118/18723	0.000964378	0.003184867	0.000993678	VEGFA/IL1B/ICAM1	3
GO:0051101	BP	regulation of DNA binding	3ÔÂ31ÈÕ	118/18723	0.000964378	0.003184867	0.000993678	HMOX1/TGFB1/IFNG	3
GO:0002675	BP	positive regulation of acute inflammatory response	2/31	28/18723	0.000976322	0.00318643	0.000994166	IL6/IL1B	2
GO:0007205	BP	protein kinase C-activating G protein-coupled receptor signaling pathway	2/31	28/18723	0.000976322	0.00318643	0.000994166	EDN1/IL2	2
GO:0032607	BP	interferon-alpha production	2/31	28/18723	0.000976322	0.00318643	0.000994166	IL10/STAT1	2
GO:0032647	BP	regulation of interferon-alpha production	2/31	28/18723	0.000976322	0.00318643	0.000994166	IL10/STAT1	2
GO:0045589	BP	regulation of regulatory T cell differentiation	2/31	28/18723	0.000976322	0.00318643	0.000994166	IFNG/IL2	2
GO:0061082	BP	myeloid leukocyte cytokine production	2/31	28/18723	0.000976322	0.00318643	0.000994166	HMOX1/TGFB1	2
GO:1902624	BP	positive regulation of neutrophil migration	2/31	28/18723	0.000976322	0.00318643	0.000994166	EDN1/CXCL8	2
GO:1903672	BP	positive regulation of sprouting angiogenesis	2/31	28/18723	0.000976322	0.00318643	0.000994166	IL10/VEGFA	2
GO:1990776	BP	response to angiotensin	2/31	28/18723	0.000976322	0.00318643	0.000994166	NFE2L2/RELA	2
GO:0030282	BP	bone mineralization	3ÔÂ31ÈÕ	119/18723	0.000988213	0.003221033	0.001004962	TGFB1/ALOX5/HIF1A	3
GO:0002761	BP	regulation of myeloid leukocyte differentiation	3ÔÂ31ÈÕ	120/18723	0.001012419	0.003287076	0.001025568	TGFB1/IFNG/IL4	3
GO:0030218	BP	erythrocyte differentiation	3ÔÂ31ÈÕ	120/18723	0.001012419	0.003287076	0.001025568	VEGFA/HIF1A/STAT1	3
GO:0051897	BP	positive regulation of protein kinase B signaling	3ÔÂ31ÈÕ	120/18723	0.001012419	0.003287076	0.001025568	EGFR/TGFB1/F3	3
GO:0042177	BP	negative regulation of protein catabolic process	3ÔÂ31ÈÕ	121/18723	0.001036999	0.003362512	0.001049104	EGFR/IL10/RELA	3
GO:0001773	BP	myeloid dendritic cell activation	2/31	29/18723	0.001047562	0.003374877	0.001052962	IL10/IL4	2
GO:0060969	BP	negative regulation of gene silencing	2/31	29/18723	0.001047562	0.003374877	0.001052962	IL6/TGFB1	2
GO:0071549	BP	cellular response to dexamethasone stimulus	2/31	29/18723	0.001047562	0.003374877	0.001052962	EGFR/ICAM1	2
GO:0090025	BP	regulation of monocyte chemotaxis	2/31	29/18723	0.001047562	0.003374877	0.001052962	SERPINE1/CXCL10	2
GO:1902175	BP	regulation of oxidative stress-induced intrinsic apoptotic signaling pathway	2/31	29/18723	0.001047562	0.003374877	0.001052962	NFE2L2/HIF1A	2
GO:0019730	BP	antimicrobial humoral response	3ÔÂ31ÈÕ	122/18723	0.001061954	0.003409844	0.001063871	CXCL8/CXCL10/CXCL2	3
GO:0050868	BP	negative regulation of T cell activation	3ÔÂ31ÈÕ	122/18723	0.001061954	0.003409844	0.001063871	IL10/IL2/IL4	3
GO:0007548	BP	sex differentiation	4/31	276/18723	0.001062507	0.003409844	0.001063871	VEGFA/AR/ICAM1/HSPA5	4
GO:0046034	BP	ATP metabolic process	4/31	277/18723	0.001076833	0.003451389	0.001076833	TGFB1/HIF1A/IFNG/IL4	4
GO:0016049	BP	cell growth	5ÔÂ31ÈÕ	482/18723	0.001082	0.003463507	0.001080614	EGFR/EDN1/TGFB1/VEGFA/IL2	5
GO:0006690	BP	icosanoid metabolic process	3ÔÂ31ÈÕ	123/18723	0.001087286	0.00347154	0.001083121	EDN1/ALOX5/IL1B	3
GO:0030168	BP	platelet activation	3ÔÂ31ÈÕ	123/18723	0.001087286	0.00347154	0.001083121	NOS3/IL6/THBD	3
GO:0097237	BP	cellular response to toxic substance	3ÔÂ31ÈÕ	124/18723	0.001112999	0.003548201	0.001107039	NOS3/NFE2L2/MPO	3
GO:0034390	BP	smooth muscle cell apoptotic process	2/31	30/18723	0.001121231	0.003548201	0.001107039	EDN1/IFNG	2
GO:0034391	BP	regulation of smooth muscle cell apoptotic process	2/31	30/18723	0.001121231	0.003548201	0.001107039	EDN1/IFNG	2
GO:0043304	BP	regulation of mast cell degranulation	2/31	30/18723	0.001121231	0.003548201	0.001107039	HMOX1/IL4	2
GO:0045577	BP	regulation of B cell differentiation	2/31	30/18723	0.001121231	0.003548201	0.001107039	IL10/IL2	2
GO:0051968	BP	positive regulation of synaptic transmission	glutamatergic	2/31	30/18723	0.001121231	0.003548201	0.001107039	EGFR/CCL2	2
GO:0070229	BP	negative regulation of lymphocyte apoptotic process	2/31	30/18723	0.001121231	0.003548201	0.001107039	HIF1A/IL2	2
GO:0007249	BP	I-kappaB kinase/NF-kappaB signaling	4/31	281/18723	0.001135501	0.003588815	0.00111971	HMOX1/IL1B/STAT1/RELA	4
GO:0055007	BP	cardiac muscle cell differentiation	3ÔÂ31ÈÕ	125/18723	0.001139094	0.003591091	0.00112042	EDN1/TGFB1/VEGFA	3
GO:2000027	BP	regulation of animal organ morphogenesis	3ÔÂ31ÈÕ	125/18723	0.001139094	0.003591091	0.00112042	EDN1/VEGFA/AR	3
GO:0009117	BP	nucleotide metabolic process	5ÔÂ31ÈÕ	489/18723	0.001153795	0.003632855	0.001133451	NOS3/TGFB1/HIF1A/IFNG/IL4	5
GO:0072659	BP	protein localization to plasma membrane	4/31	284/18723	0.001180953	0.00371369	0.001158671	EGFR/TGFB1/AR/IFNG	4
GO:0048565	BP	digestive tract development	3ÔÂ31ÈÕ	127/18723	0.001192439	0.003713781	0.0011587	EGFR/HIF1A/CXCL8	3
GO:0001516	BP	prostaglandin biosynthetic process	2/31	31/18723	0.001197323	0.003713781	0.0011587	EDN1/IL1B	2
GO:0002230	BP	positive regulation of defense response to virus by host	2/31	31/18723	0.001197323	0.003713781	0.0011587	IL4/STAT1	2
GO:0002828	BP	regulation of type 2 immune response	2/31	31/18723	0.001197323	0.003713781	0.0011587	IL6/IL4	2
GO:0030212	BP	hyaluronan metabolic process	2/31	31/18723	0.001197323	0.003713781	0.0011587	TGFB1/IL1B	2
GO:0033006	BP	regulation of mast cell activation involved in immune response	2/31	31/18723	0.001197323	0.003713781	0.0011587	HMOX1/IL4	2
GO:0036474	BP	cell death in response to hydrogen peroxide	2/31	31/18723	0.001197323	0.003713781	0.0011587	NFE2L2/IL10	2
GO:0036475	BP	neuron death in response to oxidative stress	2/31	31/18723	0.001197323	0.003713781	0.0011587	IL10/HIF1A	2
GO:0045066	BP	regulatory T cell differentiation	2/31	31/18723	0.001197323	0.003713781	0.0011587	IFNG/IL2	2
GO:0046457	BP	prostanoid biosynthetic process	2/31	31/18723	0.001197323	0.003713781	0.0011587	EDN1/IL1B	2
GO:0090183	BP	regulation of kidney development	2/31	31/18723	0.001197323	0.003713781	0.0011587	VEGFA/STAT1	2
GO:0032612	BP	interleukin-1 production	3ÔÂ31ÈÕ	128/18723	0.001219694	0.003773804	0.001177427	IL6/IL10/IFNG	3
GO:0032652	BP	regulation of interleukin-1 production	3ÔÂ31ÈÕ	128/18723	0.001219694	0.003773804	0.001177427	IL6/IL10/IFNG	3
GO:0006753	BP	nucleoside phosphate metabolic process	5ÔÂ31ÈÕ	497/18723	0.00124013	0.003832292	0.001195675	NOS3/TGFB1/HIF1A/IFNG/IL4	5
GO:0043467	BP	regulation of generation of precursor metabolites and energy	3ÔÂ31ÈÕ	130/18723	0.001275378	0.003913586	0.001221039	HIF1A/IFNG/IL4	3
GO:0003180	BP	aortic valve morphogenesis	2/31	32/18723	0.001275829	0.003913586	0.001221039	NOS3/TGFB1	2
GO:0010039	BP	response to iron ion	2/31	32/18723	0.001275829	0.003913586	0.001221039	HMOX1/HIF1A	2
GO:1900745	BP	positive regulation of p38MAPK cascade	2/31	32/18723	0.001275829	0.003913586	0.001221039	VEGFA/IL1B	2
GO:2000191	BP	regulation of fatty acid transport	2/31	32/18723	0.001275829	0.003913586	0.001221039	EDN1/IL1B	2
GO:2000515	BP	negative regulation of CD4-positive	alpha-beta T cell activation	2/31	32/18723	0.001275829	0.003913586	0.001221039	IL2/IL4	2
GO:1903844	BP	regulation of cellular response to transforming growth factor beta stimulus	3ÔÂ31ÈÕ	131/18723	0.001303811	0.00399452	0.00124629	TGFB1/IL4/HSPA5	3
GO:0030947	BP	regulation of vascular endothelial growth factor receptor signaling pathway	2/31	33/18723	0.001356742	0.004136408	0.001290559	HIF1A/IL1B	2
GO:0045648	BP	positive regulation of erythrocyte differentiation	2/31	33/18723	0.001356742	0.004136408	0.001290559	HIF1A/STAT1	2
GO:0110110	BP	positive regulation of animal organ morphogenesis	2/31	33/18723	0.001356742	0.004136408	0.001290559	EDN1/AR	2
GO:1902692	BP	regulation of neuroblast proliferation	2/31	33/18723	0.001356742	0.004136408	0.001290559	VEGFA/HIF1A	2
GO:0046887	BP	positive regulation of hormone secretion	3ÔÂ31ÈÕ	133/18723	0.001361873	0.004146994	0.001293862	EGFR/EDN1/HIF1A	3
GO:0030198	BP	extracellular matrix organization	4/31	301/18723	0.001462983	0.004449463	0.001388232	IL6/TGFB1/MMP1/DPP4	4
GO:0043062	BP	extracellular structure organization	4/31	302/18723	0.001480913	0.00448799	0.001400253	IL6/TGFB1/MMP1/DPP4	4
GO:0030879	BP	mammary gland development	3ÔÂ31ÈÕ	137/18723	0.001482832	0.00448799	0.001400253	VEGFA/HIF1A/AR	3
GO:0050714	BP	positive regulation of protein secretion	3ÔÂ31ÈÕ	137/18723	0.001482832	0.00448799	0.001400253	EGFR/TGFB1/HIF1A	3
GO:0055123	BP	digestive system development	3ÔÂ31ÈÕ	137/18723	0.001482832	0.00448799	0.001400253	EGFR/HIF1A/CXCL8	3
GO:0055076	BP	transition metal ion homeostasis	3ÔÂ31ÈÕ	138/18723	0.001514091	0.00456267	0.001423553	HMOX1/HIF1A/IFNG	3
GO:0045229	BP	external encapsulating structure organization	4/31	304/18723	0.001517234	0.00456267	0.001423553	IL6/TGFB1/MMP1/DPP4	4
GO:0001569	BP	branching involved in blood vessel morphogenesis	2/31	35/18723	0.001525757	0.00456267	0.001423553	EDN1/VEGFA	2
GO:0034405	BP	response to fluid shear stress	2/31	35/18723	0.001525757	0.00456267	0.001423553	NOS3/NFE2L2	2
GO:0035633	BP	maintenance of blood-brain barrier	2/31	35/18723	0.001525757	0.00456267	0.001423553	IL6/VEGFA	2
GO:0045454	BP	cell redox homeostasis	2/31	35/18723	0.001525757	0.00456267	0.001423553	NOS3/NFE2L2	2
GO:0045907	BP	positive regulation of vasoconstriction	2/31	35/18723	0.001525757	0.00456267	0.001423553	EGFR/ICAM1	2
GO:0046627	BP	negative regulation of insulin receptor signaling pathway	2/31	35/18723	0.001525757	0.00456267	0.001423553	IL1B/RELA	2
GO:0090050	BP	positive regulation of cell migration involved in sprouting angiogenesis	2/31	35/18723	0.001525757	0.00456267	0.001423553	HMOX1/VEGFA	2
GO:1905207	BP	regulation of cardiocyte differentiation	2/31	35/18723	0.001525757	0.00456267	0.001423553	EGFR/TGFB1	2
GO:0006310	BP	DNA recombination	4/31	305/18723	0.001535626	0.004586696	0.001431049	IL10/TGFB1/IL2/IL4	4
GO:0045598	BP	regulation of fat cell differentiation	3ÔÂ31ÈÕ	139/18723	0.001545762	0.004611462	0.001438776	IL6/TGFB1/ALOX5	3
GO:0006909	BP	phagocytosis	4/31	308/18723	0.001591738	0.004742961	0.001479804	CRP/IL1B/IFNG/CCL2	4
GO:0016241	BP	regulation of macroautophagy	3ÔÂ31ÈÕ	141/18723	0.001610348	0.004781319	0.001491772	HMOX1/HIF1A/IL4	3
GO:0032355	BP	response to estradiol	3ÔÂ31ÈÕ	141/18723	0.001610348	0.004781319	0.001491772	EGFR/IL10/TGFB1	3
GO:1903038	BP	negative regulation of leukocyte cell-cell adhesion	3ÔÂ31ÈÕ	141/18723	0.001610348	0.004781319	0.001491772	IL10/IL2/IL4	3
GO:0045787	BP	positive regulation of cell cycle	4/31	313/18723	0.001688418	0.005007172	0.001562238	EGFR/IL10/EDN1/IL1B	4
GO:0001990	BP	regulation of systemic arterial blood pressure by hormone	2/31	37/18723	0.001704307	0.005018572	0.001565795	NOS3/EDN1	2
GO:0003176	BP	aortic valve development	2/31	37/18723	0.001704307	0.005018572	0.001565795	NOS3/TGFB1	2
GO:0032570	BP	response to progesterone	2/31	37/18723	0.001704307	0.005018572	0.001565795	TGFB1/RELA	2
GO:0071542	BP	dopaminergic neuron differentiation	2/31	37/18723	0.001704307	0.005018572	0.001565795	VEGFA/HIF1A	2
GO:1900077	BP	negative regulation of cellular response to insulin stimulus	2/31	37/18723	0.001704307	0.005018572	0.001565795	IL1B/RELA	2
GO:1905332	BP	positive regulation of morphogenesis of an epithelium	2/31	37/18723	0.001704307	0.005018572	0.001565795	VEGFA/AR	2
GO:0031644	BP	regulation of nervous system process	3ÔÂ31ÈÕ	144/18723	0.001710367	0.00502458	0.001567669	NOS3/IL10/EDN1	3
GO:0046718	BP	viral entry into host cell	3ÔÂ31ÈÕ	144/18723	0.001710367	0.00502458	0.001567669	EGFR/ICAM1/DPP4	3
GO:0045580	BP	regulation of T cell differentiation	3ÔÂ31ÈÕ	146/18723	0.001779162	0.005220547	0.001628811	IFNG/IL2/IL4	3
GO:0051930	BP	regulation of sensory perception of pain	2/31	38/18723	0.001797139	0.005248653	0.00163758	IL10/EDN1	2
GO:0071392	BP	cellular response to estradiol stimulus	2/31	38/18723	0.001797139	0.005248653	0.00163758	EGFR/IL10	2
GO:0097242	BP	amyloid-beta clearance	2/31	38/18723	0.001797139	0.005248653	0.00163758	IFNG/IL4	2
GO:1901031	BP	regulation of response to reactive oxygen species	2/31	38/18723	0.001797139	0.005248653	0.00163758	NFE2L2/IL10	2
GO:0016331	BP	morphogenesis of embryonic epithelium	3ÔÂ31ÈÕ	147/18723	0.001814201	0.005286133	0.001649274	TGFB1/HIF1A/AR	3
GO:1903531	BP	negative regulation of secretion by cell	3ÔÂ31ÈÕ	147/18723	0.001814201	0.005286133	0.001649274	HMOX1/EDN1/IL1B	3
GO:0009416	BP	response to light stimulus	4/31	320/18723	0.001830558	0.005327584	0.001662206	EGFR/HIF1A/MMP1/RELA	4
GO:0035148	BP	tube formation	3ÔÂ31ÈÕ	148/18723	0.001849669	0.005376945	0.001677607	TGFB1/VEGFA/HIF1A	3
GO:0009411	BP	response to UV	3ÔÂ31ÈÕ	149/18723	0.001885569	0.005462251	0.001704222	EGFR/MMP1/RELA	3
GO:0045834	BP	positive regulation of lipid metabolic process	3ÔÂ31ÈÕ	149/18723	0.001885569	0.005462251	0.001704222	TGFB1/IL1B/IFNG	3
GO:0051592	BP	response to calcium ion	3ÔÂ31ÈÕ	149/18723	0.001885569	0.005462251	0.001704222	EGFR/EDN1/HSPA5	3
GO:0045622	BP	regulation of T-helper cell differentiation	2/31	39/18723	0.001892332	0.005469167	0.00170638	IL2/IL4	2
GO:0051931	BP	regulation of sensory perception	2/31	39/18723	0.001892332	0.005469167	0.00170638	IL10/EDN1	2
GO:0001959	BP	regulation of cytokine-mediated signaling pathway	3ÔÂ31ÈÕ	150/18723	0.001921902	0.005548217	0.001731044	IL6/EDN1/HIF1A	3
GO:0048754	BP	branching morphogenesis of an epithelial tube	3ÔÂ31ÈÕ	151/18723	0.001958671	0.005641335	0.001760096	EDN1/VEGFA/AR	3
GO:1904064	BP	positive regulation of cation transmembrane transport	3ÔÂ31ÈÕ	151/18723	0.001958671	0.005641335	0.001760096	IFNG/CCL2/CXCL10	3
GO:0030501	BP	positive regulation of bone mineralization	2/31	40/18723	0.001989878	0.005711475	0.00178198	TGFB1/ALOX5	2
GO:0032892	BP	positive regulation of organic acid transport	2/31	40/18723	0.001989878	0.005711475	0.00178198	EDN1/IL1B	2
GO:0071276	BP	cellular response to cadmium ion	2/31	40/18723	0.001989878	0.005711475	0.00178198	HMOX1/EGFR	2
GO:0008643	BP	carbohydrate transport	3ÔÂ31ÈÕ	152/18723	0.001995878	0.005715572	0.001783258	NFE2L2/EDN1/IL1B	3
GO:0098754	BP	detoxification	3ÔÂ31ÈÕ	152/18723	0.001995878	0.005715572	0.001783258	NOS3/NFE2L2/MPO	3
GO:0071214	BP	cellular response to abiotic stimulus	4/31	331/18723	0.002070449	0.005912129	0.001844584	EGFR/IL1B/MMP1/HSPA5	4
GO:0104004	BP	cellular response to environmental stimulus	4/31	331/18723	0.002070449	0.005912129	0.001844584	EGFR/IL1B/MMP1/HSPA5	4
GO:0008360	BP	regulation of cell shape	3ÔÂ31ÈÕ	154/18723	0.00207161	0.005912129	0.001844584	VEGFA/ICAM1/CCL2	3
GO:0002251	BP	organ or tissue specific immune response	2/31	41/18723	0.00208977	0.005916676	0.001846003	IL6/IL4	2
GO:0032733	BP	positive regulation of interleukin-10 production	2/31	41/18723	0.00208977	0.005916676	0.001846003	IL6/IL4	2
GO:0032735	BP	positive regulation of interleukin-12 production	2/31	41/18723	0.00208977	0.005916676	0.001846003	IFNG/RELA	2
GO:0042307	BP	positive regulation of protein import into nucleus	2/31	41/18723	0.00208977	0.005916676	0.001846003	TGFB1/IFNG	2
GO:0050691	BP	regulation of defense response to virus by host	2/31	41/18723	0.00208977	0.005916676	0.001846003	IL4/STAT1	2
GO:1900371	BP	regulation of purine nucleotide biosynthetic process	2/31	41/18723	0.00208977	0.005916676	0.001846003	NOS3/IL4	2
GO:1905314	BP	semi-lunar valve development	2/31	41/18723	0.00208977	0.005916676	0.001846003	NOS3/TGFB1	2
GO:1990778	BP	protein localization to cell periphery	4/31	333/18723	0.002116296	0.005985001	0.00186732	EGFR/TGFB1/AR/IFNG	4
GO:0051250	BP	negative regulation of lymphocyte activation	3ÔÂ31ÈÕ	157/18723	0.002188535	0.006122906	0.001910347	IL10/IL2/IL4	3
GO:0007520	BP	myoblast fusion	2/31	42/18723	0.002192	0.006122906	0.001910347	IL4/CXCL10	2
GO:0014912	BP	negative regulation of smooth muscle cell migration	2/31	42/18723	0.002192	0.006122906	0.001910347	NFE2L2/SERPINE1	2
GO:0030808	BP	regulation of nucleotide biosynthetic process	2/31	42/18723	0.002192	0.006122906	0.001910347	NOS3/IL4	2
GO:0030890	BP	positive regulation of B cell proliferation	2/31	42/18723	0.002192	0.006122906	0.001910347	IL2/IL4	2
GO:0032965	BP	regulation of collagen biosynthetic process	2/31	42/18723	0.002192	0.006122906	0.001910347	IL6/TGFB1	2
GO:0033003	BP	regulation of mast cell activation	2/31	42/18723	0.002192	0.006122906	0.001910347	HMOX1/IL4	2
GO:0033574	BP	response to testosterone	2/31	42/18723	0.002192	0.006122906	0.001910347	EDN1/AR	2
GO:0045687	BP	positive regulation of glial cell differentiation	2/31	42/18723	0.002192	0.006122906	0.001910347	TGFB1/RELA	2
GO:0046688	BP	response to copper ion	2/31	42/18723	0.002192	0.006122906	0.001910347	NFE2L2/ICAM1	2
GO:1904037	BP	positive regulation of epithelial cell apoptotic process	2/31	42/18723	0.002192	0.006122906	0.001910347	IL6/CCL2	2
GO:0045840	BP	positive regulation of mitotic nuclear division	2/31	43/18723	0.002296562	0.006372257	0.001988144	EDN1/IL1B	2
GO:0046636	BP	negative regulation of alpha-beta T cell activation	2/31	43/18723	0.002296562	0.006372257	0.001988144	IL2/IL4	2
GO:0140353	BP	lipid export from cell	2/31	43/18723	0.002296562	0.006372257	0.001988144	EDN1/IL1B	2
GO:1903793	BP	positive regulation of anion transport	2/31	43/18723	0.002296562	0.006372257	0.001988144	EDN1/IL1B	2
GO:1904591	BP	positive regulation of protein import	2/31	43/18723	0.002296562	0.006372257	0.001988144	TGFB1/IFNG	2
GO:1904706	BP	negative regulation of vascular associated smooth muscle cell proliferation	2/31	43/18723	0.002296562	0.006372257	0.001988144	HMOX1/IL10	2
GO:0090316	BP	positive regulation of intracellular protein transport	3ÔÂ31ÈÕ	160/18723	0.002309496	0.006401042	0.001997125	TGFB1/IL1B/IFNG	3
GO:0001933	BP	negative regulation of protein phosphorylation	4/31	342/18723	0.002331358	0.006454478	0.002013797	TGFB1/IL1B/IFNG/IL2	4
GO:0060759	BP	regulation of response to cytokine stimulus	3ÔÂ31ÈÕ	162/18723	0.002392402	0.006616157	0.002064241	IL6/EDN1/HIF1A	3
GO:0045124	BP	regulation of bone resorption	2/31	44/18723	0.002403446	0.006632026	0.002069192	EGFR/IL6	2
GO:1903573	BP	negative regulation of response to endoplasmic reticulum stress	2/31	44/18723	0.002403446	0.006632026	0.002069192	ALOX5/HSPA5	2
GO:0006633	BP	fatty acid biosynthetic process	3ÔÂ31ÈÕ	163/18723	0.002434541	0.006710422	0.002093652	EDN1/ALOX5/IL1B	3
GO:0006110	BP	regulation of glycolytic process	2/31	45/18723	0.002512647	0.006902876	0.002153697	HIF1A/IFNG	2
GO:0008631	BP	intrinsic apoptotic signaling pathway in response to oxidative stress	2/31	45/18723	0.002512647	0.006902876	0.002153697	NFE2L2/HIF1A	2
GO:0032309	BP	icosanoid secretion	2/31	45/18723	0.002512647	0.006902876	0.002153697	EDN1/IL1B	2
GO:0043112	BP	receptor metabolic process	3ÔÂ31ÈÕ	166/18723	0.002563718	0.00703545	0.00219506	TGFB1/VEGFA/CXCL8	3
GO:0034767	BP	positive regulation of ion transmembrane transport	3ÔÂ31ÈÕ	167/18723	0.002607703	0.007148309	0.002230273	IFNG/CCL2/CXCL10	3
GO:0001974	BP	blood vessel remodeling	2/31	46/18723	0.002624156	0.007154187	0.002232106	NOS3/TGFB1	2
GO:0006984	BP	ER-nucleus signaling pathway	2/31	46/18723	0.002624156	0.007154187	0.002232106	NFE2L2/HSPA5	2
GO:0031294	BP	lymphocyte costimulation	2/31	46/18723	0.002624156	0.007154187	0.002232106	IL4/DPP4	2
GO:0043300	BP	regulation of leukocyte degranulation	2/31	46/18723	0.002624156	0.007154187	0.002232106	HMOX1/IL4	2
GO:2000107	BP	negative regulation of leukocyte apoptotic process	2/31	46/18723	0.002624156	0.007154187	0.002232106	HIF1A/IL2	2
GO:0003044	BP	regulation of systemic arterial blood pressure mediated by a chemical signal	2/31	47/18723	0.002737966	0.007383942	0.00230379	NOS3/EDN1	2
GO:0007595	BP	lactation	2/31	47/18723	0.002737966	0.007383942	0.00230379	VEGFA/HIF1A	2
GO:0010712	BP	regulation of collagen metabolic process	2/31	47/18723	0.002737966	0.007383942	0.00230379	IL6/TGFB1	2
GO:0042311	BP	vasodilation	2/31	47/18723	0.002737966	0.007383942	0.00230379	NOS3/EGFR	2
GO:0043114	BP	regulation of vascular permeability	2/31	47/18723	0.002737966	0.007383942	0.00230379	TGFB1/VEGFA	2
GO:0045581	BP	negative regulation of T cell differentiation	2/31	47/18723	0.002737966	0.007383942	0.00230379	IL2/IL4	2
GO:0045601	BP	regulation of endothelial cell differentiation	2/31	47/18723	0.002737966	0.007383942	0.00230379	VEGFA/IL1B	2
GO:0045646	BP	regulation of erythrocyte differentiation	2/31	47/18723	0.002737966	0.007383942	0.00230379	HIF1A/STAT1	2
GO:1900744	BP	regulation of p38MAPK cascade	2/31	47/18723	0.002737966	0.007383942	0.00230379	VEGFA/IL1B	2
GO:1903587	BP	regulation of blood vessel endothelial cell proliferation involved in sprouting angiogenesis	2/31	47/18723	0.002737966	0.007383942	0.00230379	HMOX1/VEGFA	2
GO:0051048	BP	negative regulation of secretion	3ÔÂ31ÈÕ	171/18723	0.002788321	0.007511641	0.002343632	HMOX1/EDN1/IL1B	3
GO:0033628	BP	regulation of cell adhesion mediated by integrin	2/31	48/18723	0.002854069	0.007647559	0.002386039	SERPINE1/DPP4	2
GO:0042149	BP	cellular response to glucose starvation	2/31	48/18723	0.002854069	0.007647559	0.002386039	NFE2L2/HSPA5	2
GO:0043303	BP	mast cell degranulation	2/31	48/18723	0.002854069	0.007647559	0.002386039	HMOX1/IL4	2
GO:0090311	BP	regulation of protein deacetylation	2/31	48/18723	0.002854069	0.007647559	0.002386039	VEGFA/IFNG	2
GO:1902003	BP	regulation of amyloid-beta formation	2/31	48/18723	0.002854069	0.007647559	0.002386039	IFNG/RELA	2
GO:0051098	BP	regulation of binding	4/31	363/18723	0.00289115	0.007738625	0.002414451	HMOX1/IL10/TGFB1/IFNG	4
GO:0001659	BP	temperature homeostasis	3ÔÂ31ÈÕ	174/18723	0.002928742	0.00783086	0.002443228	VEGFA/IL1B/IL4	3
GO:0002279	BP	mast cell activation involved in immune response	2/31	49/18723	0.002972459	0.007897075	0.002463887	HMOX1/IL4	2
GO:0006692	BP	prostanoid metabolic process	2/31	49/18723	0.002972459	0.007897075	0.002463887	EDN1/IL1B	2
GO:0006693	BP	prostaglandin metabolic process	2/31	49/18723	0.002972459	0.007897075	0.002463887	EDN1/IL1B	2
GO:0045778	BP	positive regulation of ossification	2/31	49/18723	0.002972459	0.007897075	0.002463887	TGFB1/ALOX5	2
GO:0070169	BP	positive regulation of biomineral tissue development	2/31	49/18723	0.002972459	0.007897075	0.002463887	TGFB1/ALOX5	2
GO:1904707	BP	positive regulation of vascular associated smooth muscle cell proliferation	2/31	49/18723	0.002972459	0.007897075	0.002463887	IL10/EDN1	2
GO:0009150	BP	purine ribonucleotide metabolic process	4/31	368/18723	0.003036918	0.00805976	0.002514645	TGFB1/HIF1A/IFNG/IL4	4
GO:0051302	BP	regulation of cell division	3ÔÂ31ÈÕ	177/18723	0.00307346	0.008148092	0.002542205	TGFB1/VEGFA/IL1B	3
GO:0001961	BP	positive regulation of cytokine-mediated signaling pathway	2/31	50/18723	0.003093127	0.008156981	0.002544978	EDN1/HIF1A	2
GO:0002448	BP	mast cell mediated immunity	2/31	50/18723	0.003093127	0.008156981	0.002544978	HMOX1/IL4	2
GO:0060688	BP	regulation of morphogenesis of a branching structure	2/31	50/18723	0.003093127	0.008156981	0.002544978	VEGFA/AR	2
GO:0110151	BP	positive regulation of biomineralization	2/31	50/18723	0.003093127	0.008156981	0.002544978	TGFB1/ALOX5	2
GO:2000677	BP	regulation of transcription regulatory region DNA binding	2/31	50/18723	0.003093127	0.008156981	0.002544978	TGFB1/IFNG	2
GO:0006109	BP	regulation of carbohydrate metabolic process	3ÔÂ31ÈÕ	178/18723	0.003122663	0.008217533	0.00256387	TGFB1/HIF1A/IFNG	3
GO:0009266	BP	response to temperature stimulus	3ÔÂ31ÈÕ	178/18723	0.003122663	0.008217533	0.00256387	HMOX1/NOS3/CXCL10	3
GO:0045862	BP	positive regulation of proteolysis	4/31	372/18723	0.00315711	0.008299449	0.002589428	NFE2L2/IL1B/IFNG/F3	4
GO:0006636	BP	unsaturated fatty acid biosynthetic process	2/31	51/18723	0.003216067	0.008419024	0.002626735	EDN1/IL1B	2
GO:0032964	BP	collagen biosynthetic process	2/31	51/18723	0.003216067	0.008419024	0.002626735	IL6/TGFB1	2
GO:0045661	BP	regulation of myoblast differentiation	2/31	51/18723	0.003216067	0.008419024	0.002626735	TGFB1/CXCL10	2
GO:0046850	BP	regulation of bone remodeling	2/31	51/18723	0.003216067	0.008419024	0.002626735	EGFR/IL6	2
GO:0010721	BP	negative regulation of cell development	3ÔÂ31ÈÕ	180/18723	0.003222521	0.008427094	0.002629253	IL6/VEGFA/IL1B	3
GO:0001541	BP	ovarian follicle development	2/31	53/18723	0.003468732	0.009042574	0.002821283	VEGFA/ICAM1	2
GO:0007566	BP	embryo implantation	2/31	53/18723	0.003468732	0.009042574	0.002821283	VEGFA/IL1B	2
GO:0071715	BP	icosanoid transport	2/31	53/18723	0.003468732	0.009042574	0.002821283	EDN1/IL1B	2
GO:0051896	BP	regulation of protein kinase B signaling	3ÔÂ31ÈÕ	185/18723	0.003480717	0.009064368	0.002828083	EGFR/TGFB1/F3	3
GO:0009259	BP	ribonucleotide metabolic process	4/31	385/18723	0.003570247	0.009268554	0.002891789	TGFB1/HIF1A/IFNG/IL4	4
GO:0042326	BP	negative regulation of phosphorylation	4/31	385/18723	0.003570247	0.009268554	0.002891789	TGFB1/IL1B/IFNG/IL2	4
GO:0045786	BP	negative regulation of cell cycle	4/31	385/18723	0.003570247	0.009268554	0.002891789	EGFR/IL10/TGFB1/CCL2	4
GO:0002043	BP	blood vessel endothelial cell proliferation involved in sprouting angiogenesis	2/31	54/18723	0.003598441	0.009312737	0.002905574	HMOX1/VEGFA	2
GO:0002823	BP	negative regulation of adaptive immune response based on somatic recombination of immune receptors built from immunoglobulin superfamily domains	2/31	54/18723	0.003598441	0.009312737	0.002905574	IL2/IL4	2
GO:2000179	BP	positive regulation of neural precursor cell proliferation	2/31	54/18723	0.003598441	0.009312737	0.002905574	VEGFA/HIF1A	2
GO:0001906	BP	cell killing	3ÔÂ31ÈÕ	188/18723	0.00364156	0.009414582	0.002937349	ICAM1/IFNG/IL4	3
GO:0000768	BP	syncytium formation by plasma membrane fusion	2/31	55/18723	0.003730393	0.009584773	0.002990449	IL4/CXCL10	2
GO:0003179	BP	heart valve morphogenesis	2/31	55/18723	0.003730393	0.009584773	0.002990449	NOS3/TGFB1	2
GO:0038066	BP	p38MAPK cascade	2/31	55/18723	0.003730393	0.009584773	0.002990449	VEGFA/IL1B	2
GO:0045620	BP	negative regulation of lymphocyte differentiation	2/31	55/18723	0.003730393	0.009584773	0.002990449	IL2/IL4	2
GO:0140253	BP	cell-cell fusion	2/31	55/18723	0.003730393	0.009584773	0.002990449	IL4/CXCL10	2
GO:1902991	BP	regulation of amyloid precursor protein catabolic process	2/31	55/18723	0.003730393	0.009584773	0.002990449	IFNG/RELA	2
GO:0051216	BP	cartilage development	3ÔÂ31ÈÕ	190/18723	0.003751282	0.009628548	0.003004107	EDN1/TGFB1/HIF1A	3
GO:0006164	BP	purine nucleotide biosynthetic process	3ÔÂ31ÈÕ	191/18723	0.003806896	0.009761272	0.003045517	NOS3/TGFB1/IL4	3
GO:0032872	BP	regulation of stress-activated MAPK cascade	3ÔÂ31ÈÕ	192/18723	0.003863013	0.009838544	0.003069626	EGFR/VEGFA/IL1B	3
GO:0002886	BP	regulation of myeloid leukocyte mediated immunity	2/31	56/18723	0.00386458	0.009838544	0.003069626	HMOX1/IL4	2
GO:0010332	BP	response to gamma radiation	2/31	56/18723	0.00386458	0.009838544	0.003069626	CXCL10/HSPA5	2
GO:0043388	BP	positive regulation of DNA binding	2/31	56/18723	0.00386458	0.009838544	0.003069626	TGFB1/IFNG	2
GO:0043470	BP	regulation of carbohydrate catabolic process	2/31	56/18723	0.00386458	0.009838544	0.003069626	HIF1A/IFNG	2
GO:0045599	BP	negative regulation of fat cell differentiation	2/31	56/18723	0.00386458	0.009838544	0.003069626	IL6/TGFB1	2
GO:0048008	BP	platelet-derived growth factor receptor signaling pathway	2/31	56/18723	0.00386458	0.009838544	0.003069626	VEGFA/F3	2
GO:0019693	BP	ribose phosphate metabolic process	4/31	396/18723	0.00394753	0.010039497	0.003132323	TGFB1/HIF1A/IFNG/IL4	4
GO:0006611	BP	protein export from nucleus	2/31	57/18723	0.004000995	0.010093326	0.003149118	TGFB1/IL1B	2
GO:0006754	BP	ATP biosynthetic process	2/31	57/18723	0.004000995	0.010093326	0.003149118	TGFB1/IL4	2
GO:0006949	BP	syncytium formation	2/31	57/18723	0.004000995	0.010093326	0.003149118	IL4/CXCL10	2
GO:0010883	BP	regulation of lipid storage	2/31	57/18723	0.004000995	0.010093326	0.003149118	IL6/CRP	2
GO:0034205	BP	amyloid-beta formation	2/31	57/18723	0.004000995	0.010093326	0.003149118	IFNG/RELA	2
GO:0051155	BP	positive regulation of striated muscle cell differentiation	2/31	57/18723	0.004000995	0.010093326	0.003149118	EDN1/TGFB1	2
GO:0051785	BP	positive regulation of nuclear division	2/31	57/18723	0.004000995	0.010093326	0.003149118	EDN1/IL1B	2
GO:0060760	BP	positive regulation of response to cytokine stimulus	2/31	57/18723	0.004000995	0.010093326	0.003149118	EDN1/HIF1A	2
GO:0070302	BP	regulation of stress-activated protein kinase signaling cascade	3ÔÂ31ÈÕ	195/18723	0.004034401	0.01016734	0.00317221	EGFR/VEGFA/IL1B	3
GO:0002763	BP	positive regulation of myeloid leukocyte differentiation	2/31	58/18723	0.004139629	0.010401078	0.003245136	TGFB1/IFNG	2
GO:0007405	BP	neuroblast proliferation	2/31	58/18723	0.004139629	0.010401078	0.003245136	VEGFA/HIF1A	2
GO:0042743	BP	hydrogen peroxide metabolic process	2/31	58/18723	0.004139629	0.010401078	0.003245136	MPO/EGFR	2
GO:0002820	BP	negative regulation of adaptive immune response	2/31	59/18723	0.004280477	0.010733392	0.003348818	IL2/IL4	2
GO:0035306	BP	positive regulation of dephosphorylation	2/31	59/18723	0.004280477	0.010733392	0.003348818	TGFB1/IFNG	2
GO:0010959	BP	regulation of metal ion transport	4/31	406/18723	0.00431333	0.010804936	0.00337114	ICAM1/IFNG/CCL2/CXCL10	4
GO:0045216	BP	cell-cell junction organization	3ÔÂ31ÈÕ	200/18723	0.00433025	0.010825625	0.003377595	TGFB1/VEGFA/IL1B	3
GO:0072522	BP	purine-containing compound biosynthetic process	3ÔÂ31ÈÕ	200/18723	0.00433025	0.010825625	0.003377595	NOS3/TGFB1/IL4	3
GO:0042306	BP	regulation of protein import into nucleus	2/31	60/18723	0.00442353	0.011047777	0.003446906	TGFB1/IFNG	2
GO:0017157	BP	regulation of exocytosis	3ÔÂ31ÈÕ	202/18723	0.004452193	0.011086138	0.003458875	HMOX1/IFNG/IL4	3
GO:0019722	BP	calcium-mediated signaling	3ÔÂ31ÈÕ	202/18723	0.004452193	0.011086138	0.003458875	EGFR/EDN1/CXCL8	3
GO:0032388	BP	positive regulation of intracellular transport	3ÔÂ31ÈÕ	202/18723	0.004452193	0.011086138	0.003458875	TGFB1/IL1B/IFNG	3
GO:0032869	BP	cellular response to insulin stimulus	3ÔÂ31ÈÕ	203/18723	0.004513942	0.011228712	0.003503358	IL1B/STAT1/RELA	3
GO:0034113	BP	heterotypic cell-cell adhesion	2/31	61/18723	0.004568782	0.011342557	0.003538878	IL10/IL1B	2
GO:2000401	BP	regulation of lymphocyte migration	2/31	61/18723	0.004568782	0.011342557	0.003538878	CCL2/CXCL10	2
GO:0048863	BP	stem cell differentiation	3ÔÂ31ÈÕ	206/18723	0.004702316	0.011616318	0.003624291	NFE2L2/EDN1/HIF1A	3
GO:0002260	BP	lymphocyte homeostasis	2/31	62/18723	0.004716225	0.011616318	0.003624291	HIF1A/IL2	2
GO:0007588	BP	excretion	2/31	62/18723	0.004716225	0.011616318	0.003624291	HMOX1/EDN1	2
GO:0032613	BP	interleukin-10 production	2/31	62/18723	0.004716225	0.011616318	0.003624291	IL6/IL4	2
GO:0032653	BP	regulation of interleukin-10 production	2/31	62/18723	0.004716225	0.011616318	0.003624291	IL6/IL4	2
GO:0032731	BP	positive regulation of interleukin-1 beta production	2/31	62/18723	0.004716225	0.011616318	0.003624291	IL6/IFNG	2
GO:0045576	BP	mast cell activation	2/31	62/18723	0.004716225	0.011616318	0.003624291	HMOX1/IL4	2
GO:1903078	BP	positive regulation of protein localization to plasma membrane	2/31	62/18723	0.004716225	0.011616318	0.003624291	EGFR/IFNG	2
GO:0099601	BP	regulation of neurotransmitter receptor activity	2/31	63/18723	0.004865853	0.01196129	0.003731922	IFNG/CCL2	2
GO:1904589	BP	regulation of protein import	2/31	63/18723	0.004865853	0.01196129	0.003731922	TGFB1/IFNG	2
GO:0045670	BP	regulation of osteoclast differentiation	2/31	64/18723	0.005017657	0.012274113	0.003829523	IFNG/IL4	2
GO:0046888	BP	negative regulation of hormone secretion	2/31	64/18723	0.005017657	0.012274113	0.003829523	EDN1/IL1B	2
GO:0048247	BP	lymphocyte chemotaxis	2/31	64/18723	0.005017657	0.012274113	0.003829523	CCL2/CXCL10	2
GO:1900076	BP	regulation of cellular response to insulin stimulus	2/31	64/18723	0.005017657	0.012274113	0.003829523	IL1B/RELA	2
GO:1903409	BP	reactive oxygen species biosynthetic process	2/31	64/18723	0.005017657	0.012274113	0.003829523	MPO/ALOX5	2
GO:0030100	BP	regulation of endocytosis	3ÔÂ31ÈÕ	211/18723	0.005026769	0.012284382	0.003832727	VEGFA/SERPINE1/IL4	3
GO:0003170	BP	heart valve development	2/31	65/18723	0.005171632	0.012613736	0.003935486	NOS3/TGFB1	2
GO:0045453	BP	bone resorption	2/31	65/18723	0.005171632	0.012613736	0.003935486	EGFR/IL6	2
GO:0072330	BP	monocarboxylic acid biosynthetic process	3ÔÂ31ÈÕ	214/18723	0.005227795	0.012738293	0.003974347	EDN1/ALOX5/IL1B	3
GO:0046626	BP	regulation of insulin receptor signaling pathway	2/31	66/18723	0.005327769	0.012944045	0.004038542	IL1B/RELA	2
GO:0050922	BP	negative regulation of chemotaxis	2/31	66/18723	0.005327769	0.012944045	0.004038542	CCL2/DPP4	2
GO:1905953	BP	negative regulation of lipid localization	2/31	66/18723	0.005327769	0.012944045	0.004038542	IL6/CRP	2
GO:0032890	BP	regulation of organic acid transport	2/31	67/18723	0.005486062	0.013289879	0.004146442	EDN1/IL1B	2
GO:0050435	BP	amyloid-beta metabolic process	2/31	67/18723	0.005486062	0.013289879	0.004146442	IFNG/RELA	2
GO:0061180	BP	mammary gland epithelium development	2/31	67/18723	0.005486062	0.013289879	0.004146442	HIF1A/AR	2
GO:0009206	BP	purine ribonucleoside triphosphate biosynthetic process	2/31	68/18723	0.005646503	0.013625732	0.004251228	TGFB1/IL4	2
GO:0042698	BP	ovulation cycle	2/31	68/18723	0.005646503	0.013625732	0.004251228	EGFR/HSPA5	2
GO:0042987	BP	amyloid precursor protein catabolic process	2/31	68/18723	0.005646503	0.013625732	0.004251228	IFNG/RELA	2
GO:0046686	BP	response to cadmium ion	2/31	68/18723	0.005646503	0.013625732	0.004251228	HMOX1/EGFR	2
GO:0050804	BP	modulation of chemical synaptic transmission	4/31	439/18723	0.005682754	0.013699985	0.004274395	EGFR/EDN1/IL1B/CCL2	4
GO:0099177	BP	regulation of trans-synaptic signaling	4/31	440/18723	0.005728295	0.013796471	0.004304499	EGFR/EDN1/IL1B/CCL2	4
GO:0045936	BP	negative regulation of phosphate metabolic process	4/31	441/18723	0.00577408	0.01389336	0.004334728	TGFB1/IL1B/IFNG/IL2	4
GO:0009145	BP	purine nucleoside triphosphate biosynthetic process	2/31	69/18723	0.005809086	0.013910648	0.004340122	TGFB1/IL4	2
GO:0034605	BP	cellular response to heat	2/31	69/18723	0.005809086	0.013910648	0.004340122	HMOX1/CXCL10	2
GO:0050688	BP	regulation of defense response to virus	2/31	69/18723	0.005809086	0.013910648	0.004340122	IL4/STAT1	2
GO:0051966	BP	regulation of synaptic transmission	glutamatergic	2/31	69/18723	0.005809086	0.013910648	0.004340122	EGFR/CCL2	2
GO:1904377	BP	positive regulation of protein localization to cell periphery	2/31	69/18723	0.005809086	0.013910648	0.004340122	EGFR/IFNG	2
GO:0010563	BP	negative regulation of phosphorus metabolic process	4/31	442/18723	0.005820112	0.013923712	0.004344198	TGFB1/IL1B/IFNG/IL2	4
GO:0045123	BP	cellular extravasation	2/31	70/18723	0.005973804	0.014277734	0.004454653	ICAM1/CCL2	2
GO:0010876	BP	lipid localization	4/31	448/18723	0.006101488	0.014568979	0.004545521	IL6/EDN1/CRP/IL1B	4
GO:0003208	BP	cardiac ventricle morphogenesis	2/31	71/18723	0.006140649	0.014648494	0.00457033	TGFB1/HIF1A	2
GO:0003012	BP	muscle system process	4/31	452/18723	0.006294058	0.01499433	0.004678231	HMOX1/NOS3/EDN1/IL1B	4
GO:0033157	BP	regulation of intracellular protein transport	3ÔÂ31ÈÕ	229/18723	0.006305657	0.01499433	0.004678231	TGFB1/IL1B/IFNG	3
GO:0045444	BP	fat cell differentiation	3ÔÂ31ÈÕ	229/18723	0.006305657	0.01499433	0.004678231	IL6/TGFB1/ALOX5	3
GO:0032729	BP	positive regulation of interferon-gamma production	2/31	72/18723	0.006309614	0.01499433	0.004678231	IL1B/IL2	2
GO:0045333	BP	cellular respiration	3ÔÂ31ÈÕ	230/18723	0.006381882	0.015151667	0.00472732	HIF1A/IFNG/IL4	3
GO:0045732	BP	positive regulation of protein catabolic process	3ÔÂ31ÈÕ	231/18723	0.00645866	0.015313546	0.004777826	NFE2L2/IL1B/IFNG	3
GO:0032732	BP	positive regulation of interleukin-1 production	2/31	73/18723	0.006480693	0.015313546	0.004777826	IL6/IFNG	2
GO:0035924	BP	cellular response to vascular endothelial growth factor stimulus	2/31	73/18723	0.006480693	0.015313546	0.004777826	VEGFA/RELA	2
GO:0043299	BP	leukocyte degranulation	2/31	73/18723	0.006480693	0.015313546	0.004777826	HMOX1/IL4	2
GO:0072088	BP	nephron epithelium morphogenesis	2/31	73/18723	0.006480693	0.015313546	0.004777826	VEGFA/STAT1	2
GO:0002437	BP	inflammatory response to antigenic stimulus	2/31	74/18723	0.006653878	0.015663554	0.004887029	IL10/ICAM1	2
GO:0003151	BP	outflow tract morphogenesis	2/31	74/18723	0.006653878	0.015663554	0.004887029	VEGFA/HIF1A	2
GO:0009201	BP	ribonucleoside triphosphate biosynthetic process	2/31	74/18723	0.006653878	0.015663554	0.004887029	TGFB1/IL4	2
GO:0030968	BP	endoplasmic reticulum unfolded protein response	2/31	74/18723	0.006653878	0.015663554	0.004887029	NFE2L2/HSPA5	2
GO:0006024	BP	glycosaminoglycan biosynthetic process	2/31	75/18723	0.006829162	0.016015859	0.004996948	TGFB1/IL1B	2
GO:0043627	BP	response to estrogen	2/31	75/18723	0.006829162	0.016015859	0.004996948	HMOX1/AR	2
GO:0045913	BP	positive regulation of carbohydrate metabolic process	2/31	75/18723	0.006829162	0.016015859	0.004996948	HIF1A/IFNG	2
GO:2001259	BP	positive regulation of cation channel activity	2/31	75/18723	0.006829162	0.016015859	0.004996948	IFNG/CCL2	2
GO:0048738	BP	cardiac muscle tissue development	3ÔÂ31ÈÕ	236/18723	0.006850868	0.016036675	0.005003443	EDN1/TGFB1/VEGFA	3
GO:0090068	BP	positive regulation of cell cycle process	3ÔÂ31ÈÕ	236/18723	0.006850868	0.016036675	0.005003443	EGFR/EDN1/IL1B	3
GO:0032720	BP	negative regulation of tumor necrosis factor production	2/31	76/18723	0.007006539	0.016370419	0.005107571	IL10/IL4	2
GO:0072028	BP	nephron morphogenesis	2/31	76/18723	0.007006539	0.016370419	0.005107571	VEGFA/STAT1	2
GO:0051403	BP	stress-activated MAPK cascade	3ÔÂ31ÈÕ	239/18723	0.007092885	0.016556689	0.005165687	EGFR/VEGFA/IL1B	3
GO:0032418	BP	lysosome localization	2/31	77/18723	0.007186002	0.016758399	0.005228621	HMOX1/IL4	2
GO:0051051	BP	negative regulation of transport	4/31	470/18723	0.007211051	0.016801145	0.005241957	HMOX1/EDN1/IL1B/ICAM1	4
GO:1903320	BP	regulation of protein modification by small protein conjugation or removal	3ÔÂ31ÈÕ	242/18723	0.007339956	0.017085558	0.005330694	HIF1A/RELA/HSPA5	3
GO:0090049	BP	regulation of cell migration involved in sprouting angiogenesis	2/31	78/18723	0.007367543	0.017117896	0.005340784	HMOX1/VEGFA	2
GO:1903556	BP	negative regulation of tumor necrosis factor superfamily cytokine production	2/31	78/18723	0.007367543	0.017117896	0.005340784	IL10/IL4	2
GO:0006023	BP	aminoglycan biosynthetic process	2/31	79/18723	0.007551155	0.017528215	0.005468803	TGFB1/IL1B	2
GO:0001570	BP	vasculogenesis	2/31	80/18723	0.007736832	0.017942561	0.005598079	TGFB1/VEGFA	2
GO:0031098	BP	stress-activated protein kinase signaling cascade	3ÔÂ31ÈÕ	247/18723	0.007763039	0.017986651	0.005611835	EGFR/VEGFA/IL1B	3
GO:0001942	BP	hair follicle development	2/31	81/18723	0.007924568	0.018259372	0.005696924	EGFR/RELA	2
GO:0006096	BP	glycolytic process	2/31	81/18723	0.007924568	0.018259372	0.005696924	HIF1A/IFNG	2
GO:0014032	BP	neural crest cell development	2/31	81/18723	0.007924568	0.018259372	0.005696924	EDN1/HIF1A	2
GO:0051149	BP	positive regulation of muscle cell differentiation	2/31	81/18723	0.007924568	0.018259372	0.005696924	EDN1/TGFB1	2
GO:0071260	BP	cellular response to mechanical stimulus	2/31	81/18723	0.007924568	0.018259372	0.005696924	EGFR/IL1B	2
GO:2000243	BP	positive regulation of reproductive process	2/31	81/18723	0.007924568	0.018259372	0.005696924	VEGFA/AR	2
GO:0001892	BP	embryonic placenta development	2/31	82/18723	0.008114354	0.018627993	0.005811934	IL10/HIF1A	2
GO:0006757	BP	ATP generation from ADP	2/31	82/18723	0.008114354	0.018627993	0.005811934	HIF1A/IFNG	2
GO:0009205	BP	purine ribonucleoside triphosphate metabolic process	2/31	82/18723	0.008114354	0.018627993	0.005811934	TGFB1/IL4	2
GO:0046889	BP	positive regulation of lipid biosynthetic process	2/31	82/18723	0.008114354	0.018627993	0.005811934	IL1B/IFNG	2
GO:0061448	BP	connective tissue development	3ÔÂ31ÈÕ	252/18723	0.008200346	0.018808133	0.005868137	EDN1/TGFB1/HIF1A	3
GO:0097305	BP	response to alcohol	3ÔÂ31ÈÕ	253/18723	0.008289524	0.018995243	0.005926516	TGFB1/ICAM1/IL2	3
GO:0050672	BP	negative regulation of lymphocyte proliferation	2/31	83/18723	0.008306184	0.019015989	0.005932989	IL10/IL2	2
GO:0009165	BP	nucleotide biosynthetic process	3ÔÂ31ÈÕ	254/18723	0.008379277	0.019165775	0.005979722	NOS3/TGFB1/IL4	3
GO:0051924	BP	regulation of calcium ion transport	3ÔÂ31ÈÕ	255/18723	0.008469605	0.019353487	0.006038288	ICAM1/CCL2/CXCL10	3
GO:0022404	BP	molting cycle process	2/31	84/18723	0.008500052	0.019353487	0.006038288	EGFR/RELA	2
GO:0022405	BP	hair cycle process	2/31	84/18723	0.008500052	0.019353487	0.006038288	EGFR/RELA	2
GO:0032370	BP	positive regulation of lipid transport	2/31	84/18723	0.008500052	0.019353487	0.006038288	EDN1/IL1B	2
GO:0045445	BP	myoblast differentiation	2/31	84/18723	0.008500052	0.019353487	0.006038288	TGFB1/CXCL10	2
GO:0090596	BP	sensory organ morphogenesis	3ÔÂ31ÈÕ	256/18723	0.008560508	0.019455701	0.006070179	EDN1/VEGFA/HIF1A	3
GO:1901293	BP	nucleoside phosphate biosynthetic process	3ÔÂ31ÈÕ	256/18723	0.008560508	0.019455701	0.006070179	NOS3/TGFB1/IL4	3
GO:0009142	BP	nucleoside triphosphate biosynthetic process	2/31	85/18723	0.00869595	0.01963855	0.006127227	TGFB1/IL4	2
GO:0010507	BP	negative regulation of autophagy	2/31	85/18723	0.00869595	0.01963855	0.006127227	HMOX1/IL10	2
GO:0030433	BP	ubiquitin-dependent ERAD pathway	2/31	85/18723	0.00869595	0.01963855	0.006127227	NFE2L2/HSPA5	2
GO:0055013	BP	cardiac muscle cell development	2/31	85/18723	0.00869595	0.01963855	0.006127227	EDN1/VEGFA	2
GO:0071277	BP	cellular response to calcium ion	2/31	85/18723	0.00869595	0.01963855	0.006127227	EDN1/HSPA5	2
GO:0097006	BP	regulation of plasma lipoprotein particle levels	2/31	85/18723	0.00869595	0.01963855	0.006127227	HMOX1/MPO	2
GO:0098773	BP	skin epidermis development	2/31	85/18723	0.00869595	0.01963855	0.006127227	EGFR/RELA	2
GO:0014031	BP	mesenchymal cell development	2/31	86/18723	0.008893872	0.019995215	0.006238507	EDN1/HIF1A	2
GO:0015908	BP	fatty acid transport	2/31	86/18723	0.008893872	0.019995215	0.006238507	EDN1/IL1B	2
GO:0045921	BP	positive regulation of exocytosis	2/31	86/18723	0.008893872	0.019995215	0.006238507	IFNG/IL4	2
GO:0048864	BP	stem cell development	2/31	86/18723	0.008893872	0.019995215	0.006238507	EDN1/HIF1A	2
GO:1903510	BP	mucopolysaccharide metabolic process	2/31	86/18723	0.008893872	0.019995215	0.006238507	TGFB1/IL1B	2
GO:0044070	BP	regulation of anion transport	2/31	87/18723	0.00909381	0.020389709	0.006361589	EDN1/IL1B	2
GO:1900182	BP	positive regulation of protein localization to nucleus	2/31	87/18723	0.00909381	0.020389709	0.006361589	TGFB1/IFNG	2
GO:2000177	BP	regulation of neural precursor cell proliferation	2/31	87/18723	0.00909381	0.020389709	0.006361589	VEGFA/HIF1A	2
GO:0009636	BP	response to toxic substance	3ÔÂ31ÈÕ	262/18723	0.009118074	0.020425793	0.006372848	NOS3/NFE2L2/MPO	3
GO:0009144	BP	purine nucleoside triphosphate metabolic process	2/31	88/18723	0.009295759	0.020786581	0.006485413	TGFB1/IL4	2
GO:0050829	BP	defense response to Gram-negative bacterium	2/31	88/18723	0.009295759	0.020786581	0.006485413	IL6/SERPINE1	2
GO:0009199	BP	ribonucleoside triphosphate metabolic process	2/31	89/18723	0.009499711	0.021204713	0.00661587	TGFB1/IL4	2
GO:0014910	BP	regulation of smooth muscle cell migration	2/31	89/18723	0.009499711	0.021204713	0.00661587	NFE2L2/SERPINE1	2
GO:0046031	BP	ADP metabolic process	2/31	90/18723	0.00970566	0.021645094	0.006753269	HIF1A/IFNG	2
GO:0002065	BP	columnar/cuboidal epithelial cell differentiation	2/31	91/18723	0.009913599	0.022030219	0.006873428	HIF1A/SERPINE1	2
GO:0014033	BP	neural crest cell differentiation	2/31	91/18723	0.009913599	0.022030219	0.006873428	EDN1/HIF1A	2
GO:0055006	BP	cardiac cell development	2/31	91/18723	0.009913599	0.022030219	0.006873428	EDN1/VEGFA	2
GO:0072080	BP	nephron tubule development	2/31	91/18723	0.009913599	0.022030219	0.006873428	VEGFA/STAT1	2
GO:0031058	BP	positive regulation of histone modification	2/31	92/18723	0.010123521	0.022456789	0.007006518	VEGFA/IL1B	2
GO:0035249	BP	synaptic transmission	glutamatergic	2/31	92/18723	0.010123521	0.022456789	0.007006518	EGFR/CCL2	2
GO:0060993	BP	kidney morphogenesis	2/31	93/18723	0.010335419	0.022906514	0.007146832	VEGFA/STAT1	2
GO:1903829	BP	positive regulation of cellular protein localization	3ÔÂ31ÈÕ	276/18723	0.010500784	0.0232524	0.007254749	EGFR/TGFB1/IFNG	3
GO:0002042	BP	cell migration involved in sprouting angiogenesis	2/31	94/18723	0.010549287	0.023256806	0.007256123	HMOX1/VEGFA	2
GO:0014020	BP	primary neural tube formation	2/31	94/18723	0.010549287	0.023256806	0.007256123	TGFB1/HIF1A	2
GO:0030316	BP	osteoclast differentiation	2/31	94/18723	0.010549287	0.023256806	0.007256123	IFNG/IL4	2
GO:0045185	BP	maintenance of protein location	2/31	94/18723	0.010549287	0.023256806	0.007256123	IL10/HSPA5	2
GO:0061326	BP	renal tubule development	2/31	94/18723	0.010549287	0.023256806	0.007256123	VEGFA/STAT1	2
GO:0032479	BP	regulation of type I interferon production	2/31	95/18723	0.010765118	0.023670005	0.007385042	IL10/STAT1	2
GO:0032606	BP	type I interferon production	2/31	95/18723	0.010765118	0.023670005	0.007385042	IL10/STAT1	2
GO:0042982	BP	amyloid precursor protein metabolic process	2/31	95/18723	0.010765118	0.023670005	0.007385042	IFNG/RELA	2
GO:0034620	BP	cellular response to unfolded protein	2/31	96/18723	0.010982906	0.02412765	0.007527827	NFE2L2/HSPA5	2
GO:0014909	BP	smooth muscle cell migration	2/31	97/18723	0.011202644	0.024567201	0.007664967	NFE2L2/SERPINE1	2
GO:0120162	BP	positive regulation of cold-induced thermogenesis	2/31	97/18723	0.011202644	0.024567201	0.007664967	VEGFA/IL4	2
GO:0043502	BP	regulation of muscle adaptation	2/31	98/18723	0.011424325	0.025009468	0.007802954	NOS3/EDN1	2
GO:2001243	BP	negative regulation of intrinsic apoptotic signaling pathway	2/31	98/18723	0.011424325	0.025009468	0.007802954	NFE2L2/HIF1A	2
GO:0006165	BP	nucleoside diphosphate phosphorylation	2/31	99/18723	0.011647942	0.025432189	0.007934843	HIF1A/IFNG	2
GO:0033209	BP	tumor necrosis factor-mediated signaling pathway	2/31	99/18723	0.011647942	0.025432189	0.007934843	STAT1/RELA	2
GO:0051153	BP	regulation of striated muscle cell differentiation	2/31	99/18723	0.011647942	0.025432189	0.007934843	EDN1/TGFB1	2
GO:0097193	BP	intrinsic apoptotic signaling pathway	3ÔÂ31ÈÕ	288/18723	0.011778225	0.025694207	0.008016593	HMOX1/NFE2L2/HIF1A	3
GO:0006476	BP	protein deacetylation	2/31	101/18723	0.012100961	0.026328334	0.00821444	VEGFA/IFNG	2
GO:0046939	BP	nucleotide phosphorylation	2/31	101/18723	0.012100961	0.026328334	0.00821444	HIF1A/IFNG	2
GO:0050830	BP	defense response to Gram-positive bacterium	2/31	101/18723	0.012100961	0.026328334	0.00821444	IL6/CRP	2
GO:0016236	BP	macroautophagy	3ÔÂ31ÈÕ	291/18723	0.012111034	0.026328334	0.00821444	HMOX1/HIF1A/IL4	3
GO:0001841	BP	neural tube formation	2/31	102/18723	0.012330349	0.02675857	0.008348674	TGFB1/HIF1A	2
GO:1902106	BP	negative regulation of leukocyte differentiation	2/31	102/18723	0.012330349	0.02675857	0.008348674	IL2/IL4	2
GO:0009135	BP	purine nucleoside diphosphate metabolic process	2/31	103/18723	0.012561648	0.027166193	0.008475852	HIF1A/IFNG	2
GO:0009179	BP	purine ribonucleoside diphosphate metabolic process	2/31	103/18723	0.012561648	0.027166193	0.008475852	HIF1A/IFNG	2
GO:0032760	BP	positive regulation of tumor necrosis factor production	2/31	103/18723	0.012561648	0.027166193	0.008475852	IL6/IFNG	2
GO:0090277	BP	positive regulation of peptide hormone secretion	2/31	103/18723	0.012561648	0.027166193	0.008475852	EGFR/HIF1A	2
GO:0006913	BP	nucleocytoplasmic transport	3ÔÂ31ÈÕ	301/18723	0.013259562	0.028469828	0.008882586	TGFB1/IL1B/IFNG	3
GO:0051169	BP	nuclear transport	3ÔÂ31ÈÕ	301/18723	0.013259562	0.028469828	0.008882586	TGFB1/IL1B/IFNG	3
GO:0002793	BP	positive regulation of peptide secretion	2/31	106/18723	0.01326694	0.028469828	0.008882586	EGFR/HIF1A	2
GO:0006090	BP	pyruvate metabolic process	2/31	106/18723	0.01326694	0.028469828	0.008882586	HIF1A/IFNG	2
GO:0009185	BP	ribonucleoside diphosphate metabolic process	2/31	106/18723	0.01326694	0.028469828	0.008882586	HIF1A/IFNG	2
GO:0035821	BP	modulation of process of other organism	2/31	106/18723	0.01326694	0.028469828	0.008882586	CRP/IFNG	2
GO:0090263	BP	positive regulation of canonical Wnt signaling pathway	2/31	106/18723	0.01326694	0.028469828	0.008882586	EGFR/TGFB1	2
GO:1903707	BP	negative regulation of hemopoiesis	2/31	106/18723	0.01326694	0.028469828	0.008882586	IL2/IL4	2
GO:1905477	BP	positive regulation of protein localization to membrane	2/31	106/18723	0.01326694	0.028469828	0.008882586	EGFR/IFNG	2
GO:0036503	BP	ERAD pathway	2/31	107/18723	0.013505815	0.028883265	0.009011579	NFE2L2/HSPA5	2
GO:0042303	BP	molting cycle	2/31	107/18723	0.013505815	0.028883265	0.009011579	EGFR/RELA	2
GO:0042633	BP	hair cycle	2/31	107/18723	0.013505815	0.028883265	0.009011579	EGFR/RELA	2
GO:1903557	BP	positive regulation of tumor necrosis factor superfamily cytokine production	2/31	107/18723	0.013505815	0.028883265	0.009011579	IL6/IFNG	2
GO:0007173	BP	epidermal growth factor receptor signaling pathway	2/31	108/18723	0.013746568	0.029373008	0.009164378	EGFR/TGFB1	2
GO:0032414	BP	positive regulation of ion transmembrane transporter activity	2/31	109/18723	0.013989192	0.029840426	0.009310213	IFNG/CCL2	2
GO:0072009	BP	nephron epithelium development	2/31	109/18723	0.013989192	0.029840426	0.009310213	VEGFA/STAT1	2
GO:0022604	BP	regulation of cell morphogenesis	3ÔÂ31ÈÕ	309/18723	0.014222028	0.030207303	0.009424678	VEGFA/ICAM1/CCL2	3
GO:0007088	BP	regulation of mitotic nuclear division	2/31	110/18723	0.014233681	0.030207303	0.009424678	EDN1/IL1B	2
GO:0014812	BP	muscle cell migration	2/31	110/18723	0.014233681	0.030207303	0.009424678	NFE2L2/SERPINE1	2
GO:0032611	BP	interleukin-1 beta production	2/31	110/18723	0.014233681	0.030207303	0.009424678	IL6/IFNG	2
GO:0032651	BP	regulation of interleukin-1 beta production	2/31	110/18723	0.014233681	0.030207303	0.009424678	IL6/IFNG	2
GO:1905954	BP	positive regulation of lipid localization	2/31	110/18723	0.014233681	0.030207303	0.009424678	EDN1/IL1B	2
GO:0015718	BP	monocarboxylic acid transport	2/31	111/18723	0.014480029	0.030704048	0.009579663	EDN1/IL1B	2
GO:0009141	BP	nucleoside triphosphate metabolic process	2/31	112/18723	0.014728229	0.031151076	0.009719136	TGFB1/IL4	2
GO:0010633	BP	negative regulation of epithelial cell migration	2/31	112/18723	0.014728229	0.031151076	0.009719136	TGFB1/IL4	2
GO:0035601	BP	protein deacylation	2/31	112/18723	0.014728229	0.031151076	0.009719136	VEGFA/IFNG	2
GO:0046394	BP	carboxylic acid biosynthetic process	3ÔÂ31ÈÕ	314/18723	0.014843389	0.031368108	0.00978685	EDN1/ALOX5/IL1B	3
GO:0031623	BP	receptor internalization	2/31	113/18723	0.014978275	0.031599736	0.009859118	VEGFA/CXCL8	2
GO:0044344	BP	cellular response to fibroblast growth factor stimulus	2/31	113/18723	0.014978275	0.031599736	0.009859118	CXCL8/CCL2	2
GO:0016053	BP	organic acid biosynthetic process	3ÔÂ31ÈÕ	316/18723	0.015096216	0.031821704	0.009928372	EDN1/ALOX5/IL1B	3
GO:0002244	BP	hematopoietic progenitor cell differentiation	2/31	114/18723	0.01523016	0.032077001	0.010008024	NFE2L2/TGFB1	2
GO:0015980	BP	energy derivation by oxidation of organic compounds	3ÔÂ31ÈÕ	318/18723	0.015351497	0.032305338	0.010079265	HIF1A/IFNG/IL4	3
GO:0007204	BP	positive regulation of cytosolic calcium ion concentration	3ÔÂ31ÈÕ	319/18723	0.015480057	0.03254848	0.010155126	EDN1/IL2/CXCL10	3
GO:0008286	BP	insulin receptor signaling pathway	2/31	116/18723	0.015739423	0.033010536	0.010299287	IL1B/RELA	2
GO:0035967	BP	cellular response to topologically incorrect protein	2/31	116/18723	0.015739423	0.033010536	0.010299287	NFE2L2/HSPA5	2
GO:0098732	BP	macromolecule deacylation	2/31	116/18723	0.015739423	0.033010536	0.010299287	VEGFA/IFNG	2
GO:0014902	BP	myotube differentiation	2/31	117/18723	0.015996789	0.033520142	0.010458284	IL4/CXCL10	2
GO:0030203	BP	glycosaminoglycan metabolic process	2/31	118/18723	0.016255968	0.033520142	0.010458284	TGFB1/IL1B	2
GO:0002291	BP	T cell activation via T cell receptor contact with antigen bound to MHC molecule on antigen presenting cell	1ÔÂ31ÈÕ	10/18723	0.016438278	0.033520142	0.010458284	ICAM1	1
GO:0002887	BP	negative regulation of myeloid leukocyte mediated immunity	1ÔÂ31ÈÕ	10/18723	0.016438278	0.033520142	0.010458284	HMOX1	1
GO:0019062	BP	virion attachment to host cell	1ÔÂ31ÈÕ	10/18723	0.016438278	0.033520142	0.010458284	ICAM1	1
GO:0030214	BP	hyaluronan catabolic process	1ÔÂ31ÈÕ	10/18723	0.016438278	0.033520142	0.010458284	TGFB1	1
GO:0030388	BP	fructose 1	6-bisphosphate metabolic process	1ÔÂ31ÈÕ	10/18723	0.016438278	0.033520142	0.010458284	IFNG	1
GO:0031284	BP	positive regulation of guanylate cyclase activity	1ÔÂ31ÈÕ	10/18723	0.016438278	0.033520142	0.010458284	NOS3	1
GO:0033080	BP	immature T cell proliferation in thymus	1ÔÂ31ÈÕ	10/18723	0.016438278	0.033520142	0.010458284	IL1B	1
GO:0034756	BP	regulation of iron ion transport	1ÔÂ31ÈÕ	10/18723	0.016438278	0.033520142	0.010458284	IFNG	1
GO:0035747	BP	natural killer cell chemotaxis	1ÔÂ31ÈÕ	10/18723	0.016438278	0.033520142	0.010458284	CCL2	1
GO:0042045	BP	epithelial fluid transport	1ÔÂ31ÈÕ	10/18723	0.016438278	0.033520142	0.010458284	EDN1	1
GO:0042368	BP	vitamin D biosynthetic process	1ÔÂ31ÈÕ	10/18723	0.016438278	0.033520142	0.010458284	IFNG	1
GO:0045843	BP	negative regulation of striated muscle tissue development	1ÔÂ31ÈÕ	10/18723	0.016438278	0.033520142	0.010458284	TGFB1	1
GO:0060513	BP	prostatic bud formation	1ÔÂ31ÈÕ	10/18723	0.016438278	0.033520142	0.010458284	AR	1
GO:0060736	BP	prostate gland growth	1ÔÂ31ÈÕ	10/18723	0.016438278	0.033520142	0.010458284	AR	1
GO:0060768	BP	regulation of epithelial cell proliferation involved in prostate gland development	1ÔÂ31ÈÕ	10/18723	0.016438278	0.033520142	0.010458284	AR	1
GO:0060947	BP	cardiac vascular smooth muscle cell differentiation	1ÔÂ31ÈÕ	10/18723	0.016438278	0.033520142	0.010458284	VEGFA	1
GO:0070091	BP	glucagon secretion	1ÔÂ31ÈÕ	10/18723	0.016438278	0.033520142	0.010458284	IL6	1
GO:0070092	BP	regulation of glucagon secretion	1ÔÂ31ÈÕ	10/18723	0.016438278	0.033520142	0.010458284	IL6	1
GO:0070391	BP	response to lipoteichoic acid	1ÔÂ31ÈÕ	10/18723	0.016438278	0.033520142	0.010458284	RELA	1
GO:0071223	BP	cellular response to lipoteichoic acid	1ÔÂ31ÈÕ	10/18723	0.016438278	0.033520142	0.010458284	RELA	1
GO:0072203	BP	cell proliferation involved in metanephros development	1ÔÂ31ÈÕ	10/18723	0.016438278	0.033520142	0.010458284	STAT1	1
GO:0090037	BP	positive regulation of protein kinase C signaling	1ÔÂ31ÈÕ	10/18723	0.016438278	0.033520142	0.010458284	VEGFA	1
GO:0097084	BP	vascular associated smooth muscle cell development	1ÔÂ31ÈÕ	10/18723	0.016438278	0.033520142	0.010458284	VEGFA	1
GO:0097278	BP	complement-dependent cytotoxicity	1ÔÂ31ÈÕ	10/18723	0.016438278	0.033520142	0.010458284	IL4	1
GO:1901203	BP	positive regulation of extracellular matrix assembly	1ÔÂ31ÈÕ	10/18723	0.016438278	0.033520142	0.010458284	TGFB1	1
GO:1901725	BP	regulation of histone deacetylase activity	1ÔÂ31ÈÕ	10/18723	0.016438278	0.033520142	0.010458284	VEGFA	1
GO:2000048	BP	negative regulation of cell-cell adhesion mediated by cadherin	1ÔÂ31ÈÕ	10/18723	0.016438278	0.033520142	0.010458284	VEGFA	1
GO:2000121	BP	regulation of removal of superoxide radicals	1ÔÂ31ÈÕ	10/18723	0.016438278	0.033520142	0.010458284	NFE2L2	1
GO:2000425	BP	regulation of apoptotic cell clearance	1ÔÂ31ÈÕ	10/18723	0.016438278	0.033520142	0.010458284	CCL2	1
GO:2000434	BP	regulation of protein neddylation	1ÔÂ31ÈÕ	10/18723	0.016438278	0.033520142	0.010458284	HIF1A	1
GO:2000659	BP	regulation of interleukin-1-mediated signaling pathway	1ÔÂ31ÈÕ	10/18723	0.016438278	0.033520142	0.010458284	IL6	1
GO:2000674	BP	regulation of type B pancreatic cell apoptotic process	1ÔÂ31ÈÕ	10/18723	0.016438278	0.033520142	0.010458284	IL6	1
GO:0032411	BP	positive regulation of transporter activity	2/31	120/18723	0.016779744	0.034132922	0.010649472	IFNG/CCL2	2
GO:0048593	BP	camera-type eye morphogenesis	2/31	120/18723	0.016779744	0.034132922	0.010649472	VEGFA/HIF1A	2
GO:0071774	BP	response to fibroblast growth factor	2/31	120/18723	0.016779744	0.034132922	0.010649472	CXCL8/CCL2	2
GO:0048638	BP	regulation of developmental growth	3ÔÂ31ÈÕ	330/18723	0.016934846	0.034420418	0.01073917	EDN1/VEGFA/AR	3
GO:0001838	BP	embryonic epithelial tube formation	2/31	121/18723	0.017044328	0.034558654	0.0107823	TGFB1/HIF1A	2
GO:0003206	BP	cardiac chamber morphogenesis	2/31	121/18723	0.017044328	0.034558654	0.0107823	TGFB1/HIF1A	2
GO:0038127	BP	ERBB signaling pathway	2/31	121/18723	0.017044328	0.034558654	0.0107823	EGFR/TGFB1	2
GO:0019216	BP	regulation of lipid metabolic process	3ÔÂ31ÈÕ	331/18723	0.017070801	0.03458428	0.010790295	TGFB1/IL1B/IFNG	3
GO:0051928	BP	positive regulation of calcium ion transport	2/31	122/18723	0.017310701	0.035041905	0.010933074	CCL2/CXCL10	2
GO:0003231	BP	cardiac ventricle development	2/31	123/18723	0.017578857	0.0353436	0.011027203	TGFB1/HIF1A	2
GO:0009132	BP	nucleoside diphosphate metabolic process	2/31	124/18723	0.017848789	0.0353436	0.011027203	HIF1A/IFNG	2
GO:0032386	BP	regulation of intracellular transport	3ÔÂ31ÈÕ	337/18723	0.017899523	0.0353436	0.011027203	TGFB1/IL1B/IFNG	3
GO:0001655	BP	urogenital system development	3ÔÂ31ÈÕ	338/18723	0.018039811	0.0353436	0.011027203	VEGFA/AR/STAT1	3
GO:0001660	BP	fever generation	1ÔÂ31ÈÕ	11/18723	0.018067648	0.0353436	0.011027203	IL1B	1
GO:0006527	BP	arginine catabolic process	1ÔÂ31ÈÕ	11/18723	0.018067648	0.0353436	0.011027203	NOS3	1
GO:0014820	BP	tonic smooth muscle contraction	1ÔÂ31ÈÕ	11/18723	0.018067648	0.0353436	0.011027203	EDN1	1
GO:0014854	BP	response to inactivity	1ÔÂ31ÈÕ	11/18723	0.018067648	0.0353436	0.011027203	IL10	1
GO:0019372	BP	lipoxygenase pathway	1ÔÂ31ÈÕ	11/18723	0.018067648	0.0353436	0.011027203	ALOX5	1
GO:0030656	BP	regulation of vitamin metabolic process	1ÔÂ31ÈÕ	11/18723	0.018067648	0.0353436	0.011027203	IFNG	1
GO:0031652	BP	positive regulation of heat generation	1ÔÂ31ÈÕ	11/18723	0.018067648	0.0353436	0.011027203	IL1B	1
GO:0033083	BP	regulation of immature T cell proliferation	1ÔÂ31ÈÕ	11/18723	0.018067648	0.0353436	0.011027203	IL1B	1
GO:0033148	BP	positive regulation of intracellular estrogen receptor signaling pathway	1ÔÂ31ÈÕ	11/18723	0.018067648	0.0353436	0.011027203	AR	1
GO:0033234	BP	negative regulation of protein sumoylation	1ÔÂ31ÈÕ	11/18723	0.018067648	0.0353436	0.011027203	RELA	1
GO:0033327	BP	Leydig cell differentiation	1ÔÂ31ÈÕ	11/18723	0.018067648	0.0353436	0.011027203	AR	1
GO:0033483	BP	gas homeostasis	1ÔÂ31ÈÕ	11/18723	0.018067648	0.0353436	0.011027203	HIF1A	1
GO:0033632	BP	regulation of cell-cell adhesion mediated by integrin	1ÔÂ31ÈÕ	11/18723	0.018067648	0.0353436	0.011027203	DPP4	1
GO:0034115	BP	negative regulation of heterotypic cell-cell adhesion	1ÔÂ31ÈÕ	11/18723	0.018067648	0.0353436	0.011027203	IL10	1
GO:0034350	BP	regulation of glial cell apoptotic process	1ÔÂ31ÈÕ	11/18723	0.018067648	0.0353436	0.011027203	CCL2	1
GO:0034975	BP	protein folding in endoplasmic reticulum	1ÔÂ31ÈÕ	11/18723	0.018067648	0.0353436	0.011027203	HSPA5	1
GO:0042167	BP	heme catabolic process	1ÔÂ31ÈÕ	11/18723	0.018067648	0.0353436	0.011027203	HMOX1	1
GO:0045793	BP	positive regulation of cell size	1ÔÂ31ÈÕ	11/18723	0.018067648	0.0353436	0.011027203	EDN1	1
GO:0045945	BP	positive regulation of transcription by RNA polymerase III	1ÔÂ31ÈÕ	11/18723	0.018067648	0.0353436	0.011027203	AR	1
GO:0046149	BP	pigment catabolic process	1ÔÂ31ÈÕ	11/18723	0.018067648	0.0353436	0.011027203	HMOX1	1
GO:0048635	BP	negative regulation of muscle organ development	1ÔÂ31ÈÕ	11/18723	0.018067648	0.0353436	0.011027203	TGFB1	1
GO:0060312	BP	regulation of blood vessel remodeling	1ÔÂ31ÈÕ	11/18723	0.018067648	0.0353436	0.011027203	TGFB1	1
GO:0060742	BP	epithelial cell differentiation involved in prostate gland development	1ÔÂ31ÈÕ	11/18723	0.018067648	0.0353436	0.011027203	AR	1
GO:0060767	BP	epithelial cell proliferation involved in prostate gland development	1ÔÂ31ÈÕ	11/18723	0.018067648	0.0353436	0.011027203	AR	1
GO:0070243	BP	regulation of thymocyte apoptotic process	1ÔÂ31ÈÕ	11/18723	0.018067648	0.0353436	0.011027203	HIF1A	1
GO:0070587	BP	regulation of cell-cell adhesion involved in gastrulation	1ÔÂ31ÈÕ	11/18723	0.018067648	0.0353436	0.011027203	IL10	1
GO:0071492	BP	cellular response to UV-A	1ÔÂ31ÈÕ	11/18723	0.018067648	0.0353436	0.011027203	MMP1	1
GO:0071609	BP	chemokine (C-C motif) ligand 5 production	1ÔÂ31ÈÕ	11/18723	0.018067648	0.0353436	0.011027203	IL10	1
GO:0071649	BP	regulation of chemokine (C-C motif) ligand 5 production	1ÔÂ31ÈÕ	11/18723	0.018067648	0.0353436	0.011027203	IL10	1
GO:0071679	BP	commissural neuron axon guidance	1ÔÂ31ÈÕ	11/18723	0.018067648	0.0353436	0.011027203	VEGFA	1
GO:0097050	BP	type B pancreatic cell apoptotic process	1ÔÂ31ÈÕ	11/18723	0.018067648	0.0353436	0.011027203	IL6	1
GO:1900222	BP	negative regulation of amyloid-beta clearance	1ÔÂ31ÈÕ	11/18723	0.018067648	0.0353436	0.011027203	IFNG	1
GO:1901533	BP	negative regulation of hematopoietic progenitor cell differentiation	1ÔÂ31ÈÕ	11/18723	0.018067648	0.0353436	0.011027203	NFE2L2	1
GO:1901862	BP	negative regulation of muscle tissue development	1ÔÂ31ÈÕ	11/18723	0.018067648	0.0353436	0.011027203	TGFB1	1
GO:1902510	BP	regulation of apoptotic DNA fragmentation	1ÔÂ31ÈÕ	11/18723	0.018067648	0.0353436	0.011027203	IL6	1
GO:1902667	BP	regulation of axon guidance	1ÔÂ31ÈÕ	11/18723	0.018067648	0.0353436	0.011027203	VEGFA	1
GO:1903897	BP	regulation of PERK-mediated unfolded protein response	1ÔÂ31ÈÕ	11/18723	0.018067648	0.0353436	0.011027203	HSPA5	1
GO:1990440	BP	positive regulation of transcription from RNA polymerase II promoter in response to endoplasmic reticulum stress	1ÔÂ31ÈÕ	11/18723	0.018067648	0.0353436	0.011027203	HSPA5	1
GO:2001053	BP	regulation of mesenchymal cell apoptotic process	1ÔÂ31ÈÕ	11/18723	0.018067648	0.0353436	0.011027203	HIF1A	1
GO:0032874	BP	positive regulation of stress-activated MAPK cascade	2/31	126/18723	0.018393958	0.035953787	0.011217582	VEGFA/IL1B	2
GO:0001952	BP	regulation of cell-matrix adhesion	2/31	128/18723	0.018946158	0.036917689	0.011518319	VEGFA/SERPINE1	2
GO:0017015	BP	regulation of transforming growth factor beta receptor signaling pathway	2/31	128/18723	0.018946158	0.036917689	0.011518319	TGFB1/HSPA5	2
GO:0035303	BP	regulation of dephosphorylation	2/31	128/18723	0.018946158	0.036917689	0.011518319	TGFB1/IFNG	2
GO:0070304	BP	positive regulation of stress-activated protein kinase signaling cascade	2/31	128/18723	0.018946158	0.036917689	0.011518319	VEGFA/IL1B	2
GO:0006022	BP	aminoglycan metabolic process	2/31	129/18723	0.01922488	0.037131234	0.011584945	TGFB1/IL1B	2
GO:0006956	BP	complement activation	2/31	130/18723	0.01950534	0.037131234	0.011584945	CRP/IL1B	2
GO:0042476	BP	odontogenesis	2/31	130/18723	0.01950534	0.037131234	0.011584945	EDN1/SERPINE1	2
GO:0001821	BP	histamine secretion	1ÔÂ31ÈÕ	12/18723	0.019694407	0.037131234	0.011584945	EDN1	1
GO:0002674	BP	negative regulation of acute inflammatory response	1ÔÂ31ÈÕ	12/18723	0.019694407	0.037131234	0.011584945	IL4	1
GO:0002903	BP	negative regulation of B cell apoptotic process	1ÔÂ31ÈÕ	12/18723	0.019694407	0.037131234	0.011584945	IL2	1
GO:0006620	BP	posttranslational protein targeting to endoplasmic reticulum membrane	1ÔÂ31ÈÕ	12/18723	0.019694407	0.037131234	0.011584945	HSPA5	1
GO:0006787	BP	porphyrin-containing compound catabolic process	1ÔÂ31ÈÕ	12/18723	0.019694407	0.037131234	0.011584945	HMOX1	1
GO:0008228	BP	opsonization	1ÔÂ31ÈÕ	12/18723	0.019694407	0.037131234	0.011584945	CRP	1
GO:0030238	BP	male sex determination	1ÔÂ31ÈÕ	12/18723	0.019694407	0.037131234	0.011584945	AR	1
GO:0032621	BP	interleukin-18 production	1ÔÂ31ÈÕ	12/18723	0.019694407	0.037131234	0.011584945	IL10	1
GO:0032661	BP	regulation of interleukin-18 production	1ÔÂ31ÈÕ	12/18723	0.019694407	0.037131234	0.011584945	IL10	1
GO:0032736	BP	positive regulation of interleukin-13 production	1ÔÂ31ÈÕ	12/18723	0.019694407	0.037131234	0.011584945	IL4	1
GO:0033004	BP	negative regulation of mast cell activation	1ÔÂ31ÈÕ	12/18723	0.019694407	0.037131234	0.011584945	HMOX1	1
GO:0033015	BP	tetrapyrrole catabolic process	1ÔÂ31ÈÕ	12/18723	0.019694407	0.037131234	0.011584945	HMOX1	1
GO:0033079	BP	immature T cell proliferation	1ÔÂ31ÈÕ	12/18723	0.019694407	0.037131234	0.011584945	IL1B	1
GO:0033127	BP	regulation of histone phosphorylation	1ÔÂ31ÈÕ	12/18723	0.019694407	0.037131234	0.011584945	IL1B	1
GO:0033629	BP	negative regulation of cell adhesion mediated by integrin	1ÔÂ31ÈÕ	12/18723	0.019694407	0.037131234	0.011584945	SERPINE1	1
GO:0034392	BP	negative regulation of smooth muscle cell apoptotic process	1ÔÂ31ÈÕ	12/18723	0.019694407	0.037131234	0.011584945	EDN1	1
GO:0035112	BP	genitalia morphogenesis	1ÔÂ31ÈÕ	12/18723	0.019694407	0.037131234	0.011584945	AR	1
GO:0042118	BP	endothelial cell activation	1ÔÂ31ÈÕ	12/18723	0.019694407	0.037131234	0.011584945	CXCL10	1
GO:0042762	BP	regulation of sulfur metabolic process	1ÔÂ31ÈÕ	12/18723	0.019694407	0.037131234	0.011584945	NFE2L2	1
GO:0043129	BP	surfactant homeostasis	1ÔÂ31ÈÕ	12/18723	0.019694407	0.037131234	0.011584945	VEGFA	1
GO:0043301	BP	negative regulation of leukocyte degranulation	1ÔÂ31ÈÕ	12/18723	0.019694407	0.037131234	0.011584945	HMOX1	1
GO:0043568	BP	positive regulation of insulin-like growth factor receptor signaling pathway	1ÔÂ31ÈÕ	12/18723	0.019694407	0.037131234	0.011584945	AR	1
GO:0044650	BP	adhesion of symbiont to host cell	1ÔÂ31ÈÕ	12/18723	0.019694407	0.037131234	0.011584945	ICAM1	1
GO:0045602	BP	negative regulation of endothelial cell differentiation	1ÔÂ31ÈÕ	12/18723	0.019694407	0.037131234	0.011584945	VEGFA	1
GO:0060009	BP	Sertoli cell development	1ÔÂ31ÈÕ	12/18723	0.019694407	0.037131234	0.011584945	ICAM1	1
GO:0060601	BP	lateral sprouting from an epithelium	1ÔÂ31ÈÕ	12/18723	0.019694407	0.037131234	0.011584945	AR	1
GO:0061051	BP	positive regulation of cell growth involved in cardiac muscle cell development	1ÔÂ31ÈÕ	12/18723	0.019694407	0.037131234	0.011584945	EDN1	1
GO:0070586	BP	cell-cell adhesion involved in gastrulation	1ÔÂ31ÈÕ	12/18723	0.019694407	0.037131234	0.011584945	IL10	1
GO:0071287	BP	cellular response to manganese ion	1ÔÂ31ÈÕ	12/18723	0.019694407	0.037131234	0.011584945	HSPA5	1
GO:0072182	BP	regulation of nephron tubule epithelial cell differentiation	1ÔÂ31ÈÕ	12/18723	0.019694407	0.037131234	0.011584945	STAT1	1
GO:0072520	BP	seminiferous tubule development	1ÔÂ31ÈÕ	12/18723	0.019694407	0.037131234	0.011584945	AR	1
GO:0090557	BP	establishment of endothelial intestinal barrier	1ÔÂ31ÈÕ	12/18723	0.019694407	0.037131234	0.011584945	ICAM1	1
GO:0097152	BP	mesenchymal cell apoptotic process	1ÔÂ31ÈÕ	12/18723	0.019694407	0.037131234	0.011584945	HIF1A	1
GO:0150065	BP	regulation of deacetylase activity	1ÔÂ31ÈÕ	12/18723	0.019694407	0.037131234	0.011584945	VEGFA	1
GO:1901503	BP	ether biosynthetic process	1ÔÂ31ÈÕ	12/18723	0.019694407	0.037131234	0.011584945	ALOX5	1
GO:1903332	BP	regulation of protein folding	1ÔÂ31ÈÕ	12/18723	0.019694407	0.037131234	0.011584945	HSPA5	1
GO:1903599	BP	positive regulation of autophagy of mitochondrion	1ÔÂ31ÈÕ	12/18723	0.019694407	0.037131234	0.011584945	HIF1A	1
GO:1903624	BP	regulation of DNA catabolic process	1ÔÂ31ÈÕ	12/18723	0.019694407	0.037131234	0.011584945	IL6	1
GO:2000628	BP	regulation of miRNA metabolic process	1ÔÂ31ÈÕ	12/18723	0.019694407	0.037131234	0.011584945	RELA	1
GO:2000727	BP	positive regulation of cardiac muscle cell differentiation	1ÔÂ31ÈÕ	12/18723	0.019694407	0.037131234	0.011584945	TGFB1	1
GO:0019079	BP	viral genome replication	2/31	131/18723	0.019787535	0.037278701	0.011630955	CXCL8/CCL2	2
GO:0045861	BP	negative regulation of proteolysis	3ÔÂ31ÈÕ	351/18723	0.019920073	0.037500138	0.011700043	IL10/VEGFA/SERPINE1	3
GO:0006887	BP	exocytosis	3ÔÂ31ÈÕ	352/18723	0.020069063	0.037699955	0.011762386	HMOX1/IFNG/IL4	3
GO:0007569	BP	cell aging	2/31	132/18723	0.020071456	0.037699955	0.011762386	ICAM1/SERPINE1	2
GO:0072175	BP	epithelial tube formation	2/31	132/18723	0.020071456	0.037699955	0.011762386	TGFB1/HIF1A	2
GO:0031346	BP	positive regulation of cell projection organization	3ÔÂ31ÈÕ	353/18723	0.020218676	0.037919498	0.011830883	NFE2L2/VEGFA/HSPA5	3
GO:0051480	BP	regulation of cytosolic calcium ion concentration	3ÔÂ31ÈÕ	353/18723	0.020218676	0.037919498	0.011830883	EDN1/IL2/CXCL10	3
GO:0046328	BP	regulation of JNK cascade	2/31	133/18723	0.020357099	0.038150485	0.011902951	EGFR/IL1B	2
GO:0008277	BP	regulation of G protein-coupled receptor signaling pathway	2/31	134/18723	0.020644456	0.038631093	0.012052901	EDN1/CXCL8	2
GO:0032147	BP	activation of protein kinase activity	2/31	134/18723	0.020644456	0.038631093	0.012052901	VEGFA/IL4	2
GO:1904062	BP	regulation of cation transmembrane transport	3ÔÂ31ÈÕ	357/18723	0.020823362	0.038936727	0.012148259	IFNG/CCL2/CXCL10	3
GO:0072073	BP	kidney epithelium development	2/31	136/18723	0.021224292	0.038987851	0.012164209	VEGFA/STAT1	2
GO:1900180	BP	regulation of protein localization to nucleus	2/31	136/18723	0.021224292	0.038987851	0.012164209	TGFB1/IFNG	2
GO:1903305	BP	regulation of regulated secretory pathway	2/31	136/18723	0.021224292	0.038987851	0.012164209	HMOX1/IL4	2
GO:0002551	BP	mast cell chemotaxis	1ÔÂ31ÈÕ	13/18723	0.021318557	0.038987851	0.012164209	VEGFA	1
GO:0003337	BP	mesenchymal to epithelial transition involved in metanephros morphogenesis	1ÔÂ31ÈÕ	13/18723	0.021318557	0.038987851	0.012164209	STAT1	1
GO:0006983	BP	ER overload response	1ÔÂ31ÈÕ	13/18723	0.021318557	0.038987851	0.012164209	HSPA5	1
GO:0007183	BP	SMAD protein complex assembly	1ÔÂ31ÈÕ	13/18723	0.021318557	0.038987851	0.012164209	TGFB1	1
GO:0007494	BP	midgut development	1ÔÂ31ÈÕ	13/18723	0.021318557	0.038987851	0.012164209	EGFR	1
GO:0007567	BP	parturition	1ÔÂ31ÈÕ	13/18723	0.021318557	0.038987851	0.012164209	EDN1	1
GO:0010745	BP	negative regulation of macrophage derived foam cell differentiation	1ÔÂ31ÈÕ	13/18723	0.021318557	0.038987851	0.012164209	CRP	1
GO:0010755	BP	regulation of plasminogen activation	1ÔÂ31ÈÕ	13/18723	0.021318557	0.038987851	0.012164209	SERPINE1	1
GO:0010960	BP	magnesium ion homeostasis	1ÔÂ31ÈÕ	13/18723	0.021318557	0.038987851	0.012164209	EGFR	1
GO:0014745	BP	negative regulation of muscle adaptation	1ÔÂ31ÈÕ	13/18723	0.021318557	0.038987851	0.012164209	NOS3	1
GO:0031053	BP	primary miRNA processing	1ÔÂ31ÈÕ	13/18723	0.021318557	0.038987851	0.012164209	IL6	1
GO:0031282	BP	regulation of guanylate cyclase activity	1ÔÂ31ÈÕ	13/18723	0.021318557	0.038987851	0.012164209	NOS3	1
GO:0031392	BP	regulation of prostaglandin biosynthetic process	1ÔÂ31ÈÕ	13/18723	0.021318557	0.038987851	0.012164209	IL1B	1
GO:0032352	BP	positive regulation of hormone metabolic process	1ÔÂ31ÈÕ	13/18723	0.021318557	0.038987851	0.012164209	HIF1A	1
GO:0032429	BP	regulation of phospholipase A2 activity	1ÔÂ31ÈÕ	13/18723	0.021318557	0.038987851	0.012164209	EGFR	1
GO:0033145	BP	positive regulation of intracellular steroid hormone receptor signaling pathway	1ÔÂ31ÈÕ	13/18723	0.021318557	0.038987851	0.012164209	AR	1
GO:0034112	BP	positive regulation of homotypic cell-cell adhesion	1ÔÂ31ÈÕ	13/18723	0.021318557	0.038987851	0.012164209	IL6	1
GO:0042362	BP	fat-soluble vitamin biosynthetic process	1ÔÂ31ÈÕ	13/18723	0.021318557	0.038987851	0.012164209	IFNG	1
GO:0042541	BP	hemoglobin biosynthetic process	1ÔÂ31ÈÕ	13/18723	0.021318557	0.038987851	0.012164209	HIF1A	1
GO:0042659	BP	regulation of cell fate specification	1ÔÂ31ÈÕ	13/18723	0.021318557	0.038987851	0.012164209	AR	1
GO:0051709	BP	regulation of killing of cells of other organism	1ÔÂ31ÈÕ	13/18723	0.021318557	0.038987851	0.012164209	IFNG	1
GO:0060670	BP	branching involved in labyrinthine layer morphogenesis	1ÔÂ31ÈÕ	13/18723	0.021318557	0.038987851	0.012164209	IL10	1
GO:0061744	BP	motor behavior	1ÔÂ31ÈÕ	13/18723	0.021318557	0.038987851	0.012164209	DPP4	1
GO:0070254	BP	mucus secretion	1ÔÂ31ÈÕ	13/18723	0.021318557	0.038987851	0.012164209	EGFR	1
GO:0070486	BP	leukocyte aggregation	1ÔÂ31ÈÕ	13/18723	0.021318557	0.038987851	0.012164209	IL1B	1
GO:1900121	BP	negative regulation of receptor binding	1ÔÂ31ÈÕ	13/18723	0.021318557	0.038987851	0.012164209	IL10	1
GO:1902947	BP	regulation of tau-protein kinase activity	1ÔÂ31ÈÕ	13/18723	0.021318557	0.038987851	0.012164209	IFNG	1
GO:0006986	BP	response to unfolded protein	2/31	137/18723	0.021516758	0.039292838	0.012259365	NFE2L2/HSPA5	2
GO:0045471	BP	response to ethanol	2/31	137/18723	0.021516758	0.039292838	0.012259365	ICAM1/IL2	2
GO:0051783	BP	regulation of nuclear division	2/31	139/18723	0.022106756	0.040340796	0.012586328	EDN1/IL1B	2
GO:0030177	BP	positive regulation of Wnt signaling pathway	2/31	140/18723	0.022404277	0.040824119	0.012737125	EGFR/TGFB1	2
GO:0050768	BP	negative regulation of neurogenesis	2/31	140/18723	0.022404277	0.040824119	0.012737125	IL6/IL1B	2
GO:0008584	BP	male gonad development	2/31	141/18723	0.02270347	0.041081846	0.012817536	AR/ICAM1	2
GO:0031650	BP	regulation of heat generation	1ÔÂ31ÈÕ	14/18723	0.022940103	0.041081846	0.012817536	IL1B	1
GO:0032966	BP	negative regulation of collagen biosynthetic process	1ÔÂ31ÈÕ	14/18723	0.022940103	0.041081846	0.012817536	IL6	1
GO:0033008	BP	positive regulation of mast cell activation involved in immune response	1ÔÂ31ÈÕ	14/18723	0.022940103	0.041081846	0.012817536	IL4	1
GO:0033212	BP	iron import into cell	1ÔÂ31ÈÕ	14/18723	0.022940103	0.041081846	0.012817536	IFNG	1
GO:0034616	BP	response to laminar fluid shear stress	1ÔÂ31ÈÕ	14/18723	0.022940103	0.041081846	0.012817536	NFE2L2	1
GO:0035437	BP	maintenance of protein localization in endoplasmic reticulum	1ÔÂ31ÈÕ	14/18723	0.022940103	0.041081846	0.012817536	HSPA5	1
GO:0035641	BP	locomotory exploration behavior	1ÔÂ31ÈÕ	14/18723	0.022940103	0.041081846	0.012817536	DPP4	1
GO:0035810	BP	positive regulation of urine volume	1ÔÂ31ÈÕ	14/18723	0.022940103	0.041081846	0.012817536	EDN1	1
GO:0035815	BP	positive regulation of renal sodium excretion	1ÔÂ31ÈÕ	14/18723	0.022940103	0.041081846	0.012817536	EDN1	1
GO:0043306	BP	positive regulation of mast cell degranulation	1ÔÂ31ÈÕ	14/18723	0.022940103	0.041081846	0.012817536	IL4	1
GO:0048875	BP	chemical homeostasis within a tissue	1ÔÂ31ÈÕ	14/18723	0.022940103	0.041081846	0.012817536	VEGFA	1
GO:0060354	BP	negative regulation of cell adhesion molecule production	1ÔÂ31ÈÕ	14/18723	0.022940103	0.041081846	0.012817536	CXCL8	1
GO:0060576	BP	intestinal epithelial cell development	1ÔÂ31ÈÕ	14/18723	0.022940103	0.041081846	0.012817536	HIF1A	1
GO:0060841	BP	venous blood vessel development	1ÔÂ31ÈÕ	14/18723	0.022940103	0.041081846	0.012817536	VEGFA	1
GO:0071236	BP	cellular response to antibiotic	1ÔÂ31ÈÕ	14/18723	0.022940103	0.041081846	0.012817536	HSPA5	1
GO:0072160	BP	nephron tubule epithelial cell differentiation	1ÔÂ31ÈÕ	14/18723	0.022940103	0.041081846	0.012817536	STAT1	1
GO:0072540	BP	T-helper 17 cell lineage commitment	1ÔÂ31ÈÕ	14/18723	0.022940103	0.041081846	0.012817536	IL6	1
GO:0097531	BP	mast cell migration	1ÔÂ31ÈÕ	14/18723	0.022940103	0.041081846	0.012817536	VEGFA	1
GO:1902036	BP	regulation of hematopoietic stem cell differentiation	1ÔÂ31ÈÕ	14/18723	0.022940103	0.041081846	0.012817536	NFE2L2	1
GO:1903894	BP	regulation of IRE1-mediated unfolded protein response	1ÔÂ31ÈÕ	14/18723	0.022940103	0.041081846	0.012817536	HSPA5	1
GO:1904294	BP	positive regulation of ERAD pathway	1ÔÂ31ÈÕ	14/18723	0.022940103	0.041081846	0.012817536	NFE2L2	1
GO:1905208	BP	negative regulation of cardiocyte differentiation	1ÔÂ31ÈÕ	14/18723	0.022940103	0.041081846	0.012817536	EGFR	1
GO:2001171	BP	positive regulation of ATP biosynthetic process	1ÔÂ31ÈÕ	14/18723	0.022940103	0.041081846	0.012817536	IL4	1
GO:0046546	BP	development of primary male sexual characteristics	2/31	142/18723	0.02300433	0.041108524	0.012825859	AR/ICAM1	2
GO:0072006	BP	nephron development	2/31	142/18723	0.02300433	0.041108524	0.012825859	VEGFA/STAT1	2
GO:2000045	BP	regulation of G1/S transition of mitotic cell cycle	2/31	142/18723	0.02300433	0.041108524	0.012825859	EGFR/CCL2	2
GO:0001890	BP	placenta development	2/31	144/18723	0.023611027	0.042072393	0.013126587	IL10/HIF1A	2
GO:0014065	BP	phosphatidylinositol 3-kinase signaling	2/31	144/18723	0.023611027	0.042072393	0.013126587	EGFR/EDN1	2
GO:0106106	BP	cold-induced thermogenesis	2/31	144/18723	0.023611027	0.042072393	0.013126587	VEGFA/IL4	2
GO:0120161	BP	regulation of cold-induced thermogenesis	2/31	144/18723	0.023611027	0.042072393	0.013126587	VEGFA/IL4	2
GO:0002253	BP	activation of immune response	3ÔÂ31ÈÕ	375/18723	0.023668045	0.042143954	0.013148914	CRP/IL1B/RELA	3
GO:0051961	BP	negative regulation of nervous system development	2/31	145/18723	0.023916852	0.042526408	0.013268239	IL6/IL1B	2
GO:0061351	BP	neural precursor cell proliferation	2/31	145/18723	0.023916852	0.042526408	0.013268239	VEGFA/HIF1A	2
GO:0002070	BP	epithelial cell maturation	1ÔÂ31ÈÕ	15/18723	0.024559049	0.043025663	0.013424007	HIF1A	1
GO:0002679	BP	respiratory burst involved in defense response	1ÔÂ31ÈÕ	15/18723	0.024559049	0.043025663	0.013424007	MPO	1
GO:0006089	BP	lactate metabolic process	1ÔÂ31ÈÕ	15/18723	0.024559049	0.043025663	0.013424007	HIF1A	1
GO:0010713	BP	negative regulation of collagen metabolic process	1ÔÂ31ÈÕ	15/18723	0.024559049	0.043025663	0.013424007	IL6	1
GO:0010763	BP	positive regulation of fibroblast migration	1ÔÂ31ÈÕ	15/18723	0.024559049	0.043025663	0.013424007	TGFB1	1
GO:0032725	BP	positive regulation of granulocyte macrophage colony-stimulating factor production	1ÔÂ31ÈÕ	15/18723	0.024559049	0.043025663	0.013424007	IL1B	1
GO:0042976	BP	activation of Janus kinase activity	1ÔÂ31ÈÕ	15/18723	0.024559049	0.043025663	0.013424007	IL4	1
GO:0042994	BP	cytoplasmic sequestering of transcription factor	1ÔÂ31ÈÕ	15/18723	0.024559049	0.043025663	0.013424007	IL10	1
GO:0044406	BP	adhesion of symbiont to host	1ÔÂ31ÈÕ	15/18723	0.024559049	0.043025663	0.013424007	ICAM1	1
GO:0044793	BP	negative regulation by host of viral process	1ÔÂ31ÈÕ	15/18723	0.024559049	0.043025663	0.013424007	CRP	1
GO:0045064	BP	T-helper 2 cell differentiation	1ÔÂ31ÈÕ	15/18723	0.024559049	0.043025663	0.013424007	IL4	1
GO:0048569	BP	post-embryonic animal organ development	1ÔÂ31ÈÕ	15/18723	0.024559049	0.043025663	0.013424007	VEGFA	1
GO:0051608	BP	histamine transport	1ÔÂ31ÈÕ	15/18723	0.024559049	0.043025663	0.013424007	EDN1	1
GO:0072075	BP	metanephric mesenchyme development	1ÔÂ31ÈÕ	15/18723	0.024559049	0.043025663	0.013424007	STAT1	1
GO:0140374	BP	antiviral innate immune response	1ÔÂ31ÈÕ	15/18723	0.024559049	0.043025663	0.013424007	CXCL10	1
GO:1900102	BP	negative regulation of endoplasmic reticulum unfolded protein response	1ÔÂ31ÈÕ	15/18723	0.024559049	0.043025663	0.013424007	HSPA5	1
GO:1901741	BP	positive regulation of myoblast fusion	1ÔÂ31ÈÕ	15/18723	0.024559049	0.043025663	0.013424007	IL4	1
GO:1903543	BP	positive regulation of exosomal secretion	1ÔÂ31ÈÕ	15/18723	0.024559049	0.043025663	0.013424007	IFNG	1
GO:2000402	BP	negative regulation of lymphocyte migration	1ÔÂ31ÈÕ	15/18723	0.024559049	0.043025663	0.013424007	CCL2	1
GO:2001028	BP	positive regulation of endothelial cell chemotaxis	1ÔÂ31ÈÕ	15/18723	0.024559049	0.043025663	0.013424007	VEGFA	1
GO:2001279	BP	regulation of unsaturated fatty acid biosynthetic process	1ÔÂ31ÈÕ	15/18723	0.024559049	0.043025663	0.013424007	IL1B	1
GO:0032535	BP	regulation of cellular component size	3ÔÂ31ÈÕ	383/18723	0.024997351	0.043762869	0.013654015	EDN1/VEGFA/ICAM1	3
GO:0032368	BP	regulation of lipid transport	2/31	149/18723	0.025156523	0.043997077	0.013727088	EDN1/IL1B	2
GO:0014706	BP	striated muscle tissue development	3ÔÂ31ÈÕ	384/18723	0.025166328	0.043997077	0.013727088	EDN1/TGFB1/VEGFA	3
GO:0048592	BP	eye morphogenesis	2/31	151/18723	0.025786099	0.044974801	0.014032138	VEGFA/HIF1A	2
GO:0071333	BP	cellular response to glucose stimulus	2/31	151/18723	0.025786099	0.044974801	0.014032138	HIF1A/ICAM1	2
GO:0021915	BP	neural tube development	2/31	152/18723	0.026103302	0.044974801	0.014032138	TGFB1/HIF1A	2
GO:0031056	BP	regulation of histone modification	2/31	152/18723	0.026103302	0.044974801	0.014032138	VEGFA/IL1B	2
GO:0002693	BP	positive regulation of cellular extravasation	1ÔÂ31ÈÕ	16/18723	0.026175398	0.044974801	0.014032138	ICAM1	1
GO:0002827	BP	positive regulation of T-helper 1 type immune response	1ÔÂ31ÈÕ	16/18723	0.026175398	0.044974801	0.014032138	IL1B	1
GO:0006750	BP	glutathione biosynthetic process	1ÔÂ31ÈÕ	16/18723	0.026175398	0.044974801	0.014032138	NFE2L2	1
GO:0010819	BP	regulation of T cell chemotaxis	1ÔÂ31ÈÕ	16/18723	0.026175398	0.044974801	0.014032138	CXCL10	1
GO:0033631	BP	cell-cell adhesion mediated by integrin	1ÔÂ31ÈÕ	16/18723	0.026175398	0.044974801	0.014032138	DPP4	1
GO:0034374	BP	low-density lipoprotein particle remodeling	1ÔÂ31ÈÕ	16/18723	0.026175398	0.044974801	0.014032138	MPO	1
GO:0034393	BP	positive regulation of smooth muscle cell apoptotic process	1ÔÂ31ÈÕ	16/18723	0.026175398	0.044974801	0.014032138	IFNG	1
GO:0042481	BP	regulation of odontogenesis	1ÔÂ31ÈÕ	16/18723	0.026175398	0.044974801	0.014032138	EDN1	1
GO:0045651	BP	positive regulation of macrophage differentiation	1ÔÂ31ÈÕ	16/18723	0.026175398	0.044974801	0.014032138	TGFB1	1
GO:0045779	BP	negative regulation of bone resorption	1ÔÂ31ÈÕ	16/18723	0.026175398	0.044974801	0.014032138	IL6	1
GO:0050862	BP	positive regulation of T cell receptor signaling pathway	1ÔÂ31ÈÕ	16/18723	0.026175398	0.044974801	0.014032138	RELA	1
GO:0060572	BP	morphogenesis of an epithelial bud	1ÔÂ31ÈÕ	16/18723	0.026175398	0.044974801	0.014032138	AR	1
GO:0070230	BP	positive regulation of lymphocyte apoptotic process	1ÔÂ31ÈÕ	16/18723	0.026175398	0.044974801	0.014032138	IL10	1
GO:0070242	BP	thymocyte apoptotic process	1ÔÂ31ÈÕ	16/18723	0.026175398	0.044974801	0.014032138	HIF1A	1
GO:0070431	BP	nucleotide-binding oligomerization domain containing 2 signaling pathway	1ÔÂ31ÈÕ	16/18723	0.026175398	0.044974801	0.014032138	RELA	1
GO:0071391	BP	cellular response to estrogen stimulus	1ÔÂ31ÈÕ	16/18723	0.026175398	0.044974801	0.014032138	AR	1
GO:0071639	BP	positive regulation of monocyte chemotactic protein-1 production	1ÔÂ31ÈÕ	16/18723	0.026175398	0.044974801	0.014032138	IL1B	1
GO:0072283	BP	metanephric renal vesicle morphogenesis	1ÔÂ31ÈÕ	16/18723	0.026175398	0.044974801	0.014032138	STAT1	1
GO:1901163	BP	regulation of trophoblast cell migration	1ÔÂ31ÈÕ	16/18723	0.026175398	0.044974801	0.014032138	VEGFA	1
GO:1901201	BP	regulation of extracellular matrix assembly	1ÔÂ31ÈÕ	16/18723	0.026175398	0.044974801	0.014032138	TGFB1	1
GO:0006631	BP	fatty acid metabolic process	3ÔÂ31ÈÕ	390/18723	0.026193324	0.044974801	0.014032138	EDN1/ALOX5/IL1B	3
GO:0051656	BP	establishment of organelle localization	3ÔÂ31ÈÕ	390/18723	0.026193324	0.044974801	0.014032138	HMOX1/HIF1A/IL4	3
GO:0071331	BP	cellular response to hexose stimulus	2/31	153/18723	0.026422107	0.045336491	0.014144985	HIF1A/ICAM1	2
GO:0016052	BP	carbohydrate catabolic process	2/31	154/18723	0.026742508	0.045791966	0.014287094	HIF1A/IFNG	2
GO:0051168	BP	nuclear export	2/31	154/18723	0.026742508	0.045791966	0.014287094	TGFB1/IL1B	2
GO:0071326	BP	cellular response to monosaccharide stimulus	2/31	154/18723	0.026742508	0.045791966	0.014287094	HIF1A/ICAM1	2
GO:0006606	BP	protein import into nucleus	2/31	155/18723	0.0270645	0.046279925	0.014439337	TGFB1/IFNG	2
GO:0051147	BP	regulation of muscle cell differentiation	2/31	155/18723	0.0270645	0.046279925	0.014439337	EDN1/TGFB1	2
GO:0009267	BP	cellular response to starvation	2/31	156/18723	0.027388077	0.046801225	0.014601982	NFE2L2/HSPA5	2
GO:1990845	BP	adaptive thermogenesis	2/31	157/18723	0.027713232	0.046814616	0.01460616	VEGFA/IL4	2
GO:0001780	BP	neutrophil homeostasis	1ÔÂ31ÈÕ	17/18723	0.027789156	0.046814616	0.01460616	IL6	1
GO:0003184	BP	pulmonary valve morphogenesis	1ÔÂ31ÈÕ	17/18723	0.027789156	0.046814616	0.01460616	NOS3	1
GO:0010224	BP	response to UV-B	1ÔÂ31ÈÕ	17/18723	0.027789156	0.046814616	0.01460616	RELA	1
GO:0010934	BP	macrophage cytokine production	1ÔÂ31ÈÕ	17/18723	0.027789156	0.046814616	0.01460616	TGFB1	1
GO:0010935	BP	regulation of macrophage cytokine production	1ÔÂ31ÈÕ	17/18723	0.027789156	0.046814616	0.01460616	TGFB1	1
GO:0016264	BP	gap junction assembly	1ÔÂ31ÈÕ	17/18723	0.027789156	0.046814616	0.01460616	IL1B	1
GO:0020027	BP	hemoglobin metabolic process	1ÔÂ31ÈÕ	17/18723	0.027789156	0.046814616	0.01460616	HIF1A	1
GO:0032604	BP	granulocyte macrophage colony-stimulating factor production	1ÔÂ31ÈÕ	17/18723	0.027789156	0.046814616	0.01460616	IL1B	1
GO:0032645	BP	regulation of granulocyte macrophage colony-stimulating factor production	1ÔÂ31ÈÕ	17/18723	0.027789156	0.046814616	0.01460616	IL1B	1
GO:0034349	BP	glial cell apoptotic process	1ÔÂ31ÈÕ	17/18723	0.027789156	0.046814616	0.01460616	CCL2	1
GO:0046827	BP	positive regulation of protein export from nucleus	1ÔÂ31ÈÕ	17/18723	0.027789156	0.046814616	0.01460616	IL1B	1
GO:0048532	BP	anatomical structure arrangement	1ÔÂ31ÈÕ	17/18723	0.027789156	0.046814616	0.01460616	HSPA5	1
GO:0060644	BP	mammary gland epithelial cell differentiation	1ÔÂ31ÈÕ	17/18723	0.027789156	0.046814616	0.01460616	HIF1A	1
GO:0060977	BP	coronary vasculature morphogenesis	1ÔÂ31ÈÕ	17/18723	0.027789156	0.046814616	0.01460616	VEGFA	1
GO:0061298	BP	retina vasculature development in camera-type eye	1ÔÂ31ÈÕ	17/18723	0.027789156	0.046814616	0.01460616	HIF1A	1
GO:0061450	BP	trophoblast cell migration	1ÔÂ31ÈÕ	17/18723	0.027789156	0.046814616	0.01460616	VEGFA	1
GO:0090036	BP	regulation of protein kinase C signaling	1ÔÂ31ÈÕ	17/18723	0.027789156	0.046814616	0.01460616	VEGFA	1
GO:0090399	BP	replicative senescence	1ÔÂ31ÈÕ	17/18723	0.027789156	0.046814616	0.01460616	SERPINE1	1
GO:1903541	BP	regulation of exosomal secretion	1ÔÂ31ÈÕ	17/18723	0.027789156	0.046814616	0.01460616	IFNG	1
GO:2000696	BP	regulation of epithelial cell differentiation involved in kidney development	1ÔÂ31ÈÕ	17/18723	0.027789156	0.046814616	0.01460616	STAT1	1
GO:0035966	BP	response to topologically incorrect protein	2/31	159/18723	0.028368257	0.047725869	0.014890471	NFE2L2/HSPA5	2
GO:0051170	BP	import into nucleus	2/31	159/18723	0.028368257	0.047725869	0.014890471	TGFB1/IFNG	2
GO:0060537	BP	muscle tissue development	3ÔÂ31ÈÕ	403/18723	0.028495674	0.047907993	0.014947294	EDN1/TGFB1/VEGFA	3
GO:0003205	BP	cardiac chamber development	2/31	161/18723	0.029029528	0.048772729	0.015217091	TGFB1/HIF1A	2
GO:0051100	BP	negative regulation of binding	2/31	162/18723	0.029362492	0.04883775	0.015237378	HMOX1/IL10	2
GO:0002295	BP	T-helper cell lineage commitment	1ÔÂ31ÈÕ	18/18723	0.029400325	0.04883775	0.015237378	IL6	1
GO:0009404	BP	toxin metabolic process	1ÔÂ31ÈÕ	18/18723	0.029400325	0.04883775	0.015237378	NFE2L2	1
GO:0019184	BP	nonribosomal peptide biosynthetic process	1ÔÂ31ÈÕ	18/18723	0.029400325	0.04883775	0.015237378	NFE2L2	1
GO:0019896	BP	axonal transport of mitochondrion	1ÔÂ31ÈÕ	18/18723	0.029400325	0.04883775	0.015237378	HIF1A	1
GO:0030730	BP	sequestering of triglyceride	1ÔÂ31ÈÕ	18/18723	0.029400325	0.04883775	0.015237378	IL1B	1
GO:0030889	BP	negative regulation of B cell proliferation	1ÔÂ31ÈÕ	18/18723	0.029400325	0.04883775	0.015237378	IL10	1
GO:0031649	BP	heat generation	1ÔÂ31ÈÕ	18/18723	0.029400325	0.04883775	0.015237378	IL1B	1
GO:0043116	BP	negative regulation of vascular permeability	1ÔÂ31ÈÕ	18/18723	0.029400325	0.04883775	0.015237378	VEGFA	1
GO:0045116	BP	protein neddylation	1ÔÂ31ÈÕ	18/18723	0.029400325	0.04883775	0.015237378	HIF1A	1
GO:0046851	BP	negative regulation of bone remodeling	1ÔÂ31ÈÕ	18/18723	0.029400325	0.04883775	0.015237378	IL6	1
GO:0048535	BP	lymph node development	1ÔÂ31ÈÕ	18/18723	0.029400325	0.04883775	0.015237378	TGFB1	1
GO:0060008	BP	Sertoli cell differentiation	1ÔÂ31ÈÕ	18/18723	0.029400325	0.04883775	0.015237378	ICAM1	1
GO:0060391	BP	positive regulation of SMAD protein signal transduction	1ÔÂ31ÈÕ	18/18723	0.029400325	0.04883775	0.015237378	TGFB1	1
GO:0072234	BP	metanephric nephron tubule development	1ÔÂ31ÈÕ	18/18723	0.029400325	0.04883775	0.015237378	STAT1	1
GO:0090190	BP	positive regulation of branching involved in ureteric bud morphogenesis	1ÔÂ31ÈÕ	18/18723	0.029400325	0.04883775	0.015237378	VEGFA	1
GO:0150079	BP	negative regulation of neuroinflammatory response	1ÔÂ31ÈÕ	18/18723	0.029400325	0.04883775	0.015237378	IL4	1
GO:0010976	BP	positive regulation of neuron projection development	2/31	163/18723	0.029697001	0.049265098	0.01537071	NFE2L2/HSPA5	2
GO:0071322	BP	cellular response to carbohydrate stimulus	2/31	163/18723	0.029697001	0.049265098	0.01537071	HIF1A/ICAM1	2
GO:0050792	BP	regulation of viral process	2/31	164/18723	0.030033048	0.04972359	0.01551376	CXCL8/STAT1	2
GO:0050806	BP	positive regulation of synaptic transmission	2/31	164/18723	0.030033048	0.04972359	0.01551376	EGFR/CCL2	2
GO:2001242	BP	regulation of intrinsic apoptotic signaling pathway	2/31	164/18723	0.030033048	0.04972359	0.01551376	NFE2L2/HIF1A	2
GO:0031983	CC	vesicle lumen	6/31	327/19550	1.08E-05	0.000995592	0.000774603	MPO/EGFR/TGFB1/VEGFA/ALOX5/SERPINE1	6
GO:0034774	CC	secretory granule lumen	5ÔÂ31ÈÕ	322/19550	0.000140434	0.002589993	0.002015098	MPO/TGFB1/VEGFA/ALOX5/SERPINE1	5
GO:0060205	CC	cytoplasmic vesicle lumen	5ÔÂ31ÈÕ	325/19550	0.000146651	0.002589993	0.002015098	MPO/TGFB1/VEGFA/ALOX5/SERPINE1	5
GO:0031093	CC	platelet alpha granule lumen	3ÔÂ31ÈÕ	67/19550	0.000161451	0.002589993	0.002015098	TGFB1/VEGFA/SERPINE1	3
GO:0045121	CC	membrane raft	5ÔÂ31ÈÕ	335/19550	0.000168913	0.002589993	0.002015098	HMOX1/NOS3/EGFR/ICAM1/DPP4	5
GO:0098857	CC	membrane microdomain	5ÔÂ31ÈÕ	335/19550	0.000168913	0.002589993	0.002015098	HMOX1/NOS3/EGFR/ICAM1/DPP4	5
GO:0031091	CC	platelet alpha granule	3ÔÂ31ÈÕ	91/19550	0.00039903	0.005244395	0.004080307	TGFB1/VEGFA/SERPINE1	3
GO:0030139	CC	endocytic vesicle	4/31	336/19550	0.001869247	0.021496343	0.016724843	NOS3/MPO/EGFR/DPP4	4
GO:0005925	CC	focal adhesion	4/31	418/19550	0.004104595	0.033379482	0.025970307	EGFR/ICAM1/DPP4/HSPA5	4
GO:0009897	CC	external side of plasma membrane	4/31	421/19550	0.004210193	0.033379482	0.025970307	THBD/ICAM1/F3/CXCL10	4
GO:0030055	CC	cell-substrate junction	4/31	425/19550	0.004353846	0.033379482	0.025970307	EGFR/ICAM1/DPP4/HSPA5	4
GO:0062023	CC	collagen-containing extracellular matrix	4/31	425/19550	0.004353846	0.033379482	0.025970307	TGFB1/ICAM1/SERPINE1/F3	4
GO:0005125	MF	cytokine activity	13/31	235/18368	2.97E-17	4.39E-15	2.31E-15	IL6/IL10/EDN1/TGFB1/VEGFA/IL1B/IFNG/CXCL8/CCL2/IL2/IL4/CXCL10/CXCL2	13
GO:0005126	MF	cytokine receptor binding	13/31	271/18368	1.92E-16	1.42E-14	7.46E-15	IL6/IL10/TGFB1/VEGFA/IL1B/IFNG/CXCL8/CCL2/IL2/IL4/STAT1/CXCL10/CXCL2	13
GO:0048018	MF	receptor ligand activity	14/31	487/18368	1.24E-14	5.73E-13	3.02E-13	IL6/IL10/EDN1/TGFB1/VEGFA/IL1B/IFNG/CXCL8/CCL2/IL2/IL4/CXCL10/CXCL2/DPP4	14
GO:0030546	MF	signaling receptor activator activity	14/31	495/18368	1.55E-14	5.73E-13	3.02E-13	IL6/IL10/EDN1/TGFB1/VEGFA/IL1B/IFNG/CXCL8/CCL2/IL2/IL4/CXCL10/CXCL2/DPP4	14
GO:0070851	MF	growth factor receptor binding	6/31	141/18368	1.16E-07	3.11E-06	1.64E-06	IL6/IL10/VEGFA/IL1B/IL2/IL4	6
GO:0042379	MF	chemokine receptor binding	5ÔÂ31ÈÕ	72/18368	1.26E-07	3.11E-06	1.64E-06	CXCL8/CCL2/STAT1/CXCL10/CXCL2	5
GO:0001221	MF	transcription coregulator binding	5ÔÂ31ÈÕ	78/18368	1.89E-07	4.00E-06	2.10E-06	NFE2L2/HIF1A/AR/STAT1/RELA	5
GO:0008083	MF	growth factor activity	6/31	162/18368	2.63E-07	4.87E-06	2.56E-06	IL6/IL10/TGFB1/VEGFA/IL2/IL4	6
GO:0001664	MF	G protein-coupled receptor binding	7ÔÂ31ÈÕ	295/18368	4.85E-07	7.98E-06	4.20E-06	EDN1/CXCL8/CCL2/IL2/STAT1/CXCL10/CXCL2	7
GO:0008009	MF	chemokine activity	4/31	49/18368	1.33E-06	1.97E-05	1.04E-05	CXCL8/CCL2/CXCL10/CXCL2	4
GO:0045236	MF	CXCR chemokine receptor binding	3ÔÂ31ÈÕ	18/18368	3.49E-06	4.70E-05	2.47E-05	CXCL8/CXCL10/CXCL2	3
GO:0001223	MF	transcription coactivator binding	3ÔÂ31ÈÕ	32/18368	2.09E-05	0.000257588	0.000135573	HIF1A/AR/RELA	3
GO:0061629	MF	RNA polymerase II-specific DNA-binding transcription factor binding	5ÔÂ31ÈÕ	299/18368	0.00013271	0.001510855	0.000795187	NFE2L2/HIF1A/AR/STAT1/RELA	5
GO:0044389	MF	ubiquitin-like protein ligase binding	5ÔÂ31ÈÕ	316/18368	0.000171802	0.00181619	0.000955889	EGFR/HIF1A/STAT1/RELA/HSPA5	5
GO:0001618	MF	virus receptor activity	3ÔÂ31ÈÕ	76/18368	0.000281509	0.002706434	0.001424439	EGFR/ICAM1/DPP4	3
GO:0140272	MF	exogenous protein binding	3ÔÂ31ÈÕ	77/18368	0.000292587	0.002706434	0.001424439	EGFR/ICAM1/DPP4	3
GO:0140297	MF	DNA-binding transcription factor binding	5ÔÂ31ÈÕ	394/18368	0.000474979	0.004135114	0.002176376	NFE2L2/HIF1A/AR/STAT1/RELA	5
GO:0000979	MF	RNA polymerase II core promoter sequence-specific DNA binding	2/31	20/18368	0.000513937	0.0042257	0.002224053	STAT1/RELA	2
GO:0031625	MF	ubiquitin protein ligase binding	4/31	297/18368	0.00149384	0.011109493	0.005847102	EGFR/HIF1A/RELA/HSPA5	4
GO:0002020	MF	protease binding	3ÔÂ31ÈÕ	135/18368	0.001501283	0.011109493	0.005847102	SERPINE1/F3/DPP4	3
GO:0020037	MF	heme binding	3ÔÂ31ÈÕ	139/18368	0.001632332	0.011504054	0.006054765	HMOX1/NOS3/MPO	3
GO:0042056	MF	chemoattractant activity	2/31	37/18368	0.00176959	0.011620969	0.006116299	VEGFA/CXCL10	2
GO:0005178	MF	integrin binding	3ÔÂ31ÈÕ	144/18368	0.001805961	0.011620969	0.006116299	EGFR/IL1B/ICAM1	3
GO:0046906	MF	tetrapyrrole binding	3ÔÂ31ÈÕ	149/18368	0.001990742	0.012276241	0.006461179	HMOX1/NOS3/MPO	3
GO:0001046	MF	core promoter sequence-specific DNA binding	2/31	42/18368	0.002275738	0.01347237	0.007090721	STAT1/RELA	2
GO:0008201	MF	heparin binding	3ÔÂ31ÈÕ	166/18368	0.002705729	0.014932578	0.007859252	MPO/VEGFA/CXCL10	3
GO:0140296	MF	general transcription initiation factor binding	2/31	46/18368	0.002724187	0.014932578	0.007859252	AR/RELA	2
GO:0048020	MF	CCR chemokine receptor binding	2/31	48/18368	0.002962747	0.015660233	0.008242228	CCL2/STAT1	2
GO:0004252	MF	serine-type endopeptidase activity	3ÔÂ31ÈÕ	174/18368	0.003090442	0.015771908	0.008301004	F3/MMP1/DPP4	3
GO:0008236	MF	serine-type peptidase activity	3ÔÂ31ÈÕ	191/18368	0.004015618	0.01981038	0.010426516	F3/MMP1/DPP4	3
GO:0017171	MF	serine hydrolase activity	3ÔÂ31ÈÕ	195/18368	0.004255231	0.020315298	0.010692262	F3/MMP1/DPP4	3
GO:0001228	MF	DNA-binding transcription activator activity	RNA polymerase II-specific	4/31	450/18368	0.006624417	0.030165873	0.015876775	NFE2L2/HIF1A/AR/RELA	4
GO:0005539	MF	glycosaminoglycan binding	3ÔÂ31ÈÕ	230/18368	0.006726174	0.030165873	0.015876775	MPO/VEGFA/CXCL10	3
GO:0001216	MF	DNA-binding transcription activator activity	4/31	456/18368	0.006937107	0.030196817	0.015893062	NFE2L2/HIF1A/AR/RELA	4
GO:0042562	MF	hormone binding	2/31	86/18368	0.009225609	0.039011147	0.020532182	EGFR/AR	2
GO:0051117	MF	ATPase binding	2/31	89/18368	0.009853465	0.039618722	0.020851959	EGFR/AR	2
GO:1901681	MF	sulfur compound binding	3ÔÂ31ÈÕ	265/18368	0.009904681	0.039618722	0.020851959	MPO/VEGFA/CXCL10	3
GO:0004497	MF	monooxygenase activity	2/31	102/18368	0.012786247	0.049799067	0.026210035	HMOX1/NOS3	2
