# Supplementary material for: In silico evidence implicating novel mechanisms of Prunella vulgaris L. as a potential botanical drug against COVID-19-associated acute kidney injury
Source: Front Pharmacol. 2023 May 18;14:1188086. doi: 10.3389/fphar.2023.1188086 (PMC10232756; doi:10.3389/fphar.2023.1188086)
Supplement: Supplementary file 6 [file DataSheet5.ZIP › raw data/active-modules.xlsx]

## Sheet: Sheet1
Mol ID	Molecule Name		MW	AlogP	Hdon	Hacc	OB (%)	Caco-2	BBB	DL	FASA-	HL
MOL000006	luteolin	木犀 草 素	286.25	2.07	4	6	36.16	0.19	-0.84	0.25	0.39	15.94
MOL000098	quercetin	槲 皮 素	302.25	1.5	5	7	46.43	0.05	-0.77	0.28	0.38	14.4
MOL000358	beta-sitosterol	β-谷甾醇	414.79	8.08	1	1	36.91	1.32	0.99	0.75	0.23	5.36
MOL000422	kaempferol	山奈酚	286.25	1.77	4	6	41.88	0.26	-0.55	0.24	0	14.74
MOL000449	Stigmasterol	豆甾醇	412.77	7.64	1	1	43.83	1.44	1	0.76	0.22	5.57
MOL000737	morin	桑色素	302.25	1.5	5	7	46.23	0	-0.77	0.27	0.41	15.51
MOL004355	Spinasterol	菠甾醇	412.77	7.64	1	1	42.98	1.44	1.04	0.76	0.21	5.32
MOL004798	delphinidin	飞燕草素	303.26	1.4	6	7	40.63	-0.02	-0.81	0.28	0.35	1.16
MOL006767	Vulgaxanthin-I	仙人掌黄素-I	339.34	-1.29	6	10	56.14	-1.56	-2.19	0.26	0	37.55
MOL006772	poriferasterol monoglucoside_qt	单葡萄糖苷	412.77	7.64	1	1	43.83	1.33	0.93	0.76	0.23	5.32
MOL006774	stigmast-7-enol	豆甾-7-烯醇	414.79	8.08	1	1	37.42	1.39	1.04	0.75	0.22	6.28
