# Supplementary material for: In silico evidence implicating novel mechanisms of Prunella vulgaris L. as a potential botanical drug against COVID-19-associated acute kidney injury
Source: Front Pharmacol. 2023 May 18;14:1188086. doi: 10.3389/fphar.2023.1188086 (PMC10232756; doi:10.3389/fphar.2023.1188086)
Supplement: Supplementary file 6 [file DataSheet5.ZIP › raw data/string_interactions-31genes.tsv]

#node1	node2	node1_string_id	node2_string_id	neighborhood_on_chromosome	gene_fusion	phylogenetic_cooccurrence	homology	coexpression	experimentally_determined_interaction	database_annotated	automated_textmining	combined_score
ALOX5	HMOX1	9606.ENSP00000363512	9606.ENSP00000216117	0	0	0	0	0.060	0	0	0.404	0.415
ALOX5	MPO	9606.ENSP00000363512	9606.ENSP00000225275	0	0	0	0	0.121	0	0	0.478	0.522
ALOX5	CCL2	9606.ENSP00000363512	9606.ENSP00000225831	0	0	0	0	0	0	0	0.466	0.465
ALOX5	IL4	9606.ENSP00000363512	9606.ENSP00000231449	0	0	0	0	0	0	0.900	0.469	0.944
ALOX5	IL1B	9606.ENSP00000363512	9606.ENSP00000263341	0	0	0	0	0.098	0	0	0.606	0.629
ALOX5	ICAM1	9606.ENSP00000363512	9606.ENSP00000264832	0	0	0	0	0.060	0	0	0.408	0.419
ALOX5	CXCL8	9606.ENSP00000363512	9606.ENSP00000306512	0	0	0	0	0	0	0	0.506	0.506
ALOX5	VEGFA	9606.ENSP00000363512	9606.ENSP00000478570	0	0	0	0	0	0	0	0.454	0.454
ALOX5	CXCL2	9606.ENSP00000363512	9606.ENSP00000427279	0	0	0	0	0	0	0	0.500	0.499
ALOX5	IL10	9606.ENSP00000363512	9606.ENSP00000412237	0	0	0	0	0	0	0	0.517	0.517
ALOX5	IL6	9606.ENSP00000363512	9606.ENSP00000385675	0	0	0	0	0	0	0	0.601	0.601
AR	EGFR	9606.ENSP00000363822	9606.ENSP00000275493	0	0	0	0	0.063	0.698	0	0.966	0.989
AR	CXCL8	9606.ENSP00000363822	9606.ENSP00000306512	0	0	0	0	0	0	0	0.406	0.406
AR	HSPA5	9606.ENSP00000363822	9606.ENSP00000324173	0	0	0	0	0	0.182	0	0.301	0.403
AR	IL6	9606.ENSP00000363822	9606.ENSP00000385675	0	0	0	0	0	0	0	0.560	0.560
AR	VEGFA	9606.ENSP00000363822	9606.ENSP00000478570	0	0	0	0	0	0	0	0.600	0.600
AR	RELA	9606.ENSP00000363822	9606.ENSP00000384273	0	0	0	0	0	0.489	0	0.501	0.734
AR	HIF1A	9606.ENSP00000363822	9606.ENSP00000437955	0	0	0	0	0	0.521	0	0.722	0.861
CCL2	HMOX1	9606.ENSP00000225831	9606.ENSP00000216117	0	0	0	0	0.095	0	0	0.668	0.686
CCL2	TGFB1	9606.ENSP00000225831	9606.ENSP00000221930	0	0	0	0	0.049	0	0	0.653	0.655
CCL2	SERPINE1	9606.ENSP00000225831	9606.ENSP00000223095	0	0	0	0	0.122	0	0	0.740	0.762
CCL2	MPO	9606.ENSP00000225831	9606.ENSP00000225275	0	0	0	0	0	0	0	0.682	0.682
CCL2	NFE2L2	9606.ENSP00000225831	9606.ENSP00000380252	0	0	0	0	0	0	0	0.459	0.459
CCL2	ALOX5	9606.ENSP00000225831	9606.ENSP00000363512	0	0	0	0	0	0	0	0.466	0.465
CCL2	DPP4	9606.ENSP00000225831	9606.ENSP00000353731	0	0	0	0	0	0	0	0.495	0.495
CCL2	EGFR	9606.ENSP00000225831	9606.ENSP00000275493	0	0	0	0	0.062	0	0	0.517	0.527
CCL2	THBD	9606.ENSP00000225831	9606.ENSP00000366307	0	0	0	0	0.095	0	0	0.504	0.532
CCL2	HIF1A	9606.ENSP00000225831	9606.ENSP00000437955	0	0	0	0	0.062	0	0	0.618	0.626
CCL2	STAT1	9606.ENSP00000225831	9606.ENSP00000354394	0	0	0	0	0.063	0	0	0.664	0.672
CCL2	F3	9606.ENSP00000225831	9606.ENSP00000334145	0	0	0	0	0.083	0	0	0.660	0.675
CCL2	EDN1	9606.ENSP00000225831	9606.ENSP00000368683	0	0	0	0	0.088	0	0	0.661	0.678
CCL2	NOS3	9606.ENSP00000225831	9606.ENSP00000297494	0	0	0	0	0	0	0	0.681	0.681
CCL2	MMP1	9606.ENSP00000225831	9606.ENSP00000322788	0	0	0	0	0.109	0.213	0	0.614	0.705
CCL2	CRP	9606.ENSP00000225831	9606.ENSP00000255030	0	0	0	0	0	0	0	0.805	0.805
CCL2	IL2	9606.ENSP00000225831	9606.ENSP00000226730	0	0	0	0	0	0	0	0.810	0.810
CCL2	IFNG	9606.ENSP00000225831	9606.ENSP00000229135	0	0	0	0	0.063	0	0	0.835	0.839
CCL2	VEGFA	9606.ENSP00000225831	9606.ENSP00000478570	0	0	0	0	0	0	0	0.856	0.856
CCL2	ICAM1	9606.ENSP00000225831	9606.ENSP00000264832	0	0	0	0	0.148	0	0	0.859	0.874
CCL2	RELA	9606.ENSP00000225831	9606.ENSP00000384273	0	0	0	0	0	0.486	0.800	0.561	0.950
CCL2	CXCL2	9606.ENSP00000225831	9606.ENSP00000427279	0	0	0	0	0.194	0	0.900	0.824	0.984
CCL2	IL4	9606.ENSP00000225831	9606.ENSP00000231449	0	0	0	0	0	0	0.900	0.860	0.985
CCL2	IL10	9606.ENSP00000225831	9606.ENSP00000412237	0	0	0	0	0	0	0.900	0.901	0.989
CCL2	CXCL10	9606.ENSP00000225831	9606.ENSP00000305651	0	0	0	0	0.160	0	0.900	0.910	0.991
CCL2	IL1B	9606.ENSP00000225831	9606.ENSP00000263341	0	0	0	0	0.127	0	0.900	0.927	0.993
CCL2	IL6	9606.ENSP00000225831	9606.ENSP00000385675	0	0	0	0	0.267	0	0.900	0.930	0.994
CCL2	CXCL8	9606.ENSP00000225831	9606.ENSP00000306512	0	0	0	0	0.271	0.280	0.900	0.923	0.995
CRP	HMOX1	9606.ENSP00000255030	9606.ENSP00000216117	0	0	0	0	0	0	0	0.478	0.478
CRP	TGFB1	9606.ENSP00000255030	9606.ENSP00000221930	0	0	0	0	0	0	0	0.509	0.509
CRP	SERPINE1	9606.ENSP00000255030	9606.ENSP00000223095	0	0	0	0	0.049	0	0	0.820	0.821
CRP	MPO	9606.ENSP00000255030	9606.ENSP00000225275	0	0	0	0	0	0	0	0.805	0.805
CRP	CCL2	9606.ENSP00000255030	9606.ENSP00000225831	0	0	0	0	0	0	0	0.805	0.805
CRP	IL2	9606.ENSP00000255030	9606.ENSP00000226730	0	0	0	0	0	0	0	0.703	0.703
CRP	IFNG	9606.ENSP00000255030	9606.ENSP00000229135	0	0	0	0	0	0	0	0.747	0.747
CRP	IL4	9606.ENSP00000255030	9606.ENSP00000231449	0	0	0	0	0	0	0	0.683	0.683
CRP	EGFR	9606.ENSP00000255030	9606.ENSP00000275493	0	0	0	0	0.062	0	0	0.390	0.403
CRP	MMP1	9606.ENSP00000255030	9606.ENSP00000322788	0	0	0	0	0.052	0	0	0.518	0.523
CRP	DPP4	9606.ENSP00000255030	9606.ENSP00000353731	0	0	0	0	0.062	0	0	0.563	0.573
CRP	THBD	9606.ENSP00000255030	9606.ENSP00000366307	0	0	0	0	0	0	0	0.636	0.636
CRP	CXCL10	9606.ENSP00000255030	9606.ENSP00000305651	0	0	0	0	0	0	0	0.637	0.637
CRP	NOS3	9606.ENSP00000255030	9606.ENSP00000297494	0	0	0	0	0	0	0	0.681	0.681
CRP	EDN1	9606.ENSP00000255030	9606.ENSP00000368683	0	0	0	0	0	0	0	0.704	0.704
CRP	VEGFA	9606.ENSP00000255030	9606.ENSP00000478570	0	0	0	0	0	0	0	0.707	0.707
CRP	ICAM1	9606.ENSP00000255030	9606.ENSP00000264832	0	0	0	0	0	0	0	0.805	0.805
CRP	F3	9606.ENSP00000255030	9606.ENSP00000334145	0	0	0	0	0	0	0	0.826	0.826
CRP	IL10	9606.ENSP00000255030	9606.ENSP00000412237	0	0	0	0	0	0	0	0.838	0.838
CRP	CXCL8	9606.ENSP00000255030	9606.ENSP00000306512	0	0	0	0	0	0	0	0.857	0.857
CRP	IL1B	9606.ENSP00000255030	9606.ENSP00000263341	0	0	0	0	0.062	0	0	0.859	0.862
CRP	IL6	9606.ENSP00000255030	9606.ENSP00000385675	0	0	0	0	0	0	0	0.916	0.916
CXCL10	HMOX1	9606.ENSP00000305651	9606.ENSP00000216117	0	0	0	0	0.065	0	0	0.474	0.487
CXCL10	TGFB1	9606.ENSP00000305651	9606.ENSP00000221930	0	0	0	0	0	0	0	0.458	0.458
CXCL10	SERPINE1	9606.ENSP00000305651	9606.ENSP00000223095	0	0	0	0	0.064	0	0	0.460	0.472
CXCL10	MPO	9606.ENSP00000305651	9606.ENSP00000225275	0	0	0	0	0	0	0	0.467	0.467
CXCL10	CCL2	9606.ENSP00000305651	9606.ENSP00000225831	0	0	0	0	0.160	0	0.900	0.910	0.991
CXCL10	IL2	9606.ENSP00000305651	9606.ENSP00000226730	0	0	0	0	0	0	0	0.805	0.805
CXCL10	IFNG	9606.ENSP00000305651	9606.ENSP00000229135	0	0	0	0	0.118	0	0	0.861	0.872
CXCL10	IL4	9606.ENSP00000305651	9606.ENSP00000231449	0	0	0	0	0	0	0	0.817	0.817
CXCL10	CRP	9606.ENSP00000305651	9606.ENSP00000255030	0	0	0	0	0	0	0	0.637	0.637
CXCL10	IL1B	9606.ENSP00000305651	9606.ENSP00000263341	0	0	0	0	0.242	0	0.900	0.863	0.988
CXCL10	ICAM1	9606.ENSP00000305651	9606.ENSP00000264832	0	0	0	0	0.145	0	0	0.708	0.739
CXCL10	THBD	9606.ENSP00000305651	9606.ENSP00000366307	0	0	0	0	0.076	0	0	0.391	0.413
CXCL10	MMP1	9606.ENSP00000305651	9606.ENSP00000322788	0	0	0	0	0.065	0	0	0.456	0.469
CXCL10	RELA	9606.ENSP00000305651	9606.ENSP00000384273	0	0	0	0	0.062	0	0	0.462	0.474
CXCL10	VEGFA	9606.ENSP00000305651	9606.ENSP00000478570	0	0	0	0	0	0	0	0.739	0.739
CXCL10	DPP4	9606.ENSP00000305651	9606.ENSP00000353731	0	0	0	0	0	0.679	0	0.528	0.842
CXCL10	STAT1	9606.ENSP00000305651	9606.ENSP00000354394	0	0	0	0	0.707	0	0	0.745	0.922
CXCL10	CXCL2	9606.ENSP00000305651	9606.ENSP00000427279	0	0	0	0	0.139	0	0.600	0.807	0.927
CXCL10	CXCL8	9606.ENSP00000305651	9606.ENSP00000306512	0	0	0	0	0.145	0	0.600	0.879	0.955
CXCL10	IL10	9606.ENSP00000305651	9606.ENSP00000412237	0	0	0	0	0.084	0	0.900	0.866	0.986
CXCL10	IL6	9606.ENSP00000305651	9606.ENSP00000385675	0	0	0	0	0.175	0	0.900	0.878	0.989
CXCL2	HMOX1	9606.ENSP00000427279	9606.ENSP00000216117	0	0	0	0	0.069	0	0	0.394	0.411
CXCL2	MPO	9606.ENSP00000427279	9606.ENSP00000225275	0	0	0	0	0	0	0	0.610	0.610
CXCL2	CCL2	9606.ENSP00000427279	9606.ENSP00000225831	0	0	0	0	0.194	0	0.900	0.824	0.984
CXCL2	IL2	9606.ENSP00000427279	9606.ENSP00000226730	0	0	0	0	0	0	0	0.555	0.555
CXCL2	IFNG	9606.ENSP00000427279	9606.ENSP00000229135	0	0	0	0	0.073	0	0	0.623	0.636
CXCL2	IL4	9606.ENSP00000427279	9606.ENSP00000231449	0	0	0	0	0	0	0	0.648	0.648
CXCL2	IL1B	9606.ENSP00000427279	9606.ENSP00000263341	0	0	0	0	0.591	0	0.900	0.874	0.994
CXCL2	ICAM1	9606.ENSP00000427279	9606.ENSP00000264832	0	0	0	0	0.170	0	0	0.667	0.712
CXCL2	CXCL10	9606.ENSP00000427279	9606.ENSP00000305651	0	0	0	0	0.139	0	0.600	0.807	0.927
CXCL2	CXCL8	9606.ENSP00000427279	9606.ENSP00000306512	0	0	0	0.874	0.824	0	0.300	0.806	0.884
CXCL2	MMP1	9606.ENSP00000427279	9606.ENSP00000322788	0	0	0	0	0.097	0	0	0.365	0.402
CXCL2	DPP4	9606.ENSP00000427279	9606.ENSP00000353731	0	0	0	0	0	0.488	0	0.134	0.537
CXCL2	STAT1	9606.ENSP00000427279	9606.ENSP00000354394	0	0	0	0	0.053	0	0	0.538	0.544
CXCL2	ALOX5	9606.ENSP00000427279	9606.ENSP00000363512	0	0	0	0	0	0	0	0.500	0.499
CXCL2	RELA	9606.ENSP00000427279	9606.ENSP00000384273	0	0	0	0	0.049	0.270	0.800	0.404	0.906
CXCL2	IL6	9606.ENSP00000427279	9606.ENSP00000385675	0	0	0	0	0.629	0	0.900	0.880	0.995
CXCL2	IL10	9606.ENSP00000427279	9606.ENSP00000412237	0	0	0	0	0.065	0	0.900	0.846	0.984
CXCL2	VEGFA	9606.ENSP00000427279	9606.ENSP00000478570	0	0	0	0	0	0	0	0.601	0.601
CXCL8	HMOX1	9606.ENSP00000306512	9606.ENSP00000216117	0	0	0	0	0.077	0	0	0.660	0.673
CXCL8	TGFB1	9606.ENSP00000306512	9606.ENSP00000221930	0	0	0	0	0.096	0	0	0.652	0.671
CXCL8	SERPINE1	9606.ENSP00000306512	9606.ENSP00000223095	0	0	0	0	0.137	0	0	0.703	0.732
CXCL8	MPO	9606.ENSP00000306512	9606.ENSP00000225275	0	0	0	0	0.065	0	0	0.766	0.771
CXCL8	CCL2	9606.ENSP00000306512	9606.ENSP00000225831	0	0	0	0	0.271	0.280	0.900	0.923	0.995
CXCL8	IL2	9606.ENSP00000306512	9606.ENSP00000226730	0	0	0	0	0	0	0	0.873	0.873
CXCL8	IFNG	9606.ENSP00000306512	9606.ENSP00000229135	0	0	0	0	0.062	0	0	0.859	0.862
CXCL8	IL4	9606.ENSP00000306512	9606.ENSP00000231449	0	0	0	0	0	0	0.900	0.873	0.986
CXCL8	CRP	9606.ENSP00000306512	9606.ENSP00000255030	0	0	0	0	0	0	0	0.857	0.857
CXCL8	IL1B	9606.ENSP00000306512	9606.ENSP00000263341	0	0	0	0	0.679	0	0.900	0.948	0.998
CXCL8	ICAM1	9606.ENSP00000306512	9606.ENSP00000264832	0	0	0	0	0.214	0	0	0.858	0.883
CXCL8	EGFR	9606.ENSP00000306512	9606.ENSP00000275493	0	0	0	0	0	0	0	0.654	0.654
CXCL8	NOS3	9606.ENSP00000306512	9606.ENSP00000297494	0	0	0	0	0.053	0	0	0.622	0.627
CXCL8	CXCL10	9606.ENSP00000306512	9606.ENSP00000305651	0	0	0	0	0.145	0	0.600	0.879	0.955
CXCL8	AR	9606.ENSP00000306512	9606.ENSP00000363822	0	0	0	0	0	0	0	0.406	0.406
CXCL8	NFE2L2	9606.ENSP00000306512	9606.ENSP00000380252	0	0	0	0	0	0	0	0.460	0.459
CXCL8	ALOX5	9606.ENSP00000306512	9606.ENSP00000363512	0	0	0	0	0	0	0	0.506	0.506
CXCL8	THBD	9606.ENSP00000306512	9606.ENSP00000366307	0	0	0	0	0.139	0	0	0.556	0.601
CXCL8	EDN1	9606.ENSP00000306512	9606.ENSP00000368683	0	0	0	0	0.072	0	0	0.634	0.645
CXCL8	F3	9606.ENSP00000306512	9606.ENSP00000334145	0	0	0	0	0	0	0	0.668	0.668
CXCL8	STAT1	9606.ENSP00000306512	9606.ENSP00000354394	0	0	0	0	0.053	0	0	0.675	0.679
CXCL8	HIF1A	9606.ENSP00000306512	9606.ENSP00000437955	0	0	0	0	0.070	0	0	0.681	0.690
CXCL8	MMP1	9606.ENSP00000306512	9606.ENSP00000322788	0	0	0	0	0.190	0	0	0.715	0.759
CXCL8	VEGFA	9606.ENSP00000306512	9606.ENSP00000478570	0	0	0	0	0.065	0	0	0.875	0.879
CXCL8	CXCL2	9606.ENSP00000306512	9606.ENSP00000427279	0	0	0	0.874	0.824	0	0.300	0.806	0.884
CXCL8	RELA	9606.ENSP00000306512	9606.ENSP00000384273	0	0	0	0	0.065	0.753	0.900	0.681	0.991
CXCL8	IL10	9606.ENSP00000306512	9606.ENSP00000412237	0	0	0	0	0.062	0	0.900	0.947	0.994
CXCL8	IL6	9606.ENSP00000306512	9606.ENSP00000385675	0	0	0	0	0.581	0	0.900	0.947	0.997
DPP4	SERPINE1	9606.ENSP00000353731	9606.ENSP00000223095	0	0	0	0	0	0	0	0.479	0.479
DPP4	CCL2	9606.ENSP00000353731	9606.ENSP00000225831	0	0	0	0	0	0	0	0.495	0.495
DPP4	IL2	9606.ENSP00000353731	9606.ENSP00000226730	0	0	0	0	0	0	0	0.459	0.459
DPP4	IFNG	9606.ENSP00000353731	9606.ENSP00000229135	0	0	0	0	0	0	0	0.403	0.403
DPP4	CRP	9606.ENSP00000353731	9606.ENSP00000255030	0	0	0	0	0.062	0	0	0.563	0.573
DPP4	IL1B	9606.ENSP00000353731	9606.ENSP00000263341	0	0	0	0	0.062	0	0	0.465	0.476
DPP4	ICAM1	9606.ENSP00000353731	9606.ENSP00000264832	0	0	0	0	0.062	0	0	0.462	0.474
DPP4	NOS3	9606.ENSP00000353731	9606.ENSP00000297494	0.048	0	0	0	0	0	0	0.501	0.504
DPP4	CXCL10	9606.ENSP00000353731	9606.ENSP00000305651	0	0	0	0	0	0.679	0	0.528	0.842
DPP4	IL10	9606.ENSP00000353731	9606.ENSP00000412237	0	0	0	0	0	0	0	0.419	0.418
DPP4	VEGFA	9606.ENSP00000353731	9606.ENSP00000478570	0	0	0	0	0	0	0	0.451	0.451
DPP4	CXCL2	9606.ENSP00000353731	9606.ENSP00000427279	0	0	0	0	0	0.488	0	0.134	0.537
DPP4	IL6	9606.ENSP00000353731	9606.ENSP00000385675	0	0	0	0	0	0	0	0.566	0.566
EDN1	HMOX1	9606.ENSP00000368683	9606.ENSP00000216117	0	0	0	0	0	0	0	0.603	0.603
EDN1	TGFB1	9606.ENSP00000368683	9606.ENSP00000221930	0	0	0	0	0	0	0	0.740	0.740
EDN1	SERPINE1	9606.ENSP00000368683	9606.ENSP00000223095	0	0	0	0	0.088	0	0	0.690	0.705
EDN1	MPO	9606.ENSP00000368683	9606.ENSP00000225275	0	0	0	0	0	0	0	0.472	0.472
EDN1	CCL2	9606.ENSP00000368683	9606.ENSP00000225831	0	0	0	0	0.088	0	0	0.661	0.678
EDN1	IFNG	9606.ENSP00000368683	9606.ENSP00000229135	0	0	0	0	0	0	0	0.459	0.459
EDN1	IL4	9606.ENSP00000368683	9606.ENSP00000231449	0	0	0	0	0.063	0	0	0.427	0.441
EDN1	CRP	9606.ENSP00000368683	9606.ENSP00000255030	0	0	0	0	0	0	0	0.704	0.704
EDN1	IL1B	9606.ENSP00000368683	9606.ENSP00000263341	0	0	0	0	0.062	0	0	0.693	0.700
EDN1	ICAM1	9606.ENSP00000368683	9606.ENSP00000264832	0	0	0	0	0.065	0	0	0.689	0.697
EDN1	EGFR	9606.ENSP00000368683	9606.ENSP00000275493	0	0	0	0	0.098	0	0.900	0.468	0.947
EDN1	NOS3	9606.ENSP00000368683	9606.ENSP00000297494	0	0	0	0	0	0	0	0.863	0.863
EDN1	CXCL8	9606.ENSP00000368683	9606.ENSP00000306512	0	0	0	0	0.072	0	0	0.634	0.645
EDN1	MMP1	9606.ENSP00000368683	9606.ENSP00000322788	0	0	0	0	0.069	0	0	0.470	0.486
EDN1	F3	9606.ENSP00000368683	9606.ENSP00000334145	0	0	0	0	0.092	0	0	0.573	0.595
EDN1	THBD	9606.ENSP00000368683	9606.ENSP00000366307	0	0	0	0	0.077	0	0	0.556	0.572
EDN1	IL10	9606.ENSP00000368683	9606.ENSP00000412237	0	0	0	0	0	0	0	0.522	0.522
EDN1	IL6	9606.ENSP00000368683	9606.ENSP00000385675	0	0	0	0	0.088	0	0	0.731	0.744
EDN1	VEGFA	9606.ENSP00000368683	9606.ENSP00000478570	0	0	0	0	0	0	0	0.923	0.923
EDN1	HIF1A	9606.ENSP00000368683	9606.ENSP00000437955	0	0	0	0	0	0	0.900	0.641	0.962
EGFR	TGFB1	9606.ENSP00000275493	9606.ENSP00000221930	0	0	0	0	0	0.183	0	0.683	0.730
EGFR	SERPINE1	9606.ENSP00000275493	9606.ENSP00000223095	0	0	0	0	0.125	0	0	0.504	0.548
EGFR	CCL2	9606.ENSP00000275493	9606.ENSP00000225831	0	0	0	0	0.062	0	0	0.517	0.527
EGFR	IL2	9606.ENSP00000275493	9606.ENSP00000226730	0	0	0	0	0	0	0.600	0.556	0.815
EGFR	IFNG	9606.ENSP00000275493	9606.ENSP00000229135	0	0	0	0	0	0	0.600	0.515	0.798
EGFR	IL4	9606.ENSP00000275493	9606.ENSP00000231449	0	0	0	0	0.062	0	0.600	0.468	0.783
EGFR	CRP	9606.ENSP00000275493	9606.ENSP00000255030	0	0	0	0	0.062	0	0	0.390	0.403
EGFR	IL1B	9606.ENSP00000275493	9606.ENSP00000263341	0	0	0	0	0	0	0	0.561	0.561
EGFR	ICAM1	9606.ENSP00000275493	9606.ENSP00000264832	0	0	0	0	0	0.270	0	0.510	0.627
EGFR	F3	9606.ENSP00000275493	9606.ENSP00000334145	0	0	0	0	0.110	0	0	0.404	0.446
EGFR	NOS3	9606.ENSP00000275493	9606.ENSP00000297494	0	0	0	0	0	0	0	0.459	0.459
EGFR	NFE2L2	9606.ENSP00000275493	9606.ENSP00000380252	0	0	0	0	0	0	0	0.494	0.493
EGFR	RELA	9606.ENSP00000275493	9606.ENSP00000384273	0	0	0	0	0	0	0	0.503	0.503
EGFR	MMP1	9606.ENSP00000275493	9606.ENSP00000322788	0	0	0	0	0.078	0	0	0.516	0.535
EGFR	CXCL8	9606.ENSP00000275493	9606.ENSP00000306512	0	0	0	0	0	0	0	0.654	0.654
EGFR	IL10	9606.ENSP00000275493	9606.ENSP00000412237	0	0	0	0	0	0	0.600	0.521	0.800
EGFR	IL6	9606.ENSP00000275493	9606.ENSP00000385675	0	0	0	0	0	0	0.600	0.683	0.867
EGFR	VEGFA	9606.ENSP00000275493	9606.ENSP00000478570	0	0	0	0	0.089	0	0.600	0.861	0.944
EGFR	EDN1	9606.ENSP00000275493	9606.ENSP00000368683	0	0	0	0	0.098	0	0.900	0.468	0.947
EGFR	HIF1A	9606.ENSP00000275493	9606.ENSP00000437955	0	0	0	0	0	0	0.900	0.776	0.976
EGFR	HSPA5	9606.ENSP00000275493	9606.ENSP00000324173	0	0	0	0	0	0.682	0	0.955	0.985
EGFR	AR	9606.ENSP00000275493	9606.ENSP00000363822	0	0	0	0	0.063	0.698	0	0.966	0.989
EGFR	STAT1	9606.ENSP00000275493	9606.ENSP00000354394	0	0	0	0	0.062	0.875	0.900	0.709	0.996
F3	SERPINE1	9606.ENSP00000334145	9606.ENSP00000223095	0	0	0	0	0.091	0	0	0.843	0.851
F3	MPO	9606.ENSP00000334145	9606.ENSP00000225275	0	0	0	0	0	0	0	0.594	0.594
F3	CCL2	9606.ENSP00000334145	9606.ENSP00000225831	0	0	0	0	0.083	0	0	0.660	0.675
F3	IL2	9606.ENSP00000334145	9606.ENSP00000226730	0	0	0	0	0	0	0	0.414	0.414
F3	IFNG	9606.ENSP00000334145	9606.ENSP00000229135	0	0	0	0	0	0	0	0.474	0.474
F3	CRP	9606.ENSP00000334145	9606.ENSP00000255030	0	0	0	0	0	0	0	0.826	0.826
F3	IL1B	9606.ENSP00000334145	9606.ENSP00000263341	0	0	0	0	0.062	0	0	0.653	0.660
F3	ICAM1	9606.ENSP00000334145	9606.ENSP00000264832	0	0	0	0	0	0	0	0.687	0.687
F3	EGFR	9606.ENSP00000334145	9606.ENSP00000275493	0	0	0	0	0.110	0	0	0.404	0.446
F3	NOS3	9606.ENSP00000334145	9606.ENSP00000297494	0	0	0	0	0	0	0	0.600	0.600
F3	CXCL8	9606.ENSP00000334145	9606.ENSP00000306512	0	0	0	0	0	0	0	0.668	0.668
F3	HSPA5	9606.ENSP00000334145	9606.ENSP00000324173	0	0	0	0	0	0	0	0.460	0.460
F3	IL10	9606.ENSP00000334145	9606.ENSP00000412237	0	0	0	0	0	0	0	0.556	0.556
F3	EDN1	9606.ENSP00000334145	9606.ENSP00000368683	0	0	0	0	0.092	0	0	0.573	0.595
F3	VEGFA	9606.ENSP00000334145	9606.ENSP00000478570	0	0	0	0	0.062	0	0	0.681	0.687
F3	IL6	9606.ENSP00000334145	9606.ENSP00000385675	0	0	0	0	0.088	0	0	0.705	0.719
F3	THBD	9606.ENSP00000334145	9606.ENSP00000366307	0	0	0	0	0.062	0	0	0.864	0.867
HIF1A	HMOX1	9606.ENSP00000437955	9606.ENSP00000216117	0	0	0	0	0	0	0	0.697	0.697
HIF1A	TGFB1	9606.ENSP00000437955	9606.ENSP00000221930	0	0	0	0	0	0.209	0	0.581	0.654
HIF1A	SERPINE1	9606.ENSP00000437955	9606.ENSP00000223095	0	0	0	0	0.076	0	0	0.602	0.616
HIF1A	CCL2	9606.ENSP00000437955	9606.ENSP00000225831	0	0	0	0	0.062	0	0	0.618	0.626
HIF1A	IL2	9606.ENSP00000437955	9606.ENSP00000226730	0	0	0	0	0	0	0	0.505	0.505
HIF1A	IFNG	9606.ENSP00000437955	9606.ENSP00000229135	0	0	0	0	0	0	0	0.524	0.524
HIF1A	IL4	9606.ENSP00000437955	9606.ENSP00000231449	0	0	0	0	0	0	0	0.522	0.522
HIF1A	IL1B	9606.ENSP00000437955	9606.ENSP00000263341	0	0	0	0	0	0	0	0.724	0.724
HIF1A	ICAM1	9606.ENSP00000437955	9606.ENSP00000264832	0	0	0	0	0	0.273	0	0.544	0.654
HIF1A	EGFR	9606.ENSP00000437955	9606.ENSP00000275493	0	0	0	0	0	0	0.900	0.776	0.976
HIF1A	NOS3	9606.ENSP00000437955	9606.ENSP00000297494	0	0	0	0	0	0	0.900	0.701	0.968
HIF1A	CXCL8	9606.ENSP00000437955	9606.ENSP00000306512	0	0	0	0	0.070	0	0	0.681	0.690
HIF1A	MMP1	9606.ENSP00000437955	9606.ENSP00000322788	0	0	0	0	0.065	0	0	0.476	0.489
HIF1A	HSPA5	9606.ENSP00000437955	9606.ENSP00000324173	0	0	0	0	0.065	0.056	0	0.522	0.541
HIF1A	STAT1	9606.ENSP00000437955	9606.ENSP00000354394	0	0	0	0	0.062	0.056	0	0.517	0.534
HIF1A	AR	9606.ENSP00000437955	9606.ENSP00000363822	0	0	0	0	0	0.521	0	0.722	0.861
HIF1A	EDN1	9606.ENSP00000437955	9606.ENSP00000368683	0	0	0	0	0	0	0.900	0.641	0.962
HIF1A	NFE2L2	9606.ENSP00000437955	9606.ENSP00000380252	0	0	0	0	0.152	0	0	0.592	0.639
HIF1A	RELA	9606.ENSP00000437955	9606.ENSP00000384273	0	0	0	0	0	0.270	0	0.890	0.916
HIF1A	IL6	9606.ENSP00000437955	9606.ENSP00000385675	0	0	0	0	0.065	0	0	0.717	0.724
HIF1A	IL10	9606.ENSP00000437955	9606.ENSP00000412237	0	0	0	0	0	0	0	0.604	0.604
HIF1A	VEGFA	9606.ENSP00000437955	9606.ENSP00000478570	0	0	0	0	0.062	0.874	0.900	0.919	0.998
HMOX1	THBD	9606.ENSP00000216117	9606.ENSP00000366307	0	0	0	0	0.088	0	0	0.375	0.405
HMOX1	CXCL2	9606.ENSP00000216117	9606.ENSP00000427279	0	0	0	0	0.069	0	0	0.394	0.411
HMOX1	IL2	9606.ENSP00000216117	9606.ENSP00000226730	0	0	0	0	0	0	0	0.414	0.414
HMOX1	ALOX5	9606.ENSP00000216117	9606.ENSP00000363512	0	0	0	0	0.060	0	0	0.404	0.415
HMOX1	MMP1	9606.ENSP00000216117	9606.ENSP00000322788	0	0	0	0	0.068	0	0	0.415	0.431
HMOX1	TGFB1	9606.ENSP00000216117	9606.ENSP00000221930	0	0	0	0	0.088	0	0	0.426	0.454
HMOX1	STAT1	9606.ENSP00000216117	9606.ENSP00000354394	0	0	0	0	0	0	0	0.455	0.455
HMOX1	IFNG	9606.ENSP00000216117	9606.ENSP00000229135	0	0	0	0	0	0	0	0.475	0.475
HMOX1	CRP	9606.ENSP00000216117	9606.ENSP00000255030	0	0	0	0	0	0	0	0.478	0.478
HMOX1	CXCL10	9606.ENSP00000216117	9606.ENSP00000305651	0	0	0	0	0.065	0	0	0.474	0.487
HMOX1	SERPINE1	9606.ENSP00000216117	9606.ENSP00000223095	0	0	0	0	0.085	0	0	0.500	0.523
HMOX1	EDN1	9606.ENSP00000216117	9606.ENSP00000368683	0	0	0	0	0	0	0	0.603	0.603
HMOX1	HSPA5	9606.ENSP00000216117	9606.ENSP00000324173	0	0	0	0	0	0	0	0.636	0.637
HMOX1	MPO	9606.ENSP00000216117	9606.ENSP00000225275	0	0	0	0	0	0	0	0.652	0.652
HMOX1	ICAM1	9606.ENSP00000216117	9606.ENSP00000264832	0	0	0	0	0.077	0	0	0.653	0.666
HMOX1	CXCL8	9606.ENSP00000216117	9606.ENSP00000306512	0	0	0	0	0.077	0	0	0.660	0.673
HMOX1	VEGFA	9606.ENSP00000216117	9606.ENSP00000478570	0	0	0	0	0	0	0	0.683	0.683
HMOX1	CCL2	9606.ENSP00000216117	9606.ENSP00000225831	0	0	0	0	0.095	0	0	0.668	0.686
HMOX1	IL10	9606.ENSP00000216117	9606.ENSP00000412237	0	0	0	0	0	0	0	0.695	0.695
HMOX1	HIF1A	9606.ENSP00000216117	9606.ENSP00000437955	0	0	0	0	0	0	0	0.697	0.697
HMOX1	IL1B	9606.ENSP00000216117	9606.ENSP00000263341	0	0	0	0	0.070	0	0	0.760	0.767
HMOX1	NOS3	9606.ENSP00000216117	9606.ENSP00000297494	0	0	0	0	0	0.177	0	0.752	0.787
HMOX1	IL6	9606.ENSP00000216117	9606.ENSP00000385675	0	0	0	0	0.073	0	0	0.780	0.787
HMOX1	IL4	9606.ENSP00000216117	9606.ENSP00000231449	0	0	0	0	0	0	0.900	0.505	0.948
HMOX1	NFE2L2	9606.ENSP00000216117	9606.ENSP00000380252	0	0	0	0	0	0	0.900	0.916	0.991
HSPA5	HMOX1	9606.ENSP00000324173	9606.ENSP00000216117	0	0	0	0	0	0	0	0.636	0.637
HSPA5	IL1B	9606.ENSP00000324173	9606.ENSP00000263341	0	0	0	0	0	0	0	0.506	0.506
HSPA5	EGFR	9606.ENSP00000324173	9606.ENSP00000275493	0	0	0	0	0	0.682	0	0.955	0.985
HSPA5	NOS3	9606.ENSP00000324173	9606.ENSP00000297494	0	0	0	0	0.053	0.056	0	0.398	0.415
HSPA5	AR	9606.ENSP00000324173	9606.ENSP00000363822	0	0	0	0	0	0.182	0	0.301	0.403
HSPA5	F3	9606.ENSP00000324173	9606.ENSP00000334145	0	0	0	0	0	0	0	0.460	0.460
HSPA5	VEGFA	9606.ENSP00000324173	9606.ENSP00000478570	0	0	0	0	0	0	0	0.467	0.467
HSPA5	NFE2L2	9606.ENSP00000324173	9606.ENSP00000380252	0	0	0	0	0	0.078	0	0.461	0.482
HSPA5	IL6	9606.ENSP00000324173	9606.ENSP00000385675	0	0	0	0	0	0	0	0.527	0.527
HSPA5	RELA	9606.ENSP00000324173	9606.ENSP00000384273	0	0	0	0	0	0.415	0	0.232	0.531
HSPA5	HIF1A	9606.ENSP00000324173	9606.ENSP00000437955	0	0	0	0	0.065	0.056	0	0.522	0.541
ICAM1	HMOX1	9606.ENSP00000264832	9606.ENSP00000216117	0	0	0	0	0.077	0	0	0.653	0.666
ICAM1	TGFB1	9606.ENSP00000264832	9606.ENSP00000221930	0	0	0	0	0.097	0	0	0.510	0.538
ICAM1	SERPINE1	9606.ENSP00000264832	9606.ENSP00000223095	0	0	0	0	0.088	0	0	0.703	0.718
ICAM1	MPO	9606.ENSP00000264832	9606.ENSP00000225275	0	0	0	0	0	0	0	0.740	0.740
ICAM1	CCL2	9606.ENSP00000264832	9606.ENSP00000225831	0	0	0	0	0.148	0	0	0.859	0.874
ICAM1	IL2	9606.ENSP00000264832	9606.ENSP00000226730	0	0	0	0	0	0	0	0.733	0.733
ICAM1	IFNG	9606.ENSP00000264832	9606.ENSP00000229135	0	0	0	0	0	0	0	0.738	0.738
ICAM1	IL4	9606.ENSP00000264832	9606.ENSP00000231449	0	0	0	0	0	0	0	0.733	0.733
ICAM1	CRP	9606.ENSP00000264832	9606.ENSP00000255030	0	0	0	0	0	0	0	0.805	0.805
ICAM1	IL1B	9606.ENSP00000264832	9606.ENSP00000263341	0	0	0	0	0.154	0	0	0.858	0.874
ICAM1	NFE2L2	9606.ENSP00000264832	9606.ENSP00000380252	0	0	0	0	0	0	0	0.413	0.412
ICAM1	ALOX5	9606.ENSP00000264832	9606.ENSP00000363512	0	0	0	0	0.060	0	0	0.408	0.419
ICAM1	DPP4	9606.ENSP00000264832	9606.ENSP00000353731	0	0	0	0	0.062	0	0	0.462	0.474
ICAM1	MMP1	9606.ENSP00000264832	9606.ENSP00000322788	0	0	0	0	0.088	0	0	0.568	0.589
ICAM1	STAT1	9606.ENSP00000264832	9606.ENSP00000354394	0	0	0	0	0.061	0	0	0.600	0.609
ICAM1	EGFR	9606.ENSP00000264832	9606.ENSP00000275493	0	0	0	0	0	0.270	0	0.510	0.627
ICAM1	HIF1A	9606.ENSP00000264832	9606.ENSP00000437955	0	0	0	0	0	0.273	0	0.544	0.654
ICAM1	F3	9606.ENSP00000264832	9606.ENSP00000334145	0	0	0	0	0	0	0	0.687	0.687
ICAM1	EDN1	9606.ENSP00000264832	9606.ENSP00000368683	0	0	0	0	0.065	0	0	0.689	0.697
ICAM1	CXCL2	9606.ENSP00000264832	9606.ENSP00000427279	0	0	0	0	0.170	0	0	0.667	0.712
ICAM1	THBD	9606.ENSP00000264832	9606.ENSP00000366307	0	0	0	0	0.106	0	0	0.712	0.731
ICAM1	NOS3	9606.ENSP00000264832	9606.ENSP00000297494	0	0	0	0	0	0	0	0.731	0.731
ICAM1	CXCL10	9606.ENSP00000264832	9606.ENSP00000305651	0	0	0	0	0.145	0	0	0.708	0.739
ICAM1	VEGFA	9606.ENSP00000264832	9606.ENSP00000478570	0	0	0	0	0	0	0	0.763	0.763
ICAM1	CXCL8	9606.ENSP00000264832	9606.ENSP00000306512	0	0	0	0	0.214	0	0	0.858	0.883
ICAM1	RELA	9606.ENSP00000264832	9606.ENSP00000384273	0	0	0	0	0.065	0.681	0	0.639	0.883
ICAM1	IL6	9606.ENSP00000264832	9606.ENSP00000385675	0	0	0	0	0.152	0	0	0.876	0.890
ICAM1	IL10	9606.ENSP00000264832	9606.ENSP00000412237	0	0	0	0	0	0	0.900	0.775	0.976
IFNG	HMOX1	9606.ENSP00000229135	9606.ENSP00000216117	0	0	0	0	0	0	0	0.475	0.475
IFNG	TGFB1	9606.ENSP00000229135	9606.ENSP00000221930	0	0	0	0	0	0	0	0.780	0.780
IFNG	SERPINE1	9606.ENSP00000229135	9606.ENSP00000223095	0	0	0	0	0	0	0	0.472	0.472
IFNG	MPO	9606.ENSP00000229135	9606.ENSP00000225275	0	0	0	0	0	0	0	0.593	0.593
IFNG	CCL2	9606.ENSP00000229135	9606.ENSP00000225831	0	0	0	0	0.063	0	0	0.835	0.839
IFNG	IL2	9606.ENSP00000229135	9606.ENSP00000226730	0	0	0	0	0.087	0	0	0.902	0.907
IFNG	DPP4	9606.ENSP00000229135	9606.ENSP00000353731	0	0	0	0	0	0	0	0.403	0.403
IFNG	MMP1	9606.ENSP00000229135	9606.ENSP00000322788	0	0	0	0	0.053	0	0	0.425	0.432
IFNG	EDN1	9606.ENSP00000229135	9606.ENSP00000368683	0	0	0	0	0	0	0	0.459	0.459
IFNG	F3	9606.ENSP00000229135	9606.ENSP00000334145	0	0	0	0	0	0	0	0.474	0.474
IFNG	NOS3	9606.ENSP00000229135	9606.ENSP00000297494	0	0	0	0	0	0	0	0.502	0.502
IFNG	HIF1A	9606.ENSP00000229135	9606.ENSP00000437955	0	0	0	0	0	0	0	0.524	0.524
IFNG	CXCL2	9606.ENSP00000229135	9606.ENSP00000427279	0	0	0	0	0.073	0	0	0.623	0.636
IFNG	VEGFA	9606.ENSP00000229135	9606.ENSP00000478570	0	0	0	0	0	0	0	0.689	0.689
IFNG	ICAM1	9606.ENSP00000229135	9606.ENSP00000264832	0	0	0	0	0	0	0	0.738	0.738
IFNG	CRP	9606.ENSP00000229135	9606.ENSP00000255030	0	0	0	0	0	0	0	0.747	0.747
IFNG	EGFR	9606.ENSP00000229135	9606.ENSP00000275493	0	0	0	0	0	0	0.600	0.515	0.798
IFNG	CXCL8	9606.ENSP00000229135	9606.ENSP00000306512	0	0	0	0	0.062	0	0	0.859	0.862
IFNG	CXCL10	9606.ENSP00000229135	9606.ENSP00000305651	0	0	0	0	0.118	0	0	0.861	0.872
IFNG	IL1B	9606.ENSP00000229135	9606.ENSP00000263341	0	0	0	0	0.080	0	0	0.903	0.907
IFNG	IL4	9606.ENSP00000229135	9606.ENSP00000231449	0	0	0	0	0	0	0	0.910	0.910
IFNG	IL6	9606.ENSP00000229135	9606.ENSP00000385675	0	0	0	0	0.066	0	0	0.942	0.943
IFNG	RELA	9606.ENSP00000229135	9606.ENSP00000384273	0	0	0	0	0	0	0.900	0.475	0.945
IFNG	IL10	9606.ENSP00000229135	9606.ENSP00000412237	0	0	0	0	0.066	0	0	0.950	0.951
IFNG	STAT1	9606.ENSP00000229135	9606.ENSP00000354394	0	0	0	0	0.064	0	0.900	0.832	0.983
IL10	HMOX1	9606.ENSP00000412237	9606.ENSP00000216117	0	0	0	0	0	0	0	0.695	0.695
IL10	TGFB1	9606.ENSP00000412237	9606.ENSP00000221930	0	0	0	0	0	0	0.900	0.788	0.977
IL10	SERPINE1	9606.ENSP00000412237	9606.ENSP00000223095	0	0	0	0	0	0	0	0.600	0.600
IL10	MPO	9606.ENSP00000412237	9606.ENSP00000225275	0	0	0	0	0	0	0	0.760	0.760
IL10	CCL2	9606.ENSP00000412237	9606.ENSP00000225831	0	0	0	0	0	0	0.900	0.901	0.989
IL10	IL2	9606.ENSP00000412237	9606.ENSP00000226730	0	0	0	0	0	0	0	0.918	0.918
IL10	IFNG	9606.ENSP00000412237	9606.ENSP00000229135	0	0	0	0	0.066	0	0	0.950	0.951
IL10	IL4	9606.ENSP00000412237	9606.ENSP00000231449	0	0	0	0	0	0	0	0.937	0.937
IL10	CRP	9606.ENSP00000412237	9606.ENSP00000255030	0	0	0	0	0	0	0	0.838	0.838
IL10	IL1B	9606.ENSP00000412237	9606.ENSP00000263341	0	0	0	0	0.086	0	0.900	0.959	0.995
IL10	ICAM1	9606.ENSP00000412237	9606.ENSP00000264832	0	0	0	0	0	0	0.900	0.775	0.976
IL10	EGFR	9606.ENSP00000412237	9606.ENSP00000275493	0	0	0	0	0	0	0.600	0.521	0.800
IL10	NOS3	9606.ENSP00000412237	9606.ENSP00000297494	0	0	0	0	0	0	0	0.642	0.643
IL10	CXCL10	9606.ENSP00000412237	9606.ENSP00000305651	0	0	0	0	0.084	0	0.900	0.866	0.986
IL10	CXCL8	9606.ENSP00000412237	9606.ENSP00000306512	0	0	0	0	0.062	0	0.900	0.947	0.994
IL10	MMP1	9606.ENSP00000412237	9606.ENSP00000322788	0	0	0	0	0.052	0	0.900	0.565	0.955
IL10	F3	9606.ENSP00000412237	9606.ENSP00000334145	0	0	0	0	0	0	0	0.556	0.556
IL10	DPP4	9606.ENSP00000412237	9606.ENSP00000353731	0	0	0	0	0	0	0	0.419	0.418
IL10	STAT1	9606.ENSP00000412237	9606.ENSP00000354394	0	0	0	0	0	0.068	0	0.794	0.800
IL10	ALOX5	9606.ENSP00000412237	9606.ENSP00000363512	0	0	0	0	0	0	0	0.517	0.517
IL10	THBD	9606.ENSP00000412237	9606.ENSP00000366307	0	0	0	0	0	0	0	0.519	0.519
IL10	EDN1	9606.ENSP00000412237	9606.ENSP00000368683	0	0	0	0	0	0	0	0.522	0.522
IL10	NFE2L2	9606.ENSP00000412237	9606.ENSP00000380252	0	0	0	0	0	0	0	0.544	0.544
IL10	RELA	9606.ENSP00000412237	9606.ENSP00000384273	0	0	0	0	0	0	0	0.552	0.552
IL10	IL6	9606.ENSP00000412237	9606.ENSP00000385675	0	0	0	0	0.073	0	0.300	0.960	0.972
IL10	HIF1A	9606.ENSP00000412237	9606.ENSP00000437955	0	0	0	0	0	0	0	0.604	0.604
IL10	VEGFA	9606.ENSP00000412237	9606.ENSP00000478570	0	0	0	0	0	0	0.900	0.845	0.983
IL10	CXCL2	9606.ENSP00000412237	9606.ENSP00000427279	0	0	0	0	0.065	0	0.900	0.846	0.984
IL1B	HMOX1	9606.ENSP00000263341	9606.ENSP00000216117	0	0	0	0	0.070	0	0	0.760	0.767
IL1B	TGFB1	9606.ENSP00000263341	9606.ENSP00000221930	0	0	0	0	0.087	0	0	0.775	0.786
IL1B	SERPINE1	9606.ENSP00000263341	9606.ENSP00000223095	0	0	0	0	0.063	0	0	0.681	0.688
IL1B	MPO	9606.ENSP00000263341	9606.ENSP00000225275	0	0	0	0	0.098	0	0	0.833	0.843
IL1B	CCL2	9606.ENSP00000263341	9606.ENSP00000225831	0	0	0	0	0.127	0	0.900	0.927	0.993
IL1B	IL2	9606.ENSP00000263341	9606.ENSP00000226730	0	0	0	0	0	0	0	0.876	0.876
IL1B	IFNG	9606.ENSP00000263341	9606.ENSP00000229135	0	0	0	0	0.080	0	0	0.903	0.907
IL1B	IL4	9606.ENSP00000263341	9606.ENSP00000231449	0	0	0	0	0	0	0.900	0.910	0.990
IL1B	CRP	9606.ENSP00000263341	9606.ENSP00000255030	0	0	0	0	0.062	0	0	0.859	0.862
IL1B	DPP4	9606.ENSP00000263341	9606.ENSP00000353731	0	0	0	0	0.062	0	0	0.465	0.476
IL1B	HSPA5	9606.ENSP00000263341	9606.ENSP00000324173	0	0	0	0	0	0	0	0.506	0.506
IL1B	EGFR	9606.ENSP00000263341	9606.ENSP00000275493	0	0	0	0	0	0	0	0.561	0.561
IL1B	THBD	9606.ENSP00000263341	9606.ENSP00000366307	0	0	0	0	0.153	0	0	0.556	0.607
IL1B	ALOX5	9606.ENSP00000263341	9606.ENSP00000363512	0	0	0	0	0.098	0	0	0.606	0.629
IL1B	NFE2L2	9606.ENSP00000263341	9606.ENSP00000380252	0	0	0	0	0	0	0	0.652	0.652
IL1B	F3	9606.ENSP00000263341	9606.ENSP00000334145	0	0	0	0	0.062	0	0	0.653	0.660
IL1B	NOS3	9606.ENSP00000263341	9606.ENSP00000297494	0	0	0	0	0.062	0	0	0.689	0.696
IL1B	EDN1	9606.ENSP00000263341	9606.ENSP00000368683	0	0	0	0	0.062	0	0	0.693	0.700
IL1B	HIF1A	9606.ENSP00000263341	9606.ENSP00000437955	0	0	0	0	0	0	0	0.724	0.724
IL1B	STAT1	9606.ENSP00000263341	9606.ENSP00000354394	0	0	0	0	0.062	0	0	0.740	0.746
IL1B	MMP1	9606.ENSP00000263341	9606.ENSP00000322788	0	0	0	0	0.128	0.058	0	0.742	0.770
IL1B	VEGFA	9606.ENSP00000263341	9606.ENSP00000478570	0	0	0	0	0	0	0	0.857	0.857
IL1B	ICAM1	9606.ENSP00000263341	9606.ENSP00000264832	0	0	0	0	0.154	0	0	0.858	0.874
IL1B	RELA	9606.ENSP00000263341	9606.ENSP00000384273	0	0	0	0	0	0	0.900	0.793	0.978
IL1B	CXCL10	9606.ENSP00000263341	9606.ENSP00000305651	0	0	0	0	0.242	0	0.900	0.863	0.988
IL1B	CXCL2	9606.ENSP00000263341	9606.ENSP00000427279	0	0	0	0	0.591	0	0.900	0.874	0.994
IL1B	IL10	9606.ENSP00000263341	9606.ENSP00000412237	0	0	0	0	0.086	0	0.900	0.959	0.995
IL1B	IL6	9606.ENSP00000263341	9606.ENSP00000385675	0	0	0	0	0.427	0	0.900	0.953	0.997
IL1B	CXCL8	9606.ENSP00000263341	9606.ENSP00000306512	0	0	0	0	0.679	0	0.900	0.948	0.998
IL2	HMOX1	9606.ENSP00000226730	9606.ENSP00000216117	0	0	0	0	0	0	0	0.414	0.414
IL2	TGFB1	9606.ENSP00000226730	9606.ENSP00000221930	0	0	0	0	0	0	0	0.693	0.694
IL2	MPO	9606.ENSP00000226730	9606.ENSP00000225275	0	0	0	0	0	0	0	0.516	0.516
IL2	CCL2	9606.ENSP00000226730	9606.ENSP00000225831	0	0	0	0	0	0	0	0.810	0.810
IL2	F3	9606.ENSP00000226730	9606.ENSP00000334145	0	0	0	0	0	0	0	0.414	0.414
IL2	DPP4	9606.ENSP00000226730	9606.ENSP00000353731	0	0	0	0	0	0	0	0.459	0.459
IL2	HIF1A	9606.ENSP00000226730	9606.ENSP00000437955	0	0	0	0	0	0	0	0.505	0.505
IL2	CXCL2	9606.ENSP00000226730	9606.ENSP00000427279	0	0	0	0	0	0	0	0.555	0.555
IL2	CRP	9606.ENSP00000226730	9606.ENSP00000255030	0	0	0	0	0	0	0	0.703	0.703
IL2	ICAM1	9606.ENSP00000226730	9606.ENSP00000264832	0	0	0	0	0	0	0	0.733	0.733
IL2	VEGFA	9606.ENSP00000226730	9606.ENSP00000478570	0	0	0	0	0	0	0	0.753	0.753
IL2	CXCL10	9606.ENSP00000226730	9606.ENSP00000305651	0	0	0	0	0	0	0	0.805	0.805
IL2	EGFR	9606.ENSP00000226730	9606.ENSP00000275493	0	0	0	0	0	0	0.600	0.556	0.815
IL2	CXCL8	9606.ENSP00000226730	9606.ENSP00000306512	0	0	0	0	0	0	0	0.873	0.873
IL2	IL1B	9606.ENSP00000226730	9606.ENSP00000263341	0	0	0	0	0	0	0	0.876	0.876
IL2	IFNG	9606.ENSP00000226730	9606.ENSP00000229135	0	0	0	0	0.087	0	0	0.902	0.907
IL2	IL6	9606.ENSP00000226730	9606.ENSP00000385675	0	0	0	0	0	0	0	0.914	0.914
IL2	IL10	9606.ENSP00000226730	9606.ENSP00000412237	0	0	0	0	0	0	0	0.918	0.918
IL2	IL4	9606.ENSP00000226730	9606.ENSP00000231449	0	0	0	0	0.063	0	0	0.936	0.938
IL2	STAT1	9606.ENSP00000226730	9606.ENSP00000354394	0	0	0	0	0	0	0.900	0.702	0.968
IL2	RELA	9606.ENSP00000226730	9606.ENSP00000384273	0	0	0	0	0	0.486	0.900	0.500	0.972
IL4	HMOX1	9606.ENSP00000231449	9606.ENSP00000216117	0	0	0	0	0	0	0.900	0.505	0.948
IL4	TGFB1	9606.ENSP00000231449	9606.ENSP00000221930	0	0	0	0	0	0	0	0.766	0.766
IL4	SERPINE1	9606.ENSP00000231449	9606.ENSP00000223095	0	0	0	0	0	0	0	0.456	0.456
IL4	MPO	9606.ENSP00000231449	9606.ENSP00000225275	0	0	0	0	0	0	0	0.600	0.600
IL4	CCL2	9606.ENSP00000231449	9606.ENSP00000225831	0	0	0	0	0	0	0.900	0.860	0.985
IL4	IL2	9606.ENSP00000231449	9606.ENSP00000226730	0	0	0	0	0.063	0	0	0.936	0.938
IL4	IFNG	9606.ENSP00000231449	9606.ENSP00000229135	0	0	0	0	0	0	0	0.910	0.910
IL4	NOS3	9606.ENSP00000231449	9606.ENSP00000297494	0	0	0	0	0.062	0	0	0.395	0.408
IL4	EDN1	9606.ENSP00000231449	9606.ENSP00000368683	0	0	0	0	0.063	0	0	0.427	0.441
IL4	THBD	9606.ENSP00000231449	9606.ENSP00000366307	0	0	0	0	0	0	0	0.456	0.456
IL4	MMP1	9606.ENSP00000231449	9606.ENSP00000322788	0	0	0	0	0	0	0	0.460	0.460
IL4	HIF1A	9606.ENSP00000231449	9606.ENSP00000437955	0	0	0	0	0	0	0	0.522	0.522
IL4	CXCL2	9606.ENSP00000231449	9606.ENSP00000427279	0	0	0	0	0	0	0	0.648	0.648
IL4	CRP	9606.ENSP00000231449	9606.ENSP00000255030	0	0	0	0	0	0	0	0.683	0.683
IL4	STAT1	9606.ENSP00000231449	9606.ENSP00000354394	0	0	0	0	0	0	0	0.717	0.717
IL4	ICAM1	9606.ENSP00000231449	9606.ENSP00000264832	0	0	0	0	0	0	0	0.733	0.733
IL4	VEGFA	9606.ENSP00000231449	9606.ENSP00000478570	0	0	0	0	0	0	0	0.767	0.767
IL4	EGFR	9606.ENSP00000231449	9606.ENSP00000275493	0	0	0	0	0.062	0	0.600	0.468	0.783
IL4	CXCL10	9606.ENSP00000231449	9606.ENSP00000305651	0	0	0	0	0	0	0	0.817	0.817
IL4	IL10	9606.ENSP00000231449	9606.ENSP00000412237	0	0	0	0	0	0	0	0.937	0.937
IL4	ALOX5	9606.ENSP00000231449	9606.ENSP00000363512	0	0	0	0	0	0	0.900	0.469	0.944
IL4	RELA	9606.ENSP00000231449	9606.ENSP00000384273	0	0	0	0	0	0	0.900	0.463	0.944
IL4	CXCL8	9606.ENSP00000231449	9606.ENSP00000306512	0	0	0	0	0	0	0.900	0.873	0.986
IL4	IL1B	9606.ENSP00000231449	9606.ENSP00000263341	0	0	0	0	0	0	0.900	0.910	0.990
IL4	IL6	9606.ENSP00000231449	9606.ENSP00000385675	0	0	0	0	0	0	0.900	0.916	0.991
IL6	HMOX1	9606.ENSP00000385675	9606.ENSP00000216117	0	0	0	0	0.073	0	0	0.780	0.787
IL6	TGFB1	9606.ENSP00000385675	9606.ENSP00000221930	0	0	0	0	0.065	0	0.900	0.901	0.990
IL6	SERPINE1	9606.ENSP00000385675	9606.ENSP00000223095	0	0	0	0	0.160	0	0	0.803	0.827
IL6	MPO	9606.ENSP00000385675	9606.ENSP00000225275	0	0	0	0	0.062	0	0	0.839	0.843
IL6	CCL2	9606.ENSP00000385675	9606.ENSP00000225831	0	0	0	0	0.267	0	0.900	0.930	0.994
IL6	IL2	9606.ENSP00000385675	9606.ENSP00000226730	0	0	0	0	0	0	0	0.914	0.914
IL6	IFNG	9606.ENSP00000385675	9606.ENSP00000229135	0	0	0	0	0.066	0	0	0.942	0.943
IL6	IL4	9606.ENSP00000385675	9606.ENSP00000231449	0	0	0	0	0	0	0.900	0.916	0.991
IL6	CRP	9606.ENSP00000385675	9606.ENSP00000255030	0	0	0	0	0	0	0	0.916	0.916
IL6	IL1B	9606.ENSP00000385675	9606.ENSP00000263341	0	0	0	0	0.427	0	0.900	0.953	0.997
IL6	ICAM1	9606.ENSP00000385675	9606.ENSP00000264832	0	0	0	0	0.152	0	0	0.876	0.890
IL6	EGFR	9606.ENSP00000385675	9606.ENSP00000275493	0	0	0	0	0	0	0.600	0.683	0.867
IL6	NOS3	9606.ENSP00000385675	9606.ENSP00000297494	0	0	0	0	0.062	0	0	0.717	0.724
IL6	CXCL10	9606.ENSP00000385675	9606.ENSP00000305651	0	0	0	0	0.175	0	0.900	0.878	0.989
IL6	CXCL8	9606.ENSP00000385675	9606.ENSP00000306512	0	0	0	0	0.581	0	0.900	0.947	0.997
IL6	MMP1	9606.ENSP00000385675	9606.ENSP00000322788	0	0	0	0	0.154	0	0.900	0.710	0.973
IL6	HSPA5	9606.ENSP00000385675	9606.ENSP00000324173	0	0	0	0	0	0	0	0.527	0.527
IL6	F3	9606.ENSP00000385675	9606.ENSP00000334145	0	0	0	0	0.088	0	0	0.705	0.719
IL6	DPP4	9606.ENSP00000385675	9606.ENSP00000353731	0	0	0	0	0	0	0	0.566	0.566
IL6	STAT1	9606.ENSP00000385675	9606.ENSP00000354394	0	0	0	0	0.062	0.117	0.900	0.846	0.985
IL6	ALOX5	9606.ENSP00000385675	9606.ENSP00000363512	0	0	0	0	0	0	0	0.601	0.601
IL6	AR	9606.ENSP00000385675	9606.ENSP00000363822	0	0	0	0	0	0	0	0.560	0.560
IL6	THBD	9606.ENSP00000385675	9606.ENSP00000366307	0	0	0	0	0.098	0	0	0.617	0.639
IL6	EDN1	9606.ENSP00000385675	9606.ENSP00000368683	0	0	0	0	0.088	0	0	0.731	0.744
IL6	NFE2L2	9606.ENSP00000385675	9606.ENSP00000380252	0	0	0	0	0	0	0	0.634	0.634
IL6	RELA	9606.ENSP00000385675	9606.ENSP00000384273	0	0	0	0	0	0.270	0.900	0.707	0.976
IL6	HIF1A	9606.ENSP00000385675	9606.ENSP00000437955	0	0	0	0	0.065	0	0	0.717	0.724
IL6	IL10	9606.ENSP00000385675	9606.ENSP00000412237	0	0	0	0	0.073	0	0.300	0.960	0.972
IL6	VEGFA	9606.ENSP00000385675	9606.ENSP00000478570	0	0	0	0	0.063	0	0.900	0.879	0.987
IL6	CXCL2	9606.ENSP00000385675	9606.ENSP00000427279	0	0	0	0	0.629	0	0.900	0.880	0.995
MMP1	HMOX1	9606.ENSP00000322788	9606.ENSP00000216117	0	0	0	0	0.068	0	0	0.415	0.431
MMP1	TGFB1	9606.ENSP00000322788	9606.ENSP00000221930	0	0	0	0	0.076	0	0.900	0.609	0.960
MMP1	SERPINE1	9606.ENSP00000322788	9606.ENSP00000223095	0	0	0	0	0.303	0.056	0	0.567	0.690
MMP1	MPO	9606.ENSP00000322788	9606.ENSP00000225275	0	0	0	0	0	0	0	0.405	0.405
MMP1	CCL2	9606.ENSP00000322788	9606.ENSP00000225831	0	0	0	0	0.109	0.213	0	0.614	0.705
MMP1	IFNG	9606.ENSP00000322788	9606.ENSP00000229135	0	0	0	0	0.053	0	0	0.425	0.432
MMP1	IL4	9606.ENSP00000322788	9606.ENSP00000231449	0	0	0	0	0	0	0	0.460	0.460
MMP1	CRP	9606.ENSP00000322788	9606.ENSP00000255030	0	0	0	0	0.052	0	0	0.518	0.523
MMP1	IL1B	9606.ENSP00000322788	9606.ENSP00000263341	0	0	0	0	0.128	0.058	0	0.742	0.770
MMP1	ICAM1	9606.ENSP00000322788	9606.ENSP00000264832	0	0	0	0	0.088	0	0	0.568	0.589
MMP1	EGFR	9606.ENSP00000322788	9606.ENSP00000275493	0	0	0	0	0.078	0	0	0.516	0.535
MMP1	CXCL10	9606.ENSP00000322788	9606.ENSP00000305651	0	0	0	0	0.065	0	0	0.456	0.469
MMP1	CXCL8	9606.ENSP00000322788	9606.ENSP00000306512	0	0	0	0	0.190	0	0	0.715	0.759
MMP1	CXCL2	9606.ENSP00000322788	9606.ENSP00000427279	0	0	0	0	0.097	0	0	0.365	0.402
MMP1	EDN1	9606.ENSP00000322788	9606.ENSP00000368683	0	0	0	0	0.069	0	0	0.470	0.486
MMP1	HIF1A	9606.ENSP00000322788	9606.ENSP00000437955	0	0	0	0	0.065	0	0	0.476	0.489
MMP1	IL10	9606.ENSP00000322788	9606.ENSP00000412237	0	0	0	0	0.052	0	0.900	0.565	0.955
MMP1	VEGFA	9606.ENSP00000322788	9606.ENSP00000478570	0	0	0	0	0.069	0	0.900	0.683	0.967
MMP1	IL6	9606.ENSP00000322788	9606.ENSP00000385675	0	0	0	0	0.154	0	0.900	0.710	0.973
MPO	HMOX1	9606.ENSP00000225275	9606.ENSP00000216117	0	0	0	0	0	0	0	0.652	0.652
MPO	SERPINE1	9606.ENSP00000225275	9606.ENSP00000223095	0	0	0	0	0	0	0	0.517	0.517
MPO	MMP1	9606.ENSP00000225275	9606.ENSP00000322788	0	0	0	0	0	0	0	0.405	0.405
MPO	CXCL10	9606.ENSP00000225275	9606.ENSP00000305651	0	0	0	0	0	0	0	0.467	0.467
MPO	NFE2L2	9606.ENSP00000225275	9606.ENSP00000380252	0	0	0	0	0	0	0	0.470	0.470
MPO	EDN1	9606.ENSP00000225275	9606.ENSP00000368683	0	0	0	0	0	0	0	0.472	0.472
MPO	IL2	9606.ENSP00000225275	9606.ENSP00000226730	0	0	0	0	0	0	0	0.516	0.516
MPO	ALOX5	9606.ENSP00000225275	9606.ENSP00000363512	0	0	0	0	0.121	0	0	0.478	0.522
MPO	VEGFA	9606.ENSP00000225275	9606.ENSP00000478570	0	0	0	0	0.062	0	0	0.562	0.571
MPO	NOS3	9606.ENSP00000225275	9606.ENSP00000297494	0	0	0	0	0	0.090	0	0.565	0.587
MPO	IFNG	9606.ENSP00000225275	9606.ENSP00000229135	0	0	0	0	0	0	0	0.593	0.593
MPO	F3	9606.ENSP00000225275	9606.ENSP00000334145	0	0	0	0	0	0	0	0.594	0.594
MPO	IL4	9606.ENSP00000225275	9606.ENSP00000231449	0	0	0	0	0	0	0	0.600	0.600
MPO	CXCL2	9606.ENSP00000225275	9606.ENSP00000427279	0	0	0	0	0	0	0	0.610	0.610
MPO	CCL2	9606.ENSP00000225275	9606.ENSP00000225831	0	0	0	0	0	0	0	0.682	0.682
MPO	ICAM1	9606.ENSP00000225275	9606.ENSP00000264832	0	0	0	0	0	0	0	0.740	0.740
MPO	IL10	9606.ENSP00000225275	9606.ENSP00000412237	0	0	0	0	0	0	0	0.760	0.760
MPO	CXCL8	9606.ENSP00000225275	9606.ENSP00000306512	0	0	0	0	0.065	0	0	0.766	0.771
MPO	CRP	9606.ENSP00000225275	9606.ENSP00000255030	0	0	0	0	0	0	0	0.805	0.805
MPO	IL1B	9606.ENSP00000225275	9606.ENSP00000263341	0	0	0	0	0.098	0	0	0.833	0.843
MPO	IL6	9606.ENSP00000225275	9606.ENSP00000385675	0	0	0	0	0.062	0	0	0.839	0.843
NFE2L2	HMOX1	9606.ENSP00000380252	9606.ENSP00000216117	0	0	0	0	0	0	0.900	0.916	0.991
NFE2L2	MPO	9606.ENSP00000380252	9606.ENSP00000225275	0	0	0	0	0	0	0	0.470	0.470
NFE2L2	CCL2	9606.ENSP00000380252	9606.ENSP00000225831	0	0	0	0	0	0	0	0.459	0.459
NFE2L2	IL1B	9606.ENSP00000380252	9606.ENSP00000263341	0	0	0	0	0	0	0	0.652	0.652
NFE2L2	ICAM1	9606.ENSP00000380252	9606.ENSP00000264832	0	0	0	0	0	0	0	0.413	0.412
NFE2L2	EGFR	9606.ENSP00000380252	9606.ENSP00000275493	0	0	0	0	0	0	0	0.494	0.493
NFE2L2	NOS3	9606.ENSP00000380252	9606.ENSP00000297494	0	0	0	0	0	0	0	0.556	0.556
NFE2L2	CXCL8	9606.ENSP00000380252	9606.ENSP00000306512	0	0	0	0	0	0	0	0.460	0.459
NFE2L2	HSPA5	9606.ENSP00000380252	9606.ENSP00000324173	0	0	0	0	0	0.078	0	0.461	0.482
NFE2L2	VEGFA	9606.ENSP00000380252	9606.ENSP00000478570	0	0	0	0	0	0	0	0.468	0.468
NFE2L2	RELA	9606.ENSP00000380252	9606.ENSP00000384273	0	0	0	0	0	0.312	0	0.330	0.519
NFE2L2	IL10	9606.ENSP00000380252	9606.ENSP00000412237	0	0	0	0	0	0	0	0.544	0.544
NFE2L2	IL6	9606.ENSP00000380252	9606.ENSP00000385675	0	0	0	0	0	0	0	0.634	0.634
NFE2L2	HIF1A	9606.ENSP00000380252	9606.ENSP00000437955	0	0	0	0	0.152	0	0	0.592	0.639
NOS3	HMOX1	9606.ENSP00000297494	9606.ENSP00000216117	0	0	0	0	0	0.177	0	0.752	0.787
NOS3	TGFB1	9606.ENSP00000297494	9606.ENSP00000221930	0	0	0	0	0	0	0	0.481	0.481
NOS3	SERPINE1	9606.ENSP00000297494	9606.ENSP00000223095	0	0	0	0	0.052	0	0	0.694	0.697
NOS3	MPO	9606.ENSP00000297494	9606.ENSP00000225275	0	0	0	0	0	0.090	0	0.565	0.587
NOS3	CCL2	9606.ENSP00000297494	9606.ENSP00000225831	0	0	0	0	0	0	0	0.681	0.681
NOS3	IFNG	9606.ENSP00000297494	9606.ENSP00000229135	0	0	0	0	0	0	0	0.502	0.502
NOS3	IL4	9606.ENSP00000297494	9606.ENSP00000231449	0	0	0	0	0.062	0	0	0.395	0.408
NOS3	CRP	9606.ENSP00000297494	9606.ENSP00000255030	0	0	0	0	0	0	0	0.681	0.681
NOS3	IL1B	9606.ENSP00000297494	9606.ENSP00000263341	0	0	0	0	0.062	0	0	0.689	0.696
NOS3	ICAM1	9606.ENSP00000297494	9606.ENSP00000264832	0	0	0	0	0	0	0	0.731	0.731
NOS3	EGFR	9606.ENSP00000297494	9606.ENSP00000275493	0	0	0	0	0	0	0	0.459	0.459
NOS3	HSPA5	9606.ENSP00000297494	9606.ENSP00000324173	0	0	0	0	0.053	0.056	0	0.398	0.415
NOS3	RELA	9606.ENSP00000297494	9606.ENSP00000384273	0	0	0	0	0	0.253	0	0.288	0.445
NOS3	DPP4	9606.ENSP00000297494	9606.ENSP00000353731	0.048	0	0	0	0	0	0	0.501	0.504
NOS3	NFE2L2	9606.ENSP00000297494	9606.ENSP00000380252	0	0	0	0	0	0	0	0.556	0.556
NOS3	F3	9606.ENSP00000297494	9606.ENSP00000334145	0	0	0	0	0	0	0	0.600	0.600
NOS3	THBD	9606.ENSP00000297494	9606.ENSP00000366307	0	0	0	0	0.062	0	0	0.603	0.611
NOS3	CXCL8	9606.ENSP00000297494	9606.ENSP00000306512	0	0	0	0	0.053	0	0	0.622	0.627
NOS3	IL10	9606.ENSP00000297494	9606.ENSP00000412237	0	0	0	0	0	0	0	0.642	0.643
NOS3	IL6	9606.ENSP00000297494	9606.ENSP00000385675	0	0	0	0	0.062	0	0	0.717	0.724
NOS3	EDN1	9606.ENSP00000297494	9606.ENSP00000368683	0	0	0	0	0	0	0	0.863	0.863
NOS3	HIF1A	9606.ENSP00000297494	9606.ENSP00000437955	0	0	0	0	0	0	0.900	0.701	0.968
NOS3	VEGFA	9606.ENSP00000297494	9606.ENSP00000478570	0	0	0	0	0.064	0	0.900	0.857	0.985
RELA	TGFB1	9606.ENSP00000384273	9606.ENSP00000221930	0	0	0	0	0.083	0	0.900	0.298	0.930
RELA	CCL2	9606.ENSP00000384273	9606.ENSP00000225831	0	0	0	0	0	0.486	0.800	0.561	0.950
RELA	IL2	9606.ENSP00000384273	9606.ENSP00000226730	0	0	0	0	0	0.486	0.900	0.500	0.972
RELA	IFNG	9606.ENSP00000384273	9606.ENSP00000229135	0	0	0	0	0	0	0.900	0.475	0.945
RELA	IL4	9606.ENSP00000384273	9606.ENSP00000231449	0	0	0	0	0	0	0.900	0.463	0.944
RELA	IL1B	9606.ENSP00000384273	9606.ENSP00000263341	0	0	0	0	0	0	0.900	0.793	0.978
RELA	ICAM1	9606.ENSP00000384273	9606.ENSP00000264832	0	0	0	0	0.065	0.681	0	0.639	0.883
RELA	EGFR	9606.ENSP00000384273	9606.ENSP00000275493	0	0	0	0	0	0	0	0.503	0.503
RELA	NOS3	9606.ENSP00000384273	9606.ENSP00000297494	0	0	0	0	0	0.253	0	0.288	0.445
RELA	CXCL10	9606.ENSP00000384273	9606.ENSP00000305651	0	0	0	0	0.062	0	0	0.462	0.474
RELA	CXCL8	9606.ENSP00000384273	9606.ENSP00000306512	0	0	0	0	0.065	0.753	0.900	0.681	0.991
RELA	HSPA5	9606.ENSP00000384273	9606.ENSP00000324173	0	0	0	0	0	0.415	0	0.232	0.531
RELA	STAT1	9606.ENSP00000384273	9606.ENSP00000354394	0	0	0	0	0.066	0.600	0	0.716	0.885
RELA	AR	9606.ENSP00000384273	9606.ENSP00000363822	0	0	0	0	0	0.489	0	0.501	0.734
RELA	NFE2L2	9606.ENSP00000384273	9606.ENSP00000380252	0	0	0	0	0	0.312	0	0.330	0.519
RELA	IL10	9606.ENSP00000384273	9606.ENSP00000412237	0	0	0	0	0	0	0	0.552	0.552
RELA	VEGFA	9606.ENSP00000384273	9606.ENSP00000478570	0	0	0	0	0	0.270	0	0.501	0.620
RELA	CXCL2	9606.ENSP00000384273	9606.ENSP00000427279	0	0	0	0	0.049	0.270	0.800	0.404	0.906
RELA	HIF1A	9606.ENSP00000384273	9606.ENSP00000437955	0	0	0	0	0	0.270	0	0.890	0.916
RELA	IL6	9606.ENSP00000384273	9606.ENSP00000385675	0	0	0	0	0	0.270	0.900	0.707	0.976
SERPINE1	HMOX1	9606.ENSP00000223095	9606.ENSP00000216117	0	0	0	0	0.085	0	0	0.500	0.523
SERPINE1	TGFB1	9606.ENSP00000223095	9606.ENSP00000221930	0	0	0	0	0.088	0	0	0.732	0.745
SERPINE1	IL4	9606.ENSP00000223095	9606.ENSP00000231449	0	0	0	0	0	0	0	0.456	0.456
SERPINE1	IFNG	9606.ENSP00000223095	9606.ENSP00000229135	0	0	0	0	0	0	0	0.472	0.472
SERPINE1	CXCL10	9606.ENSP00000223095	9606.ENSP00000305651	0	0	0	0	0.064	0	0	0.460	0.472
SERPINE1	DPP4	9606.ENSP00000223095	9606.ENSP00000353731	0	0	0	0	0	0	0	0.479	0.479
SERPINE1	MPO	9606.ENSP00000223095	9606.ENSP00000225275	0	0	0	0	0	0	0	0.517	0.517
SERPINE1	EGFR	9606.ENSP00000223095	9606.ENSP00000275493	0	0	0	0	0.125	0	0	0.504	0.548
SERPINE1	IL10	9606.ENSP00000223095	9606.ENSP00000412237	0	0	0	0	0	0	0	0.600	0.600
SERPINE1	HIF1A	9606.ENSP00000223095	9606.ENSP00000437955	0	0	0	0	0.076	0	0	0.602	0.616
SERPINE1	IL1B	9606.ENSP00000223095	9606.ENSP00000263341	0	0	0	0	0.063	0	0	0.681	0.688
SERPINE1	MMP1	9606.ENSP00000223095	9606.ENSP00000322788	0	0	0	0	0.303	0.056	0	0.567	0.690
SERPINE1	NOS3	9606.ENSP00000223095	9606.ENSP00000297494	0	0	0	0	0.052	0	0	0.694	0.697
SERPINE1	EDN1	9606.ENSP00000223095	9606.ENSP00000368683	0	0	0	0	0.088	0	0	0.690	0.705
SERPINE1	ICAM1	9606.ENSP00000223095	9606.ENSP00000264832	0	0	0	0	0.088	0	0	0.703	0.718
SERPINE1	VEGFA	9606.ENSP00000223095	9606.ENSP00000478570	0	0	0	0	0.076	0	0	0.710	0.720
SERPINE1	CXCL8	9606.ENSP00000223095	9606.ENSP00000306512	0	0	0	0	0.137	0	0	0.703	0.732
SERPINE1	CCL2	9606.ENSP00000223095	9606.ENSP00000225831	0	0	0	0	0.122	0	0	0.740	0.762
SERPINE1	THBD	9606.ENSP00000223095	9606.ENSP00000366307	0	0	0	0	0.096	0	0	0.759	0.773
SERPINE1	CRP	9606.ENSP00000223095	9606.ENSP00000255030	0	0	0	0	0.049	0	0	0.820	0.821
SERPINE1	IL6	9606.ENSP00000223095	9606.ENSP00000385675	0	0	0	0	0.160	0	0	0.803	0.827
SERPINE1	F3	9606.ENSP00000223095	9606.ENSP00000334145	0	0	0	0	0.091	0	0	0.843	0.851
STAT1	HMOX1	9606.ENSP00000354394	9606.ENSP00000216117	0	0	0	0	0	0	0	0.455	0.455
STAT1	TGFB1	9606.ENSP00000354394	9606.ENSP00000221930	0	0	0	0	0	0.139	0	0.406	0.467
STAT1	CCL2	9606.ENSP00000354394	9606.ENSP00000225831	0	0	0	0	0.063	0	0	0.664	0.672
STAT1	IL2	9606.ENSP00000354394	9606.ENSP00000226730	0	0	0	0	0	0	0.900	0.702	0.968
STAT1	IFNG	9606.ENSP00000354394	9606.ENSP00000229135	0	0	0	0	0.064	0	0.900	0.832	0.983
STAT1	IL4	9606.ENSP00000354394	9606.ENSP00000231449	0	0	0	0	0	0	0	0.717	0.717
STAT1	IL1B	9606.ENSP00000354394	9606.ENSP00000263341	0	0	0	0	0.062	0	0	0.740	0.746
STAT1	ICAM1	9606.ENSP00000354394	9606.ENSP00000264832	0	0	0	0	0.061	0	0	0.600	0.609
STAT1	EGFR	9606.ENSP00000354394	9606.ENSP00000275493	0	0	0	0	0.062	0.875	0.900	0.709	0.996
STAT1	CXCL10	9606.ENSP00000354394	9606.ENSP00000305651	0	0	0	0	0.707	0	0	0.745	0.922
STAT1	CXCL8	9606.ENSP00000354394	9606.ENSP00000306512	0	0	0	0	0.053	0	0	0.675	0.679
STAT1	HIF1A	9606.ENSP00000354394	9606.ENSP00000437955	0	0	0	0	0.062	0.056	0	0.517	0.534
STAT1	CXCL2	9606.ENSP00000354394	9606.ENSP00000427279	0	0	0	0	0.053	0	0	0.538	0.544
STAT1	VEGFA	9606.ENSP00000354394	9606.ENSP00000478570	0	0	0	0	0	0.056	0	0.645	0.650
STAT1	IL10	9606.ENSP00000354394	9606.ENSP00000412237	0	0	0	0	0	0.068	0	0.794	0.800
STAT1	RELA	9606.ENSP00000354394	9606.ENSP00000384273	0	0	0	0	0.066	0.600	0	0.716	0.885
STAT1	IL6	9606.ENSP00000354394	9606.ENSP00000385675	0	0	0	0	0.062	0.117	0.900	0.846	0.985
TGFB1	HMOX1	9606.ENSP00000221930	9606.ENSP00000216117	0	0	0	0	0.088	0	0	0.426	0.454
TGFB1	CXCL10	9606.ENSP00000221930	9606.ENSP00000305651	0	0	0	0	0	0	0	0.458	0.458
TGFB1	STAT1	9606.ENSP00000221930	9606.ENSP00000354394	0	0	0	0	0	0.139	0	0.406	0.467
TGFB1	NOS3	9606.ENSP00000221930	9606.ENSP00000297494	0	0	0	0	0	0	0	0.481	0.481
TGFB1	CRP	9606.ENSP00000221930	9606.ENSP00000255030	0	0	0	0	0	0	0	0.509	0.509
TGFB1	ICAM1	9606.ENSP00000221930	9606.ENSP00000264832	0	0	0	0	0.097	0	0	0.510	0.538
TGFB1	HIF1A	9606.ENSP00000221930	9606.ENSP00000437955	0	0	0	0	0	0.209	0	0.581	0.654
TGFB1	CCL2	9606.ENSP00000221930	9606.ENSP00000225831	0	0	0	0	0.049	0	0	0.653	0.655
TGFB1	CXCL8	9606.ENSP00000221930	9606.ENSP00000306512	0	0	0	0	0.096	0	0	0.652	0.671
TGFB1	IL2	9606.ENSP00000221930	9606.ENSP00000226730	0	0	0	0	0	0	0	0.693	0.694
TGFB1	EGFR	9606.ENSP00000221930	9606.ENSP00000275493	0	0	0	0	0	0.183	0	0.683	0.730
TGFB1	EDN1	9606.ENSP00000221930	9606.ENSP00000368683	0	0	0	0	0	0	0	0.740	0.740
TGFB1	SERPINE1	9606.ENSP00000221930	9606.ENSP00000223095	0	0	0	0	0.088	0	0	0.732	0.745
TGFB1	IL4	9606.ENSP00000221930	9606.ENSP00000231449	0	0	0	0	0	0	0	0.766	0.766
TGFB1	IFNG	9606.ENSP00000221930	9606.ENSP00000229135	0	0	0	0	0	0	0	0.780	0.780
TGFB1	IL1B	9606.ENSP00000221930	9606.ENSP00000263341	0	0	0	0	0.087	0	0	0.775	0.786
TGFB1	VEGFA	9606.ENSP00000221930	9606.ENSP00000478570	0	0	0	0	0	0	0.500	0.710	0.848
TGFB1	RELA	9606.ENSP00000221930	9606.ENSP00000384273	0	0	0	0	0.083	0	0.900	0.298	0.930
TGFB1	MMP1	9606.ENSP00000221930	9606.ENSP00000322788	0	0	0	0	0.076	0	0.900	0.609	0.960
TGFB1	IL10	9606.ENSP00000221930	9606.ENSP00000412237	0	0	0	0	0	0	0.900	0.788	0.977
TGFB1	IL6	9606.ENSP00000221930	9606.ENSP00000385675	0	0	0	0	0.065	0	0.900	0.901	0.990
THBD	HMOX1	9606.ENSP00000366307	9606.ENSP00000216117	0	0	0	0	0.088	0	0	0.375	0.405
THBD	SERPINE1	9606.ENSP00000366307	9606.ENSP00000223095	0	0	0	0	0.096	0	0	0.759	0.773
THBD	CCL2	9606.ENSP00000366307	9606.ENSP00000225831	0	0	0	0	0.095	0	0	0.504	0.532
THBD	IL4	9606.ENSP00000366307	9606.ENSP00000231449	0	0	0	0	0	0	0	0.456	0.456
THBD	CRP	9606.ENSP00000366307	9606.ENSP00000255030	0	0	0	0	0	0	0	0.636	0.636
THBD	IL1B	9606.ENSP00000366307	9606.ENSP00000263341	0	0	0	0	0.153	0	0	0.556	0.607
THBD	ICAM1	9606.ENSP00000366307	9606.ENSP00000264832	0	0	0	0	0.106	0	0	0.712	0.731
THBD	NOS3	9606.ENSP00000366307	9606.ENSP00000297494	0	0	0	0	0.062	0	0	0.603	0.611
THBD	CXCL10	9606.ENSP00000366307	9606.ENSP00000305651	0	0	0	0	0.076	0	0	0.391	0.413
THBD	CXCL8	9606.ENSP00000366307	9606.ENSP00000306512	0	0	0	0	0.139	0	0	0.556	0.601
THBD	F3	9606.ENSP00000366307	9606.ENSP00000334145	0	0	0	0	0.062	0	0	0.864	0.867
THBD	IL10	9606.ENSP00000366307	9606.ENSP00000412237	0	0	0	0	0	0	0	0.519	0.519
THBD	VEGFA	9606.ENSP00000366307	9606.ENSP00000478570	0	0	0	0	0.065	0	0	0.527	0.538
THBD	EDN1	9606.ENSP00000366307	9606.ENSP00000368683	0	0	0	0	0.077	0	0	0.556	0.572
THBD	IL6	9606.ENSP00000366307	9606.ENSP00000385675	0	0	0	0	0.098	0	0	0.617	0.639
VEGFA	HMOX1	9606.ENSP00000478570	9606.ENSP00000216117	0	0	0	0	0	0	0	0.683	0.683
VEGFA	TGFB1	9606.ENSP00000478570	9606.ENSP00000221930	0	0	0	0	0	0	0.500	0.710	0.848
VEGFA	SERPINE1	9606.ENSP00000478570	9606.ENSP00000223095	0	0	0	0	0.076	0	0	0.710	0.720
VEGFA	MPO	9606.ENSP00000478570	9606.ENSP00000225275	0	0	0	0	0.062	0	0	0.562	0.571
VEGFA	CCL2	9606.ENSP00000478570	9606.ENSP00000225831	0	0	0	0	0	0	0	0.856	0.856
VEGFA	IL2	9606.ENSP00000478570	9606.ENSP00000226730	0	0	0	0	0	0	0	0.753	0.753
VEGFA	IFNG	9606.ENSP00000478570	9606.ENSP00000229135	0	0	0	0	0	0	0	0.689	0.689
VEGFA	IL4	9606.ENSP00000478570	9606.ENSP00000231449	0	0	0	0	0	0	0	0.767	0.767
VEGFA	CRP	9606.ENSP00000478570	9606.ENSP00000255030	0	0	0	0	0	0	0	0.707	0.707
VEGFA	IL1B	9606.ENSP00000478570	9606.ENSP00000263341	0	0	0	0	0	0	0	0.857	0.857
VEGFA	ICAM1	9606.ENSP00000478570	9606.ENSP00000264832	0	0	0	0	0	0	0	0.763	0.763
VEGFA	EGFR	9606.ENSP00000478570	9606.ENSP00000275493	0	0	0	0	0.089	0	0.600	0.861	0.944
VEGFA	NOS3	9606.ENSP00000478570	9606.ENSP00000297494	0	0	0	0	0.064	0	0.900	0.857	0.985
VEGFA	CXCL10	9606.ENSP00000478570	9606.ENSP00000305651	0	0	0	0	0	0	0	0.739	0.739
VEGFA	CXCL8	9606.ENSP00000478570	9606.ENSP00000306512	0	0	0	0	0.065	0	0	0.875	0.879
VEGFA	MMP1	9606.ENSP00000478570	9606.ENSP00000322788	0	0	0	0	0.069	0	0.900	0.683	0.967
VEGFA	HSPA5	9606.ENSP00000478570	9606.ENSP00000324173	0	0	0	0	0	0	0	0.467	0.467
VEGFA	F3	9606.ENSP00000478570	9606.ENSP00000334145	0	0	0	0	0.062	0	0	0.681	0.687
VEGFA	DPP4	9606.ENSP00000478570	9606.ENSP00000353731	0	0	0	0	0	0	0	0.451	0.451
VEGFA	STAT1	9606.ENSP00000478570	9606.ENSP00000354394	0	0	0	0	0	0.056	0	0.645	0.650
VEGFA	ALOX5	9606.ENSP00000478570	9606.ENSP00000363512	0	0	0	0	0	0	0	0.454	0.454
VEGFA	AR	9606.ENSP00000478570	9606.ENSP00000363822	0	0	0	0	0	0	0	0.600	0.600
VEGFA	THBD	9606.ENSP00000478570	9606.ENSP00000366307	0	0	0	0	0.065	0	0	0.527	0.538
VEGFA	EDN1	9606.ENSP00000478570	9606.ENSP00000368683	0	0	0	0	0	0	0	0.923	0.923
VEGFA	NFE2L2	9606.ENSP00000478570	9606.ENSP00000380252	0	0	0	0	0	0	0	0.468	0.468
VEGFA	RELA	9606.ENSP00000478570	9606.ENSP00000384273	0	0	0	0	0	0.270	0	0.501	0.620
VEGFA	IL6	9606.ENSP00000478570	9606.ENSP00000385675	0	0	0	0	0.063	0	0.900	0.879	0.987
VEGFA	IL10	9606.ENSP00000478570	9606.ENSP00000412237	0	0	0	0	0	0	0.900	0.845	0.983
VEGFA	CXCL2	9606.ENSP00000478570	9606.ENSP00000427279	0	0	0	0	0	0	0	0.601	0.601
VEGFA	HIF1A	9606.ENSP00000478570	9606.ENSP00000437955	0	0	0	0	0.062	0.874	0.900	0.919	0.998
