# Supplementary material for: In silico evidence implicating novel mechanisms of Prunella vulgaris L. as a potential botanical drug against COVID-19-associated acute kidney injury
Source: Front Pharmacol. 2023 May 18;14:1188086. doi: 10.3389/fphar.2023.1188086 (PMC10232756; doi:10.3389/fphar.2023.1188086)
Supplement: Supplementary file 6 [file DataSheet5.ZIP › raw data/betweeness-31genescsv.csv]

Betweenness	name	selected	shared name		name	Betweenness			name	Betweenness
31.59109991	VEGFA	FALSE	VEGFA		VEGFA	31.59109991		1	VEGFA	32
31.59109991	IL6	FALSE	IL6		IL6	31.59109991		2	IL6	32
22.1324974	CXCL8	FALSE	CXCL8		CXCL8	22.1324974		3	CXCL8	22
21.56729039	IL1B	FALSE	IL1B		IL1B	21.56729039		4	IL1B	22
15.98944046	CCL2	FALSE	CCL2		CCL2	15.98944046		5	CCL2	16
15.98944046	ICAM1	FALSE	ICAM1		ICAM1	15.98944046		6	ICAM1	16
15.98944046	IL10	FALSE	IL10		IL10	15.98944046		7	IL10	16
14.18569894	HMOX1	FALSE	HMOX1		HMOX1	14.18569894		8	HMOX1	14
13.41380254	EGFR	FALSE	EGFR		EGFR	13.41380254		9	EGFR	13
11.14097455	HIF1A	FALSE	HIF1A		HIF1A	11.14097455		10	HIF1A	11
9.919460768	NOS3	FALSE	NOS3		NOS3	9.919460768		11	NOS3	10
9.791906133	RELA	FALSE	RELA		RELA	9.791906133		12	RELA	10
8.902538475	IL4	FALSE	IL4		IL4	8.902538475		13	IL4	9
7.905224677	IFNG	FALSE	IFNG		IFNG	7.905224677		14	IFNG	8
5.932200806	MPO	FALSE	MPO		MPO	5.932200806		15	MPO	6
5.068572767	IL2	FALSE	IL2		IL2	5.068572767		16	IL2	5
4.887086769	CXCL10	FALSE	CXCL10		CXCL10	4.887086769		17	CXCL10	5
4.843030499	SERPINE1	FALSE	SERPINE1		SERPINE1	4.843030499		18	SERPINE1	5
4.597395578	CRP	FALSE	CRP		CRP	4.597395578		19	CRP	5
3.710851077	F3	FALSE	F3		F3	3.710851077		20	F3	4
3.415882157	CXCL2	FALSE	CXCL2		CXCL2	3.415882157
2.702090067	TGFB1	FALSE	TGFB1		TGFB1	2.702090067
2.48459596	HSPA5	FALSE	HSPA5		HSPA5	2.48459596
2.269031459	EDN1	FALSE	EDN1		EDN1	2.269031459
1.825834949	MMP1	FALSE	MMP1		MMP1	1.825834949
1.66414778	NFE2L2	FALSE	NFE2L2		NFE2L2	1.66414778
0.891147741	STAT1	FALSE	STAT1		STAT1	0.891147741
0.769905911	DPP4	FALSE	DPP4		DPP4	0.769905911
0.646493213	THBD	FALSE	THBD		THBD	0.646493213
0.181818182	AR	FALSE	AR		AR	0.181818182
0	ALOX5	FALSE	ALOX5		ALOX5	0
									name	VEGFA	IL6	CXCL8	IL1B	CCL2	ICAM1	IL10	HMOX1	EGFR	HIF1A	NOS3	RELA	IL4	IFNG	MPO	IL2	CXCL10	SERPINE1	CRP	F3
									Betweenness	32	32	22	22	16	16	16	14	13	11	10	10	9	8	6	5	5	5	5	4
