# Supplementary material for: In silico evidence implicating novel mechanisms of Prunella vulgaris L. as a potential botanical drug against COVID-19-associated acute kidney injury
Source: Front Pharmacol. 2023 May 18;14:1188086. doi: 10.3389/fphar.2023.1188086 (PMC10232756; doi:10.3389/fphar.2023.1188086)
Supplement: Supplementary file 6 [file DataSheet5.ZIP › raw data/COVID19-GENES.xlsm]

## Sheet: GeneCards-SearchResults-4
Gene Symbol	Description	Category	Gifts	GC Id	Relevance score	GeneCards Link
ACE2	Angiotensin Converting Enzyme 2	Protein Coding	51	GC0XM015494	41.683	https://www.genecards.org/cgi-bin/carddisp.pl?gene=ACE2
TMPRSS2	Transmembrane Serine Protease 2	Protein Coding	50	GC21M041464	27.7052	https://www.genecards.org/cgi-bin/carddisp.pl?gene=TMPRSS2
IL6	Interleukin 6	Protein Coding	53	GC07P022725	26.8686	https://www.genecards.org/cgi-bin/carddisp.pl?gene=IL6
TLR7	Toll Like Receptor 7	Protein Coding	50	GC0XP012867	25.2333	https://www.genecards.org/cgi-bin/carddisp.pl?gene=TLR7
TNF	Tumor Necrosis Factor	Protein Coding	54	GC06P087731	21.9046	https://www.genecards.org/cgi-bin/carddisp.pl?gene=TNF
ACE	Angiotensin I Converting Enzyme	Protein Coding	54	GC17P063477	18.8323	https://www.genecards.org/cgi-bin/carddisp.pl?gene=ACE
FURIN	Furin, Paired Basic Amino Acid Cleaving Enzyme	Protein Coding	50	GC15P090868	16.6607	https://www.genecards.org/cgi-bin/carddisp.pl?gene=FURIN
CRP	C-Reactive Protein	Protein Coding	48	GC01M159728	16.6145	https://www.genecards.org/cgi-bin/carddisp.pl?gene=CRP
CXCL8	C-X-C Motif Chemokine Ligand 8	Protein Coding	44	GC04P073740	16.2813	https://www.genecards.org/cgi-bin/carddisp.pl?gene=CXCL8
CXCL10	C-X-C Motif Chemokine Ligand 10	Protein Coding	47	GC04M076021	16.162	https://www.genecards.org/cgi-bin/carddisp.pl?gene=CXCL10
CGAS	Cyclic GMP-AMP Synthase	Protein Coding	37	GC06M073414	15.2805	https://www.genecards.org/cgi-bin/carddisp.pl?gene=CGAS
F3	Coagulation Factor III, Tissue Factor	Protein Coding	48	GC01M094599	15.1745	https://www.genecards.org/cgi-bin/carddisp.pl?gene=F3
NLRP3	NLR Family Pyrin Domain Containing 3	Protein Coding	50	GC01P247415	15.0742	https://www.genecards.org/cgi-bin/carddisp.pl?gene=NLRP3
IL10	Interleukin 10	Protein Coding	50	GC01M206767	15.0643	https://www.genecards.org/cgi-bin/carddisp.pl?gene=IL10
CCL2	C-C Motif Chemokine Ligand 2	Protein Coding	51	GC17P034255	14.8819	https://www.genecards.org/cgi-bin/carddisp.pl?gene=CCL2
IL1B	Interleukin 1 Beta	Protein Coding	50	GC02M112829	14.4811	https://www.genecards.org/cgi-bin/carddisp.pl?gene=IL1B
NRP1	Neuropilin 1	Protein Coding	50	GC10M033177	14.334	https://www.genecards.org/cgi-bin/carddisp.pl?gene=NRP1
TNNI3	Troponin I3, Cardiac Type	Protein Coding	51	GC19M055151	13.9629	https://www.genecards.org/cgi-bin/carddisp.pl?gene=TNNI3
F2	Coagulation Factor II, Thrombin	Protein Coding	52	GC11P046720	13.688	https://www.genecards.org/cgi-bin/carddisp.pl?gene=F2
IL2RA	Interleukin 2 Receptor Subunit Alpha	Protein Coding	54	GC10M006010	13.6203	https://www.genecards.org/cgi-bin/carddisp.pl?gene=IL2RA
CCL3	C-C Motif Chemokine Ligand 3	Protein Coding	44	GC17M036088	13.1721	https://www.genecards.org/cgi-bin/carddisp.pl?gene=CCL3
IL4	Interleukin 4	Protein Coding	49	GC05P132673	12.912	https://www.genecards.org/cgi-bin/carddisp.pl?gene=IL4
IL2	Interleukin 2	Protein Coding	51	GC04M122451	12.6559	https://www.genecards.org/cgi-bin/carddisp.pl?gene=IL2
STING1	Stimulator Of Interferon Response CGAMP Interactor 1	Protein Coding	43	GC05M139476	12.5913	https://www.genecards.org/cgi-bin/carddisp.pl?gene=STING1
IFNB1	Interferon Beta 1	Protein Coding	47	GC09M021077	12.5847	https://www.genecards.org/cgi-bin/carddisp.pl?gene=IFNB1
DPP4	Dipeptidyl Peptidase 4	Protein Coding	53	GC02M161992	12.5082	https://www.genecards.org/cgi-bin/carddisp.pl?gene=DPP4
AGT	Angiotensinogen	Protein Coding	52	GC01M230702	12.0929	https://www.genecards.org/cgi-bin/carddisp.pl?gene=AGT
CTSL	Cathepsin L	Protein Coding	50	GC09P087725	11.9242	https://www.genecards.org/cgi-bin/carddisp.pl?gene=CTSL
HLA-A	Major Histocompatibility Complex, Class I, A	Protein Coding	48	GC06P087685	11.8618	https://www.genecards.org/cgi-bin/carddisp.pl?gene=HLA-A
TLR4	Toll Like Receptor 4	Protein Coding	54	GC09P117704	11.7591	https://www.genecards.org/cgi-bin/carddisp.pl?gene=TLR4
REN	Renin	Protein Coding	51	GC01M204154	11.4728	https://www.genecards.org/cgi-bin/carddisp.pl?gene=REN
CCR6	C-C Motif Chemokine Receptor 6	Protein Coding	46	GC06P167111	11.4338	https://www.genecards.org/cgi-bin/carddisp.pl?gene=CCR6
IFNA2	Interferon Alpha 2	Protein Coding	45	GC09M021384	11.1985	https://www.genecards.org/cgi-bin/carddisp.pl?gene=IFNA2
AGTR1	Angiotensin II Receptor Type 1	Protein Coding	54	GC03P148697	10.8396	https://www.genecards.org/cgi-bin/carddisp.pl?gene=AGTR1
HLA-C	Major Histocompatibility Complex, Class I, C	Protein Coding	47	GC06M069165	10.7462	https://www.genecards.org/cgi-bin/carddisp.pl?gene=HLA-C
SLC6A19	Solute Carrier Family 6 Member 19	Protein Coding	47	GC05P001201	10.6089	https://www.genecards.org/cgi-bin/carddisp.pl?gene=SLC6A19
IRF3	Interferon Regulatory Factor 3	Protein Coding	47	GC19M049659	10.4745	https://www.genecards.org/cgi-bin/carddisp.pl?gene=IRF3
CD8A	CD8a Molecule	Protein Coding	50	GC02M086784	10.3751	https://www.genecards.org/cgi-bin/carddisp.pl?gene=CD8A
ALB	Albumin	Protein Coding	52	GC04P073397	10.2589	https://www.genecards.org/cgi-bin/carddisp.pl?gene=ALB
VWF	Von Willebrand Factor	Protein Coding	51	GC12M005917	10.179	https://www.genecards.org/cgi-bin/carddisp.pl?gene=VWF
NPPB	Natriuretic Peptide B	Protein Coding	46	GC01M011858	10.0238	https://www.genecards.org/cgi-bin/carddisp.pl?gene=NPPB
VDR	Vitamin D Receptor	Protein Coding	52	GC12M047841	9.88122	https://www.genecards.org/cgi-bin/carddisp.pl?gene=VDR
IL17A	Interleukin 17A	Protein Coding	47	GC06P052186	9.69939	https://www.genecards.org/cgi-bin/carddisp.pl?gene=IL17A
GPT	Glutamic--Pyruvic Transaminase	Protein Coding	44	GC08P144502	9.67115	https://www.genecards.org/cgi-bin/carddisp.pl?gene=GPT
PLG	Plasminogen	Protein Coding	52	GC06P160702	9.61785	https://www.genecards.org/cgi-bin/carddisp.pl?gene=PLG
IFNA1	Interferon Alpha 1	Protein Coding	43	GC09P021601	9.57825	https://www.genecards.org/cgi-bin/carddisp.pl?gene=IFNA1
LOC117134593	ACE2 Promoter Region	Biological Region	2	GC0XP015600	9.55782	https://www.genecards.org/cgi-bin/carddisp.pl?gene=LOC117134593
IL7	Interleukin 7	Protein Coding	47	GC08M078689	9.46306	https://www.genecards.org/cgi-bin/carddisp.pl?gene=IL7
EGFR	Epidermal Growth Factor Receptor	Protein Coding	58	GC07P055019	9.45735	https://www.genecards.org/cgi-bin/carddisp.pl?gene=EGFR
TMPRSS4	Transmembrane Serine Protease 4	Protein Coding	42	GC11P118077	9.44117	https://www.genecards.org/cgi-bin/carddisp.pl?gene=TMPRSS4
CSF2	Colony Stimulating Factor 2	Protein Coding	46	GC05P132073	9.38199	https://www.genecards.org/cgi-bin/carddisp.pl?gene=CSF2
TBK1	TANK Binding Kinase 1	Protein Coding	51	GC12P064451	9.22632	https://www.genecards.org/cgi-bin/carddisp.pl?gene=TBK1
AGTR2	Angiotensin II Receptor Type 2	Protein Coding	48	GC0XP116170	9.21809	https://www.genecards.org/cgi-bin/carddisp.pl?gene=AGTR2
TNFRSF1A	TNF Receptor Superfamily Member 1A	Protein Coding	52	GC12M006328	8.98927	https://www.genecards.org/cgi-bin/carddisp.pl?gene=TNFRSF1A
KNG1	Kininogen 1	Protein Coding	50	GC03P186717	8.94901	https://www.genecards.org/cgi-bin/carddisp.pl?gene=KNG1
IL22	Interleukin 22	Protein Coding	44	GC12M068248	8.91528	https://www.genecards.org/cgi-bin/carddisp.pl?gene=IL22
SERPING1	Serpin Family G Member 1	Protein Coding	50	GC11P057597	8.87887	https://www.genecards.org/cgi-bin/carddisp.pl?gene=SERPING1
LOC117134608	TMPRSS2 Androgen Receptor-Responsive -13 Kb Enhancer	Biological Region	2	GC21P041519	8.85274	https://www.genecards.org/cgi-bin/carddisp.pl?gene=LOC117134608
LOC117135106	TMPRSS2 Androgen Receptor-Responsive -60 Kb Enhancer	Biological Region	2	GC21P041568	8.85274	https://www.genecards.org/cgi-bin/carddisp.pl?gene=LOC117135106
LOC117134604	TMPRSS2 Promoter Region	Biological Region	2	GC21P041507	8.85274	https://www.genecards.org/cgi-bin/carddisp.pl?gene=LOC117134604
NRP2	Neuropilin 2	Protein Coding	48	GC02P205681	8.81351	https://www.genecards.org/cgi-bin/carddisp.pl?gene=NRP2
LOC112679198	ABO +5.8 Intron 1 Enhancer	Biological Region	3	GC09P133267	8.76306	https://www.genecards.org/cgi-bin/carddisp.pl?gene=LOC112679198
IL18	Interleukin 18	Protein Coding	47	GC11M112143	8.71106	https://www.genecards.org/cgi-bin/carddisp.pl?gene=IL18
CD4	CD4 Molecule	Protein Coding	52	GC12P006786	8.65044	https://www.genecards.org/cgi-bin/carddisp.pl?gene=CD4
BMAL1	Basic Helix-Loop-Helix ARNT Like 1	Protein Coding	42	GC11P013277	8.52716	https://www.genecards.org/cgi-bin/carddisp.pl?gene=BMAL1
NOS3	Nitric Oxide Synthase 3	Protein Coding	52	GC07P150990	8.4893	https://www.genecards.org/cgi-bin/carddisp.pl?gene=NOS3
NFKB1	Nuclear Factor Kappa B Subunit 1	Protein Coding	55	GC04P102501	8.3541	https://www.genecards.org/cgi-bin/carddisp.pl?gene=NFKB1
LOC117134605	TMPRSS2 Repressive Element NBS1	Biological Region	2	GC21P041510	8.32022	https://www.genecards.org/cgi-bin/carddisp.pl?gene=LOC117134605
LOC117134606	TMPRSS2 Repressive Element NBS2	Biological Region	2	GC21P041511	8.32022	https://www.genecards.org/cgi-bin/carddisp.pl?gene=LOC117134606
OAS1	2'-5'-Oligoadenylate Synthetase 1	Protein Coding	46	GC12P112942	8.20676	https://www.genecards.org/cgi-bin/carddisp.pl?gene=OAS1
SERPINA3	Serpin Family A Member 3	Protein Coding	45	GC14P094612	8.17934	https://www.genecards.org/cgi-bin/carddisp.pl?gene=SERPINA3
IFNG	Interferon Gamma	Protein Coding	52	GC12M068154	8.17565	https://www.genecards.org/cgi-bin/carddisp.pl?gene=IFNG
TNFRSF1B	TNF Receptor Superfamily Member 1B	Protein Coding	52	GC01P012272	8.0763	https://www.genecards.org/cgi-bin/carddisp.pl?gene=TNFRSF1B
FCGR2A	Fc Gamma Receptor IIa	Protein Coding	50	GC01P161505	7.77123	https://www.genecards.org/cgi-bin/carddisp.pl?gene=FCGR2A
BDKRB1	Bradykinin Receptor B1	Protein Coding	47	GC14P096299	7.77123	https://www.genecards.org/cgi-bin/carddisp.pl?gene=BDKRB1
RELA	RELA Proto-Oncogene, NF-KB Subunit	Protein Coding	54	GC11M065653	7.65264	https://www.genecards.org/cgi-bin/carddisp.pl?gene=RELA
IFNAR1	Interferon Alpha And Beta Receptor Subunit 1	Protein Coding	50	GC21P033324	7.53117	https://www.genecards.org/cgi-bin/carddisp.pl?gene=IFNAR1
AAK1	AP2 Associated Kinase 1	Protein Coding	44	GC02M069459	7.41857	https://www.genecards.org/cgi-bin/carddisp.pl?gene=AAK1
MIR146A	MicroRNA 146a	RNA Gene	25	GC05P160485	7.38813	https://www.genecards.org/cgi-bin/carddisp.pl?gene=MIR146A
INS	Insulin	Protein Coding	50	GC11M002159	7.12558	https://www.genecards.org/cgi-bin/carddisp.pl?gene=INS
BSG	Basigin (Ok Blood Group)	Protein Coding	47	GC19P000571	7.05451	https://www.genecards.org/cgi-bin/carddisp.pl?gene=BSG
TLR3	Toll Like Receptor 3	Protein Coding	54	GC04P186059	6.764	https://www.genecards.org/cgi-bin/carddisp.pl?gene=TLR3
CSF3	Colony Stimulating Factor 3	Protein Coding	45	GC17P040015	6.67841	https://www.genecards.org/cgi-bin/carddisp.pl?gene=CSF3
FCGR3A	Fc Gamma Receptor IIIa	Protein Coding	49	GC01M161541	6.58861	https://www.genecards.org/cgi-bin/carddisp.pl?gene=FCGR3A
SERPINE1	Serpin Family E Member 1	Protein Coding	52	GC07P101127	6.1472	https://www.genecards.org/cgi-bin/carddisp.pl?gene=SERPINE1
TAMM41	TAM41 Mitochondrial Translocator Assembly And Maintenance Homolog	Protein Coding	37	GC03M011721	5.81948	https://www.genecards.org/cgi-bin/carddisp.pl?gene=TAMM41
IFIH1	Interferon Induced With Helicase C Domain 1	Protein Coding	50	GC02M162267	5.643	https://www.genecards.org/cgi-bin/carddisp.pl?gene=IFIH1
MUC1	Mucin 1, Cell Surface Associated	Protein Coding	51	GC01M155185	5.61995	https://www.genecards.org/cgi-bin/carddisp.pl?gene=MUC1
MBL2	Mannose Binding Lectin 2	Protein Coding	49	GC10M052760	5.41357	https://www.genecards.org/cgi-bin/carddisp.pl?gene=MBL2
CCR5	C-C Motif Chemokine Receptor 5	Protein Coding	51	GC03P047182	5.40833	https://www.genecards.org/cgi-bin/carddisp.pl?gene=CCR5
IFNAR2	Interferon Alpha And Beta Receptor Subunit 2	Protein Coding	52	GC21P033229	5.37295	https://www.genecards.org/cgi-bin/carddisp.pl?gene=IFNAR2
PMS2	PMS1 Homolog 2, Mismatch Repair System Component	Protein Coding	51	GC07M005973	5.34757	https://www.genecards.org/cgi-bin/carddisp.pl?gene=PMS2
CHAT	Choline O-Acetyltransferase	Protein Coding	50	GC10P049609	5.34757	https://www.genecards.org/cgi-bin/carddisp.pl?gene=CHAT
INPP5E	Inositol Polyphosphate-5-Phosphatase E	Protein Coding	46	GC09M136428	5.34757	https://www.genecards.org/cgi-bin/carddisp.pl?gene=INPP5E
TYK2	Tyrosine Kinase 2	Protein Coding	55	GC19M010350	5.30502	https://www.genecards.org/cgi-bin/carddisp.pl?gene=TYK2
ABO	ABO, Alpha 1-3-N-Acetylgalactosaminyltransferase And Alpha 1-3-Galactosyltransferase	Protein Coding	43	GC09M133250	5.19843	https://www.genecards.org/cgi-bin/carddisp.pl?gene=ABO
SH2D3A	SH2 Domain Containing 3A	Protein Coding	36	GC19M006752	5.18267	https://www.genecards.org/cgi-bin/carddisp.pl?gene=SH2D3A
TLR2	Toll Like Receptor 2	Protein Coding	54	GC04P153684	5.01707	https://www.genecards.org/cgi-bin/carddisp.pl?gene=TLR2
APOE	Apolipoprotein E	Protein Coding	53	GC19P069967	5.00896	https://www.genecards.org/cgi-bin/carddisp.pl?gene=APOE
IRF7	Interferon Regulatory Factor 7	Protein Coding	50	GC11M000612	4.84373	https://www.genecards.org/cgi-bin/carddisp.pl?gene=IRF7
ADAMTS13	ADAM Metallopeptidase With Thrombospondin Type 1 Motif 13	Protein Coding	51	GC09P133414	4.83798	https://www.genecards.org/cgi-bin/carddisp.pl?gene=ADAMTS13
HLA-B	Major Histocompatibility Complex, Class I, B	Protein Coding	48	GC06M069166	4.79461	https://www.genecards.org/cgi-bin/carddisp.pl?gene=HLA-B
AR	Androgen Receptor	Protein Coding	54	GC0XP067544	4.74739	https://www.genecards.org/cgi-bin/carddisp.pl?gene=AR
LINC00562	Long Intergenic Non-Protein Coding RNA 562	RNA Gene	14	GC13M047930	4.72235	https://www.genecards.org/cgi-bin/carddisp.pl?gene=LINC00562
HSPA5	Heat Shock Protein Family A (Hsp70) Member 5	Protein Coding	51	GC09M125234	4.70661	https://www.genecards.org/cgi-bin/carddisp.pl?gene=HSPA5
SLC6A20	Solute Carrier Family 6 Member 20	Protein Coding	44	GC03M045755	4.70551	https://www.genecards.org/cgi-bin/carddisp.pl?gene=SLC6A20
LZTFL1	Leucine Zipper Transcription Factor Like 1	Protein Coding	41	GC03M045823	4.55998	https://www.genecards.org/cgi-bin/carddisp.pl?gene=LZTFL1
ADAM17	ADAM Metallopeptidase Domain 17	Protein Coding	54	GC02M009488	4.43084	https://www.genecards.org/cgi-bin/carddisp.pl?gene=ADAM17
FCGR3B	Fc Gamma Receptor IIIb	Protein Coding	45	GC01M161623	4.35656	https://www.genecards.org/cgi-bin/carddisp.pl?gene=FCGR3B
SIGLEC5	Sialic Acid Binding Ig Like Lectin 5	Protein Coding	43	GC19M068312	4.35656	https://www.genecards.org/cgi-bin/carddisp.pl?gene=SIGLEC5
CALCA	Calcitonin Related Polypeptide Alpha	Protein Coding	48	GC11M014945	4.30352	https://www.genecards.org/cgi-bin/carddisp.pl?gene=CALCA
HMGB1	High Mobility Group Box 1	Protein Coding	49	GC13M030456	4.29082	https://www.genecards.org/cgi-bin/carddisp.pl?gene=HMGB1
HLA-DRB1	Major Histocompatibility Complex, Class II, DR Beta 1	Protein Coding	50	GC06M069255	4.21029	https://www.genecards.org/cgi-bin/carddisp.pl?gene=HLA-DRB1
ADM	Adrenomedullin	Protein Coding	47	GC11P010304	4.11655	https://www.genecards.org/cgi-bin/carddisp.pl?gene=ADM
IFITM3	Interferon Induced Transmembrane Protein 3	Protein Coding	44	GC11M000319	3.98257	https://www.genecards.org/cgi-bin/carddisp.pl?gene=IFITM3
TREM1	Triggering Receptor Expressed On Myeloid Cells 1	Protein Coding	44	GC06M041267	3.96184	https://www.genecards.org/cgi-bin/carddisp.pl?gene=TREM1
CXCR6	C-X-C Motif Chemokine Receptor 6	Protein Coding	44	GC03P047170	3.95304	https://www.genecards.org/cgi-bin/carddisp.pl?gene=CXCR6
STAT1	Signal Transducer And Activator Of Transcription 1	Protein Coding	55	GC02M190908	3.93497	https://www.genecards.org/cgi-bin/carddisp.pl?gene=STAT1
RIGI	RNA Sensor RIG-I	Protein Coding	48	GC09M032458	3.92314	https://www.genecards.org/cgi-bin/carddisp.pl?gene=RIGI
S100A8	S100 Calcium Binding Protein A8	Protein Coding	45	GC01M153391	3.91483	https://www.genecards.org/cgi-bin/carddisp.pl?gene=S100A8
SCARB1	Scavenger Receptor Class B Member 1	Protein Coding	50	GC12M124776	3.91333	https://www.genecards.org/cgi-bin/carddisp.pl?gene=SCARB1
SERPINA1	Serpin Family A Member 1	Protein Coding	51	GC14M094376	3.79737	https://www.genecards.org/cgi-bin/carddisp.pl?gene=SERPINA1
HMOX1	Heme Oxygenase 1	Protein Coding	55	GC22P035380	3.7728	https://www.genecards.org/cgi-bin/carddisp.pl?gene=HMOX1
S100A9	S100 Calcium Binding Protein A9	Protein Coding	46	GC01P153357	3.76941	https://www.genecards.org/cgi-bin/carddisp.pl?gene=S100A9
LOC119086083	CCR9 Promoter Region	Biological Region	2	GC03P045885	3.76003	https://www.genecards.org/cgi-bin/carddisp.pl?gene=LOC119086083
ANGPT2	Angiopoietin 2	Protein Coding	50	GC08M006499	3.68244	https://www.genecards.org/cgi-bin/carddisp.pl?gene=ANGPT2
CD274	CD274 Molecule	Protein Coding	47	GC09P005450	3.67062	https://www.genecards.org/cgi-bin/carddisp.pl?gene=CD274
MAVS	Mitochondrial Antiviral Signaling Protein	Protein Coding	41	GC20P004406	3.66613	https://www.genecards.org/cgi-bin/carddisp.pl?gene=MAVS
HIF1A	Hypoxia Inducible Factor 1 Subunit Alpha	Protein Coding	51	GC14P061695	3.62901	https://www.genecards.org/cgi-bin/carddisp.pl?gene=HIF1A
FYCO1	FYVE And Coiled-Coil Domain Autophagy Adaptor 1	Protein Coding	42	GC03M045917	3.60183	https://www.genecards.org/cgi-bin/carddisp.pl?gene=FYCO1
IL10RB	Interleukin 10 Receptor Subunit Beta	Protein Coding	47	GC21P033266	3.60157	https://www.genecards.org/cgi-bin/carddisp.pl?gene=IL10RB
SFTPD	Surfactant Protein D	Protein Coding	47	GC10M079937	3.5748	https://www.genecards.org/cgi-bin/carddisp.pl?gene=SFTPD
DPP9	Dipeptidyl Peptidase 9	Protein Coding	45	GC19M006097	3.566	https://www.genecards.org/cgi-bin/carddisp.pl?gene=DPP9
SERPINC1	Serpin Family C Member 1	Protein Coding	52	GC01M174593	3.53289	https://www.genecards.org/cgi-bin/carddisp.pl?gene=SERPINC1
THBS3	Thrombospondin 3	Protein Coding	44	GC01M155195	3.52183	https://www.genecards.org/cgi-bin/carddisp.pl?gene=THBS3
MIR155	MicroRNA 155	RNA Gene	23	GC21P025573	3.51901	https://www.genecards.org/cgi-bin/carddisp.pl?gene=MIR155
CD28	CD28 Molecule	Protein Coding	51	GC02P203706	3.51359	https://www.genecards.org/cgi-bin/carddisp.pl?gene=CD28
RAB7A	RAB7A, Member RAS Oncogene Family	Protein Coding	50	GC03P134584	3.49929	https://www.genecards.org/cgi-bin/carddisp.pl?gene=RAB7A
CD209	CD209 Molecule	Protein Coding	45	GC19M007739	3.49644	https://www.genecards.org/cgi-bin/carddisp.pl?gene=CD209
TGFB1	Transforming Growth Factor Beta 1	Protein Coding	55	GC19M041301	3.46376	https://www.genecards.org/cgi-bin/carddisp.pl?gene=TGFB1
CD14	CD14 Molecule	Protein Coding	50	GC05M140631	3.40397	https://www.genecards.org/cgi-bin/carddisp.pl?gene=CD14
CCR9	C-C Motif Chemokine Receptor 9	Protein Coding	46	GC03P047167	3.35175	https://www.genecards.org/cgi-bin/carddisp.pl?gene=CCR9
LOC117134607	TMPRSS2 Repressive Element NBS4	Biological Region	2	GC21P041518	3.31719	https://www.genecards.org/cgi-bin/carddisp.pl?gene=LOC117134607
LOC117134611	TMPRSS2 -17 Kb Enhancer	Biological Region	2	GC21P041525	3.31719	https://www.genecards.org/cgi-bin/carddisp.pl?gene=LOC117134611
LOC117135104	TMPRSS2 E3 Enhancer	Biological Region	2	GC21P041529	3.31719	https://www.genecards.org/cgi-bin/carddisp.pl?gene=LOC117135104
LOC117135105	TMPRSS2 E4 Enhancer	Biological Region	2	GC21P041535	3.31719	https://www.genecards.org/cgi-bin/carddisp.pl?gene=LOC117135105
ACAT1	Acetyl-CoA Acetyltransferase 1	Protein Coding	52	GC11P108121	3.29788	https://www.genecards.org/cgi-bin/carddisp.pl?gene=ACAT1
MUC5AC	Mucin 5AC, Oligomeric Mucus/Gel-Forming	Protein Coding	43	GC11P001988	3.25947	https://www.genecards.org/cgi-bin/carddisp.pl?gene=MUC5AC
G6PD	Glucose-6-Phosphate Dehydrogenase	Protein Coding	53	GC0XM154558	3.24373	https://www.genecards.org/cgi-bin/carddisp.pl?gene=G6PD
CCL5	C-C Motif Chemokine Ligand 5	Protein Coding	46	GC17M035871	3.24272	https://www.genecards.org/cgi-bin/carddisp.pl?gene=CCL5
APOL1	Apolipoprotein L1	Protein Coding	47	GC22P036253	3.22742	https://www.genecards.org/cgi-bin/carddisp.pl?gene=APOL1
VEGFA	Vascular Endothelial Growth Factor A	Protein Coding	51	GC06P043770	3.21863	https://www.genecards.org/cgi-bin/carddisp.pl?gene=VEGFA
PRF1	Perforin 1	Protein Coding	49	GC10M070597	3.19189	https://www.genecards.org/cgi-bin/carddisp.pl?gene=PRF1
FAS	Fas Cell Surface Death Receptor	Protein Coding	53	GC10P093591	3.16318	https://www.genecards.org/cgi-bin/carddisp.pl?gene=FAS
IL13	Interleukin 13	Protein Coding	48	GC05P132656	3.14241	https://www.genecards.org/cgi-bin/carddisp.pl?gene=IL13
TLR9	Toll Like Receptor 9	Protein Coding	48	GC03M052222	3.10753	https://www.genecards.org/cgi-bin/carddisp.pl?gene=TLR9
FGA	Fibrinogen Alpha Chain	Protein Coding	51	GC04M154583	3.10241	https://www.genecards.org/cgi-bin/carddisp.pl?gene=FGA
FGB	Fibrinogen Beta Chain	Protein Coding	50	GC04P154598	3.10241	https://www.genecards.org/cgi-bin/carddisp.pl?gene=FGB
ELANE	Elastase, Neutrophil Expressed	Protein Coding	53	GC19P003232	3.10007	https://www.genecards.org/cgi-bin/carddisp.pl?gene=ELANE
MIR126	MicroRNA 126	RNA Gene	24	GC09P136670	3.08841	https://www.genecards.org/cgi-bin/carddisp.pl?gene=MIR126
HAVCR2	Hepatitis A Virus Cellular Receptor 2	Protein Coding	48	GC05M157063	3.06017	https://www.genecards.org/cgi-bin/carddisp.pl?gene=HAVCR2
RAVER1	Ribonucleoprotein, PTB Binding 1	Protein Coding	36	GC19M010316	2.99657	https://www.genecards.org/cgi-bin/carddisp.pl?gene=RAVER1
STAT3	Signal Transducer And Activator Of Transcription 3	Protein Coding	56	GC17M042313	2.98797	https://www.genecards.org/cgi-bin/carddisp.pl?gene=STAT3
TLR8	Toll Like Receptor 8	Protein Coding	51	GC0XP012924	2.98726	https://www.genecards.org/cgi-bin/carddisp.pl?gene=TLR8
OAS3	2'-5'-Oligoadenylate Synthetase 3	Protein Coding	42	GC12P112938	2.96171	https://www.genecards.org/cgi-bin/carddisp.pl?gene=OAS3
GDF15	Growth Differentiation Factor 15	Protein Coding	45	GC19P069333	2.95762	https://www.genecards.org/cgi-bin/carddisp.pl?gene=GDF15
CLEC4M	C-Type Lectin Domain Family 4 Member M	Protein Coding	42	GC19P007763	2.95705	https://www.genecards.org/cgi-bin/carddisp.pl?gene=CLEC4M
NEAT1	Nuclear Paraspeckle Assembly Transcript 1	RNA Gene	27	GC11P070383	2.95187	https://www.genecards.org/cgi-bin/carddisp.pl?gene=NEAT1
MALAT1	Metastasis Associated Lung Adenocarcinoma Transcript 1	RNA Gene	26	GC11P070433	2.95187	https://www.genecards.org/cgi-bin/carddisp.pl?gene=MALAT1
PTX3	Pentraxin 3	Protein Coding	45	GC03P157436	2.93841	https://www.genecards.org/cgi-bin/carddisp.pl?gene=PTX3
ZC3HAV1	Zinc Finger CCCH-Type Containing, Antiviral 1	Protein Coding	40	GC07M139061	2.93617	https://www.genecards.org/cgi-bin/carddisp.pl?gene=ZC3HAV1
JAK1	Janus Kinase 1	Protein Coding	56	GC01M064833	2.91979	https://www.genecards.org/cgi-bin/carddisp.pl?gene=JAK1
VPS39	VPS39 Subunit Of HOPS Complex	Protein Coding	41	GC15M042159	2.89943	https://www.genecards.org/cgi-bin/carddisp.pl?gene=VPS39
AVP	Arginine Vasopressin	Protein Coding	47	GC20M003082	2.8924	https://www.genecards.org/cgi-bin/carddisp.pl?gene=AVP
TAC4	Tachykinin Precursor 4	Protein Coding	35	GC17M049838	2.885	https://www.genecards.org/cgi-bin/carddisp.pl?gene=TAC4
IGF1	Insulin Like Growth Factor 1	Protein Coding	50	GC12M102395	2.86463	https://www.genecards.org/cgi-bin/carddisp.pl?gene=IGF1
MPO	Myeloperoxidase	Protein Coding	55	GC17M058269	2.86173	https://www.genecards.org/cgi-bin/carddisp.pl?gene=MPO
CD163	CD163 Molecule	Protein Coding	47	GC12M007923	2.83119	https://www.genecards.org/cgi-bin/carddisp.pl?gene=CD163
CCL11	C-C Motif Chemokine Ligand 11	Protein Coding	48	GC17P034285	2.82718	https://www.genecards.org/cgi-bin/carddisp.pl?gene=CCL11
PDCD1	Programmed Cell Death 1	Protein Coding	50	GC02M241849	2.82143	https://www.genecards.org/cgi-bin/carddisp.pl?gene=PDCD1
SIGLEC1	Sialic Acid Binding Ig Like Lectin 1	Protein Coding	43	GC20M003686	2.82093	https://www.genecards.org/cgi-bin/carddisp.pl?gene=SIGLEC1
XCR1	X-C Motif Chemokine Receptor 1	Protein Coding	43	GC03M046016	2.81923	https://www.genecards.org/cgi-bin/carddisp.pl?gene=XCR1
CCR2	C-C Motif Chemokine Receptor 2	Protein Coding	48	GC03P047181	2.81538	https://www.genecards.org/cgi-bin/carddisp.pl?gene=CCR2
TNNT2	Troponin T2, Cardiac Type	Protein Coding	50	GC01M201359	2.79935	https://www.genecards.org/cgi-bin/carddisp.pl?gene=TNNT2
PLAUR	Plasminogen Activator, Urokinase Receptor	Protein Coding	47	GC19M043646	2.79935	https://www.genecards.org/cgi-bin/carddisp.pl?gene=PLAUR
SFTPB	Surfactant Protein B	Protein Coding	47	GC02M085657	2.78797	https://www.genecards.org/cgi-bin/carddisp.pl?gene=SFTPB
SFTPC	Surfactant Protein C	Protein Coding	44	GC08P022156	2.78797	https://www.genecards.org/cgi-bin/carddisp.pl?gene=SFTPC
FUT2	Fucosyltransferase 2	Protein Coding	48	GC19P048695	2.78002	https://www.genecards.org/cgi-bin/carddisp.pl?gene=FUT2
BCL11A	BAF Chromatin Remodeling Complex Subunit BCL11A	Protein Coding	45	GC02M060451	2.78002	https://www.genecards.org/cgi-bin/carddisp.pl?gene=BCL11A
EFNA4	Ephrin A4	Protein Coding	45	GC01P155063	2.78002	https://www.genecards.org/cgi-bin/carddisp.pl?gene=EFNA4
PLSCR1	Phospholipid Scramblase 1	Protein Coding	45	GC03M146515	2.78002	https://www.genecards.org/cgi-bin/carddisp.pl?gene=PLSCR1
RGMA	Repulsive Guidance Molecule BMP Co-Receptor A	Protein Coding	45	GC15M093035	2.78002	https://www.genecards.org/cgi-bin/carddisp.pl?gene=RGMA
ATP11A	ATPase Phospholipid Transporting 11A	Protein Coding	44	GC13P112690	2.78002	https://www.genecards.org/cgi-bin/carddisp.pl?gene=ATP11A
ACSL6	Acyl-CoA Synthetase Long Chain Family Member 6	Protein Coding	43	GC05M131949	2.78002	https://www.genecards.org/cgi-bin/carddisp.pl?gene=ACSL6
KANSL1	KAT8 Regulatory NSL Complex Subunit 1	Protein Coding	42	GC17M050136	2.78002	https://www.genecards.org/cgi-bin/carddisp.pl?gene=KANSL1
ELF5	E74 Like ETS Transcription Factor 5	Protein Coding	41	GC11M034500	2.78002	https://www.genecards.org/cgi-bin/carddisp.pl?gene=ELF5
TRIM46	Tripartite Motif Containing 46	Protein Coding	36	GC01P155173	2.78002	https://www.genecards.org/cgi-bin/carddisp.pl?gene=TRIM46
IFNA10	Interferon Alpha 10	Protein Coding	35	GC09M021786	2.78002	https://www.genecards.org/cgi-bin/carddisp.pl?gene=IFNA10
ZGLP1	Zinc Finger GATA Like Protein 1	Protein Coding	31	GC19M010304	2.78002	https://www.genecards.org/cgi-bin/carddisp.pl?gene=ZGLP1
SLC22A31	Solute Carrier Family 22 Member 31	Protein Coding	26	GC16M089195	2.78002	https://www.genecards.org/cgi-bin/carddisp.pl?gene=SLC22A31
LINC00649	Long Intergenic Non-Protein Coding RNA 649	RNA Gene	17	GC21P033915	2.78002	https://www.genecards.org/cgi-bin/carddisp.pl?gene=LINC00649
LINC01276	Long Intergenic Non-Protein Coding RNA 1276	RNA Gene	13	GC06P087957	2.78002	https://www.genecards.org/cgi-bin/carddisp.pl?gene=LINC01276
LOC118966792	DACE2 Interferon-Inducible Promoter Region	Biological Region	2	GC0XP015580	2.77102	https://www.genecards.org/cgi-bin/carddisp.pl?gene=LOC118966792
SELP	Selectin P	Protein Coding	48	GC01M169558	2.7354	https://www.genecards.org/cgi-bin/carddisp.pl?gene=SELP
UGT2A1	UDP Glucuronosyltransferase Family 2 Member A1 Complex Locus	Protein Coding	34	GC04M069588	2.73351	https://www.genecards.org/cgi-bin/carddisp.pl?gene=UGT2A1
UGT2A2	UDP Glucuronosyltransferase Family 2 Member A2	Protein Coding	29	GC04M069589	2.73351	https://www.genecards.org/cgi-bin/carddisp.pl?gene=UGT2A2
P2RX7	Purinergic Receptor P2X 7	Protein Coding	50	GC12P126599	2.71211	https://www.genecards.org/cgi-bin/carddisp.pl?gene=P2RX7
MYD88	MYD88 Innate Immune Signal Transduction Adaptor	Protein Coding	51	GC03P038144	2.70819	https://www.genecards.org/cgi-bin/carddisp.pl?gene=MYD88
NFE2L2	NFE2 Like BZIP Transcription Factor 2	Protein Coding	53	GC02M177227	2.70275	https://www.genecards.org/cgi-bin/carddisp.pl?gene=NFE2L2
LOC117600004	CTSL Promoter Region	Biological Region	2	GC09P087724	2.69894	https://www.genecards.org/cgi-bin/carddisp.pl?gene=LOC117600004
GZMA	Granzyme A	Protein Coding	46	GC05P055102	2.69074	https://www.genecards.org/cgi-bin/carddisp.pl?gene=GZMA
THBD	Thrombomodulin	Protein Coding	49	GC20M023026	2.67564	https://www.genecards.org/cgi-bin/carddisp.pl?gene=THBD
CCR1	C-C Motif Chemokine Receptor 1	Protein Coding	48	GC03M046218	2.66904	https://www.genecards.org/cgi-bin/carddisp.pl?gene=CCR1
STAT2	Signal Transducer And Activator Of Transcription 2	Protein Coding	50	GC12M056341	2.66203	https://www.genecards.org/cgi-bin/carddisp.pl?gene=STAT2
NEU1	Neuraminidase 1	Protein Coding	48	GC06M031857	2.64346	https://www.genecards.org/cgi-bin/carddisp.pl?gene=NEU1
TAS2R38	Taste 2 Receptor Member 38	Protein Coding	38	GC07M141972	2.64067	https://www.genecards.org/cgi-bin/carddisp.pl?gene=TAS2R38
IFNL1	Interferon Lambda 1	Protein Coding	40	GC19P039296	2.6308	https://www.genecards.org/cgi-bin/carddisp.pl?gene=IFNL1
STAT5B	Signal Transducer And Activator Of Transcription 5B	Protein Coding	52	GC17M042199	2.63049	https://www.genecards.org/cgi-bin/carddisp.pl?gene=STAT5B
FGG	Fibrinogen Gamma Chain	Protein Coding	51	GC04M154604	2.63049	https://www.genecards.org/cgi-bin/carddisp.pl?gene=FGG
F13A1	Coagulation Factor XIII A Chain	Protein Coding	50	GC06M006144	2.63049	https://www.genecards.org/cgi-bin/carddisp.pl?gene=F13A1
STAT5A	Signal Transducer And Activator Of Transcription 5A	Protein Coding	50	GC17P042287	2.63049	https://www.genecards.org/cgi-bin/carddisp.pl?gene=STAT5A
FOXP3	Forkhead Box P3	Protein Coding	49	GC0XM049250	2.63049	https://www.genecards.org/cgi-bin/carddisp.pl?gene=FOXP3
CD80	CD80 Molecule	Protein Coding	48	GC03M119524	2.63049	https://www.genecards.org/cgi-bin/carddisp.pl?gene=CD80
CD86	CD86 Molecule	Protein Coding	46	GC03P122055	2.63049	https://www.genecards.org/cgi-bin/carddisp.pl?gene=CD86
F13B	Coagulation Factor XIII B Chain	Protein Coding	44	GC01M197008	2.63049	https://www.genecards.org/cgi-bin/carddisp.pl?gene=F13B
ALOX5	Arachidonate 5-Lipoxygenase	Protein Coding	50	GC10P045374	2.58262	https://www.genecards.org/cgi-bin/carddisp.pl?gene=ALOX5
ENTPD1	Ectonucleoside Triphosphate Diphosphohydrolase 1	Protein Coding	52	GC10P095711	2.57606	https://www.genecards.org/cgi-bin/carddisp.pl?gene=ENTPD1
LDHA	Lactate Dehydrogenase A	Protein Coding	54	GC11P018394	2.57562	https://www.genecards.org/cgi-bin/carddisp.pl?gene=LDHA
C5AR1	Complement C5a Receptor 1	Protein Coding	47	GC19P047290	2.55704	https://www.genecards.org/cgi-bin/carddisp.pl?gene=C5AR1
KIR3DL1	Killer Cell Immunoglobulin Like Receptor, Three Ig Domains And Long Cytoplasmic Tail 1	Protein Coding	44	GC19P070471	2.52717	https://www.genecards.org/cgi-bin/carddisp.pl?gene=KIR3DL1
ERVW-1	Endogenous Retrovirus Group W Member 1, Envelope	Protein Coding	38	GC07M092468	2.52717	https://www.genecards.org/cgi-bin/carddisp.pl?gene=ERVW-1
LPA	Lipoprotein(A)	Protein Coding	41	GC06M160531	2.51587	https://www.genecards.org/cgi-bin/carddisp.pl?gene=LPA
IL33	Interleukin 33	Protein Coding	41	GC09P007513	2.48024	https://www.genecards.org/cgi-bin/carddisp.pl?gene=IL33
VPS41	VPS41 Subunit Of HOPS Complex	Protein Coding	42	GC07M039119	2.4729	https://www.genecards.org/cgi-bin/carddisp.pl?gene=VPS41
FLT1	Fms Related Receptor Tyrosine Kinase 1	Protein Coding	54	GC13M028300	2.46917	https://www.genecards.org/cgi-bin/carddisp.pl?gene=FLT1
YARS1	Tyrosyl-TRNA Synthetase 1	Protein Coding	45	GC01M032776	2.46633	https://www.genecards.org/cgi-bin/carddisp.pl?gene=YARS1
CCL4	C-C Motif Chemokine Ligand 4	Protein Coding	45	GC17P036103	2.46139	https://www.genecards.org/cgi-bin/carddisp.pl?gene=CCL4
HLA-G	Major Histocompatibility Complex, Class I, G	Protein Coding	46	GC06P087672	2.42855	https://www.genecards.org/cgi-bin/carddisp.pl?gene=HLA-G
IL6R	Interleukin 6 Receptor	Protein Coding	53	GC01P154405	2.42277	https://www.genecards.org/cgi-bin/carddisp.pl?gene=IL6R
TTR	Transthyretin	Protein Coding	51	GC18P031557	2.42218	https://www.genecards.org/cgi-bin/carddisp.pl?gene=TTR
EDN1	Endothelin 1	Protein Coding	51	GC06P012256	2.40349	https://www.genecards.org/cgi-bin/carddisp.pl?gene=EDN1
VAMP8	Vesicle Associated Membrane Protein 8	Protein Coding	42	GC02P085561	2.39604	https://www.genecards.org/cgi-bin/carddisp.pl?gene=VAMP8
IFNL4	Interferon Lambda 4 (Gene/Pseudogene)	Protein Coding	22	GC19M039246	2.38438	https://www.genecards.org/cgi-bin/carddisp.pl?gene=IFNL4
ERG	ETS Transcription Factor ERG	Protein Coding	48	GC21M038367	2.37638	https://www.genecards.org/cgi-bin/carddisp.pl?gene=ERG
TAS2R1	Taste 2 Receptor Member 1	Protein Coding	38	GC05M009630	2.37638	https://www.genecards.org/cgi-bin/carddisp.pl?gene=TAS2R1
IL15	Interleukin 15	Protein Coding	46	GC04P141636	2.37567	https://www.genecards.org/cgi-bin/carddisp.pl?gene=IL15
CXCL1	C-X-C Motif Chemokine Ligand 1	Protein Coding	45	GC04P073869	2.37567	https://www.genecards.org/cgi-bin/carddisp.pl?gene=CXCL1
CXCL2	C-X-C Motif Chemokine Ligand 2	Protein Coding	42	GC04M074097	2.37567	https://www.genecards.org/cgi-bin/carddisp.pl?gene=CXCL2
ANGPTL4	Angiopoietin Like 4	Protein Coding	47	GC19P008363	2.3756	https://www.genecards.org/cgi-bin/carddisp.pl?gene=ANGPTL4
CNR2	Cannabinoid Receptor 2	Protein Coding	47	GC01M023870	2.36568	https://www.genecards.org/cgi-bin/carddisp.pl?gene=CNR2
LINC02967	Long Intergenic Non-Protein Coding RNA 2967	RNA Gene	10	GC20P024920	2.36568	https://www.genecards.org/cgi-bin/carddisp.pl?gene=LINC02967
AGER	Advanced Glycosylation End-Product Specific Receptor	Protein Coding	49	GC06M032180	2.36064	https://www.genecards.org/cgi-bin/carddisp.pl?gene=AGER
MAS1	MAS1 Proto-Oncogene, G Protein-Coupled Receptor	Protein Coding	41	GC06P160675	2.36064	https://www.genecards.org/cgi-bin/carddisp.pl?gene=MAS1
ENPEP	Glutamyl Aminopeptidase	Protein Coding	50	GC04P110365	2.35713	https://www.genecards.org/cgi-bin/carddisp.pl?gene=ENPEP
ICAM1	Intercellular Adhesion Molecule 1	Protein Coding	53	GC19P010638	2.33963	https://www.genecards.org/cgi-bin/carddisp.pl?gene=ICAM1
CCR3	C-C Motif Chemokine Receptor 3	Protein Coding	48	GC03P047176	2.33963	https://www.genecards.org/cgi-bin/carddisp.pl?gene=CCR3
SCGB1A1	Secretoglobin Family 1A Member 1	Protein Coding	43	GC11P062405	2.33963	https://www.genecards.org/cgi-bin/carddisp.pl?gene=SCGB1A1
ANXA2	Annexin A2	Protein Coding	51	GC15M060347	2.33553	https://www.genecards.org/cgi-bin/carddisp.pl?gene=ANXA2
MTHFR	Methylenetetrahydrofolate Reductase	Protein Coding	50	GC01M011785	2.33553	https://www.genecards.org/cgi-bin/carddisp.pl?gene=MTHFR
IFNL2	Interferon Lambda 2	Protein Coding	37	GC19P039268	2.33553	https://www.genecards.org/cgi-bin/carddisp.pl?gene=IFNL2
SDC1	Syndecan 1	Protein Coding	45	GC02M020200	2.30349	https://www.genecards.org/cgi-bin/carddisp.pl?gene=SDC1
F11	Coagulation Factor XI	Protein Coding	50	GC04P186265	2.29623	https://www.genecards.org/cgi-bin/carddisp.pl?gene=F11
IDO1	Indoleamine 2,3-Dioxygenase 1	Protein Coding	47	GC08P039891	2.29555	https://www.genecards.org/cgi-bin/carddisp.pl?gene=IDO1
IDO2	Indoleamine 2,3-Dioxygenase 2	Protein Coding	41	GC08P039970	2.29555	https://www.genecards.org/cgi-bin/carddisp.pl?gene=IDO2
BECN1	Beclin 1	Protein Coding	48	GC17M042810	2.2809	https://www.genecards.org/cgi-bin/carddisp.pl?gene=BECN1
IKBKE	Inhibitor Of Nuclear Factor Kappa B Kinase Subunit Epsilon	Protein Coding	47	GC01P206470	2.25854	https://www.genecards.org/cgi-bin/carddisp.pl?gene=IKBKE
SIGMAR1	Sigma Non-Opioid Intracellular Receptor 1	Protein Coding	50	GC09M034634	2.25481	https://www.genecards.org/cgi-bin/carddisp.pl?gene=SIGMAR1
SNAP29	Synaptosome Associated Protein 29	Protein Coding	44	GC22P020859	2.24885	https://www.genecards.org/cgi-bin/carddisp.pl?gene=SNAP29
STX17	Syntaxin 17	Protein Coding	36	GC09P099906	2.24885	https://www.genecards.org/cgi-bin/carddisp.pl?gene=STX17
GSTT1	Glutathione S-Transferase Theta 1	Protein Coding	34	GC22Mi00270	2.24885	https://www.genecards.org/cgi-bin/carddisp.pl?gene=GSTT1
GOLGA3	Golgin A3	Protein Coding	38	GC12M132768	2.24881	https://www.genecards.org/cgi-bin/carddisp.pl?gene=GOLGA3
AKAP8L	A-Kinase Anchoring Protein 8 Like	Protein Coding	37	GC19M015380	2.24881	https://www.genecards.org/cgi-bin/carddisp.pl?gene=AKAP8L
CTSB	Cathepsin B	Protein Coding	55	GC08M011842	2.24734	https://www.genecards.org/cgi-bin/carddisp.pl?gene=CTSB
RAB8A	RAB8A, Member RAS Oncogene Family	Protein Coding	42	GC19P016111	2.23265	https://www.genecards.org/cgi-bin/carddisp.pl?gene=RAB8A
RIOX2	Ribosomal Oxygenase 2	Protein Coding	38	GC03M097942	2.23205	https://www.genecards.org/cgi-bin/carddisp.pl?gene=RIOX2
FNDC5	Fibronectin Type III Domain Containing 5	Protein Coding	40	GC01M033216	2.21431	https://www.genecards.org/cgi-bin/carddisp.pl?gene=FNDC5
IL2RB	Interleukin 2 Receptor Subunit Beta	Protein Coding	52	GC22M059411	2.20532	https://www.genecards.org/cgi-bin/carddisp.pl?gene=IL2RB
CHI3L1	Chitinase 3 Like 1	Protein Coding	47	GC01M203148	2.20532	https://www.genecards.org/cgi-bin/carddisp.pl?gene=CHI3L1
SAA1	Serum Amyloid A1	Protein Coding	42	GC11P018547	2.20532	https://www.genecards.org/cgi-bin/carddisp.pl?gene=SAA1
MIR320B1	MicroRNA 320b-1	RNA Gene	19	GC01P116671	2.20532	https://www.genecards.org/cgi-bin/carddisp.pl?gene=MIR320B1
ADAM9	ADAM Metallopeptidase Domain 9	Protein Coding	51	GC08P038996	2.19498	https://www.genecards.org/cgi-bin/carddisp.pl?gene=ADAM9
GC	GC Vitamin D Binding Protein	Protein Coding	47	GC04M071741	2.1751	https://www.genecards.org/cgi-bin/carddisp.pl?gene=GC
CCL17	C-C Motif Chemokine Ligand 17	Protein Coding	45	GC16P057415	2.16873	https://www.genecards.org/cgi-bin/carddisp.pl?gene=CCL17
RHOA	Ras Homolog Family Member A	Protein Coding	52	GC03M049359	2.15147	https://www.genecards.org/cgi-bin/carddisp.pl?gene=RHOA
VPS11	VPS11 Core Subunit Of CORVET And HOPS Complexes	Protein Coding	44	GC11P119067	2.12707	https://www.genecards.org/cgi-bin/carddisp.pl?gene=VPS11
ATF4	Activating Transcription Factor 4	Protein Coding	47	GC22P039519	2.11083	https://www.genecards.org/cgi-bin/carddisp.pl?gene=ATF4
ESM1	Endothelial Cell Specific Molecule 1	Protein Coding	43	GC05M054977	2.11083	https://www.genecards.org/cgi-bin/carddisp.pl?gene=ESM1
RPL36	Ribosomal Protein L36	Protein Coding	41	GC19P005674	2.10034	https://www.genecards.org/cgi-bin/carddisp.pl?gene=RPL36
MMP1	Matrix Metallopeptidase 1	Protein Coding	54	GC11M102810	2.09719	https://www.genecards.org/cgi-bin/carddisp.pl?gene=MMP1
EIF2B1	Eukaryotic Translation Initiation Factor 2B Subunit Alpha	Protein Coding	45	GC12M123620	2.09366	https://www.genecards.org/cgi-bin/carddisp.pl?gene=EIF2B1
TES	Testin LIM Domain Protein	Protein Coding	42	GC07P116210	2.09366	https://www.genecards.org/cgi-bin/carddisp.pl?gene=TES
ISG15	ISG15 Ubiquitin Like Modifier	Protein Coding	48	GC01P001001	2.06775	https://www.genecards.org/cgi-bin/carddisp.pl?gene=ISG15
UNC93B1	Unc-93 Homolog B1, TLR Signaling Regulator	Protein Coding	41	GC11M067991	2.04356	https://www.genecards.org/cgi-bin/carddisp.pl?gene=UNC93B1
NCAM1	Neural Cell Adhesion Molecule 1	Protein Coding	51	GC11P112961	2.03155	https://www.genecards.org/cgi-bin/carddisp.pl?gene=NCAM1
CXCL16	C-X-C Motif Chemokine Ligand 16	Protein Coding	42	GC17M004733	2.03155	https://www.genecards.org/cgi-bin/carddisp.pl?gene=CXCL16
TH2-LCR	Th2 Cytokine Locus Control Region	Biological Region	3	GC05P132629	2.03155	https://www.genecards.org/cgi-bin/carddisp.pl?gene=TH2-LCR
LOC106699567	CD8A Intronic Regulatory Region	Biological Region	2	GC02P086786	2.03155	https://www.genecards.org/cgi-bin/carddisp.pl?gene=LOC106699567
LOC111832671	Albumin (ALB) 5' Regulatory Region	Biological Region	2	GC04P073399	2.03155	https://www.genecards.org/cgi-bin/carddisp.pl?gene=LOC111832671
LOC112590816	Sharpr-MPRA Regulatory Region 6411	Biological Region	2	GC01P064917	2.03155	https://www.genecards.org/cgi-bin/carddisp.pl?gene=LOC112590816
LOC112590817	Sharpr-MPRA Regulatory Region 2453	Biological Region	2	GC01P064934	2.03155	https://www.genecards.org/cgi-bin/carddisp.pl?gene=LOC112590817
LOC116158494	CRISPRi-Validated Cis-Regulatory Element Chr4.1813	Biological Region	2	GC04P074056	2.03155	https://www.genecards.org/cgi-bin/carddisp.pl?gene=LOC116158494
LOC116158495	CRISPRi-Validated Cis-Regulatory Element Chr4.1814	Biological Region	2	GC04P074057	2.03155	https://www.genecards.org/cgi-bin/carddisp.pl?gene=LOC116158495
LOC116183086	CRISPRi-Validated Cis-Regulatory Element Chr7.1154	Biological Region	2	GC07P022680	2.03155	https://www.genecards.org/cgi-bin/carddisp.pl?gene=LOC116183086
LOC116183087	CRISPRi-Validated Cis-Regulatory Element Chr7.1155	Biological Region	2	GC07P022681	2.03155	https://www.genecards.org/cgi-bin/carddisp.pl?gene=LOC116183087
LOC117152610	DPP4 Promoter Region	Biological Region	2	GC02P162076	2.03155	https://www.genecards.org/cgi-bin/carddisp.pl?gene=LOC117152610
LOC117152611	DPP4 -4.2 Kb Glucocorticoid Response Element	Biological Region	2	GC02P162078	2.03155	https://www.genecards.org/cgi-bin/carddisp.pl?gene=LOC117152611
LOC117204000	ANPEP Distal Promoter	Biological Region	2	GC15P089814	2.03155	https://www.genecards.org/cgi-bin/carddisp.pl?gene=LOC117204000
LOC117204001	ANPEP Proximal Promoter	Biological Region	2	GC15P089806	2.03155	https://www.genecards.org/cgi-bin/carddisp.pl?gene=LOC117204001
LOC117693187	CTSL 3' Regulatory Element	Biological Region	2	GC09P087731	2.03155	https://www.genecards.org/cgi-bin/carddisp.pl?gene=LOC117693187
LOC119230225	IFNAR1 Promoter Region	Biological Region	2	GC21P033323	2.03155	https://www.genecards.org/cgi-bin/carddisp.pl?gene=LOC119230225
LOC119266102	IFNGR2 Promoter Region	Biological Region	2	GC21P033404	2.03155	https://www.genecards.org/cgi-bin/carddisp.pl?gene=LOC119266102
LGALS3	Galectin 3	Protein Coding	48	GC14P055124	2.03088	https://www.genecards.org/cgi-bin/carddisp.pl?gene=LGALS3
AP3B1	Adaptor Related Protein Complex 3 Subunit Beta 1	Protein Coding	47	GC05M078000	2.03088	https://www.genecards.org/cgi-bin/carddisp.pl?gene=AP3B1
DNMT1	DNA Methyltransferase 1	Protein Coding	55	GC19M010133	2.0131	https://www.genecards.org/cgi-bin/carddisp.pl?gene=DNMT1
UBAP2L	Ubiquitin Associated Protein 2 Like	Protein Coding	41	GC01P154219	2.0131	https://www.genecards.org/cgi-bin/carddisp.pl?gene=UBAP2L
VKORC1	Vitamin K Epoxide Reductase Complex Subunit 1	Protein Coding	49	GC16M037882	2.0093	https://www.genecards.org/cgi-bin/carddisp.pl?gene=VKORC1
RNH1	Ribonuclease/Angiogenin Inhibitor 1	Protein Coding	40	GC11M003890	2.0093	https://www.genecards.org/cgi-bin/carddisp.pl?gene=RNH1
LRCOL1	Leucine Rich Colipase Like 1	Protein Coding	25	GC12M132603	1.99442	https://www.genecards.org/cgi-bin/carddisp.pl?gene=LRCOL1
GPX1	Glutathione Peroxidase 1	Protein Coding	48	GC03M051406	1.98672	https://www.genecards.org/cgi-bin/carddisp.pl?gene=GPX1
IKBKG	Inhibitor Of Nuclear Factor Kappa B Kinase Regulatory Subunit Gamma	Protein Coding	51	GC0XP154541	1.98222	https://www.genecards.org/cgi-bin/carddisp.pl?gene=IKBKG
IRF2	Interferon Regulatory Factor 2	Protein Coding	45	GC04M184387	1.97384	https://www.genecards.org/cgi-bin/carddisp.pl?gene=IRF2
SURF1	SURF1 Cytochrome C Oxidase Assembly Factor	Protein Coding	44	GC09M133351	1.97384	https://www.genecards.org/cgi-bin/carddisp.pl?gene=SURF1
IFI44	Interferon Induced Protein 44	Protein Coding	39	GC01P078649	1.97384	https://www.genecards.org/cgi-bin/carddisp.pl?gene=IFI44
AKT1	AKT Serine/Threonine Kinase 1	Protein Coding	56	GC14M104769	1.96965	https://www.genecards.org/cgi-bin/carddisp.pl?gene=AKT1
AHR	Aryl Hydrocarbon Receptor	Protein Coding	50	GC07P016916	1.96965	https://www.genecards.org/cgi-bin/carddisp.pl?gene=AHR
AXL	AXL Receptor Tyrosine Kinase	Protein Coding	55	GC19P041219	1.96297	https://www.genecards.org/cgi-bin/carddisp.pl?gene=AXL
SDCBP	Syndecan Binding Protein	Protein Coding	44	GC08P058539	1.96297	https://www.genecards.org/cgi-bin/carddisp.pl?gene=SDCBP
IFNL3	Interferon Lambda 3	Protein Coding	38	GC19M039243	1.96297	https://www.genecards.org/cgi-bin/carddisp.pl?gene=IFNL3
CST3	Cystatin C	Protein Coding	47	GC20M023675	1.9481	https://www.genecards.org/cgi-bin/carddisp.pl?gene=CST3
MIR29A	MicroRNA 29a	RNA Gene	23	GC07M130876	1.9481	https://www.genecards.org/cgi-bin/carddisp.pl?gene=MIR29A
SLC6A15	Solute Carrier Family 6 Member 15	Protein Coding	44	GC12M084859	1.94733	https://www.genecards.org/cgi-bin/carddisp.pl?gene=SLC6A15
MTX1	Metaxin 1	Protein Coding	40	GC01P155208	1.94733	https://www.genecards.org/cgi-bin/carddisp.pl?gene=MTX1
NEDD1	NEDD1 Gamma-Tubulin Ring Complex Targeting Factor	Protein Coding	40	GC12P096907	1.94733	https://www.genecards.org/cgi-bin/carddisp.pl?gene=NEDD1
KLRC1	Killer Cell Lectin Like Receptor C1	Protein Coding	45	GC12M021850	1.94331	https://www.genecards.org/cgi-bin/carddisp.pl?gene=KLRC1
LMNB1	Lamin B1	Protein Coding	48	GC05P126776	1.93834	https://www.genecards.org/cgi-bin/carddisp.pl?gene=LMNB1
CNBP	CCHC-Type Zinc Finger Nucleic Acid Binding Protein	Protein Coding	44	GC03M129167	1.93834	https://www.genecards.org/cgi-bin/carddisp.pl?gene=CNBP
CD99	CD99 Molecule (Xg Blood Group)	Protein Coding	41	GC0XP002691	1.93786	https://www.genecards.org/cgi-bin/carddisp.pl?gene=CD99
SELL	Selectin L	Protein Coding	45	GC01M169690	1.9274	https://www.genecards.org/cgi-bin/carddisp.pl?gene=SELL
MT-ATP6	Mitochondrially Encoded ATP Synthase Membrane Subunit 6	Protein Coding	35	GCMTP008531	1.9274	https://www.genecards.org/cgi-bin/carddisp.pl?gene=MT-ATP6
THRIL	TNF And HNRNPL Related Immunoregulatory Long Non-Coding RNA	RNA Gene	15	GC12M125025	1.9274	https://www.genecards.org/cgi-bin/carddisp.pl?gene=THRIL
SURF6	Surfeit 6	Protein Coding	37	GC09M133331	1.90812	https://www.genecards.org/cgi-bin/carddisp.pl?gene=SURF6
MIR150	MicroRNA 150	RNA Gene	23	GC19M049500	1.90582	https://www.genecards.org/cgi-bin/carddisp.pl?gene=MIR150
IRF5	Interferon Regulatory Factor 5	Protein Coding	49	GC07P128937	1.89723	https://www.genecards.org/cgi-bin/carddisp.pl?gene=IRF5
UBC	Ubiquitin C	Protein Coding	45	GC12M124911	1.88824	https://www.genecards.org/cgi-bin/carddisp.pl?gene=UBC
ORAI1	ORAI Calcium Release-Activated Calcium Modulator 1	Protein Coding	47	GC12P126604	1.88241	https://www.genecards.org/cgi-bin/carddisp.pl?gene=ORAI1
WWP2	WW Domain Containing E3 Ubiquitin Protein Ligase 2	Protein Coding	47	GC16P069796	1.88241	https://www.genecards.org/cgi-bin/carddisp.pl?gene=WWP2
BRD4	Bromodomain Containing 4	Protein Coding	51	GC19M015236	1.87839	https://www.genecards.org/cgi-bin/carddisp.pl?gene=BRD4
BRD2	Bromodomain Containing 2	Protein Coding	47	GC06P087775	1.87839	https://www.genecards.org/cgi-bin/carddisp.pl?gene=BRD2
AKAP8	A-Kinase Anchoring Protein 8	Protein Coding	42	GC19M015354	1.87839	https://www.genecards.org/cgi-bin/carddisp.pl?gene=AKAP8
FBXL12	F-Box And Leucine Rich Repeat Protein 12	Protein Coding	36	GC19M009810	1.87839	https://www.genecards.org/cgi-bin/carddisp.pl?gene=FBXL12
TIMM29	Translocase Of Inner Mitochondrial Membrane 29	Protein Coding	30	GC19P010929	1.87839	https://www.genecards.org/cgi-bin/carddisp.pl?gene=TIMM29
OAS2	2'-5'-Oligoadenylate Synthetase 2	Protein Coding	42	GC12P112978	1.87096	https://www.genecards.org/cgi-bin/carddisp.pl?gene=OAS2
RPL13A	Ribosomal Protein L13a	Protein Coding	44	GC19P049487	1.86161	https://www.genecards.org/cgi-bin/carddisp.pl?gene=RPL13A
KLF2	KLF Transcription Factor 2	Protein Coding	41	GC19P069290	1.85949	https://www.genecards.org/cgi-bin/carddisp.pl?gene=KLF2
GAS6	Growth Arrest Specific 6	Protein Coding	47	GC13M113820	1.85118	https://www.genecards.org/cgi-bin/carddisp.pl?gene=GAS6
TEK	TEK Receptor Tyrosine Kinase	Protein Coding	54	GC09P027109	1.8497	https://www.genecards.org/cgi-bin/carddisp.pl?gene=TEK
STAT6	Signal Transducer And Activator Of Transcription 6	Protein Coding	53	GC12M057095	1.83438	https://www.genecards.org/cgi-bin/carddisp.pl?gene=STAT6
SIRT3	Sirtuin 3	Protein Coding	50	GC11M000215	1.83438	https://www.genecards.org/cgi-bin/carddisp.pl?gene=SIRT3
SMN1	Survival Of Motor Neuron 1, Telomeric	Protein Coding	43	GC05P070924	1.83438	https://www.genecards.org/cgi-bin/carddisp.pl?gene=SMN1
PIK3C3	Phosphatidylinositol 3-Kinase Catalytic Subunit Type 3	Protein Coding	51	GC18P041955	1.81664	https://www.genecards.org/cgi-bin/carddisp.pl?gene=PIK3C3
STX6	Syntaxin 6	Protein Coding	41	GC01M180972	1.81664	https://www.genecards.org/cgi-bin/carddisp.pl?gene=STX6
STX7	Syntaxin 7	Protein Coding	41	GC06M132445	1.81664	https://www.genecards.org/cgi-bin/carddisp.pl?gene=STX7
VPS16	VPS16 Core Subunit Of CORVET And HOPS Complexes	Protein Coding	39	GC20P002840	1.81664	https://www.genecards.org/cgi-bin/carddisp.pl?gene=VPS16
VPS18	VPS18 Core Subunit Of CORVET And HOPS Complexes	Protein Coding	38	GC15P040894	1.81664	https://www.genecards.org/cgi-bin/carddisp.pl?gene=VPS18
IKBKB	Inhibitor Of Nuclear Factor Kappa B Kinase Subunit Beta	Protein Coding	56	GC08P042271	1.80815	https://www.genecards.org/cgi-bin/carddisp.pl?gene=IKBKB
MIR200C	MicroRNA 200c	RNA Gene	26	GC12P022384	1.80765	https://www.genecards.org/cgi-bin/carddisp.pl?gene=MIR200C
HSD17B4	Hydroxysteroid 17-Beta Dehydrogenase 4	Protein Coding	49	GC05P119452	1.80464	https://www.genecards.org/cgi-bin/carddisp.pl?gene=HSD17B4
DOCK6	Dedicator Of Cytokinesis 6	Protein Coding	43	GC19M011199	1.80464	https://www.genecards.org/cgi-bin/carddisp.pl?gene=DOCK6
KDELR1	KDEL Endoplasmic Reticulum Protein Retention Receptor 1	Protein Coding	42	GC19M048382	1.80464	https://www.genecards.org/cgi-bin/carddisp.pl?gene=KDELR1
TPM4	Tropomyosin 4	Protein Coding	42	GC19P069286	1.80464	https://www.genecards.org/cgi-bin/carddisp.pl?gene=TPM4
EIF3G	Eukaryotic Translation Initiation Factor 3 Subunit G	Protein Coding	41	GC19M010115	1.80464	https://www.genecards.org/cgi-bin/carddisp.pl?gene=EIF3G
LRRFIP2	LRR Binding FLII Interacting Protein 2	Protein Coding	41	GC03M037052	1.80464	https://www.genecards.org/cgi-bin/carddisp.pl?gene=LRRFIP2
MON2	MON2 Homolog, Regulator Of Endosome-To-Golgi Trafficking	Protein Coding	36	GC12P062466	1.80464	https://www.genecards.org/cgi-bin/carddisp.pl?gene=MON2
TTC27	Tetratricopeptide Repeat Domain 27	Protein Coding	36	GC02P032628	1.80464	https://www.genecards.org/cgi-bin/carddisp.pl?gene=TTC27
PTBP1	Polypyrimidine Tract Binding Protein 1	Protein Coding	45	GC19P000797	1.801	https://www.genecards.org/cgi-bin/carddisp.pl?gene=PTBP1
ILF3	Interleukin Enhancer Binding Factor 3	Protein Coding	40	GC19P010656	1.801	https://www.genecards.org/cgi-bin/carddisp.pl?gene=ILF3
FOXP4	Forkhead Box P4	Protein Coding	40	GC06P087958	1.79425	https://www.genecards.org/cgi-bin/carddisp.pl?gene=FOXP4
CFTR	CF Transmembrane Conductance Regulator	Protein Coding	54	GC07P117287	1.78141	https://www.genecards.org/cgi-bin/carddisp.pl?gene=CFTR
DEFA1	Defensin Alpha 1	Protein Coding	41	GC08M006977	1.77893	https://www.genecards.org/cgi-bin/carddisp.pl?gene=DEFA1
MCUB	Mitochondrial Calcium Uniporter Dominant Negative Subunit Beta	Protein Coding	34	GC04P109561	1.77476	https://www.genecards.org/cgi-bin/carddisp.pl?gene=MCUB
PLA2G7	Phospholipase A2 Group VII	Protein Coding	52	GC06M046704	1.77096	https://www.genecards.org/cgi-bin/carddisp.pl?gene=PLA2G7
MAPK1	Mitogen-Activated Protein Kinase 1	Protein Coding	54	GC22M021759	1.76164	https://www.genecards.org/cgi-bin/carddisp.pl?gene=MAPK1
HMGCR	3-Hydroxy-3-Methylglutaryl-CoA Reductase	Protein Coding	50	GC05P075336	1.75813	https://www.genecards.org/cgi-bin/carddisp.pl?gene=HMGCR
ADAR	Adenosine Deaminase RNA Specific	Protein Coding	48	GC01M154582	1.75813	https://www.genecards.org/cgi-bin/carddisp.pl?gene=ADAR
PDHX	Pyruvate Dehydrogenase Complex Component X	Protein Coding	48	GC11P034894	1.75813	https://www.genecards.org/cgi-bin/carddisp.pl?gene=PDHX
CYB5A	Cytochrome B5 Type A	Protein Coding	45	GC18M074250	1.75813	https://www.genecards.org/cgi-bin/carddisp.pl?gene=CYB5A
FAT1	FAT Atypical Cadherin 1	Protein Coding	43	GC04M186587	1.75813	https://www.genecards.org/cgi-bin/carddisp.pl?gene=FAT1
PEG10	Paternally Expressed 10	Protein Coding	42	GC07P094656	1.75813	https://www.genecards.org/cgi-bin/carddisp.pl?gene=PEG10
PDS5A	PDS5 Cohesin Associated Factor A	Protein Coding	41	GC04M039824	1.75813	https://www.genecards.org/cgi-bin/carddisp.pl?gene=PDS5A
MLEC	Malectin	Protein Coding	39	GC12P120687	1.75813	https://www.genecards.org/cgi-bin/carddisp.pl?gene=MLEC
PALM	Paralemmin	Protein Coding	37	GC19P000708	1.75813	https://www.genecards.org/cgi-bin/carddisp.pl?gene=PALM
ACE2-DT	ACE2 Divergent Transcript	RNA Gene	12	GC0XP015605	1.75813	https://www.genecards.org/cgi-bin/carddisp.pl?gene=ACE2-DT
PLA2G2A	Phospholipase A2 Group IIA	Protein Coding	50	GC01M019975	1.74838	https://www.genecards.org/cgi-bin/carddisp.pl?gene=PLA2G2A
PGF	Placental Growth Factor	Protein Coding	46	GC14M074941	1.74838	https://www.genecards.org/cgi-bin/carddisp.pl?gene=PGF
TRPA1	Transient Receptor Potential Cation Channel Subfamily A Member 1	Protein Coding	50	GC08M072019	1.7477	https://www.genecards.org/cgi-bin/carddisp.pl?gene=TRPA1
TRPV1	Transient Receptor Potential Cation Channel Subfamily V Member 1	Protein Coding	50	GC17M003565	1.7477	https://www.genecards.org/cgi-bin/carddisp.pl?gene=TRPV1
PAFAH1B1	Platelet Activating Factor Acetylhydrolase 1b Regulatory Subunit 1	Protein Coding	48	GC17P002593	1.7477	https://www.genecards.org/cgi-bin/carddisp.pl?gene=PAFAH1B1
GSTM1	Glutathione S-Transferase Mu 1	Protein Coding	44	GC01P109687	1.7477	https://www.genecards.org/cgi-bin/carddisp.pl?gene=GSTM1
C9orf72	C9orf72-SMCR8 Complex Subunit	Protein Coding	43	GC09M028435	1.7477	https://www.genecards.org/cgi-bin/carddisp.pl?gene=C9orf72
WWP1	WW Domain Containing E3 Ubiquitin Protein Ligase 1	Protein Coding	43	GC08P086342	1.7477	https://www.genecards.org/cgi-bin/carddisp.pl?gene=WWP1
RBM15	RNA Binding Motif Protein 15	Protein Coding	40	GC01P110338	1.7477	https://www.genecards.org/cgi-bin/carddisp.pl?gene=RBM15
IRF1	Interferon Regulatory Factor 1	Protein Coding	49	GC05M132440	1.73628	https://www.genecards.org/cgi-bin/carddisp.pl?gene=IRF1
S100A4	S100 Calcium Binding Protein A4	Protein Coding	48	GC01M153543	1.72463	https://www.genecards.org/cgi-bin/carddisp.pl?gene=S100A4
S100A10	S100 Calcium Binding Protein A10	Protein Coding	47	GC01M152488	1.72463	https://www.genecards.org/cgi-bin/carddisp.pl?gene=S100A10
CHRFAM7A	CHRNA7 (Exons 5-10) And FAM7A (Exons A-E) Fusion	Protein Coding	37	GC15M030360	1.72463	https://www.genecards.org/cgi-bin/carddisp.pl?gene=CHRFAM7A
MIR139	MicroRNA 139	RNA Gene	23	GC11M072615	1.72463	https://www.genecards.org/cgi-bin/carddisp.pl?gene=MIR139
MIR30A	MicroRNA 30a	RNA Gene	22	GC06M071403	1.72463	https://www.genecards.org/cgi-bin/carddisp.pl?gene=MIR30A
SNHG16	Small Nucleolar RNA Host Gene 16	RNA Gene	21	GC17P077162	1.72463	https://www.genecards.org/cgi-bin/carddisp.pl?gene=SNHG16
SNHG6	Small Nucleolar RNA Host Gene 6	RNA Gene	21	GC08M066921	1.72463	https://www.genecards.org/cgi-bin/carddisp.pl?gene=SNHG6
TF	Transferrin	Protein Coding	53	GC03P134678	1.71316	https://www.genecards.org/cgi-bin/carddisp.pl?gene=TF
ITPR1	Inositol 1,4,5-Trisphosphate Receptor Type 1	Protein Coding	52	GC03P004486	1.70103	https://www.genecards.org/cgi-bin/carddisp.pl?gene=ITPR1
ROCK1	Rho Associated Coiled-Coil Containing Protein Kinase 1	Protein Coding	52	GC18M020946	1.70103	https://www.genecards.org/cgi-bin/carddisp.pl?gene=ROCK1
GSDMD	Gasdermin D	Protein Coding	41	GC08P143553	1.70103	https://www.genecards.org/cgi-bin/carddisp.pl?gene=GSDMD
NLRX1	NLR Family Member X1	Protein Coding	41	GC11P119166	1.70103	https://www.genecards.org/cgi-bin/carddisp.pl?gene=NLRX1
CNR1	Cannabinoid Receptor 1	Protein Coding	50	GC06M088139	1.69952	https://www.genecards.org/cgi-bin/carddisp.pl?gene=CNR1
ADIPOQ	Adiponectin, C1Q And Collagen Domain Containing	Protein Coding	48	GC03P186842	1.69952	https://www.genecards.org/cgi-bin/carddisp.pl?gene=ADIPOQ
S100A12	S100 Calcium Binding Protein A12	Protein Coding	41	GC01M153373	1.69952	https://www.genecards.org/cgi-bin/carddisp.pl?gene=S100A12
RPL9	Ribosomal Protein L9	Protein Coding	43	GC04M039452	1.69752	https://www.genecards.org/cgi-bin/carddisp.pl?gene=RPL9
RPS15	Ribosomal Protein S15	Protein Coding	43	GC19P001438	1.69752	https://www.genecards.org/cgi-bin/carddisp.pl?gene=RPS15
TICAM1	TIR Domain Containing Adaptor Molecule 1	Protein Coding	45	GC19M004815	1.68927	https://www.genecards.org/cgi-bin/carddisp.pl?gene=TICAM1
ITGAV	Integrin Subunit Alpha V	Protein Coding	51	GC02P186589	1.67395	https://www.genecards.org/cgi-bin/carddisp.pl?gene=ITGAV
C5	Complement C5	Protein Coding	49	GC09M120933	1.67395	https://www.genecards.org/cgi-bin/carddisp.pl?gene=C5
RB1CC1	RB1 Inducible Coiled-Coil 1	Protein Coding	44	GC08M052622	1.67395	https://www.genecards.org/cgi-bin/carddisp.pl?gene=RB1CC1
VPS33A	VPS33A Core Subunit Of CORVET And HOPS Complexes	Protein Coding	43	GC12M122229	1.67395	https://www.genecards.org/cgi-bin/carddisp.pl?gene=VPS33A
MICA	MHC Class I Polypeptide-Related Sequence A	Protein Coding	41	GC06P031399	1.67395	https://www.genecards.org/cgi-bin/carddisp.pl?gene=MICA
ANXA1	Annexin A1	Protein Coding	51	GC09P073151	1.67279	https://www.genecards.org/cgi-bin/carddisp.pl?gene=ANXA1
BMP7	Bone Morphogenetic Protein 7	Protein Coding	48	GC20M057168	1.67279	https://www.genecards.org/cgi-bin/carddisp.pl?gene=BMP7
FTL	Ferritin Light Chain	Protein Coding	48	GC19P048965	1.67279	https://www.genecards.org/cgi-bin/carddisp.pl?gene=FTL
MAF	MAF BZIP Transcription Factor	Protein Coding	47	GC16M079204	1.67279	https://www.genecards.org/cgi-bin/carddisp.pl?gene=MAF
TREM2	Triggering Receptor Expressed On Myeloid Cells 2	Protein Coding	47	GC06M069402	1.67279	https://www.genecards.org/cgi-bin/carddisp.pl?gene=TREM2
UNC13D	Unc-13 Homolog D	Protein Coding	47	GC17M075827	1.67279	https://www.genecards.org/cgi-bin/carddisp.pl?gene=UNC13D
LAG3	Lymphocyte Activating 3	Protein Coding	46	GC12P022367	1.67279	https://www.genecards.org/cgi-bin/carddisp.pl?gene=LAG3
MAFB	MAF BZIP Transcription Factor B	Protein Coding	45	GC20M040685	1.67279	https://www.genecards.org/cgi-bin/carddisp.pl?gene=MAFB
FABP2	Fatty Acid Binding Protein 2	Protein Coding	44	GC04M119317	1.67279	https://www.genecards.org/cgi-bin/carddisp.pl?gene=FABP2
HEYL	Hes Related Family BHLH Transcription Factor With YRPW Motif Like	Protein Coding	41	GC01M039623	1.67279	https://www.genecards.org/cgi-bin/carddisp.pl?gene=HEYL
MIR10B	MicroRNA 10b	RNA Gene	23	GC02P176150	1.67279	https://www.genecards.org/cgi-bin/carddisp.pl?gene=MIR10B
MIR31	MicroRNA 31	RNA Gene	22	GC09M021793	1.67279	https://www.genecards.org/cgi-bin/carddisp.pl?gene=MIR31
MIR483	MicroRNA 483	RNA Gene	22	GC11M004005	1.67279	https://www.genecards.org/cgi-bin/carddisp.pl?gene=MIR483
MIR320B2	MicroRNA 320b-2	RNA Gene	16	GC01M224257	1.67279	https://www.genecards.org/cgi-bin/carddisp.pl?gene=MIR320B2
SOCS1	Suppressor Of Cytokine Signaling 1	Protein Coding	46	GC16M012363	1.67031	https://www.genecards.org/cgi-bin/carddisp.pl?gene=SOCS1
FCGR1A	Fc Gamma Receptor Ia	Protein Coding	44	GC01P150320	1.67031	https://www.genecards.org/cgi-bin/carddisp.pl?gene=FCGR1A
MADCAM1	Mucosal Vascular Addressin Cell Adhesion Molecule 1	Protein Coding	44	GC19P003097	1.66978	https://www.genecards.org/cgi-bin/carddisp.pl?gene=MADCAM1
MMP7	Matrix Metallopeptidase 7	Protein Coding	50	GC11M102425	1.64407	https://www.genecards.org/cgi-bin/carddisp.pl?gene=MMP7
ENPP2	Ectonucleotide Pyrophosphatase/Phosphodiesterase 2	Protein Coding	48	GC08M119556	1.64407	https://www.genecards.org/cgi-bin/carddisp.pl?gene=ENPP2
EPO	Erythropoietin	Protein Coding	47	GC07P100720	1.64407	https://www.genecards.org/cgi-bin/carddisp.pl?gene=EPO
PRL	Prolactin	Protein Coding	45	GC06M022287	1.64407	https://www.genecards.org/cgi-bin/carddisp.pl?gene=PRL
SREBF2	Sterol Regulatory Element Binding Transcription Factor 2	Protein Coding	44	GC22P041833	1.64407	https://www.genecards.org/cgi-bin/carddisp.pl?gene=SREBF2
P2RY14	Purinergic Receptor P2Y14	Protein Coding	43	GC03M151212	1.64407	https://www.genecards.org/cgi-bin/carddisp.pl?gene=P2RY14
PF4	Platelet Factor 4	Protein Coding	43	GC04M073980	1.64407	https://www.genecards.org/cgi-bin/carddisp.pl?gene=PF4
IL37	Interleukin 37	Protein Coding	40	GC02P123135	1.64407	https://www.genecards.org/cgi-bin/carddisp.pl?gene=IL37
KIR2DS4	Killer Cell Immunoglobulin Like Receptor, Two Ig Domains And Short Cytoplasmic Tail 4	Protein Coding	36	GC19P070472	1.64407	https://www.genecards.org/cgi-bin/carddisp.pl?gene=KIR2DS4
PSME3	Proteasome Activator Subunit 3	Protein Coding	44	GC17P042824	1.62744	https://www.genecards.org/cgi-bin/carddisp.pl?gene=PSME3
PALS1	Protein Associated With LIN7 1, MAGUK P55 Family Member	Protein Coding	41	GC14P067240	1.62744	https://www.genecards.org/cgi-bin/carddisp.pl?gene=PALS1
MDM2	MDM2 Proto-Oncogene	Protein Coding	55	GC12P068808	1.62327	https://www.genecards.org/cgi-bin/carddisp.pl?gene=MDM2
GPHN	Gephyrin	Protein Coding	50	GC14P066507	1.62327	https://www.genecards.org/cgi-bin/carddisp.pl?gene=GPHN
ACAD9	Acyl-CoA Dehydrogenase Family Member 9	Protein Coding	47	GC03P134591	1.62327	https://www.genecards.org/cgi-bin/carddisp.pl?gene=ACAD9
TCF3	Transcription Factor 3	Protein Coding	47	GC19M001609	1.62327	https://www.genecards.org/cgi-bin/carddisp.pl?gene=TCF3
MYO1E	Myosin IE	Protein Coding	46	GC15M059132	1.62327	https://www.genecards.org/cgi-bin/carddisp.pl?gene=MYO1E
COPG1	COPI Coat Complex Subunit Gamma 1	Protein Coding	43	GC03P129249	1.62327	https://www.genecards.org/cgi-bin/carddisp.pl?gene=COPG1
CCHCR1	Coiled-Coil Alpha-Helical Rod Protein 1	Protein Coding	40	GC06M069156	1.62327	https://www.genecards.org/cgi-bin/carddisp.pl?gene=CCHCR1
DHX37	DEAH-Box Helicase 37	Protein Coding	40	GC12M124946	1.62327	https://www.genecards.org/cgi-bin/carddisp.pl?gene=DHX37
QTRT1	Queuine TRNA-Ribosyltransferase Catalytic Subunit 1	Protein Coding	40	GC19P010701	1.62327	https://www.genecards.org/cgi-bin/carddisp.pl?gene=QTRT1
LDLRAD3	Low Density Lipoprotein Receptor Class A Domain Containing 3	Protein Coding	38	GC11P035943	1.62327	https://www.genecards.org/cgi-bin/carddisp.pl?gene=LDLRAD3
SLC35F1	Solute Carrier Family 35 Member F1	Protein Coding	36	GC06P117907	1.62327	https://www.genecards.org/cgi-bin/carddisp.pl?gene=SLC35F1
VWA8	Von Willebrand Factor A Domain Containing 8	Protein Coding	35	GC13M041569	1.62327	https://www.genecards.org/cgi-bin/carddisp.pl?gene=VWA8
MMP3	Matrix Metallopeptidase 3	Protein Coding	53	GC11M102835	1.61284	https://www.genecards.org/cgi-bin/carddisp.pl?gene=MMP3
SOD2	Superoxide Dismutase 2	Protein Coding	51	GC06M159669	1.61284	https://www.genecards.org/cgi-bin/carddisp.pl?gene=SOD2
LCN2	Lipocalin 2	Protein Coding	48	GC09P128149	1.61284	https://www.genecards.org/cgi-bin/carddisp.pl?gene=LCN2
RBP4	Retinol Binding Protein 4	Protein Coding	48	GC10M093591	1.61284	https://www.genecards.org/cgi-bin/carddisp.pl?gene=RBP4
PTGDR2	Prostaglandin D2 Receptor 2	Protein Coding	45	GC11M060850	1.61284	https://www.genecards.org/cgi-bin/carddisp.pl?gene=PTGDR2
ELAVL2	ELAV Like RNA Binding Protein 2	Protein Coding	44	GC09M023690	1.61284	https://www.genecards.org/cgi-bin/carddisp.pl?gene=ELAVL2
TNFSF14	TNF Superfamily Member 14	Protein Coding	44	GC19M006663	1.61284	https://www.genecards.org/cgi-bin/carddisp.pl?gene=TNFSF14
UBE2L6	Ubiquitin Conjugating Enzyme E2 L6	Protein Coding	42	GC11M096777	1.61284	https://www.genecards.org/cgi-bin/carddisp.pl?gene=UBE2L6
KLRC2	Killer Cell Lectin Like Receptor C2	Protein Coding	40	GC12M021849	1.61284	https://www.genecards.org/cgi-bin/carddisp.pl?gene=KLRC2
ATAD1	ATPase Family AAA Domain Containing 1	Protein Coding	43	GC10M087751	1.59699	https://www.genecards.org/cgi-bin/carddisp.pl?gene=ATAD1
BTK	Bruton Tyrosine Kinase	Protein Coding	55	GC0XM101349	1.5783	https://www.genecards.org/cgi-bin/carddisp.pl?gene=BTK
ITK	IL2 Inducible T Cell Kinase	Protein Coding	55	GC05P157158	1.5783	https://www.genecards.org/cgi-bin/carddisp.pl?gene=ITK
CAT	Catalase	Protein Coding	54	GC11P034460	1.5783	https://www.genecards.org/cgi-bin/carddisp.pl?gene=CAT
BCL2	BCL2 Apoptosis Regulator	Protein Coding	53	GC18M063123	1.5783	https://www.genecards.org/cgi-bin/carddisp.pl?gene=BCL2
F10	Coagulation Factor X	Protein Coding	53	GC13P113122	1.5783	https://www.genecards.org/cgi-bin/carddisp.pl?gene=F10
SLC6A4	Solute Carrier Family 6 Member 4	Protein Coding	51	GC17M030194	1.5783	https://www.genecards.org/cgi-bin/carddisp.pl?gene=SLC6A4
MIF	Macrophage Migration Inhibitory Factor	Protein Coding	50	GC22P023894	1.5783	https://www.genecards.org/cgi-bin/carddisp.pl?gene=MIF
LEP	Leptin	Protein Coding	49	GC07P128241	1.5783	https://www.genecards.org/cgi-bin/carddisp.pl?gene=LEP
AMH	Anti-Mullerian Hormone	Protein Coding	48	GC19P003334	1.5783	https://www.genecards.org/cgi-bin/carddisp.pl?gene=AMH
INHBA	Inhibin Subunit Beta A	Protein Coding	48	GC07M041668	1.5783	https://www.genecards.org/cgi-bin/carddisp.pl?gene=INHBA
NEDD4	NEDD4 E3 Ubiquitin Protein Ligase	Protein Coding	48	GC15M055826	1.5783	https://www.genecards.org/cgi-bin/carddisp.pl?gene=NEDD4
TBX21	T-Box Transcription Factor 21	Protein Coding	48	GC17P047733	1.5783	https://www.genecards.org/cgi-bin/carddisp.pl?gene=TBX21
ULK1	Unc-51 Like Autophagy Activating Kinase 1	Protein Coding	48	GC12P131894	1.5783	https://www.genecards.org/cgi-bin/carddisp.pl?gene=ULK1
SMURF1	SMAD Specific E3 Ubiquitin Protein Ligase 1	Protein Coding	47	GC07M099027	1.5783	https://www.genecards.org/cgi-bin/carddisp.pl?gene=SMURF1
SMURF2	SMAD Specific E3 Ubiquitin Protein Ligase 2	Protein Coding	46	GC17M064542	1.5783	https://www.genecards.org/cgi-bin/carddisp.pl?gene=SMURF2
INHBB	Inhibin Subunit Beta B	Protein Coding	45	GC02P123232	1.5783	https://www.genecards.org/cgi-bin/carddisp.pl?gene=INHBB
OLR1	Oxidized Low Density Lipoprotein Receptor 1	Protein Coding	45	GC12M021842	1.5783	https://www.genecards.org/cgi-bin/carddisp.pl?gene=OLR1
TIRAP	TIR Domain Containing Adaptor Protein	Protein Coding	45	GC11P126284	1.5783	https://www.genecards.org/cgi-bin/carddisp.pl?gene=TIRAP
PER3	Period Circadian Regulator 3	Protein Coding	44	GC01P007785	1.5783	https://www.genecards.org/cgi-bin/carddisp.pl?gene=PER3
ATG13	Autophagy Related 13	Protein Coding	41	GC11P046650	1.5783	https://www.genecards.org/cgi-bin/carddisp.pl?gene=ATG13
FCRL5	Fc Receptor Like 5	Protein Coding	41	GC01M157514	1.5783	https://www.genecards.org/cgi-bin/carddisp.pl?gene=FCRL5
FBXW7-AS1	FBXW7 Antisense RNA 1	RNA Gene	15	GC04P152338	1.5783	https://www.genecards.org/cgi-bin/carddisp.pl?gene=FBXW7-AS1
TLR5	Toll Like Receptor 5	Protein Coding	48	GC01M223109	1.57165	https://www.genecards.org/cgi-bin/carddisp.pl?gene=TLR5
DCTN1	Dynactin Subunit 1	Protein Coding	49	GC02M074361	1.56711	https://www.genecards.org/cgi-bin/carddisp.pl?gene=DCTN1
PLAU	Plasminogen Activator, Urokinase	Protein Coding	55	GC10P073909	1.56266	https://www.genecards.org/cgi-bin/carddisp.pl?gene=PLAU
PIK3R1	Phosphoinositide-3-Kinase Regulatory Subunit 1	Protein Coding	53	GC05P068215	1.56266	https://www.genecards.org/cgi-bin/carddisp.pl?gene=PIK3R1
LMNA	Lamin A/C	Protein Coding	51	GC01P156082	1.56266	https://www.genecards.org/cgi-bin/carddisp.pl?gene=LMNA
NRG1	Neuregulin 1	Protein Coding	51	GC08P031639	1.56266	https://www.genecards.org/cgi-bin/carddisp.pl?gene=NRG1
ACACA	Acetyl-CoA Carboxylase Alpha	Protein Coding	50	GC17M037084	1.56266	https://www.genecards.org/cgi-bin/carddisp.pl?gene=ACACA
EPHA7	EPH Receptor A7	Protein Coding	50	GC06M093240	1.56266	https://www.genecards.org/cgi-bin/carddisp.pl?gene=EPHA7
VCL	Vinculin	Protein Coding	50	GC10P073995	1.56266	https://www.genecards.org/cgi-bin/carddisp.pl?gene=VCL
SLC22A5	Solute Carrier Family 22 Member 5	Protein Coding	49	GC05P132369	1.56266	https://www.genecards.org/cgi-bin/carddisp.pl?gene=SLC22A5
OSMR	Oncostatin M Receptor	Protein Coding	48	GC05P038845	1.56266	https://www.genecards.org/cgi-bin/carddisp.pl?gene=OSMR
PTPRS	Protein Tyrosine Phosphatase Receptor Type S	Protein Coding	48	GC19M006113	1.56266	https://www.genecards.org/cgi-bin/carddisp.pl?gene=PTPRS
SLC19A1	Solute Carrier Family 19 Member 1	Protein Coding	48	GC21M045493	1.56266	https://www.genecards.org/cgi-bin/carddisp.pl?gene=SLC19A1
ADAM15	ADAM Metallopeptidase Domain 15	Protein Coding	47	GC01P155050	1.56266	https://www.genecards.org/cgi-bin/carddisp.pl?gene=ADAM15
ATP6V0A2	ATPase H+ Transporting V0 Subunit A2	Protein Coding	47	GC12P123712	1.56266	https://www.genecards.org/cgi-bin/carddisp.pl?gene=ATP6V0A2
TAP2	Transporter 2, ATP Binding Cassette Subfamily B Member	Protein Coding	47	GC06M032821	1.56266	https://www.genecards.org/cgi-bin/carddisp.pl?gene=TAP2
CDC37	Cell Division Cycle 37, HSP90 Cochaperone	Protein Coding	46	GC19M010391	1.56266	https://www.genecards.org/cgi-bin/carddisp.pl?gene=CDC37
SHC1	SHC Adaptor Protein 1	Protein Coding	46	GC01M154962	1.56266	https://www.genecards.org/cgi-bin/carddisp.pl?gene=SHC1
CAV2	Caveolin 2	Protein Coding	45	GC07P116287	1.56266	https://www.genecards.org/cgi-bin/carddisp.pl?gene=CAV2
HLA-DQB1	Major Histocompatibility Complex, Class II, DQ Beta 1	Protein Coding	45	GC06M069264	1.56266	https://www.genecards.org/cgi-bin/carddisp.pl?gene=HLA-DQB1
LMNB2	Lamin B2	Protein Coding	45	GC19M006001	1.56266	https://www.genecards.org/cgi-bin/carddisp.pl?gene=LMNB2
PUS1	Pseudouridine Synthase 1	Protein Coding	45	GC12P131929	1.56266	https://www.genecards.org/cgi-bin/carddisp.pl?gene=PUS1
SGCE	Sarcoglycan Epsilon	Protein Coding	45	GC07M094524	1.56266	https://www.genecards.org/cgi-bin/carddisp.pl?gene=SGCE
AGPAT1	1-Acylglycerol-3-Phosphate O-Acyltransferase 1	Protein Coding	44	GC06M032168	1.56266	https://www.genecards.org/cgi-bin/carddisp.pl?gene=AGPAT1
ATP6V1D	ATPase H+ Transporting V1 Subunit D	Protein Coding	44	GC14M067294	1.56266	https://www.genecards.org/cgi-bin/carddisp.pl?gene=ATP6V1D
LIAS	Lipoic Acid Synthetase	Protein Coding	44	GC04P039496	1.56266	https://www.genecards.org/cgi-bin/carddisp.pl?gene=LIAS
NUCB1	Nucleobindin 1	Protein Coding	44	GC19P048900	1.56266	https://www.genecards.org/cgi-bin/carddisp.pl?gene=NUCB1
DPM3	Dolichyl-Phosphate Mannosyltransferase Subunit 3, Regulatory	Protein Coding	43	GC01M155139	1.56266	https://www.genecards.org/cgi-bin/carddisp.pl?gene=DPM3
HLA-DMB	Major Histocompatibility Complex, Class II, DM Beta	Protein Coding	43	GC06M032934	1.56266	https://www.genecards.org/cgi-bin/carddisp.pl?gene=HLA-DMB
PSMD11	Proteasome 26S Subunit, Non-ATPase 11	Protein Coding	43	GC17P032444	1.56266	https://www.genecards.org/cgi-bin/carddisp.pl?gene=PSMD11
RPS11	Ribosomal Protein S11	Protein Coding	43	GC19P049496	1.56266	https://www.genecards.org/cgi-bin/carddisp.pl?gene=RPS11
SAFB	Scaffold Attachment Factor B	Protein Coding	42	GC19P005623	1.56266	https://www.genecards.org/cgi-bin/carddisp.pl?gene=SAFB
SIN3B	SIN3 Transcription Regulator Family Member B	Protein Coding	42	GC19P016829	1.56266	https://www.genecards.org/cgi-bin/carddisp.pl?gene=SIN3B
SNRNP70	Small Nuclear Ribonucleoprotein U1 Subunit 70	Protein Coding	42	GC19P049085	1.56266	https://www.genecards.org/cgi-bin/carddisp.pl?gene=SNRNP70
TRA2A	Transformer 2 Alpha Homolog	Protein Coding	42	GC07M023504	1.56266	https://www.genecards.org/cgi-bin/carddisp.pl?gene=TRA2A
ANKLE2	Ankyrin Repeat And LEM Domain Containing 2	Protein Coding	41	GC12M132725	1.56266	https://www.genecards.org/cgi-bin/carddisp.pl?gene=ANKLE2
ATP8B2	ATPase Phospholipid Transporting 8B2	Protein Coding	41	GC01P154325	1.56266	https://www.genecards.org/cgi-bin/carddisp.pl?gene=ATP8B2
GCNT3	Glucosaminyl (N-Acetyl) Transferase 3, Mucin Type	Protein Coding	41	GC15P059594	1.56266	https://www.genecards.org/cgi-bin/carddisp.pl?gene=GCNT3
PLXNB2	Plexin B2	Protein Coding	41	GC22M050274	1.56266	https://www.genecards.org/cgi-bin/carddisp.pl?gene=PLXNB2
POLD3	DNA Polymerase Delta 3, Accessory Subunit	Protein Coding	41	GC11P074496	1.56266	https://www.genecards.org/cgi-bin/carddisp.pl?gene=POLD3
RNF213	Ring Finger Protein 213	Protein Coding	41	GC17P080260	1.56266	https://www.genecards.org/cgi-bin/carddisp.pl?gene=RNF213
SACM1L	SAC1 Like Phosphatidylinositide Phosphatase	Protein Coding	41	GC03P046961	1.56266	https://www.genecards.org/cgi-bin/carddisp.pl?gene=SACM1L
SYT4	Synaptotagmin 4	Protein Coding	41	GC18M043267	1.56266	https://www.genecards.org/cgi-bin/carddisp.pl?gene=SYT4
TRAPPC9	Trafficking Protein Particle Complex Subunit 9	Protein Coding	41	GC08M139728	1.56266	https://www.genecards.org/cgi-bin/carddisp.pl?gene=TRAPPC9
CLTRN	Collectrin, Amino Acid Transport Regulator	Protein Coding	40	GC0XM015629	1.56266	https://www.genecards.org/cgi-bin/carddisp.pl?gene=CLTRN
DAZAP1	DAZ Associated Protein 1	Protein Coding	40	GC19P001407	1.56266	https://www.genecards.org/cgi-bin/carddisp.pl?gene=DAZAP1
RMND1	Required For Meiotic Nuclear Division 1 Homolog	Protein Coding	40	GC06M151404	1.56266	https://www.genecards.org/cgi-bin/carddisp.pl?gene=RMND1
SAFB2	Scaffold Attachment Factor B2	Protein Coding	40	GC19M006127	1.56266	https://www.genecards.org/cgi-bin/carddisp.pl?gene=SAFB2
NCAPH2	Non-SMC Condensin II Complex Subunit H2	Protein Coding	39	GC22P050508	1.56266	https://www.genecards.org/cgi-bin/carddisp.pl?gene=NCAPH2
NTPCR	Nucleoside-Triphosphatase, Cancer-Related	Protein Coding	39	GC01P232950	1.56266	https://www.genecards.org/cgi-bin/carddisp.pl?gene=NTPCR
TBC1D5	TBC1 Domain Family Member 5	Protein Coding	39	GC03M017157	1.56266	https://www.genecards.org/cgi-bin/carddisp.pl?gene=TBC1D5
ECHDC3	Enoyl-CoA Hydratase Domain Containing 3	Protein Coding	38	GC10P011742	1.56266	https://www.genecards.org/cgi-bin/carddisp.pl?gene=ECHDC3
PCBP3	Poly(RC) Binding Protein 3	Protein Coding	38	GC21P045643	1.56266	https://www.genecards.org/cgi-bin/carddisp.pl?gene=PCBP3
PIH1D1	PIH1 Domain Containing 1	Protein Coding	38	GC19M068171	1.56266	https://www.genecards.org/cgi-bin/carddisp.pl?gene=PIH1D1
ST7	Suppression Of Tumorigenicity 7	Protein Coding	38	GC07P117090	1.56266	https://www.genecards.org/cgi-bin/carddisp.pl?gene=ST7
STX18	Syntaxin 18	Protein Coding	38	GC04M004417	1.56266	https://www.genecards.org/cgi-bin/carddisp.pl?gene=STX18
TUT1	Terminal Uridylyl Transferase 1, U6 SnRNA-Specific	Protein Coding	38	GC11M096921	1.56266	https://www.genecards.org/cgi-bin/carddisp.pl?gene=TUT1
GRWD1	Glutamate Rich WD Repeat Containing 1	Protein Coding	37	GC19P048445	1.56266	https://www.genecards.org/cgi-bin/carddisp.pl?gene=GRWD1
MYDGF	Myeloid Derived Growth Factor	Protein Coding	37	GC19M004641	1.56266	https://www.genecards.org/cgi-bin/carddisp.pl?gene=MYDGF
TBC1D8	TBC1 Domain Family Member 8	Protein Coding	37	GC02M101007	1.56266	https://www.genecards.org/cgi-bin/carddisp.pl?gene=TBC1D8
WDR18	WD Repeat Domain 18	Protein Coding	37	GC19P003249	1.56266	https://www.genecards.org/cgi-bin/carddisp.pl?gene=WDR18
WDR41	WD Repeat Domain 41	Protein Coding	37	GC05M077425	1.56266	https://www.genecards.org/cgi-bin/carddisp.pl?gene=WDR41
ZIC5	Zic Family Member 5	Protein Coding	37	GC13M099962	1.56266	https://www.genecards.org/cgi-bin/carddisp.pl?gene=ZIC5
KRI1	KRI1 Homolog	Protein Coding	36	GC19M010553	1.56266	https://www.genecards.org/cgi-bin/carddisp.pl?gene=KRI1
PPAN	Peter Pan Homolog	Protein Coding	36	GC19P010615	1.56266	https://www.genecards.org/cgi-bin/carddisp.pl?gene=PPAN
STEAP1B	STEAP Family Member 1B	Protein Coding	31	GC07M022419	1.56266	https://www.genecards.org/cgi-bin/carddisp.pl?gene=STEAP1B
CCDC168	Coiled-Coil Domain Containing 168	Protein Coding	28	GC13M102729	1.56266	https://www.genecards.org/cgi-bin/carddisp.pl?gene=CCDC168
JUN	Jun Proto-Oncogene, AP-1 Transcription Factor Subunit	Protein Coding	50	GC01M058780	1.55048	https://www.genecards.org/cgi-bin/carddisp.pl?gene=JUN
TOMM70	Translocase Of Outer Mitochondrial Membrane 70	Protein Coding	40	GC03M100364	1.54257	https://www.genecards.org/cgi-bin/carddisp.pl?gene=TOMM70
NPR3	Natriuretic Peptide Receptor 3	Protein Coding	48	GC05P032689	1.54255	https://www.genecards.org/cgi-bin/carddisp.pl?gene=NPR3
PAPPA	Pappalysin 1	Protein Coding	45	GC09P119285	1.54255	https://www.genecards.org/cgi-bin/carddisp.pl?gene=PAPPA
XK	X-Linked Kx Blood Group Antigen, Kell And VPS13A Binding Protein	Protein Coding	43	GC0XP037685	1.54255	https://www.genecards.org/cgi-bin/carddisp.pl?gene=XK
DELEC1	Deleted In Esophageal Cancer 1	RNA Gene	26	GC09P119272	1.54255	https://www.genecards.org/cgi-bin/carddisp.pl?gene=DELEC1
SMPD1	Sphingomyelin Phosphodiesterase 1	Protein Coding	52	GC11P006390	1.53909	https://www.genecards.org/cgi-bin/carddisp.pl?gene=SMPD1
NOD2	Nucleotide Binding Oligomerization Domain Containing 2	Protein Coding	50	GC16P050693	1.53909	https://www.genecards.org/cgi-bin/carddisp.pl?gene=NOD2
F2RL3	F2R Like Thrombin Or Trypsin Receptor 3	Protein Coding	49	GC19P016888	1.53909	https://www.genecards.org/cgi-bin/carddisp.pl?gene=F2RL3
SPP1	Secreted Phosphoprotein 1	Protein Coding	49	GC04P087975	1.53909	https://www.genecards.org/cgi-bin/carddisp.pl?gene=SPP1
THPO	Thrombopoietin	Protein Coding	48	GC03M184371	1.53909	https://www.genecards.org/cgi-bin/carddisp.pl?gene=THPO
F2RL1	F2R Like Trypsin Receptor 1	Protein Coding	47	GC05P076818	1.53909	https://www.genecards.org/cgi-bin/carddisp.pl?gene=F2RL1
CPA3	Carboxypeptidase A3	Protein Coding	44	GC03P148865	1.53909	https://www.genecards.org/cgi-bin/carddisp.pl?gene=CPA3
LGALS9	Galectin 9	Protein Coding	43	GC17P027629	1.53909	https://www.genecards.org/cgi-bin/carddisp.pl?gene=LGALS9
CTLA4	Cytotoxic T-Lymphocyte Associated Protein 4	Protein Coding	52	GC02P203854	1.53588	https://www.genecards.org/cgi-bin/carddisp.pl?gene=CTLA4
DEFB4A	Defensin Beta 4A	Protein Coding	37	GC08P007895	1.53588	https://www.genecards.org/cgi-bin/carddisp.pl?gene=DEFB4A
G3BP1	G3BP Stress Granule Assembly Factor 1	Protein Coding	43	GC05P151771	1.52422	https://www.genecards.org/cgi-bin/carddisp.pl?gene=G3BP1
FASN	Fatty Acid Synthase	Protein Coding	51	GC17M082078	1.52398	https://www.genecards.org/cgi-bin/carddisp.pl?gene=FASN
ANO6	Anoctamin 6	Protein Coding	44	GC12P045215	1.5062	https://www.genecards.org/cgi-bin/carddisp.pl?gene=ANO6
RAE1	Ribonucleic Acid Export 1	Protein Coding	43	GC20P057351	1.5062	https://www.genecards.org/cgi-bin/carddisp.pl?gene=RAE1
G3BP2	G3BP Stress Granule Assembly Factor 2	Protein Coding	39	GC04M075642	1.5062	https://www.genecards.org/cgi-bin/carddisp.pl?gene=G3BP2
TRAF3	TNF Receptor Associated Factor 3	Protein Coding	48	GC14P110165	1.50134	https://www.genecards.org/cgi-bin/carddisp.pl?gene=TRAF3
NTRK1	Neurotrophic Receptor Tyrosine Kinase 1	Protein Coding	55	GC01P156815	1.49258	https://www.genecards.org/cgi-bin/carddisp.pl?gene=NTRK1
NGF	Nerve Growth Factor	Protein Coding	54	GC01M115285	1.49258	https://www.genecards.org/cgi-bin/carddisp.pl?gene=NGF
CDH1	Cadherin 1	Protein Coding	52	GC16P068737	1.49258	https://www.genecards.org/cgi-bin/carddisp.pl?gene=CDH1
SIRT1	Sirtuin 1	Protein Coding	52	GC10P067884	1.49258	https://www.genecards.org/cgi-bin/carddisp.pl?gene=SIRT1
NOS2	Nitric Oxide Synthase 2	Protein Coding	51	GC17M027756	1.49258	https://www.genecards.org/cgi-bin/carddisp.pl?gene=NOS2
FPR1	Formyl Peptide Receptor 1	Protein Coding	50	GC19M051745	1.49258	https://www.genecards.org/cgi-bin/carddisp.pl?gene=FPR1
C1R	Complement C1r	Protein Coding	49	GC12M007889	1.49258	https://www.genecards.org/cgi-bin/carddisp.pl?gene=C1R
ARHGEF1	Rho Guanine Nucleotide Exchange Factor 1	Protein Coding	48	GC19P041883	1.49258	https://www.genecards.org/cgi-bin/carddisp.pl?gene=ARHGEF1
CHGA	Chromogranin A	Protein Coding	47	GC14P092947	1.49258	https://www.genecards.org/cgi-bin/carddisp.pl?gene=CHGA
IL1A	Interleukin 1 Alpha	Protein Coding	47	GC02M112773	1.49258	https://www.genecards.org/cgi-bin/carddisp.pl?gene=IL1A
TNFRSF13C	TNF Receptor Superfamily Member 13C	Protein Coding	47	GC22M059444	1.49258	https://www.genecards.org/cgi-bin/carddisp.pl?gene=TNFRSF13C
SOD3	Superoxide Dismutase 3	Protein Coding	45	GC04P024798	1.49258	https://www.genecards.org/cgi-bin/carddisp.pl?gene=SOD3
CXCL3	C-X-C Motif Chemokine Ligand 3	Protein Coding	40	GC04M074036	1.49258	https://www.genecards.org/cgi-bin/carddisp.pl?gene=CXCL3
ATG14	Autophagy Related 14	Protein Coding	38	GC14M055366	1.49258	https://www.genecards.org/cgi-bin/carddisp.pl?gene=ATG14
H3-4	H3.4 Histone, Cluster Member	Protein Coding	38	GC01M228427	1.49258	https://www.genecards.org/cgi-bin/carddisp.pl?gene=H3-4
OR51E2	Olfactory Receptor Family 51 Subfamily E Member 2	Protein Coding	36	GC11M004680	1.49258	https://www.genecards.org/cgi-bin/carddisp.pl?gene=OR51E2
MIR1207	MicroRNA 1207	RNA Gene	18	GC08P128049	1.49258	https://www.genecards.org/cgi-bin/carddisp.pl?gene=MIR1207
CXCL5	C-X-C Motif Chemokine Ligand 5	Protein Coding	43	GC04M073995	1.48986	https://www.genecards.org/cgi-bin/carddisp.pl?gene=CXCL5
MIR223	MicroRNA 223	RNA Gene	24	GC0XP066018	1.46213	https://www.genecards.org/cgi-bin/carddisp.pl?gene=MIR223
SCN5A	Sodium Voltage-Gated Channel Alpha Subunit 5	Protein Coding	53	GC03M038549	1.43197	https://www.genecards.org/cgi-bin/carddisp.pl?gene=SCN5A
C1QA	Complement C1q A Chain	Protein Coding	49	GC01P022636	1.43197	https://www.genecards.org/cgi-bin/carddisp.pl?gene=C1QA
MMP10	Matrix Metallopeptidase 10	Protein Coding	47	GC11M102770	1.43197	https://www.genecards.org/cgi-bin/carddisp.pl?gene=MMP10
SOCS3	Suppressor Of Cytokine Signaling 3	Protein Coding	45	GC17M078356	1.43197	https://www.genecards.org/cgi-bin/carddisp.pl?gene=SOCS3
AIM2	Absent In Melanoma 2	Protein Coding	44	GC01M159062	1.43197	https://www.genecards.org/cgi-bin/carddisp.pl?gene=AIM2
CCL20	C-C Motif Chemokine Ligand 20	Protein Coding	44	GC02P227846	1.43197	https://www.genecards.org/cgi-bin/carddisp.pl?gene=CCL20
PSMD1	Proteasome 26S Subunit, Non-ATPase 1	Protein Coding	42	GC02P231056	1.43197	https://www.genecards.org/cgi-bin/carddisp.pl?gene=PSMD1
IL17C	Interleukin 17C	Protein Coding	40	GC16P088638	1.43197	https://www.genecards.org/cgi-bin/carddisp.pl?gene=IL17C
SLCO4C1	Solute Carrier Organic Anion Transporter Family Member 4C1	Protein Coding	40	GC05M102233	1.43197	https://www.genecards.org/cgi-bin/carddisp.pl?gene=SLCO4C1
RPL18	Ribosomal Protein L18	Protein Coding	47	GC19M048615	1.41633	https://www.genecards.org/cgi-bin/carddisp.pl?gene=RPL18
MAGI2	Membrane Associated Guanylate Kinase, WW And PDZ Domain Containing 2	Protein Coding	45	GC07M078017	1.41633	https://www.genecards.org/cgi-bin/carddisp.pl?gene=MAGI2
RPL24	Ribosomal Protein L24	Protein Coding	43	GC03M101681	1.41633	https://www.genecards.org/cgi-bin/carddisp.pl?gene=RPL24
PDZD2	PDZ Domain Containing 2	Protein Coding	40	GC05P031639	1.41633	https://www.genecards.org/cgi-bin/carddisp.pl?gene=PDZD2
ITGAM	Integrin Subunit Alpha M	Protein Coding	50	GC16P041958	1.41562	https://www.genecards.org/cgi-bin/carddisp.pl?gene=ITGAM
IL7R	Interleukin 7 Receptor	Protein Coding	48	GC05P035852	1.41562	https://www.genecards.org/cgi-bin/carddisp.pl?gene=IL7R
IRF9	Interferon Regulatory Factor 9	Protein Coding	46	GC14P024161	1.41562	https://www.genecards.org/cgi-bin/carddisp.pl?gene=IRF9
NLRP12	NLR Family Pyrin Domain Containing 12	Protein Coding	46	GC19M053793	1.41562	https://www.genecards.org/cgi-bin/carddisp.pl?gene=NLRP12
IGHMBP2	Immunoglobulin Mu DNA Binding Protein 2	Protein Coding	44	GC11P068903	1.41562	https://www.genecards.org/cgi-bin/carddisp.pl?gene=IGHMBP2
KLRK1	Killer Cell Lectin Like Receptor K1	Protein Coding	44	GC12M021843	1.41562	https://www.genecards.org/cgi-bin/carddisp.pl?gene=KLRK1
TK2	Thymidine Kinase 2	Protein Coding	43	GC16M066508	1.41562	https://www.genecards.org/cgi-bin/carddisp.pl?gene=TK2
TRIP4	Thyroid Hormone Receptor Interactor 4	Protein Coding	43	GC15P120450	1.41562	https://www.genecards.org/cgi-bin/carddisp.pl?gene=TRIP4
KPNA2	Karyopherin Subunit Alpha 2	Protein Coding	47	GC17P068035	1.38362	https://www.genecards.org/cgi-bin/carddisp.pl?gene=KPNA2
BDKRB2	Bradykinin Receptor B2	Protein Coding	48	GC14P096205	1.37545	https://www.genecards.org/cgi-bin/carddisp.pl?gene=BDKRB2
CXCR4	C-X-C Motif Chemokine Receptor 4	Protein Coding	55	GC02M136114	1.355	https://www.genecards.org/cgi-bin/carddisp.pl?gene=CXCR4
PTPN11	Protein Tyrosine Phosphatase Non-Receptor Type 11	Protein Coding	55	GC12P112418	1.355	https://www.genecards.org/cgi-bin/carddisp.pl?gene=PTPN11
B2M	Beta-2-Microglobulin	Protein Coding	52	GC15P044711	1.355	https://www.genecards.org/cgi-bin/carddisp.pl?gene=B2M
GAA	Alpha Glucosidase	Protein Coding	52	GC17P080101	1.355	https://www.genecards.org/cgi-bin/carddisp.pl?gene=GAA
HADHB	Hydroxyacyl-CoA Dehydrogenase Trifunctional Multienzyme Complex Subunit Beta	Protein Coding	50	GC02P026243	1.355	https://www.genecards.org/cgi-bin/carddisp.pl?gene=HADHB
MCM4	Minichromosome Maintenance Complex Component 4	Protein Coding	50	GC08P047965	1.355	https://www.genecards.org/cgi-bin/carddisp.pl?gene=MCM4
CD81	CD81 Molecule	Protein Coding	49	GC11P002548	1.355	https://www.genecards.org/cgi-bin/carddisp.pl?gene=CD81
HADHA	Hydroxyacyl-CoA Dehydrogenase Trifunctional Multienzyme Complex Subunit Alpha	Protein Coding	48	GC02M026190	1.355	https://www.genecards.org/cgi-bin/carddisp.pl?gene=HADHA
FHL1	Four And A Half LIM Domains 1	Protein Coding	47	GC0XP136146	1.355	https://www.genecards.org/cgi-bin/carddisp.pl?gene=FHL1
CD9	CD9 Molecule	Protein Coding	46	GC12P022327	1.355	https://www.genecards.org/cgi-bin/carddisp.pl?gene=CD9
EIF2S1	Eukaryotic Translation Initiation Factor 2 Subunit Alpha	Protein Coding	46	GC14P067359	1.355	https://www.genecards.org/cgi-bin/carddisp.pl?gene=EIF2S1
ITIH4	Inter-Alpha-Trypsin Inhibitor Heavy Chain 4	Protein Coding	45	GC03M052812	1.355	https://www.genecards.org/cgi-bin/carddisp.pl?gene=ITIH4
DHPS	Deoxyhypusine Synthase	Protein Coding	44	GC19M013639	1.355	https://www.genecards.org/cgi-bin/carddisp.pl?gene=DHPS
MATR3	Matrin 3	Protein Coding	44	GC05P139274	1.355	https://www.genecards.org/cgi-bin/carddisp.pl?gene=MATR3
DNAJC3	DnaJ Heat Shock Protein Family (Hsp40) Member C3	Protein Coding	43	GC13P095677	1.355	https://www.genecards.org/cgi-bin/carddisp.pl?gene=DNAJC3
MESD	Mesoderm Development LRP Chaperone	Protein Coding	43	GC15M119003	1.355	https://www.genecards.org/cgi-bin/carddisp.pl?gene=MESD
TRMT10C	TRNA Methyltransferase 10C, Mitochondrial RNase P Subunit	Protein Coding	39	GC03P101561	1.355	https://www.genecards.org/cgi-bin/carddisp.pl?gene=TRMT10C
LACTB	Lactamase Beta	Protein Coding	38	GC15P121579	1.355	https://www.genecards.org/cgi-bin/carddisp.pl?gene=LACTB
RAP1GDS1	Rap1 GTPase-GDP Dissociation Stimulator 1	Protein Coding	45	GC04P098261	1.32511	https://www.genecards.org/cgi-bin/carddisp.pl?gene=RAP1GDS1
NUP98	Nucleoporin 98 And 96 Precursor	Protein Coding	46	GC11M003671	1.32414	https://www.genecards.org/cgi-bin/carddisp.pl?gene=NUP98
CCL7	C-C Motif Chemokine Ligand 7	Protein Coding	45	GC17P034270	1.28564	https://www.genecards.org/cgi-bin/carddisp.pl?gene=CCL7
PNPLA3	Patatin Like Phospholipase Domain Containing 3	Protein Coding	44	GC22P043923	1.28564	https://www.genecards.org/cgi-bin/carddisp.pl?gene=PNPLA3
PARP14	Poly(ADP-Ribose) Polymerase Family Member 14	Protein Coding	41	GC03P122680	1.28564	https://www.genecards.org/cgi-bin/carddisp.pl?gene=PARP14
TNNI1	Troponin I1, Slow Skeletal Type	Protein Coding	41	GC01M201404	1.28564	https://www.genecards.org/cgi-bin/carddisp.pl?gene=TNNI1
ERVFRD-1	Endogenous Retrovirus Group FRD Member 1, Envelope	Protein Coding	36	GC06M011103	1.28564	https://www.genecards.org/cgi-bin/carddisp.pl?gene=ERVFRD-1
MIR320A	MicroRNA 320a	RNA Gene	23	GC08M022271	1.28564	https://www.genecards.org/cgi-bin/carddisp.pl?gene=MIR320A
MIR451A	MicroRNA 451a	RNA Gene	20	GC17M028861	1.28564	https://www.genecards.org/cgi-bin/carddisp.pl?gene=MIR451A
MIR320C1	MicroRNA 320c-1	RNA Gene	18	GC18P021683	1.28564	https://www.genecards.org/cgi-bin/carddisp.pl?gene=MIR320C1
ATP6AP1	ATPase H+ Transporting Accessory Protein 1	Protein Coding	46	GC0XP154428	1.28283	https://www.genecards.org/cgi-bin/carddisp.pl?gene=ATP6AP1
RAB14	RAB14, Member RAS Oncogene Family	Protein Coding	43	GC09M121178	1.25562	https://www.genecards.org/cgi-bin/carddisp.pl?gene=RAB14
REEP5	Receptor Accessory Protein 5	Protein Coding	43	GC05M112876	1.25562	https://www.genecards.org/cgi-bin/carddisp.pl?gene=REEP5
GIGYF2	GRB10 Interacting GYF Protein 2	Protein Coding	42	GC02P232698	1.25562	https://www.genecards.org/cgi-bin/carddisp.pl?gene=GIGYF2
CLCC1	Chloride Channel CLIC Like 1	Protein Coding	41	GC01M108881	1.25562	https://www.genecards.org/cgi-bin/carddisp.pl?gene=CLCC1
UGGT2	UDP-Glucose Glycoprotein Glucosyltransferase 2	Protein Coding	41	GC13M095801	1.25562	https://www.genecards.org/cgi-bin/carddisp.pl?gene=UGGT2
ALG5	ALG5 Dolichyl-Phosphate Beta-Glucosyltransferase	Protein Coding	40	GC13M036949	1.25562	https://www.genecards.org/cgi-bin/carddisp.pl?gene=ALG5
GOLGB1	Golgin B1	Protein Coding	38	GC03M121663	1.25562	https://www.genecards.org/cgi-bin/carddisp.pl?gene=GOLGB1
CD40LG	CD40 Ligand	Protein Coding	52	GC0XP136649	1.24888	https://www.genecards.org/cgi-bin/carddisp.pl?gene=CD40LG
PIK3C2A	Phosphatidylinositol-4-Phosphate 3-Kinase Catalytic Subunit Type 2 Alpha	Protein Coding	50	GC11M017614	1.24888	https://www.genecards.org/cgi-bin/carddisp.pl?gene=PIK3C2A
H2AC18	H2A Clustered Histone 18	Protein Coding	30	GC01M152332	1.24888	https://www.genecards.org/cgi-bin/carddisp.pl?gene=H2AC18
MIR21	MicroRNA 21	RNA Gene	26	GC17P059872	1.24888	https://www.genecards.org/cgi-bin/carddisp.pl?gene=MIR21
MIR199A1	MicroRNA 199a-1	RNA Gene	21	GC19M010817	1.24888	https://www.genecards.org/cgi-bin/carddisp.pl?gene=MIR199A1
CHUK	Component Of Inhibitor Of Nuclear Factor Kappa B Kinase Complex	Protein Coding	54	GC10M100191	1.22912	https://www.genecards.org/cgi-bin/carddisp.pl?gene=CHUK
PRKG1	Protein Kinase CGMP-Dependent 1	Protein Coding	54	GC10P050991	1.22912	https://www.genecards.org/cgi-bin/carddisp.pl?gene=PRKG1
CYP3A4	Cytochrome P450 Family 3 Subfamily A Member 4	Protein Coding	52	GC07M099759	1.22912	https://www.genecards.org/cgi-bin/carddisp.pl?gene=CYP3A4
F12	Coagulation Factor XII	Protein Coding	52	GC05M177402	1.22912	https://www.genecards.org/cgi-bin/carddisp.pl?gene=F12
NFKBIA	NFKB Inhibitor Alpha	Protein Coding	52	GC14M035401	1.22912	https://www.genecards.org/cgi-bin/carddisp.pl?gene=NFKBIA
NOS1	Nitric Oxide Synthase 1	Protein Coding	51	GC12M117208	1.22912	https://www.genecards.org/cgi-bin/carddisp.pl?gene=NOS1
KLKB1	Kallikrein B1	Protein Coding	50	GC04P186208	1.22912	https://www.genecards.org/cgi-bin/carddisp.pl?gene=KLKB1
KLK1	Kallikrein 1	Protein Coding	49	GC19M050819	1.22912	https://www.genecards.org/cgi-bin/carddisp.pl?gene=KLK1
REL	REL Proto-Oncogene, NF-KB Subunit	Protein Coding	49	GC02P060881	1.22912	https://www.genecards.org/cgi-bin/carddisp.pl?gene=REL
CYP24A1	Cytochrome P450 Family 24 Subfamily A Member 1	Protein Coding	48	GC20M054153	1.22912	https://www.genecards.org/cgi-bin/carddisp.pl?gene=CYP24A1
CPN1	Carboxypeptidase N Subunit 1	Protein Coding	47	GC10M100042	1.22912	https://www.genecards.org/cgi-bin/carddisp.pl?gene=CPN1
NFKBIE	NFKB Inhibitor Epsilon	Protein Coding	41	GC06M044258	1.22912	https://www.genecards.org/cgi-bin/carddisp.pl?gene=NFKBIE
ZYG11B	Zyg-11 Family Member B, Cell Cycle Regulator	Protein Coding	37	GC01P052726	1.21139	https://www.genecards.org/cgi-bin/carddisp.pl?gene=ZYG11B
MMP12	Matrix Metallopeptidase 12	Protein Coding	50	GC11M102862	1.20867	https://www.genecards.org/cgi-bin/carddisp.pl?gene=MMP12
FXR1	FMR1 Autosomal Homolog 1	Protein Coding	47	GC03P180868	1.19076	https://www.genecards.org/cgi-bin/carddisp.pl?gene=FXR1
AP2M1	Adaptor Related Protein Complex 2 Subunit Mu 1	Protein Coding	47	GC03P184174	1.18466	https://www.genecards.org/cgi-bin/carddisp.pl?gene=AP2M1
ATP1B1	ATPase Na+/K+ Transporting Subunit Beta 1	Protein Coding	50	GC01P169105	1.15807	https://www.genecards.org/cgi-bin/carddisp.pl?gene=ATP1B1
HYOU1	Hypoxia Up-Regulated 1	Protein Coding	48	GC11M119242	1.15807	https://www.genecards.org/cgi-bin/carddisp.pl?gene=HYOU1
SIRT5	Sirtuin 5	Protein Coding	48	GC06P013574	1.15807	https://www.genecards.org/cgi-bin/carddisp.pl?gene=SIRT5
PCNT	Pericentrin	Protein Coding	47	GC21P046324	1.15807	https://www.genecards.org/cgi-bin/carddisp.pl?gene=PCNT
FKBP10	FKBP Prolyl Isomerase 10	Protein Coding	45	GC17P041812	1.15807	https://www.genecards.org/cgi-bin/carddisp.pl?gene=FKBP10
TARS2	Threonyl-TRNA Synthetase 2, Mitochondrial	Protein Coding	45	GC01P150578	1.15807	https://www.genecards.org/cgi-bin/carddisp.pl?gene=TARS2
ERC1	ELKS/RAB6-Interacting/CAST Family Member 1	Protein Coding	44	GC12P000972	1.15807	https://www.genecards.org/cgi-bin/carddisp.pl?gene=ERC1
ERP44	Endoplasmic Reticulum Protein 44	Protein Coding	44	GC09M099979	1.15807	https://www.genecards.org/cgi-bin/carddisp.pl?gene=ERP44
GTF2F2	General Transcription Factor IIF Subunit 2	Protein Coding	44	GC13P045120	1.15807	https://www.genecards.org/cgi-bin/carddisp.pl?gene=GTF2F2
EDEM3	ER Degradation Enhancing Alpha-Mannosidase Like Protein 3	Protein Coding	41	GC01M184690	1.15807	https://www.genecards.org/cgi-bin/carddisp.pl?gene=EDEM3
HECTD1	HECT Domain E3 Ubiquitin Protein Ligase 1	Protein Coding	41	GC14M031100	1.15807	https://www.genecards.org/cgi-bin/carddisp.pl?gene=HECTD1
SPART	Spartin	Protein Coding	41	GC13M037019	1.15807	https://www.genecards.org/cgi-bin/carddisp.pl?gene=SPART
CHPF2	Chondroitin Polymerizing Factor 2	Protein Coding	40	GC07P151232	1.15807	https://www.genecards.org/cgi-bin/carddisp.pl?gene=CHPF2
ERLEC1	Endoplasmic Reticulum Lectin 1	Protein Coding	40	GC02P053786	1.15807	https://www.genecards.org/cgi-bin/carddisp.pl?gene=ERLEC1
MYCBP2	MYC Binding Protein 2	Protein Coding	40	GC13M077044	1.15807	https://www.genecards.org/cgi-bin/carddisp.pl?gene=MYCBP2
DNAJC11	DnaJ Heat Shock Protein Family (Hsp40) Member C11	Protein Coding	39	GC01M006634	1.15807	https://www.genecards.org/cgi-bin/carddisp.pl?gene=DNAJC11
TRIM59	Tripartite Motif Containing 59	Protein Coding	38	GC03M160432	1.15807	https://www.genecards.org/cgi-bin/carddisp.pl?gene=TRIM59
IFITM1	Interferon Induced Transmembrane Protein 1	Protein Coding	43	GC11P000313	1.15407	https://www.genecards.org/cgi-bin/carddisp.pl?gene=IFITM1
IL17RA	Interleukin 17 Receptor A	Protein Coding	48	GC22P039613	1.13066	https://www.genecards.org/cgi-bin/carddisp.pl?gene=IL17RA
P4HB	Prolyl 4-Hydroxylase Subunit Beta	Protein Coding	52	GC17M081843	1.1139	https://www.genecards.org/cgi-bin/carddisp.pl?gene=P4HB
RIPK1	Receptor Interacting Serine/Threonine Kinase 1	Protein Coding	51	GC06P003313	1.1139	https://www.genecards.org/cgi-bin/carddisp.pl?gene=RIPK1
STUB1	STIP1 Homology And U-Box Containing Protein 1	Protein Coding	48	GC16P012618	1.1139	https://www.genecards.org/cgi-bin/carddisp.pl?gene=STUB1
FANCI	FA Complementation Group I	Protein Coding	45	GC15P089243	1.1139	https://www.genecards.org/cgi-bin/carddisp.pl?gene=FANCI
CCDC22	Coiled-Coil Domain Containing 22	Protein Coding	43	GC0XP050973	1.1139	https://www.genecards.org/cgi-bin/carddisp.pl?gene=CCDC22
ZFR	Zinc Finger RNA Binding Protein	Protein Coding	40	GC05M032390	1.1139	https://www.genecards.org/cgi-bin/carddisp.pl?gene=ZFR
RAF1	Raf-1 Proto-Oncogene, Serine/Threonine Kinase	Protein Coding	57	GC03M012583	1.09075	https://www.genecards.org/cgi-bin/carddisp.pl?gene=RAF1
NTRK3	Neurotrophic Receptor Tyrosine Kinase 3	Protein Coding	55	GC15M087859	1.09075	https://www.genecards.org/cgi-bin/carddisp.pl?gene=NTRK3
DBH	Dopamine Beta-Hydroxylase	Protein Coding	54	GC09P133636	1.09075	https://www.genecards.org/cgi-bin/carddisp.pl?gene=DBH
GRIN2B	Glutamate Ionotropic Receptor NMDA Type Subunit 2B	Protein Coding	54	GC12M013437	1.09075	https://www.genecards.org/cgi-bin/carddisp.pl?gene=GRIN2B
SMARCA4	SWI/SNF Related, Matrix Associated, Actin Dependent Regulator Of Chromatin, Subfamily A, Member 4	Protein Coding	53	GC19P010932	1.09075	https://www.genecards.org/cgi-bin/carddisp.pl?gene=SMARCA4
BAX	BCL2 Associated X, Apoptosis Regulator	Protein Coding	52	GC19P048954	1.09075	https://www.genecards.org/cgi-bin/carddisp.pl?gene=BAX
PSMB8	Proteasome 20S Subunit Beta 8	Protein Coding	52	GC06M032840	1.09075	https://www.genecards.org/cgi-bin/carddisp.pl?gene=PSMB8
PTCH1	Patched 1	Protein Coding	52	GC09M095442	1.09075	https://www.genecards.org/cgi-bin/carddisp.pl?gene=PTCH1
BMP2	Bone Morphogenetic Protein 2	Protein Coding	51	GC20P006767	1.09075	https://www.genecards.org/cgi-bin/carddisp.pl?gene=BMP2
CPS1	Carbamoyl-Phosphate Synthase 1	Protein Coding	51	GC02P210477	1.09075	https://www.genecards.org/cgi-bin/carddisp.pl?gene=CPS1
GRIA1	Glutamate Ionotropic Receptor AMPA Type Subunit 1	Protein Coding	51	GC05P153467	1.09075	https://www.genecards.org/cgi-bin/carddisp.pl?gene=GRIA1
KCNQ2	Potassium Voltage-Gated Channel Subfamily Q Member 2	Protein Coding	51	GC20M063400	1.09075	https://www.genecards.org/cgi-bin/carddisp.pl?gene=KCNQ2
KISS1R	KISS1 Receptor	Protein Coding	51	GC19P000917	1.09075	https://www.genecards.org/cgi-bin/carddisp.pl?gene=KISS1R
MAPK12	Mitogen-Activated Protein Kinase 12	Protein Coding	51	GC22M059568	1.09075	https://www.genecards.org/cgi-bin/carddisp.pl?gene=MAPK12
SYT1	Synaptotagmin 1	Protein Coding	51	GC12P078863	1.09075	https://www.genecards.org/cgi-bin/carddisp.pl?gene=SYT1
CTSC	Cathepsin C	Protein Coding	50	GC11M097636	1.09075	https://www.genecards.org/cgi-bin/carddisp.pl?gene=CTSC
GRM5	Glutamate Metabotropic Receptor 5	Protein Coding	50	GC11M088504	1.09075	https://www.genecards.org/cgi-bin/carddisp.pl?gene=GRM5
GRM7	Glutamate Metabotropic Receptor 7	Protein Coding	50	GC03P006770	1.09075	https://www.genecards.org/cgi-bin/carddisp.pl?gene=GRM7
POLE	DNA Polymerase Epsilon, Catalytic Subunit	Protein Coding	50	GC12M132695	1.09075	https://www.genecards.org/cgi-bin/carddisp.pl?gene=POLE
XDH	Xanthine Dehydrogenase	Protein Coding	50	GC02M031334	1.09075	https://www.genecards.org/cgi-bin/carddisp.pl?gene=XDH
AVPR1A	Arginine Vasopressin Receptor 1A	Protein Coding	49	GC12M063142	1.09075	https://www.genecards.org/cgi-bin/carddisp.pl?gene=AVPR1A
CARD11	Caspase Recruitment Domain Family Member 11	Protein Coding	49	GC07M002906	1.09075	https://www.genecards.org/cgi-bin/carddisp.pl?gene=CARD11
IRS1	Insulin Receptor Substrate 1	Protein Coding	49	GC02M226731	1.09075	https://www.genecards.org/cgi-bin/carddisp.pl?gene=IRS1
LIFR	LIF Receptor Subunit Alpha	Protein Coding	49	GC05M038475	1.09075	https://www.genecards.org/cgi-bin/carddisp.pl?gene=LIFR
RFC1	Replication Factor C Subunit 1	Protein Coding	49	GC04M039291	1.09075	https://www.genecards.org/cgi-bin/carddisp.pl?gene=RFC1
SEMA3A	Semaphorin 3A	Protein Coding	49	GC07M083955	1.09075	https://www.genecards.org/cgi-bin/carddisp.pl?gene=SEMA3A
TCF7L2	Transcription Factor 7 Like 2	Protein Coding	49	GC10P112950	1.09075	https://www.genecards.org/cgi-bin/carddisp.pl?gene=TCF7L2
GP9	Glycoprotein IX Platelet	Protein Coding	48	GC03P134594	1.09075	https://www.genecards.org/cgi-bin/carddisp.pl?gene=GP9
GPX4	Glutathione Peroxidase 4	Protein Coding	48	GC19P001103	1.09075	https://www.genecards.org/cgi-bin/carddisp.pl?gene=GPX4
GRM8	Glutamate Metabotropic Receptor 8	Protein Coding	48	GC07M126438	1.09075	https://www.genecards.org/cgi-bin/carddisp.pl?gene=GRM8
HLA-DRA	Major Histocompatibility Complex, Class II, DR Alpha	Protein Coding	48	GC06P032439	1.09075	https://www.genecards.org/cgi-bin/carddisp.pl?gene=HLA-DRA
HRH4	Histamine Receptor H4	Protein Coding	48	GC18P024460	1.09075	https://www.genecards.org/cgi-bin/carddisp.pl?gene=HRH4
KAT6B	Lysine Acetyltransferase 6B	Protein Coding	48	GC10P074873	1.09075	https://www.genecards.org/cgi-bin/carddisp.pl?gene=KAT6B
KDM4B	Lysine Demethylase 4B	Protein Coding	48	GC19P004969	1.09075	https://www.genecards.org/cgi-bin/carddisp.pl?gene=KDM4B
MELK	Maternal Embryonic Leucine Zipper Kinase	Protein Coding	48	GC09P036572	1.09075	https://www.genecards.org/cgi-bin/carddisp.pl?gene=MELK
MTNR1A	Melatonin Receptor 1A	Protein Coding	48	GC04M186533	1.09075	https://www.genecards.org/cgi-bin/carddisp.pl?gene=MTNR1A
PDE8B	Phosphodiesterase 8B	Protein Coding	48	GC05P077180	1.09075	https://www.genecards.org/cgi-bin/carddisp.pl?gene=PDE8B
PSMB9	Proteasome 20S Subunit Beta 9	Protein Coding	48	GC06P087772	1.09075	https://www.genecards.org/cgi-bin/carddisp.pl?gene=PSMB9
RXRB	Retinoid X Receptor Beta	Protein Coding	48	GC06M033193	1.09075	https://www.genecards.org/cgi-bin/carddisp.pl?gene=RXRB
SOX5	SRY-Box Transcription Factor 5	Protein Coding	48	GC12M023529	1.09075	https://www.genecards.org/cgi-bin/carddisp.pl?gene=SOX5
TBL1XR1	TBL1X/Y Related 1	Protein Coding	48	GC03M177019	1.09075	https://www.genecards.org/cgi-bin/carddisp.pl?gene=TBL1XR1
TMPO	Thymopoietin	Protein Coding	48	GC12P098515	1.09075	https://www.genecards.org/cgi-bin/carddisp.pl?gene=TMPO
UGDH	UDP-Glucose 6-Dehydrogenase	Protein Coding	48	GC04M039502	1.09075	https://www.genecards.org/cgi-bin/carddisp.pl?gene=UGDH
ACSL1	Acyl-CoA Synthetase Long Chain Family Member 1	Protein Coding	47	GC04M184755	1.09075	https://www.genecards.org/cgi-bin/carddisp.pl?gene=ACSL1
CHKB	Choline Kinase Beta	Protein Coding	47	GC22M050578	1.09075	https://www.genecards.org/cgi-bin/carddisp.pl?gene=CHKB
CHST3	Carbohydrate Sulfotransferase 3	Protein Coding	47	GC10P071964	1.09075	https://www.genecards.org/cgi-bin/carddisp.pl?gene=CHST3
EYA1	EYA Transcriptional Coactivator And Phosphatase 1	Protein Coding	47	GC08M071210	1.09075	https://www.genecards.org/cgi-bin/carddisp.pl?gene=EYA1
HLA-DPB1	Major Histocompatibility Complex, Class II, DP Beta 1	Protein Coding	47	GC06P087776	1.09075	https://www.genecards.org/cgi-bin/carddisp.pl?gene=HLA-DPB1
IL1RAPL1	Interleukin 1 Receptor Accessory Protein Like 1	Protein Coding	47	GC0XP028605	1.09075	https://www.genecards.org/cgi-bin/carddisp.pl?gene=IL1RAPL1
IL3	Interleukin 3	Protein Coding	47	GC05P132060	1.09075	https://www.genecards.org/cgi-bin/carddisp.pl?gene=IL3
MBP	Myelin Basic Protein	Protein Coding	47	GC18M076978	1.09075	https://www.genecards.org/cgi-bin/carddisp.pl?gene=MBP
PAK6	P21 (RAC1) Activated Kinase 6	Protein Coding	47	GC15P040217	1.09075	https://www.genecards.org/cgi-bin/carddisp.pl?gene=PAK6
PLCE1	Phospholipase C Epsilon 1	Protein Coding	47	GC10P093993	1.09075	https://www.genecards.org/cgi-bin/carddisp.pl?gene=PLCE1
PSMA6	Proteasome 20S Subunit Alpha 6	Protein Coding	47	GC14P035278	1.09075	https://www.genecards.org/cgi-bin/carddisp.pl?gene=PSMA6
ROBO1	Roundabout Guidance Receptor 1	Protein Coding	47	GC03M078597	1.09075	https://www.genecards.org/cgi-bin/carddisp.pl?gene=ROBO1
S1PR2	Sphingosine-1-Phosphate Receptor 2	Protein Coding	47	GC19M010223	1.09075	https://www.genecards.org/cgi-bin/carddisp.pl?gene=S1PR2
SALL1	Spalt Like Transcription Factor 1	Protein Coding	47	GC16M051135	1.09075	https://www.genecards.org/cgi-bin/carddisp.pl?gene=SALL1
SI	Sucrase-Isomaltase	Protein Coding	47	GC03M164978	1.09075	https://www.genecards.org/cgi-bin/carddisp.pl?gene=SI
SKP1	S-Phase Kinase Associated Protein 1	Protein Coding	47	GC05M134148	1.09075	https://www.genecards.org/cgi-bin/carddisp.pl?gene=SKP1
C4A	Complement C4A (Rodgers Blood Group)	Protein Coding	46	GC06P087763	1.09075	https://www.genecards.org/cgi-bin/carddisp.pl?gene=C4A
CNDP1	Carnosine Dipeptidase 1	Protein Coding	46	GC18P074534	1.09075	https://www.genecards.org/cgi-bin/carddisp.pl?gene=CNDP1
EDAR	Ectodysplasin A Receptor	Protein Coding	46	GC02M108894	1.09075	https://www.genecards.org/cgi-bin/carddisp.pl?gene=EDAR
FCGRT	Fc Gamma Receptor And Transporter	Protein Coding	46	GC19P049506	1.09075	https://www.genecards.org/cgi-bin/carddisp.pl?gene=FCGRT
HDAC10	Histone Deacetylase 10	Protein Coding	46	GC22M050245	1.09075	https://www.genecards.org/cgi-bin/carddisp.pl?gene=HDAC10
ICAM3	Intercellular Adhesion Molecule 3	Protein Coding	46	GC19M010412	1.09075	https://www.genecards.org/cgi-bin/carddisp.pl?gene=ICAM3
LAMP2	Lysosomal Associated Membrane Protein 2	Protein Coding	46	GC0XM120426	1.09075	https://www.genecards.org/cgi-bin/carddisp.pl?gene=LAMP2
MAP2	Microtubule Associated Protein 2	Protein Coding	46	GC02P209424	1.09075	https://www.genecards.org/cgi-bin/carddisp.pl?gene=MAP2
NCOR2	Nuclear Receptor Corepressor 2	Protein Coding	46	GC12M124324	1.09075	https://www.genecards.org/cgi-bin/carddisp.pl?gene=NCOR2
NFASC	Neurofascin	Protein Coding	46	GC01P204828	1.09075	https://www.genecards.org/cgi-bin/carddisp.pl?gene=NFASC
NUP107	Nucleoporin 107	Protein Coding	46	GC12P068686	1.09075	https://www.genecards.org/cgi-bin/carddisp.pl?gene=NUP107
TMPRSS15	Transmembrane Serine Protease 15	Protein Coding	46	GC21M018269	1.09075	https://www.genecards.org/cgi-bin/carddisp.pl?gene=TMPRSS15
ADAMTSL1	ADAMTS Like 1	Protein Coding	45	GC09P017906	1.09075	https://www.genecards.org/cgi-bin/carddisp.pl?gene=ADAMTSL1
BRDT	Bromodomain Testis Associated	Protein Coding	45	GC01P091949	1.09075	https://www.genecards.org/cgi-bin/carddisp.pl?gene=BRDT
CDH4	Cadherin 4	Protein Coding	45	GC20P061252	1.09075	https://www.genecards.org/cgi-bin/carddisp.pl?gene=CDH4
DAB1	DAB Adaptor Protein 1	Protein Coding	45	GC01M056994	1.09075	https://www.genecards.org/cgi-bin/carddisp.pl?gene=DAB1
DAGLA	Diacylglycerol Lipase Alpha	Protein Coding	45	GC11P061680	1.09075	https://www.genecards.org/cgi-bin/carddisp.pl?gene=DAGLA
DAPK3	Death Associated Protein Kinase 3	Protein Coding	45	GC19M003958	1.09075	https://www.genecards.org/cgi-bin/carddisp.pl?gene=DAPK3
GRIN3B	Glutamate Ionotropic Receptor NMDA Type Subunit 3B	Protein Coding	45	GC19P001000	1.09075	https://www.genecards.org/cgi-bin/carddisp.pl?gene=GRIN3B
ITGA9	Integrin Subunit Alpha 9	Protein Coding	45	GC03P037468	1.09075	https://www.genecards.org/cgi-bin/carddisp.pl?gene=ITGA9
KAT7	Lysine Acetyltransferase 7	Protein Coding	45	GC17P049788	1.09075	https://www.genecards.org/cgi-bin/carddisp.pl?gene=KAT7
KDM4A	Lysine Demethylase 4A	Protein Coding	45	GC01P043650	1.09075	https://www.genecards.org/cgi-bin/carddisp.pl?gene=KDM4A
MLC1	Modulator Of VRAC Current 1	Protein Coding	45	GC22M050059	1.09075	https://www.genecards.org/cgi-bin/carddisp.pl?gene=MLC1
NBEAL2	Neurobeachin Like 2	Protein Coding	45	GC03P046979	1.09075	https://www.genecards.org/cgi-bin/carddisp.pl?gene=NBEAL2
PROK2	Prokineticin 2	Protein Coding	45	GC03M071771	1.09075	https://www.genecards.org/cgi-bin/carddisp.pl?gene=PROK2
PTPRE	Protein Tyrosine Phosphatase Receptor Type E	Protein Coding	45	GC10P127907	1.09075	https://www.genecards.org/cgi-bin/carddisp.pl?gene=PTPRE
SH3GL1	SH3 Domain Containing GRB2 Like 1, Endophilin A2	Protein Coding	45	GC19M004360	1.09075	https://www.genecards.org/cgi-bin/carddisp.pl?gene=SH3GL1
SLC30A10	Solute Carrier Family 30 Member 10	Protein Coding	45	GC01M219685	1.09075	https://www.genecards.org/cgi-bin/carddisp.pl?gene=SLC30A10
SMOC2	SPARC Related Modular Calcium Binding 2	Protein Coding	45	GC06P168441	1.09075	https://www.genecards.org/cgi-bin/carddisp.pl?gene=SMOC2
SRD5A2	Steroid 5 Alpha-Reductase 2	Protein Coding	45	GC02M031522	1.09075	https://www.genecards.org/cgi-bin/carddisp.pl?gene=SRD5A2
STK26	Serine/Threonine Kinase 26	Protein Coding	45	GC0XP132023	1.09075	https://www.genecards.org/cgi-bin/carddisp.pl?gene=STK26
STK39	Serine/Threonine Kinase 39	Protein Coding	45	GC02M167954	1.09075	https://www.genecards.org/cgi-bin/carddisp.pl?gene=STK39
AFF4	ALF Transcription Elongation Factor 4	Protein Coding	44	GC05M132875	1.09075	https://www.genecards.org/cgi-bin/carddisp.pl?gene=AFF4
ASIC2	Acid Sensing Ion Channel Subunit 2	Protein Coding	44	GC17M033013	1.09075	https://www.genecards.org/cgi-bin/carddisp.pl?gene=ASIC2
ASRGL1	Asparaginase And Isoaspartyl Peptidase 1	Protein Coding	44	GC11P062337	1.09075	https://www.genecards.org/cgi-bin/carddisp.pl?gene=ASRGL1
BHMT	Betaine--Homocysteine S-Methyltransferase	Protein Coding	44	GC05P079111	1.09075	https://www.genecards.org/cgi-bin/carddisp.pl?gene=BHMT
CCRL2	C-C Motif Chemokine Receptor Like 2	Protein Coding	44	GC03P046407	1.09075	https://www.genecards.org/cgi-bin/carddisp.pl?gene=CCRL2
CLK2	CDC Like Kinase 2	Protein Coding	44	GC01M155262	1.09075	https://www.genecards.org/cgi-bin/carddisp.pl?gene=CLK2
EFNA2	Ephrin A2	Protein Coding	44	GC19P003274	1.09075	https://www.genecards.org/cgi-bin/carddisp.pl?gene=EFNA2
GFPT2	Glutamine-Fructose-6-Phosphate Transaminase 2	Protein Coding	44	GC05M180300	1.09075	https://www.genecards.org/cgi-bin/carddisp.pl?gene=GFPT2
GPM6A	Glycoprotein M6A	Protein Coding	44	GC04M175632	1.09075	https://www.genecards.org/cgi-bin/carddisp.pl?gene=GPM6A
HLA-DPA1	Major Histocompatibility Complex, Class II, DP Alpha 1	Protein Coding	44	GC06M033064	1.09075	https://www.genecards.org/cgi-bin/carddisp.pl?gene=HLA-DPA1
HLA-DQA1	Major Histocompatibility Complex, Class II, DQ Alpha 1	Protein Coding	44	GC06P087770	1.09075	https://www.genecards.org/cgi-bin/carddisp.pl?gene=HLA-DQA1
HOMER1	Homer Scaffold Protein 1	Protein Coding	44	GC05M079372	1.09075	https://www.genecards.org/cgi-bin/carddisp.pl?gene=HOMER1
HPSE2	Heparanase 2 (Inactive)	Protein Coding	44	GC10M098457	1.09075	https://www.genecards.org/cgi-bin/carddisp.pl?gene=HPSE2
LRP1B	LDL Receptor Related Protein 1B	Protein Coding	44	GC02M140231	1.09075	https://www.genecards.org/cgi-bin/carddisp.pl?gene=LRP1B
MBD4	Methyl-CpG Binding Domain 4, DNA Glycosylase	Protein Coding	44	GC03M129430	1.09075	https://www.genecards.org/cgi-bin/carddisp.pl?gene=MBD4
MCF2L	MCF.2 Cell Line Derived Transforming Sequence Like	Protein Coding	44	GC13P112894	1.09075	https://www.genecards.org/cgi-bin/carddisp.pl?gene=MCF2L
MYT1L	Myelin Transcription Factor 1 Like	Protein Coding	44	GC02M001789	1.09075	https://www.genecards.org/cgi-bin/carddisp.pl?gene=MYT1L
NTM	Neurotrimin	Protein Coding	44	GC11P131370	1.09075	https://www.genecards.org/cgi-bin/carddisp.pl?gene=NTM
POLK	DNA Polymerase Kappa	Protein Coding	44	GC05P075511	1.09075	https://www.genecards.org/cgi-bin/carddisp.pl?gene=POLK
PTPRR	Protein Tyrosine Phosphatase Receptor Type R	Protein Coding	44	GC12M070638	1.09075	https://www.genecards.org/cgi-bin/carddisp.pl?gene=PTPRR
RPL7A	Ribosomal Protein L7a	Protein Coding	44	GC09P133348	1.09075	https://www.genecards.org/cgi-bin/carddisp.pl?gene=RPL7A
SCN7A	Sodium Voltage-Gated Channel Alpha Subunit 7	Protein Coding	44	GC02M166403	1.09075	https://www.genecards.org/cgi-bin/carddisp.pl?gene=SCN7A
SHANK2	SH3 And Multiple Ankyrin Repeat Domains 2	Protein Coding	44	GC11M070467	1.09075	https://www.genecards.org/cgi-bin/carddisp.pl?gene=SHANK2
TUBGCP6	Tubulin Gamma Complex Associated Protein 6	Protein Coding	44	GC22M050217	1.09075	https://www.genecards.org/cgi-bin/carddisp.pl?gene=TUBGCP6
ACYP2	Acylphosphatase 2	Protein Coding	43	GC02P053970	1.09075	https://www.genecards.org/cgi-bin/carddisp.pl?gene=ACYP2
ADD2	Adducin 2	Protein Coding	43	GC02M070626	1.09075	https://www.genecards.org/cgi-bin/carddisp.pl?gene=ADD2
ANO3	Anoctamin 3	Protein Coding	43	GC11P026188	1.09075	https://www.genecards.org/cgi-bin/carddisp.pl?gene=ANO3
AS3MT	Arsenite Methyltransferase	Protein Coding	43	GC10P102869	1.09075	https://www.genecards.org/cgi-bin/carddisp.pl?gene=AS3MT
BRD1	Bromodomain Containing 1	Protein Coding	43	GC22M049773	1.09075	https://www.genecards.org/cgi-bin/carddisp.pl?gene=BRD1
CA5B	Carbonic Anhydrase 5B	Protein Coding	43	GC0XP015688	1.09075	https://www.genecards.org/cgi-bin/carddisp.pl?gene=CA5B
CCL26	C-C Motif Chemokine Ligand 26	Protein Coding	43	GC07M075769	1.09075	https://www.genecards.org/cgi-bin/carddisp.pl?gene=CCL26
CD93	CD93 Molecule	Protein Coding	43	GC20M023079	1.09075	https://www.genecards.org/cgi-bin/carddisp.pl?gene=CD93
DLX3	Distal-Less Homeobox 3	Protein Coding	43	GC17M049990	1.09075	https://www.genecards.org/cgi-bin/carddisp.pl?gene=DLX3
DLX4	Distal-Less Homeobox 4	Protein Coding	43	GC17P049968	1.09075	https://www.genecards.org/cgi-bin/carddisp.pl?gene=DLX4
DPYSL3	Dihydropyrimidinase Like 3	Protein Coding	43	GC05M147390	1.09075	https://www.genecards.org/cgi-bin/carddisp.pl?gene=DPYSL3
FLAD1	Flavin Adenine Dinucleotide Synthetase 1	Protein Coding	43	GC01P154983	1.09075	https://www.genecards.org/cgi-bin/carddisp.pl?gene=FLAD1
GNA12	G Protein Subunit Alpha 12	Protein Coding	43	GC07M002728	1.09075	https://www.genecards.org/cgi-bin/carddisp.pl?gene=GNA12
HIP1	Huntingtin Interacting Protein 1	Protein Coding	43	GC07M075533	1.09075	https://www.genecards.org/cgi-bin/carddisp.pl?gene=HIP1
ICAM5	Intercellular Adhesion Molecule 5	Protein Coding	43	GC19P010289	1.09075	https://www.genecards.org/cgi-bin/carddisp.pl?gene=ICAM5
IQGAP2	IQ Motif Containing GTPase Activating Protein 2	Protein Coding	43	GC05P076403	1.09075	https://www.genecards.org/cgi-bin/carddisp.pl?gene=IQGAP2
MARCO	Macrophage Receptor With Collagenous Structure	Protein Coding	43	GC02P118942	1.09075	https://www.genecards.org/cgi-bin/carddisp.pl?gene=MARCO
MBD2	Methyl-CpG Binding Domain Protein 2	Protein Coding	43	GC18M054151	1.09075	https://www.genecards.org/cgi-bin/carddisp.pl?gene=MBD2
MTA2	Metastasis Associated 1 Family Member 2	Protein Coding	43	GC11M096924	1.09075	https://www.genecards.org/cgi-bin/carddisp.pl?gene=MTA2
NELL2	Neural EGFL Like 2	Protein Coding	43	GC12M044509	1.09075	https://www.genecards.org/cgi-bin/carddisp.pl?gene=NELL2
PPP2R3C	Protein Phosphatase 2 Regulatory Subunit B''Gamma	Protein Coding	43	GC14M035085	1.09075	https://www.genecards.org/cgi-bin/carddisp.pl?gene=PPP2R3C
PPP2R5E	Protein Phosphatase 2 Regulatory Subunit B'Epsilon	Protein Coding	43	GC14M063371	1.09075	https://www.genecards.org/cgi-bin/carddisp.pl?gene=PPP2R5E
PRMT6	Protein Arginine Methyltransferase 6	Protein Coding	43	GC01P107056	1.09075	https://www.genecards.org/cgi-bin/carddisp.pl?gene=PRMT6
RBM10	RNA Binding Motif Protein 10	Protein Coding	43	GC0XP047631	1.09075	https://www.genecards.org/cgi-bin/carddisp.pl?gene=RBM10
SH3GL2	SH3 Domain Containing GRB2 Like 2, Endophilin A1	Protein Coding	43	GC09P017569	1.09075	https://www.genecards.org/cgi-bin/carddisp.pl?gene=SH3GL2
VPS13B	Vacuolar Protein Sorting 13 Homolog B	Protein Coding	43	GC08P099011	1.09075	https://www.genecards.org/cgi-bin/carddisp.pl?gene=VPS13B
ZNF423	Zinc Finger Protein 423	Protein Coding	43	GC16M049487	1.09075	https://www.genecards.org/cgi-bin/carddisp.pl?gene=ZNF423
AADAT	Aminoadipate Aminotransferase	Protein Coding	42	GC04M170060	1.09075	https://www.genecards.org/cgi-bin/carddisp.pl?gene=AADAT
CYTH2	Cytohesin 2	Protein Coding	42	GC19P070126	1.09075	https://www.genecards.org/cgi-bin/carddisp.pl?gene=CYTH2
DYNLRB2	Dynein Light Chain Roadblock-Type 2	Protein Coding	42	GC16P080540	1.09075	https://www.genecards.org/cgi-bin/carddisp.pl?gene=DYNLRB2
GALNT13	Polypeptide N-Acetylgalactosaminyltransferase 13	Protein Coding	42	GC02P153732	1.09075	https://www.genecards.org/cgi-bin/carddisp.pl?gene=GALNT13
GATB	Glutamyl-TRNA Amidotransferase Subunit B	Protein Coding	42	GC04M151670	1.09075	https://www.genecards.org/cgi-bin/carddisp.pl?gene=GATB
HLA-DMA	Major Histocompatibility Complex, Class II, DM Alpha	Protein Coding	42	GC06M069276	1.09075	https://www.genecards.org/cgi-bin/carddisp.pl?gene=HLA-DMA
HLA-DOA	Major Histocompatibility Complex, Class II, DO Alpha	Protein Coding	42	GC06M033004	1.09075	https://www.genecards.org/cgi-bin/carddisp.pl?gene=HLA-DOA
HLA-DOB	Major Histocompatibility Complex, Class II, DO Beta	Protein Coding	42	GC06M069269	1.09075	https://www.genecards.org/cgi-bin/carddisp.pl?gene=HLA-DOB
HLA-DRB5	Major Histocompatibility Complex, Class II, DR Beta 5	Protein Coding	42	GC06M069251	1.09075	https://www.genecards.org/cgi-bin/carddisp.pl?gene=HLA-DRB5
MED25	Mediator Complex Subunit 25	Protein Coding	42	GC19P070213	1.09075	https://www.genecards.org/cgi-bin/carddisp.pl?gene=MED25
MSTO1	Misato Mitochondrial Distribution And Morphology Regulator 1	Protein Coding	42	GC01P155565	1.09075	https://www.genecards.org/cgi-bin/carddisp.pl?gene=MSTO1
NDST4	N-Deacetylase And N-Sulfotransferase 4	Protein Coding	42	GC04M114827	1.09075	https://www.genecards.org/cgi-bin/carddisp.pl?gene=NDST4
POU2AF1	POU Class 2 Homeobox Associating Factor 1	Protein Coding	42	GC11M111352	1.09075	https://www.genecards.org/cgi-bin/carddisp.pl?gene=POU2AF1
RYBP	RING1 And YY1 Binding Protein	Protein Coding	42	GC03M072371	1.09075	https://www.genecards.org/cgi-bin/carddisp.pl?gene=RYBP
SCUBE2	Signal Peptide, CUB Domain And EGF Like Domain Containing 2	Protein Coding	42	GC11M009019	1.09075	https://www.genecards.org/cgi-bin/carddisp.pl?gene=SCUBE2
SSR2	Signal Sequence Receptor Subunit 2	Protein Coding	42	GC01M156009	1.09075	https://www.genecards.org/cgi-bin/carddisp.pl?gene=SSR2
TCTN2	Tectonic Family Member 2	Protein Coding	42	GC12P123671	1.09075	https://www.genecards.org/cgi-bin/carddisp.pl?gene=TCTN2
UNC5D	Unc-5 Netrin Receptor D	Protein Coding	42	GC08P035235	1.09075	https://www.genecards.org/cgi-bin/carddisp.pl?gene=UNC5D
ALG12	ALG12 Alpha-1,6-Mannosyltransferase	Protein Coding	41	GC22M049859	1.09075	https://www.genecards.org/cgi-bin/carddisp.pl?gene=ALG12
APBA3	Amyloid Beta Precursor Protein Binding Family A Member 3	Protein Coding	41	GC19M003750	1.09075	https://www.genecards.org/cgi-bin/carddisp.pl?gene=APBA3
ARID3A	AT-Rich Interaction Domain 3A	Protein Coding	41	GC19P003234	1.09075	https://www.genecards.org/cgi-bin/carddisp.pl?gene=ARID3A
ASH1L	ASH1 Like Histone Lysine Methyltransferase	Protein Coding	41	GC01M155335	1.09075	https://www.genecards.org/cgi-bin/carddisp.pl?gene=ASH1L
ATF6B	Activating Transcription Factor 6 Beta	Protein Coding	41	GC06M032115	1.09075	https://www.genecards.org/cgi-bin/carddisp.pl?gene=ATF6B
BCL2L12	BCL2 Like 12	Protein Coding	41	GC19P049665	1.09075	https://www.genecards.org/cgi-bin/carddisp.pl?gene=BCL2L12
BCL2L14	BCL2 Like 14	Protein Coding	41	GC12P012049	1.09075	https://www.genecards.org/cgi-bin/carddisp.pl?gene=BCL2L14
COX6C	Cytochrome C Oxidase Subunit 6C	Protein Coding	41	GC08M099899	1.09075	https://www.genecards.org/cgi-bin/carddisp.pl?gene=COX6C
CSMD1	CUB And Sushi Multiple Domains 1	Protein Coding	41	GC08M002953	1.09075	https://www.genecards.org/cgi-bin/carddisp.pl?gene=CSMD1
DDX31	DEAD-Box Helicase 31	Protein Coding	41	GC09M132594	1.09075	https://www.genecards.org/cgi-bin/carddisp.pl?gene=DDX31
DKKL1	Dickkopf Like Acrosomal Protein 1	Protein Coding	41	GC19P049360	1.09075	https://www.genecards.org/cgi-bin/carddisp.pl?gene=DKKL1
EMP1	Epithelial Membrane Protein 1	Protein Coding	41	GC12P013196	1.09075	https://www.genecards.org/cgi-bin/carddisp.pl?gene=EMP1
FAM13A	Family With Sequence Similarity 13 Member A	Protein Coding	41	GC04M088725	1.09075	https://www.genecards.org/cgi-bin/carddisp.pl?gene=FAM13A
FREM2	FRAS1 Related Extracellular Matrix 2	Protein Coding	41	GC13P038687	1.09075	https://www.genecards.org/cgi-bin/carddisp.pl?gene=FREM2
FRMD7	FERM Domain Containing 7	Protein Coding	41	GC0XM132077	1.09075	https://www.genecards.org/cgi-bin/carddisp.pl?gene=FRMD7
GAS7	Growth Arrest Specific 7	Protein Coding	41	GC17M009910	1.09075	https://www.genecards.org/cgi-bin/carddisp.pl?gene=GAS7
GTF2H3	General Transcription Factor IIH Subunit 3	Protein Coding	41	GC12P123633	1.09075	https://www.genecards.org/cgi-bin/carddisp.pl?gene=GTF2H3
ICAM4	Intercellular Adhesion Molecule 4 (Landsteiner-Wiener Blood Group)	Protein Coding	41	GC19P010286	1.09075	https://www.genecards.org/cgi-bin/carddisp.pl?gene=ICAM4
IQCE	IQ Motif Containing E	Protein Coding	41	GC07P002558	1.09075	https://www.genecards.org/cgi-bin/carddisp.pl?gene=IQCE
LMO3	LIM Domain Only 3	Protein Coding	41	GC12M016548	1.09075	https://www.genecards.org/cgi-bin/carddisp.pl?gene=LMO3
LRRTM4	Leucine Rich Repeat Transmembrane Neuronal 4	Protein Coding	41	GC02M076747	1.09075	https://www.genecards.org/cgi-bin/carddisp.pl?gene=LRRTM4
MUC2	Mucin 2, Oligomeric Mucus/Gel-Forming	Protein Coding	41	GC11P001074	1.09075	https://www.genecards.org/cgi-bin/carddisp.pl?gene=MUC2
MYH4	Myosin Heavy Chain 4	Protein Coding	41	GC17M010443	1.09075	https://www.genecards.org/cgi-bin/carddisp.pl?gene=MYH4
MYRIP	Myosin VIIA And Rab Interacting Protein	Protein Coding	41	GC03P039958	1.09075	https://www.genecards.org/cgi-bin/carddisp.pl?gene=MYRIP
NFKBIZ	NFKB Inhibitor Zeta	Protein Coding	41	GC03P101827	1.09075	https://www.genecards.org/cgi-bin/carddisp.pl?gene=NFKBIZ
PTP4A3	Protein Tyrosine Phosphatase 4A3	Protein Coding	41	GC08P141391	1.09075	https://www.genecards.org/cgi-bin/carddisp.pl?gene=PTP4A3
RBFOX1	RNA Binding Fox-1 Homolog 1	Protein Coding	41	GC16P012800	1.09075	https://www.genecards.org/cgi-bin/carddisp.pl?gene=RBFOX1
RCVRN	Recoverin	Protein Coding	41	GC17M009896	1.09075	https://www.genecards.org/cgi-bin/carddisp.pl?gene=RCVRN
RFX3	Regulatory Factor X3	Protein Coding	41	GC09M003214	1.09075	https://www.genecards.org/cgi-bin/carddisp.pl?gene=RFX3
RRAGD	Ras Related GTP Binding D	Protein Coding	41	GC06M089364	1.09075	https://www.genecards.org/cgi-bin/carddisp.pl?gene=RRAGD
SDK1	Sidekick Cell Adhesion Molecule 1	Protein Coding	41	GC07P003320	1.09075	https://www.genecards.org/cgi-bin/carddisp.pl?gene=SDK1
SETD1B	SET Domain Containing 1B, Histone Lysine Methyltransferase	Protein Coding	41	GC12P126609	1.09075	https://www.genecards.org/cgi-bin/carddisp.pl?gene=SETD1B
SHC2	SHC Adaptor Protein 2	Protein Coding	41	GC19M005813	1.09075	https://www.genecards.org/cgi-bin/carddisp.pl?gene=SHC2
SV2C	Synaptic Vesicle Glycoprotein 2C	Protein Coding	41	GC05P075847	1.09075	https://www.genecards.org/cgi-bin/carddisp.pl?gene=SV2C
TFEC	Transcription Factor EC	Protein Coding	41	GC07M115935	1.09075	https://www.genecards.org/cgi-bin/carddisp.pl?gene=TFEC
UXS1	UDP-Glucuronate Decarboxylase 1	Protein Coding	41	GC02M106094	1.09075	https://www.genecards.org/cgi-bin/carddisp.pl?gene=UXS1
ADGRL4	Adhesion G Protein-Coupled Receptor L4	Protein Coding	40	GC01M078889	1.09075	https://www.genecards.org/cgi-bin/carddisp.pl?gene=ADGRL4
AHNAK	AHNAK Nucleoprotein	Protein Coding	40	GC11M096914	1.09075	https://www.genecards.org/cgi-bin/carddisp.pl?gene=AHNAK
AP3M1	Adaptor Related Protein Complex 3 Subunit Mu 1	Protein Coding	40	GC10M074120	1.09075	https://www.genecards.org/cgi-bin/carddisp.pl?gene=AP3M1
ARL4A	ADP Ribosylation Factor Like GTPase 4A	Protein Coding	40	GC07P012750	1.09075	https://www.genecards.org/cgi-bin/carddisp.pl?gene=ARL4A
BTG4	BTG Anti-Proliferation Factor 4	Protein Coding	40	GC11M111385	1.09075	https://www.genecards.org/cgi-bin/carddisp.pl?gene=BTG4
CHFR	Checkpoint With Forkhead And Ring Finger Domains	Protein Coding	40	GC12M132822	1.09075	https://www.genecards.org/cgi-bin/carddisp.pl?gene=CHFR
CHODL	Chondrolectin	Protein Coding	40	GC21P017901	1.09075	https://www.genecards.org/cgi-bin/carddisp.pl?gene=CHODL
CIRBP	Cold Inducible RNA Binding Protein	Protein Coding	40	GC19P001259	1.09075	https://www.genecards.org/cgi-bin/carddisp.pl?gene=CIRBP
CPQ	Carboxypeptidase Q	Protein Coding	40	GC08P096645	1.09075	https://www.genecards.org/cgi-bin/carddisp.pl?gene=CPQ
CYP4F11	Cytochrome P450 Family 4 Subfamily F Member 11	Protein Coding	40	GC19M015912	1.09075	https://www.genecards.org/cgi-bin/carddisp.pl?gene=CYP4F11
FNIP1	Folliculin Interacting Protein 1	Protein Coding	40	GC05M131641	1.09075	https://www.genecards.org/cgi-bin/carddisp.pl?gene=FNIP1
GALNT9	Polypeptide N-Acetylgalactosaminyltransferase 9	Protein Coding	40	GC12M132196	1.09075	https://www.genecards.org/cgi-bin/carddisp.pl?gene=GALNT9
GLIS3	GLIS Family Zinc Finger 3	Protein Coding	40	GC09M003816	1.09075	https://www.genecards.org/cgi-bin/carddisp.pl?gene=GLIS3
GPR20	G Protein-Coupled Receptor 20	Protein Coding	40	GC08M141356	1.09075	https://www.genecards.org/cgi-bin/carddisp.pl?gene=GPR20
GUCY2F	Guanylate Cyclase 2F, Retinal	Protein Coding	40	GC0XM109372	1.09075	https://www.genecards.org/cgi-bin/carddisp.pl?gene=GUCY2F
HLA-DQA2	Major Histocompatibility Complex, Class II, DQ Alpha 2	Protein Coding	40	GC06P032741	1.09075	https://www.genecards.org/cgi-bin/carddisp.pl?gene=HLA-DQA2
HLA-DQB2	Major Histocompatibility Complex, Class II, DQ Beta 2	Protein Coding	40	GC06M032756	1.09075	https://www.genecards.org/cgi-bin/carddisp.pl?gene=HLA-DQB2
IZUMO1	Izumo Sperm-Egg Fusion 1	Protein Coding	40	GC19M048740	1.09075	https://www.genecards.org/cgi-bin/carddisp.pl?gene=IZUMO1
LYRM7	LYR Motif Containing 7	Protein Coding	40	GC05P131170	1.09075	https://www.genecards.org/cgi-bin/carddisp.pl?gene=LYRM7
MAL	Mal, T Cell Differentiation Protein	Protein Coding	40	GC02P095025	1.09075	https://www.genecards.org/cgi-bin/carddisp.pl?gene=MAL
MED22	Mediator Complex Subunit 22	Protein Coding	40	GC09M133338	1.09075	https://www.genecards.org/cgi-bin/carddisp.pl?gene=MED22
NAALADL2	N-Acetylated Alpha-Linked Acidic Dipeptidase Like 2	Protein Coding	40	GC03P174438	1.09075	https://www.genecards.org/cgi-bin/carddisp.pl?gene=NAALADL2
NAPB	NSF Attachment Protein Beta	Protein Coding	40	GC20M023374	1.09075	https://www.genecards.org/cgi-bin/carddisp.pl?gene=NAPB
NEU4	Neuraminidase 4	Protein Coding	40	GC02P241808	1.09075	https://www.genecards.org/cgi-bin/carddisp.pl?gene=NEU4
NEURL1	Neuralized E3 Ubiquitin Protein Ligase 1	Protein Coding	40	GC10P103493	1.09075	https://www.genecards.org/cgi-bin/carddisp.pl?gene=NEURL1
PIR	Pirin	Protein Coding	40	GC0XM015402	1.09075	https://www.genecards.org/cgi-bin/carddisp.pl?gene=PIR
PPM1H	Protein Phosphatase, Mg2+/Mn2+ Dependent 1H	Protein Coding	40	GC12M062643	1.09075	https://www.genecards.org/cgi-bin/carddisp.pl?gene=PPM1H
PTOV1	PTOV1 Extended AT-Hook Containing Adaptor Protein	Protein Coding	40	GC19P049850	1.09075	https://www.genecards.org/cgi-bin/carddisp.pl?gene=PTOV1
PYGO2	Pygopus Family PHD Finger 2	Protein Coding	40	GC01M154957	1.09075	https://www.genecards.org/cgi-bin/carddisp.pl?gene=PYGO2
SPOCK2	SPARC (Osteonectin), Cwcv And Kazal Like Domains Proteoglycan 2	Protein Coding	40	GC10M072059	1.09075	https://www.genecards.org/cgi-bin/carddisp.pl?gene=SPOCK2
ST18	ST18 C2H2C-Type Zinc Finger Transcription Factor	Protein Coding	40	GC08M052110	1.09075	https://www.genecards.org/cgi-bin/carddisp.pl?gene=ST18
TAF5	TATA-Box Binding Protein Associated Factor 5	Protein Coding	40	GC10P103368	1.09075	https://www.genecards.org/cgi-bin/carddisp.pl?gene=TAF5
TMTC1	Transmembrane O-Mannosyltransferase Targeting Cadherins 1	Protein Coding	40	GC12M029500	1.09075	https://www.genecards.org/cgi-bin/carddisp.pl?gene=TMTC1
TRIM44	Tripartite Motif Containing 44	Protein Coding	40	GC11P035684	1.09075	https://www.genecards.org/cgi-bin/carddisp.pl?gene=TRIM44
WDR19	WD Repeat Domain 19	Protein Coding	40	GC04P039184	1.09075	https://www.genecards.org/cgi-bin/carddisp.pl?gene=WDR19
ANKRD6	Ankyrin Repeat Domain 6	Protein Coding	39	GC06P089433	1.09075	https://www.genecards.org/cgi-bin/carddisp.pl?gene=ANKRD6
CHERP	Calcium Homeostasis Endoplasmic Reticulum Protein	Protein Coding	39	GC19M016517	1.09075	https://www.genecards.org/cgi-bin/carddisp.pl?gene=CHERP
CHRAC1	Chromatin Accessibility Complex Subunit 1	Protein Coding	39	GC08P140511	1.09075	https://www.genecards.org/cgi-bin/carddisp.pl?gene=CHRAC1
CLYBL	Citramalyl-CoA Lyase	Protein Coding	39	GC13P099606	1.09075	https://www.genecards.org/cgi-bin/carddisp.pl?gene=CLYBL
DLGAP2	DLG Associated Protein 2	Protein Coding	39	GC08P000739	1.09075	https://www.genecards.org/cgi-bin/carddisp.pl?gene=DLGAP2
DLK2	Delta Like Non-Canonical Notch Ligand 2	Protein Coding	39	GC06M043450	1.09075	https://www.genecards.org/cgi-bin/carddisp.pl?gene=DLK2
IMMP2L	Inner Mitochondrial Membrane Peptidase Subunit 2	Protein Coding	39	GC07M110663	1.09075	https://www.genecards.org/cgi-bin/carddisp.pl?gene=IMMP2L
MYO1F	Myosin IF	Protein Coding	39	GC19M008520	1.09075	https://www.genecards.org/cgi-bin/carddisp.pl?gene=MYO1F
MYOM2	Myomesin 2	Protein Coding	39	GC08P002045	1.09075	https://www.genecards.org/cgi-bin/carddisp.pl?gene=MYOM2
NSUN3	NOP2/Sun RNA Methyltransferase 3	Protein Coding	39	GC03P094062	1.09075	https://www.genecards.org/cgi-bin/carddisp.pl?gene=NSUN3
NXT1	Nuclear Transport Factor 2 Like Export Factor 1	Protein Coding	39	GC20P023350	1.09075	https://www.genecards.org/cgi-bin/carddisp.pl?gene=NXT1
PIEZO2	Piezo Type Mechanosensitive Ion Channel Component 2	Protein Coding	39	GC18M010670	1.09075	https://www.genecards.org/cgi-bin/carddisp.pl?gene=PIEZO2
PLCL2	Phospholipase C Like 2	Protein Coding	39	GC03P017273	1.09075	https://www.genecards.org/cgi-bin/carddisp.pl?gene=PLCL2
RAB11FIP4	RAB11 Family Interacting Protein 4	Protein Coding	39	GC17P031391	1.09075	https://www.genecards.org/cgi-bin/carddisp.pl?gene=RAB11FIP4
RHOF	Ras Homolog Family Member F, Filopodia Associated	Protein Coding	39	GC12M121777	1.09075	https://www.genecards.org/cgi-bin/carddisp.pl?gene=RHOF
SH3D19	SH3 Domain Containing 19	Protein Coding	39	GC04M151102	1.09075	https://www.genecards.org/cgi-bin/carddisp.pl?gene=SH3D19
UBE2Q1	Ubiquitin Conjugating Enzyme E2 Q1	Protein Coding	39	GC01M154548	1.09075	https://www.genecards.org/cgi-bin/carddisp.pl?gene=UBE2Q1
ARHGAP45	Rho GTPase Activating Protein 45	Protein Coding	38	GC19P001065	1.09075	https://www.genecards.org/cgi-bin/carddisp.pl?gene=ARHGAP45
CABP1	Calcium Binding Protein 1	Protein Coding	38	GC12P120642	1.09075	https://www.genecards.org/cgi-bin/carddisp.pl?gene=CABP1
CASD1	CAS1 Domain Containing 1	Protein Coding	38	GC07P094509	1.09075	https://www.genecards.org/cgi-bin/carddisp.pl?gene=CASD1
DBX2	Developing Brain Homeobox 2	Protein Coding	38	GC12M045014	1.09075	https://www.genecards.org/cgi-bin/carddisp.pl?gene=DBX2
DDX55	DEAD-Box Helicase 55	Protein Coding	38	GC12P123602	1.09075	https://www.genecards.org/cgi-bin/carddisp.pl?gene=DDX55
EAPP	E2F Associated Phosphoprotein	Protein Coding	38	GC14M034516	1.09075	https://www.genecards.org/cgi-bin/carddisp.pl?gene=EAPP
ERI3	ERI1 Exoribonuclease Family Member 3	Protein Coding	38	GC01M044221	1.09075	https://www.genecards.org/cgi-bin/carddisp.pl?gene=ERI3
FAM177A1	Family With Sequence Similarity 177 Member A1	Protein Coding	38	GC14P035044	1.09075	https://www.genecards.org/cgi-bin/carddisp.pl?gene=FAM177A1
GON4L	Gon-4 Like	Protein Coding	38	GC01M155748	1.09075	https://www.genecards.org/cgi-bin/carddisp.pl?gene=GON4L
GZF1	GDNF Inducible Zinc Finger Protein 1	Protein Coding	38	GC20P023361	1.09075	https://www.genecards.org/cgi-bin/carddisp.pl?gene=GZF1
HS3ST4	Heparan Sulfate-Glucosamine 3-Sulfotransferase 4	Protein Coding	38	GC16P028134	1.09075	https://www.genecards.org/cgi-bin/carddisp.pl?gene=HS3ST4
INSC	INSC Spindle Orientation Adaptor Protein	Protein Coding	38	GC11P015127	1.09075	https://www.genecards.org/cgi-bin/carddisp.pl?gene=INSC
JMY	Junction Mediating And Regulatory Protein, P53 Cofactor	Protein Coding	38	GC05P079236	1.09075	https://www.genecards.org/cgi-bin/carddisp.pl?gene=JMY
KBTBD8	Kelch Repeat And BTB Domain Containing 8	Protein Coding	38	GC03P066998	1.09075	https://www.genecards.org/cgi-bin/carddisp.pl?gene=KBTBD8
NOC3L	NOC3 Like DNA Replication Regulator	Protein Coding	38	GC10M094333	1.09075	https://www.genecards.org/cgi-bin/carddisp.pl?gene=NOC3L
PRORP	Protein Only RNase P Catalytic Subunit	Protein Coding	38	GC14P035412	1.09075	https://www.genecards.org/cgi-bin/carddisp.pl?gene=PRORP
RAP2C	RAP2C, Member Of RAS Oncogene Family	Protein Coding	38	GC0XM132203	1.09075	https://www.genecards.org/cgi-bin/carddisp.pl?gene=RAP2C
RASIP1	Ras Interacting Protein 1	Protein Coding	38	GC19M048720	1.09075	https://www.genecards.org/cgi-bin/carddisp.pl?gene=RASIP1
RBMS3	RNA Binding Motif Single Stranded Interacting Protein 3	Protein Coding	38	GC03P028575	1.09075	https://www.genecards.org/cgi-bin/carddisp.pl?gene=RBMS3
RFX4	Regulatory Factor X4	Protein Coding	38	GC12P106583	1.09075	https://www.genecards.org/cgi-bin/carddisp.pl?gene=RFX4
SCGB2A1	Secretoglobin Family 2A Member 1	Protein Coding	38	GC11P062227	1.09075	https://www.genecards.org/cgi-bin/carddisp.pl?gene=SCGB2A1
SH3BGRL	SH3 Domain Binding Glutamate Rich Protein Like	Protein Coding	38	GC0XP081201	1.09075	https://www.genecards.org/cgi-bin/carddisp.pl?gene=SH3BGRL
SLITRK4	SLIT And NTRK Like Family Member 4	Protein Coding	38	GC0XM143622	1.09075	https://www.genecards.org/cgi-bin/carddisp.pl?gene=SLITRK4
SNX19	Sorting Nexin 19	Protein Coding	38	GC11M130868	1.09075	https://www.genecards.org/cgi-bin/carddisp.pl?gene=SNX19
STK32A	Serine/Threonine Kinase 32A	Protein Coding	38	GC05P147234	1.09075	https://www.genecards.org/cgi-bin/carddisp.pl?gene=STK32A
TOMM7	Translocase Of Outer Mitochondrial Membrane 7	Protein Coding	38	GC07M022816	1.09075	https://www.genecards.org/cgi-bin/carddisp.pl?gene=TOMM7
TRIM10	Tripartite Motif Containing 10	Protein Coding	38	GC06M030151	1.09075	https://www.genecards.org/cgi-bin/carddisp.pl?gene=TRIM10
UBAC1	UBA Domain Containing 1	Protein Coding	38	GC09M135932	1.09075	https://www.genecards.org/cgi-bin/carddisp.pl?gene=UBAC1
UNC80	Unc-80 Homolog, NALCN Channel Complex Subunit	Protein Coding	38	GC02P209771	1.09075	https://www.genecards.org/cgi-bin/carddisp.pl?gene=UNC80
USP26	Ubiquitin Specific Peptidase 26	Protein Coding	38	GC0XM133024	1.09075	https://www.genecards.org/cgi-bin/carddisp.pl?gene=USP26
VPS52	VPS52 Subunit Of GARP Complex	Protein Coding	38	GC06M069299	1.09075	https://www.genecards.org/cgi-bin/carddisp.pl?gene=VPS52
ZBTB2	Zinc Finger And BTB Domain Containing 2	Protein Coding	38	GC06M151364	1.09075	https://www.genecards.org/cgi-bin/carddisp.pl?gene=ZBTB2
ZNF699	Zinc Finger Protein 699	Protein Coding	38	GC19M009294	1.09075	https://www.genecards.org/cgi-bin/carddisp.pl?gene=ZNF699
ALDH16A1	Aldehyde Dehydrogenase 16 Family Member A1	Protein Coding	37	GC19P049453	1.09075	https://www.genecards.org/cgi-bin/carddisp.pl?gene=ALDH16A1
ASB3	Ankyrin Repeat And SOCS Box Containing 3	Protein Coding	37	GC02M053532	1.09075	https://www.genecards.org/cgi-bin/carddisp.pl?gene=ASB3
BRWD3	Bromodomain And WD Repeat Domain Containing 3	Protein Coding	37	GC0XM080669	1.09075	https://www.genecards.org/cgi-bin/carddisp.pl?gene=BRWD3
CEP97	Centrosomal Protein 97	Protein Coding	37	GC03P101796	1.09075	https://www.genecards.org/cgi-bin/carddisp.pl?gene=CEP97
CST9	Cystatin 9	Protein Coding	37	GC20M023672	1.09075	https://www.genecards.org/cgi-bin/carddisp.pl?gene=CST9
DONSON	DNA Replication Fork Stabilization Factor DONSON	Protein Coding	37	GC21M033559	1.09075	https://www.genecards.org/cgi-bin/carddisp.pl?gene=DONSON
EP400	E1A Binding Protein P400	Protein Coding	37	GC12P131949	1.09075	https://www.genecards.org/cgi-bin/carddisp.pl?gene=EP400
FXYD4	FXYD Domain Containing Ion Transport Regulator 4	Protein Coding	37	GC10P043371	1.09075	https://www.genecards.org/cgi-bin/carddisp.pl?gene=FXYD4
GBA3	Glucosylceramidase Beta 3 (Gene/Pseudogene)	Protein Coding	37	GC04P022694	1.09075	https://www.genecards.org/cgi-bin/carddisp.pl?gene=GBA3
HSD17B14	Hydroxysteroid 17-Beta Dehydrogenase 14	Protein Coding	37	GC19M048813	1.09075	https://www.genecards.org/cgi-bin/carddisp.pl?gene=HSD17B14
HYCC1	Hyccin PI4KA Lipid Kinase Complex Subunit 1	Protein Coding	37	GC07M022891	1.09075	https://www.genecards.org/cgi-bin/carddisp.pl?gene=HYCC1
LUZP2	Leucine Zipper Protein 2	Protein Coding	37	GC11P024518	1.09075	https://www.genecards.org/cgi-bin/carddisp.pl?gene=LUZP2
MED16	Mediator Complex Subunit 16	Protein Coding	37	GC19M005870	1.09075	https://www.genecards.org/cgi-bin/carddisp.pl?gene=MED16
MEX3D	Mex-3 RNA Binding Family Member D	Protein Coding	37	GC19M001554	1.09075	https://www.genecards.org/cgi-bin/carddisp.pl?gene=MEX3D
N4BP2	NEDD4 Binding Protein 2	Protein Coding	37	GC04P040058	1.09075	https://www.genecards.org/cgi-bin/carddisp.pl?gene=N4BP2
NOC4L	Nucleolar Complex Associated 4 Homolog	Protein Coding	37	GC12P132144	1.09075	https://www.genecards.org/cgi-bin/carddisp.pl?gene=NOC4L
PAXBP1	PAX3 And PAX7 Binding Protein 1	Protein Coding	37	GC21M032734	1.09075	https://www.genecards.org/cgi-bin/carddisp.pl?gene=PAXBP1
PLEKHA4	Pleckstrin Homology Domain Containing A4	Protein Coding	37	GC19M048837	1.09075	https://www.genecards.org/cgi-bin/carddisp.pl?gene=PLEKHA4
POC5	POC5 Centriolar Protein	Protein Coding	37	GC05M075674	1.09075	https://www.genecards.org/cgi-bin/carddisp.pl?gene=POC5
RAB43	RAB43, Member RAS Oncogene Family	Protein Coding	37	GC03M130444	1.09075	https://www.genecards.org/cgi-bin/carddisp.pl?gene=RAB43
RGCC	Regulator Of Cell Cycle	Protein Coding	37	GC13P041457	1.09075	https://www.genecards.org/cgi-bin/carddisp.pl?gene=RGCC
RNF182	Ring Finger Protein 182	Protein Coding	37	GC06P013924	1.09075	https://www.genecards.org/cgi-bin/carddisp.pl?gene=RNF182
RSAD1	Radical S-Adenosyl Methionine Domain Containing 1	Protein Coding	37	GC17P050478	1.09075	https://www.genecards.org/cgi-bin/carddisp.pl?gene=RSAD1
SLC50A1	Solute Carrier Family 50 Member 1	Protein Coding	37	GC01P155135	1.09075	https://www.genecards.org/cgi-bin/carddisp.pl?gene=SLC50A1
SURF2	Surfeit 2	Protein Coding	37	GC09P134347	1.09075	https://www.genecards.org/cgi-bin/carddisp.pl?gene=SURF2
TRIM40	Tripartite Motif Containing 40	Protein Coding	37	GC06P087691	1.09075	https://www.genecards.org/cgi-bin/carddisp.pl?gene=TRIM40
XIRP2	Xin Actin Binding Repeat Containing 2	Protein Coding	37	GC02P166888	1.09075	https://www.genecards.org/cgi-bin/carddisp.pl?gene=XIRP2
ZBTB11	Zinc Finger And BTB Domain Containing 11	Protein Coding	37	GC03M101648	1.09075	https://www.genecards.org/cgi-bin/carddisp.pl?gene=ZBTB11
ZNF266	Zinc Finger Protein 266	Protein Coding	37	GC19M009412	1.09075	https://www.genecards.org/cgi-bin/carddisp.pl?gene=ZNF266
ZNF426	Zinc Finger Protein 426	Protein Coding	37	GC19M009528	1.09075	https://www.genecards.org/cgi-bin/carddisp.pl?gene=ZNF426
ZNF496	Zinc Finger Protein 496	Protein Coding	37	GC01M247297	1.09075	https://www.genecards.org/cgi-bin/carddisp.pl?gene=ZNF496
ADAT3	Adenosine Deaminase TRNA Specific 3	Protein Coding	36	GC19P003323	1.09075	https://www.genecards.org/cgi-bin/carddisp.pl?gene=ADAT3
ARMT1	Acidic Residue Methyltransferase 1	Protein Coding	36	GC06P151452	1.09075	https://www.genecards.org/cgi-bin/carddisp.pl?gene=ARMT1
CACFD1	Calcium Channel Flower Domain Containing 1	Protein Coding	36	GC09P133459	1.09075	https://www.genecards.org/cgi-bin/carddisp.pl?gene=CACFD1
CSTL1	Cystatin Like 1	Protein Coding	36	GC20P023453	1.09075	https://www.genecards.org/cgi-bin/carddisp.pl?gene=CSTL1
DCST1	DC-STAMP Domain Containing 1	Protein Coding	36	GC01P155033	1.09075	https://www.genecards.org/cgi-bin/carddisp.pl?gene=DCST1
EML3	EMAP Like 3	Protein Coding	36	GC11M062602	1.09075	https://www.genecards.org/cgi-bin/carddisp.pl?gene=EML3
FAM114A1	Family With Sequence Similarity 114 Member A1	Protein Coding	36	GC04P038867	1.09075	https://www.genecards.org/cgi-bin/carddisp.pl?gene=FAM114A1
GALNTL6	Polypeptide N-Acetylgalactosaminyltransferase Like 6	Protein Coding	36	GC04P171813	1.09075	https://www.genecards.org/cgi-bin/carddisp.pl?gene=GALNTL6
GPSM3	G Protein Signaling Modulator 3	Protein Coding	36	GC06M069237	1.09075	https://www.genecards.org/cgi-bin/carddisp.pl?gene=GPSM3
HMCES	5-Hydroxymethylcytosine Binding, ES Cell Specific	Protein Coding	36	GC03P129278	1.09075	https://www.genecards.org/cgi-bin/carddisp.pl?gene=HMCES
KBTBD11	Kelch Repeat And BTB Domain Containing 11	Protein Coding	36	GC08P001970	1.09075	https://www.genecards.org/cgi-bin/carddisp.pl?gene=KBTBD11
LMF2	Lipase Maturation Factor 2	Protein Coding	36	GC22M050502	1.09075	https://www.genecards.org/cgi-bin/carddisp.pl?gene=LMF2
LRRC2	Leucine Rich Repeat Containing 2	Protein Coding	36	GC03M046515	1.09075	https://www.genecards.org/cgi-bin/carddisp.pl?gene=LRRC2
MED26	Mediator Complex Subunit 26	Protein Coding	36	GC19M016574	1.09075	https://www.genecards.org/cgi-bin/carddisp.pl?gene=MED26
METTL21C	Methyltransferase 21C, AARS1 Lysine	Protein Coding	36	GC13M102685	1.09075	https://www.genecards.org/cgi-bin/carddisp.pl?gene=METTL21C
MIDN	Midnolin	Protein Coding	36	GC19P001248	1.09075	https://www.genecards.org/cgi-bin/carddisp.pl?gene=MIDN
MIS18A	MIS18 Kinetochore Protein A	Protein Coding	36	GC21M032154	1.09075	https://www.genecards.org/cgi-bin/carddisp.pl?gene=MIS18A
MMS22L	MMS22 Like, DNA Repair Protein	Protein Coding	36	GC06M097142	1.09075	https://www.genecards.org/cgi-bin/carddisp.pl?gene=MMS22L
MYOZ3	Myozenin 3	Protein Coding	36	GC05P150660	1.09075	https://www.genecards.org/cgi-bin/carddisp.pl?gene=MYOZ3
NKAIN2	Sodium/Potassium Transporting ATPase Interacting 2	Protein Coding	36	GC06P123803	1.09075	https://www.genecards.org/cgi-bin/carddisp.pl?gene=NKAIN2
NTN5	Netrin 5	Protein Coding	36	GC19M048661	1.09075	https://www.genecards.org/cgi-bin/carddisp.pl?gene=NTN5
PRSS48	Serine Protease 48	Protein Coding	36	GC04P151277	1.09075	https://www.genecards.org/cgi-bin/carddisp.pl?gene=PRSS48
RGS22	Regulator Of G Protein Signaling 22	Protein Coding	36	GC08M099960	1.09075	https://www.genecards.org/cgi-bin/carddisp.pl?gene=RGS22
RIC8B	RIC8 Guanine Nucleotide Exchange Factor B	Protein Coding	36	GC12P106774	1.09075	https://www.genecards.org/cgi-bin/carddisp.pl?gene=RIC8B
SMIM14	Small Integral Membrane Protein 14	Protein Coding	36	GC04M039546	1.09075	https://www.genecards.org/cgi-bin/carddisp.pl?gene=SMIM14
SYDE1	Synapse Defective Rho GTPase Homolog 1	Protein Coding	36	GC19P015107	1.09075	https://www.genecards.org/cgi-bin/carddisp.pl?gene=SYDE1
TBC1D8B	TBC1 Domain Family Member 8B	Protein Coding	36	GC0XP106802	1.09075	https://www.genecards.org/cgi-bin/carddisp.pl?gene=TBC1D8B
TSPAN11	Tetraspanin 11	Protein Coding	36	GC12P030926	1.09075	https://www.genecards.org/cgi-bin/carddisp.pl?gene=TSPAN11
WIZ	WIZ Zinc Finger	Protein Coding	36	GC19M015419	1.09075	https://www.genecards.org/cgi-bin/carddisp.pl?gene=WIZ
YIPF2	Yip1 Domain Family Member 2	Protein Coding	36	GC19M011083	1.09075	https://www.genecards.org/cgi-bin/carddisp.pl?gene=YIPF2
ZNF140	Zinc Finger Protein 140	Protein Coding	36	GC12P133079	1.09075	https://www.genecards.org/cgi-bin/carddisp.pl?gene=ZNF140
ZNF562	Zinc Finger Protein 562	Protein Coding	36	GC19M009622	1.09075	https://www.genecards.org/cgi-bin/carddisp.pl?gene=ZNF562
DCST2	DC-STAMP Domain Containing 2	Protein Coding	35	GC01M155303	1.09075	https://www.genecards.org/cgi-bin/carddisp.pl?gene=DCST2
JADE2	Jade Family PHD Finger 2	Protein Coding	35	GC05P134524	1.09075	https://www.genecards.org/cgi-bin/carddisp.pl?gene=JADE2
NYAP2	Neuronal Tyrosine-Phosphorylated Phosphoinositide-3-Kinase Adaptor 2	Protein Coding	35	GC02P225400	1.09075	https://www.genecards.org/cgi-bin/carddisp.pl?gene=NYAP2
OR10H2	Olfactory Receptor Family 10 Subfamily H Member 2	Protein Coding	35	GC19P015728	1.09075	https://www.genecards.org/cgi-bin/carddisp.pl?gene=OR10H2
PRR12	Proline Rich 12	Protein Coding	35	GC19P049591	1.09075	https://www.genecards.org/cgi-bin/carddisp.pl?gene=PRR12
RABL2B	RAB, Member Of RAS Oncogene Family Like 2B	Protein Coding	35	GC22M050767	1.09075	https://www.genecards.org/cgi-bin/carddisp.pl?gene=RABL2B
SBNO2	Strawberry Notch Homolog 2	Protein Coding	35	GC19M001107	1.09075	https://www.genecards.org/cgi-bin/carddisp.pl?gene=SBNO2
SLC35E3	Solute Carrier Family 35 Member E3	Protein Coding	35	GC12P068746	1.09075	https://www.genecards.org/cgi-bin/carddisp.pl?gene=SLC35E3
SLC35G1	Solute Carrier Family 35 Member G1	Protein Coding	35	GC10P093893	1.09075	https://www.genecards.org/cgi-bin/carddisp.pl?gene=SLC35G1
TMEM120B	Transmembrane Protein 120B	Protein Coding	35	GC12P121712	1.09075	https://www.genecards.org/cgi-bin/carddisp.pl?gene=TMEM120B
TMEM259	Transmembrane Protein 259	Protein Coding	35	GC19M005882	1.09075	https://www.genecards.org/cgi-bin/carddisp.pl?gene=TMEM259
TSPYL5	TSPY Like 5	Protein Coding	35	GC08M097273	1.09075	https://www.genecards.org/cgi-bin/carddisp.pl?gene=TSPYL5
ZBED4	Zinc Finger BED-Type Containing 4	Protein Coding	35	GC22P049853	1.09075	https://www.genecards.org/cgi-bin/carddisp.pl?gene=ZBED4
C7orf50	Chromosome 7 Open Reading Frame 50	Protein Coding	34	GC07M001113	1.09075	https://www.genecards.org/cgi-bin/carddisp.pl?gene=C7orf50
CALHM2	Calcium Homeostasis Modulator Family Member 2	Protein Coding	34	GC10M103446	1.09075	https://www.genecards.org/cgi-bin/carddisp.pl?gene=CALHM2
CALHM3	Calcium Homeostasis Modulator 3	Protein Coding	34	GC10M103473	1.09075	https://www.genecards.org/cgi-bin/carddisp.pl?gene=CALHM3
CCDC171	Coiled-Coil Domain Containing 171	Protein Coding	34	GC09P015683	1.09075	https://www.genecards.org/cgi-bin/carddisp.pl?gene=CCDC171
COPRS	Coordinator Of PRMT5 And Differentiation Stimulator	Protein Coding	34	GC17M031851	1.09075	https://www.genecards.org/cgi-bin/carddisp.pl?gene=COPRS
ECRG4	ECRG4 Augurin Precursor	Protein Coding	34	GC02P106063	1.09075	https://www.genecards.org/cgi-bin/carddisp.pl?gene=ECRG4
FAM81A	Family With Sequence Similarity 81 Member A	Protein Coding	34	GC15P059372	1.09075	https://www.genecards.org/cgi-bin/carddisp.pl?gene=FAM81A
FBRSL1	Fibrosin Like 1	Protein Coding	34	GC12P132489	1.09075	https://www.genecards.org/cgi-bin/carddisp.pl?gene=FBRSL1
ISY1	ISY1 Splicing Factor Homolog	Protein Coding	34	GC03M129127	1.09075	https://www.genecards.org/cgi-bin/carddisp.pl?gene=ISY1
KRTCAP2	Keratinocyte Associated Protein 2	Protein Coding	34	GC01M155280	1.09075	https://www.genecards.org/cgi-bin/carddisp.pl?gene=KRTCAP2
MIER2	MIER Family Member 2	Protein Coding	34	GC19M000305	1.09075	https://www.genecards.org/cgi-bin/carddisp.pl?gene=MIER2
MISP	Mitotic Spindle Positioning	Protein Coding	34	GC19P003109	1.09075	https://www.genecards.org/cgi-bin/carddisp.pl?gene=MISP
NACC2	NACC Family Member 2	Protein Coding	34	GC09M136006	1.09075	https://www.genecards.org/cgi-bin/carddisp.pl?gene=NACC2
OR10H4	Olfactory Receptor Family 10 Subfamily H Member 4	Protein Coding	34	GC19P015950	1.09075	https://www.genecards.org/cgi-bin/carddisp.pl?gene=OR10H4
OR10H5	Olfactory Receptor Family 10 Subfamily H Member 5	Protein Coding	34	GC19P015787	1.09075	https://www.genecards.org/cgi-bin/carddisp.pl?gene=OR10H5
SCAF1	SR-Related CTD Associated Factor 1	Protein Coding	34	GC19P070202	1.09075	https://www.genecards.org/cgi-bin/carddisp.pl?gene=SCAF1
SWSAP1	SWIM-Type Zinc Finger 7 Associated Protein 1	Protein Coding	34	GC19P011374	1.09075	https://www.genecards.org/cgi-bin/carddisp.pl?gene=SWSAP1
TFDP3	Transcription Factor Dp Family Member 3	Protein Coding	34	GC0XM133216	1.09075	https://www.genecards.org/cgi-bin/carddisp.pl?gene=TFDP3
THSD7B	Thrombospondin Type 1 Domain Containing 7B	Protein Coding	34	GC02P136765	1.09075	https://www.genecards.org/cgi-bin/carddisp.pl?gene=THSD7B
TMEM50B	Transmembrane Protein 50B	Protein Coding	34	GC21M033432	1.09075	https://www.genecards.org/cgi-bin/carddisp.pl?gene=TMEM50B
TMEM65	Transmembrane Protein 65	Protein Coding	34	GC08M124310	1.09075	https://www.genecards.org/cgi-bin/carddisp.pl?gene=TMEM65
ZNF236	Zinc Finger Protein 236	Protein Coding	34	GC18P076822	1.09075	https://www.genecards.org/cgi-bin/carddisp.pl?gene=ZNF236
ZNF559	Zinc Finger Protein 559	Protein Coding	34	GC19P009323	1.09075	https://www.genecards.org/cgi-bin/carddisp.pl?gene=ZNF559
ATXN7L3B	Ataxin 7 Like 3B	Protein Coding	33	GC12P074537	1.09075	https://www.genecards.org/cgi-bin/carddisp.pl?gene=ATXN7L3B
C10orf90	Chromosome 10 Open Reading Frame 90	Protein Coding	33	GC10M126424	1.09075	https://www.genecards.org/cgi-bin/carddisp.pl?gene=C10orf90
C4orf45	Chromosome 4 Open Reading Frame 45	Protein Coding	33	GC04M158893	1.09075	https://www.genecards.org/cgi-bin/carddisp.pl?gene=C4orf45
CCDC172	Coiled-Coil Domain Containing 172	Protein Coding	33	GC10P116324	1.09075	https://www.genecards.org/cgi-bin/carddisp.pl?gene=CCDC172
CDKN2AIPNL	CDKN2A Interacting Protein N-Terminal Like	Protein Coding	33	GC05M134402	1.09075	https://www.genecards.org/cgi-bin/carddisp.pl?gene=CDKN2AIPNL
FRMPD3	FERM And PDZ Domain Containing 3	Protein Coding	33	GC0XP107449	1.09075	https://www.genecards.org/cgi-bin/carddisp.pl?gene=FRMPD3
HMGN5	High Mobility Group Nucleosome Binding Domain 5	Protein Coding	33	GC0XM081113	1.09075	https://www.genecards.org/cgi-bin/carddisp.pl?gene=HMGN5
KHDC4	KH Domain Containing 4, Pre-MRNA Splicing Factor	Protein Coding	33	GC01M155913	1.09075	https://www.genecards.org/cgi-bin/carddisp.pl?gene=KHDC4
MAMSTR	MEF2 Activating Motif And SAP Domain Containing Transcriptional Regulator	Protein Coding	33	GC19M068136	1.09075	https://www.genecards.org/cgi-bin/carddisp.pl?gene=MAMSTR
NUP62CL	Nucleoporin 62 C-Terminal Like	Protein Coding	33	GC0XM107123	1.09075	https://www.genecards.org/cgi-bin/carddisp.pl?gene=NUP62CL
OBP2B	Odorant Binding Protein 2B	Protein Coding	33	GC09M133205	1.09075	https://www.genecards.org/cgi-bin/carddisp.pl?gene=OBP2B
TMEM196	Transmembrane Protein 196	Protein Coding	33	GC07M019758	1.09075	https://www.genecards.org/cgi-bin/carddisp.pl?gene=TMEM196
ZDBF2	Zinc Finger DBF-Type Containing 2	Protein Coding	33	GC02P206274	1.09075	https://www.genecards.org/cgi-bin/carddisp.pl?gene=ZDBF2
ZNF561	Zinc Finger Protein 561	Protein Coding	33	GC19M009605	1.09075	https://www.genecards.org/cgi-bin/carddisp.pl?gene=ZNF561
C19orf44	Chromosome 19 Open Reading Frame 44	Protein Coding	32	GC19P069292	1.09075	https://www.genecards.org/cgi-bin/carddisp.pl?gene=C19orf44
C2CD4C	C2 Calcium Dependent Domain Containing 4C	Protein Coding	32	GC19M005811	1.09075	https://www.genecards.org/cgi-bin/carddisp.pl?gene=C2CD4C
DUSP29	Dual Specificity Phosphatase 29	Protein Coding	32	GC10M075039	1.09075	https://www.genecards.org/cgi-bin/carddisp.pl?gene=DUSP29
HSD11B1L	Hydroxysteroid 11-Beta Dehydrogenase 1 Like	Protein Coding	32	GC19P005680	1.09075	https://www.genecards.org/cgi-bin/carddisp.pl?gene=HSD11B1L
MAP10	Microtubule Associated Protein 10	Protein Coding	32	GC01P232804	1.09075	https://www.genecards.org/cgi-bin/carddisp.pl?gene=MAP10
NXPE3	Neurexophilin And PC-Esterase Domain Family Member 3	Protein Coding	32	GC03P101779	1.09075	https://www.genecards.org/cgi-bin/carddisp.pl?gene=NXPE3
OR10H3	Olfactory Receptor Family 10 Subfamily H Member 3	Protein Coding	32	GC19P015869	1.09075	https://www.genecards.org/cgi-bin/carddisp.pl?gene=OR10H3
POMZP3	POM121 And ZP3 Fusion	Protein Coding	32	GC07M076609	1.09075	https://www.genecards.org/cgi-bin/carddisp.pl?gene=POMZP3
RFLNA	Refilin A	Protein Coding	32	GC12P126654	1.09075	https://www.genecards.org/cgi-bin/carddisp.pl?gene=RFLNA
SELENOO	Selenoprotein O	Protein Coding	32	GC22P050201	1.09075	https://www.genecards.org/cgi-bin/carddisp.pl?gene=SELENOO
TMEM170B	Transmembrane Protein 170B	Protein Coding	32	GC06P011537	1.09075	https://www.genecards.org/cgi-bin/carddisp.pl?gene=TMEM170B
ZNF121	Zinc Finger Protein 121	Protein Coding	32	GC19M009561	1.09075	https://www.genecards.org/cgi-bin/carddisp.pl?gene=ZNF121
ENTREP2	Endosomal Transmembrane Epsin Interactor 2	Protein Coding	31	GC15M029476	1.09075	https://www.genecards.org/cgi-bin/carddisp.pl?gene=ENTREP2
FAM117A	Family With Sequence Similarity 117 Member A	Protein Coding	31	GC17M049710	1.09075	https://www.genecards.org/cgi-bin/carddisp.pl?gene=FAM117A
GARIN2	Golgi Associated RAB2 Interactor Family Member 2	Protein Coding	31	GC14P067192	1.09075	https://www.genecards.org/cgi-bin/carddisp.pl?gene=GARIN2
MALRD1	MAM And LDL Receptor Class A Domain Containing 1	Protein Coding	31	GC10P019048	1.09075	https://www.genecards.org/cgi-bin/carddisp.pl?gene=MALRD1
RGPD3	RANBP2 Like And GRIP Domain Containing 3	Protein Coding	31	GC02M106373	1.09075	https://www.genecards.org/cgi-bin/carddisp.pl?gene=RGPD3
SERTM1	Serine Rich And Transmembrane Domain Containing 1	Protein Coding	31	GC13P036673	1.09075	https://www.genecards.org/cgi-bin/carddisp.pl?gene=SERTM1
YJU2	YJU2 Splicing Factor Homolog	Protein Coding	31	GC19P004253	1.09075	https://www.genecards.org/cgi-bin/carddisp.pl?gene=YJU2
ZNF846	Zinc Finger Protein 846	Protein Coding	31	GC19M009870	1.09075	https://www.genecards.org/cgi-bin/carddisp.pl?gene=ZNF846
VCX2	Variable Charge X-Linked 2	Protein Coding	30	GC0XM008169	1.09075	https://www.genecards.org/cgi-bin/carddisp.pl?gene=VCX2
ZNF26	Zinc Finger Protein 26	Protein Coding	30	GC12P132986	1.09075	https://www.genecards.org/cgi-bin/carddisp.pl?gene=ZNF26
CFAP92	Cilia And Flagella Associated Protein 92 (Putative)	Protein Coding	29	GC03M130488	1.09075	https://www.genecards.org/cgi-bin/carddisp.pl?gene=CFAP92
DIPK1C	Divergent Protein Kinase Domain 1C	Protein Coding	29	GC18M074435	1.09075	https://www.genecards.org/cgi-bin/carddisp.pl?gene=DIPK1C
FHIP1A	FHF Complex Subunit HOOK Interacting Protein 1A	Protein Coding	29	GC04P151411	1.09075	https://www.genecards.org/cgi-bin/carddisp.pl?gene=FHIP1A
LCE2B	Late Cornified Envelope 2B	Protein Coding	29	GC01P152686	1.09075	https://www.genecards.org/cgi-bin/carddisp.pl?gene=LCE2B
SMIM7	Small Integral Membrane Protein 7	Protein Coding	29	GC19M016630	1.09075	https://www.genecards.org/cgi-bin/carddisp.pl?gene=SMIM7
C18orf63	Chromosome 18 Open Reading Frame 63	Protein Coding	28	GC18P074315	1.09075	https://www.genecards.org/cgi-bin/carddisp.pl?gene=C18orf63
TMEM178B	Transmembrane Protein 178B	Protein Coding	28	GC07P141234	1.09075	https://www.genecards.org/cgi-bin/carddisp.pl?gene=TMEM178B
C10orf105	Chromosome 10 Open Reading Frame 105	Protein Coding	27	GC10M071711	1.09075	https://www.genecards.org/cgi-bin/carddisp.pl?gene=C10orf105
HOATZ	HOATZ Cilia And Flagella Associated Protein	Protein Coding	27	GC11P111960	1.09075	https://www.genecards.org/cgi-bin/carddisp.pl?gene=HOATZ
LCE2A	Late Cornified Envelope 2A	Protein Coding	27	GC01P152698	1.09075	https://www.genecards.org/cgi-bin/carddisp.pl?gene=LCE2A
POU2AF3	POU Class 2 Homeobox Associating Factor 3	Protein Coding	27	GC11P111301	1.09075	https://www.genecards.org/cgi-bin/carddisp.pl?gene=POU2AF3
ZNF891	Zinc Finger Protein 891	Protein Coding	27	GC12M133164	1.09075	https://www.genecards.org/cgi-bin/carddisp.pl?gene=ZNF891
COLCA1	Colorectal Cancer Associated 1	RNA Gene	26	GC11M111290	1.09075	https://www.genecards.org/cgi-bin/carddisp.pl?gene=COLCA1
DCDC2C	Doublecortin Domain Containing 2C	Protein Coding	26	GC02P003703	1.09075	https://www.genecards.org/cgi-bin/carddisp.pl?gene=DCDC2C
IRF1-AS1	IRF1 Antisense RNA 1	RNA Gene	26	GC05P132420	1.09075	https://www.genecards.org/cgi-bin/carddisp.pl?gene=IRF1-AS1
RUSC1-AS1	RUSC1 Antisense RNA 1	RNA Gene	26	GC01M155319	1.09075	https://www.genecards.org/cgi-bin/carddisp.pl?gene=RUSC1-AS1
ADM5	Adrenomedullin 5 (Putative)	Protein Coding	24	GC19P070199	1.09075	https://www.genecards.org/cgi-bin/carddisp.pl?gene=ADM5
EP400P1	EP400 Pseudogene 1	Pseudogene	24	GC12P132085	1.09075	https://www.genecards.org/cgi-bin/carddisp.pl?gene=EP400P1
C21orf62-AS1	C21orf62 Antisense RNA 1	RNA Gene	23	GC21P032772	1.09075	https://www.genecards.org/cgi-bin/carddisp.pl?gene=C21orf62-AS1
GSG1L2	GSG1 Like 2	Protein Coding	23	GC17M010686	1.09075	https://www.genecards.org/cgi-bin/carddisp.pl?gene=GSG1L2
MIR34B	MicroRNA 34b	RNA Gene	23	GC11P111958	1.09075	https://www.genecards.org/cgi-bin/carddisp.pl?gene=MIR34B
MIR34C	MicroRNA 34c	RNA Gene	23	GC11P111943	1.09075	https://www.genecards.org/cgi-bin/carddisp.pl?gene=MIR34C
RMST	Rhabdomyosarcoma 2 Associated Transcript	RNA Gene	23	GC12P097431	1.09075	https://www.genecards.org/cgi-bin/carddisp.pl?gene=RMST
CIRBP-AS1	CIRBP Antisense RNA 1	RNA Gene	22	GC19M005889	1.09075	https://www.genecards.org/cgi-bin/carddisp.pl?gene=CIRBP-AS1
MEIKIN	Meiotic Kinetochore Factor	Protein Coding	22	GC05M131806	1.09075	https://www.genecards.org/cgi-bin/carddisp.pl?gene=MEIKIN
MIR92B	MicroRNA 92b	RNA Gene	21	GC01P155195	1.09075	https://www.genecards.org/cgi-bin/carddisp.pl?gene=MIR92B
BUB1B-PAK6	BUB1B-PAK6 Readthrough	Protein Coding	20	GC15P044581	1.09075	https://www.genecards.org/cgi-bin/carddisp.pl?gene=BUB1B-PAK6
GUSBP1	GUSB Pseudogene 1	Pseudogene	20	GC05P021337	1.09075	https://www.genecards.org/cgi-bin/carddisp.pl?gene=GUSBP1
HNF1A-AS1	HNF1A Antisense RNA 1	RNA Gene	20	GC12M122350	1.09075	https://www.genecards.org/cgi-bin/carddisp.pl?gene=HNF1A-AS1
LINC03041	Long Intergenic Non-Protein Coding RNA 3041	RNA Gene	20	GC09M016203	1.09075	https://www.genecards.org/cgi-bin/carddisp.pl?gene=LINC03041
ERCC6L2-AS1	ERCC6L2 Antisense RNA 1	RNA Gene	19	GC09M095758	1.09075	https://www.genecards.org/cgi-bin/carddisp.pl?gene=ERCC6L2-AS1
SNORD24	Small Nucleolar RNA, C/D Box 24	RNA Gene	19	GC09P133349	1.09075	https://www.genecards.org/cgi-bin/carddisp.pl?gene=SNORD24
FOXP4-AS1	FOXP4 Antisense RNA 1	RNA Gene	18	GC06M069413	1.09075	https://www.genecards.org/cgi-bin/carddisp.pl?gene=FOXP4-AS1
ILF3-DT	ILF3 Divergent Transcript	RNA Gene	18	GC19M010652	1.09075	https://www.genecards.org/cgi-bin/carddisp.pl?gene=ILF3-DT
LINC00540	Long Intergenic Non-Protein Coding RNA 540	RNA Gene	18	GC13P021974	1.09075	https://www.genecards.org/cgi-bin/carddisp.pl?gene=LINC00540
LINC00877	Long Intergenic Non-Protein Coding RNA 877	RNA Gene	18	GC03M071897	1.09075	https://www.genecards.org/cgi-bin/carddisp.pl?gene=LINC00877
MIR651	MicroRNA 651	RNA Gene	18	GC0XP008056	1.09075	https://www.genecards.org/cgi-bin/carddisp.pl?gene=MIR651
POT1-AS1	POT1 Antisense RNA 1	RNA Gene	18	GC07P124929	1.09075	https://www.genecards.org/cgi-bin/carddisp.pl?gene=POT1-AS1
SNORD33	Small Nucleolar RNA, C/D Box 33	RNA Gene	18	GC19P070186	1.09075	https://www.genecards.org/cgi-bin/carddisp.pl?gene=SNORD33
SNORD35A	Small Nucleolar RNA, C/D Box 35A	RNA Gene	18	GC19P070189	1.09075	https://www.genecards.org/cgi-bin/carddisp.pl?gene=SNORD35A
CA5BP1	Carbonic Anhydrase 5B Pseudogene 1	Pseudogene	17	GC0XP015725	1.09075	https://www.genecards.org/cgi-bin/carddisp.pl?gene=CA5BP1
CYP21A1P	Cytochrome P450 Family 21 Subfamily A Member 1, Pseudogene	Pseudogene	17	GC06P032005	1.09075	https://www.genecards.org/cgi-bin/carddisp.pl?gene=CYP21A1P
GLIS3-AS1	GLIS3 Antisense RNA 1	RNA Gene	17	GC09P003734	1.09075	https://www.genecards.org/cgi-bin/carddisp.pl?gene=GLIS3-AS1
HLA-DRB6	Major Histocompatibility Complex, Class II, DR Beta 6 (Pseudogene)	Pseudogene	17	GC06M069253	1.09075	https://www.genecards.org/cgi-bin/carddisp.pl?gene=HLA-DRB6
LIFR-AS1	LIFR Antisense RNA 1	RNA Gene	17	GC05P038559	1.09075	https://www.genecards.org/cgi-bin/carddisp.pl?gene=LIFR-AS1
LINC01089	Long Intergenic Non-Protein Coding RNA 1089	RNA Gene	17	GC12M122382	1.09075	https://www.genecards.org/cgi-bin/carddisp.pl?gene=LINC01089
MIR637	MicroRNA 637	RNA Gene	17	GC19M003961	1.09075	https://www.genecards.org/cgi-bin/carddisp.pl?gene=MIR637
RNF217-AS1	RNF217 Antisense RNA 1 (Head To Head)	RNA Gene	17	GC06M124563	1.09075	https://www.genecards.org/cgi-bin/carddisp.pl?gene=RNF217-AS1
SILC1	Sciatic Injury Induced LincRNA Upregulator Of SOX11	RNA Gene	17	GC02P005933	1.09075	https://www.genecards.org/cgi-bin/carddisp.pl?gene=SILC1
SNORD35B	Small Nucleolar RNA, C/D Box 35B	RNA Gene	17	GC19P070190	1.09075	https://www.genecards.org/cgi-bin/carddisp.pl?gene=SNORD35B
SNORD36A	Small Nucleolar RNA, C/D Box 36A	RNA Gene	17	GC09P134345	1.09075	https://www.genecards.org/cgi-bin/carddisp.pl?gene=SNORD36A
ASH1L-AS1	ASH1L Antisense RNA 1	RNA Gene	16	GC01P155561	1.09075	https://www.genecards.org/cgi-bin/carddisp.pl?gene=ASH1L-AS1
EGFLAM-AS1	EGFLAM Antisense RNA 1	RNA Gene	16	GC05M038426	1.09075	https://www.genecards.org/cgi-bin/carddisp.pl?gene=EGFLAM-AS1
HCG23	HLA Complex Group 23	RNA Gene	16	GC06P087768	1.09075	https://www.genecards.org/cgi-bin/carddisp.pl?gene=HCG23
HSP90AA4P	Heat Shock Protein 90 Alpha Family Class A Member 4, Pseudogene	Pseudogene	16	GC04P189472	1.09075	https://www.genecards.org/cgi-bin/carddisp.pl?gene=HSP90AA4P
IL6-AS1	IL6 Antisense RNA 1	RNA Gene	16	GC07M022728	1.09075	https://www.genecards.org/cgi-bin/carddisp.pl?gene=IL6-AS1
LINC00856	Long Intergenic Non-Protein Coding RNA 856	RNA Gene	16	GC10P093441	1.09075	https://www.genecards.org/cgi-bin/carddisp.pl?gene=LINC00856
LINC01828	Long Intergenic Non-Protein Coding RNA 1828	RNA Gene	16	GC02P067056	1.09075	https://www.genecards.org/cgi-bin/carddisp.pl?gene=LINC01828
LINC02363	Long Intergenic Non-Protein Coding RNA 2363	RNA Gene	16	GC04M184312	1.09075	https://www.genecards.org/cgi-bin/carddisp.pl?gene=LINC02363
LMCD1-AS1	LMCD1 Antisense RNA 1	RNA Gene	16	GC03M007996	1.09075	https://www.genecards.org/cgi-bin/carddisp.pl?gene=LMCD1-AS1
MIATNB	MIAT Neighbor	RNA Gene	16	GC22P040372	1.09075	https://www.genecards.org/cgi-bin/carddisp.pl?gene=MIATNB
MIR3936HG	MIR3936 Host Gene	RNA Gene	16	GC05M132312	1.09075	https://www.genecards.org/cgi-bin/carddisp.pl?gene=MIR3936HG
POU5F1P4	POU Class 5 Homeobox 1 Pseudogene 4	Pseudogene	16	GC01P155444	1.09075	https://www.genecards.org/cgi-bin/carddisp.pl?gene=POU5F1P4
RNF213-AS1	RNF213 Antisense RNA 1	RNA Gene	16	GC17M080335	1.09075	https://www.genecards.org/cgi-bin/carddisp.pl?gene=RNF213-AS1
RPL32P3	Ribosomal Protein L32 Pseudogene 3	Pseudogene	16	GC03M129382	1.09075	https://www.genecards.org/cgi-bin/carddisp.pl?gene=RPL32P3
SNORD36B	Small Nucleolar RNA, C/D Box 36B	RNA Gene	16	GC09P134343	1.09075	https://www.genecards.org/cgi-bin/carddisp.pl?gene=SNORD36B
SNORD36C	Small Nucleolar RNA, C/D Box 36C	RNA Gene	16	GC09P134346	1.09075	https://www.genecards.org/cgi-bin/carddisp.pl?gene=SNORD36C
STEAP1B-AS1	STEAP1B Antisense RNA 1	RNA Gene	16	GC07P022563	1.09075	https://www.genecards.org/cgi-bin/carddisp.pl?gene=STEAP1B-AS1
CLYBL-AS1	CLYBL Antisense RNA 1	RNA Gene	15	GC13M099726	1.09075	https://www.genecards.org/cgi-bin/carddisp.pl?gene=CLYBL-AS1
CLYBL-AS2	CLYBL Antisense RNA 2	RNA Gene	15	GC13M099690	1.09075	https://www.genecards.org/cgi-bin/carddisp.pl?gene=CLYBL-AS2
DPP9-AS1	DPP9 Antisense RNA 1	RNA Gene	15	GC19P004682	1.09075	https://www.genecards.org/cgi-bin/carddisp.pl?gene=DPP9-AS1
GBAP1	Glucosylceramidase Beta Pseudogene 1	Pseudogene	15	GC01M155213	1.09075	https://www.genecards.org/cgi-bin/carddisp.pl?gene=GBAP1
HLA-DQB1-AS1	HLA-DQB1 Antisense RNA 1	RNA Gene	15	GC06P032659	1.09075	https://www.genecards.org/cgi-bin/carddisp.pl?gene=HLA-DQB1-AS1
ITGA9-AS1	ITGA9 Antisense RNA 1	RNA Gene	15	GC03M037788	1.09075	https://www.genecards.org/cgi-bin/carddisp.pl?gene=ITGA9-AS1
LINC01208	Long Intergenic Non-Protein Coding RNA 1208	RNA Gene	15	GC03M176415	1.09075	https://www.genecards.org/cgi-bin/carddisp.pl?gene=LINC01208
LINC01237	Long Intergenic Non-Protein Coding RNA 1237	RNA Gene	15	GC02P241881	1.09075	https://www.genecards.org/cgi-bin/carddisp.pl?gene=LINC01237
LINC01250	Long Intergenic Non-Protein Coding RNA 1250	RNA Gene	15	GC02M002899	1.09075	https://www.genecards.org/cgi-bin/carddisp.pl?gene=LINC01250
LINC01262	Long Intergenic Non-Protein Coding RNA 1262	RNA Gene	15	GC04P189661	1.09075	https://www.genecards.org/cgi-bin/carddisp.pl?gene=LINC01262
LINC01762	Long Intergenic Non-Protein Coding RNA 1762	RNA Gene	15	GC01M116424	1.09075	https://www.genecards.org/cgi-bin/carddisp.pl?gene=LINC01762
LINP1	LncRNA In Non-Homologous End Joining Pathway 1	RNA Gene	15	GC10P006738	1.09075	https://www.genecards.org/cgi-bin/carddisp.pl?gene=LINP1
MIR365B	MicroRNA 365b	RNA Gene	15	GC17P057933	1.09075	https://www.genecards.org/cgi-bin/carddisp.pl?gene=MIR365B
MIR646HG	MIR646 Host Gene	RNA Gene	15	GC20P060088	1.09075	https://www.genecards.org/cgi-bin/carddisp.pl?gene=MIR646HG
RDUR	RIG-I Dependent Antiviral Response Regulator RNA	RNA Gene	15	GC03P101942	1.09075	https://www.genecards.org/cgi-bin/carddisp.pl?gene=RDUR
RFX3-DT	RFX3 Divergent Transcript	RNA Gene	15	GC09P003529	1.09075	https://www.genecards.org/cgi-bin/carddisp.pl?gene=RFX3-DT
SNHG26	Small Nucleolar RNA Host Gene 26	RNA Gene	15	GC07P023140	1.09075	https://www.genecards.org/cgi-bin/carddisp.pl?gene=SNHG26
SNORD29	Small Nucleolar RNA, C/D Box 29	RNA Gene	15	GC11M062853	1.09075	https://www.genecards.org/cgi-bin/carddisp.pl?gene=SNORD29
UGDH-AS1	UGDH Antisense RNA 1	RNA Gene	15	GC04P039530	1.09075	https://www.genecards.org/cgi-bin/carddisp.pl?gene=UGDH-AS1
JAKMIP2-AS1	JAKMIP2 Antisense RNA 1	RNA Gene	14	GC05P147560	1.09075	https://www.genecards.org/cgi-bin/carddisp.pl?gene=JAKMIP2-AS1
LINC01498	Long Intergenic Non-Protein Coding RNA 1498	RNA Gene	14	GC12M108434	1.09075	https://www.genecards.org/cgi-bin/carddisp.pl?gene=LINC01498
LINC01694	Long Intergenic Non-Protein Coding RNA 1694	RNA Gene	14	GC21P045591	1.09075	https://www.genecards.org/cgi-bin/carddisp.pl?gene=LINC01694
LINC01700	Long Intergenic Non-Protein Coding RNA 1700	RNA Gene	14	GC21M038975	1.09075	https://www.genecards.org/cgi-bin/carddisp.pl?gene=LINC01700
LINC01973	Long Intergenic Non-Protein Coding RNA 1973	RNA Gene	14	GC17M077880	1.09075	https://www.genecards.org/cgi-bin/carddisp.pl?gene=LINC01973
LINC02999	Long Intergenic Non-Protein Coding RNA 2999	RNA Gene	14	GC05M134431	1.09075	https://www.genecards.org/cgi-bin/carddisp.pl?gene=LINC02999
LOC100288123	Uncharacterized LOC100288123	RNA Gene	14	GC19P001822	1.09075	https://www.genecards.org/cgi-bin/carddisp.pl?gene=LOC100288123
MSTO2P	Misato Family Member 2, Pseudogene	Pseudogene	14	GC01P155745	1.09075	https://www.genecards.org/cgi-bin/carddisp.pl?gene=MSTO2P
TMED2-DT	TMED2 Divergent Transcript	RNA Gene	14	GC12M123570	1.09075	https://www.genecards.org/cgi-bin/carddisp.pl?gene=TMED2-DT
CFAP100-DT	CFAP100 Divergent Transcript	RNA Gene	13	GC03M126378	1.09075	https://www.genecards.org/cgi-bin/carddisp.pl?gene=CFAP100-DT
DTX2P1-UPK3BP1-PMS2P11	DTX2P1-UPK3BP1-PMS2P11 Readthrough, Transcribed Pseudogene	Pseudogene	13	GC07P076959	1.09075	https://www.genecards.org/cgi-bin/carddisp.pl?gene=DTX2P1-UPK3BP1-PMS2P11
GRM5-AS1	GRM5 Antisense RNA 1	RNA Gene	13	GC11P088429	1.09075	https://www.genecards.org/cgi-bin/carddisp.pl?gene=GRM5-AS1
KBTBD11-AS1	KBTBD11 Antisense RNA 1	RNA Gene	13	GC08M001970	1.09075	https://www.genecards.org/cgi-bin/carddisp.pl?gene=KBTBD11-AS1
LINC01320	Long Intergenic Non-Protein Coding RNA 1320	RNA Gene	13	GC02P033708	1.09075	https://www.genecards.org/cgi-bin/carddisp.pl?gene=LINC01320
LINC01324	Long Intergenic Non-Protein Coding RNA 1324	RNA Gene	13	GC03M164664	1.09075	https://www.genecards.org/cgi-bin/carddisp.pl?gene=LINC01324
LINC01422	Long Intergenic Non-Protein Coding RNA 1422	RNA Gene	13	GC22P026858	1.09075	https://www.genecards.org/cgi-bin/carddisp.pl?gene=LINC01422
LINC01608	Long Intergenic Non-Protein Coding RNA 1608	RNA Gene	13	GC08M110899	1.09075	https://www.genecards.org/cgi-bin/carddisp.pl?gene=LINC01608
LINC01775	Long Intergenic Non-Protein Coding RNA 1775	RNA Gene	13	GC19M006006	1.09075	https://www.genecards.org/cgi-bin/carddisp.pl?gene=LINC01775
LINC01799	Long Intergenic Non-Protein Coding RNA 1799	RNA Gene	13	GC02P066867	1.09075	https://www.genecards.org/cgi-bin/carddisp.pl?gene=LINC01799
LINC01950	Long Intergenic Non-Protein Coding RNA 1950	RNA Gene	13	GC05M106816	1.09075	https://www.genecards.org/cgi-bin/carddisp.pl?gene=LINC01950
LINC02006	Long Intergenic Non-Protein Coding RNA 2006	RNA Gene	13	GC03M153385	1.09075	https://www.genecards.org/cgi-bin/carddisp.pl?gene=LINC02006
LINC02241	Long Intergenic Non-Protein Coding RNA 2241	RNA Gene	13	GC05P020613	1.09075	https://www.genecards.org/cgi-bin/carddisp.pl?gene=LINC02241
LINC02751	Long Intergenic Non-Protein Coding RNA 2751	RNA Gene	13	GC11P015563	1.09075	https://www.genecards.org/cgi-bin/carddisp.pl?gene=LINC02751
LINC02882	Long Intergenic Non-Protein Coding RNA 2882	RNA Gene	13	GC12M073212	1.09075	https://www.genecards.org/cgi-bin/carddisp.pl?gene=LINC02882
MIR2113	MicroRNA 2113	RNA Gene	13	GC06P098024	1.09075	https://www.genecards.org/cgi-bin/carddisp.pl?gene=MIR2113
NEURL1-AS1	NEURL1 Antisense RNA 1	RNA Gene	13	GC10M103479	1.09075	https://www.genecards.org/cgi-bin/carddisp.pl?gene=NEURL1-AS1
PDCL3P4	PDCL3 Pseudogene 4	Pseudogene	13	GC03P101697	1.09075	https://www.genecards.org/cgi-bin/carddisp.pl?gene=PDCL3P4
PTOV1-AS2	PTOV1 Antisense RNA 2	RNA Gene	13	GC19M049856	1.09075	https://www.genecards.org/cgi-bin/carddisp.pl?gene=PTOV1-AS2
SMIM14-DT	SMIM14 Divergent Transcript	RNA Gene	13	GC04P039643	1.09075	https://www.genecards.org/cgi-bin/carddisp.pl?gene=SMIM14-DT
UBE2Q1-AS1	UBE2Q1 Antisense RNA 1	RNA Gene	13	GC01P154553	1.09075	https://www.genecards.org/cgi-bin/carddisp.pl?gene=UBE2Q1-AS1
USP6NL-AS1	USP6NL Antisense RNA 1	RNA Gene	13	GC10P011614	1.09075	https://www.genecards.org/cgi-bin/carddisp.pl?gene=USP6NL-AS1
ACSL6-AS1	ACSL6 Antisense RNA 1	RNA Gene	12	GC05P132002	1.09075	https://www.genecards.org/cgi-bin/carddisp.pl?gene=ACSL6-AS1
B3GALT1-AS1	B3GALT1 Antisense RNA 1	RNA Gene	12	GC02M167807	1.09075	https://www.genecards.org/cgi-bin/carddisp.pl?gene=B3GALT1-AS1
CYP4F24P	Cytochrome P450 Family 4 Subfamily F Member 24, Pseudogene	Pseudogene	12	GC19M015759	1.09075	https://www.genecards.org/cgi-bin/carddisp.pl?gene=CYP4F24P
HSP90AA6P	Heat Shock Protein 90 Alpha Family Class A Member 6, Pseudogene	Pseudogene	12	GC04M170581	1.09075	https://www.genecards.org/cgi-bin/carddisp.pl?gene=HSP90AA6P
LINC00693	Long Intergenic Non-Protein Coding RNA 693	RNA Gene	12	GC03P028574	1.09075	https://www.genecards.org/cgi-bin/carddisp.pl?gene=LINC00693
LINC01228	Long Intergenic Non-Protein Coding RNA 1228	RNA Gene	12	GC16M079798	1.09075	https://www.genecards.org/cgi-bin/carddisp.pl?gene=LINC01228
LINC01304	Long Intergenic Non-Protein Coding RNA 1304	RNA Gene	12	GC02M003957	1.09075	https://www.genecards.org/cgi-bin/carddisp.pl?gene=LINC01304
LINC01855	Long Intergenic Non-Protein Coding RNA 1855	RNA Gene	12	GC19P071118	1.09075	https://www.genecards.org/cgi-bin/carddisp.pl?gene=LINC01855
LINC02605	Long Intergenic Non-Protein Coding RNA 2605	RNA Gene	12	GC08P078838	1.09075	https://www.genecards.org/cgi-bin/carddisp.pl?gene=LINC02605
LINC02940	Long Intergenic Non-Protein Coding RNA 2940	RNA Gene	12	GC21M038984	1.09075	https://www.genecards.org/cgi-bin/carddisp.pl?gene=LINC02940
LINC02943	Long Intergenic Non-Protein Coding RNA 2943	RNA Gene	12	GC21M039034	1.09075	https://www.genecards.org/cgi-bin/carddisp.pl?gene=LINC02943
LOC102724434	Uncharacterized LOC102724434	RNA Gene	12	GC07M116275	1.09075	https://www.genecards.org/cgi-bin/carddisp.pl?gene=LOC102724434
MIR4475	MicroRNA 4475	RNA Gene	12	GC09M036858	1.09075	https://www.genecards.org/cgi-bin/carddisp.pl?gene=MIR4475
MIR5702	MicroRNA 5702	RNA Gene	12	GC02M226658	1.09075	https://www.genecards.org/cgi-bin/carddisp.pl?gene=MIR5702
RPS10P11	Ribosomal Protein S10 Pseudogene 11	Pseudogene	12	GC05P134422	1.09075	https://www.genecards.org/cgi-bin/carddisp.pl?gene=RPS10P11
SRP54-AS1	SRP54 Antisense RNA 1	RNA Gene	12	GC14M034754	1.09075	https://www.genecards.org/cgi-bin/carddisp.pl?gene=SRP54-AS1
CLEC4OP	C-Type Lectin Domain Family 4 Member O, Pseudogene	Pseudogene	11	GC19M015856	1.09075	https://www.genecards.org/cgi-bin/carddisp.pl?gene=CLEC4OP
ENSG00000237813	Novel Transcript	RNA Gene	11	GC07M116238	1.09075	https://www.genecards.org/cgi-bin/carddisp.pl?gene=ENSG00000237813
ENSG00000249624	Novel Protein	Protein Coding	11	GC21P033246	1.09075	https://www.genecards.org/cgi-bin/carddisp.pl?gene=ENSG00000249624
ENSG00000254919	Novel Transcript	RNA Gene	11	GC11M035721	1.09075	https://www.genecards.org/cgi-bin/carddisp.pl?gene=ENSG00000254919
FAUP1	FAU Pseudogene 1	Pseudogene	11	GC18M074389	1.09075	https://www.genecards.org/cgi-bin/carddisp.pl?gene=FAUP1
FBXO34-AS1	FBXO34 Antisense RNA 1	RNA Gene	11	GC14M055264	1.09075	https://www.genecards.org/cgi-bin/carddisp.pl?gene=FBXO34-AS1
LINC01247	Long Intergenic Non-Protein Coding RNA 1247	RNA Gene	11	GC02M006366	1.09075	https://www.genecards.org/cgi-bin/carddisp.pl?gene=LINC01247
LINC01428	Long Intergenic Non-Protein Coding RNA 1428	RNA Gene	11	GC20M007146	1.09075	https://www.genecards.org/cgi-bin/carddisp.pl?gene=LINC01428
LINC01809	Long Intergenic Non-Protein Coding RNA 1809	RNA Gene	11	GC02P083523	1.09075	https://www.genecards.org/cgi-bin/carddisp.pl?gene=LINC01809
LINC01987	Long Intergenic Non-Protein Coding RNA 1987	RNA Gene	11	GC17M077724	1.09075	https://www.genecards.org/cgi-bin/carddisp.pl?gene=LINC01987
LINC02214	Long Intergenic Non-Protein Coding RNA 2214	RNA Gene	11	GC05M116743	1.09075	https://www.genecards.org/cgi-bin/carddisp.pl?gene=LINC02214
LINC02239	Long Intergenic Non-Protein Coding RNA 2239	RNA Gene	11	GC05M024837	1.09075	https://www.genecards.org/cgi-bin/carddisp.pl?gene=LINC02239
LINC02391	Long Intergenic Non-Protein Coding RNA 2391	RNA Gene	11	GC12M092248	1.09075	https://www.genecards.org/cgi-bin/carddisp.pl?gene=LINC02391
LINC02785	Long Intergenic Non-Protein Coding RNA 2785	RNA Gene	11	GC01P108040	1.09075	https://www.genecards.org/cgi-bin/carddisp.pl?gene=LINC02785
LIX1-AS1	LIX1 And RIOK2 Antisense RNA 1	RNA Gene	11	GC05P097073	1.09075	https://www.genecards.org/cgi-bin/carddisp.pl?gene=LIX1-AS1
NXT1-AS1	NXT1 Antisense RNA 1	RNA Gene	11	GC20M023280	1.09075	https://www.genecards.org/cgi-bin/carddisp.pl?gene=NXT1-AS1
PLD5P1	PLD5 Pseudogene 1	Pseudogene	11	GC10P038096	1.09075	https://www.genecards.org/cgi-bin/carddisp.pl?gene=PLD5P1
SDHDP4	Succinate Dehydrogenase Complex Subunit D Pseudogene 4	Pseudogene	11	GC03M045882	1.09075	https://www.genecards.org/cgi-bin/carddisp.pl?gene=SDHDP4
SDK1-AS1	SDK1 Antisense RNA 1	RNA Gene	11	GC07M003326	1.09075	https://www.genecards.org/cgi-bin/carddisp.pl?gene=SDK1-AS1
THBS3-AS1	THBS3 Antisense RNA 1	RNA Gene	11	GC01P155194	1.09075	https://www.genecards.org/cgi-bin/carddisp.pl?gene=THBS3-AS1
UBE2L4	Ubiquitin Conjugating Enzyme E2 L4 (Pseudogene)	Pseudogene	11	GC19P010534	1.09075	https://www.genecards.org/cgi-bin/carddisp.pl?gene=UBE2L4
ENSG00000233953	Novel Transcript	RNA Gene	10	GC02P060496	1.09075	https://www.genecards.org/cgi-bin/carddisp.pl?gene=ENSG00000233953
GAPDHP70	Glyceraldehyde 3 Phosphate Dehydrogenase Pseudogene 70	Pseudogene	10	GC11M088407	1.09075	https://www.genecards.org/cgi-bin/carddisp.pl?gene=GAPDHP70
GTF2IRD1P1	GTF2I Repeat Domain Containing 1 Pseudogene 1	Pseudogene	10	GC07M066809	1.09075	https://www.genecards.org/cgi-bin/carddisp.pl?gene=GTF2IRD1P1
LINC01718	Long Intergenic Non-Protein Coding RNA 1718	RNA Gene	10	GC20P061080	1.09075	https://www.genecards.org/cgi-bin/carddisp.pl?gene=LINC01718
LINC01826	Long Intergenic Non-Protein Coding RNA 1826	RNA Gene	10	GC02M123068	1.09075	https://www.genecards.org/cgi-bin/carddisp.pl?gene=LINC01826
LINC02382	Long Intergenic Non-Protein Coding RNA 2382	RNA Gene	10	GC04M170743	1.09075	https://www.genecards.org/cgi-bin/carddisp.pl?gene=LINC02382
MYL12BP2	MYL12B Pseudogene 2	Protein Coding	10	GC04M184300	1.09075	https://www.genecards.org/cgi-bin/carddisp.pl?gene=MYL12BP2
PAFAH1B2P2	PAFAH1B2 Pseudogene 2	Pseudogene	10	GC12M097644	1.09075	https://www.genecards.org/cgi-bin/carddisp.pl?gene=PAFAH1B2P2
RNU1-32P	RNA, U1 Small Nuclear 32, Pseudogene	Pseudogene	10	GC02P060384	1.09075	https://www.genecards.org/cgi-bin/carddisp.pl?gene=RNU1-32P
RNU6-456P	RNA, U6 Small Nuclear 456, Pseudogene	Pseudogene	10	GC05M134500	1.09075	https://www.genecards.org/cgi-bin/carddisp.pl?gene=RNU6-456P
RPL17P34	Ribosomal Protein L17 Pseudogene 34	Pseudogene	10	GC10M093283	1.09075	https://www.genecards.org/cgi-bin/carddisp.pl?gene=RPL17P34
RPL21P75	Ribosomal Protein L21 Pseudogene 75	Pseudogene	10	GC07P020002	1.09075	https://www.genecards.org/cgi-bin/carddisp.pl?gene=RPL21P75
SKP1P2	S-Phase Kinase Associated Protein 1 Pseudogene 2	Pseudogene	10	GC12P016988	1.09075	https://www.genecards.org/cgi-bin/carddisp.pl?gene=SKP1P2
CYCSP39	CYCS Pseudogene 39	Pseudogene	9	GC16M025455	1.09075	https://www.genecards.org/cgi-bin/carddisp.pl?gene=CYCSP39
ENSG00000167807	Novel Transcript	Protein Coding	9	GC19M010409	1.09075	https://www.genecards.org/cgi-bin/carddisp.pl?gene=ENSG00000167807
ENSG00000202533	Y RNA	RNA Gene	9	GC05P132468	1.09075	https://www.genecards.org/cgi-bin/carddisp.pl?gene=ENSG00000202533
ENSG00000214650	Novel Transcript	RNA Gene	9	GC12P126665	1.09075	https://www.genecards.org/cgi-bin/carddisp.pl?gene=ENSG00000214650
ENSG00000227186	Novel Transcript	RNA Gene	9	GC10M075023	1.09075	https://www.genecards.org/cgi-bin/carddisp.pl?gene=ENSG00000227186
ENSG00000235070	Novel Transcript	RNA Gene	9	GC02M225674	1.09075	https://www.genecards.org/cgi-bin/carddisp.pl?gene=ENSG00000235070
ENSG00000235151	Novel Transcript	RNA Gene	9	GC02P241844	1.09075	https://www.genecards.org/cgi-bin/carddisp.pl?gene=ENSG00000235151
ENSG00000235427	Novel Transcript	RNA Gene	9	GC07M116542	1.09075	https://www.genecards.org/cgi-bin/carddisp.pl?gene=ENSG00000235427
ENSG00000243243	Novel Transcript	RNA Gene	9	GC07M116237	1.09075	https://www.genecards.org/cgi-bin/carddisp.pl?gene=ENSG00000243243
ENSG00000248559	Novel Transcript	RNA Gene	9	GC05P134399	1.09075	https://www.genecards.org/cgi-bin/carddisp.pl?gene=ENSG00000248559
ENSG00000250994	Novel Transcript	RNA Gene	9	GC05P134436	1.09075	https://www.genecards.org/cgi-bin/carddisp.pl?gene=ENSG00000250994
ENSG00000251455	Novel Transcript, Antisense To PET112L	RNA Gene	9	GC04P151674	1.09075	https://www.genecards.org/cgi-bin/carddisp.pl?gene=ENSG00000251455
ENSG00000254789	Novel Transcript	RNA Gene	9	GC11M015602	1.09075	https://www.genecards.org/cgi-bin/carddisp.pl?gene=ENSG00000254789
ENSG00000255126	Novel Transcript	RNA Gene	9	GC11M096909	1.09075	https://www.genecards.org/cgi-bin/carddisp.pl?gene=ENSG00000255126
ENSG00000255446	Novel Transcript	RNA Gene	9	GC11M096910	1.09075	https://www.genecards.org/cgi-bin/carddisp.pl?gene=ENSG00000255446
ENSG00000255508	Novel Protein	Protein Coding	9	GC11M096920	1.09075	https://www.genecards.org/cgi-bin/carddisp.pl?gene=ENSG00000255508
ENSG00000257452	Novel Transcript, Antisense To OAS1, OAS2 And OAS3	RNA Gene	9	GC12M112907	1.09075	https://www.genecards.org/cgi-bin/carddisp.pl?gene=ENSG00000257452
ENSG00000260613	Novel Transcript	RNA Gene	9	GC22M059552	1.09075	https://www.genecards.org/cgi-bin/carddisp.pl?gene=ENSG00000260613
ENSG00000261526	Novel Transcript	RNA Gene	9	GC19M001874	1.09075	https://www.genecards.org/cgi-bin/carddisp.pl?gene=ENSG00000261526
ENSG00000267030	Novel Transcript, Antisense To UBXN6	RNA Gene	9	GC19P004447	1.09075	https://www.genecards.org/cgi-bin/carddisp.pl?gene=ENSG00000267030
ENSG00000267159	Novel Transcript, Antisense To ARID3A	RNA Gene	9	GC19M005879	1.09075	https://www.genecards.org/cgi-bin/carddisp.pl?gene=ENSG00000267159
ENSG00000267273	Novel Transcript	RNA Gene	9	GC19P009498	1.09075	https://www.genecards.org/cgi-bin/carddisp.pl?gene=ENSG00000267273
ENSG00000267904	Novel Transcript, Sense Intronic C19orf42	RNA Gene	9	GC19M016639	1.09075	https://www.genecards.org/cgi-bin/carddisp.pl?gene=ENSG00000267904
ENSG00000268047	Novel Transcript, Antisense To PTOV1	RNA Gene	9	GC19M049852	1.09075	https://www.genecards.org/cgi-bin/carddisp.pl?gene=ENSG00000268047
ENSG00000268087	Novel Transcript	RNA Gene	9	GC19P069298	1.09075	https://www.genecards.org/cgi-bin/carddisp.pl?gene=ENSG00000268087
ENSG00000268189	Novel Transcript, Antisense To AKAP8 And AKAP8L	RNA Gene	9	GC19P015379	1.09075	https://www.genecards.org/cgi-bin/carddisp.pl?gene=ENSG00000268189
ENSG00000268670	Novel Transcript, Sense Intronic To ZBTB7A	RNA Gene	9	GC19M006069	1.09075	https://www.genecards.org/cgi-bin/carddisp.pl?gene=ENSG00000268670
ENSG00000269997	Novel Transcript, Sense Intronic To CCDC92	RNA Gene	9	GC12M123966	1.09075	https://www.genecards.org/cgi-bin/carddisp.pl?gene=ENSG00000269997
ENSG00000284762	Phosphodiesterase 8B	Protein Coding	9	GC05P077126	1.09075	https://www.genecards.org/cgi-bin/carddisp.pl?gene=ENSG00000284762
FTH1P7	Ferritin Heavy Chain 1 Pseudogene 7	Pseudogene	9	GC13M022695	1.09075	https://www.genecards.org/cgi-bin/carddisp.pl?gene=FTH1P7
GTF2IP23	General Transcription Factor IIi Pseudogene 23	Pseudogene	9	GC07P071170	1.09075	https://www.genecards.org/cgi-bin/carddisp.pl?gene=GTF2IP23
ICAM4-AS1	ICAM4 Antisense RNA 1	RNA Gene	9	GC19M010286	1.09075	https://www.genecards.org/cgi-bin/carddisp.pl?gene=ICAM4-AS1
LINC01661	Long Intergenic Non-Protein Coding RNA 1661	RNA Gene	9	GC01P106820	1.09075	https://www.genecards.org/cgi-bin/carddisp.pl?gene=LINC01661
LINC02386	Long Intergenic Non-Protein Coding RNA 2386	RNA Gene	9	GC12M030178	1.09075	https://www.genecards.org/cgi-bin/carddisp.pl?gene=LINC02386
LINC02512	Long Intergenic Non-Protein Coding RNA 2512	RNA Gene	9	GC04P170344	1.09075	https://www.genecards.org/cgi-bin/carddisp.pl?gene=LINC02512
LOC101927066	Uncharacterized LOC101927066	RNA Gene	9	GC08M096951	1.09075	https://www.genecards.org/cgi-bin/carddisp.pl?gene=LOC101927066
LOC105369668	Uncharacterized LOC105369668	RNA Gene	9	GC12P023008	1.09075	https://www.genecards.org/cgi-bin/carddisp.pl?gene=LOC105369668
LOC105374101	Uncharacterized LOC105374101	RNA Gene	9	GC03P134596	1.09075	https://www.genecards.org/cgi-bin/carddisp.pl?gene=LOC105374101
MIR5007	MicroRNA 5007	RNA Gene	9	GC13P055174	1.09075	https://www.genecards.org/cgi-bin/carddisp.pl?gene=MIR5007
RNA5SP478	RNA, 5S Ribosomal Pseudogene 478	Pseudogene	9	GC20M023161	1.09075	https://www.genecards.org/cgi-bin/carddisp.pl?gene=RNA5SP478
RNU6-1211P	RNA, U6 Small Nuclear 1211, Pseudogene	Pseudogene	9	GC01P232700	1.09075	https://www.genecards.org/cgi-bin/carddisp.pl?gene=RNU6-1211P
RNU6-369P	RNA, U6 Small Nuclear 369, Pseudogene	Pseudogene	9	GC01P044390	1.09075	https://www.genecards.org/cgi-bin/carddisp.pl?gene=RNU6-369P
RNU7-165P	RNA, U7 Small Nuclear 165 Pseudogene	Pseudogene	9	GC10P113353	1.09075	https://www.genecards.org/cgi-bin/carddisp.pl?gene=RNU7-165P
RPL12P33	Ribosomal Protein L12 Pseudogene 33	Pseudogene	9	GC12P120916	1.09075	https://www.genecards.org/cgi-bin/carddisp.pl?gene=RPL12P33
RPL21P81	Ribosomal Protein L21 Pseudogene 81	Pseudogene	9	GC09P133338	1.09075	https://www.genecards.org/cgi-bin/carddisp.pl?gene=RPL21P81
RPL23AP12	Ribosomal Protein L23a Pseudogene 12	Pseudogene	9	GC21P039127	1.09075	https://www.genecards.org/cgi-bin/carddisp.pl?gene=RPL23AP12
RPL6P27	Ribosomal Protein L6 Pseudogene 27	Pseudogene	9	GC18M006457	1.09075	https://www.genecards.org/cgi-bin/carddisp.pl?gene=RPL6P27
SELENOO-AS1	SELENOO Antisense RNA 1	RNA Gene	9	GC22M060954	1.09075	https://www.genecards.org/cgi-bin/carddisp.pl?gene=SELENOO-AS1
UNGP1	Uracil-DNA Glycosylase Pseudogene 1	Pseudogene	9	GC16P051280	1.09075	https://www.genecards.org/cgi-bin/carddisp.pl?gene=UNGP1
ZBTB12BP	Zinc Finger And BTB Domain Containing 12B, Pseudogene	Pseudogene	9	GC04M039769	1.09075	https://www.genecards.org/cgi-bin/carddisp.pl?gene=ZBTB12BP
DHFRP3	Dihydrofolate Reductase Pseudogene 3	Pseudogene	8	GC02P082856	1.09075	https://www.genecards.org/cgi-bin/carddisp.pl?gene=DHFRP3
ENSG00000204584	Novel Transcript, Antisense To TAC4	Uncategorized	8	GC17P059005	1.09075	https://www.genecards.org/cgi-bin/carddisp.pl?gene=ENSG00000204584
ENSG00000224272	Novel Transcript	RNA Gene	8	GC02M241808	1.09075	https://www.genecards.org/cgi-bin/carddisp.pl?gene=ENSG00000224272
ENSG00000231585	Novel Transcript	RNA Gene	8	GC05P132011	1.09075	https://www.genecards.org/cgi-bin/carddisp.pl?gene=ENSG00000231585
ENSG00000234149	Novel Transcript	RNA Gene	8	GC10M075003	1.09075	https://www.genecards.org/cgi-bin/carddisp.pl?gene=ENSG00000234149
ENSG00000234758	Novel Transcript	RNA Gene	8	GC05P131944	1.09075	https://www.genecards.org/cgi-bin/carddisp.pl?gene=ENSG00000234758
ENSG00000248172	Novel Transcript	RNA Gene	8	GC17P049996	1.09075	https://www.genecards.org/cgi-bin/carddisp.pl?gene=ENSG00000248172
ENSG00000250348	Novel Transcript	RNA Gene	8	GC05M076285	1.09075	https://www.genecards.org/cgi-bin/carddisp.pl?gene=ENSG00000250348
ENSG00000251189	Novel Transcript	RNA Gene	8	GC05P038682	1.09075	https://www.genecards.org/cgi-bin/carddisp.pl?gene=ENSG00000251189
ENSG00000253067		RNA Gene	8	GC05P132080	1.09075	https://www.genecards.org/cgi-bin/carddisp.pl?gene=ENSG00000253067
ENSG00000254964	Novel Transcript	RNA Gene	8	GC11P062606	1.09075	https://www.genecards.org/cgi-bin/carddisp.pl?gene=ENSG00000254964
ENSG00000255102	Novel Transcript	RNA Gene	8	GC11M088061	1.09075	https://www.genecards.org/cgi-bin/carddisp.pl?gene=ENSG00000255102
ENSG00000255241	Novel Transcript	RNA Gene	8	GC11P088098	1.09075	https://www.genecards.org/cgi-bin/carddisp.pl?gene=ENSG00000255241
ENSG00000255933	Novel Transcript	RNA Gene	8	GC12M131756	1.09075	https://www.genecards.org/cgi-bin/carddisp.pl?gene=ENSG00000255933
ENSG00000256306	Novel Transcript, Antisense To GRIN2B	RNA Gene	8	GC12P022626	1.09075	https://www.genecards.org/cgi-bin/carddisp.pl?gene=ENSG00000256306
ENSG00000256875	Novel Transcript	RNA Gene	8	GC12P132462	1.09075	https://www.genecards.org/cgi-bin/carddisp.pl?gene=ENSG00000256875
ENSG00000266877	Novel Transcript	RNA Gene	8	GC17P031583	1.09075	https://www.genecards.org/cgi-bin/carddisp.pl?gene=ENSG00000266877
ENSG00000267255	Novel Transcript, Antisense To CHAF1A	RNA Gene	8	GC19M004429	1.09075	https://www.genecards.org/cgi-bin/carddisp.pl?gene=ENSG00000267255
ENSG00000267303	Novel Transcript	Protein Coding	8	GC19M010315	1.09075	https://www.genecards.org/cgi-bin/carddisp.pl?gene=ENSG00000267303
ENSG00000267317	Novel Transcript, Antisense To APC2	RNA Gene	8	GC19M005906	1.09075	https://www.genecards.org/cgi-bin/carddisp.pl?gene=ENSG00000267317
ENSG00000267510	Novel Transcript, Antisense To ZNF699	RNA Gene	8	GC19P009291	1.09075	https://www.genecards.org/cgi-bin/carddisp.pl?gene=ENSG00000267510
ENSG00000267769	Novel Transcript, Antisense To UBX6	RNA Gene	8	GC19P004454	1.09075	https://www.genecards.org/cgi-bin/carddisp.pl?gene=ENSG00000267769
ENSG00000268743	Novel Transcript, Sense Intronic SIN3B	RNA Gene	8	GC19P069302	1.09075	https://www.genecards.org/cgi-bin/carddisp.pl?gene=ENSG00000268743
ENSG00000269044	Novel Transcript, Sense Intronic C19orf42	RNA Gene	8	GC19M016633	1.09075	https://www.genecards.org/cgi-bin/carddisp.pl?gene=ENSG00000269044
ENSG00000269427	Novel Transcript, Antisense C19orf42	RNA Gene	8	GC19P069299	1.09075	https://www.genecards.org/cgi-bin/carddisp.pl?gene=ENSG00000269427
ENSG00000269578	Novel Transcript, Sense Intronic MED26	RNA Gene	8	GC19M016587	1.09075	https://www.genecards.org/cgi-bin/carddisp.pl?gene=ENSG00000269578
ENSG00000269807	Novel Transcript, Antisense To MPND	RNA Gene	8	GC19M006088	1.09075	https://www.genecards.org/cgi-bin/carddisp.pl?gene=ENSG00000269807
ENSG00000269938	Novel Transcript, Sense Intronic To CCDC92	RNA Gene	8	GC12M123968	1.09075	https://www.genecards.org/cgi-bin/carddisp.pl?gene=ENSG00000269938
ENSG00000270061	Novel Transcript, Sense Intronic To CCDC92	RNA Gene	8	GC12M123969	1.09075	https://www.genecards.org/cgi-bin/carddisp.pl?gene=ENSG00000270061
ENSG00000270130	Novel Transcript, Sense Intronic To CCDC92	RNA Gene	8	GC12M123960	1.09075	https://www.genecards.org/cgi-bin/carddisp.pl?gene=ENSG00000270130
ENSG00000271380	Novel Transcript, Antisense To SHC1 And PYGO2	Uncategorized	8	GC01P154961	1.09075	https://www.genecards.org/cgi-bin/carddisp.pl?gene=ENSG00000271380
ENSG00000272040	Novel Transcript	RNA Gene	8	GC05P075608	1.09075	https://www.genecards.org/cgi-bin/carddisp.pl?gene=ENSG00000272040
ENSG00000272836	Novel Transcript, Antisense To SELO	RNA Gene	8	GC22M050205	1.09075	https://www.genecards.org/cgi-bin/carddisp.pl?gene=ENSG00000272836
ENSG00000272849	Novel Transcript	RNA Gene	8	GC12P126610	1.09075	https://www.genecards.org/cgi-bin/carddisp.pl?gene=ENSG00000272849
ENSG00000273192	Novel Transcript, Antisense To ALG12	RNA Gene	8	GC22P049909	1.09075	https://www.genecards.org/cgi-bin/carddisp.pl?gene=ENSG00000273192
ENSG00000275178	Novel Transcript, Antisense To MBP	RNA Gene	8	GC18P077093	1.09075	https://www.genecards.org/cgi-bin/carddisp.pl?gene=ENSG00000275178
ENSG00000281938	Novel Transcript	Protein Coding	8	GC05M131809	1.09075	https://www.genecards.org/cgi-bin/carddisp.pl?gene=ENSG00000281938
ENSG00000283563	Novel Protein	Protein Coding	8	GC03P028349	1.09075	https://www.genecards.org/cgi-bin/carddisp.pl?gene=ENSG00000283563
ENSG00000285602	Novel Protein	Protein Coding	8	GC0XM015561	1.09075	https://www.genecards.org/cgi-bin/carddisp.pl?gene=ENSG00000285602
HNF4GP1	Hepatocyte Nuclear Factor 4 Gamma Pseudogene 1	Pseudogene	8	GC13M055996	1.09075	https://www.genecards.org/cgi-bin/carddisp.pl?gene=HNF4GP1
HSPA8P15	Heat Shock Protein Family A (Hsp70) Member 8 Pseudogene 15	Pseudogene	8	GC06M151411	1.09075	https://www.genecards.org/cgi-bin/carddisp.pl?gene=HSPA8P15
KRT18P33	Keratin 18 Pseudogene 33	Pseudogene	8	GC02P065666	1.09075	https://www.genecards.org/cgi-bin/carddisp.pl?gene=KRT18P33
LINC02699	Long Intergenic Non-Protein Coding RNA 2699	RNA Gene	8	GC11P025613	1.09075	https://www.genecards.org/cgi-bin/carddisp.pl?gene=LINC02699
LINC02770	Long Intergenic Non-Protein Coding RNA 2770	RNA Gene	8	GC01P191875	1.09075	https://www.genecards.org/cgi-bin/carddisp.pl?gene=LINC02770
MIR11181	MicroRNA 11181	RNA Gene	8	GC15M119247	1.09075	https://www.genecards.org/cgi-bin/carddisp.pl?gene=MIR11181
PHB1P1	PHB1 Pseudogene 1	Pseudogene	8	GC06P150047	1.09075	https://www.genecards.org/cgi-bin/carddisp.pl?gene=PHB1P1
RN7SL192P	RNA, 7SL, Cytoplasmic 192, Pseudogene	Pseudogene	8	GC19P011012	1.09075	https://www.genecards.org/cgi-bin/carddisp.pl?gene=RN7SL192P
RNA5SP455	RNA, 5S Ribosomal Pseudogene 455	Pseudogene	8	GC18P044071	1.09075	https://www.genecards.org/cgi-bin/carddisp.pl?gene=RNA5SP455
RNU1-139P	RNA, U1 Small Nuclear 139, Pseudogene	Pseudogene	8	GC21P019345	1.09075	https://www.genecards.org/cgi-bin/carddisp.pl?gene=RNU1-139P
RNU1-74P	RNA, U1 Small Nuclear 74, Pseudogene	Pseudogene	8	GC01M232832	1.09075	https://www.genecards.org/cgi-bin/carddisp.pl?gene=RNU1-74P
RNU6-1134P	RNA, U6 Small Nuclear 1134, Pseudogene	Pseudogene	8	GC17P031713	1.09075	https://www.genecards.org/cgi-bin/carddisp.pl?gene=RNU6-1134P
RNU6-1313P	RNA, U6 Small Nuclear 1313, Pseudogene	Pseudogene	8	GC17M049966	1.09075	https://www.genecards.org/cgi-bin/carddisp.pl?gene=RNU6-1313P
RNU6-1328P	RNA, U6 Small Nuclear 1328, Pseudogene	Pseudogene	8	GC07P094495	1.09075	https://www.genecards.org/cgi-bin/carddisp.pl?gene=RNU6-1328P
RNU6-655P	RNA, U6 Small Nuclear 655, Pseudogene	Pseudogene	8	GC18P078036	1.09075	https://www.genecards.org/cgi-bin/carddisp.pl?gene=RNU6-655P
RNU6ATAC11P	RNA, U6atac Small Nuclear 11, Pseudogene	Pseudogene	8	GC10P043341	1.09075	https://www.genecards.org/cgi-bin/carddisp.pl?gene=RNU6ATAC11P
RPL21P41	Ribosomal Protein L21 Pseudogene 41	Pseudogene	8	GC03P066638	1.09075	https://www.genecards.org/cgi-bin/carddisp.pl?gene=RPL21P41
RPL23P10	Ribosomal Protein L23 Pseudogene 10	Pseudogene	8	GC08M036581	1.09075	https://www.genecards.org/cgi-bin/carddisp.pl?gene=RPL23P10
RPL35P5	Ribosomal Protein L35 Pseudogene 5	Pseudogene	8	GC07M066606	1.09075	https://www.genecards.org/cgi-bin/carddisp.pl?gene=RPL35P5
RPL37P4	Ribosomal Protein L37 Pseudogene 4	Pseudogene	8	GC21P019593	1.09075	https://www.genecards.org/cgi-bin/carddisp.pl?gene=RPL37P4
RPS27P10	Ribosomal Protein S27 Pseudogene 10	Pseudogene	8	GC02M211298	1.09075	https://www.genecards.org/cgi-bin/carddisp.pl?gene=RPS27P10
RPS27P22	Ribosomal Protein S27 Pseudogene 22	Pseudogene	8	GC12P022722	1.09075	https://www.genecards.org/cgi-bin/carddisp.pl?gene=RPS27P22
RRM2P4	Ribonucleotide Reductase M2 Polypeptide Pseudogene 4	Pseudogene	8	GC0XP144309	1.09075	https://www.genecards.org/cgi-bin/carddisp.pl?gene=RRM2P4
RSL24D1P5	Ribosomal L24 Domain Containing 1 Pseudogene 5	Pseudogene	8	GC12M063055	1.09075	https://www.genecards.org/cgi-bin/carddisp.pl?gene=RSL24D1P5
SNRPEP4	SNRPE Pseudogene 4	Pseudogene	8	GC19M006123	1.09075	https://www.genecards.org/cgi-bin/carddisp.pl?gene=SNRPEP4
SNRPGP6	Small Nuclear Ribonucleoprotein Polypeptide G Pseudogene 6	Pseudogene	8	GC10P116409	1.09075	https://www.genecards.org/cgi-bin/carddisp.pl?gene=SNRPGP6
SNX33P1	Sorting Nexin 33 Pseudogene 1	Pseudogene	8	GC19M016034	1.09075	https://www.genecards.org/cgi-bin/carddisp.pl?gene=SNX33P1
SRSF3P4	SRSF3 Pseudogene 4	Pseudogene	8	GC02M106255	1.09075	https://www.genecards.org/cgi-bin/carddisp.pl?gene=SRSF3P4
ENSG00000201451	Y RNA	RNA Gene	7	GC09M133339	1.09075	https://www.genecards.org/cgi-bin/carddisp.pl?gene=ENSG00000201451
ENSG00000206690	Y RNA	RNA Gene	7	GC11P088099	1.09075	https://www.genecards.org/cgi-bin/carddisp.pl?gene=ENSG00000206690
ENSG00000248624	Novel Transcript	RNA Gene	7	GC05P031657	1.09075	https://www.genecards.org/cgi-bin/carddisp.pl?gene=ENSG00000248624
ENSG00000260648	Novel Transcript, Sense Intronic To PAK6	RNA Gene	7	GC15P040232	1.09075	https://www.genecards.org/cgi-bin/carddisp.pl?gene=ENSG00000260648
ENSG00000286703	Novel Transcript	RNA Gene	7	GC07P022822	1.09075	https://www.genecards.org/cgi-bin/carddisp.pl?gene=ENSG00000286703
KRT18P14	Keratin 18 Pseudogene 14	Pseudogene	7	GC11M035842	1.09075	https://www.genecards.org/cgi-bin/carddisp.pl?gene=KRT18P14
MRPS17P3	Mitochondrial Ribosomal Protein S17 Pseudogene 3	Pseudogene	7	GC03P078526	1.09075	https://www.genecards.org/cgi-bin/carddisp.pl?gene=MRPS17P3
RAET1M	Retinoic Acid Early Transcript 1M Pseudogene	Pseudogene	7	GC06P150032	1.09075	https://www.genecards.org/cgi-bin/carddisp.pl?gene=RAET1M
RNU6-533P	RNA, U6 Small Nuclear 533, Pseudogene	Pseudogene	7	GC08M036309	1.09075	https://www.genecards.org/cgi-bin/carddisp.pl?gene=RNU6-533P
RNU6ATAC13P	RNA, U6atac Small Nuclear 13, Pseudogene	Pseudogene	7	GC04P170891	1.09075	https://www.genecards.org/cgi-bin/carddisp.pl?gene=RNU6ATAC13P
RPL35AP15	Ribosomal Protein L35a Pseudogene 15	Pseudogene	7	GC05M117301	1.09075	https://www.genecards.org/cgi-bin/carddisp.pl?gene=RPL35AP15
RPL3P9	Ribosomal Protein L3 Pseudogene 9	Pseudogene	7	GC08M079571	1.09075	https://www.genecards.org/cgi-bin/carddisp.pl?gene=RPL3P9
RPL6P25	Ribosomal Protein L6 Pseudogene 25	Pseudogene	7	GC12P083151	1.09075	https://www.genecards.org/cgi-bin/carddisp.pl?gene=RPL6P25
SLC25A5P9	Solute Carrier Family 25 Member 5 Pseudogene 9	Pseudogene	7	GC05M075752	1.09075	https://www.genecards.org/cgi-bin/carddisp.pl?gene=SLC25A5P9
UQCRC2P1	Ubiquinol-Cytochrome C Reductase Core Protein 2 Pseudogene 1	Pseudogene	7	GC03M046311	1.09075	https://www.genecards.org/cgi-bin/carddisp.pl?gene=UQCRC2P1
lnc-CEP97-8		RNA Gene	7	GC03P101775	1.09075	https://www.genecards.org/cgi-bin/carddisp.pl?gene=lnc-CEP97-8
lnc-PUS10-5		RNA Gene	7	GC02M060452	1.09075	https://www.genecards.org/cgi-bin/carddisp.pl?gene=lnc-PUS10-5
ARL2BPP7	ADP Ribosylation Factor Like GTPase 2 Binding Protein Pseudogene 7	Pseudogene	6	GC09M102053	1.09075	https://www.genecards.org/cgi-bin/carddisp.pl?gene=ARL2BPP7
ARMC10P1	Armadillo Repeat Containing 10 Pseudogene 1	Pseudogene	6	GC03M094505	1.09075	https://www.genecards.org/cgi-bin/carddisp.pl?gene=ARMC10P1
BIN2P2	Bridging Integrator 2 Pseudogene 2	Pseudogene	6	GC05P075910	1.09075	https://www.genecards.org/cgi-bin/carddisp.pl?gene=BIN2P2
CHEK2P5	CHEK2 Pseudogene 5	Pseudogene	6	GC10P039303	1.09075	https://www.genecards.org/cgi-bin/carddisp.pl?gene=CHEK2P5
EIF4A3P1	Eukaryotic Translation Initiation Factor 4A3 Pseudogene 1	Pseudogene	6	GC18M024522	1.09075	https://www.genecards.org/cgi-bin/carddisp.pl?gene=EIF4A3P1
ENSG00000235271	Novel Transcript	Uncategorized	6	GC22P026903	1.09075	https://www.genecards.org/cgi-bin/carddisp.pl?gene=ENSG00000235271
ENSG00000246203	Novel Pseudogene	Pseudogene	6	GC01M155614	1.09075	https://www.genecards.org/cgi-bin/carddisp.pl?gene=ENSG00000246203
ENSG00000248234	Ribosomal Protein L27 (RPL27) Pseudogene	Pseudogene	6	GC05M038429	1.09075	https://www.genecards.org/cgi-bin/carddisp.pl?gene=ENSG00000248234
ENSG00000250568	Poly(A) Binding Protein, Cytoplasmic 1 (PABPC1) Pseudogene	Pseudogene	6	GC04M039974	1.09075	https://www.genecards.org/cgi-bin/carddisp.pl?gene=ENSG00000250568
ENSG00000251844		RNA Gene	6	GC12M097552	1.09075	https://www.genecards.org/cgi-bin/carddisp.pl?gene=ENSG00000251844
ENSG00000255093	Novel Pseudogene	Pseudogene	6	GC11P111448	1.09075	https://www.genecards.org/cgi-bin/carddisp.pl?gene=ENSG00000255093
ENSG00000258790	Novel Transcript	Protein Coding	6	GC14P035122	1.09075	https://www.genecards.org/cgi-bin/carddisp.pl?gene=ENSG00000258790
ENSG00000267370	Zinc Finger Protein 420 (ZNF420) Pseudogene	Pseudogene	6	GC19M009879	1.09075	https://www.genecards.org/cgi-bin/carddisp.pl?gene=ENSG00000267370
ENSG00000271267	ATP Synthase, H+ Transporting, Mitochondrial Fo Complex, Subunit F2 (ATP5J2) Pseudogene	Pseudogene	6	GC01M155568	1.09075	https://www.genecards.org/cgi-bin/carddisp.pl?gene=ENSG00000271267
ENSG00000272249	Novel Transcript, Antisense To CPQ	RNA Gene	6	GC08M097132	1.09075	https://www.genecards.org/cgi-bin/carddisp.pl?gene=ENSG00000272249
ENSG00000273088	Novel Protein	Protein Coding	6	GC01M155169	1.09075	https://www.genecards.org/cgi-bin/carddisp.pl?gene=ENSG00000273088
ENSG00000273450	Novel Transcript, Antisense To PLCE1	RNA Gene	6	GC10M094314	1.09075	https://www.genecards.org/cgi-bin/carddisp.pl?gene=ENSG00000273450
ENSG00000275162	Novel Transcript, Sense Intronic To ARID3A	RNA Gene	6	GC19P000956	1.09075	https://www.genecards.org/cgi-bin/carddisp.pl?gene=ENSG00000275162
ENSG00000277935	Novel Transcript	RNA Gene	6	GC12P013540	1.09075	https://www.genecards.org/cgi-bin/carddisp.pl?gene=ENSG00000277935
ENSG00000279198	TEC	Uncategorized	6	GC19M016074	1.09075	https://www.genecards.org/cgi-bin/carddisp.pl?gene=ENSG00000279198
ENSG00000286774	Novel Transcript	RNA Gene	6	GC01P232844	1.09075	https://www.genecards.org/cgi-bin/carddisp.pl?gene=ENSG00000286774
ENSG00000287357	Novel Transcript	RNA Gene	6	GC13M022589	1.09075	https://www.genecards.org/cgi-bin/carddisp.pl?gene=ENSG00000287357
ENSG00000288720	Novel Transcript	RNA Gene	6	GC03P045795	1.09075	https://www.genecards.org/cgi-bin/carddisp.pl?gene=ENSG00000288720
ENSG00000288871	Novel Transcript, Antisense To TUBGCP6and HDAC10	RNA Gene	6	GC22P050244	1.09075	https://www.genecards.org/cgi-bin/carddisp.pl?gene=ENSG00000288871
ENSG00000288895	Novel Transcript	RNA Gene	6	GC03M176288	1.09075	https://www.genecards.org/cgi-bin/carddisp.pl?gene=ENSG00000288895
ENSG00000289351	Novel Transcript	RNA Gene	6	GC03P134711	1.09075	https://www.genecards.org/cgi-bin/carddisp.pl?gene=ENSG00000289351
H2ACP1	H2AC Histone Family Pseudogene 1	Pseudogene	6	GC13M037023	1.09075	https://www.genecards.org/cgi-bin/carddisp.pl?gene=H2ACP1
HSALNG0093344		RNA Gene	6	GC12M097493	1.09075	https://www.genecards.org/cgi-bin/carddisp.pl?gene=HSALNG0093344
LOC101929165-001		RNA Gene	6	GC10P074913	1.09075	https://www.genecards.org/cgi-bin/carddisp.pl?gene=LOC101929165-001
LOC107986012	Protein Transport Protein SEC31-Like	Protein Coding	6	GC03M028555	1.09075	https://www.genecards.org/cgi-bin/carddisp.pl?gene=LOC107986012
LOC107986346	Mitochondrial Import Receptor Subunit TOM7 Homolog	Protein Coding	6	GC05P031924	1.09075	https://www.genecards.org/cgi-bin/carddisp.pl?gene=LOC107986346
LOC124906010	Uncharacterized LOC124906010	Protein Coding	6	GC02M060402	1.09075	https://www.genecards.org/cgi-bin/carddisp.pl?gene=LOC124906010
MTCYBP19	MT-CYB Pseudogene 19	Pseudogene	6	GC08M036401	1.09075	https://www.genecards.org/cgi-bin/carddisp.pl?gene=MTCYBP19
MTND3P4	MT-ND3 Pseudogene 4	Pseudogene	6	GC09M101793	1.09075	https://www.genecards.org/cgi-bin/carddisp.pl?gene=MTND3P4
NAP1L4P2	Nucleosome Assembly Protein 1 Like 4 Pseudogene 2	Pseudogene	6	GC0XM106466	1.09075	https://www.genecards.org/cgi-bin/carddisp.pl?gene=NAP1L4P2
NDUFB9P3	NADH:Ubiquinone Oxidoreductase Subunit B9 Pseudogene 3	Pseudogene	6	GC08M110810	1.09075	https://www.genecards.org/cgi-bin/carddisp.pl?gene=NDUFB9P3
NONHSAG025023.2-001		RNA Gene	6	GC19P071434	1.09075	https://www.genecards.org/cgi-bin/carddisp.pl?gene=NONHSAG025023.2-001
NONHSAG032698.2		RNA Gene	6	GC21P033137	1.09075	https://www.genecards.org/cgi-bin/carddisp.pl?gene=NONHSAG032698.2
NSA2P4	NSA2 Pseudogene 4	Pseudogene	6	GC15M120033	1.09075	https://www.genecards.org/cgi-bin/carddisp.pl?gene=NSA2P4
PPP1R2P8	Protein Phosphatase 1 Regulatory Inhibitor Subunit 2 Pseudogene 8	Pseudogene	6	GC05P020997	1.09075	https://www.genecards.org/cgi-bin/carddisp.pl?gene=PPP1R2P8
RF00017-4516		RNA Gene	6	GC05M134442	1.09075	https://www.genecards.org/cgi-bin/carddisp.pl?gene=RF00017-4516
RN7SKP228	RN7SK Pseudogene 228	Pseudogene	6	GC07P012918	1.09075	https://www.genecards.org/cgi-bin/carddisp.pl?gene=RN7SKP228
RN7SL167P	RNA, 7SL, Cytoplasmic 167, Pseudogene	Pseudogene	6	GC11M131004	1.09075	https://www.genecards.org/cgi-bin/carddisp.pl?gene=RN7SL167P
RN7SL300P	RNA, 7SL, Cytoplasmic 300, Pseudogene	Pseudogene	6	GC03M153199	1.09075	https://www.genecards.org/cgi-bin/carddisp.pl?gene=RN7SL300P
RNA5SP189	RNA, 5S Ribosomal Pseudogene 189	Pseudogene	6	GC05M105922	1.09075	https://www.genecards.org/cgi-bin/carddisp.pl?gene=RNA5SP189
RNU6-349P	RNA, U6 Small Nuclear 349, Pseudogene	Pseudogene	6	GC18P006455	1.09075	https://www.genecards.org/cgi-bin/carddisp.pl?gene=RNU6-349P
RNU6-525P	RNA, U6 Small Nuclear 525, Pseudogene	Pseudogene	6	GC05P180444	1.09075	https://www.genecards.org/cgi-bin/carddisp.pl?gene=RNU6-525P
RNU6-995P	RNA, U6 Small Nuclear 995, Pseudogene	Pseudogene	6	GC0XP080936	1.09075	https://www.genecards.org/cgi-bin/carddisp.pl?gene=RNU6-995P
RPS21P2	Ribosomal Protein S21 Pseudogene 2	Pseudogene	6	GC02M106292	1.09075	https://www.genecards.org/cgi-bin/carddisp.pl?gene=RPS21P2
RPS27P12	Ribosomal Protein S27 Pseudogene 12	Pseudogene	6	GC03M130453	1.09075	https://www.genecards.org/cgi-bin/carddisp.pl?gene=RPS27P12
SAPCD2P3	Suppressor APC Domain Containing 2 Pseudogene 3	Pseudogene	6	GC07P066556	1.09075	https://www.genecards.org/cgi-bin/carddisp.pl?gene=SAPCD2P3
SEPTIN7P1	Septin 7 Pseudogene 1	Pseudogene	6	GC14M035234	1.09075	https://www.genecards.org/cgi-bin/carddisp.pl?gene=SEPTIN7P1
SERPINA7P1	Serpin Family A Member 7 Pseudogene 1	Pseudogene	6	GC0XM106562	1.09075	https://www.genecards.org/cgi-bin/carddisp.pl?gene=SERPINA7P1
SRP14P3	Signal Recognition Particle 14 Pseudogene 3	Pseudogene	6	GC17P059002	1.09075	https://www.genecards.org/cgi-bin/carddisp.pl?gene=SRP14P3
TUBBP8	Tubulin Beta Class I Pseudogene 8	Pseudogene	6	GC15P029612	1.09075	https://www.genecards.org/cgi-bin/carddisp.pl?gene=TUBBP8
VWA8P1	Von Willebrand Factor A Domain Containing 8 Pseudogene 1	Pseudogene	6	GC05M068854	1.09075	https://www.genecards.org/cgi-bin/carddisp.pl?gene=VWA8P1
hsa-miR-5096-021		RNA Gene	6	GC05P031655	1.09075	https://www.genecards.org/cgi-bin/carddisp.pl?gene=hsa-miR-5096-021
hsa-miR-5096-072		RNA Gene	6	GC07P002872	1.09075	https://www.genecards.org/cgi-bin/carddisp.pl?gene=hsa-miR-5096-072
lnc-ABO-33		RNA Gene	6	GC09M133232	1.09075	https://www.genecards.org/cgi-bin/carddisp.pl?gene=lnc-ABO-33
lnc-CAMKK2-1		RNA Gene	6	GC12M122372	1.09075	https://www.genecards.org/cgi-bin/carddisp.pl?gene=lnc-CAMKK2-1
lnc-COPRS-1		RNA Gene	6	GC17M031587	1.09075	https://www.genecards.org/cgi-bin/carddisp.pl?gene=lnc-COPRS-1
lnc-IRS1-1		RNA Gene	6	GC02M226222	1.09075	https://www.genecards.org/cgi-bin/carddisp.pl?gene=lnc-IRS1-1
lnc-MBP-13		RNA Gene	6	GC18M076979	1.09075	https://www.genecards.org/cgi-bin/carddisp.pl?gene=lnc-MBP-13
lnc-MUC1-2		RNA Gene	6	GC01M155189	1.09075	https://www.genecards.org/cgi-bin/carddisp.pl?gene=lnc-MUC1-2
lnc-MYH13-3		RNA Gene	6	GC17M010130	1.09075	https://www.genecards.org/cgi-bin/carddisp.pl?gene=lnc-MYH13-3
lnc-PAPOLG-13		RNA Gene	6	GC02P060468	1.09075	https://www.genecards.org/cgi-bin/carddisp.pl?gene=lnc-PAPOLG-13
lnc-PLSCR2-3		RNA Gene	6	GC03M146516	1.09075	https://www.genecards.org/cgi-bin/carddisp.pl?gene=lnc-PLSCR2-3
lnc-SLC22A31-6		RNA Gene	6	GC16M089196	1.09075	https://www.genecards.org/cgi-bin/carddisp.pl?gene=lnc-SLC22A31-6
lnc-TFEC-7		RNA Gene	6	GC07M116194	1.09075	https://www.genecards.org/cgi-bin/carddisp.pl?gene=lnc-TFEC-7
lnc-TUBGCP6-1		RNA Gene	6	GC22M059569	1.09075	https://www.genecards.org/cgi-bin/carddisp.pl?gene=lnc-TUBGCP6-1
lnc-TULP2-3		RNA Gene	6	GC19M068142	1.09075	https://www.genecards.org/cgi-bin/carddisp.pl?gene=lnc-TULP2-3
ACER2P1	ACER2 Pseudogene 1	Pseudogene	5	GC02M206411	1.09075	https://www.genecards.org/cgi-bin/carddisp.pl?gene=ACER2P1
ANAPC15P2	ANAPC15 Pseudogene 2	Pseudogene	5	GC03M174311	1.09075	https://www.genecards.org/cgi-bin/carddisp.pl?gene=ANAPC15P2
EI24P1	EI24 Pseudogene 1	Pseudogene	5	GC03M176068	1.09075	https://www.genecards.org/cgi-bin/carddisp.pl?gene=EI24P1
ELOAP1	ELOA Pseudogene 1	Pseudogene	5	GC02P123702	1.09075	https://www.genecards.org/cgi-bin/carddisp.pl?gene=ELOAP1
ENSG00000279527	Novel Transcript	Uncategorized	5	GC12M124529	1.09075	https://www.genecards.org/cgi-bin/carddisp.pl?gene=ENSG00000279527
ENSG00000285731	Novel Transcript, Antisense To TBC1D5	RNA Gene	5	GC03P017281	1.09075	https://www.genecards.org/cgi-bin/carddisp.pl?gene=ENSG00000285731
ENSG00000285810	Novel Transcript, Antisense To DUPD1	RNA Gene	5	GC10P075041	1.09075	https://www.genecards.org/cgi-bin/carddisp.pl?gene=ENSG00000285810
ENSG00000286082	Novel Transcript	RNA Gene	5	GC21M051076	1.09075	https://www.genecards.org/cgi-bin/carddisp.pl?gene=ENSG00000286082
ENSG00000286594	Novel Transcript	RNA Gene	5	GC21P045607	1.09075	https://www.genecards.org/cgi-bin/carddisp.pl?gene=ENSG00000286594
ENSG00000288724	Novel Transcript	RNA Gene	5	GC03M046284	1.09075	https://www.genecards.org/cgi-bin/carddisp.pl?gene=ENSG00000288724
ENSG00000289595	Novel Transcript	RNA Gene	5	GC12P068804	1.09075	https://www.genecards.org/cgi-bin/carddisp.pl?gene=ENSG00000289595
HNRNPCP10	Heterogeneous Nuclear Ribonucleoprotein C Pseudogene 10	Pseudogene	5	GC0XP144840	1.09075	https://www.genecards.org/cgi-bin/carddisp.pl?gene=HNRNPCP10
HNRNPH1P2	Heterogeneous Nuclear Ribonucleoprotein H1 Pseudogene 2	Pseudogene	5	GC0XM143677	1.09075	https://www.genecards.org/cgi-bin/carddisp.pl?gene=HNRNPH1P2
HSALNG0007476		RNA Gene	5	GC01M155193	1.09075	https://www.genecards.org/cgi-bin/carddisp.pl?gene=HSALNG0007476
HSALNG0007478		RNA Gene	5	GC01M155314	1.09075	https://www.genecards.org/cgi-bin/carddisp.pl?gene=HSALNG0007478
HSALNG0026812		RNA Gene	5	GC03P072371	1.09075	https://www.genecards.org/cgi-bin/carddisp.pl?gene=HSALNG0026812
HSALNG0042757		RNA Gene	5	GC05M075704	1.09075	https://www.genecards.org/cgi-bin/carddisp.pl?gene=HSALNG0042757
HSALNG0049429		RNA Gene	5	GC06P088788	1.09075	https://www.genecards.org/cgi-bin/carddisp.pl?gene=HSALNG0049429
HSALNG0055755		RNA Gene	5	GC07M002845	1.09075	https://www.genecards.org/cgi-bin/carddisp.pl?gene=HSALNG0055755
HSALNG0055761		RNA Gene	5	GC07P002864	1.09075	https://www.genecards.org/cgi-bin/carddisp.pl?gene=HSALNG0055761
HSALNG0075212		RNA Gene	5	GC09P136037	1.09075	https://www.genecards.org/cgi-bin/carddisp.pl?gene=HSALNG0075212
HSALNG0087098		RNA Gene	5	GC11P111354	1.09075	https://www.genecards.org/cgi-bin/carddisp.pl?gene=HSALNG0087098
HSALNG0091866		RNA Gene	5	GC12P062788	1.09075	https://www.genecards.org/cgi-bin/carddisp.pl?gene=HSALNG0091866
HSALNG0095313		RNA Gene	5	GC12M132516	1.09075	https://www.genecards.org/cgi-bin/carddisp.pl?gene=HSALNG0095313
HSALNG0106290		RNA Gene	5	GC15M119583	1.09075	https://www.genecards.org/cgi-bin/carddisp.pl?gene=HSALNG0106290
HSALNG0109339		RNA Gene	5	GC16M006461	1.09075	https://www.genecards.org/cgi-bin/carddisp.pl?gene=HSALNG0109339
HSALNG0123410		RNA Gene	5	GC19M006098	1.09075	https://www.genecards.org/cgi-bin/carddisp.pl?gene=HSALNG0123410
HSALNG0123412		RNA Gene	5	GC19P004977	1.09075	https://www.genecards.org/cgi-bin/carddisp.pl?gene=HSALNG0123412
HSALNG0124416		RNA Gene	5	GC19M016071	1.09075	https://www.genecards.org/cgi-bin/carddisp.pl?gene=HSALNG0124416
HSALNG0124417-001		RNA Gene	5	GC19M016077	1.09075	https://www.genecards.org/cgi-bin/carddisp.pl?gene=HSALNG0124417-001
HSALNG0126918		RNA Gene	5	GC19P070145	1.09075	https://www.genecards.org/cgi-bin/carddisp.pl?gene=HSALNG0126918
HSALNG0132749		RNA Gene	5	GC21M033237	1.09075	https://www.genecards.org/cgi-bin/carddisp.pl?gene=HSALNG0132749
HSALNG0132752		RNA Gene	5	GC21M033285	1.09075	https://www.genecards.org/cgi-bin/carddisp.pl?gene=HSALNG0132752
KSR1P1	Kinase Suppressor Of Ras 1 Pseudogene 1	Pseudogene	5	GC10M042149	1.09075	https://www.genecards.org/cgi-bin/carddisp.pl?gene=KSR1P1
LOC105376568	Uncharacterized LOC105376568	RNA Gene	5	GC11M015571	1.09075	https://www.genecards.org/cgi-bin/carddisp.pl?gene=LOC105376568
LOC107985485	Uncharacterized LOC107985485	RNA Gene	5	GC21M051168	1.09075	https://www.genecards.org/cgi-bin/carddisp.pl?gene=LOC107985485
LOC110091768	Uncharacterized LOC110091768	RNA Gene	5	GC22P040379	1.09075	https://www.genecards.org/cgi-bin/carddisp.pl?gene=LOC110091768
LOC124903061	Uncharacterized LOC124903061	Protein Coding	5	GC12P132552	1.09075	https://www.genecards.org/cgi-bin/carddisp.pl?gene=LOC124903061
MK280269-046		RNA Gene	5	GC04M151394	1.09075	https://www.genecards.org/cgi-bin/carddisp.pl?gene=MK280269-046
MN298114-203		RNA Gene	5	GC07P003308	1.09075	https://www.genecards.org/cgi-bin/carddisp.pl?gene=MN298114-203
MTCYBP36	MT-CYB Pseudogene 36	Pseudogene	5	GC06M094515	1.09075	https://www.genecards.org/cgi-bin/carddisp.pl?gene=MTCYBP36
NONHSAG006253.2		RNA Gene	5	GC10P074874	1.09075	https://www.genecards.org/cgi-bin/carddisp.pl?gene=NONHSAG006253.2
NONHSAG024308.2		RNA Gene	5	GC19P003108	1.09075	https://www.genecards.org/cgi-bin/carddisp.pl?gene=NONHSAG024308.2
RF00017-2247		RNA Gene	5	GC17P059006	1.09075	https://www.genecards.org/cgi-bin/carddisp.pl?gene=RF00017-2247
RF00017-2494		RNA Gene	5	GC19M006239	1.09075	https://www.genecards.org/cgi-bin/carddisp.pl?gene=RF00017-2494
RF00017-2808		RNA Gene	5	GC19P070128	1.09075	https://www.genecards.org/cgi-bin/carddisp.pl?gene=RF00017-2808
RF00017-2813		RNA Gene	5	GC19P070143	1.09075	https://www.genecards.org/cgi-bin/carddisp.pl?gene=RF00017-2813
RF00017-4180		RNA Gene	5	GC05P031571	1.09075	https://www.genecards.org/cgi-bin/carddisp.pl?gene=RF00017-4180
RF00017-4183		RNA Gene	5	GC05M031660	1.09075	https://www.genecards.org/cgi-bin/carddisp.pl?gene=RF00017-4183
RF00017-4517		RNA Gene	5	GC05M134487	1.09075	https://www.genecards.org/cgi-bin/carddisp.pl?gene=RF00017-4517
RF00017-5575		RNA Gene	5	GC07M002857	1.09075	https://www.genecards.org/cgi-bin/carddisp.pl?gene=RF00017-5575
RF00017-5973		RNA Gene	5	GC07P076061	1.09075	https://www.genecards.org/cgi-bin/carddisp.pl?gene=RF00017-5973
RF00017-7610		RNA Gene	5	GC09P134438	1.09075	https://www.genecards.org/cgi-bin/carddisp.pl?gene=RF00017-7610
RF00994-136		RNA Gene	5	GC10M071993	1.09075	https://www.genecards.org/cgi-bin/carddisp.pl?gene=RF00994-136
RF00994-604		RNA Gene	5	GC21M033273	1.09075	https://www.genecards.org/cgi-bin/carddisp.pl?gene=RF00994-604
RFPL4AP3	Ret Finger Protein Like 4A Pseudogene 3	Pseudogene	5	GC04M023517	1.09075	https://www.genecards.org/cgi-bin/carddisp.pl?gene=RFPL4AP3
RNU7-37P	RNA, U7 Small Nuclear 37 Pseudogene	Pseudogene	5	GC0XP053131	1.09075	https://www.genecards.org/cgi-bin/carddisp.pl?gene=RNU7-37P
lnc-ACSL6-2		RNA Gene	5	GC05M131993	1.09075	https://www.genecards.org/cgi-bin/carddisp.pl?gene=lnc-ACSL6-2
lnc-AMZ1-4		RNA Gene	5	GC07P002880	1.09075	https://www.genecards.org/cgi-bin/carddisp.pl?gene=lnc-AMZ1-4
lnc-ARMT1-2		RNA Gene	5	GC06P151449	1.09075	https://www.genecards.org/cgi-bin/carddisp.pl?gene=lnc-ARMT1-2
lnc-BTG4-3		RNA Gene	5	GC11M111354	1.09075	https://www.genecards.org/cgi-bin/carddisp.pl?gene=lnc-BTG4-3
lnc-CDC37-1		RNA Gene	5	GC19M010368	1.09075	https://www.genecards.org/cgi-bin/carddisp.pl?gene=lnc-CDC37-1
lnc-CEP97-7		RNA Gene	5	GC03P101704	1.09075	https://www.genecards.org/cgi-bin/carddisp.pl?gene=lnc-CEP97-7
lnc-FAM126A-2		RNA Gene	5	GC07M022812	1.09075	https://www.genecards.org/cgi-bin/carddisp.pl?gene=lnc-FAM126A-2
lnc-HLA-DRB1-8		RNA Gene	5	GC06M032619	1.09075	https://www.genecards.org/cgi-bin/carddisp.pl?gene=lnc-HLA-DRB1-8
lnc-ICAM3-1		RNA Gene	5	GC19M010408	1.09075	https://www.genecards.org/cgi-bin/carddisp.pl?gene=lnc-ICAM3-1
lnc-IL6-7		RNA Gene	5	GC07P023128	1.09075	https://www.genecards.org/cgi-bin/carddisp.pl?gene=lnc-IL6-7
lnc-IQGAP2-1		RNA Gene	5	GC05P076333	1.09075	https://www.genecards.org/cgi-bin/carddisp.pl?gene=lnc-IQGAP2-1
lnc-KRTCAP2-1		RNA Gene	5	GC01M155281	1.09075	https://www.genecards.org/cgi-bin/carddisp.pl?gene=lnc-KRTCAP2-1
lnc-LDHAL6B-3		RNA Gene	5	GC15P059387	1.09075	https://www.genecards.org/cgi-bin/carddisp.pl?gene=lnc-LDHAL6B-3
lnc-LZTFL1-3		RNA Gene	5	GC03M045790	1.09075	https://www.genecards.org/cgi-bin/carddisp.pl?gene=lnc-LZTFL1-3
lnc-MRPL46-8		RNA Gene	5	GC15M087875	1.09075	https://www.genecards.org/cgi-bin/carddisp.pl?gene=lnc-MRPL46-8
lnc-MUC1-1		RNA Gene	5	GC01M155198	1.09075	https://www.genecards.org/cgi-bin/carddisp.pl?gene=lnc-MUC1-1
lnc-MYDGF-2		RNA Gene	5	GC19M004714	1.09075	https://www.genecards.org/cgi-bin/carddisp.pl?gene=lnc-MYDGF-2
lnc-NAALADL2-9		RNA Gene	5	GC03P176306	1.09075	https://www.genecards.org/cgi-bin/carddisp.pl?gene=lnc-NAALADL2-9
lnc-NCOR2-4		RNA Gene	5	GC12M124486	1.09075	https://www.genecards.org/cgi-bin/carddisp.pl?gene=lnc-NCOR2-4
lnc-PDE4A-3		RNA Gene	5	GC19P010380	1.09075	https://www.genecards.org/cgi-bin/carddisp.pl?gene=lnc-PDE4A-3
lnc-SCARB1-4		RNA Gene	5	GC12M124524	1.09075	https://www.genecards.org/cgi-bin/carddisp.pl?gene=lnc-SCARB1-4
lnc-SCARB1-5		RNA Gene	5	GC12M124511	1.09075	https://www.genecards.org/cgi-bin/carddisp.pl?gene=lnc-SCARB1-5
lnc-SETD1B-4		RNA Gene	5	GC12P126777	1.09075	https://www.genecards.org/cgi-bin/carddisp.pl?gene=lnc-SETD1B-4
lnc-SLC35G1-1		RNA Gene	5	GC10P093988	1.09075	https://www.genecards.org/cgi-bin/carddisp.pl?gene=lnc-SLC35G1-1
lnc-SOX6-6		RNA Gene	5	GC11M015528	1.09075	https://www.genecards.org/cgi-bin/carddisp.pl?gene=lnc-SOX6-6
lnc-STK26-6		RNA Gene	5	GC0XP132046	1.09075	https://www.genecards.org/cgi-bin/carddisp.pl?gene=lnc-STK26-6
lnc-STOX2-10		RNA Gene	5	GC04P184331	1.09075	https://www.genecards.org/cgi-bin/carddisp.pl?gene=lnc-STOX2-10
lnc-THBS3-2		RNA Gene	5	GC01M155309	1.09075	https://www.genecards.org/cgi-bin/carddisp.pl?gene=lnc-THBS3-2
lnc-WDR18-2		RNA Gene	5	GC19P003037	1.09075	https://www.genecards.org/cgi-bin/carddisp.pl?gene=lnc-WDR18-2
piR-32214-145		RNA Gene	5	GC13M041737	1.09075	https://www.genecards.org/cgi-bin/carddisp.pl?gene=piR-32214-145
piR-32285-083		RNA Gene	5	GC05M131991	1.09075	https://www.genecards.org/cgi-bin/carddisp.pl?gene=piR-32285-083
piR-32559-090		RNA Gene	5	GC12P062759	1.09075	https://www.genecards.org/cgi-bin/carddisp.pl?gene=piR-32559-090
piR-36887-008		RNA Gene	5	GC11P062511	1.09075	https://www.genecards.org/cgi-bin/carddisp.pl?gene=piR-36887-008
piR-48499		RNA Gene	5	GC08P002005	1.09075	https://www.genecards.org/cgi-bin/carddisp.pl?gene=piR-48499
piR-51043		RNA Gene	5	GC09M136053	1.09075	https://www.genecards.org/cgi-bin/carddisp.pl?gene=piR-51043
piR-54764-266		RNA Gene	5	GC17M010692	1.09075	https://www.genecards.org/cgi-bin/carddisp.pl?gene=piR-54764-266
ENSG00000249943	Myeloid Cell Leukemia Sequence 1 (BCL2-Related) (MCL1) Pseudogene	Pseudogene	4	GC04M170814	1.09075	https://www.genecards.org/cgi-bin/carddisp.pl?gene=ENSG00000249943
ENSG00000250350	Epidermis-Specific Serine Protease-Like Protein (ESSPL) Pseudogene	Pseudogene	4	GC04M151279	1.09075	https://www.genecards.org/cgi-bin/carddisp.pl?gene=ENSG00000250350
ENSG00000285740	Novel Transcript	RNA Gene	4	GC11P035894	1.09075	https://www.genecards.org/cgi-bin/carddisp.pl?gene=ENSG00000285740
HSALNG0011531		RNA Gene	4	GC01M232894	1.09075	https://www.genecards.org/cgi-bin/carddisp.pl?gene=HSALNG0011531
HSALNG0023725		RNA Gene	4	GC02P241811	1.09075	https://www.genecards.org/cgi-bin/carddisp.pl?gene=HSALNG0023725
HSALNG0023726		RNA Gene	4	GC02P241812	1.09075	https://www.genecards.org/cgi-bin/carddisp.pl?gene=HSALNG0023726
HSALNG0025678		RNA Gene	4	GC03M046270	1.09075	https://www.genecards.org/cgi-bin/carddisp.pl?gene=HSALNG0025678
HSALNG0030835		RNA Gene	4	GC03P176321	1.09075	https://www.genecards.org/cgi-bin/carddisp.pl?gene=HSALNG0030835
HSALNG0039004		RNA Gene	4	GC04M184318	1.09075	https://www.genecards.org/cgi-bin/carddisp.pl?gene=HSALNG0039004
HSALNG0040079		RNA Gene	4	GC05P009613	1.09075	https://www.genecards.org/cgi-bin/carddisp.pl?gene=HSALNG0040079
HSALNG0042408		RNA Gene	4	GC05P068318	1.09075	https://www.genecards.org/cgi-bin/carddisp.pl?gene=HSALNG0042408
HSALNG0042774		RNA Gene	4	GC05M076327	1.09075	https://www.genecards.org/cgi-bin/carddisp.pl?gene=HSALNG0042774
HSALNG0042915		RNA Gene	4	GC05M079245	1.09075	https://www.genecards.org/cgi-bin/carddisp.pl?gene=HSALNG0042915
HSALNG0049427		RNA Gene	4	GC06P088787	1.09075	https://www.genecards.org/cgi-bin/carddisp.pl?gene=HSALNG0049427
HSALNG0049428		RNA Gene	4	GC06M069951	1.09075	https://www.genecards.org/cgi-bin/carddisp.pl?gene=HSALNG0049428
HSALNG0054362		RNA Gene	4	GC06M151452	1.09075	https://www.genecards.org/cgi-bin/carddisp.pl?gene=HSALNG0054362
HSALNG0069691-001		RNA Gene	4	GC09P003696	1.09075	https://www.genecards.org/cgi-bin/carddisp.pl?gene=HSALNG0069691-001
HSALNG0069693		RNA Gene	4	GC09P003761	1.09075	https://www.genecards.org/cgi-bin/carddisp.pl?gene=HSALNG0069693
HSALNG0078914		RNA Gene	4	GC10P074792	1.09075	https://www.genecards.org/cgi-bin/carddisp.pl?gene=HSALNG0078914
HSALNG0078919		RNA Gene	4	GC10M074823	1.09075	https://www.genecards.org/cgi-bin/carddisp.pl?gene=HSALNG0078919
HSALNG0078920		RNA Gene	4	GC10P074875	1.09075	https://www.genecards.org/cgi-bin/carddisp.pl?gene=HSALNG0078920
HSALNG0078923		RNA Gene	4	GC10P074871	1.09075	https://www.genecards.org/cgi-bin/carddisp.pl?gene=HSALNG0078923
HSALNG0079786		RNA Gene	4	GC10M093989	1.09075	https://www.genecards.org/cgi-bin/carddisp.pl?gene=HSALNG0079786
HSALNG0080369		RNA Gene	4	GC10P103480	1.09075	https://www.genecards.org/cgi-bin/carddisp.pl?gene=HSALNG0080369
HSALNG0092197		RNA Gene	4	GC12M068772	1.09075	https://www.genecards.org/cgi-bin/carddisp.pl?gene=HSALNG0092197
HSALNG0094814		RNA Gene	4	GC12M124512	1.09075	https://www.genecards.org/cgi-bin/carddisp.pl?gene=HSALNG0094814
HSALNG0099034		RNA Gene	4	GC13P102691	1.09075	https://www.genecards.org/cgi-bin/carddisp.pl?gene=HSALNG0099034
HSALNG0115714		RNA Gene	4	GC17M031604	1.09075	https://www.genecards.org/cgi-bin/carddisp.pl?gene=HSALNG0115714
HSALNG0117218		RNA Gene	4	GC17P049851	1.09075	https://www.genecards.org/cgi-bin/carddisp.pl?gene=HSALNG0117218
HSALNG0122433		RNA Gene	4	GC18M074297	1.09075	https://www.genecards.org/cgi-bin/carddisp.pl?gene=HSALNG0122433
HSALNG0122951		RNA Gene	4	GC19P000949	1.09075	https://www.genecards.org/cgi-bin/carddisp.pl?gene=HSALNG0122951
HSALNG0123411		RNA Gene	4	GC19P004705	1.09075	https://www.genecards.org/cgi-bin/carddisp.pl?gene=HSALNG0123411
HSALNG0123921		RNA Gene	4	GC19M010288	1.09075	https://www.genecards.org/cgi-bin/carddisp.pl?gene=HSALNG0123921
HSALNG0123922		RNA Gene	4	GC19M010295	1.09075	https://www.genecards.org/cgi-bin/carddisp.pl?gene=HSALNG0123922
HSALNG0126898		RNA Gene	4	GC19P048701	1.09075	https://www.genecards.org/cgi-bin/carddisp.pl?gene=HSALNG0126898
HSALNG0129255		RNA Gene	4	GC20P023397	1.09075	https://www.genecards.org/cgi-bin/carddisp.pl?gene=HSALNG0129255
HSALNG0129256		RNA Gene	4	GC20P023420	1.09075	https://www.genecards.org/cgi-bin/carddisp.pl?gene=HSALNG0129256
HSALNG0136780		RNA Gene	4	GC0XP015585	1.09075	https://www.genecards.org/cgi-bin/carddisp.pl?gene=HSALNG0136780
HSALNG0138810		RNA Gene	4	GC0XP081202	1.09075	https://www.genecards.org/cgi-bin/carddisp.pl?gene=HSALNG0138810
HSALNG0140178		RNA Gene	4	GC0XP132024	1.09075	https://www.genecards.org/cgi-bin/carddisp.pl?gene=HSALNG0140178
LOC101927711	Uncharacterized LOC101927711	RNA Gene	4	GC01P232843	1.09075	https://www.genecards.org/cgi-bin/carddisp.pl?gene=LOC101927711
LOC105370047	Uncharacterized LOC105370047	RNA Gene	4	GC12P126664	1.09075	https://www.genecards.org/cgi-bin/carddisp.pl?gene=LOC105370047
LOC105374102	Uncharacterized LOC105374102	RNA Gene	4	GC03P134600	1.09075	https://www.genecards.org/cgi-bin/carddisp.pl?gene=LOC105374102
LOC105378438	Uncharacterized LOC105378438	RNA Gene	4	GC10P094287	1.09075	https://www.genecards.org/cgi-bin/carddisp.pl?gene=LOC105378438
LOC105379042	Uncharacterized LOC105379042	RNA Gene	4	GC05M076286	1.09075	https://www.genecards.org/cgi-bin/carddisp.pl?gene=LOC105379042
LOC107985027	Uncharacterized LOC107985027	RNA Gene	4	GC17M046150	1.09075	https://www.genecards.org/cgi-bin/carddisp.pl?gene=LOC107985027
LOC107986082	Uncharacterized LOC107986082	RNA Gene	4	GC03P046962	1.09075	https://www.genecards.org/cgi-bin/carddisp.pl?gene=LOC107986082
LOC112267993	Uncharacterized LOC112267993	RNA Gene	4	GC07P023139	1.09075	https://www.genecards.org/cgi-bin/carddisp.pl?gene=LOC112267993
LOC124904328	Uncharacterized LOC124904328	RNA Gene	4	GC18M077147	1.09075	https://www.genecards.org/cgi-bin/carddisp.pl?gene=LOC124904328
MN298114-077		RNA Gene	4	GC17P057935	1.09075	https://www.genecards.org/cgi-bin/carddisp.pl?gene=MN298114-077
NONHSAG012343.2		RNA Gene	4	GC12P112919	1.09075	https://www.genecards.org/cgi-bin/carddisp.pl?gene=NONHSAG012343.2
NONHSAG045567.2		RNA Gene	4	GC06P090284	1.09075	https://www.genecards.org/cgi-bin/carddisp.pl?gene=NONHSAG045567.2
NONHSAG047094.2		RNA Gene	4	GC07P023138	1.09075	https://www.genecards.org/cgi-bin/carddisp.pl?gene=NONHSAG047094.2
NONHSAG050827.2		RNA Gene	4	GC08P097066	1.09075	https://www.genecards.org/cgi-bin/carddisp.pl?gene=NONHSAG050827.2
NONHSAG053687.2		RNA Gene	4	GC09P134332	1.09075	https://www.genecards.org/cgi-bin/carddisp.pl?gene=NONHSAG053687.2
RF00017-2485		RNA Gene	4	GC18M074384	1.09075	https://www.genecards.org/cgi-bin/carddisp.pl?gene=RF00017-2485
RF00017-2500		RNA Gene	4	GC19M006244	1.09075	https://www.genecards.org/cgi-bin/carddisp.pl?gene=RF00017-2500
RF00017-4103		RNA Gene	4	GC04P184345	1.09075	https://www.genecards.org/cgi-bin/carddisp.pl?gene=RF00017-4103
RF00017-4369		RNA Gene	4	GC05M077360	1.09075	https://www.genecards.org/cgi-bin/carddisp.pl?gene=RF00017-4369
RF00017-4381		RNA Gene	4	GC05M079127	1.09075	https://www.genecards.org/cgi-bin/carddisp.pl?gene=RF00017-4381
RF00017-4383		RNA Gene	4	GC05P079217	1.09075	https://www.genecards.org/cgi-bin/carddisp.pl?gene=RF00017-4383
RF00017-4384		RNA Gene	4	GC05M079221	1.09075	https://www.genecards.org/cgi-bin/carddisp.pl?gene=RF00017-4384
RF00017-5040		RNA Gene	4	GC06M071186	1.09075	https://www.genecards.org/cgi-bin/carddisp.pl?gene=RF00017-5040
RF00017-6404		RNA Gene	4	GC08M002001	1.09075	https://www.genecards.org/cgi-bin/carddisp.pl?gene=RF00017-6404
RF00017-6980		RNA Gene	4	GC09M003741	1.09075	https://www.genecards.org/cgi-bin/carddisp.pl?gene=RF00017-6980
SNODB276		RNA Gene	4	GC15P059391	1.09075	https://www.genecards.org/cgi-bin/carddisp.pl?gene=SNODB276
lnc-AADAT-11		RNA Gene	4	GC04M170815	1.09075	https://www.genecards.org/cgi-bin/carddisp.pl?gene=lnc-AADAT-11
lnc-ACE2-1		RNA Gene	4	GC0XM015594	1.09075	https://www.genecards.org/cgi-bin/carddisp.pl?gene=lnc-ACE2-1
lnc-BET1-4		RNA Gene	4	GC07M094586	1.09075	https://www.genecards.org/cgi-bin/carddisp.pl?gene=lnc-BET1-4
lnc-CAV2-2		RNA Gene	4	GC07P116253	1.09075	https://www.genecards.org/cgi-bin/carddisp.pl?gene=lnc-CAV2-2
lnc-DUSP13-1		RNA Gene	4	GC10M075049	1.09075	https://www.genecards.org/cgi-bin/carddisp.pl?gene=lnc-DUSP13-1
lnc-FGF21-3		RNA Gene	4	GC19P070134	1.09075	https://www.genecards.org/cgi-bin/carddisp.pl?gene=lnc-FGF21-3
lnc-ICAM3-2		RNA Gene	4	GC19M010354	1.09075	https://www.genecards.org/cgi-bin/carddisp.pl?gene=lnc-ICAM3-2
lnc-IRS1-8		RNA Gene	4	GC02M226306	1.09075	https://www.genecards.org/cgi-bin/carddisp.pl?gene=lnc-IRS1-8
lnc-KAT6B-1		RNA Gene	4	GC10P075050	1.09075	https://www.genecards.org/cgi-bin/carddisp.pl?gene=lnc-KAT6B-1
lnc-MAMSTR-2		RNA Gene	4	GC19M048691	1.09075	https://www.genecards.org/cgi-bin/carddisp.pl?gene=lnc-MAMSTR-2
lnc-NEU4-1		RNA Gene	4	GC02P241822	1.09075	https://www.genecards.org/cgi-bin/carddisp.pl?gene=lnc-NEU4-1
lnc-PPP2R3C-2		RNA Gene	4	GC14M035238	1.09075	https://www.genecards.org/cgi-bin/carddisp.pl?gene=lnc-PPP2R3C-2
lnc-PRSS48-2		RNA Gene	4	GC04P151316	1.09075	https://www.genecards.org/cgi-bin/carddisp.pl?gene=lnc-PRSS48-2
lnc-RHOF-2		RNA Gene	4	GC12M121767	1.09075	https://www.genecards.org/cgi-bin/carddisp.pl?gene=lnc-RHOF-2
lnc-SMIM14-5		RNA Gene	4	GC04M039510	1.09075	https://www.genecards.org/cgi-bin/carddisp.pl?gene=lnc-SMIM14-5
lnc-UPK3B-2		RNA Gene	4	GC07P076712	1.09075	https://www.genecards.org/cgi-bin/carddisp.pl?gene=lnc-UPK3B-2
lnc-UXS1-6		RNA Gene	4	GC02M106289	1.09075	https://www.genecards.org/cgi-bin/carddisp.pl?gene=lnc-UXS1-6
lnc-ZGLP1-1		RNA Gene	4	GC19M010414	1.09075	https://www.genecards.org/cgi-bin/carddisp.pl?gene=lnc-ZGLP1-1
piR-32214-182		RNA Gene	4	GC14M035171	1.09075	https://www.genecards.org/cgi-bin/carddisp.pl?gene=piR-32214-182
piR-32285-064		RNA Gene	4	GC03M130456	1.09075	https://www.genecards.org/cgi-bin/carddisp.pl?gene=piR-32285-064
piR-32407-003		RNA Gene	4	GC0XP081229	1.09075	https://www.genecards.org/cgi-bin/carddisp.pl?gene=piR-32407-003
piR-32559-282		RNA Gene	4	GC03M046251	1.09075	https://www.genecards.org/cgi-bin/carddisp.pl?gene=piR-32559-282
piR-33303-019		RNA Gene	4	GC01P232870	1.09075	https://www.genecards.org/cgi-bin/carddisp.pl?gene=piR-33303-019
piR-36393-462		RNA Gene	4	GC06M151449	1.09075	https://www.genecards.org/cgi-bin/carddisp.pl?gene=piR-36393-462
piR-36746-014		RNA Gene	4	GC02P226280	1.09075	https://www.genecards.org/cgi-bin/carddisp.pl?gene=piR-36746-014
piR-38580-054		RNA Gene	4	GC11P062510	1.09075	https://www.genecards.org/cgi-bin/carddisp.pl?gene=piR-38580-054
piR-40154-121		RNA Gene	4	GC03P101778	1.09075	https://www.genecards.org/cgi-bin/carddisp.pl?gene=piR-40154-121
piR-41399-421		RNA Gene	4	GC06M151450	1.09075	https://www.genecards.org/cgi-bin/carddisp.pl?gene=piR-41399-421
piR-43103-089		RNA Gene	4	GC07M076929	1.09075	https://www.genecards.org/cgi-bin/carddisp.pl?gene=piR-43103-089
piR-46002-460		RNA Gene	4	GC05M038631	1.09075	https://www.genecards.org/cgi-bin/carddisp.pl?gene=piR-46002-460
piR-48349-008		RNA Gene	4	GC02M106273	1.09075	https://www.genecards.org/cgi-bin/carddisp.pl?gene=piR-48349-008
piR-49220		RNA Gene	4	GC05P076334	1.09075	https://www.genecards.org/cgi-bin/carddisp.pl?gene=piR-49220
piR-50443-519		RNA Gene	4	GC08M097124	1.09075	https://www.genecards.org/cgi-bin/carddisp.pl?gene=piR-50443-519
piR-50447-008		RNA Gene	4	GC03P046047	1.09075	https://www.genecards.org/cgi-bin/carddisp.pl?gene=piR-50447-008
piR-51671-076		RNA Gene	4	GC07P075770	1.09075	https://www.genecards.org/cgi-bin/carddisp.pl?gene=piR-51671-076
piR-52261-188		RNA Gene	4	GC03P101795	1.09075	https://www.genecards.org/cgi-bin/carddisp.pl?gene=piR-52261-188
piR-53562-351		RNA Gene	4	GC06P151450	1.09075	https://www.genecards.org/cgi-bin/carddisp.pl?gene=piR-53562-351
piR-56759-503		RNA Gene	4	GC06M151451	1.09075	https://www.genecards.org/cgi-bin/carddisp.pl?gene=piR-56759-503
piR-58075		RNA Gene	4	GC11P015600	1.09075	https://www.genecards.org/cgi-bin/carddisp.pl?gene=piR-58075
piR-59050		RNA Gene	4	GC03M072377	1.09075	https://www.genecards.org/cgi-bin/carddisp.pl?gene=piR-59050
piR-59907-012		RNA Gene	4	GC18M074327	1.09075	https://www.genecards.org/cgi-bin/carddisp.pl?gene=piR-59907-012
piR-59907-030		RNA Gene	4	GC09M133272	1.09075	https://www.genecards.org/cgi-bin/carddisp.pl?gene=piR-59907-030
piR-61028-511		RNA Gene	4	GC06P151451	1.09075	https://www.genecards.org/cgi-bin/carddisp.pl?gene=piR-61028-511
piR-61101-324		RNA Gene	4	GC19P010348	1.09075	https://www.genecards.org/cgi-bin/carddisp.pl?gene=piR-61101-324
HSALNG0024860		RNA Gene	3	GC03P028800	1.09075	https://www.genecards.org/cgi-bin/carddisp.pl?gene=HSALNG0024860
HSALNG0025661		RNA Gene	3	GC03M046044	1.09075	https://www.genecards.org/cgi-bin/carddisp.pl?gene=HSALNG0025661
HSALNG0037853		RNA Gene	3	GC04M151398	1.09075	https://www.genecards.org/cgi-bin/carddisp.pl?gene=HSALNG0037853
HSALNG0037855		RNA Gene	3	GC04P151310	1.09075	https://www.genecards.org/cgi-bin/carddisp.pl?gene=HSALNG0037855
HSALNG0038536		RNA Gene	3	GC04M170841	1.09075	https://www.genecards.org/cgi-bin/carddisp.pl?gene=HSALNG0038536
HSALNG0040961		RNA Gene	3	GC05M031657	1.09075	https://www.genecards.org/cgi-bin/carddisp.pl?gene=HSALNG0040961
HSALNG0059646		RNA Gene	3	GC07P094575	1.09075	https://www.genecards.org/cgi-bin/carddisp.pl?gene=HSALNG0059646
HSALNG0138801		RNA Gene	3	GC0XM080732	1.09075	https://www.genecards.org/cgi-bin/carddisp.pl?gene=HSALNG0138801
LOC105372571	Uncharacterized LOC105372571	RNA Gene	3	GC20M023415	1.09075	https://www.genecards.org/cgi-bin/carddisp.pl?gene=LOC105372571
LOC124901730	Uncharacterized LOC124901730	RNA Gene	3	GC07M116236	1.09075	https://www.genecards.org/cgi-bin/carddisp.pl?gene=LOC124901730
LOC124903597	Small Nucleolar RNA U13	Pseudogene	3	GC15P059392	1.09075	https://www.genecards.org/cgi-bin/carddisp.pl?gene=LOC124903597
MK280073-186		RNA Gene	3	GC14M066585	1.09075	https://www.genecards.org/cgi-bin/carddisp.pl?gene=MK280073-186
RF00619-027		RNA Gene	3	GC04P170893	1.09075	https://www.genecards.org/cgi-bin/carddisp.pl?gene=RF00619-027
hsa-miR-5095-340		RNA Gene	3	GC03P028726	1.09075	https://www.genecards.org/cgi-bin/carddisp.pl?gene=hsa-miR-5095-340
lnc-LDHAL6B-2		RNA Gene	3	GC15P059386	1.09075	https://www.genecards.org/cgi-bin/carddisp.pl?gene=lnc-LDHAL6B-2
lnc-MTRF1-5		RNA Gene	3	GC13M041739	1.09075	https://www.genecards.org/cgi-bin/carddisp.pl?gene=lnc-MTRF1-5
piR-32810-041		RNA Gene	3	GC14P066703	1.09075	https://www.genecards.org/cgi-bin/carddisp.pl?gene=piR-32810-041
piR-33573		RNA Gene	3	GC21P045608	1.09075	https://www.genecards.org/cgi-bin/carddisp.pl?gene=piR-33573
piR-39341-070		RNA Gene	3	GC11P088461	1.09075	https://www.genecards.org/cgi-bin/carddisp.pl?gene=piR-39341-070
piR-48759-358		RNA Gene	3	GC05P079279	1.09075	https://www.genecards.org/cgi-bin/carddisp.pl?gene=piR-48759-358
piR-50129-269		RNA Gene	3	GC09M003735	1.09075	https://www.genecards.org/cgi-bin/carddisp.pl?gene=piR-50129-269
piR-50968-032		RNA Gene	3	GC12P112927	1.09075	https://www.genecards.org/cgi-bin/carddisp.pl?gene=piR-50968-032
piR-61240-224		RNA Gene	3	GC05P077388	1.09075	https://www.genecards.org/cgi-bin/carddisp.pl?gene=piR-61240-224
HSALNG0003920		RNA Gene	2	GC01P058266	1.09075	https://www.genecards.org/cgi-bin/carddisp.pl?gene=HSALNG0003920
HSALNG0003921		RNA Gene	2	GC01M058275	1.09075	https://www.genecards.org/cgi-bin/carddisp.pl?gene=HSALNG0003921
HSALNG0003922		RNA Gene	2	GC01P058320	1.09075	https://www.genecards.org/cgi-bin/carddisp.pl?gene=HSALNG0003922
HSALNG0095673		RNA Gene	2	GC13M022636	1.09075	https://www.genecards.org/cgi-bin/carddisp.pl?gene=HSALNG0095673
HSALNG0095676		RNA Gene	2	GC13P022640	1.09075	https://www.genecards.org/cgi-bin/carddisp.pl?gene=HSALNG0095676
LOC124902661	Uncharacterized LOC124902661	RNA Gene	2	GC11P035892	1.09075	https://www.genecards.org/cgi-bin/carddisp.pl?gene=LOC124902661
LOC124909402	Uncharacterized LOC124909402	RNA Gene	2	GC03P101797	1.09075	https://www.genecards.org/cgi-bin/carddisp.pl?gene=LOC124909402
piR-36573-073		RNA Gene	2	GC09M003734	1.09075	https://www.genecards.org/cgi-bin/carddisp.pl?gene=piR-36573-073
piR-36588-267		RNA Gene	2	GC03P017128	1.09075	https://www.genecards.org/cgi-bin/carddisp.pl?gene=piR-36588-267
piR-56133-133		RNA Gene	2	GC20M023348	1.09075	https://www.genecards.org/cgi-bin/carddisp.pl?gene=piR-56133-133
piR-57394-206		RNA Gene	2	GC07M111445	1.09075	https://www.genecards.org/cgi-bin/carddisp.pl?gene=piR-57394-206
piR-58629		RNA Gene	2	GC10P075051	1.09075	https://www.genecards.org/cgi-bin/carddisp.pl?gene=piR-58629
STIM1	Stromal Interaction Molecule 1	Protein Coding	52	GC11P003855	1.09015	https://www.genecards.org/cgi-bin/carddisp.pl?gene=STIM1
MTHFD1	Methylenetetrahydrofolate Dehydrogenase, Cyclohydrolase And Formyltetrahydrofolate Synthetase 1	Protein Coding	48	GC14P064388	1.09015	https://www.genecards.org/cgi-bin/carddisp.pl?gene=MTHFD1
PHB1	Prohibitin 1	Protein Coding	48	GC17M049452	1.09015	https://www.genecards.org/cgi-bin/carddisp.pl?gene=PHB1
PABPC4	Poly(A) Binding Protein Cytoplasmic 4	Protein Coding	44	GC01M039560	1.09015	https://www.genecards.org/cgi-bin/carddisp.pl?gene=PABPC4
ELAVL1	ELAV Like RNA Binding Protein 1	Protein Coding	43	GC19M007958	1.09015	https://www.genecards.org/cgi-bin/carddisp.pl?gene=ELAVL1
SURF4	Surfeit 4	Protein Coding	40	GC09M133361	1.09015	https://www.genecards.org/cgi-bin/carddisp.pl?gene=SURF4
CUL2	Cullin 2	Protein Coding	47	GC10M035046	1.08646	https://www.genecards.org/cgi-bin/carddisp.pl?gene=CUL2
TRIM25	Tripartite Motif Containing 25	Protein Coding	45	GC17M056836	1.08646	https://www.genecards.org/cgi-bin/carddisp.pl?gene=TRIM25
CH25H	Cholesterol 25-Hydroxylase	Protein Coding	42	GC10M089205	1.08646	https://www.genecards.org/cgi-bin/carddisp.pl?gene=CH25H
HNRNPDL	Heterogeneous Nuclear Ribonucleoprotein D Like	Protein Coding	44	GC04M082422	1.06505	https://www.genecards.org/cgi-bin/carddisp.pl?gene=HNRNPDL
GSK3B	Glycogen Synthase Kinase 3 Beta	Protein Coding	52	GC03M119821	1.05523	https://www.genecards.org/cgi-bin/carddisp.pl?gene=GSK3B
SNX27	Sorting Nexin 27	Protein Coding	40	GC01P151611	1.05096	https://www.genecards.org/cgi-bin/carddisp.pl?gene=SNX27
IFITM2	Interferon Induced Transmembrane Protein 2	Protein Coding	38	GC11P000300	1.05096	https://www.genecards.org/cgi-bin/carddisp.pl?gene=IFITM2
NUP214	Nucleoporin 214	Protein Coding	48	GC09P131125	1.04925	https://www.genecards.org/cgi-bin/carddisp.pl?gene=NUP214
PLOD2	Procollagen-Lysine,2-Oxoglutarate 5-Dioxygenase 2	Protein Coding	48	GC03M146069	1.04925	https://www.genecards.org/cgi-bin/carddisp.pl?gene=PLOD2
EIF4H	Eukaryotic Translation Initiation Factor 4H	Protein Coding	44	GC07P074174	1.04925	https://www.genecards.org/cgi-bin/carddisp.pl?gene=EIF4H
NIN	Ninein	Protein Coding	44	GC14M050719	1.04925	https://www.genecards.org/cgi-bin/carddisp.pl?gene=NIN
SIL1	SIL1 Nucleotide Exchange Factor	Protein Coding	43	GC05M138957	1.04925	https://www.genecards.org/cgi-bin/carddisp.pl?gene=SIL1
CEP250	Centrosomal Protein 250	Protein Coding	42	GC20P035455	1.04925	https://www.genecards.org/cgi-bin/carddisp.pl?gene=CEP250
CEP135	Centrosomal Protein 135	Protein Coding	41	GC04P055948	1.04925	https://www.genecards.org/cgi-bin/carddisp.pl?gene=CEP135
CNTRL	Centriolin	Protein Coding	40	GC09P121074	1.04925	https://www.genecards.org/cgi-bin/carddisp.pl?gene=CNTRL
ARL6IP6	ADP Ribosylation Factor Like GTPase 6 Interacting Protein 6	Protein Coding	36	GC02P152717	1.04925	https://www.genecards.org/cgi-bin/carddisp.pl?gene=ARL6IP6
CCDC86	Coiled-Coil Domain Containing 86	Protein Coding	36	GC11P061009	1.04925	https://www.genecards.org/cgi-bin/carddisp.pl?gene=CCDC86
COMT	Catechol-O-Methyltransferase	Protein Coding	54	GC22P019941	1.03832	https://www.genecards.org/cgi-bin/carddisp.pl?gene=COMT
IMPDH2	Inosine Monophosphate Dehydrogenase 2	Protein Coding	51	GC03M051373	1.03832	https://www.genecards.org/cgi-bin/carddisp.pl?gene=IMPDH2
CSNK2A2	Casein Kinase 2 Alpha 2	Protein Coding	50	GC16M058157	1.03832	https://www.genecards.org/cgi-bin/carddisp.pl?gene=CSNK2A2
PVR	PVR Cell Adhesion Molecule	Protein Coding	48	GC19P069955	1.03832	https://www.genecards.org/cgi-bin/carddisp.pl?gene=PVR
RTN4	Reticulon 4	Protein Coding	48	GC02M054934	1.03832	https://www.genecards.org/cgi-bin/carddisp.pl?gene=RTN4
MIB1	MIB E3 Ubiquitin Protein Ligase 1	Protein Coding	47	GC18P021704	1.03832	https://www.genecards.org/cgi-bin/carddisp.pl?gene=MIB1
GGH	Gamma-Glutamyl Hydrolase	Protein Coding	46	GC08M063014	1.03832	https://www.genecards.org/cgi-bin/carddisp.pl?gene=GGH
PLD3	Phospholipase D Family Member 3	Protein Coding	45	GC19P040348	1.03832	https://www.genecards.org/cgi-bin/carddisp.pl?gene=PLD3
RAB2A	RAB2A, Member RAS Oncogene Family	Protein Coding	44	GC08P060516	1.03832	https://www.genecards.org/cgi-bin/carddisp.pl?gene=RAB2A
EIF4E2	Eukaryotic Translation Initiation Factor 4E Family Member 2	Protein Coding	43	GC02P232550	1.03832	https://www.genecards.org/cgi-bin/carddisp.pl?gene=EIF4E2
HS6ST2	Heparan Sulfate 6-O-Sulfotransferase 2	Protein Coding	43	GC0XM132626	1.03832	https://www.genecards.org/cgi-bin/carddisp.pl?gene=HS6ST2
NPTX1	Neuronal Pentraxin 1	Protein Coding	43	GC17M080466	1.03832	https://www.genecards.org/cgi-bin/carddisp.pl?gene=NPTX1
RAB1A	RAB1A, Member RAS Oncogene Family	Protein Coding	43	GC02M065072	1.03832	https://www.genecards.org/cgi-bin/carddisp.pl?gene=RAB1A
ATE1	Arginyltransferase 1	Protein Coding	42	GC10M121740	1.03832	https://www.genecards.org/cgi-bin/carddisp.pl?gene=ATE1
COQ8B	Coenzyme Q8B	Protein Coding	42	GC19M067860	1.03832	https://www.genecards.org/cgi-bin/carddisp.pl?gene=COQ8B
LMAN2	Lectin, Mannose Binding 2	Protein Coding	42	GC05M178017	1.03832	https://www.genecards.org/cgi-bin/carddisp.pl?gene=LMAN2
MDN1	Midasin AAA ATPase 1	Protein Coding	41	GC06M089642	1.03832	https://www.genecards.org/cgi-bin/carddisp.pl?gene=MDN1
QSOX2	Quiescin Sulfhydryl Oxidase 2	Protein Coding	40	GC09M136206	1.03832	https://www.genecards.org/cgi-bin/carddisp.pl?gene=QSOX2
FAM8A1	Family With Sequence Similarity 8 Member A1	Protein Coding	36	GC06P017600	1.03832	https://www.genecards.org/cgi-bin/carddisp.pl?gene=FAM8A1
ZNF503	Zinc Finger Protein 503	Protein Coding	36	GC10M075280	1.03832	https://www.genecards.org/cgi-bin/carddisp.pl?gene=ZNF503
HLA-E	Major Histocompatibility Complex, Class I, E	Protein Coding	44	GC06P087699	1.02976	https://www.genecards.org/cgi-bin/carddisp.pl?gene=HLA-E
CD46	CD46 Molecule	Protein Coding	50	GC01P207752	1.02942	https://www.genecards.org/cgi-bin/carddisp.pl?gene=CD46
RNASEL	Ribonuclease L	Protein Coding	46	GC01M182573	1.02942	https://www.genecards.org/cgi-bin/carddisp.pl?gene=RNASEL
LY6E	Lymphocyte Antigen 6 Family Member E	Protein Coding	43	GC08P143017	1.02068	https://www.genecards.org/cgi-bin/carddisp.pl?gene=LY6E
TMEM41B	Transmembrane Protein 41B	Protein Coding	37	GC11M009280	1.02068	https://www.genecards.org/cgi-bin/carddisp.pl?gene=TMEM41B
USP13	Ubiquitin Specific Peptidase 13	Protein Coding	47	GC03P179652	1.0096	https://www.genecards.org/cgi-bin/carddisp.pl?gene=USP13
MOV10	Mov10 RISC Complex RNA Helicase	Protein Coding	43	GC01P112673	1.0096	https://www.genecards.org/cgi-bin/carddisp.pl?gene=MOV10
UPF1	UPF1 RNA Helicase And ATPase	Protein Coding	43	GC19P018831	1.0096	https://www.genecards.org/cgi-bin/carddisp.pl?gene=UPF1
RBM28	RNA Binding Motif Protein 28	Protein Coding	42	GC07M128467	1.0096	https://www.genecards.org/cgi-bin/carddisp.pl?gene=RBM28
ELOB	Elongin B	Protein Coding	40	GC16M007619	1.0096	https://www.genecards.org/cgi-bin/carddisp.pl?gene=ELOB
ZDHHC5	Zinc Finger DHHC-Type Palmitoyltransferase 5	Protein Coding	40	GC11P057670	1.0096	https://www.genecards.org/cgi-bin/carddisp.pl?gene=ZDHHC5
GOLGA7	Golgin A7	Protein Coding	37	GC08P041467	1.0096	https://www.genecards.org/cgi-bin/carddisp.pl?gene=GOLGA7
FAM98A	Family With Sequence Similarity 98 Member A	Protein Coding	35	GC02M033532	1.0096	https://www.genecards.org/cgi-bin/carddisp.pl?gene=FAM98A
ALDH7A1	Aldehyde Dehydrogenase 7 Family Member A1	Protein Coding	50	GC05M126541	1.00291	https://www.genecards.org/cgi-bin/carddisp.pl?gene=ALDH7A1
GALNT2	Polypeptide N-Acetylgalactosaminyltransferase 2	Protein Coding	49	GC01P230057	1.00291	https://www.genecards.org/cgi-bin/carddisp.pl?gene=GALNT2
PLOD1	Procollagen-Lysine,2-Oxoglutarate 5-Dioxygenase 1	Protein Coding	47	GC01P011934	1.00291	https://www.genecards.org/cgi-bin/carddisp.pl?gene=PLOD1
SEL1L	SEL1L Adaptor Subunit Of ERAD E3 Ubiquitin Ligase	Protein Coding	45	GC14M081471	1.00291	https://www.genecards.org/cgi-bin/carddisp.pl?gene=SEL1L
TMEM43	Transmembrane Protein 43	Protein Coding	45	GC03P014124	1.00291	https://www.genecards.org/cgi-bin/carddisp.pl?gene=TMEM43
TOM1	Target Of Myb1 Membrane Trafficking Protein	Protein Coding	45	GC22P035299	1.00291	https://www.genecards.org/cgi-bin/carddisp.pl?gene=TOM1
FUCA2	Alpha-L-Fucosidase 2	Protein Coding	44	GC06M143494	1.00291	https://www.genecards.org/cgi-bin/carddisp.pl?gene=FUCA2
PDIA4	Protein Disulfide Isomerase Family A Member 4	Protein Coding	44	GC07M149003	1.00291	https://www.genecards.org/cgi-bin/carddisp.pl?gene=PDIA4
PSMC4	Proteasome 26S Subunit, ATPase 4	Protein Coding	44	GC19P069749	1.00291	https://www.genecards.org/cgi-bin/carddisp.pl?gene=PSMC4
ERO1A	Endoplasmic Reticulum Oxidoreductase 1 Alpha	Protein Coding	43	GC14M052640	1.00291	https://www.genecards.org/cgi-bin/carddisp.pl?gene=ERO1A
PIBF1	Progesterone Immunomodulatory Binding Factor 1	Protein Coding	43	GC13P072782	1.00291	https://www.genecards.org/cgi-bin/carddisp.pl?gene=PIBF1
UGGT1	UDP-Glucose Glycoprotein Glucosyltransferase 1	Protein Coding	43	GC02P128091	1.00291	https://www.genecards.org/cgi-bin/carddisp.pl?gene=UGGT1
FXR2	FMR1 Autosomal Homolog 2	Protein Coding	42	GC17M007860	1.00291	https://www.genecards.org/cgi-bin/carddisp.pl?gene=FXR2
SUMF2	Sulfatase Modifying Factor 2	Protein Coding	41	GC07P056781	1.00291	https://www.genecards.org/cgi-bin/carddisp.pl?gene=SUMF2
IPO11	Importin 11	Protein Coding	40	GC05P062403	1.00291	https://www.genecards.org/cgi-bin/carddisp.pl?gene=IPO11
LMAN2L	Lectin, Mannose Binding 2 Like	Protein Coding	40	GC02M098511	1.00291	https://www.genecards.org/cgi-bin/carddisp.pl?gene=LMAN2L
MYO18A	Myosin XVIIIA	Protein Coding	40	GC17M044997	1.00291	https://www.genecards.org/cgi-bin/carddisp.pl?gene=MYO18A
CEP131	Centrosomal Protein 131	Protein Coding	36	GC17M081189	1.00291	https://www.genecards.org/cgi-bin/carddisp.pl?gene=CEP131
URB2	URB2 Ribosome Biogenesis Homolog	Protein Coding	36	GC01P229626	1.00291	https://www.genecards.org/cgi-bin/carddisp.pl?gene=URB2
SPINT2	Serine Peptidase Inhibitor, Kunitz Type 2	Protein Coding	45	GC19P038244	0.978367	https://www.genecards.org/cgi-bin/carddisp.pl?gene=SPINT2
LARP1	La Ribonucleoprotein 1, Translational Regulator	Protein Coding	42	GC05P154682	0.978367	https://www.genecards.org/cgi-bin/carddisp.pl?gene=LARP1
TM9SF2	Transmembrane 9 Superfamily Member 2	Protein Coding	38	GC13P099446	0.978367	https://www.genecards.org/cgi-bin/carddisp.pl?gene=TM9SF2
HMOX2	Heme Oxygenase 2	Protein Coding	48	GC16P004474	0.977808	https://www.genecards.org/cgi-bin/carddisp.pl?gene=HMOX2
CANX	Calnexin	Protein Coding	47	GC05P179678	0.977808	https://www.genecards.org/cgi-bin/carddisp.pl?gene=CANX
PRKCSH	Protein Kinase C Substrate 80K-H	Protein Coding	47	GC19P011435	0.977808	https://www.genecards.org/cgi-bin/carddisp.pl?gene=PRKCSH
CPD	Carboxypeptidase D	Protein Coding	45	GC17P030378	0.977808	https://www.genecards.org/cgi-bin/carddisp.pl?gene=CPD
PHB2	Prohibitin 2	Protein Coding	45	GC12M006965	0.977808	https://www.genecards.org/cgi-bin/carddisp.pl?gene=PHB2
ERLIN2	ER Lipid Raft Associated 2	Protein Coding	44	GC08P037736	0.977808	https://www.genecards.org/cgi-bin/carddisp.pl?gene=ERLIN2
PRDX4	Peroxiredoxin 4	Protein Coding	44	GC0XP023665	0.977808	https://www.genecards.org/cgi-bin/carddisp.pl?gene=PRDX4
XPO5	Exportin 5	Protein Coding	43	GC06M043522	0.977808	https://www.genecards.org/cgi-bin/carddisp.pl?gene=XPO5
PCMT1	Protein-L-Isoaspartate (D-Aspartate) O-Methyltransferase	Protein Coding	42	GC06P149749	0.977808	https://www.genecards.org/cgi-bin/carddisp.pl?gene=PCMT1
STOML2	Stomatin Like 2	Protein Coding	42	GC09M035099	0.977808	https://www.genecards.org/cgi-bin/carddisp.pl?gene=STOML2
XPOT	Exportin For TRNA	Protein Coding	42	GC12P064404	0.977808	https://www.genecards.org/cgi-bin/carddisp.pl?gene=XPOT
ATP5PD	ATP Synthase Peripheral Stalk Subunit D	Protein Coding	40	GC17M075039	0.977808	https://www.genecards.org/cgi-bin/carddisp.pl?gene=ATP5PD
CNNM3	Cyclin And CBS Domain Divalent Metal Cation Transport Mediator 3	Protein Coding	40	GC02P096815	0.977808	https://www.genecards.org/cgi-bin/carddisp.pl?gene=CNNM3
FAF2	Fas Associated Factor Family Member 2	Protein Coding	40	GC05P176447	0.977808	https://www.genecards.org/cgi-bin/carddisp.pl?gene=FAF2
GOLGA5	Golgin A5	Protein Coding	40	GC14P092794	0.977808	https://www.genecards.org/cgi-bin/carddisp.pl?gene=GOLGA5
ATP5PB	ATP Synthase Peripheral Stalk-Membrane Subunit B	Protein Coding	39	GC01P111449	0.977808	https://www.genecards.org/cgi-bin/carddisp.pl?gene=ATP5PB
SRPRA	SRP Receptor Subunit Alpha	Protein Coding	38	GC11M126255	0.977808	https://www.genecards.org/cgi-bin/carddisp.pl?gene=SRPRA
SPCS2	Signal Peptidase Complex Subunit 2	Protein Coding	36	GC11P078204	0.977808	https://www.genecards.org/cgi-bin/carddisp.pl?gene=SPCS2
APP	Amyloid Beta Precursor Protein	Protein Coding	54	GC21M025880	0.951077	https://www.genecards.org/cgi-bin/carddisp.pl?gene=APP
IGF2BP2	Insulin Like Growth Factor 2 MRNA Binding Protein 2	Protein Coding	47	GC03M185643	0.951077	https://www.genecards.org/cgi-bin/carddisp.pl?gene=IGF2BP2
ATG9A	Autophagy Related 9A	Protein Coding	43	GC02M219219	0.951077	https://www.genecards.org/cgi-bin/carddisp.pl?gene=ATG9A
EIF2S2	Eukaryotic Translation Initiation Factor 2 Subunit Beta	Protein Coding	43	GC20M034088	0.951077	https://www.genecards.org/cgi-bin/carddisp.pl?gene=EIF2S2
FAM120A	Family With Sequence Similarity 120A	Protein Coding	41	GC09P093783	0.951077	https://www.genecards.org/cgi-bin/carddisp.pl?gene=FAM120A
HNRNPA3	Heterogeneous Nuclear Ribonucleoprotein A3	Protein Coding	41	GC02P177212	0.951077	https://www.genecards.org/cgi-bin/carddisp.pl?gene=HNRNPA3
TXLNA	Taxilin Alpha	Protein Coding	40	GC01P032179	0.951077	https://www.genecards.org/cgi-bin/carddisp.pl?gene=TXLNA
ZC3H15	Zinc Finger CCCH-Type Containing 15	Protein Coding	36	GC02P186486	0.951077	https://www.genecards.org/cgi-bin/carddisp.pl?gene=ZC3H15
EEF1A1	Eukaryotic Translation Elongation Factor 1 Alpha 1	Protein Coding	45	GC06M073515	0.943823	https://www.genecards.org/cgi-bin/carddisp.pl?gene=EEF1A1
ASGR1	Asialoglycoprotein Receptor 1	Protein Coding	44	GC17M007173	0.943823	https://www.genecards.org/cgi-bin/carddisp.pl?gene=ASGR1
CXCL9	C-X-C Motif Chemokine Ligand 9	Protein Coding	44	GC04M076001	0.92318	https://www.genecards.org/cgi-bin/carddisp.pl?gene=CXCL9
PLAT	Plasminogen Activator, Tissue Type	Protein Coding	54	GC08M042174	0.922358	https://www.genecards.org/cgi-bin/carddisp.pl?gene=PLAT
ITGB1	Integrin Subunit Beta 1	Protein Coding	53	GC10M033391	0.922358	https://www.genecards.org/cgi-bin/carddisp.pl?gene=ITGB1
GLA	Galactosidase Alpha	Protein Coding	52	GC0XM101393	0.922358	https://www.genecards.org/cgi-bin/carddisp.pl?gene=GLA
POR	Cytochrome P450 Oxidoreductase	Protein Coding	52	GC07P075899	0.922358	https://www.genecards.org/cgi-bin/carddisp.pl?gene=POR
ATP6V1A	ATPase H+ Transporting V1 Subunit A	Protein Coding	49	GC03P113747	0.922358	https://www.genecards.org/cgi-bin/carddisp.pl?gene=ATP6V1A
PPT1	Palmitoyl-Protein Thioesterase 1	Protein Coding	49	GC01M040084	0.922358	https://www.genecards.org/cgi-bin/carddisp.pl?gene=PPT1
RDX	Radixin	Protein Coding	49	GC11M109864	0.922358	https://www.genecards.org/cgi-bin/carddisp.pl?gene=RDX
ADAMTS1	ADAM Metallopeptidase With Thrombospondin Type 1 Motif 1	Protein Coding	48	GC21M026835	0.922358	https://www.genecards.org/cgi-bin/carddisp.pl?gene=ADAMTS1
CYB5R3	Cytochrome B5 Reductase 3	Protein Coding	48	GC22M059451	0.922358	https://www.genecards.org/cgi-bin/carddisp.pl?gene=CYB5R3
ETFA	Electron Transfer Flavoprotein Subunit Alpha	Protein Coding	48	GC15M118896	0.922358	https://www.genecards.org/cgi-bin/carddisp.pl?gene=ETFA
NEK9	NIMA Related Kinase 9	Protein Coding	48	GC14M075079	0.922358	https://www.genecards.org/cgi-bin/carddisp.pl?gene=NEK9
RALA	RAS Like Proto-Oncogene A	Protein Coding	48	GC07P039622	0.922358	https://www.genecards.org/cgi-bin/carddisp.pl?gene=RALA
SLC27A2	Solute Carrier Family 27 Member 2	Protein Coding	48	GC15P050182	0.922358	https://www.genecards.org/cgi-bin/carddisp.pl?gene=SLC27A2
TOR1A	Torsin Family 1 Member A	Protein Coding	48	GC09M129812	0.922358	https://www.genecards.org/cgi-bin/carddisp.pl?gene=TOR1A
GNB1	G Protein Subunit Beta 1	Protein Coding	47	GC01M001785	0.922358	https://www.genecards.org/cgi-bin/carddisp.pl?gene=GNB1
MFGE8	Milk Fat Globule EGF And Factor V/VIII Domain Containing	Protein Coding	47	GC15M088898	0.922358	https://www.genecards.org/cgi-bin/carddisp.pl?gene=MFGE8
TLE1	TLE Family Member 1, Transcriptional Corepressor	Protein Coding	47	GC09M081583	0.922358	https://www.genecards.org/cgi-bin/carddisp.pl?gene=TLE1
MOGS	Mannosyl-Oligosaccharide Glucosidase	Protein Coding	46	GC02M074461	0.922358	https://www.genecards.org/cgi-bin/carddisp.pl?gene=MOGS
NARS2	Asparaginyl-TRNA Synthetase 2, Mitochondrial	Protein Coding	46	GC11M078435	0.922358	https://www.genecards.org/cgi-bin/carddisp.pl?gene=NARS2
NPC2	NPC Intracellular Cholesterol Transporter 2	Protein Coding	46	GC14M074476	0.922358	https://www.genecards.org/cgi-bin/carddisp.pl?gene=NPC2
PKP2	Plakophilin 2	Protein Coding	46	GC12M032790	0.922358	https://www.genecards.org/cgi-bin/carddisp.pl?gene=PKP2
PMPCA	Peptidase, Mitochondrial Processing Subunit Alpha	Protein Coding	46	GC09P136410	0.922358	https://www.genecards.org/cgi-bin/carddisp.pl?gene=PMPCA
PMPCB	Peptidase, Mitochondrial Processing Subunit Beta	Protein Coding	46	GC07P103297	0.922358	https://www.genecards.org/cgi-bin/carddisp.pl?gene=PMPCB
POFUT1	Protein O-Fucosyltransferase 1	Protein Coding	46	GC20P032207	0.922358	https://www.genecards.org/cgi-bin/carddisp.pl?gene=POFUT1
SRP54	Signal Recognition Particle 54	Protein Coding	46	GC14P034981	0.922358	https://www.genecards.org/cgi-bin/carddisp.pl?gene=SRP54
TLE3	TLE Family Member 3, Transcriptional Corepressor	Protein Coding	46	GC15M070047	0.922358	https://www.genecards.org/cgi-bin/carddisp.pl?gene=TLE3
AASS	Aminoadipate-Semialdehyde Synthase	Protein Coding	45	GC07M122073	0.922358	https://www.genecards.org/cgi-bin/carddisp.pl?gene=AASS
AGPS	Alkylglycerone Phosphate Synthase	Protein Coding	45	GC02P177392	0.922358	https://www.genecards.org/cgi-bin/carddisp.pl?gene=AGPS
ARF6	ADP Ribosylation Factor 6	Protein Coding	45	GC14P049895	0.922358	https://www.genecards.org/cgi-bin/carddisp.pl?gene=ARF6
CENPF	Centromere Protein F	Protein Coding	45	GC01P214603	0.922358	https://www.genecards.org/cgi-bin/carddisp.pl?gene=CENPF
HS2ST1	Heparan Sulfate 2-O-Sulfotransferase 1	Protein Coding	45	GC01P086914	0.922358	https://www.genecards.org/cgi-bin/carddisp.pl?gene=HS2ST1
NGLY1	N-Glycanase 1	Protein Coding	45	GC03M025718	0.922358	https://www.genecards.org/cgi-bin/carddisp.pl?gene=NGLY1
PTGES2	Prostaglandin E Synthase 2	Protein Coding	45	GC09M128120	0.922358	https://www.genecards.org/cgi-bin/carddisp.pl?gene=PTGES2
STC2	Stanniocalcin 2	Protein Coding	45	GC05M173314	0.922358	https://www.genecards.org/cgi-bin/carddisp.pl?gene=STC2
ACSL3	Acyl-CoA Synthetase Long Chain Family Member 3	Protein Coding	44	GC02P222860	0.922358	https://www.genecards.org/cgi-bin/carddisp.pl?gene=ACSL3
ALG11	ALG11 Alpha-1,2-Mannosyltransferase	Protein Coding	44	GC13P052012	0.922358	https://www.genecards.org/cgi-bin/carddisp.pl?gene=ALG11
NUP210	Nucleoporin 210	Protein Coding	44	GC03M021322	0.922358	https://www.genecards.org/cgi-bin/carddisp.pl?gene=NUP210
OS9	OS9 Endoplasmic Reticulum Lectin	Protein Coding	44	GC12P057693	0.922358	https://www.genecards.org/cgi-bin/carddisp.pl?gene=OS9
PCSK6	Proprotein Convertase Subtilisin/Kexin Type 6	Protein Coding	44	GC15M119445	0.922358	https://www.genecards.org/cgi-bin/carddisp.pl?gene=PCSK6
RAB10	RAB10, Member RAS Oncogene Family	Protein Coding	44	GC02P026033	0.922358	https://www.genecards.org/cgi-bin/carddisp.pl?gene=RAB10
TRMT1	TRNA Methyltransferase 1	Protein Coding	44	GC19M013104	0.922358	https://www.genecards.org/cgi-bin/carddisp.pl?gene=TRMT1
ZMPSTE24	Zinc Metallopeptidase STE24	Protein Coding	44	GC01P040258	0.922358	https://www.genecards.org/cgi-bin/carddisp.pl?gene=ZMPSTE24
GOLGA2	Golgin A2	Protein Coding	43	GC09M128255	0.922358	https://www.genecards.org/cgi-bin/carddisp.pl?gene=GOLGA2
GRPEL1	GrpE Like 1, Mitochondrial	Protein Coding	43	GC04M007060	0.922358	https://www.genecards.org/cgi-bin/carddisp.pl?gene=GRPEL1
NDUFAF2	NADH:Ubiquinone Oxidoreductase Complex Assembly Factor 2	Protein Coding	43	GC05P060945	0.922358	https://www.genecards.org/cgi-bin/carddisp.pl?gene=NDUFAF2
PDE4DIP	Phosphodiesterase 4D Interacting Protein	Protein Coding	43	GC01P148808	0.922358	https://www.genecards.org/cgi-bin/carddisp.pl?gene=PDE4DIP
PITRM1	Pitrilysin Metallopeptidase 1	Protein Coding	43	GC10M003138	0.922358	https://www.genecards.org/cgi-bin/carddisp.pl?gene=PITRM1
PSMD8	Proteasome 26S Subunit, Non-ATPase 8	Protein Coding	43	GC19P038374	0.922358	https://www.genecards.org/cgi-bin/carddisp.pl?gene=PSMD8
RAB5C	RAB5C, Member RAS Oncogene Family	Protein Coding	43	GC17M042124	0.922358	https://www.genecards.org/cgi-bin/carddisp.pl?gene=RAB5C
TOR1AIP1	Torsin 1A Interacting Protein 1	Protein Coding	43	GC01P179882	0.922358	https://www.genecards.org/cgi-bin/carddisp.pl?gene=TOR1AIP1
TUBGCP2	Tubulin Gamma Complex Associated Protein 2	Protein Coding	43	GC10M133278	0.922358	https://www.genecards.org/cgi-bin/carddisp.pl?gene=TUBGCP2
COLGALT1	Collagen Beta(1-O)Galactosyltransferase 1	Protein Coding	42	GC19P017555	0.922358	https://www.genecards.org/cgi-bin/carddisp.pl?gene=COLGALT1
SUN2	Sad1 And UNC84 Domain Containing 2	Protein Coding	42	GC22M059429	0.922358	https://www.genecards.org/cgi-bin/carddisp.pl?gene=SUN2
ATP13A3	ATPase 13A3	Protein Coding	41	GC03M194402	0.922358	https://www.genecards.org/cgi-bin/carddisp.pl?gene=ATP13A3
CHPF	Chondroitin Polymerizing Factor	Protein Coding	41	GC02M219538	0.922358	https://www.genecards.org/cgi-bin/carddisp.pl?gene=CHPF
ERO1B	Endoplasmic Reticulum Oxidoreductase 1 Beta	Protein Coding	41	GC01M236216	0.922358	https://www.genecards.org/cgi-bin/carddisp.pl?gene=ERO1B
PPIL3	Peptidylprolyl Isomerase Like 3	Protein Coding	41	GC02M200870	0.922358	https://www.genecards.org/cgi-bin/carddisp.pl?gene=PPIL3
RAB18	RAB18, Member RAS Oncogene Family	Protein Coding	41	GC10P027504	0.922358	https://www.genecards.org/cgi-bin/carddisp.pl?gene=RAB18
SLC30A7	Solute Carrier Family 30 Member 7	Protein Coding	41	GC01P100896	0.922358	https://www.genecards.org/cgi-bin/carddisp.pl?gene=SLC30A7
AP2A2	Adaptor Related Protein Complex 2 Subunit Alpha 2	Protein Coding	40	GC11P000924	0.922358	https://www.genecards.org/cgi-bin/carddisp.pl?gene=AP2A2
EMC1	ER Membrane Protein Complex Subunit 1	Protein Coding	40	GC01M019215	0.922358	https://www.genecards.org/cgi-bin/carddisp.pl?gene=EMC1
GCC2	GRIP And Coiled-Coil Domain Containing 2	Protein Coding	40	GC02P108432	0.922358	https://www.genecards.org/cgi-bin/carddisp.pl?gene=GCC2
MTCH1	Mitochondrial Carrier 1	Protein Coding	40	GC06M069358	0.922358	https://www.genecards.org/cgi-bin/carddisp.pl?gene=MTCH1
SDF2	Stromal Cell Derived Factor 2	Protein Coding	40	GC17M044985	0.922358	https://www.genecards.org/cgi-bin/carddisp.pl?gene=SDF2
TIMM8B	Translocase Of Inner Mitochondrial Membrane 8 Homolog B	Protein Coding	40	GC11M112084	0.922358	https://www.genecards.org/cgi-bin/carddisp.pl?gene=TIMM8B
MRPS2	Mitochondrial Ribosomal Protein S2	Protein Coding	39	GC09P135499	0.922358	https://www.genecards.org/cgi-bin/carddisp.pl?gene=MRPS2
ATP5MG	ATP Synthase Membrane Subunit G	Protein Coding	38	GC11P118423	0.922358	https://www.genecards.org/cgi-bin/carddisp.pl?gene=ATP5MG
INTS4	Integrator Complex Subunit 4	Protein Coding	38	GC11M097511	0.922358	https://www.genecards.org/cgi-bin/carddisp.pl?gene=INTS4
LARP4B	La Ribonucleoprotein 4B	Protein Coding	38	GC10M000806	0.922358	https://www.genecards.org/cgi-bin/carddisp.pl?gene=LARP4B
NUP54	Nucleoporin 54	Protein Coding	38	GC04M076114	0.922358	https://www.genecards.org/cgi-bin/carddisp.pl?gene=NUP54
SCCPDH	Saccharopine Dehydrogenase (Putative)	Protein Coding	38	GC01P246724	0.922358	https://www.genecards.org/cgi-bin/carddisp.pl?gene=SCCPDH
SELENOS	Selenoprotein S	Protein Coding	38	GC15M119446	0.922358	https://www.genecards.org/cgi-bin/carddisp.pl?gene=SELENOS
FKBP15	FKBP Prolyl Isomerase Family Member 15	Protein Coding	37	GC09M113161	0.922358	https://www.genecards.org/cgi-bin/carddisp.pl?gene=FKBP15
GRIPAP1	GRIP1 Associated Protein 1	Protein Coding	37	GC0XM048973	0.922358	https://www.genecards.org/cgi-bin/carddisp.pl?gene=GRIPAP1
RRP9	Ribosomal RNA Processing 9, U3 Small Nucleolar RNA Binding Protein	Protein Coding	37	GC03M051943	0.922358	https://www.genecards.org/cgi-bin/carddisp.pl?gene=RRP9
TIMM10B	Translocase Of Inner Mitochondrial Membrane 10B	Protein Coding	37	GC11P006482	0.922358	https://www.genecards.org/cgi-bin/carddisp.pl?gene=TIMM10B
FAM162A	Family With Sequence Similarity 162 Member A	Protein Coding	36	GC03P122384	0.922358	https://www.genecards.org/cgi-bin/carddisp.pl?gene=FAM162A
NUP58	Nucleoporin 58	Protein Coding	36	GC13P025630	0.922358	https://www.genecards.org/cgi-bin/carddisp.pl?gene=NUP58
UBAP2	Ubiquitin Associated Protein 2	Protein Coding	36	GC09M033921	0.922358	https://www.genecards.org/cgi-bin/carddisp.pl?gene=UBAP2
POGLUT3	Protein O-Glucosyltransferase 3	Protein Coding	35	GC11M108473	0.922358	https://www.genecards.org/cgi-bin/carddisp.pl?gene=POGLUT3
PRRC2B	Proline Rich Coiled-Coil 2B	Protein Coding	35	GC09P131373	0.922358	https://www.genecards.org/cgi-bin/carddisp.pl?gene=PRRC2B
WASHC4	WASH Complex Subunit 4	Protein Coding	35	GC12P105108	0.922358	https://www.genecards.org/cgi-bin/carddisp.pl?gene=WASHC4
MTARC1	Mitochondrial Amidoxime Reducing Component 1	Protein Coding	32	GC01P220788	0.922358	https://www.genecards.org/cgi-bin/carddisp.pl?gene=MTARC1
EIF2S3	Eukaryotic Translation Initiation Factor 2 Subunit Gamma	Protein Coding	48	GC0XP024054	0.904613	https://www.genecards.org/cgi-bin/carddisp.pl?gene=EIF2S3
KREMEN1	Kringle Containing Transmembrane Protein 1	Protein Coding	47	GC22P029073	0.904613	https://www.genecards.org/cgi-bin/carddisp.pl?gene=KREMEN1
NUP62	Nucleoporin 62	Protein Coding	47	GC19M049906	0.891128	https://www.genecards.org/cgi-bin/carddisp.pl?gene=NUP62
RBX1	Ring-Box 1	Protein Coding	46	GC22P040951	0.891128	https://www.genecards.org/cgi-bin/carddisp.pl?gene=RBX1
HAVCR1	Hepatitis A Virus Cellular Receptor 1	Protein Coding	45	GC05M157028	0.891128	https://www.genecards.org/cgi-bin/carddisp.pl?gene=HAVCR1
PABPC1	Poly(A) Binding Protein Cytoplasmic 1	Protein Coding	45	GC08M100685	0.891128	https://www.genecards.org/cgi-bin/carddisp.pl?gene=PABPC1
EXOSC2	Exosome Component 2	Protein Coding	44	GC09P130693	0.891128	https://www.genecards.org/cgi-bin/carddisp.pl?gene=EXOSC2
GORASP1	Golgi Reassembly Stacking Protein 1	Protein Coding	43	GC03M039096	0.891128	https://www.genecards.org/cgi-bin/carddisp.pl?gene=GORASP1
SRP72	Signal Recognition Particle 72	Protein Coding	43	GC04P056466	0.891128	https://www.genecards.org/cgi-bin/carddisp.pl?gene=SRP72
CLEC4G	C-Type Lectin Domain Family 4 Member G	Protein Coding	41	GC19M007728	0.891128	https://www.genecards.org/cgi-bin/carddisp.pl?gene=CLEC4G
DDX21	DExD-Box Helicase 21	Protein Coding	41	GC10P068956	0.891128	https://www.genecards.org/cgi-bin/carddisp.pl?gene=DDX21
SOD1	Superoxide Dismutase 1	Protein Coding	56	GC21P031659	0.883094	https://www.genecards.org/cgi-bin/carddisp.pl?gene=SOD1
ALPL	Alkaline Phosphatase, Biomineralization Associated	Protein Coding	54	GC01P021508	0.883094	https://www.genecards.org/cgi-bin/carddisp.pl?gene=ALPL
ADRB2	Adrenoceptor Beta 2	Protein Coding	52	GC05P148825	0.883094	https://www.genecards.org/cgi-bin/carddisp.pl?gene=ADRB2
CXCR2	C-X-C Motif Chemokine Receptor 2	Protein Coding	52	GC02P218125	0.883094	https://www.genecards.org/cgi-bin/carddisp.pl?gene=CXCR2
ABCA3	ATP Binding Cassette Subfamily A Member 3	Protein Coding	51	GC16M002275	0.883094	https://www.genecards.org/cgi-bin/carddisp.pl?gene=ABCA3
ACTA1	Actin Alpha 1, Skeletal Muscle	Protein Coding	51	GC01M229584	0.883094	https://www.genecards.org/cgi-bin/carddisp.pl?gene=ACTA1
DHFR	Dihydrofolate Reductase	Protein Coding	51	GC05M080626	0.883094	https://www.genecards.org/cgi-bin/carddisp.pl?gene=DHFR
EIF2AK2	Eukaryotic Translation Initiation Factor 2 Alpha Kinase 2	Protein Coding	51	GC02M037099	0.883094	https://www.genecards.org/cgi-bin/carddisp.pl?gene=EIF2AK2
INPPL1	Inositol Polyphosphate Phosphatase Like 1	Protein Coding	51	GC11P072223	0.883094	https://www.genecards.org/cgi-bin/carddisp.pl?gene=INPPL1
MUSK	Muscle Associated Receptor Tyrosine Kinase	Protein Coding	51	GC09P110668	0.883094	https://www.genecards.org/cgi-bin/carddisp.pl?gene=MUSK
RAB27A	RAB27A, Member RAS Oncogene Family	Protein Coding	51	GC15M055202	0.883094	https://www.genecards.org/cgi-bin/carddisp.pl?gene=RAB27A
EIF4G1	Eukaryotic Translation Initiation Factor 4 Gamma 1	Protein Coding	50	GC03P184314	0.883094	https://www.genecards.org/cgi-bin/carddisp.pl?gene=EIF4G1
GZMB	Granzyme B	Protein Coding	50	GC14M024630	0.883094	https://www.genecards.org/cgi-bin/carddisp.pl?gene=GZMB
MYH7	Myosin Heavy Chain 7	Protein Coding	50	GC14M023412	0.883094	https://www.genecards.org/cgi-bin/carddisp.pl?gene=MYH7
RYR1	Ryanodine Receptor 1	Protein Coding	50	GC19P069701	0.883094	https://www.genecards.org/cgi-bin/carddisp.pl?gene=RYR1
SLC4A1	Solute Carrier Family 4 Member 1 (Diego Blood Group)	Protein Coding	50	GC17M049875	0.883094	https://www.genecards.org/cgi-bin/carddisp.pl?gene=SLC4A1
TLR1	Toll Like Receptor 1	Protein Coding	50	GC04M038793	0.883094	https://www.genecards.org/cgi-bin/carddisp.pl?gene=TLR1
TTN	Titin	Protein Coding	50	GC02M178525	0.883094	https://www.genecards.org/cgi-bin/carddisp.pl?gene=TTN
IRAK3	Interleukin 1 Receptor Associated Kinase 3	Protein Coding	49	GC12P066289	0.883094	https://www.genecards.org/cgi-bin/carddisp.pl?gene=IRAK3
MASP2	MBL Associated Serine Protease 2	Protein Coding	49	GC01M011026	0.883094	https://www.genecards.org/cgi-bin/carddisp.pl?gene=MASP2
PPARA	Peroxisome Proliferator Activated Receptor Alpha	Protein Coding	49	GC22P046150	0.883094	https://www.genecards.org/cgi-bin/carddisp.pl?gene=PPARA
PTGS1	Prostaglandin-Endoperoxide Synthase 1	Protein Coding	49	GC09P122370	0.883094	https://www.genecards.org/cgi-bin/carddisp.pl?gene=PTGS1
CYSLTR1	Cysteinyl Leukotriene Receptor 1	Protein Coding	48	GC0XM078271	0.883094	https://www.genecards.org/cgi-bin/carddisp.pl?gene=CYSLTR1
IL5	Interleukin 5	Protein Coding	48	GC05M132541	0.883094	https://www.genecards.org/cgi-bin/carddisp.pl?gene=IL5
NKX2-1	NK2 Homeobox 1	Protein Coding	48	GC14M036516	0.883094	https://www.genecards.org/cgi-bin/carddisp.pl?gene=NKX2-1
TP73	Tumor Protein P73	Protein Coding	48	GC01P003652	0.883094	https://www.genecards.org/cgi-bin/carddisp.pl?gene=TP73
CMA1	Chymase 1	Protein Coding	47	GC14M024506	0.883094	https://www.genecards.org/cgi-bin/carddisp.pl?gene=CMA1
LAMA2	Laminin Subunit Alpha 2	Protein Coding	47	GC06P128863	0.883094	https://www.genecards.org/cgi-bin/carddisp.pl?gene=LAMA2
LBP	Lipopolysaccharide Binding Protein	Protein Coding	47	GC20P038346	0.883094	https://www.genecards.org/cgi-bin/carddisp.pl?gene=LBP
PDE4A	Phosphodiesterase 4A	Protein Coding	47	GC19P010416	0.883094	https://www.genecards.org/cgi-bin/carddisp.pl?gene=PDE4A
TLR6	Toll Like Receptor 6	Protein Coding	47	GC04M038828	0.883094	https://www.genecards.org/cgi-bin/carddisp.pl?gene=TLR6
TNFSF10	TNF Superfamily Member 10	Protein Coding	47	GC03M172505	0.883094	https://www.genecards.org/cgi-bin/carddisp.pl?gene=TNFSF10
CXADR	CXADR Ig-Like Cell Adhesion Molecule	Protein Coding	46	GC21P017513	0.883094	https://www.genecards.org/cgi-bin/carddisp.pl?gene=CXADR
CXCR3	C-X-C Motif Chemokine Receptor 3	Protein Coding	46	GC0XM071615	0.883094	https://www.genecards.org/cgi-bin/carddisp.pl?gene=CXCR3
EPX	Eosinophil Peroxidase	Protein Coding	46	GC17P058192	0.883094	https://www.genecards.org/cgi-bin/carddisp.pl?gene=EPX
FGF7	Fibroblast Growth Factor 7	Protein Coding	46	GC15P049423	0.883094	https://www.genecards.org/cgi-bin/carddisp.pl?gene=FGF7
SFTPA1	Surfactant Protein A1	Protein Coding	46	GC10P094450	0.883094	https://www.genecards.org/cgi-bin/carddisp.pl?gene=SFTPA1
CD84	CD84 Molecule	Protein Coding	45	GC01M160541	0.883094	https://www.genecards.org/cgi-bin/carddisp.pl?gene=CD84
SLAMF1	Signaling Lymphocytic Activation Molecule Family Member 1	Protein Coding	45	GC01M160608	0.883094	https://www.genecards.org/cgi-bin/carddisp.pl?gene=SLAMF1
GLE1	GLE1 RNA Export Mediator	Protein Coding	44	GC09P128504	0.883094	https://www.genecards.org/cgi-bin/carddisp.pl?gene=GLE1
IVNS1ABP	Influenza Virus NS1A Binding Protein	Protein Coding	44	GC01M185305	0.883094	https://www.genecards.org/cgi-bin/carddisp.pl?gene=IVNS1ABP
MEGF10	Multiple EGF Like Domains 10	Protein Coding	44	GC05P127230	0.883094	https://www.genecards.org/cgi-bin/carddisp.pl?gene=MEGF10
MUC5B	Mucin 5B, Oligomeric Mucus/Gel-Forming	Protein Coding	44	GC11P001990	0.883094	https://www.genecards.org/cgi-bin/carddisp.pl?gene=MUC5B
MYL1	Myosin Light Chain 1	Protein Coding	44	GC02M210290	0.883094	https://www.genecards.org/cgi-bin/carddisp.pl?gene=MYL1
NCR1	Natural Cytotoxicity Triggering Receptor 1	Protein Coding	44	GC19P070476	0.883094	https://www.genecards.org/cgi-bin/carddisp.pl?gene=NCR1
NCR2	Natural Cytotoxicity Triggering Receptor 2	Protein Coding	44	GC06P087956	0.883094	https://www.genecards.org/cgi-bin/carddisp.pl?gene=NCR2
NFU1	NFU1 Iron-Sulfur Cluster Scaffold	Protein Coding	44	GC02M069395	0.883094	https://www.genecards.org/cgi-bin/carddisp.pl?gene=NFU1
NLRP2	NLR Family Pyrin Domain Containing 2	Protein Coding	44	GC19P054953	0.883094	https://www.genecards.org/cgi-bin/carddisp.pl?gene=NLRP2
SLC52A3	Solute Carrier Family 52 Member 3	Protein Coding	44	GC20M000741	0.883094	https://www.genecards.org/cgi-bin/carddisp.pl?gene=SLC52A3
TAC1	Tachykinin Precursor 1	Protein Coding	44	GC07P097731	0.883094	https://www.genecards.org/cgi-bin/carddisp.pl?gene=TAC1
TRIM63	Tripartite Motif Containing 63	Protein Coding	44	GC01M026062	0.883094	https://www.genecards.org/cgi-bin/carddisp.pl?gene=TRIM63
ICOSLG	Inducible T Cell Costimulator Ligand	Protein Coding	43	GC21M044222	0.883094	https://www.genecards.org/cgi-bin/carddisp.pl?gene=ICOSLG
IL22RA2	Interleukin 22 Receptor Subunit Alpha 2	Protein Coding	43	GC06M137143	0.883094	https://www.genecards.org/cgi-bin/carddisp.pl?gene=IL22RA2
LY9	Lymphocyte Antigen 9	Protein Coding	43	GC01P160796	0.883094	https://www.genecards.org/cgi-bin/carddisp.pl?gene=LY9
MX1	MX Dynamin Like GTPase 1	Protein Coding	43	GC21P041420	0.883094	https://www.genecards.org/cgi-bin/carddisp.pl?gene=MX1
MYPN	Myopalladin	Protein Coding	43	GC10P068106	0.883094	https://www.genecards.org/cgi-bin/carddisp.pl?gene=MYPN
SERPINB1	Serpin Family B Member 1	Protein Coding	43	GC06M002847	0.883094	https://www.genecards.org/cgi-bin/carddisp.pl?gene=SERPINB1
SP100	SP100 Nuclear Antigen	Protein Coding	43	GC02P230415	0.883094	https://www.genecards.org/cgi-bin/carddisp.pl?gene=SP100
TRIM5	Tripartite Motif Containing 5	Protein Coding	43	GC11M006737	0.883094	https://www.genecards.org/cgi-bin/carddisp.pl?gene=TRIM5
CCL22	C-C Motif Chemokine Ligand 22	Protein Coding	42	GC16P057359	0.883094	https://www.genecards.org/cgi-bin/carddisp.pl?gene=CCL22
ISG20	Interferon Stimulated Exonuclease Gene 20	Protein Coding	42	GC15P088635	0.883094	https://www.genecards.org/cgi-bin/carddisp.pl?gene=ISG20
[truncated: 3,080 more rows]

## Sheet: TDD
T98311	Target Name	HUMAN angiotensin-converting enzyme (ACE)	HUMAN angiotensin-converting enzyme	ACE
Target Info
Target type	Target in Phase 3 Trial
Disease	Coronavirus Disease 2019 (COVID-19)
Drugs	Captopril	Drug Info	Drug Info
T98271	Target Name	HUMAN adaptor-associated kinase 1 (AAK1)	HUMAN adaptor-associated kinase 1	AAK1
Target Info
Target type	Target in Phase 3 Trial
Disease	Coronavirus Disease 2019 (COVID-19)
Drugs	Baricitinib	Drug Info	Drug Info
T00043	Target Name	HUMAN cyclin G-associated kinase (GAK)	HUMAN cyclin G-associated kinase	GAK
Target Info
Target type	Target in Phase 3 Trial
Disease	Coronavirus Disease 2019 (COVID-19)
Drugs	Baricitinib	Drug Info	Drug Info
T99041	Target Name	HUMAN dipeptidyl peptidase 4 (DPP-4)	HUMAN dipeptidyl peptidase 4	DPP-4
Target Info
Target type	Target in Phase 3 Trial
Disease	Coronavirus Disease 2019 (COVID-19); Middle East Respiratory Syndrome (MERS)
Drugs	Linagliptin	Drug Info	Drug Info
T86437	Target Name	HUMAN janus kinase 1 (JAK-1)	HUMAN janus kinase 1	JAK-1
Target Info
Target type	Target in Phase 3 Trial
Disease	Coronavirus Disease 2019 (COVID-19)
Drugs	Ruxolitinib	Drug Info	Drug Info
T87554	Target Name	HUMAN janus kinase 2 (JAK-2)	HUMAN janus kinase 2	JAK-2
Target Info
Target type	Target in Phase 3 Trial
Disease	Coronavirus Disease 2019 (COVID-19)
Drugs	Ruxolitinib	Drug Info	Drug Info
T94879	Target Name	HUMAN phosphodiesterase type 5 (PDE5)	HUMAN phosphodiesterase type 5	PDE5
Target Info
Target type	Target in Phase 3 Trial
Disease	Coronavirus Disease 2019 (COVID-19)
Drugs	Sildenafil	Drug Info	Drug Info
T94514	Target Name	HUMAN colony-stimulating factor (GM-CSF)	HUMAN colony-stimulating factor	GM-CSF
Target Info
Target type	Target in Phase 3 Trial
Disease	Coronavirus Disease 2019 (COVID-19)
Drugs	Lenzilumab	Drug Info	Drug Info
T94471	Target Name	HUMAN complement C5 protein (C5)	HUMAN complement C5 protein	C5
Target Info
Target type	Target in Phase 3 Trial
Disease	Coronavirus Disease 2019 (COVID-19)
Drugs	Ravulizumab	Drug Info	Drug Info
T99582	Target Name	HUMAN interleukin 6 (IL6)	HUMAN interleukin 6	IL6
Target Info
Target type	Target in Phase 3 Trial
Disease	Coronavirus Disease 2019 (COVID-19)
Drugs	Siltuximab
T86513	Target Name	HUMAN interleukin-6 receptor (IL6R)	HUMAN interleukin-6 receptor	IL6R
Target Info
Target type	Target in Phase 3 Trial
Disease	Coronavirus Disease 2019 (COVID-19)
Drugs	Sarilumab	Drug Info	Drug Info
T90048	Target Name	HUMAN interleukin-1 receptor 1 (IL1R1)	HUMAN interleukin-1 receptor 1	IL1R1
Target Info
Target type	Target in Phase 3 Trial
Disease	Coronavirus Disease 2019 (COVID-19)
Drugs	Anakinra	Drug Info	Drug Info
T98278	Target Name	HUMAN type-1 angiotensin II receptor (AGTR1)	HUMAN type-1 angiotensin II receptor	AGTR1
Target Info
Target type	Target in Phase 3 Trial
Disease	Coronavirus Disease 2019 (COVID-19)
Drugs	Telmisartan	Drug Info	Drug Info
T88015	Target Name	COVID-19 3C-like protease (3CLpro)	COVID-19 3C-like protease	3CLpro
Target Info
Target type	Target in Phase 3 Trial
Disease	Coronavirus Disease 2019 (COVID-19)
Drugs	Lopinavir + ritonavir	Drug Info	Drug Info
T87325	Target Name	COVID-19 papain-like proteinase (PL-PRO)	COVID-19 papain-like proteinase	PL-PRO
Target Info
Target type	Target in Phase 3 Trial
Disease	Coronavirus Disease 2019 (COVID-19)
Drugs	Isotretinoin	Drug Info	Drug Info
T94918	Target Name	COVID-19 RNA-directed RNA polymerase (RdRp)	COVID-19 RNA-directed RNA polymerase	RdRp
Target Info
Target type	Target in Phase 3 Trial
Disease	Coronavirus Disease 2019 (COVID-19)
Drugs	Favipiravir	Drug Info	Drug Info
T00158	Target Name	HUMAN glycosylation of host receptor (GHR)	HUMAN glycosylation of host receptor	GHR
Target Info
Target type	Target in Phase 3 Trial
Disease	Coronavirus Disease 2019 (COVID-19)
Drugs	Hydroxychloroquine	Drug Info	Drug Info
T00145	Target Name	HUMAN pH-dependent viral fusion/replication (pH-DVF/R)	HUMAN pH-dependent viral fusion/replication	pH-DVF/R
Target Info
Target type	Target in Phase 3 Trial
Disease	Coronavirus Disease 2019 (COVID-19)
Drugs	Hydroxychloroquine	Drug Info	Drug Info
T99884	Target Name	HUMAN toll-like receptor 7/9 signalling pathway (TLR7/9 pathway)	HUMAN toll-like receptor 7/9 signalling pathway	TLR7/9 pathway
Target Info
Target type	Target in Phase 3 Trial
Disease	Coronavirus Disease 2019 (COVID-19)
Drugs	Hydroxychloroquine	Drug Info	Drug Info
T97729	Target Name	HUMAN two pore channel subtype 2 (TPC2)	HUMAN two pore channel subtype 2	TPC2
Target Info
Target type	Target in Phase 2 Trial
Disease	Coronavirus Disease 2019 (COVID-19)
Drugs	Amiodarone
T99009	Target Name	HUMAN dihydroorotate dehydrogenase (DHODH)	HUMAN dihydroorotate dehydrogenase	DHODH
Target Info
Target type	Target in Phase 2 Trial
Disease	Coronavirus Disease 2019 (COVID-19); Middle East Respiratory Syndrome (MERS)
Drugs	IMU-838	Drug Info	Drug Info
T94501	Target Name	HUMAN complement C5 alpha (C5A)	HUMAN complement C5 alpha	C5A
Target Info
Target type	Target in Phase 2 Trial
Disease	Coronavirus Disease 2019 (COVID-19)
Drugs	IFX-1	Drug Info	Drug Info
T94307	Target Name	HUMAN interferon gamma (IFNG)	HUMAN interferon gamma	IFNG
Target Info
Target type	Target in Phase 2 Trial
Disease	Coronavirus Disease 2019 (COVID-19)
Drugs	Emapalumab	Drug Info	Drug Info
T99993	Target Name	HUMAN vascular endothelial growth factor (VEGF)	HUMAN vascular endothelial growth factor	VEGF
Target Info
Target type	Target in Phase 2 Trial
Disease	Coronavirus Disease 2019 (COVID-19)
Drugs	Bevacizumab	Drug Info	Drug Info
T87374	Target Name	COVID-19 spike glycoprotein (S)	COVID-19 spike glycoprotein	S
Target Info
Target type	Target in Phase 2 Trial
Disease	Coronavirus Disease 2019 (COVID-19)
Drugs	Nafamostat	Drug Info	Drug Info
T99908	Target Name	HUMAN transmembrane protease serine 2 (TMPRSS2)	HUMAN transmembrane protease serine 2	TMPRSS2
Target Info
Target type	Target in Phase 2 Trial
Disease	Coronavirus Disease 2019 (COVID-19); Middle East Respiratory Syndrome (MERS)
Drugs	Camostat mesylate	Drug Info	Drug Info
T98390	Target Name	HUMAN angiotensin-converting enzyme 2 (ACE2)	HUMAN angiotensin-converting enzyme 2	ACE2
Target Info
Target type	Target in Phase 2 Trial
Disease	Coronavirus Disease 2019 (COVID-19); Severe acute respiratory syndrome (SARS)
Drugs	rhACE2	Drug Info	Drug Info
T00099	Target Name	HUMAN calpain-1/calpain small subunit 1 heterodimer (CAPN1/CAPNS1)	HUMAN calpain-1/calpain small subunit 1 heterodimer	CAPN1/CAPNS1
Target Info
Target type	Target in Phase 2 Trial
Disease	Coronavirus Disease 2019 (COVID-19)
Drugs	BLD-2660	Drug Info	Drug Info
T86837	Target Name	HUMAN calpain-2/calpain small subunit 1 heterodimer (CAPN2/CAPNS1)	HUMAN calpain-2/calpain small subunit 1 heterodimer	CAPN2/CAPNS1
Target Info
Target type	Target in Phase 2 Trial
Disease	Coronavirus Disease 2019 (COVID-19)
Drugs	BLD-2660	Drug Info	Drug Info
T97719	Target Name	HUMAN bruton tyrosine kinase (BTK)	HUMAN bruton tyrosine kinase	BTK
Target Info
Target type	Target in Phase 2 Trial
Disease	Coronavirus Disease 2019 (COVID-19)
Drugs	Acalabrutinib
T94549	Target Name	HUMAN angiopoietin-2 (ANG-2)	HUMAN angiopoietin-2	ANG-2
Target Info
Target type	Target in Phase 2 Trial
Disease	Coronavirus Disease 2019 (COVID-19)
Drugs	LY3127804	Drug Info	Drug Info
T94912	Target Name	HUMAN C5a receptor (C5aR)	HUMAN C5a receptor	C5aR
Target Info
Target type	Target in Phase 2 Trial
Disease	Coronavirus Disease 2019 (COVID-19)
Drugs	Avdoralimab	Drug Info	Drug Info
T97747	Target Name	HUMAN C-C chemokine receptor 5 (CCR5)	HUMAN C-C chemokine receptor 5	CCR5
Target Info
Target type	Target in Phase 2 Trial
Disease	Coronavirus Disease 2019 (COVID-19)
Drugs	Leronlimab	Drug Info	Drug Info
T90070	Target Name	HUMAN interleukin 8 (IL8)	HUMAN interleukin 8	IL8
Target Info
Target type	Target in Phase 2 Trial
Disease	Coronavirus Disease 2019 (COVID-19)
Drugs	BMS-986253	Drug Info	Drug Info
T94119	Target Name	HUMAN PI3-kinase delta (PIK3CD)	HUMAN PI3-kinase delta	PIK3CD
Target Info
Target type	Target in Phase 2 Trial
Disease	Coronavirus Disease 2019 (COVID-19)
Drugs	Duvelisib	Drug Info	Drug Info
T94131	Target Name	HUMAN PI3-kinase gamma (PIK3CG)	HUMAN PI3-kinase gamma	PIK3CG
Target Info
Target type	Target in Phase 2 Trial
Disease	Coronavirus Disease 2019 (COVID-19)
Drugs	Duvelisib	Drug Info	Drug Info
T89083	Target Name	HUMAN toll-like receptor 2 (TLR2)	HUMAN toll-like receptor 2	TLR2
Target Info
Target type	Target in Phase 2 Trial
Disease	Coronavirus Disease 2019 (COVID-19)
Drugs	PUL-042	Drug Info	Drug Info
T89415	Target Name	HUMAN toll-like receptor 6 (TLR6)	HUMAN toll-like receptor 6	TLR6
Target Info
Target type	Target in Phase 2 Trial
Disease	Coronavirus Disease 2019 (COVID-19)
Drugs	PUL-042	Drug Info	Drug Info
T87633	Target Name	HUMAN toll-like receptor 9 (TLR9)	HUMAN toll-like receptor 9	TLR9
Target Info
Target type	Target in Phase 2 Trial
Disease	Coronavirus Disease 2019 (COVID-19)
Drugs	PUL-042	Drug Info	Drug Info
T99685	Target Name	HUMAN mammalian target of rapamycin (mTOR)	HUMAN mammalian target of rapamycin	mTOR
Target Info
Target type	Target in Phase 2 Trial
Disease	Coronavirus Disease 2019 (COVID-19); Middle East Respiratory Syndrome (MERS)
Drugs	Sirolimus
T90038	Target Name	HUMAN MYD88NF-kappa-B proinflammatory pathway (MYD88-NFKB pathway)	HUMAN MYD88NF-kappa-B proinflammatory pathway	MYD88-NFKB pathway
Target Info
Target type	Target in Phase 2 Trial
Disease	Coronavirus Disease 2019 (COVID-19)
Drugs	Atorvastatin	Drug Info	Drug Info
T94933	Target Name	HUMAN basigin (BSG)	HUMAN basigin	BSG
Target Info
Target type	Target in Phase 1 Trial
Disease	Coronavirus Disease 2019 (COVID-19)
Drugs	Meplazumab	Drug Info	Drug Info
T99834	Target Name	HUMAN toll-like receptor 3 (TLR3)	HUMAN toll-like receptor 3	TLR3
Target Info
Target type	Target in Phase 1 Trial
Disease	Coronavirus Disease 2019 (COVID-19); Middle East Respiratory Syndrome (MERS)
Drugs	Rintatolimod	Drug Info	Drug Info
T86646	Target Name	HUMAN beta adrenergic receptor (BAR)	HUMAN beta adrenergic receptor	BAR
Target Info
Target type	Literature-reported Target
Disease	Coronavirus Disease 2019 (COVID-19)
Drugs	Carvedilol	Drug Info	Drug Info
T86597	Target Name	HUMAN bromodomain-containing protein 2 (BRD2)	HUMAN bromodomain-containing protein 2	BRD2
Target Info
Target type	Literature-reported Target
Disease	Coronavirus Disease 2019 (COVID-19)
Drugs	JQ1	Drug Info	Drug Info
T86928	Target Name	HUMAN casein kinase II (CSK2)	HUMAN casein kinase II	CSK2
Target Info
Target type	Literature-reported Target
Disease	Coronavirus Disease 2019 (COVID-19)
Drugs	Silmitasertib	Drug Info	Drug Info
T86573	Target Name	HUMAN inosine-5'-monophosphate dehydrogenase 2 (IMPDH2)	HUMAN inosine-5'-monophosphate dehydrogenase 2	IMPDH2
Target Info
Target type	Literature-reported Target
Disease	Coronavirus Disease 2019 (COVID-19)
Drugs	Ribavirin	Drug Info	Drug Info
T86577	Target Name	HUMAN mannose receptor (MRC1)	HUMAN mannose receptor	MRC1
Target Info
Target type	Literature-reported Target
Disease	Coronavirus Disease 2019 (COVID-19)
Drugs	Metformin	Drug Info	Drug Info
T88547	Target Name	HUMAN opioid receptor sigma 1 (OPRS1)	HUMAN opioid receptor sigma 1	OPRS1
Target Info
Target type	Literature-reported Target
Disease	Coronavirus Disease 2019 (COVID-19)
Drugs	Haloperidol	Drug Info	Drug Info
T89039	Target Name	HUMAN sigma intracellular receptor 2 (TMEM97)	HUMAN sigma intracellular receptor 2	TMEM97
Target Info
Target type	Literature-reported Target
Disease	Coronavirus Disease 2019 (COVID-19)
Drugs	Haloperidol
T01385	Target Name	HUMAN valosin-containing protein p97 (VCP)	HUMAN valosin-containing protein p97	VCP
Target Info
Target type	Literature-reported Target
Disease	Coronavirus Disease 2019 (COVID-19)
Drugs	NMS-873	Drug Info	Drug Info
T86358	Target Name	COVID-19 ribonucleic acid (RNA)	COVID-19 ribonucleic acid	RNA
Target Info
Target type	Diagnostic Marker
Disease	Not Available
Drugs	Not Available
T89592	Target Name	MERS-CoV 3C-like proteinase (3CLpro)	MERS-CoV 3C-like proteinase	3CLpro
Target Info
Target type	Target in Phase 2 Trial
Disease	Middle East Respiratory Syndrome (MERS)
Drugs	Lopinavir + ritonavir + interferon beta-1b	Drug Info	Drug Info
T18143	Target Name	MERS-CoV papain-like proteinase (PL-PRO)	MERS-CoV papain-like proteinase	PL-PRO
Target Info
Target type	Target in Preclinical Study
Disease	Middle East Respiratory Syndrome (MERS)
Drugs	Disulfiram	Drug Info	Drug Info
T89658	Target Name	MERS-CoV RNA-directed RNA polymerase (RdRp)	MERS-CoV RNA-directed RNA polymerase	RdRp
Target Info
Target type	Target in Preclinical Study
Disease	Middle East Respiratory Syndrome (MERS)
Drugs	Remdesivir	Drug Info	Drug Info
T88595	Target Name	MERS-CoV spike glycoprotein (S)	MERS-CoV spike glycoprotein	S
Target Info
Target type	Target in Preclinical Study
Disease	Middle East Respiratory Syndrome (MERS)
Drugs	Nafamostat	Drug Info	Drug Info
T89826	Target Name	SARS-CoV 3C-like protease (3CLpro)	SARS-CoV 3C-like protease	3CLpro
Target Info
Target type	Target in Preclinical Study
Disease	Severe acute respiratory syndrome (SARS)
Drugs	Lopinavir	Drug Info	Drug Info
T89736	Target Name	SARS-CoV papain-like proteinase (PL-PRO)	SARS-CoV papain-like proteinase	PL-PRO
Target Info
Target type	Target in Preclinical Study
Disease	Severe acute respiratory syndrome (SARS)
Drugs	Disulfiram	Drug Info	Drug Info
T89879	Target Name	SARS-CoV RNA-directed RNA polymerase (RdRp)	SARS-CoV RNA-directed RNA polymerase	RdRp
Target Info
Target type	Target in Preclinical Study
Disease	Severe acute respiratory syndrome (SARS)
Drugs	Remdesivir
