# Supplementary material for: In silico evidence implicating novel mechanisms of Prunella vulgaris L. as a potential botanical drug against COVID-19-associated acute kidney injury
Source: Front Pharmacol. 2023 May 18;14:1188086. doi: 10.3389/fphar.2023.1188086 (PMC10232756; doi:10.3389/fphar.2023.1188086)
Supplement: Supplementary file 6 [file DataSheet5.ZIP › raw data/crossed gene.xlsx]

## Sheet: drug
PTGS2
PRSS1
MMP2
TYR
HSP90AA1
CASP9
AR
PTGS1
BIRC5
CCNB1
ADCY2
MET
MMP9
IL2
AKT1
VEGFA
CCND1
BCL2L1
CDKN1A
XDH
TOP1
MDM2
EGFR
HMOX1
CASP7
ICAM1
MCL1
NFKBIA
NUF2
DPP4
PI4K2A
NCOA2
SLC2A2
INSR
RELA
XIAP
TP53
IL10
CD40LG
PTGES
MAPK1
JUN
RB1
CDK4
APP
IL6
CASP3
ERBB2
PPARG
MMP1
PCNA
IL4
TOP2A
GSTP1
IFNG
NOS1AP
RXRA
ACHE
CDKN2A
AHSA1
ADRB2
MMP3
F7
IGF2
KCNH2
SCN5A
BCL2
FOS
EIF6
BAX
IRF1
GABRA1
MAOB
EGF
ELK1
POR
ODC1
CASP8
SOD1
PRKCA
HIF1A
STAT1
RUNX1T1
CDK1
HSPA5
ACACA
GSTM1
GSTM2
CYP1A2
CAV1
PLAU
PTGER3
CXCL8
PRKCB
AKR1B1
TOP2B
SERPIND1
RUNX2
RASSF1
E2F1
E2F2
ACPP
CTSD
IGFBP3
SERPINE1
COL1A1
ERBB3
PON1
DIO1
PCOLCE
NPEPPS
HK2
NKX3-1
RASA1
CYP3A4
NQO1
PARP1
MYC
F3
GJA1
CYP1A1
IL1B
CCL2
SELE
VCAM1
CHEK2
CLDN4
PPARA
DUOX2
NOS3
HSPB1
TGFB1
SULT1E1
MGAM
NR1I2
CYP1B1
PLAT
THBD
PIK3CA
IL1A
AHR
ALOX5
NCF1
ABCG2
MPO
NFE2L2
HAS2
PSMD3
CXCL2
COL3A1
PPARD
CXCL11
DCAF5
CHUK
HSF1
CRP
NR1I3
SPP1
CXCL10
SLC6A4
MAP2
CHRNA2
ADRA1B
OPRM1
CHRM2
ADRA1D
HTR2A
ARMCX3
AKR1C3
SLPI
PGR
CALM2
CHRM1
SLC6A2
MAPK8
IKBKB
ADH1C
LTA4H
MAOA
NCOA1
ADRA2A
SLC6A3
CTRB1
CHRM3
ADRB1
NR3C2
GSR
CD36
ABCB1
BATF3
EDN1
CA2
RAF1
GABR2
GABR3
GABR5
PIP4K2A

## Sheet: drug-covid aki
31 common elements in "COVID-19 AKI " and "Prunella vulgari":
IL6
CRP
CXCL8
CXCL10
F3
IL10
CCL2
IL1B
IL4
IL2
DPP4
EGFR
NOS3
IFNG
RELA
SERPINE1
AR
HSPA5
STAT1
HMOX1
HIF1A
TGFB1
VEGFA
MPO
NFE2L2
THBD
ALOX5
EDN1
CXCL2
ICAM1
MMP1

## Sheet: covid
ACE2
TMPRSS2
IL6
TLR7
TNF
ACE
FURIN
CRP
CXCL8
CXCL10
CGAS
F3
NLRP3
IL10
CCL2
IL1B
NRP1
TNNI3
F2
IL2RA
CCL3
IL4
IL2
STING1
IFNB1
DPP4
AGT
CTSL
HLA-A
TLR4
REN
CCR6
IFNA2
AGTR1
HLA-C
SLC6A19
IRF3
CD8A
ALB
VWF
NPPB
VDR
IL17A
GPT
PLG
IFNA1
LOC117134593
IL7
EGFR
TMPRSS4
CSF2
TBK1
AGTR2
TNFRSF1A
KNG1
IL22
SERPING1
LOC117134608
LOC117135106
LOC117134604
NRP2
LOC112679198
IL18
CD4
BMAL1
NOS3
NFKB1
LOC117134605
LOC117134606
OAS1
SERPINA3
IFNG
TNFRSF1B
FCGR2A
BDKRB1
RELA
IFNAR1
AAK1
MIR146A
INS
BSG
TLR3
CSF3
FCGR3A
SERPINE1
TAMM41
IFIH1
MUC1
MBL2
CCR5
IFNAR2
PMS2
CHAT
INPP5E
TYK2
ABO
SH2D3A
TLR2
APOE
IRF7
ADAMTS13
HLA-B
AR
LINC00562
HSPA5
SLC6A20
LZTFL1
ADAM17
FCGR3B
SIGLEC5
CALCA
HMGB1
HLA-DRB1
ADM
IFITM3
TREM1
CXCR6
STAT1
RIGI
S100A8
SCARB1
SERPINA1
HMOX1
S100A9
LOC119086083
ANGPT2
CD274
MAVS
HIF1A
FYCO1
IL10RB
SFTPD
DPP9
SERPINC1
THBS3
MIR155
CD28
RAB7A
CD209
TGFB1
CD14
CCR9
LOC117134607
LOC117134611
LOC117135104
LOC117135105
ACAT1
MUC5AC
G6PD
CCL5
APOL1
VEGFA
PRF1
FAS
IL13
TLR9
FGA
FGB
ELANE
MIR126
HAVCR2
RAVER1
STAT3
TLR8
OAS3
GDF15
CLEC4M
NEAT1
MALAT1
PTX3
ZC3HAV1
JAK1
VPS39
AVP
TAC4
IGF1
MPO
CD163
CCL11
PDCD1
SIGLEC1
XCR1
CCR2
TNNT2
PLAUR
SFTPB
SFTPC
FUT2
BCL11A
EFNA4
PLSCR1
RGMA
ATP11A
ACSL6
KANSL1
ELF5
TRIM46
IFNA10
ZGLP1
SLC22A31
LINC00649
LINC01276
LOC118966792
SELP
UGT2A1
UGT2A2
P2RX7
MYD88
NFE2L2
LOC117600004
GZMA
THBD
CCR1
STAT2
NEU1
TAS2R38
IFNL1
STAT5B
FGG
F13A1
STAT5A
FOXP3
CD80
CD86
F13B
ALOX5
ENTPD1
LDHA
C5AR1
KIR3DL1
ERVW-1
LPA
IL33
VPS41
FLT1
YARS1
CCL4
HLA-G
IL6R
TTR
EDN1
VAMP8
IFNL4
ERG
TAS2R1
IL15
CXCL1
CXCL2
ANGPTL4
CNR2
LINC02967
AGER
MAS1
ENPEP
ICAM1
CCR3
SCGB1A1
ANXA2
MTHFR
IFNL2
SDC1
F11
IDO1
IDO2
BECN1
IKBKE
SIGMAR1
SNAP29
STX17
GSTT1
GOLGA3
AKAP8L
CTSB
RAB8A
RIOX2
FNDC5
IL2RB
CHI3L1
SAA1
MIR320B1
ADAM9
GC
CCL17
RHOA
VPS11
ATF4
ESM1
RPL36
MMP1
EIF2B1
TES
ISG15
UNC93B1
NCAM1
CXCL16
TH2-LCR
LOC106699567
LOC111832671
LOC112590816
LOC112590817
LOC116158494
LOC116158495
LOC116183086
LOC116183087
LOC117152610
LOC117152611
LOC117204000
LOC117204001
LOC117693187
LOC119230225
LOC119266102
LGALS3
AP3B1
DNMT1
UBAP2L
VKORC1
RNH1
CAPNS1
GAK
DPP-4
JAK-1
JAK-2
PDE5
GM-CSF
C5
IL1R1
3CLpro
PL-PRO
RdRp
GHR
pH-DVF/R
TPC2
DHODH
C5A
VEGF
CAPN1
CAPN2
BTK
ANG-2
C5aR
IL8
PIK3CD
PIK3CG
TLR6
mTOR
BAR
BRD2
CSK2
IMPDH2
MRC1
OPRS1
TMEM97
VCP
RNA
IMD74
SLEB17

## Sheet: Sheet1
183 common elements in "COVID-19" and "AKI":
ACE2
TMPRSS2
IL6
TLR7
TNF
ACE
CRP
CXCL8
CXCL10
F3
NLRP3
IL10
CCL2
IL1B
NRP1
TNNI3
F2
IL2RA
CCL3
IL4
IL2
IFNB1
DPP4
AGT
HLA-A
TLR4
REN
CCR6
IFNA2
AGTR1
HLA-C
SLC6A19
IRF3
CD8A
ALB
VWF
NPPB
VDR
IL17A
GPT
PLG
IFNA1
IL7
EGFR
CSF2
TBK1
AGTR2
TNFRSF1A
KNG1
IL18
CD4
NOS3
NFKB1
SERPINA3
IFNG
TNFRSF1B
FCGR2A
RELA
MIR146A
INS
BSG
TLR3
CSF3
FCGR3A
SERPINE1
TAMM41
IFIH1
MUC1
MBL2
CCR5
PMS2
CHAT
INPP5E
TLR2
APOE
ADAMTS13
HLA-B
AR
HSPA5
LZTFL1
ADAM17
FCGR3B
SIGLEC5
CALCA
HMGB1
HLA-DRB1
ADM
TREM1
STAT1
S100A8
SERPINA1
HMOX1
S100A9
ANGPT2
CD274
HIF1A
SFTPD
SERPINC1
MIR155
CD28
CD209
TGFB1
CD14
G6PD
CCL5
APOL1
VEGFA
PRF1
FAS
IL13
TLR9
FGA
FGB
ELANE
MIR126
HAVCR2
STAT3
GDF15
NEAT1
MALAT1
PTX3
JAK1
AVP
IGF1
MPO
CD163
CCL11
PDCD1
CCR2
TNNT2
PLAUR
SFTPB
SFTPC
SELP
P2RX7
MYD88
NFE2L2
THBD
STAT2
NEU1
STAT5B
STAT5A
FOXP3
CD80
CD86
ALOX5
LDHA
C5AR1
KIR3DL1
LPA
IL33
FLT1
CCL4
HLA-G
IL6R
TTR
EDN1
IL15
CXCL1
CXCL2
AGER
ICAM1
SCGB1A1
MTHFR
SDC1
IDO1
GSTT1
CTSB
IL2RB
CHI3L1
SAA1
GC
RHOA
MMP1
UNC93B1
NCAM1
LGALS3
DNMT1
C5
IL1R1
CAPN1
BTK
PIK3CG

## Sheet: aki
SIRT1
PPARG
CLU
HMOX1
HP
B2M
HBEGF
GFER
NQO1
TLR4
HAVCR1
BAX
ATP5F1B
NOS3
NPPA
NFE2L2
LCN2
MPO
EGFR
C3
SLC22A12
UGT1A9
IGFBP1
UGT1A1
INS
IL6
IL10
IGF1
GSTP1
MIR146B
HBG2
HEXB
MTHFR
IFNA2
HPX
HSPA1A
AVP
KLK1
KNG1
MIR25
PLG
MIR30A
MIR30D
MIR99A
SERPINA1
TNFRSF12A
IL20
NFKB1
NOS2
MIR23A
MIR215
POMC
UOX
LRP2
MIRLET7I
MIR10A
MIR122
MIR140
MIR143
MIR148A
MIR192
ORM1
GSTM2
RAPGEF3
CD44
TNF
TLR2
AFM
THBD
EDN1
TGFB1
AHSG
A2M
EPHX2
CYP2D6
CYP2C9
CYP2C19
GPNMB
AMN
OCLN
VEGFA
FSTL1
TTR
CCR5
CP
CST3
TP53
EPO
TFF3
ALB
GC
GAS6
AMBP
G6PD
SLC22A24
BDKRB2
SLC11A1
TF
SOD1
GSK3B
SPP1
GSTA1
CAPN1
PTGER4
SCGB1A1
PTGS2
HDAC3
CASP1
FIS1
RB1
PKD2
BCL2
EGLN1
TGFA
CYP2E1
WNT4
SLC22A2
SLC22A1
AVPR1A
MFN1
BAD
BCL2L1
PTAFR
XDH
CDKN1B
ALAD
FN1
HDAC5
ALOX5
FGA
MTOR
GATM
GOT2
UTS2R
EPAS1
EGF
PROCR
NES
EGLN3
CRP
ADRB2
CYP27B1
ACE
DDIT3
ECE1
GSR
ANXA1
ARG1
NDUFB8
HIF1A
MET
IL1B
AR
ARG2
LGALS3
MIR26A1
IGF1R
MB
NPPB
NOS1
HES1
HSPA8
ICAM1
PKD1
PKHD1
FLT3
UMOD
HNF1B
CEBPA
NPM1
RUNX1
REN
KIT
WT1
ETV6
KMT2A
HMBS
TERT
TSC2
STAT3
JAK2
CFH
IFNG
RANBP2
KRAS
DNMT3A
BCOR
MUC1
COL4A5
MIR126
PAX2
GATA2
NBN
CPT2
NUP214
COL4A4
VHL
NSD1
CEP290
PTEN
DZIP1L
PAX5
F2
GANAB
MIR155
GATA1
IDH1
RARA
MIR15A
DNAJB11
ABL1
MYC
CXCL8
CBFB
NPHP3
CCL2
SETBP1
TSC1
MLLT10
CC2D2A
CDKN2A
SETD2
NPHP1
APOE
STAR
ALG9
MEFV
BRCA2
AGTR1
CREBBP
ADAMTS13
PML
DYNC2H1
MIR223
IDH2
MMP9
IL2
AKT1
SLC2A9
ABCB1
CFI
CD46
CASP3
MKS1
NPHS2
PBX1
NPHS1
MIR210
IFT140
IKZF1
CCND1
MAPK1
GLIS2
CTNNB1
GPT
IL18
LPIN1
VWF
HLA-B
ZBTB16
PICALM
MIR21
GNB1
DDX41
TMEM67
SERPINE1
DGKE
CFTR
STAT5B
AGT
TET2
CTLA4
HLA-DRB1
MIR17
IL4
MYH11
APOL1
LPP
BICC1
BRAF
ELANE
AQP2
IRF3
SEC63
RET
HPRT1
PIK3CA
DNAJC21
CYS1
BCR
TTC21B
MIR1225
CHEK2
TLR3
MIR204
INVS
CFHR5
NPHP4
CFHR1
MDM2
FLCN
EP300
CSF3
ATM
CASR
ACE2
F3
SH3GL1
MME
HNF1A
RTEL1
HGF
TNFRSF1A
HLA-A
FGF23
NRAS
MIRLET7C
SHOC2
NOTCH1
PTPN11
LRP5
IGF2
PRKAR1A
NAGLU
COL4A3
IL17A
HMGB1
SLC4A1
MIR34B
TBX18
CSF2
SAA1
PIK3C2A
FBN1
F5
CD36
WDR19
PRKCSH
HBB
FLT1
APRT
LEP
PRTN3
SLC26A1
U2AF1
NLRP3
CD4
GDNF
BDNF
ASXL1
NRIP1
SELP
NUMA1
FIP1L1
CALCA
RUNX1T1
ITGAM
CCR6
CLCNKB
GATA3
FAS
VDR
FCGR2A
MIR320A
PDGFRB
AGXT
SLC34A1
CLCN5
NTRK1
CFHR3
MIR203A
HRAS
ELN
TRAF3
MYB
BSND
TBK1
COPA
SEPTIN9
SERPINA3
IL2RA
HFE
PMP22
FGFR1
INPP5E
IFT172
RTEL1-TNFRSF6B
STAT1
APOA1
IL3
CCL5
IL1A
JUN
RYR1
TRMU
MIR152
IL1RN
FGF2
RBP4
TICAM1
ERCC6L2
TGM6
FASLG
SLC13A3
AQP1
SDHB
EYA1
IQCB1
IFNA1
CXCL10
ADIPOQ
CD34
CYP3A4
MAPK8
CD79A
SERPINC1
SLC17A5
KL
SST
FOXP3
GSTM1
MMACHC
RINT1
CDKN1A
NUP98
MIR34A
CAT
CDKN2B
H19
MIR16-1
PLAT
NOD2
SLC12A3
CXCL12
SFTPB
ALPL
SALL1
BRCA1
NGF
VCAM1
TBL1XR1
MIRLET7D
CDKN1C
GLS
NEK8
IRF2BP2
SF3B1
LPL
JAK1
CXCR4
DNASE1
OFD1
SLC12A1
IL13
ESR1
AQP4
SLC9A3
RPGRIP1L
ITGA8
ALDH2
SRC
PARP1
THPO
CDH1
CFHR2
HADHA
SELE
H2AC18
MRTFA
AHI1
CCN2
KAT6A
KITLG
ENO2
FOS
MECOM
CFB
NF1
ANPEP
EPOR
ADM
ENPP1
HSPG2
MKKS
MBL2
PDCD1
MIRLET7A3
AVPR2
HLA-DQB1
IL7
UNC93B1
GP1BA
COL4A1
CD40LG
XIAP
HLA-C
MYH9
CYP3A5
NABP1
CASP8
TMEM231
IFT80
FHIT
HAVCR2
CLCNKA
ENG
GFAP
MIR146A
FABP1
LMX1B
CSF1
TRPC6
MT-TL1
ABCC1
ANXA5
LCAT
GHRL
MYLK
MIF
CYCS
ABCG2
ALG8
BMP4
MLLT3
ITGB2
NOTCH2
PMS2
COMT
TNNI3
FAT4
CUBN
ACTN4
TNFRSF11B
ROBO2
FGFR3
CPOX
ERBB2
HNF4A
KDR
BMP7
CD40
NOTCH3
GRHPR
AGER
RAD51
CD8A
MIR145
NR3C2
C4A
MIR130B
PTPN22
TRPV4
MIR199A1
IL6R
APOB
MALAT1
CASP9
NEK1
PTH
ADA2
MPL
OCRL
MYCN
ABCC8
CR1
MBP
YWHAE
FANCA
GRIN2B
TNNT2
MIR27A
TCF3
SET
INF2
MIR221
MIR106B
NCAM1
SHH
GGT1
MIR142
SMARCB1
MSH2
AGTR2
CHAT
BGLAP
GPC3
GLI1
GLA
JAK3
PON1
CD274
DEK
MIR93
CCL3
SLC22A6
CSF3R
SELL
ERBB3
ADA
TMEM216
SLC22A5
PTX3
IL15
CALR
FAH
FCGR2B
MT-CO3
DICER1
IL6ST
CRLF2
CREB1
PRF1
CCL11
PPOX
SLIT2
FANCD2
BBS1
IL1R1
ATRX
PRPS1
LBP
IFT88
CAV1
SREBF1
OGG1
SMARCA4
ITGB3
CDK4
DNMT1
PIGA
CFHR4
TIMP1
MMP2
ICOSLG
CD2AP
IL5
SLC2A1
SPINK1
CD14
IGFBP3
F8
RAF1
INSR
MIR29A
IL2RB
SAMD9L
GZMB
LIG4
SYK
ACTB
PTPRC
CD33
ANKS6
NR3C1
TFRC
VIM
MCL1
PTGS1
S100B
MAP2K1
CEBPB
MT-CO1
BRD4
FGFR2
KCNJ11
MEN1
SOCS1
SLC2A2
GAPDH
IFIH1
G6PC1
SLPI
GBA1
ROBO1
MT-ND1
HAX1
KAT6B
STAT2
SRSF2
ADORA2A
RBM15
EDNRB
FANCC
WDR35
SFTPC
LMNA
RHOA
ERCC6
RETN
SOD2
SLC7A9
TNFSF11
POLG
CLDN16
B9D1
HMGCR
PLA2G2A
KDM4C
MEG3
TRIM28
IFT27
CEP164
MGAT3-AS1
MAPK3
ALMS1
TPMT
ASS1
HMGCL
SERPINF2
BBS4
MMP1
KCNQ1OT1
EZH2
TCTN2
HDAC8
C4B
CDK2
SLC6A4
HLA-G
GLIS3
SF3B2
ITGA2B
LTA
STAT5A
TNXB
TNFRSF1B
KMT2D
NIPBL
SLC6A19
SCN1A
MIR144
MIR106A
PALB2
SDCCAG8
TGFBR1
TNFSF10
PYGM
FH
UPK3A
PECAM1
CXCR3
ATP7B
TMCO1
TRD
GJB2
SAMD9
RPL5
CYP1A1
SLC7A7
HPSE2
CBFA2T3
SBDS
MIR141
ACTG1
MMP3
FANCG
APP
ANGPT2
LHX1
PVT1
RPS19
NOX4
SOX9
LDLR
RUNX2
PPARA
IGFBP7
JAG1
PRL
LDHA
HOXA9
IL7R
CTSB
FANCL
COL1A1
HSP90AA1
PRODH
TRIP13
IL33
RARB
CD55
FCGR3B
GYPA
AFF3
MAPK14
MIR200C
PAX8
STAT4
CASK
PTPRO
CACNA1S
DNTT
DDX3X
BMP6
TERC
KCNJ1
EIF2AK3
ACP5
PIK3CG
TCL1A
NR1H2
EDNRA
TIMP2
SCNN1A
MIR9-1
SLC5A2
MAPK10
C11orf65
PROM1
ABCB4
KCNQ1
ITGAL
GCK
HADHB
GFI1
ETS1
SMPD1
LIF
SMC1A
CORIN
CD7
CHUK
PDPN
RNLS
MIR125A
FANCE
HAMP
BCL10
TRG
TRB
CD80
LIFR
MIR378A
HLA-DQA1
NUDT15
MEIS1
SCN9A
BCL6
AXDND1
HSPA4
COQ8B
CSF1R
FOXO3
CDK1
CD19
PTCH1
SPTAN1
WNK1
KMT2C
MT-CYB
RAD21
CCND2
EVC2
SMARCAL1
WNT5A
FANCF
TUG1
SDHD
PRDM16
DKC1
NEAT1
MVP
BAAT
HOTAIR
SFTPD
MYD88
FOXC1
PLA2G7
LRRC56
SIX5
FANCI
ABCC2
CD28
ADAM17
POU6F2
EGR1
TLR5
CXCL9
HSD11B2
TCN2
CDK6
TNFAIP3
F9
MECP2
PAX4
HDAC1
RPL11
TRAP1
CXCL1
HLA-DPB1
AFP
GLI3
AFF1
TOP1
LYN
ITGB1
MIR150
CDH16
GRIN1
ERCC4
MITF
MIR181A2
TCF4
RAI1
GNAS
HDAC6
FLI1
SLC3A1
MYO1E
PDGFRA
IFNB1
ACAD9
ZNF423
GLI2
FAN1
TEK
HTR2A
IL11
HDAC4
ZMYM2
DIS3L2
ANGPT1
MT-ND4
LOC107133510
HDAC9
BIRC5
IQSEC2
COLEC11
ETFDH
RPS24
PAX6
LPA
FLNA
TBX1
SDHA
APC
FCGR1A
FBXW7
UROD
SCARB2
SCT
LOC110006319
PRKCD
CDC73
SCNN1G
IRF1
PMM2
LOC106099062
BLK
DAAM2
EPCAM
SAA4
PLCE1
MIR196A1
STIL
TYMS
B9D2
GSN
SLC19A1
TNFRSF10B
RMND1
TMPRSS2
SCYL1
FGF7
CCK
CISH
PRSS1
CD38
SOX17
MIR181A1
BBS10
ITGA4
WFS1
MIR195
C5AR1
PDGFB
SOST
FTO
RPS14
DHCR7
KDM6A
ARID1B
FANCB
RPS26
LTF
CHD7
MIR222
RAC1
CXCL2
BSG
TKT
BBS9
NPY
LAMB2
PCSK9
CTCF
SOX11
TNFRSF8
HOGA1
SCN2A
ACKR1
F10
RNASE3
GPX3
MBTPS2
EWSR1
GSTT1
SLC37A4
S100A8
TAMM41
MIR22
IRAK1
TCTN3
PPP3CA
ETFA
ALK
XRCC2
CCR2
RPL15
PTHLH
TXN
IL3RA
MT-ND2
CDKN2C
PLAUR
NEU1
SH2B3
CTSG
MT-ND5
APAF1
MIR214
XPNPEP3
CRH
MLLT1
CLEC12A
SCNN1B
FANCM
MFN2
ABCA3
BCL2L11
NDUFAF6
LAMC2
SLC4A4
CD2
MIR424
GFRA1
CSPP1
MIR486-1
ACHE
MIR23B
SLX4
SDC1
KIR3DL1
PLAU
S100A9
PRKD1
THBS1
SMAD4
FYN
GJA1
LOX
NDUFS4
TCTN1
IFT122
XRCC1
TNFSF13B
DNMT3B
KRT18
CD86
THY1
IGFBP2
FLNB
MIR483
RPS20
CX3CR1
IKBKG
GH1
TMEM237
PF4
CHI3L1
ZEB2
GDF15
BCS1L
RELA
XRCC4
SYNPO
SPI1
SP1
GCG
IL12B
DMD
PODXL
MIR130A
TRPM6
TAC1
CXCR1
PDX1
HBA2
MIRLET7B
RPS28
SMC3
BBS5
TREM1
MAP3K7
DRD2
ADCY10
BRIP1
MIR19A
LEPR
TJP1
CBL
FGF10
IRF4
MT-ATP6
RPL26
MIR29B1
NDUFS2
RAD51C
PRKCZ
FOXO1
DEAF1
F7
NTRK3
TREX1
PPARGC1A
AXL
MIR499A
TGFBR2
RPS10
MIR342
NUP160
TSR2
KRT7
RPS17
PCK1
NEFL
CYP24A1
SIGLEC5
F12
HCRT
BUB1B
SOX2
LARS1
MIR451A
EBF3
MIR452
CD22
MGP
SMARCC2
KAT5
ANKRD26
C5
BLM
TLR7
MIR127
SMAD2
MAG
NRP1
DCDC2
CD163
SDHC
IL9
DNAJC30
RPL35A
FOXM1
CAMP
CDH2
NFKBIA
ETFB
TCIRG1
MIR182
POGZ
HSPB1
CR2
NEK9
FECH
SLC15A2
ARID1A
RPS15A
EHHADH
TGFB2
FGF8
RPS6KB1
MVK
MMP12
SQSTM1
CDKL5
GAREM2
ABCC4
ZPR1
PIK3R1
CD209
TRA
NOS1AP
RPS29
MIR193A
ALDOA
TFE3
LEPQTL1
TFAP2A
FCGR3A
AMACR
RERE
FABP3
MIR149
GCDH
CCL4
IFNGR1
TP73
PTH1R
BSCL2
AURKA
CD47
MAPT
BMP2
CNR1
TH
STX1A
CBS
NEUROD1
KRT8
BBS7
HSPD1
OLR1
TRPV1
SLC17A1
MAPKBP1
ARL13B
TNFSF4
CCNA2
AIF1
CACNA1A
RPS7
STOX1
CHEK1
DHFR
DPP4
LAMA2
AOC1
KCNJ10
KLRK1
IL4R
P2RX7
RPL18
STXBP1
LYZ
PLA2G6
RUNX3
HSPA5
VANGL1
MIR423
REST
APOH
GAS5
BTK
CD59
LCK
PKHD1L1
SRP54
EVC
CDKN3
MPV17
CLDN2
OPRM1
DEFB1
PLEC
AKR1B1
CDKN2B-AS1
IRF5
KIAA0586
MAOA
ITGA6
PLA2R1
CYP11A1
ITGB4
HDAC2
CRKL
SMAD3
ALPP
MMUT
DKK1
POU5F1
EIF4EBP1
MASP2
MAGI2
PAPPA
RAG1
TANGO2
PCCA
MIR124-1
MAFB
SAA2
ODC1
AQP3
NTRK2
ITPR3
BUB1
IL23R
TTC26
MIR92A1
SNAI1
ATF2
SLC6A3
UBA1
ERCC2
MIR30E
MIR18A
MPZ
UGT2B7
ANLN
C1S
MIR20A
TRPM3
MT-ND3
PC
TRIM8
DLL1
IDO1
KLF4
FLII
PPBP
RPN1
CXCR2
CASP2
NR0B1
NCF1
NPPC
LBR
ASPH
NAT2
MMP8
COLEC10
RTN4R
IRS1
TLR9
ARX
RTN4
PRKN
UTS2
HNRNPH1
ADCY6
NCOR2
KIF1A
MLXIPL
SLC22A8
HLA-DPA1
KIF12
FGB
CD247
TREM2
LOC110806263
MAD2L2
DYRK1A
LAMA3
LZTFL1
NCOR1
MIR328
CHRNA3
IRF8
KCNB1
SEC61B
SOCS3
PHEX
AKT2
XIST
DSP
NCOA2
CHRM3
SLC5A1
OSM
