# Supplementary material for: In silico evidence implicating novel mechanisms of Prunella vulgaris L. as a potential botanical drug against COVID-19-associated acute kidney injury
Source: Front Pharmacol. 2023 May 18;14:1188086. doi: 10.3389/fphar.2023.1188086 (PMC10232756; doi:10.3389/fphar.2023.1188086)
Supplement: Supplementary file 6 [file DataSheet5.ZIP › raw data/KEGG_Table.csv]

	ID	Description	GeneRatio	BgRatio	pvalue	p.adjust	qvalue	geneID	Count
hsa04933	hsa04933	AGE-RAGE signaling pathway in diabetic complications	14/30	100/8191	7.90E-20	1.31E-17	6.41E-18	NOS3/IL6/THBD/EDN1/TGFB1/VEGFA/IL1B/ICAM1/CXCL8/CCL2/SERPINE1/F3/STAT1/RELA	14
hsa05323	hsa05323	Rheumatoid arthritis	10ÔÂ30ÈÕ	93/8191	5.41E-13	3.11E-11	1.52E-11	IL6/TGFB1/VEGFA/IL1B/ICAM1/IFNG/CXCL8/CCL2/MMP1/CXCL2	10
hsa04657	hsa04657	IL-17 signaling pathway	10ÔÂ30ÈÕ	94/8191	6.04E-13	3.11E-11	1.52E-11	IL6/IL1B/IFNG/CXCL8/CCL2/IL4/CXCL10/MMP1/CXCL2/RELA	10
hsa05321	hsa05321	Inflammatory bowel disease	9ÔÂ30ÈÕ	65/8191	8.82E-13	3.11E-11	1.52E-11	IL6/IL10/TGFB1/IL1B/IFNG/IL2/IL4/STAT1/RELA	9
hsa05418	hsa05418	Fluid shear stress and atherosclerosis	11ÔÂ30ÈÕ	139/8191	9.36E-13	3.11E-11	1.52E-11	HMOX1/NOS3/NFE2L2/THBD/EDN1/VEGFA/IL1B/ICAM1/IFNG/CCL2/RELA	11
hsa05142	hsa05142	Chagas disease	10ÔÂ30ÈÕ	102/8191	1.40E-12	3.87E-11	1.89E-11	IL6/IL10/TGFB1/IL1B/IFNG/CXCL8/CCL2/IL2/SERPINE1/RELA	10
hsa04066	hsa04066	HIF-1 signaling pathway	10ÔÂ30ÈÕ	109/8191	2.76E-12	6.53E-11	3.19E-11	HMOX1/NOS3/EGFR/IL6/EDN1/VEGFA/HIF1A/IFNG/SERPINE1/RELA	10
hsa05144	hsa05144	Malaria	8ÔÂ30ÈÕ	50/8191	5.67E-12	1.18E-10	5.75E-11	IL6/IL10/TGFB1/IL1B/ICAM1/IFNG/CXCL8/CCL2	8
hsa04659	hsa04659	Th17 cell differentiation	9ÔÂ30ÈÕ	108/8191	9.76E-11	1.80E-09	8.79E-10	IL6/TGFB1/HIF1A/IL1B/IFNG/IL2/IL4/STAT1/RELA	9
hsa05417	hsa05417	Lipid and atherosclerosis	11ÔÂ30ÈÕ	215/8191	1.11E-10	1.85E-09	9.03E-10	NOS3/NFE2L2/IL6/IL1B/ICAM1/CXCL8/CCL2/MMP1/CXCL2/RELA/HSPA5	11
hsa05146	hsa05146	Amoebiasis	8ÔÂ30ÈÕ	102/8191	2.04E-09	3.09E-08	1.51E-08	IL6/IL10/TGFB1/IL1B/IFNG/CXCL8/CXCL2/RELA	8
hsa04060	hsa04060	Cytokine-cytokine receptor interaction	11ÔÂ30ÈÕ	295/8191	3.26E-09	4.51E-08	2.20E-08	IL6/IL10/TGFB1/IL1B/IFNG/CXCL8/CCL2/IL2/IL4/CXCL10/CXCL2	11
hsa04668	hsa04668	TNF signaling pathway	8ÔÂ30ÈÕ	112/8191	4.33E-09	5.53E-08	2.70E-08	IL6/EDN1/IL1B/ICAM1/CCL2/CXCL10/CXCL2/RELA	8
hsa05171	hsa05171	Coronavirus disease - COVID-19	10ÔÂ30ÈÕ	232/8191	5.01E-09	5.94E-08	2.90E-08	EGFR/IL6/IL1B/CXCL8/CCL2/IL2/STAT1/CXCL10/MMP1/RELA	10
hsa05164	hsa05164	Influenza A	9ÔÂ30ÈÕ	171/8191	5.99E-09	6.63E-08	3.24E-08	IL6/IL1B/ICAM1/IFNG/CXCL8/CCL2/STAT1/CXCL10/RELA	9
hsa05140	hsa05140	Leishmaniasis	7ÔÂ30ÈÕ	77/8191	8.41E-09	8.73E-08	4.26E-08	IL10/TGFB1/IL1B/IFNG/IL4/STAT1/RELA	7
hsa04061	hsa04061	Viral protein interaction with cytokine and cytokine receptor	7ÔÂ30ÈÕ	100/8191	5.29E-08	5.17E-07	2.52E-07	IL6/IL10/CXCL8/CCL2/IL2/CXCL10/CXCL2	7
hsa05143	hsa05143	African trypanosomiasis	5ÔÂ30ÈÕ	37/8191	1.87E-07	1.72E-06	8.40E-07	IL6/IL10/IL1B/ICAM1/IFNG	5
hsa04926	hsa04926	Relaxin signaling pathway	7ÔÂ30ÈÕ	129/8191	3.07E-07	2.66E-06	1.30E-06	NOS3/EGFR/EDN1/TGFB1/VEGFA/MMP1/RELA	7
hsa05167	hsa05167	Kaposi sarcoma-associated herpesvirus infection	8ÔÂ30ÈÕ	194/8191	3.21E-07	2.66E-06	1.30E-06	IL6/VEGFA/HIF1A/ICAM1/CXCL8/STAT1/CXCL2/RELA	8
hsa05135	hsa05135	Yersinia infection	7ÔÂ30ÈÕ	137/8191	4.64E-07	3.67E-06	1.79E-06	IL6/IL10/IL1B/CXCL8/CCL2/IL2/RELA	7
hsa04672	hsa04672	Intestinal immune network for IgA production	5ÔÂ30ÈÕ	49/8191	7.92E-07	5.97E-06	2.92E-06	IL6/IL10/TGFB1/IL2/IL4	5
hsa04630	hsa04630	JAK-STAT signaling pathway	7ÔÂ30ÈÕ	162/8191	1.44E-06	1.04E-05	5.09E-06	EGFR/IL6/IL10/IFNG/IL2/IL4/STAT1	7
hsa04620	hsa04620	Toll-like receptor signaling pathway	6ÔÂ30ÈÕ	104/8191	1.68E-06	1.09E-05	5.31E-06	IL6/IL1B/CXCL8/STAT1/CXCL10/RELA	6
hsa04625	hsa04625	C-type lectin receptor signaling pathway	6ÔÂ30ÈÕ	104/8191	1.68E-06	1.09E-05	5.31E-06	IL6/IL10/IL1B/IL2/STAT1/RELA	6
hsa05134	hsa05134	Legionellosis	5ÔÂ30ÈÕ	57/8191	1.70E-06	1.09E-05	5.31E-06	IL6/IL1B/CXCL8/CXCL2/RELA	5
hsa05145	hsa05145	Toxoplasmosis	6ÔÂ30ÈÕ	112/8191	2.60E-06	1.60E-05	7.79E-06	IL10/TGFB1/ALOX5/IFNG/STAT1/RELA	6
hsa05152	hsa05152	Tuberculosis	7ÔÂ30ÈÕ	180/8191	2.92E-06	1.73E-05	8.47E-06	IL6/IL10/TGFB1/IL1B/IFNG/STAT1/RELA	7
hsa04621	hsa04621	NOD-like receptor signaling pathway	7ÔÂ30ÈÕ	184/8191	3.39E-06	1.94E-05	9.46E-06	IL6/IL1B/CXCL8/CCL2/STAT1/CXCL2/RELA	7
hsa05133	hsa05133	Pertussis	5ÔÂ30ÈÕ	76/8191	7.16E-06	3.83E-05	1.87E-05	IL6/IL10/IL1B/CXCL8/RELA	5
hsa05212	hsa05212	Pancreatic cancer	5ÔÂ30ÈÕ	76/8191	7.16E-06	3.83E-05	1.87E-05	EGFR/TGFB1/VEGFA/STAT1/RELA	5
hsa05330	hsa05330	Allograft rejection	4ÔÂ30ÈÕ	38/8191	9.90E-06	5.14E-05	2.51E-05	IL10/IFNG/IL2/IL4	4
hsa05163	hsa05163	Human cytomegalovirus infection	7ÔÂ30ÈÕ	225/8191	1.28E-05	6.42E-05	3.14E-05	EGFR/IL6/VEGFA/IL1B/CXCL8/CCL2/RELA	7
hsa05219	hsa05219	Bladder cancer	4ÔÂ30ÈÕ	41/8191	1.35E-05	6.58E-05	3.21E-05	EGFR/VEGFA/CXCL8/MMP1	4
hsa05332	hsa05332	Graft-versus-host disease	4ÔÂ30ÈÕ	42/8191	1.49E-05	7.05E-05	3.44E-05	IL6/IL1B/IFNG/IL2	4
hsa05235	hsa05235	PD-L1 expression and PD-1 checkpoint pathway in cancer	5ÔÂ30ÈÕ	89/8191	1.56E-05	7.17E-05	3.50E-05	EGFR/HIF1A/IFNG/STAT1/RELA	5
hsa04658	hsa04658	Th1 and Th2 cell differentiation	5ÔÂ30ÈÕ	92/8191	1.83E-05	8.21E-05	4.01E-05	IFNG/IL2/IL4/STAT1/RELA	5
hsa04064	hsa04064	NF-kappa B signaling pathway	5ÔÂ30ÈÕ	104/8191	3.32E-05	0.000141186	6.89E-05	IL1B/ICAM1/CXCL8/CXCL2/RELA	5
hsa04660	hsa04660	T cell receptor signaling pathway	5ÔÂ30ÈÕ	104/8191	3.32E-05	0.000141186	6.89E-05	IL10/IFNG/IL2/IL4/RELA	5
hsa04062	hsa04062	Chemokine signaling pathway	6ÔÂ30ÈÕ	192/8191	5.70E-05	0.000236445	0.000115449	CXCL8/CCL2/STAT1/CXCL10/CXCL2/RELA	6
hsa04623	hsa04623	Cytosolic DNA-sensing pathway	4ÔÂ30ÈÕ	63/8191	7.50E-05	0.000303506	0.000148193	IL6/IL1B/CXCL10/RELA	4
hsa04380	hsa04380	Osteoclast differentiation	5ÔÂ30ÈÕ	128/8191	8.97E-05	0.00035472	0.000173199	TGFB1/IL1B/IFNG/STAT1/RELA	5
hsa05120	hsa05120	Epithelial cell signaling in Helicobacter pylori infection	4ÔÂ30ÈÕ	70/8191	0.000113352	0.000437593	0.000213663	EGFR/CXCL8/CXCL2/RELA	4
hsa05208	hsa05208	Chemical carcinogenesis - reactive oxygen species	6ÔÂ30ÈÕ	223/8191	0.000130701	0.000489189	0.000238856	HMOX1/NFE2L2/EGFR/VEGFA/HIF1A/RELA	6
hsa05162	hsa05162	Measles	5ÔÂ30ÈÕ	139/8191	0.000132611	0.000489189	0.000238856	IL6/IL1B/IL2/STAT1/RELA	5
hsa04936	hsa04936	Alcoholic liver disease	5ÔÂ30ÈÕ	142/8191	0.000146653	0.000529226	0.000258405	IL6/IL1B/CXCL8/CXCL2/RELA	5
hsa01523	hsa01523	Antifolate resistance	3ÔÂ30ÈÕ	30/8191	0.0001684	0.000594774	0.00029041	IL6/IL1B/RELA	3
hsa04932	hsa04932	Non-alcoholic fatty liver disease	5ÔÂ30ÈÕ	155/8191	0.000221147	0.000757466	0.000369847	IL6/TGFB1/IL1B/CXCL8/RELA	5
hsa04218	hsa04218	Cellular senescence	5ÔÂ30ÈÕ	156/8191	0.000227886	0.000757466	0.000369847	IL6/TGFB1/CXCL8/SERPINE1/RELA	5
hsa04151	hsa04151	PI3K-Akt signaling pathway	7ÔÂ30ÈÕ	354/8191	0.000228152	0.000757466	0.000369847	NOS3/EGFR/IL6/VEGFA/IL2/IL4/RELA	7
hsa05160	hsa05160	Hepatitis C	5ÔÂ30ÈÕ	157/8191	0.000234781	0.00076419	0.00037313	EGFR/IFNG/STAT1/CXCL10/RELA	5
hsa05161	hsa05161	Hepatitis B	5ÔÂ30ÈÕ	162/8191	0.000271677	0.000867278	0.000423465	IL6/TGFB1/CXCL8/STAT1/RELA	5
hsa04940	hsa04940	Type I diabetes mellitus	3ÔÂ30ÈÕ	43/8191	0.000495699	0.001552568	0.000758071	IL1B/IFNG/IL2	3
hsa05169	hsa05169	Epstein-Barr virus infection	5ÔÂ30ÈÕ	202/8191	0.000748443	0.002300769	0.001123394	IL6/ICAM1/STAT1/CXCL10/RELA	5
hsa05320	hsa05320	Autoimmune thyroid disease	3ÔÂ30ÈÕ	53/8191	0.000918008	0.002770714	0.001352853	IL10/IL2/IL4	3
hsa05166	hsa05166	Human T-cell leukemia virus 1 infection	5ÔÂ30ÈÕ	222/8191	0.001145198	0.003394694	0.001657523	IL6/TGFB1/ICAM1/IL2/RELA	5
hsa04068	hsa04068	FoxO signaling pathway	4ÔÂ30ÈÕ	131/8191	0.001240457	0.003612559	0.0017639	EGFR/IL6/IL10/TGFB1	4
hsa05211	hsa05211	Renal cell carcinoma	3ÔÂ30ÈÕ	69/8191	0.001973762	0.005649042	0.002758251	TGFB1/VEGFA/HIF1A	3
hsa04622	hsa04622	RIG-I-like receptor signaling pathway	3ÔÂ30ÈÕ	70/8191	0.002057064	0.00578767	0.002825939	CXCL8/CXCL10/RELA	3
hsa01521	hsa01521	EGFR tyrosine kinase inhibitor resistance	3ÔÂ30ÈÕ	79/8191	0.002906536	0.008041418	0.003926374	EGFR/IL6/VEGFA	3
hsa05225	hsa05225	Hepatocellular carcinoma	4ÔÂ30ÈÕ	168/8191	0.003085859	0.008397583	0.004100278	HMOX1/NFE2L2/EGFR/TGFB1	4
hsa04610	hsa04610	Complement and coagulation cascades	3ÔÂ30ÈÕ	86/8191	0.003697227	0.009899027	0.004833387	THBD/SERPINE1/F3	3
hsa04010	hsa04010	MAPK signaling pathway	5ÔÂ30ÈÕ	294/8191	0.003922245	0.010334805	0.005046163	EGFR/TGFB1/VEGFA/IL1B/RELA	5
hsa05410	hsa05410	Hypertrophic cardiomyopathy	3ÔÂ30ÈÕ	90/8191	0.004202619	0.010900543	0.005322396	IL6/EDN1/TGFB1	3
hsa05202	hsa05202	Transcriptional misregulation in cancer	4ÔÂ30ÈÕ	193/8191	0.005068126	0.012943214	0.006319768	MPO/IL6/CXCL8/RELA	4
hsa05215	hsa05215	Prostate cancer	3ÔÂ30ÈÕ	97/8191	0.005184349	0.013039422	0.006366744	EGFR/AR/RELA	3
hsa05130	hsa05130	Pathogenic Escherichia coli infection	4ÔÂ30ÈÕ	197/8191	0.005449454	0.013397515	0.006541589	IL6/IL1B/CXCL8/RELA	4
hsa04640	hsa04640	Hematopoietic cell lineage	3ÔÂ30ÈÕ	99/8191	0.005488139	0.013397515	0.006541589	IL6/IL1B/IL4	3
hsa05310	hsa05310	Asthma	2/30	31/8191	0.005645321	0.013581497	0.006631422	IL10/IL4	2
hsa05205	hsa05205	Proteoglycans in cancer	4ÔÂ30ÈÕ	205/8191	0.006269197	0.014866953	0.00725907	EGFR/TGFB1/VEGFA/HIF1A	4
hsa04931	hsa04931	Insulin resistance	3ÔÂ30ÈÕ	108/8191	0.006987147	0.016256583	0.007937583	NOS3/IL6/RELA	3
hsa05207	hsa05207	Chemical carcinogenesis - receptor activation	4ÔÂ30ÈÕ	212/8191	0.007051048	0.016256583	0.007937583	EGFR/VEGFA/AR/RELA	4
hsa05131	hsa05131	Shigellosis	4ÔÂ30ÈÕ	247/8191	0.011937844	0.027146331	0.013254708	EGFR/IL1B/CXCL8/RELA	4
hsa05132	hsa05132	Salmonella infection	4ÔÂ30ÈÕ	249/8191	0.012269316	0.027523061	0.013438654	IL6/IL1B/CXCL8/RELA	4
hsa04370	hsa04370	VEGF signaling pathway	2/30	59/8191	0.01949711	0.043153604	0.021070561	NOS3/VEGFA	2
hsa04217	hsa04217	Necroptosis	3ÔÂ30ÈÕ	159/8191	0.019854139	0.04336562	0.021174082	IL1B/IFNG/STAT1	3
