# Supplementary material for: In silico evidence implicating novel mechanisms of Prunella vulgaris L. as a potential botanical drug against COVID-19-associated acute kidney injury
Source: Front Pharmacol. 2023 May 18;14:1188086. doi: 10.3389/fphar.2023.1188086 (PMC10232756; doi:10.3389/fphar.2023.1188086)
Supplement: Supplementary file 6 [file DataSheet5.ZIP › raw data/R-DATA/ENTREZ ID-31genes.xlsx]

## Sheet: Sheet1
From	entrezID	Species	David Gene Name
ALOX5	240	Homo sapiens	arachidonate 5-lipoxygenase(ALOX5)
AR	367	Homo sapiens	androgen receptor(AR)
CCL2	6347	Homo sapiens	C-C motif chemokine ligand 2(CCL2)
CRP	1401	Homo sapiens	C-reactive protein(CRP)
CXCL10	3627	Homo sapiens	C-X-C motif chemokine ligand 10(CXCL10)
CXCL2	2920	Homo sapiens	C-X-C motif chemokine ligand 2(CXCL2)
CXCL8	3576	Homo sapiens	C-X-C motif chemokine ligand 8(CXCL8)
DPP4	1803	Homo sapiens	dipeptidyl peptidase 4(DPP4)
EDN1	1906	Homo sapiens	endothelin 1(EDN1)
EGFR	1956	Homo sapiens	epidermal growth factor receptor(EGFR)
F3	2152	Homo sapiens	coagulation factor III, tissue factor(F3)
HIF1A	3091	Homo sapiens	hypoxia inducible factor 1 subunit alpha(HIF1A)
HMOX1	3162	Homo sapiens	heme oxygenase 1(HMOX1)
HSPA5	3309	Homo sapiens	heat shock protein family A (Hsp70) member 5(HSPA5)
ICAM1	3383	Homo sapiens	intercellular adhesion molecule 1(ICAM1)
IFNG	3458	Homo sapiens	interferon gamma(IFNG)
IL10	3586	Homo sapiens	interleukin 10(IL10)
IL1B	3553	Homo sapiens	interleukin 1 beta(IL1B)
IL2	3558	Homo sapiens	interleukin 2(IL2)
IL4	3565	Homo sapiens	interleukin 4(IL4)
IL6	3569	Homo sapiens	interleukin 6(IL6)
MMP1	4312	Homo sapiens	matrix metallopeptidase 1(MMP1)
MPO	4353	Homo sapiens	myeloperoxidase(MPO)
NFE2L2	4780	Homo sapiens	NFE2 like bZIP transcription factor 2(NFE2L2)
NOS3	4846	Homo sapiens	nitric oxide synthase 3(NOS3)
RELA	5970	Homo sapiens	RELA proto-oncogene, NF-kB subunit(RELA)
SERPINE1	5054	Homo sapiens	serpin family E member 1(SERPINE1)
STAT1	6772	Homo sapiens	signal transducer and activator of transcription 1(STAT1)
TGFB1	7040	Homo sapiens	transforming growth factor beta 1(TGFB1)
THBD	7056	Homo sapiens	thrombomodulin(THBD)
VEGFA	7422	Homo sapiens	vascular endothelial growth factor A(VEGFA)
