# Supplementary material for: In silico evidence implicating novel mechanisms of Prunella vulgaris L. as a potential botanical drug against COVID-19-associated acute kidney injury
Source: Front Pharmacol. 2023 May 18;14:1188086. doi: 10.3389/fphar.2023.1188086 (PMC10232756; doi:10.3389/fphar.2023.1188086)
Supplement: Supplementary file 6 [file DataSheet5.ZIP › raw data/R-DATA/crossed_31genes.csv]

31
HMOX1
NOS3
NFE2L2
MPO
EGFR
IL6
IL10
THBD
EDN1
TGFB1
VEGFA
ALOX5
CRP
HIF1A
IL1B
AR
ICAM1
IFNG
CXCL8
CCL2
IL2
SERPINE1
IL4
F3
STAT1
CXCL10
MMP1
CXCL2
RELA
DPP4
HSPA5
